# Supplementary material for: Digital gene expression profiling of the transcriptional response to Sclerotinia sclerotiorum and its antagonistic bacterium Bacillus amyloliquefaciens in soybean
Source: Front Microbiol. 2022 Nov 2;13:1025771. doi: 10.3389/fmicb.2022.1025771 (PMC9666723; doi:10.3389/fmicb.2022.1025771)
Supplement: Supplementary file 1 [file Data_Sheet_1.ZIP]

Archive with 9 entries (8 files):
- ╕╜╝■1-8/
- ╕╜╝■1-8/Table S1 Primers sequence information used in qRT-PCR.docx
- ╕╜╝■1-8/Table S2 Statistics of clean data.xls
- ╕╜╝■1-8/Table S3 Statistics of sequence alignment.xls
- ╕╜╝■1-8/Table S4 Gene annotation.xls
- ╕╜╝■1-8/Table S5 Transcript expression abundance of 12 biological samples.xls
- ╕╜╝■1-8/Table S6 Differentially expressed genes in Gm-Ss vs Gm.xls
- ╕╜╝■1-8/Table S7 Differentially expressed genes in Gm-Ba vs Gm.xls
- ╕╜╝■1-8/Table S8 Differentially expressed genes in Gm-Ba-Ss vs Gm.xls
