# Supplementary material for: Digital gene expression profiling of the transcriptional response to Sclerotinia sclerotiorum and its antagonistic bacterium Bacillus amyloliquefaciens in soybean
Source: Front Microbiol. 2022 Nov 2;13:1025771. doi: 10.3389/fmicb.2022.1025771 (PMC9666723; doi:10.3389/fmicb.2022.1025771)
Supplement: Supplementary file 1 [file Data_Sheet_1.ZIP › ╕╜╝■1-8/Table S2 Statistics of clean data.xls]

Sample_ID	Total_Reads	Total_Bases	Error%	Q20%	Q30%	GC%
Gm-1	56155784	7801846882	0.0250	97.95	94.20	44.30
Gm-2	49021350	6995693633	0.0257	97.69	93.59	44.49
Gm-3	46799996	6458919025	0.0258	97.62	93.52	44.26
Gm-Ba-1	97309266	13291433395	0.0263	97.47	92.96	44.25
Gm-Ba-2	87765886	12713894979	0.0254	97.78	93.82	44.30
Gm-Ba-3	96929848	14132401849	0.0254	97.76	93.84	44.33
Gm-Ba-Ss-1	172832842	24694377167	0.0255	97.79	93.69	44.40
Gm-Ba-Ss-2	139851556	19862437225	0.0250	97.95	94.20	44.41
Gm-Ba-Ss-3	138689968	19430469189	0.0253	97.83	93.99	44.14
Gm-Ss-1	89640200	12878035698	0.0260	97.51	93.26	47.01
Gm-Ss-2	112369448	15904755365	0.0257	97.65	93.57	46.90
Gm-Ss-3	109657592	15349598429	0.0255	97.72	93.75	46.99
