# Supplementary material for: Digital gene expression profiling of the transcriptional response to Sclerotinia sclerotiorum and its antagonistic bacterium Bacillus amyloliquefaciens in soybean
Source: Front Microbiol. 2022 Nov 2;13:1025771. doi: 10.3389/fmicb.2022.1025771 (PMC9666723; doi:10.3389/fmicb.2022.1025771)
Supplement: Supplementary file 1 [file Data_Sheet_1.ZIP › ╕╜╝■1-8/Table S3 Statistics of sequence alignment.xls]

sample	total_reads	total_map	unique_map	multi_map	read1_map	read2_map	positive_map	negative_map	splice_map	unsplice_map	proper_map
Gm-1	56155784	54130207(96.393%)	52652126(93.761%)	1478081(2.632%)	26414426(47.038%)	26237700(46.723%)	26313637(46.858%)	26338489(46.903%)	18630771(33.177%)	34021355(60.584%)	51353984(91.449%)
Gm-2	49021350	47131717(96.145%)	45920031(93.674%)	1211686(2.472%)	23107488(47.138%)	22812543(46.536%)	22944095(46.804%)	22975936(46.869%)	17041723(34.764%)	28878308(58.910%)	44116826(89.995%)
Gm-3	46799996	45005877(96.166%)	43750003(93.483%)	1255874(2.683%)	22054644(47.125%)	21695359(46.358%)	21864504(46.719%)	21885499(46.764%)	15609020(33.353%)	28140983(60.130%)	42156636(90.078%)
Gm-Ba-1	97309266	93130052(95.705%)	89731214(92.212%)	3398838(3.493%)	45154556(46.403%)	44576658(45.809%)	44843780(46.084%)	44887434(46.129%)	32739903(33.645%)	56991311(58.567%)	86834660(89.236%)
Gm-Ba-2	87765886	84383285(96.146%)	81671974(93.057%)	2711311(3.089%)	41075414(46.801%)	40596560(46.256%)	40820101(46.510%)	40851873(46.546%)	30921215(35.231%)	50750759(57.825%)	79087364(90.112%)
Gm-Ba-3	96929848	92920906(95.864%)	89962175(92.812%)	2958731(3.052%)	45306006(46.741%)	44656169(46.071%)	44967231(46.392%)	44994944(46.420%)	33894285(34.968%)	56067890(57.844%)	87707388(90.485%)
Gm-Ba-Ss-1	172832842	162616692(94.089%)	156138729(90.341%)	6477963(3.748%)	78350518(45.333%)	77788211(45.008%)	78047439(45.158%)	78091290(45.183%)	53374298(30.882%)	102764431(59.459%)	152189478(88.056%)
Gm-Ba-Ss-2	139851556	131691337(94.165%)	126425138(90.400%)	5266199(3.766%)	63449541(45.369%)	62975597(45.030%)	63195286(45.187%)	63229852(45.212%)	43225733(30.908%)	83199405(59.491%)	123324132(88.182%)
Gm-Ba-Ss-3	138689968	129426889(93.321%)	124302057(89.626%)	5124832(3.695%)	62515708(45.076%)	61786349(44.550%)	62130456(44.798%)	62171601(44.828%)	42119918(30.370%)	82182139(59.256%)	120440276(86.841%)
Gm-Ss-1	89640200	23035798(25.698%)	20308375(22.655%)	2727423(3.043%)	10242026(11.426%)	10066349(11.230%)	10141005(11.313%)	10167370(11.342%)	6747858(7.528%)	13560517(15.128%)	19492938(21.746%)
Gm-Ss-2	112369448	28175753(25.074%)	24876691(22.138%)	3299062(2.936%)	12510707(11.134%)	12365984(11.005%)	12432788(11.064%)	12443903(11.074%)	8148948(7.252%)	16727743(14.886%)	23960264(21.323%)
Gm-Ss-3	109657592	26784602(24.426%)	23593324(21.515%)	3191278(2.910%)	11867674(10.822%)	11725650(10.693%)	11792076(10.754%)	11801248(10.762%)	7720917(7.041%)	15872407(14.475%)	22607216(20.616%)
