# Supplementary material for: Digital gene expression profiling of the transcriptional response to Sclerotinia sclerotiorum and its antagonistic bacterium Bacillus amyloliquefaciens in soybean
Source: Front Microbiol. 2022 Nov 2;13:1025771. doi: 10.3389/fmicb.2022.1025771 (PMC9666723; doi:10.3389/fmicb.2022.1025771)
Supplement: Supplementary file 1 [file Data_Sheet_1.ZIP › ╕╜╝■1-8/Table S4 Gene annotation.xls]

gene_id	gene_length	NR_tophit_name	NR_tophit_description	NR_tophit_similarity	Swissprot_tophit_name	Swissprot_tophit_description	Swissprot_tophit_similarity	String_tophit_name	String_tophit_description	String_tophit_similarity	COG	KOG	NOG	GO_molecular_function	GO_biological_process	GO_cellular_component	KEGG_gene_id	KEGG_gene_name	KEGG_pathway	CDS	CDS_type	Pfam
Glyma.01G000100	315	KRH74114.1	KRH74114.1 hypothetical protein GLYMA_01G000100 [Glycine max]	100.0	sp|Q15KI9|PHYLO_ARATH	sp|Q15KI9|PHYLO_ARATH Protein PHYLLO, chloroplastic OS=Arabidopsis thaliana GN=PHYLLO PE=2 SV=2	57.1	_	_	_	_	_	_	GO:0009063|cellular amino acid catabolic process;GO:0009234|menaquinone biosynthetic process;GO:0042372|phylloquinone biosynthetic process;GO:0042550|photosystem I stabilization	GO:0016021|integral component of membrane;GO:0031969|chloroplast membrane	GO:0030976|thiamine pyrophosphate binding;GO:0046872|metal ion binding;GO:0070204|2-succinyl-5-enolpyruvyl-6-hydroxy-3-cyclohexene-1-carboxylic-acid synthase activity;GO:0070205|2-succinyl-6-hydroxy-2,4-cyclohexadiene-1-carboxylate synthase activity	ko:K14759	PHYLLO	path:ko00130;path:ko01100;path:ko01110	_	_	_
Glyma.01G000137	117	XP_006598280.1	XP_006598280.1 protein PHYLLO, chloroplastic isoform X1 [Glycine max]	94.6	_	_	_	_	_	_	_	_	_	_	_	_	ko:K14759	PHYLLO	path:ko00130;path:ko01100;path:ko01110	_	_	_
Glyma.01G000174	423	XP_014618406.1	XP_014618406.1 uncharacterized protein LOC102661143 [Glycine max]	81.6	sp|Q5Z5A8|P2SAF_ORYSJ	sp|Q5Z5A8|P2SAF_ORYSJ Photosystem II stability/assembly factor HCF136, chloroplastic OS=Oryza sativa subsp. japonica GN=HCF136 PE=3 SV=1	88.4	_	_	_	_	_	_	GO:0015979|photosynthesis	GO:0009523|photosystem II;GO:0009535|chloroplast thylakoid membrane	_	_	_	_	m.2|Glyma.01G000174:1-423(+)	complete	PF14870.3|PSII_BNR|Photosynthesis system II assembly factor YCF48|Glyma.01G000174.1|m.2:78-109
Glyma.01G000211	348	XP_014618406.1	XP_014618406.1 uncharacterized protein LOC102661143 [Glycine max]	100.0	_	_	_	_	_	_	_	_	_	_	_	_	_	_	_	m.3|Glyma.01G000211:1-348(+)	complete	_
Glyma.01G000248	288	XP_025984826.1	XP_025984826.1 protein PHYLLO, chloroplastic-like isoform X2 [Glycine max]	92.0	sp|Q15KI9|PHYLO_ARATH	sp|Q15KI9|PHYLO_ARATH Protein PHYLLO, chloroplastic OS=Arabidopsis thaliana GN=PHYLLO PE=2 SV=2	87.9	_	_	_	_	_	_	GO:0009063|cellular amino acid catabolic process;GO:0009234|menaquinone biosynthetic process;GO:0042372|phylloquinone biosynthetic process;GO:0042550|photosystem I stabilization	GO:0016021|integral component of membrane;GO:0031969|chloroplast membrane	GO:0030976|thiamine pyrophosphate binding;GO:0046872|metal ion binding;GO:0070204|2-succinyl-5-enolpyruvyl-6-hydroxy-3-cyclohexene-1-carboxylic-acid synthase activity;GO:0070205|2-succinyl-6-hydroxy-2,4-cyclohexadiene-1-carboxylate synthase activity	_	_	_	_	_	_
Glyma.01G000285	372	XP_014618406.1	XP_014618406.1 uncharacterized protein LOC102661143 [Glycine max]	96.5	_	_	_	_	_	_	_	_	_	_	_	_	_	_	_	m.4|Glyma.01G000285:1-372(+)	complete	_
Glyma.01G000322	522	KHN32936.1	KHN32936.1 Protein PHYLLO, chloroplastic [Glycine soja]	99.4	sp|Q15KI9|PHYLO_ARATH	sp|Q15KI9|PHYLO_ARATH Protein PHYLLO, chloroplastic OS=Arabidopsis thaliana GN=PHYLLO PE=2 SV=2	67.9	_	_	_	_	_	_	GO:0009063|cellular amino acid catabolic process;GO:0009234|menaquinone biosynthetic process;GO:0042372|phylloquinone biosynthetic process;GO:0042550|photosystem I stabilization	GO:0016021|integral component of membrane;GO:0031969|chloroplast membrane	GO:0030976|thiamine pyrophosphate binding;GO:0046872|metal ion binding;GO:0070204|2-succinyl-5-enolpyruvyl-6-hydroxy-3-cyclohexene-1-carboxylic-acid synthase activity;GO:0070205|2-succinyl-6-hydroxy-2,4-cyclohexadiene-1-carboxylate synthase activity	ko:K14759	PHYLLO	path:ko00130;path:ko01100;path:ko01110	m.5|Glyma.01G000322:1-522(+)	complete	_
Glyma.01G000359	156	_	_	_	_	_	_	_	_	_	_	_	_	_	_	_	_	_	_	_	_	_
Glyma.01G000400	1647	XP_006572910.1	XP_006572910.1 protein FAR1-RELATED SEQUENCE 9 [Glycine max]	100.0	sp|Q9SZL7|FRS9_ARATH	sp|Q9SZL7|FRS9_ARATH Protein FAR1-RELATED SEQUENCE 9 OS=Arabidopsis thaliana GN=FRS9 PE=2 SV=2	75.2	_	_	_	_	_	_	GO:0006355|regulation of transcription, DNA-templated	GO:0005634|nucleus	GO:0008270|zinc ion binding	_	_	_	m.6|Glyma.01G000400:1-1647(+)	complete	PF10551.6|MULE|MULE transposase domain|Glyma.01G000400.1|m.6:63-153;PF04434.14|SWIM|SWIM zinc finger|Glyma.01G000400.1|m.6:351-379
Glyma.01G000600	2442	KRH74120.1	KRH74120.1 hypothetical protein GLYMA_01G000600 [Glycine max]	100.0	sp|Q9SZL8|FRS5_ARATH	sp|Q9SZL8|FRS5_ARATH Protein FAR1-RELATED SEQUENCE 5 OS=Arabidopsis thaliana GN=FRS5 PE=1 SV=1	89.8	_	_	_	_	_	_	GO:0006355|regulation of transcription, DNA-templated	GO:0005634|nucleus	GO:0008270|zinc ion binding	_	_	_	m.9|Glyma.01G000600:1-2442(+)	complete	PF10551.6|MULE|MULE transposase domain|Glyma.01G000600.1|m.9:282-374;PF03101.12|FAR1|FAR1 DNA-binding domain|Glyma.01G000600.1|m.9:70-161;PF04434.14|SWIM|SWIM zinc finger|Glyma.01G000600.1|m.9:550-596
Glyma.01G000900	2919	XP_003516388.1	XP_003516388.1 uncharacterized protein LOC100779643 isoform X1 [Glycine max]	97.5	_	_	_	_	_	_	_	_	_	_	_	_	_	_	_	m.10|Glyma.01G000900:1-2919(+)	complete	_
Glyma.01G001000	621	NP_001339602.1	NP_001339602.1 ATPase activator domain-containing protein [Glycine max]	100.0	_	_	_	_	_	_	_	_	_	_	_	_	_	_	_	m.11|Glyma.01G001000:1-621(+)	complete	PF09229.8|Aha1_N|Activator of Hsp90 ATPase, N-terminal|Glyma.01G001000.2|m.11:70-204
Glyma.01G001100	1302	XP_003516797.1	XP_003516797.1 chloroplast envelope membrane protein [Glycine max]	100.0	sp|A6MVV9|CEMA_RHDSA	sp|A6MVV9|CEMA_RHDSA Chloroplast envelope membrane protein OS=Rhodomonas salina GN=cemA PE=3 SV=1	58.8	_	_	_	_	_	_		GO:0009706|chloroplast inner membrane;GO:0016021|integral component of membrane	_	_	_	_	m.13|Glyma.01G001100:1-1302(+)	complete	PF03040.11|CemA|CemA family|Glyma.01G001100.5|m.13:203-431
Glyma.01G001150	147	_	_	_	_	_	_	_	_	_	_	_	_	_	_	_	_	_	_	_	_	_
Glyma.01G001200	2418	XP_003517612.1	XP_003517612.1 TORTIFOLIA1-like protein 2 [Glycine max]	100.0	sp|F4IK92|TORL2_ARATH	sp|F4IK92|TORL2_ARATH TORTIFOLIA1-like protein 2 OS=Arabidopsis thaliana GN=TOR1L2 PE=4 SV=1	62.0	_	_	_	_	_	_		GO:0005874|microtubule	GO:0008017|microtubule binding	_	_	_	m.16|Glyma.01G001200:1-2418(+)	complete	_
Glyma.01G001300	2274	XP_003516849.1	XP_003516849.1 cycloartenol synthase [Glycine max]	100.0	sp|Q9SXV6|CAS1_GLYGL	sp|Q9SXV6|CAS1_GLYGL Cycloartenol synthase OS=Glycyrrhiza glabra GN=GgCAS1 PE=1 SV=1	95.6	_	_	_	_	_	_			GO:0016871|cycloartenol synthase activity	ko:K01853	CAS1	path:ko00100;path:ko01100;path:ko01110	m.22|Glyma.01G001300:1-2274(+)	complete	PF13243.3|SQHop_cyclase_C|Squalene-hopene cyclase C-terminal domain|Glyma.01G001300.1|m.22:413-750;PF13249.3|SQHop_cyclase_N|Squalene-hopene cyclase N-terminal domain|Glyma.01G001300.1|m.22:98-400;PF00432.18|Prenyltrans|Prenyltransferase and squalene oxidase repeat|Glyma.01G001300.1|m.22:146-188;PF00432.18|Prenyltrans|Prenyltransferase and squalene oxidase repeat|Glyma.01G001300.1|m.22:519-531;PF…
Glyma.01G001350	351	_	_	_	_	_	_	_	_	_	_	_	_	_	_	_	_	_	_	m.26|Glyma.01G001350:1-351(+)	complete	_
Glyma.01G001450	228	_	_	_	_	_	_	_	_	_	_	_	_	_	_	_	_	_	_	_	_	_
Glyma.01G001500	2304	XP_003517615.1	XP_003517615.1 cycloartenol synthase isoform X1 [Glycine max]	100.0	sp|P38605|CAS1_ARATH	sp|P38605|CAS1_ARATH Cycloartenol synthase OS=Arabidopsis thaliana GN=CAS1 PE=1 SV=2	81.8	_	_	_	_	_	_	GO:0009555|pollen development;GO:0010027|thylakoid membrane organization;GO:0019745|pentacyclic triterpenoid biosynthetic process	GO:0005773|vacuole	GO:0016871|cycloartenol synthase activity	ko:K01853	CAS1	path:ko00100;path:ko01100;path:ko01110	m.27|Glyma.01G001500:1-2304(+)	complete	PF13243.3|SQHop_cyclase_C|Squalene-hopene cyclase C-terminal domain|Glyma.01G001500.1|m.27:415-752;PF13249.3|SQHop_cyclase_N|Squalene-hopene cyclase N-terminal domain|Glyma.01G001500.1|m.27:106-401;PF00432.18|Prenyltrans|Prenyltransferase and squalene oxidase repeat|Glyma.01G001500.1|m.27:148-190;PF00432.18|Prenyltrans|Prenyltransferase and squalene oxidase repeat|Glyma.01G001500.1|m.27:591-628;P…
Glyma.01G001600	2721	XP_003516969.1	XP_003516969.1 WD repeat-containing protein 36 [Glycine max]	100.0	sp|O14053|UTP21_SCHPO	sp|O14053|UTP21_SCHPO U3 small nucleolar RNA-associated protein 21 homolog OS=Schizosaccharomyces pombe (strain 972 / ATCC 24843) GN=SPCC1672.07 PE=3 SV=1	55.5	_	_	_	_	_	_	GO:0006364|rRNA processing	GO:0005634|nucleus;GO:0005829|cytosol;GO:0032040|small-subunit processome;GO:0032153|cell division site;GO:0034388|Pwp2p-containing subcomplex of 90S preribosome;GO:0072686|mitotic spindle	_	ko:K14554	UTP21, WDR36	path:ko03008	m.33|Glyma.01G001600:1-2721(+)	complete	PF04192.9|Utp21|Utp21 specific WD40 associated putative domain|Glyma.01G001600.1|m.33:679-902;PF00400.29|WD40|WD domain, G-beta repeat|Glyma.01G001600.1|m.33:218-253;PF00400.29|WD40|WD domain, G-beta repeat|Glyma.01G001600.1|m.33:265-295;PF00400.29|WD40|WD domain, G-beta repeat|Glyma.01G001600.1|m.33:549-585;PF12894.4|ANAPC4_WD40|Anaphase-promoting complex subunit 4 WD40 domain|Glyma.01G001600.1|…
Glyma.01G001700	1044	XP_003516996.1	XP_003516996.1 protein APEM9 isoform X1 [Glycine max]	100.0	sp|Q8W4B2|APEM9_ARATH	sp|Q8W4B2|APEM9_ARATH Protein APEM9 OS=Arabidopsis thaliana GN=APEM9 PE=1 SV=1	59.8	_	_	_	_	_	_	GO:0015919|peroxisomal membrane transport;GO:0043574|peroxisomal transport	GO:0005730|nucleolus;GO:0005777|peroxisome;GO:0005778|peroxisomal membrane;GO:0016021|integral component of membrane	_	_	_	_	m.35|Glyma.01G001700:1-1044(+)	complete	_
Glyma.01G001800	1854	XP_014619018.1	XP_014619018.1 pollen receptor-like kinase 2 isoform X1 [Glycine max]	100.0	sp|Q84JQ4|PRK2_ARATH	sp|Q84JQ4|PRK2_ARATH Pollen receptor-like kinase 2 OS=Arabidopsis thaliana GN=PRK2 PE=1 SV=1	65.9	_	_	_	_	_	_	GO:0009846|pollen germination;GO:0009860|pollen tube growth;GO:0080092|regulation of pollen tube growth	GO:0005886|plasma membrane;GO:0016021|integral component of membrane;GO:0090406|pollen tube	GO:0004674|protein serine/threonine kinase activity;GO:0005524|ATP binding	_	_	_	m.39|Glyma.01G001800:1-1854(+)	complete	PF00069.22|Pkinase|Protein kinase domain|Glyma.01G001800.1|m.39:332-597;PF07714.14|Pkinase_Tyr|Protein tyrosine kinase|Glyma.01G001800.1|m.39:333-598;PF13855.3|LRR_8|Leucine rich repeat|Glyma.01G001800.1|m.39:117-177;PF08263.9|LRRNT_2|Leucine rich repeat N-terminal domain|Glyma.01G001800.1|m.39:24-65
Glyma.01G001900	2397	XP_006572917.1	XP_006572917.1 U-box domain-containing protein 52 isoform X1 [Glycine max]	100.0	sp|Q8S8S7|PUB34_ARATH	sp|Q8S8S7|PUB34_ARATH U-box domain-containing protein 34 OS=Arabidopsis thaliana GN=PUB34 PE=3 SV=1	51.8	_	_	_	_	_	_			GO:0004674|protein serine/threonine kinase activity;GO:0004842|ubiquitin-protein transferase activity;GO:0005524|ATP binding	_	_	_	m.44|Glyma.01G001900:1-2397(+)	complete	PF00069.22|Pkinase|Protein kinase domain|Glyma.01G001900.1|m.44:463-715;PF07714.14|Pkinase_Tyr|Protein tyrosine kinase|Glyma.01G001900.1|m.44:466-719;PF00582.23|Usp|Universal stress protein family|Glyma.01G001900.1|m.44:14-143
Glyma.01G002000	432	NP_001239938.1	NP_001239938.1 uncharacterized protein LOC100788024 [Glycine max]	100.0	_	_	_	_	_	_	_	_	_	_	_	_	_	_	_	m.46|Glyma.01G002000:1-432(+)	complete	PF04570.11|zf-FLZ|zinc-finger of the FCS-type, C2-C2|Glyma.01G002000.1|m.46:73-112
Glyma.01G002100	3315	XP_003517174.1	XP_003517174.1 auxin response factor 19 isoform X1 [Glycine max]	100.0	sp|Q0D9R7|ARFS_ORYSJ	sp|Q0D9R7|ARFS_ORYSJ Auxin response factor 19 OS=Oryza sativa subsp. japonica GN=ARF19 PE=2 SV=2	64.9	_	_	_	_	_	_	GO:0006351|transcription, DNA-templated;GO:0006355|regulation of transcription, DNA-templated;GO:0009734|auxin-activated signaling pathway	GO:0005634|nucleus	GO:0003677|DNA binding	_	_	_	m.51|Glyma.01G002100:1-3315(+)	complete	PF06507.10|Auxin_resp|Auxin response factor|Glyma.01G002100.1|m.51:240-323;PF02362.18|B3|B3 DNA binding domain|Glyma.01G002100.1|m.51:114-215;PF02309.13|AUX_IAA|AUX/IAA family|Glyma.01G002100.1|m.51:991-1077
Glyma.01G002200	939	XP_003517246.1	XP_003517246.1 methyl-CpG-binding domain-containing protein 2 [Glycine max]	100.0	sp|Q8LA53|MBD2_ARATH	sp|Q8LA53|MBD2_ARATH Methyl-CpG-binding domain-containing protein 2 OS=Arabidopsis thaliana GN=MBD2 PE=1 SV=1	69.6	_	_	_	_	_	_	GO:0006351|transcription, DNA-templated;GO:0006355|regulation of transcription, DNA-templated	GO:0005634|nucleus	GO:0003677|DNA binding;GO:0008270|zinc ion binding;GO:0019899|enzyme binding	_	_	_	m.56|Glyma.01G002200:1-939(+)	complete	PF07496.12|zf-CW|CW-type Zinc Finger|Glyma.01G002200.1|m.56:101-151;PF01429.16|MBD|Methyl-CpG binding domain|Glyma.01G002200.1|m.56:171-230
Glyma.01G002250	378	_	_	_	_	_	_	_	_	_	_	_	_	_	_	_	_	_	_	m.57|Glyma.01G002250:1-378(+)	complete	_
Glyma.01G002300	1575	KRH74148.1	KRH74148.1 hypothetical protein GLYMA_01G002300 [Glycine max]	100.0	sp|Q6H501|HKT6_ORYSJ	sp|Q6H501|HKT6_ORYSJ Probable cation transporter HKT6 OS=Oryza sativa subsp. japonica GN=HKT6 PE=2 SV=2	65.3	_	_	_	_	_	_	GO:0035725|sodium ion transmembrane transport	GO:0005886|plasma membrane;GO:0016021|integral component of membrane	GO:0015081|sodium ion transmembrane transporter activity	_	_	_	m.58|Glyma.01G002300:1-1575(+)	complete	PF02386.13|TrkH|Cation transport protein|Glyma.01G002300.1|m.58:176-387;PF02386.13|TrkH|Cation transport protein|Glyma.01G002300.1|m.58:404-475
Glyma.01G002400	681	NP_001241376.1	NP_001241376.1 uncharacterized protein LOC100797904 precursor [Glycine max]	100.0	sp|Q8S8N6|PLA2A_ARATH	sp|Q8S8N6|PLA2A_ARATH Phospholipase A2-alpha OS=Arabidopsis thaliana GN=PLA2-ALPHA PE=1 SV=1	78.4	_	_	_	_	_	_	GO:0006644|phospholipid metabolic process;GO:0016042|lipid catabolic process;GO:0050482|arachidonic acid secretion	GO:0005576|extracellular region;GO:0005634|nucleus;GO:0005773|vacuole;GO:0005794|Golgi apparatus;GO:0031410|cytoplasmic vesicle	GO:0004623|phospholipase A2 activity;GO:0005509|calcium ion binding;GO:0102567|phospholipase A2 activity (consuming 1,2-dipalmitoylphosphatidylcholine);GO:0102568|phospholipase A2 activity consuming 1,2-dioleoylphosphatidylethanolamine)	ko:K01047	PLA2G, SPLA2	path:ko00564;path:ko00565;path:ko00590;path:ko00591;path:ko00592;path:ko01100;path:ko01110;path:ko04014;path:ko04270;path:ko04972;path:ko04975	m.59|Glyma.01G002400:1-681(+)	complete	_
Glyma.01G002501	387	KHN32918.1	KHN32918.1 Protein OSB2, chloroplastic [Glycine soja]	100.0	_	_	_	_	_	_	_	_	_	_	_	_	_	_	_	m.60|Glyma.01G002501:1-387(+)	complete	_
Glyma.01G002600	1389	XP_003517374.1	XP_003517374.1 ectonucleotide pyrophosphatase/phosphodiesterase family member 3 [Glycine max]	100.0	sp|O14638|ENPP3_HUMAN	sp|O14638|ENPP3_HUMAN Ectonucleotide pyrophosphatase/phosphodiesterase family member 3 OS=Homo sapiens GN=ENPP3 PE=1 SV=2	56.7	_	_	_	_	_	_	GO:0006796|phosphate-containing compound metabolic process;GO:0006955|immune response;GO:0009143|nucleoside triphosphate catabolic process	GO:0005887|integral component of plasma membrane;GO:0048471|perinuclear region of cytoplasm;GO:0070062|extracellular exosome	GO:0003676|nucleic acid binding;GO:0004528|phosphodiesterase I activity;GO:0004551|nucleotide diphosphatase activity;GO:0005044|scavenger receptor activity;GO:0030247|polysaccharide binding;GO:0035529|NADH pyrophosphatase activity;GO:0046872|metal ion binding;GO:0047429|nucleoside-triphosphate diphosphatase activity	_	_	_	m.63|Glyma.01G002600:1-1389(+)	complete	PF01663.19|Phosphodiest|Type I phosphodiesterase / nucleotide pyrophosphatase|Glyma.01G002600.1|m.63:75-401
Glyma.01G002700	639	XP_003517423.1	XP_003517423.1 thioredoxin-like 2, chloroplastic [Glycine max]	100.0	sp|Q5TKD8|TRL2_ORYSJ	sp|Q5TKD8|TRL2_ORYSJ Thioredoxin-like 2, chloroplastic OS=Oryza sativa subsp. japonica GN=Os05g0200100 PE=2 SV=1	90.6	_	_	_	_	_	_	GO:0045454|cell redox homeostasis;GO:0055114|oxidation-reduction process	GO:0009507|chloroplast	_	_	_	_	m.64|Glyma.01G002700:1-639(+)	complete	PF00085.17|Thioredoxin|Thioredoxin|Glyma.01G002700.1|m.64:79-164
Glyma.01G002800	603	XP_003517620.1	XP_003517620.1 PRA1 family protein F2 [Glycine max]	100.0	sp|Q9C889|PR1F2_ARATH	sp|Q9C889|PR1F2_ARATH PRA1 family protein F2 OS=Arabidopsis thaliana GN=PRA1F2 PE=1 SV=1	65.4	_	_	_	_	_	_	GO:0016192|vesicle-mediated transport	GO:0005774|vacuolar membrane;GO:0005783|endoplasmic reticulum;GO:0005794|Golgi apparatus;GO:0010008|endosome membrane;GO:0016021|integral component of membrane	_	ko:K20359	RABAC1, PRAF1		m.65|Glyma.01G002800:1-603(+)	complete	PF03208.16|PRA1|PRA1 family protein|Glyma.01G002800.1|m.65:33-172
Glyma.01G002902	468	KHN32914.1	KHN32914.1 hypothetical protein glysoja_037085 [Glycine soja]	100.0	sp|A6W0X8|BIOC_MARMS	sp|A6W0X8|BIOC_MARMS Malonyl-[acyl-carrier protein] O-methyltransferase OS=Marinomonas sp. (strain MWYL1) GN=bioC PE=3 SV=1	53.2	_	_	_	_	_	_	GO:0009102|biotin biosynthetic process		GO:0010340|carboxyl-O-methyltransferase activity;GO:0102130|malonyl-CoA methyltransferase activity	_	_	_	m.66|Glyma.01G002902:1-468(+)	complete	PF08241.9|Methyltransf_11|Methyltransferase domain|Glyma.01G002902.1|m.66:18-88;PF13649.3|Methyltransf_25|Methyltransferase domain|Glyma.01G002902.1|m.66:30-85;PF01209.15|Ubie_methyltran|ubiE/COQ5 methyltransferase family|Glyma.01G002902.1|m.66:42-93
Glyma.01G003000	837	NP_001235955.2	NP_001235955.2 MYB transcription factor MYB128 [Glycine max]	100.0	sp|Q9LVS0|KUA1_ARATH	sp|Q9LVS0|KUA1_ARATH Transcription factor KUA1 OS=Arabidopsis thaliana GN=KUA1 PE=1 SV=1	57.8	_	_	_	_	_	_	GO:0000122|negative regulation of transcription by RNA polymerase II;GO:0006351|transcription, DNA-templated;GO:0006355|regulation of transcription, DNA-templated;GO:0009646|response to absence of light;GO:0009651|response to salt stress;GO:0009723|response to ethylene;GO:0009733|response to auxin;GO:0009737|response to abscisic acid;GO:0009739|response to gibberellin;GO:0009751|response to salic…	GO:0005634|nucleus	GO:0000976|transcription regulatory region sequence-specific DNA binding;GO:0003700|DNA-binding transcription factor activity;GO:0008270|zinc ion binding	_	_	_	m.67|Glyma.01G003000:1-837(+)	complete	PF00249.28|Myb_DNA-binding|Myb-like DNA-binding domain|Glyma.01G003000.1|m.67:97-141
Glyma.01G003100	258	XP_014619323.1	XP_014619323.1 uncharacterized protein LOC100778233 isoform X2 [Glycine max]	100.0	_	_	_	_	_	_	_	_	_	_	_	_	_	_	_	_	_	_
Glyma.01G003200	618	XP_014619281.1	XP_014619281.1 probable acyl-[acyl-carrier-protein]--UDP-N-acetylglucosamine O-acyltransferase, mitochondrial [Glycine max]	100.0	sp|Q9SU91|LPXA_ARATH	sp|Q9SU91|LPXA_ARATH Probable acyl-[acyl-carrier-protein]--UDP-N-acetylglucosamine O-acyltransferase, mitochondrial OS=Arabidopsis thaliana GN=LPXA PE=1 SV=1	78.2	_	_	_	_	_	_	GO:0009245|lipid A biosynthetic process;GO:2001289|lipid X metabolic process	GO:0005739|mitochondrion	GO:0008780|acyl-[acyl-carrier-protein]-UDP-N-acetylglucosamine O-acyltransferase activity	ko:K00677	lpxA	path:ko00540;path:ko01100;path:ko01503	m.68|Glyma.01G003200:1-618(+)	complete	PF13720.3|Acetyltransf_11|Udp N-acetylglucosamine O-acyltransferase; Domain 2|Glyma.01G003200.1|m.68:107-197;PF00132.21|Hexapep|Bacterial transferase hexapeptide (six repeats)|Glyma.01G003200.1|m.68:35-68
Glyma.01G003300	465	KRH74161.1	KRH74161.1 hypothetical protein GLYMA_01G003300 [Glycine max]	100.0	sp|Q9FJT6|ET3_ARATH	sp|Q9FJT6|ET3_ARATH Protein EFFECTOR OF TRANSCRIPTION 3 OS=Arabidopsis thaliana GN=ET3 PE=4 SV=1	62.7	_	_	_	_	_	_		GO:0005737|cytoplasm	_	_	_	_	m.69|Glyma.01G003300:1-465(+)	complete	_
Glyma.01G003400	1359	XP_003517821.1	XP_003517821.1 pentatricopeptide repeat-containing protein At2g15690, mitochondrial [Glycine max]	100.0	sp|Q9ZQE5|PP153_ARATH	sp|Q9ZQE5|PP153_ARATH Pentatricopeptide repeat-containing protein At2g15690, mitochondrial OS=Arabidopsis thaliana GN=PCMP-H66 PE=1 SV=2	68.0	_	_	_	_	_	_	GO:0009451|RNA modification	GO:0005739|mitochondrion;GO:0043231|intracellular membrane-bounded organelle	GO:0003723|RNA binding;GO:0004519|endonuclease activity;GO:0008270|zinc ion binding	_	_	_	m.71|Glyma.01G003400:1-1359(+)	complete	PF14432.3|DYW_deaminase|DYW family of nucleic acid deaminases|Glyma.01G003400.1|m.71:339-442;PF01535.17|PPR|PPR repeat|Glyma.01G003400.1|m.71:144-171;PF01535.17|PPR|PPR repeat|Glyma.01G003400.1|m.71:173-202;PF01535.17|PPR|PPR repeat|Glyma.01G003400.1|m.71:208-237;PF13812.3|PPR_3|Pentatricopeptide repeat domain|Glyma.01G003400.1|m.71:193-253
Glyma.01G003450	345	KHN40338.1	KHN40338.1 Graves disease carrier protein [Glycine soja]	96.5	sp|B4F8I5|COAC2_MAIZE	sp|B4F8I5|COAC2_MAIZE Mitochondrial carrier protein CoAc2 OS=Zea mays GN=COAC2 PE=2 SV=1	83.0	_	_	_	_	_	_	GO:1990559|mitochondrial coenzyme A transmembrane transport	GO:0005743|mitochondrial inner membrane;GO:0016021|integral component of membrane	GO:0015228|coenzyme A transmembrane transporter activity	ko:K15084	SLC25A16, GDA, LEU5		m.72|Glyma.01G003450:1-345(+)	complete	PF00153.24|Mito_carr|Mitochondrial carrier protein|Glyma.01G003450.1|m.72:11-102
Glyma.01G003500	777	KRH74163.1	KRH74163.1 hypothetical protein GLYMA_01G003500, partial [Glycine max]	100.0	sp|Q9FJT7|NDL1_ARATH	sp|Q9FJT7|NDL1_ARATH Protein NDL1 OS=Arabidopsis thaliana GN=NDL1 PE=1 SV=1	89.5	_	_	_	_	_	_	GO:0040008|regulation of growth;GO:0060918|auxin transport;GO:2000012|regulation of auxin polar transport	GO:0005737|cytoplasm	_	_	_	_	m.73|Glyma.01G003500:1-777(+)	internal	PF03096.11|Ndr|Ndr family|Glyma.01G003500.1|m.73:1-259;PF00561.17|Abhydrolase_1|alpha/beta hydrolase fold|Glyma.01G003500.1|m.73:32-140
Glyma.01G003600	1554	XP_006572921.1	XP_006572921.1 uncharacterized protein LOC100790501 [Glycine max]	100.0	_	_	_	_	_	_	_	_	_	_	_	_	_	_	_	m.74|Glyma.01G003600:1-1554(+)	complete	_
Glyma.01G003700	912	XP_003517882.1	XP_003517882.1 uncharacterized protein LOC100778421 [Glycine max]	100.0	_	_	_	_	_	_	_	_	_	_	_	_	_	_	_	m.75|Glyma.01G003700:1-912(+)	complete	_
Glyma.01G003800	1131	KHN32907.1	KHN32907.1 Hypothetical protein glysoja_037078 [Glycine soja]	100.0	sp|A2Z0C0|ANM1_ORYSI	sp|A2Z0C0|ANM1_ORYSI Probable protein arginine N-methyltransferase 1 OS=Oryza sativa subsp. indica GN=PRMT1 PE=3 SV=1	93.9	_	_	_	_	_	_	GO:0006479|protein methylation	GO:0005634|nucleus	GO:0008168|methyltransferase activity	ko:K11434	PRMT1	path:ko04068;path:ko04922	m.76|Glyma.01G003800:1-1131(+)	complete	PF13649.3|Methyltransf_25|Methyltransferase domain|Glyma.01G003800.1|m.76:97-171;PF06325.10|PrmA|Ribosomal protein L11 methyltransferase (PrmA)|Glyma.01G003800.1|m.76:91-167;PF08241.9|Methyltransf_11|Methyltransferase domain|Glyma.01G003800.1|m.76:98-184;PF13847.3|Methyltransf_31|Methyltransferase domain|Glyma.01G003800.1|m.76:93-167;PF05185.13|PRMT5|PRMT5 arginine-N-methyltransferase|Glyma.01G00…
Glyma.01G003900	1341	XP_006573922.1	XP_006573922.1 1-aminocyclopropane-1-carboxylate synthase 7 [Glycine max]	100.0	sp|Q9STR4|1A17_ARATH	sp|Q9STR4|1A17_ARATH 1-aminocyclopropane-1-carboxylate synthase 7 OS=Arabidopsis thaliana GN=ACS7 PE=1 SV=1	87.1	_	_	_	_	_	_	GO:0009693|ethylene biosynthetic process;GO:0009835|fruit ripening		GO:0016847|1-aminocyclopropane-1-carboxylate synthase activity;GO:0030170|pyridoxal phosphate binding;GO:0042802|identical protein binding	_	_	_	m.78|Glyma.01G003900:1-1341(+)	complete	PF00155.18|Aminotran_1_2|Aminotransferase class I and II|Glyma.01G003900.1|m.78:49-432;PF01212.18|Beta_elim_lyase|Beta-eliminating lyase|Glyma.01G003900.1|m.78:116-357
Glyma.01G004000	417	NP_001235986.2	NP_001235986.2 phospholipase A2 precursor [Glycine max]	100.0	sp|Q9XG80|PLA21_ORYSJ	sp|Q9XG80|PLA21_ORYSJ Probable phospholipase A2 homolog 1 OS=Oryza sativa subsp. japonica GN=PLA2-I PE=2 SV=1	78.6	_	_	_	_	_	_	GO:0006644|phospholipid metabolic process;GO:0016042|lipid catabolic process;GO:0050482|arachidonic acid secretion	GO:0005576|extracellular region	GO:0004623|phospholipase A2 activity;GO:0005509|calcium ion binding;GO:0102567|phospholipase A2 activity (consuming 1,2-dipalmitoylphosphatidylcholine);GO:0102568|phospholipase A2 activity consuming 1,2-dioleoylphosphatidylethanolamine)	_	_	_	m.79|Glyma.01G004000:1-417(+)	complete	_
Glyma.01G004100	3195	XP_014619417.1	XP_014619417.1 uncharacterized protein LOC100791547 [Glycine max]	100.0	sp|Q54I39|IST1L_DICDI	sp|Q54I39|IST1L_DICDI IST1-like protein OS=Dictyostelium discoideum GN=DDB_G0289029 PE=3 SV=1	61.3	_	_	_	_	_	_	GO:0015031|protein transport	_	_	ko:K19476	IST1	path:ko04144	m.81|Glyma.01G004100:1-3195(+)	complete	PF03398.11|Ist1|Regulator of Vps4 activity in the MVB pathway|Glyma.01G004100.1|m.81:12-176
Glyma.01G004200	717	XP_003517937.1	XP_003517937.1 probable caffeoyl-CoA O-methyltransferase At4g26220 [Glycine max]	100.0	sp|Q9C5D7|CAMT3_ARATH	sp|Q9C5D7|CAMT3_ARATH Probable caffeoyl-CoA O-methyltransferase At4g26220 OS=Arabidopsis thaliana GN=At4g26220 PE=2 SV=1	78.9	_	_	_	_	_	_	GO:0009809|lignin biosynthetic process	GO:0005829|cytosol	GO:0042409|caffeoyl-CoA O-methyltransferase activity;GO:0046872|metal ion binding	ko:K00588	E2.1.1.104	path:ko00360;path:ko00940;path:ko00941;path:ko00945;path:ko01100;path:ko01110	m.86|Glyma.01G004200:1-717(+)	complete	PF01596.14|Methyltransf_3|O-methyltransferase|Glyma.01G004200.2|m.86:27-236;PF13578.3|Methyltransf_24|Methyltransferase domain|Glyma.01G004200.2|m.86:76-183
Glyma.01G004300	363	NP_001237446.1	NP_001237446.1 uncharacterized protein LOC100305583 [Glycine max]	100.0	sp|P46290|RL31_NICGU	sp|P46290|RL31_NICGU 60S ribosomal protein L31 OS=Nicotiana glutinosa GN=RPL31 PE=2 SV=1	91.7	_	_	_	_	_	_	GO:0006412|translation	GO:0005840|ribosome	GO:0003735|structural constituent of ribosome	ko:K02910	RP-L31e, RPL31	path:ko03010	m.87|Glyma.01G004300:1-363(+)	complete	PF01198.16|Ribosomal_L31e|Ribosomal protein L31e|Glyma.01G004300.2|m.87:11-92
Glyma.01G004500	1005	XP_006572922.1	XP_006572922.1 vacuolar protein sorting-associated protein 32 homolog 2 [Glycine max]	100.0	sp|O82197|VP321_ARATH	sp|O82197|VP321_ARATH Vacuolar protein sorting-associated protein 32 homolog 1 OS=Arabidopsis thaliana GN=VPS32.1 PE=1 SV=1	83.2	_	_	_	_	_	_	GO:0007034|vacuolar transport;GO:0015031|protein transport	GO:0000815|ESCRT III complex;GO:0005886|plasma membrane	_	ko:K12194	CHMP4, SNF7, VPS32	path:ko04144	m.88|Glyma.01G004500:1-1005(+)	complete	PF03357.18|Snf7|Snf7|Glyma.01G004500.3|m.88:136-302
Glyma.01G004600	198	NP_001351392.1	NP_001351392.1 uncharacterized protein LOC100306086 [Glycine max]	100.0	_	_	_	_	_	_	_	_	_	_	_	_	_	_	_	_	_	_
Glyma.01G004700	657	XP_003517991.1	XP_003517991.1 meiotic nuclear division protein 1 homolog isoform X1 [Glycine max]	100.0	sp|Q8GYD2|MND1_ARATH	sp|Q8GYD2|MND1_ARATH Meiotic nuclear division protein 1 homolog OS=Arabidopsis thaliana GN=MND1 PE=1 SV=1	88.8	_	_	_	_	_	_	GO:0006302|double-strand break repair;GO:0007131|reciprocal meiotic recombination;GO:0009553|embryo sac development;GO:0009555|pollen development;GO:0010212|response to ionizing radiation	GO:0005634|nucleus;GO:0005730|nucleolus	GO:0003690|double-stranded DNA binding	_	_	_	m.91|Glyma.01G004700:1-657(+)	complete	PF03962.12|Mnd1|Mnd1 family|Glyma.01G004700.1|m.91:16-204
Glyma.01G004800	2706	XP_006572924.1	XP_006572924.1 probable LRR receptor-like serine/threonine-protein kinase At4g29180 isoform X1 [Glycine max]	100.0	sp|C0LGR6|Y4291_ARATH	sp|C0LGR6|Y4291_ARATH Probable LRR receptor-like serine/threonine-protein kinase At4g29180 OS=Arabidopsis thaliana GN=At4g29180 PE=2 SV=2	68.4	_	_	_	_	_	_		GO:0016021|integral component of membrane	GO:0004674|protein serine/threonine kinase activity;GO:0005524|ATP binding	_	_	_	m.94|Glyma.01G004800:1-2706(+)	complete	PF12819.4|Malectin_like|Carbohydrate-binding protein of the ER|Glyma.01G004800.1|m.94:33-360;PF07714.14|Pkinase_Tyr|Protein tyrosine kinase|Glyma.01G004800.1|m.94:577-853;PF00069.22|Pkinase|Protein kinase domain|Glyma.01G004800.1|m.94:578-793;PF13855.3|LRR_8|Leucine rich repeat|Glyma.01G004800.1|m.94:417-476
Glyma.01G004900	786	NP_001237467.1	NP_001237467.1 transcription factor MYBJ6 [Glycine max]	100.0	sp|Q9M2Y9|RAX3_ARATH	sp|Q9M2Y9|RAX3_ARATH Transcription factor RAX3 OS=Arabidopsis thaliana GN=RAX3 PE=2 SV=1	92.4	_	_	_	_	_	_	GO:0006351|transcription, DNA-templated;GO:0006357|regulation of transcription by RNA polymerase II;GO:0007275|multicellular organism development;GO:0009751|response to salicylic acid;GO:0030154|cell differentiation	GO:0005634|nucleus	GO:0000981|DNA-binding transcription factor activity, RNA polymerase II-specific;GO:0001135|RNA polymerase II transcription regulator recruiting activity;GO:0003700|DNA-binding transcription factor activity;GO:0043565|sequence-specific DNA binding;GO:0044212|transcription regulatory region DNA binding	ko:K09422	MYBP		m.101|Glyma.01G004900:1-786(+)	complete	PF00249.28|Myb_DNA-binding|Myb-like DNA-binding domain|Glyma.01G004900.2|m.101:14-62;PF00249.28|Myb_DNA-binding|Myb-like DNA-binding domain|Glyma.01G004900.2|m.101:70-111;PF13921.3|Myb_DNA-bind_6|Myb-like DNA-binding domain|Glyma.01G004900.2|m.101:17-75;PF13921.3|Myb_DNA-bind_6|Myb-like DNA-binding domain|Glyma.01G004900.2|m.101:71-117
Glyma.01G005000	1053	XP_003516267.1	XP_003516267.1 zinc finger CCCH domain-containing protein 20 [Glycine max]	100.0	sp|O82199|C3H20_ARATH	sp|O82199|C3H20_ARATH Zinc finger CCCH domain-containing protein 20 OS=Arabidopsis thaliana GN=At2g19810 PE=2 SV=1	67.1	_	_	_	_	_	_	GO:0006355|regulation of transcription, DNA-templated;GO:0006979|response to oxidative stress	GO:0005886|plasma membrane	GO:0003677|DNA binding;GO:0003700|DNA-binding transcription factor activity;GO:0046872|metal ion binding	_	_	_	m.103|Glyma.01G005000:1-1053(+)	complete	PF00642.21|zf-CCCH|Zinc finger C-x8-C-x5-C-x3-H type (and similar)|Glyma.01G005000.1|m.103:130-151
Glyma.01G005100	936	NP_001241072.1	NP_001241072.1 uncharacterized protein LOC100794523 [Glycine max]	100.0	sp|O82200|MIOX2_ARATH	sp|O82200|MIOX2_ARATH Inositol oxygenase 2 OS=Arabidopsis thaliana GN=MIOX2 PE=2 SV=2	81.5	_	_	_	_	_	_	GO:0019310|inositol catabolic process;GO:0019853|L-ascorbic acid biosynthetic process	GO:0005737|cytoplasm	GO:0005506|iron ion binding;GO:0050113|inositol oxygenase activity	ko:K00469	MIOX	path:ko00053;path:ko00562	m.104|Glyma.01G005100:1-936(+)	complete	PF05153.12|MIOX|Myo-inositol oxygenase|Glyma.01G005100.1|m.104:62-311
Glyma.01G005200	1881	XP_003516303.1	XP_003516303.1 glutathione hydrolase 3 [Glycine max]	100.0	sp|Q9M0G0|GAGT3_ARATH	sp|Q9M0G0|GAGT3_ARATH Glutathione hydrolase 3 OS=Arabidopsis thaliana GN=GGT3 PE=2 SV=1	79.2	_	_	_	_	_	_	GO:0006751|glutathione catabolic process;GO:0006805|xenobiotic metabolic process;GO:0009636|response to toxic substance	GO:0005773|vacuole;GO:0005774|vacuolar membrane;GO:0016021|integral component of membrane	GO:0016756|glutathione gamma-glutamylcysteinyltransferase activity;GO:0036374|glutathione hydrolase activity;GO:0102953|hypoglycin A gamma-glutamyl transpeptidase activity	ko:K18592	GGT1_5, CD224	path:ko00430;path:ko00460;path:ko00480;path:ko00590;path:ko01100	m.105|Glyma.01G005200:1-1881(+)	complete	PF01019.18|G_glu_transpept|Gamma-glutamyltranspeptidase|Glyma.01G005200.1|m.105:90-620
Glyma.01G005300	432	NP_001236735.1	NP_001236735.1 uncharacterized protein LOC100306047 [Glycine max]	100.0	sp|O82201|AP4S_ARATH	sp|O82201|AP4S_ARATH AP-4 complex subunit sigma OS=Arabidopsis thaliana GN=At2g19790 PE=1 SV=1	100.0	_	_	_	_	_	_		GO:0005802|trans-Golgi network;GO:0005905|clathrin-coated pit;GO:0030124|AP-4 adaptor complex	_	ko:K12403	AP4S1	path:ko04142	m.107|Glyma.01G005300:1-432(+)	complete	PF01217.17|Clat_adaptor_s|Clathrin adaptor complex small chain|Glyma.01G005300.1|m.107:3-142
Glyma.01G005400	1620	XP_014619760.1	XP_014619760.1 ATP-dependent 6-phosphofructokinase 3 isoform X1 [Glycine max]	100.0	sp|Q94AA4|PFKA3_ARATH	sp|Q94AA4|PFKA3_ARATH ATP-dependent 6-phosphofructokinase 3 OS=Arabidopsis thaliana GN=PFK3 PE=1 SV=1	89.4	_	_	_	_	_	_	GO:0006002|fructose 6-phosphate metabolic process;GO:0006096|glycolytic process;GO:0010053|root epidermal cell differentiation	GO:0005829|cytosol	GO:0003872|6-phosphofructokinase activity;GO:0005524|ATP binding;GO:0046872|metal ion binding	ko:K00850	pfkA, PFK	path:ko00010;path:ko00030;path:ko00051;path:ko00052;path:ko00680;path:ko01100;path:ko01110;path:ko01120;path:ko01130;path:ko01200;path:ko01230;path:ko03018;path:ko04152;path:ko05230	m.108|Glyma.01G005400:1-1620(+)	complete	PF00365.17|PFK|Phosphofructokinase|Glyma.01G005400.1|m.108:138-443
Glyma.01G005500	1356	XP_006572925.1	XP_006572925.1 NAC domain-containing protein 75 isoform X1 [Glycine max]	100.0	sp|Q9M0F8|NAC75_ARATH	sp|Q9M0F8|NAC75_ARATH NAC domain-containing protein 75 OS=Arabidopsis thaliana GN=NAC075 PE=2 SV=1	60.2	_	_	_	_	_	_	GO:0006351|transcription, DNA-templated	GO:0005634|nucleus	GO:0003700|DNA-binding transcription factor activity;GO:0044212|transcription regulatory region DNA binding	_	_	_	m.111|Glyma.01G005500:1-1356(+)	complete	PF02365.12|NAM|No apical meristem (NAM) protein|Glyma.01G005500.11|m.111:48-189
Glyma.01G005600	1455	KRH74203.1	KRH74203.1 hypothetical protein GLYMA_01G005600 [Glycine max]	100.0	sp|Q9LJ64|PLRX1_ARATH	sp|Q9LJ64|PLRX1_ARATH Pollen-specific leucine-rich repeat extensin-like protein 1 OS=Arabidopsis thaliana GN=PEX1 PE=2 SV=1	70.0	_	_	_	_	_	_	GO:0071555|cell wall organization	GO:0005576|extracellular region;GO:0005618|cell wall	GO:0005199|structural constituent of cell wall	_	_	_	m.122|Glyma.01G005600:1-1455(+)	complete	PF13855.3|LRR_8|Leucine rich repeat|Glyma.01G005600.1|m.122:207-264;PF00560.30|LRR_1|Leucine Rich Repeat|Glyma.01G005600.1|m.122:231-246;PF08263.9|LRRNT_2|Leucine rich repeat N-terminal domain|Glyma.01G005600.1|m.122:134-168
Glyma.01G005800	1287	XP_003516376.1	XP_003516376.1 uncharacterized protein LOC100805866 [Glycine max]	100.0	_	_	_	_	_	_	_	_	_	_	_	_	_	_	_	m.124|Glyma.01G005800:1-1287(+)	complete	PF06219.9|DUF1005|Protein of unknown function (DUF1005)|Glyma.01G005800.1|m.124:1-419
Glyma.01G005900	402	XP_003516387.1	XP_003516387.1 profilin-4 [Glycine max]	100.0	sp|A4KA45|PROF4_CORAV	sp|A4KA45|PROF4_CORAV Profilin-4 OS=Corylus avellana PE=1 SV=1	95.5	_	_	_	_	_	_		GO:0005737|cytoplasm;GO:0005856|cytoskeleton	GO:0003779|actin binding	ko:K05759	PFN	path:ko04013;path:ko04015;path:ko04810;path:ko05131;path:ko05132	m.126|Glyma.01G005900:1-402(+)	complete	PF00235.16|Profilin|Profilin|Glyma.01G005900.1|m.126:1-132
Glyma.01G006000	564	NP_001237279.1	NP_001237279.1 uncharacterized protein LOC100306340 [Glycine max]	100.0	_	_	_	_	_	_	_	_	_	_	_	_	_	_	_	m.127|Glyma.01G006000:1-564(+)	complete	_
Glyma.01G006100	1956	XP_006572930.1	XP_006572930.1 arginine--tRNA ligase, cytoplasmic [Glycine max]	100.0	sp|O23247|SYRM_ARATH	sp|O23247|SYRM_ARATH Arginine--tRNA ligase, chloroplastic/mitochondrial OS=Arabidopsis thaliana GN=EMB1027 PE=1 SV=1	86.9	_	_	_	_	_	_	GO:0006420|arginyl-tRNA aminoacylation;GO:0009793|embryo development ending in seed dormancy	GO:0005739|mitochondrion;GO:0009507|chloroplast;GO:0009570|chloroplast stroma	GO:0004814|arginine-tRNA ligase activity;GO:0005524|ATP binding	ko:K01887	RARS, argS	path:ko00970	m.128|Glyma.01G006100:1-1956(+)	complete	PF00750.16|tRNA-synt_1d|tRNA synthetases class I (R)|Glyma.01G006100.1|m.128:188-521;PF05746.12|DALR_1|DALR anticodon binding domain|Glyma.01G006100.1|m.128:535-650;PF03485.13|Arg_tRNA_synt_N|Arginyl tRNA synthetase N terminal domain|Glyma.01G006100.1|m.128:102-161
Glyma.01G006200	225	XP_003516452.1	XP_003516452.1 programmed cell death protein 4 [Glycine max]	100.0	_	_	_	_	_	_	_	_	_	_	_	_	_	_	_	_	_	_
Glyma.01G006300	204	KRH74212.1	KRH74212.1 hypothetical protein GLYMA_01G006300 [Glycine max]	100.0	_	_	_	_	_	_	_	_	_	_	_	_	_	_	_	_	_	_
Glyma.01G006400	1794	XP_006572789.1	XP_006572789.1 arginyl-tRNA synthetase isoform X1 [Glycine max]	100.0	sp|O23247|SYRM_ARATH	sp|O23247|SYRM_ARATH Arginine--tRNA ligase, chloroplastic/mitochondrial OS=Arabidopsis thaliana GN=EMB1027 PE=1 SV=1	82.6	_	_	_	_	_	_	GO:0006420|arginyl-tRNA aminoacylation;GO:0009793|embryo development ending in seed dormancy	GO:0005739|mitochondrion;GO:0009507|chloroplast;GO:0009570|chloroplast stroma	GO:0004814|arginine-tRNA ligase activity;GO:0005524|ATP binding	ko:K01887	RARS, argS	path:ko00970	m.129|Glyma.01G006400:1-1794(+)	complete	PF00750.16|tRNA-synt_1d|tRNA synthetases class I (R)|Glyma.01G006400.1|m.129:134-467;PF05746.12|DALR_1|DALR anticodon binding domain|Glyma.01G006400.1|m.129:481-596;PF03485.13|Arg_tRNA_synt_N|Arginyl tRNA synthetase N terminal domain|Glyma.01G006400.1|m.129:16-107
Glyma.01G006500	3504	KRH74220.1	KRH74220.1 hypothetical protein GLYMA_01G006500 [Glycine max]	100.0	sp|F4KD38|NRPC2_ARATH	sp|F4KD38|NRPC2_ARATH DNA-directed RNA polymerase III subunit 2 OS=Arabidopsis thaliana GN=NRPC2 PE=2 SV=1	84.9	_	_	_	_	_	_	GO:0006383|transcription by RNA polymerase III;GO:0009561|megagametogenesis	GO:0005666|RNA polymerase III complex	GO:0003677|DNA binding;GO:0003899|DNA-directed 5'-3' RNA polymerase activity;GO:0032549|ribonucleoside binding;GO:0046872|metal ion binding	ko:K03021	RPC2, POLR3B	path:ko00230;path:ko00240;path:ko01100;path:ko03020;path:ko04623;path:ko05169	m.137|Glyma.01G006500:1-3504(+)	complete	PF00562.25|RNA_pol_Rpb2_6|RNA polymerase Rpb2, domain 6|Glyma.01G006500.1|m.137:695-1071;PF04563.12|RNA_pol_Rpb2_1|RNA polymerase beta subunit|Glyma.01G006500.1|m.137:60-423;PF04560.17|RNA_pol_Rpb2_7|RNA polymerase Rpb2, domain 7|Glyma.01G006500.1|m.137:1073-1163;PF04561.11|RNA_pol_Rpb2_2|RNA polymerase Rpb2, domain 2|Glyma.01G006500.1|m.137:211-387;PF04566.10|RNA_pol_Rpb2_4|RNA polymerase Rpb2, …
Glyma.01G006600	4602	XP_003517635.1	XP_003517635.1 serine/threonine-protein kinase VPS15 [Glycine max]	99.2	sp|Q9M0E5|VPS15_ARATH	sp|Q9M0E5|VPS15_ARATH Serine/threonine-protein kinase VPS15 OS=Arabidopsis thaliana GN=VPS15 PE=1 SV=1	80.7	_	_	_	_	_	_	GO:0006468|protein phosphorylation;GO:0006623|protein targeting to vacuole;GO:0009555|pollen development;GO:0009846|pollen germination;GO:0016236|macroautophagy;GO:0030242|autophagy of peroxisome;GO:0045324|late endosome to vacuole transport;GO:0048015|phosphatidylinositol-mediated signaling	GO:0005643|nuclear pore;GO:0005737|cytoplasm;GO:0005770|late endosome;GO:0005794|Golgi apparatus;GO:0010008|endosome membrane;GO:0034271|phosphatidylinositol 3-kinase complex, class III, type I;GO:0034272|phosphatidylinositol 3-kinase complex, class III, type II;GO:0071561|nucleus-vacuole junction;GO:0080008|Cul4-RING E3 ubiquitin ligase complex	GO:0004674|protein serine/threonine kinase activity;GO:0005524|ATP binding	ko:K08333	PIK3R4, VPS15	path:ko04136;path:ko04138;path:ko04140;path:ko04371	m.139|Glyma.01G006600:1-4602(+)	complete	PF00069.22|Pkinase|Protein kinase domain|Glyma.01G006600.1|m.139:29-292;PF00400.29|WD40|WD domain, G-beta repeat|Glyma.01G006600.1|m.139:1113-1149;PF07714.14|Pkinase_Tyr|Protein tyrosine kinase|Glyma.01G006600.1|m.139:28-247;PF02985.19|HEAT|HEAT repeat|Glyma.01G006600.1|m.139:526-554
Glyma.01G006700	2127	XP_006572934.1	XP_006572934.1 probable glutamate carboxypeptidase LAMP1 isoform X1 [Glycine max]	100.0	sp|Q7Y228|LAMP1_ARATH	sp|Q7Y228|LAMP1_ARATH Probable glutamate carboxypeptidase LAMP1 OS=Arabidopsis thaliana GN=LAMP1 PE=2 SV=1	75.2	_	_	_	_	_	_	GO:0007275|multicellular organism development;GO:0010073|meristem maintenance;GO:0040008|regulation of growth	GO:0005773|vacuole;GO:0005783|endoplasmic reticulum;GO:0005789|endoplasmic reticulum membrane;GO:0016021|integral component of membrane	GO:0008237|metallopeptidase activity;GO:0046872|metal ion binding	ko:K01301	NAALAD		m.141|Glyma.01G006700:1-2127(+)	complete	PF04253.12|TFR_dimer|Transferrin receptor-like dimerisation domain|Glyma.01G006700.1|m.141:577-703;PF04389.14|Peptidase_M28|Peptidase family M28|Glyma.01G006700.1|m.141:327-516;PF02225.19|PA|PA domain|Glyma.01G006700.1|m.141:143-235
Glyma.01G006800	1140	XP_003516527.2	XP_003516527.2 probable pectinesterase 53 [Glycine max]	100.0	sp|Q8VYZ3|PME53_ARATH	sp|Q8VYZ3|PME53_ARATH Probable pectinesterase 53 OS=Arabidopsis thaliana GN=PME53 PE=2 SV=1	85.8	_	_	_	_	_	_	GO:0042545|cell wall modification;GO:0045490|pectin catabolic process	GO:0005576|extracellular region;GO:0005618|cell wall;GO:0005737|cytoplasm	GO:0030599|pectinesterase activity;GO:0045330|aspartyl esterase activity	ko:K01051	E3.1.1.11	path:ko00040;path:ko01100	m.142|Glyma.01G006800:1-1140(+)	complete	PF01095.16|Pectinesterase|Pectinesterase|Glyma.01G006800.1|m.142:87-373
Glyma.01G006900	639	NP_001236657.1	NP_001236657.1 uncharacterized protein LOC100527738 [Glycine max]	100.0	_	_	_	_	_	_	_	_	_	_	_	_	_	_	_	m.144|Glyma.01G006900:1-639(+)	complete	_
Glyma.01G007000	1263	XP_003517637.1	XP_003517637.1 protein IQ-DOMAIN 14 [Glycine max]	100.0	_	_	_	_	_	_	_	_	_	_	_	_	_	_	_	m.145|Glyma.01G007000:1-1263(+)	complete	PF13178.3|DUF4005|Protein of unknown function (DUF4005)|Glyma.01G007000.1|m.145:312-392;PF00612.24|IQ|IQ calmodulin-binding motif|Glyma.01G007000.1|m.145:122-141;PF00612.24|IQ|IQ calmodulin-binding motif|Glyma.01G007000.1|m.145:147-160
Glyma.01G007100	1032	XP_006573924.2	XP_006573924.2 protein DETOXIFICATION 51 [Glycine max]	100.0	sp|Q9SZE2|DTX51_ARATH	sp|Q9SZE2|DTX51_ARATH Protein DETOXIFICATION 51 OS=Arabidopsis thaliana GN=DTX51 PE=2 SV=1	77.5	_	_	_	_	_	_	GO:0006855|drug transmembrane transport;GO:0006952|defense response;GO:0010015|root morphogenesis;GO:0010252|auxin homeostasis;GO:0031348|negative regulation of defense response;GO:0046620|regulation of organ growth	GO:0005770|late endosome;GO:0010008|endosome membrane;GO:0016021|integral component of membrane;GO:0031902|late endosome membrane	GO:0015297|antiporter activity	ko:K03327	TC.MATE, SLC47A, norM, mdtK, dinF		m.147|Glyma.01G007100:1-1032(+)	complete	PF01554.15|MatE|MatE|Glyma.01G007100.1|m.147:110-271
Glyma.01G007200	1491	XP_003516735.1	XP_003516735.1 hexokinase-1 [Glycine max]	100.0	sp|Q42525|HXK1_ARATH	sp|Q42525|HXK1_ARATH Hexokinase-1 OS=Arabidopsis thaliana GN=HXK1 PE=1 SV=2	86.4	_	_	_	_	_	_	GO:0006096|glycolytic process;GO:0010148|transpiration;GO:0010182|sugar mediated signaling pathway;GO:0010255|glucose mediated signaling pathway;GO:0012501|programmed cell death;GO:0019320|hexose catabolic process;GO:0090332|stomatal closure	GO:0005634|nucleus;GO:0005739|mitochondrion;GO:0005741|mitochondrial outer membrane;GO:0005773|vacuole;GO:0005774|vacuolar membrane;GO:0005829|cytosol;GO:0009536|plastid;GO:0016020|membrane;GO:0016021|integral component of membrane	GO:0004340|glucokinase activity;GO:0004396|hexokinase activity;GO:0005524|ATP binding;GO:0005536|glucose binding;GO:0008270|zinc ion binding;GO:0008865|fructokinase activity;GO:0019158|mannokinase activity	ko:K00844	HK	path:ko00010;path:ko00051;path:ko00052;path:ko00500;path:ko00520;path:ko00521;path:ko00524;path:ko01100;path:ko01110;path:ko01120;path:ko01130;path:ko01200;path:ko04066;path:ko04910;path:ko04930;path:ko04973;path:ko05230	m.148|Glyma.01G007200:1-1491(+)	complete	PF03727.13|Hexokinase_2|Hexokinase|Glyma.01G007200.3|m.148:247-485;PF00349.18|Hexokinase_1|Hexokinase|Glyma.01G007200.3|m.148:41-238
Glyma.01G007300	1500	XP_003516783.1	XP_003516783.1 hexokinase-1 [Glycine max]	97.8	sp|Q42525|HXK1_ARATH	sp|Q42525|HXK1_ARATH Hexokinase-1 OS=Arabidopsis thaliana GN=HXK1 PE=1 SV=2	84.3	_	_	_	_	_	_	GO:0006096|glycolytic process;GO:0010148|transpiration;GO:0010182|sugar mediated signaling pathway;GO:0010255|glucose mediated signaling pathway;GO:0012501|programmed cell death;GO:0019320|hexose catabolic process;GO:0090332|stomatal closure	GO:0005634|nucleus;GO:0005739|mitochondrion;GO:0005741|mitochondrial outer membrane;GO:0005773|vacuole;GO:0005774|vacuolar membrane;GO:0005829|cytosol;GO:0009536|plastid;GO:0016020|membrane;GO:0016021|integral component of membrane	GO:0004340|glucokinase activity;GO:0004396|hexokinase activity;GO:0005524|ATP binding;GO:0005536|glucose binding;GO:0008270|zinc ion binding;GO:0008865|fructokinase activity;GO:0019158|mannokinase activity	ko:K00844	HK	path:ko00010;path:ko00051;path:ko00052;path:ko00500;path:ko00520;path:ko00521;path:ko00524;path:ko01100;path:ko01110;path:ko01120;path:ko01130;path:ko01200;path:ko04066;path:ko04910;path:ko04930;path:ko04973;path:ko05230	m.149|Glyma.01G007300:1-1500(+)	complete	PF03727.13|Hexokinase_2|Hexokinase|Glyma.01G007300.3|m.149:248-488;PF00349.18|Hexokinase_1|Hexokinase|Glyma.01G007300.3|m.149:42-239
Glyma.01G007400	3042	XP_003516786.2	XP_003516786.2 receptor-like protein kinase 5 [Glycine max]	100.0	sp|Q9SGP2|HSL1_ARATH	sp|Q9SGP2|HSL1_ARATH Receptor-like protein kinase HSL1 OS=Arabidopsis thaliana GN=HSL1 PE=2 SV=1	55.7	_	_	_	_	_	_		GO:0005886|plasma membrane;GO:0016021|integral component of membrane	GO:0004674|protein serine/threonine kinase activity;GO:0005524|ATP binding	_	_	_	m.151|Glyma.01G007400:1-3042(+)	complete	PF00069.22|Pkinase|Protein kinase domain|Glyma.01G007400.1|m.151:699-972;PF07714.14|Pkinase_Tyr|Protein tyrosine kinase|Glyma.01G007400.1|m.151:700-973;PF13855.3|LRR_8|Leucine rich repeat|Glyma.01G007400.1|m.151:105-161;PF13855.3|LRR_8|Leucine rich repeat|Glyma.01G007400.1|m.151:295-352;PF13855.3|LRR_8|Leucine rich repeat|Glyma.01G007400.1|m.151:508-568;PF13855.3|LRR_8|Leucine rich repeat|Glyma.0…
Glyma.01G007500	3033	XP_003517639.1	XP_003517639.1 receptor-like protein kinase HSL1 [Glycine max]	100.0	sp|C0LGX3|HSL2_ARATH	sp|C0LGX3|HSL2_ARATH LRR receptor-like serine/threonine-protein kinase HSL2 OS=Arabidopsis thaliana GN=HSL2 PE=2 SV=1	57.7	_	_	_	_	_	_	GO:0010102|lateral root morphogenesis;GO:0010468|regulation of gene expression	GO:0005886|plasma membrane;GO:0016021|integral component of membrane	GO:0004674|protein serine/threonine kinase activity;GO:0005524|ATP binding	_	_	_	m.152|Glyma.01G007500:1-3033(+)	complete	PF00069.22|Pkinase|Protein kinase domain|Glyma.01G007500.1|m.152:693-970;PF07714.14|Pkinase_Tyr|Protein tyrosine kinase|Glyma.01G007500.1|m.152:693-971;PF13855.3|LRR_8|Leucine rich repeat|Glyma.01G007500.1|m.152:78-135;PF08263.9|LRRNT_2|Leucine rich repeat N-terminal domain|Glyma.01G007500.1|m.152:33-71;PF00560.30|LRR_1|Leucine Rich Repeat|Glyma.01G007500.1|m.152:293-315
Glyma.01G007600	246	KRH74251.1	KRH74251.1 hypothetical protein GLYMA_01G007600 [Glycine max]	100.0	_	_	_	_	_	_	_	_	_	_	_	_	_	_	_	_	_	_
Glyma.01G007650	126	_	_	_	_	_	_	_	_	_	_	_	_	_	_	_	_	_	_	_	_	_
Glyma.01G007700	603	XP_003516788.1	XP_003516788.1 mitochondrial import inner membrane translocase subunit TIM17-2 [Glycine max]	100.0	sp|Q9SP35|TI172_ARATH	sp|Q9SP35|TI172_ARATH Mitochondrial import inner membrane translocase subunit TIM17-2 OS=Arabidopsis thaliana GN=TIM17-2 PE=1 SV=2	67.3	_	_	_	_	_	_	GO:0030150|protein import into mitochondrial matrix	GO:0005739|mitochondrion;GO:0005741|mitochondrial outer membrane;GO:0005743|mitochondrial inner membrane;GO:0005744|TIM23 mitochondrial import inner membrane translocase complex;GO:0031305|integral component of mitochondrial inner membrane	_	ko:K17795	TIM17		m.153|Glyma.01G007700:1-603(+)	complete	PF02466.16|Tim17|Tim17/Tim22/Tim23/Pmp24 family|Glyma.01G007700.1|m.153:16-122
Glyma.01G007800	2628	XP_006572936.1	XP_006572936.1 DNA (cytosine-5)-methyltransferase CMT3 [Glycine max]	100.0	sp|Q94F88|CMT3_ARATH	sp|Q94F88|CMT3_ARATH DNA (cytosine-5)-methyltransferase CMT3 OS=Arabidopsis thaliana GN=CMT3 PE=1 SV=2	71.4	_	_	_	_	_	_	GO:0006306|DNA methylation;GO:0006342|chromatin silencing;GO:0006351|transcription, DNA-templated;GO:0010069|zygote asymmetric cytokinesis in embryo sac;GO:0010425|DNA methylation on cytosine within a CNG sequence;GO:0045814|negative regulation of gene expression, epigenetic;GO:0051567|histone H3-K9 methylation	GO:0005634|nucleus	GO:0003677|DNA binding;GO:0003682|chromatin binding;GO:0003886|DNA (cytosine-5-)-methyltransferase activity	ko:K00558	DNMT1, dcm	path:ko00270;path:ko01100;path:ko05206	m.155|Glyma.01G007800:1-2628(+)	complete	PF00145.14|DNA_methylase|C-5 cytosine-specific DNA methylase|Glyma.01G007800.1|m.155:477-836;PF00385.21|Chromo|Chromo (CHRromatin Organisation MOdifier) domain|Glyma.01G007800.1|m.155:413-469;PF01426.15|BAH|BAH domain|Glyma.01G007800.1|m.155:146-249
Glyma.01G007900	1566	XP_003517641.1	XP_003517641.1 uncharacterized protein LOC100800015 [Glycine max]	100.0	_	_	_	_	_	_	_	_	_	_	_	_	_	_	_	m.157|Glyma.01G007900:1-1566(+)	complete	PF13506.3|Glyco_transf_21|Glycosyl transferase family 21|Glyma.01G007900.1|m.157:143-269
Glyma.01G008000	462	KHN40384.1	KHN40384.1 Cytochrome b5 [Glycine soja]	99.3	sp|O22704|CYP5F_ARATH	sp|O22704|CYP5F_ARATH Cytochrome B5-like protein OS=Arabidopsis thaliana GN=CB5LP PE=2 SV=1	74.4	_	_	_	_	_	_		GO:0016021|integral component of membrane	GO:0020037|heme binding;GO:0046872|metal ion binding	_	_	_	m.158|Glyma.01G008000:1-462(+)	complete	PF00173.25|Cyt-b5|Cytochrome b5-like Heme/Steroid binding domain|Glyma.01G008000.3|m.158:82-151
Glyma.01G008100	1134	XP_003517642.1	XP_003517642.1 senescence/dehydration-associated protein At4g35985, chloroplastic [Glycine max]	100.0	sp|F4JNX2|SDEH4_ARATH	sp|F4JNX2|SDEH4_ARATH Senescence/dehydration-associated protein At4g35985, chloroplastic OS=Arabidopsis thaliana GN=P85 PE=2 SV=1	48.3	_	_	_	_	_	_	GO:0002239|response to oomycetes;GO:0009409|response to cold;GO:0009651|response to salt stress	GO:0009507|chloroplast	_	_	_	_	m.159|Glyma.01G008100:1-1134(+)	complete	PF06911.9|Senescence|Senescence-associated protein|Glyma.01G008100.1|m.159:173-353
Glyma.01G008200	3726	XP_003517643.1	XP_003517643.1 putative ABC transporter B family member 8 isoform X1 [Glycine max]	100.0	sp|Q9LHK4|AB8B_ARATH	sp|Q9LHK4|AB8B_ARATH Putative ABC transporter B family member 8 OS=Arabidopsis thaliana GN=ABCB8 PE=5 SV=1	79.8	_	_	_	_	_	_		GO:0016021|integral component of membrane	GO:0005524|ATP binding;GO:0042626|ATPase-coupled transmembrane transporter activity	ko:K05658	ABCB1, CD243	path:ko02010;path:ko04976;path:ko05206	m.160|Glyma.01G008200:1-3726(+)	complete	PF00664.20|ABC_membrane|ABC transporter transmembrane region|Glyma.01G008200.1|m.160:40-312;PF00664.20|ABC_membrane|ABC transporter transmembrane region|Glyma.01G008200.1|m.160:678-947;PF00005.24|ABC_tran|ABC transporter|Glyma.01G008200.1|m.160:383-532;PF00005.24|ABC_tran|ABC transporter|Glyma.01G008200.1|m.160:1022-1168
Glyma.01G008300	468	XP_006572937.1	XP_006572937.1 pseudo histidine-containing phosphotransfer protein 2 [Glycine max]	100.0	sp|Q0DK78|PHP2_ORYSJ	sp|Q0DK78|PHP2_ORYSJ Pseudo histidine-containing phosphotransfer protein 2 OS=Oryza sativa subsp. japonica GN=PHP2 PE=2 SV=3	60.1	_	_	_	_	_	_	GO:0000160|phosphorelay signal transduction system;GO:0009736|cytokinin-activated signaling pathway;GO:0016310|phosphorylation	GO:0005634|nucleus;GO:0005737|cytoplasm	GO:0009927|histidine phosphotransfer kinase activity;GO:0043424|protein histidine kinase binding	ko:K14490	AHP	path:ko04075	m.161|Glyma.01G008300:1-468(+)	complete	_
Glyma.01G008400	999	XP_006572938.1	XP_006572938.1 probable iron/ascorbate oxidoreductase DDB_G0283291-like isoform X1 [Glycine max]	100.0	sp|Q54RA4|Y3291_DICDI	sp|Q54RA4|Y3291_DICDI Probable iron/ascorbate oxidoreductase DDB_G0283291 OS=Dictyostelium discoideum GN=DDB_G0283291 PE=3 SV=1	54.1	_	_	_	_	_	_			GO:0046872|metal ion binding;GO:0051213|dioxygenase activity	_	_	_	m.163|Glyma.01G008400:1-999(+)	complete	PF14226.3|DIOX_N|non-haem dioxygenase in morphine synthesis N-terminal|Glyma.01G008400.1|m.163:13-129;PF03171.17|2OG-FeII_Oxy|2OG-Fe(II) oxygenase superfamily|Glyma.01G008400.1|m.163:181-283
Glyma.01G008500	1776	XP_003516804.1	XP_003516804.1 NADP-dependent malic enzyme [Glycine max]	100.0	sp|P34105|MAOX_POPTR	sp|P34105|MAOX_POPTR NADP-dependent malic enzyme OS=Populus trichocarpa PE=2 SV=3	92.6	_	_	_	_	_	_	GO:0006108|malate metabolic process;GO:0051260|protein homooligomerization	GO:0005737|cytoplasm	GO:0004471|malate dehydrogenase (decarboxylating) (NAD+) activity;GO:0004473|malate dehydrogenase (decarboxylating) (NADP+) activity;GO:0008948|oxaloacetate decarboxylase activity;GO:0046872|metal ion binding;GO:0051287|NAD binding	ko:K00029	E1.1.1.40, maeB	path:ko00620;path:ko00710;path:ko01100;path:ko01120;path:ko01200	m.164|Glyma.01G008500:1-1776(+)	complete	PF03949.12|Malic_M|Malic enzyme, NAD binding domain|Glyma.01G008500.1|m.164:307-559;PF00390.16|malic|Malic enzyme, N-terminal domain|Glyma.01G008500.1|m.164:116-296
Glyma.01G008600	1839	NP_001237712.2	NP_001237712.2 GAMYB-binding protein [Glycine max]	100.0	sp|Q6K8D9|SKIPA_ORYSJ	sp|Q6K8D9|SKIPA_ORYSJ SNW/SKI-interacting protein A OS=Oryza sativa subsp. japonica GN=SKIPA PE=1 SV=1	82.5	_	_	_	_	_	_	GO:0000350|generation of catalytic spliceosome for second transesterification step;GO:0006357|regulation of transcription by RNA polymerase II;GO:1901002|positive regulation of response to salt stress;GO:1902584|positive regulation of response to water deprivation	GO:0005634|nucleus;GO:0071013|catalytic step 2 spliceosome;GO:0071014|post-mRNA release spliceosomal complex;GO:0071141|SMAD protein complex	GO:0003712|transcription coregulator activity	ko:K06063	SNW1, SKIIP, SKIP	path:ko03040;path:ko04330;path:ko05169;path:ko05203	m.165|Glyma.01G008600:1-1839(+)	complete	PF02731.12|SKIP_SNW|SKIP/SNW domain|Glyma.01G008600.1|m.165:191-350
Glyma.01G008700	2967	XP_006572940.1	XP_006572940.1 probable RNA-dependent RNA polymerase 5 [Glycine max]	100.0	sp|O82188|RDR5_ARATH	sp|O82188|RDR5_ARATH Probable RNA-dependent RNA polymerase 5 OS=Arabidopsis thaliana GN=RDR5 PE=2 SV=2	63.1	_	_	_	_	_	_	GO:0031047|gene silencing by RNA		GO:0003723|RNA binding;GO:0003968|RNA-directed 5'-3' RNA polymerase activity	ko:K11699	RDR, RDRP		m.166|Glyma.01G008700:1-2967(+)	complete	PF05183.9|RdRP|RNA dependent RNA polymerase|Glyma.01G008700.1|m.166:210-842
Glyma.01G008800	435	NP_001235696.2	NP_001235696.2 bS6_MRPS6 domain-containing protein [Glycine max]	99.3	_	_	_	_	_	_	_	_	_	_	_	_	ko:K02990	RP-S6, MRPS6, rpsF	path:ko03010	m.172|Glyma.01G008800:1-435(+)	complete	PF01250.14|Ribosomal_S6|Ribosomal protein S6|Glyma.01G008800.1|m.172:4-95
Glyma.01G008900	2112	XP_003517645.1	XP_003517645.1 golgin candidate 1 [Glycine max]	100.0	sp|Q8S8N9|GOGC1_ARATH	sp|Q8S8N9|GOGC1_ARATH Golgin candidate 1 OS=Arabidopsis thaliana GN=GC1 PE=2 SV=2	68.0	_	_	_	_	_	_	GO:0000301|retrograde transport, vesicle recycling within Golgi;GO:0007030|Golgi organization	GO:0000139|Golgi membrane;GO:0005794|Golgi apparatus;GO:0016021|integral component of membrane;GO:0031985|Golgi cisterna	_	_	_	_	m.173|Glyma.01G008900:1-2112(+)	complete	PF09787.6|Golgin_A5|Golgin subfamily A member 5|Glyma.01G008900.1|m.173:426-676
Glyma.01G009000	603	XP_003516814.1	XP_003516814.1 uncharacterized protein LOC100802495 [Glycine max]	100.0	_	_	_	_	_	_	_	_	_	_	_	_	_	_	_	m.174|Glyma.01G009000:1-603(+)	complete	PF05553.8|DUF761|Cotton fibre expressed protein|Glyma.01G009000.1|m.174:162-184
Glyma.01G009100	2319	KRH74274.1	KRH74274.1 hypothetical protein GLYMA_01G009100 [Glycine max]	100.0	_	_	_	_	_	_	_	_	_	_	_	_	_	_	_	m.175|Glyma.01G009100:1-2319(+)	complete	PF14291.3|DUF4371|Domain of unknown function (DUF4371)|Glyma.01G009100.1|m.175:130-364;PF05699.11|Dimer_Tnp_hAT|hAT family C-terminal dimerisation region|Glyma.01G009100.1|m.175:684-729
Glyma.01G009200	522	XP_003516820.1	XP_003516820.1 lachrymatory-factor synthase [Glycine max]	100.0	_	_	_	_	_	_	_	_	_	_	_	_	_	_	_	m.177|Glyma.01G009200:1-522(+)	complete	PF10604.6|Polyketide_cyc2|Polyketide cyclase / dehydrase and lipid transport|Glyma.01G009200.1|m.177:18-159
Glyma.01G009300	2337	XP_003516821.1	XP_003516821.1 dolichyl-diphosphooligosaccharide--protein glycosyltransferase subunit STT3A [Glycine max]	100.0	sp|Q93ZY3|STT3A_ARATH	sp|Q93ZY3|STT3A_ARATH Dolichyl-diphosphooligosaccharide--protein glycosyltransferase subunit STT3A OS=Arabidopsis thaliana GN=STT3A PE=2 SV=1	89.5	_	_	_	_	_	_	GO:0009651|response to salt stress;GO:0018279|protein N-linked glycosylation via asparagine;GO:0043687|post-translational protein modification;GO:0047484|regulation of response to osmotic stress	GO:0005783|endoplasmic reticulum;GO:0005886|plasma membrane;GO:0008250|oligosaccharyltransferase complex;GO:0016020|membrane;GO:0016021|integral component of membrane	GO:0004579|dolichyl-diphosphooligosaccharide-protein glycotransferase activity	ko:K07151	STT3	path:ko00510;path:ko00513;path:ko01100;path:ko04141	m.178|Glyma.01G009300:1-2337(+)	complete	PF02516.11|STT3|Oligosaccharyl transferase STT3 subunit|Glyma.01G009300.1|m.178:22-485
Glyma.01G009400	2853	XP_003517646.1	XP_003517646.1 protein unc-13 homolog isoform X1 [Glycine max]	100.0	_	_	_	_	_	_	_	_	_	_	_	_	_	_	_	m.179|Glyma.01G009400:1-2853(+)	complete	PF05664.8|DUF810|Plant family of unknown function (DUF810)|Glyma.01G009400.2|m.179:33-715
Glyma.01G009500	462	KRH74279.1	KRH74279.1 hypothetical protein GLYMA_01G009500 [Glycine max]	100.0	sp|P52581|IFRH_LUPAL	sp|P52581|IFRH_LUPAL Isoflavone reductase homolog OS=Lupinus albus PE=2 SV=1	58.7	_	_	_	_	_	_			GO:0016491|oxidoreductase activity	ko:K21568	PLR		m.180|Glyma.01G009500:1-462(+)	complete	PF05368.10|NmrA|NmrA-like family|Glyma.01G009500.3|m.180:5-42;PF05368.10|NmrA|NmrA-like family|Glyma.01G009500.3|m.180:67-119
Glyma.01G009600	813	XP_003516829.1	XP_003516829.1 myb family transcription factor PHL11 isoform X1 [Glycine max]	100.0	sp|C0SVS4|PHLB_ARATH	sp|C0SVS4|PHLB_ARATH Myb family transcription factor PHL11 OS=Arabidopsis thaliana GN=PHL11 PE=1 SV=1	65.3	_	_	_	_	_	_	GO:0006351|transcription, DNA-templated;GO:0006355|regulation of transcription, DNA-templated	GO:0005634|nucleus	GO:0003677|DNA binding;GO:0003700|DNA-binding transcription factor activity	_	_	_	m.181|Glyma.01G009600:1-813(+)	complete	PF14379.3|Myb_CC_LHEQLE|MYB-CC type transfactor, LHEQLE motif|Glyma.01G009600.1|m.181:119-164;PF00249.28|Myb_DNA-binding|Myb-like DNA-binding domain|Glyma.01G009600.1|m.181:23-74
Glyma.01G009700	1614	XP_014620666.1	XP_014620666.1 uncharacterized protein LOC100812276 [Glycine max]	100.0	_	_	_	_	_	_	_	_	_	_	_	_	_	_	_	m.182|Glyma.01G009700:1-1614(+)	complete	_
Glyma.01G009800	471	NP_001240123.1	NP_001240123.1 uncharacterized protein LOC100814427 [Glycine max]	100.0	_	_	_	_	_	_	_	_	_	_	_	_	_	_	_	m.183|Glyma.01G009800:1-471(+)	complete	PF01632.16|Ribosomal_L35p|Ribosomal protein L35|Glyma.01G009800.1|m.183:94-152
Glyma.01G009900	1371	XP_003516843.1	XP_003516843.1 plastidal glycolate/glycerate translocator 1, chloroplastic [Glycine max]	100.0	sp|Q9FVQ4|PLGG1_ARATH	sp|Q9FVQ4|PLGG1_ARATH Plastidal glycolate/glycerate translocator 1, chloroplastic OS=Arabidopsis thaliana GN=PLGG1 PE=1 SV=1	85.2	_	_	_	_	_	_	GO:0009658|chloroplast organization;GO:0009853|photorespiration;GO:0097339|glycolate transmembrane transport;GO:1901975|glycerate transmembrane transport	GO:0009507|chloroplast;GO:0009706|chloroplast inner membrane;GO:0009941|chloroplast envelope;GO:0016020|membrane;GO:0016021|integral component of membrane	GO:0043879|glycolate transmembrane transporter activity;GO:1901974|glycerate transmembrane transporter activity	_	_	_	m.184|Glyma.01G009900:1-1371(+)	complete	PF04172.13|LrgB|LrgB-like family|Glyma.01G009900.1|m.184:220-444
Glyma.01G010000	1662	XP_003517649.2	XP_003517649.2 4-coumarate--CoA ligase-like 6 [Glycine max]	100.0	sp|Q84P24|4CLL6_ARATH	sp|Q84P24|4CLL6_ARATH 4-coumarate--CoA ligase-like 6 OS=Arabidopsis thaliana GN=4CLL6 PE=2 SV=2	76.5	_	_	_	_	_	_	GO:0006744|ubiquinone biosynthetic process	GO:0005777|peroxisome	GO:0005524|ATP binding;GO:0016405|CoA-ligase activity	ko:K01904	4CL	path:ko00130;path:ko00360;path:ko00940;path:ko01100;path:ko01110	m.185|Glyma.01G010000:1-1662(+)	complete	PF00501.25|AMP-binding|AMP-binding enzyme|Glyma.01G010000.1|m.185:51-455;PF13193.3|AMP-binding_C|AMP-binding enzyme C-terminal domain|Glyma.01G010000.1|m.185:465-539
Glyma.01G010100	2394	XP_003516847.1	XP_003516847.1 CSC1-like protein At1g32090 [Glycine max]	100.0	sp|Q9FVQ5|CSCL1_ARATH	sp|Q9FVQ5|CSCL1_ARATH CSC1-like protein At1g32090 OS=Arabidopsis thaliana GN=At1g32090 PE=1 SV=1	89.4	_	_	_	_	_	_	GO:0006811|ion transport	GO:0000139|Golgi membrane;GO:0005794|Golgi apparatus;GO:0005886|plasma membrane;GO:0009506|plasmodesma;GO:0016021|integral component of membrane	_	_	_	_	m.186|Glyma.01G010100:1-2394(+)	complete	PF02714.12|RSN1_7TM|Calcium-dependent channel, 7TM region, putative phosphate|Glyma.01G010100.2|m.186:373-645;PF13967.3|RSN1_TM|Late exocytosis, associated with Golgi transport|Glyma.01G010100.2|m.186:7-179;PF14703.3|PHM7_cyt|Cytosolic domain of 10TM putative phosphate transporter|Glyma.01G010100.2|m.186:200-362
Glyma.01G010200	1224	XP_003516852.1	XP_003516852.1 phosphoribulokinase, chloroplastic [Glycine max]	100.0	sp|P27774|KPPR_MESCR	sp|P27774|KPPR_MESCR Phosphoribulokinase, chloroplastic OS=Mesembryanthemum crystallinum PE=2 SV=1	93.3	_	_	_	_	_	_	GO:0019253|reductive pentose-phosphate cycle	GO:0009507|chloroplast	GO:0005524|ATP binding;GO:0008974|phosphoribulokinase activity	ko:K00855	PRK, prkB	path:ko00710;path:ko01100;path:ko01120;path:ko01200	m.187|Glyma.01G010200:1-1224(+)	complete	PF00485.15|PRK|Phosphoribulokinase / Uridine kinase family|Glyma.01G010200.1|m.187:64-262
Glyma.01G010300	810	NP_001241214.1	NP_001241214.1 uncharacterized protein LOC100780723 [Glycine max]	100.0	sp|Q9C6X2|SCAM4_ARATH	sp|Q9C6X2|SCAM4_ARATH Secretory carrier-associated membrane protein 4 OS=Arabidopsis thaliana GN=SCAMP4 PE=1 SV=1	79.7	_	_	_	_	_	_	GO:0015031|protein transport	GO:0005739|mitochondrion;GO:0005794|Golgi apparatus;GO:0005886|plasma membrane;GO:0016021|integral component of membrane;GO:0030658|transport vesicle membrane	_	ko:K19995	SCAMP		m.188|Glyma.01G010300:1-810(+)	complete	PF04144.10|SCAMP|SCAMP family|Glyma.01G010300.1|m.188:97-267
Glyma.01G010400	1614	NP_001237872.2	NP_001237872.2 DEAD-box RNA helicase [Glycine max]	100.0	sp|Q6YS30|RH5_ORYSJ	sp|Q6YS30|RH5_ORYSJ DEAD-box ATP-dependent RNA helicase 5 OS=Oryza sativa subsp. japonica GN=Os07g0301200 PE=2 SV=1	87.8	_	_	_	_	_	_	GO:0006364|rRNA processing;GO:0010501|RNA secondary structure unwinding	GO:0005730|nucleolus;GO:0005737|cytoplasm;GO:0005829|cytosol	GO:0003723|RNA binding;GO:0005524|ATP binding	ko:K14811	DBP3		m.190|Glyma.01G010400:1-1614(+)	complete	PF00270.26|DEAD|DEAD/DEAH box helicase|Glyma.01G010400.1|m.190:142-308;PF00271.28|Helicase_C|Helicase conserved C-terminal domain|Glyma.01G010400.1|m.190:353-462
Glyma.01G010500	2805	NP_001235671.1	NP_001235671.1 NBS-LRR type disease resistance protein [Glycine max]	100.0	sp|Q39214|RPM1_ARATH	sp|Q39214|RPM1_ARATH Disease resistance protein RPM1 OS=Arabidopsis thaliana GN=RPM1 PE=1 SV=1	53.6	_	_	_	_	_	_	GO:0007165|signal transduction;GO:0009626|plant-type hypersensitive response	GO:0005886|plasma membrane;GO:0012505|endomembrane system;GO:0019897|extrinsic component of plasma membrane	GO:0000166|nucleotide binding;GO:0005524|ATP binding;GO:0043531|ADP binding	ko:K13457	RPM1, RPS3	path:ko04626	m.192|Glyma.01G010500:1-2805(+)	complete	PF00931.19|NB-ARC|NB-ARC domain|Glyma.01G010500.1|m.192:158-446
Glyma.01G010600	417	NP_001238242.1	NP_001238242.1 uncharacterized protein LOC100500447 [Glycine max]	100.0	_	_	_	_	_	_	_	_	_	_	_	_	_	_	_	m.193|Glyma.01G010600:1-417(+)	complete	_
Glyma.01G010700	2841	XP_003517650.1	XP_003517650.1 disease resistance protein RPM1 [Glycine max]	100.0	sp|Q39214|RPM1_ARATH	sp|Q39214|RPM1_ARATH Disease resistance protein RPM1 OS=Arabidopsis thaliana GN=RPM1 PE=1 SV=1	49.9	_	_	_	_	_	_	GO:0007165|signal transduction;GO:0009626|plant-type hypersensitive response	GO:0005886|plasma membrane;GO:0012505|endomembrane system;GO:0019897|extrinsic component of plasma membrane	GO:0000166|nucleotide binding;GO:0005524|ATP binding;GO:0043531|ADP binding	ko:K13457	RPM1, RPS3	path:ko04626	m.197|Glyma.01G010700:1-2841(+)	complete	PF00931.19|NB-ARC|NB-ARC domain|Glyma.01G010700.1|m.197:168-456
Glyma.01G010800	2049	XP_006572943.1	XP_006572943.1 uncharacterized protein LOC102661674 isoform X1 [Glycine max]	100.0	_	_	_	_	_	_	_	_	_	_	_	_	_	_	_	m.199|Glyma.01G010800:1-2049(+)	complete	_
Glyma.01G010900	456	NP_001241166.1	NP_001241166.1 uncharacterized protein LOC100791210 [Glycine max]	100.0	_	_	_	_	_	_	_	_	_	_	_	_	_	_	_	m.201|Glyma.01G010900:1-456(+)	complete	_
Glyma.01G011000	255	KHN40413.1	KHN40413.1 hypothetical protein glysoja_000911 [Glycine soja]	100.0	_	_	_	_	_	_	_	_	_	_	_	_	_	_	_	_	_	_
Glyma.01G011100	1161	NP_001240961.1	NP_001240961.1 uncharacterized protein LOC100793480 [Glycine max]	100.0	sp|Q8RWF0|PS13A_ARATH	sp|Q8RWF0|PS13A_ARATH 26S proteasome non-ATPase regulatory subunit 13 homolog A OS=Arabidopsis thaliana GN=RPN9A PE=1 SV=1	93.3	_	_	_	_	_	_	GO:0006511|ubiquitin-dependent protein catabolic process;GO:0043248|proteasome assembly	GO:0000502|proteasome complex;GO:0005634|nucleus;GO:0005829|cytosol;GO:0008541|proteasome regulatory particle, lid subcomplex	GO:0005198|structural molecule activity	ko:K03039	PSMD13, RPN9	path:ko03050;path:ko05169	m.203|Glyma.01G011100:1-1161(+)	complete	PF01399.24|PCI|PCI domain|Glyma.01G011100.1|m.203:238-343
Glyma.01G011200	2583	XP_003516883.1	XP_003516883.1 extra-large guanine nucleotide-binding protein 3 [Glycine max]	100.0	sp|Q9C516|XLG3_ARATH	sp|Q9C516|XLG3_ARATH Extra-large guanine nucleotide-binding protein 3 OS=Arabidopsis thaliana GN=XLG3 PE=1 SV=1	78.9	_	_	_	_	_	_	GO:0007188|adenylate cyclase-modulating G protein-coupled receptor signaling pathway;GO:0009617|response to bacterium;GO:0009723|response to ethylene;GO:2000280|regulation of root development	GO:0005634|nucleus;GO:0005834|heterotrimeric G-protein complex	GO:0001664|G protein-coupled receptor binding;GO:0003924|GTPase activity;GO:0005525|GTP binding;GO:0031683|G-protein beta/gamma-subunit complex binding;GO:0046872|metal ion binding	_	_	_	m.212|Glyma.01G011200:1-2583(+)	complete	PF00503.17|G-alpha|G-protein alpha subunit|Glyma.01G011200.1|m.212:441-827
Glyma.01G011300	1818	XP_006572946.1	XP_006572946.1 pentatricopeptide repeat-containing protein At1g31920 [Glycine max]	100.0	sp|Q9C6T2|PPR68_ARATH	sp|Q9C6T2|PPR68_ARATH Pentatricopeptide repeat-containing protein At1g31920 OS=Arabidopsis thaliana GN=PCMP-H11 PE=2 SV=1	77.8	_	_	_	_	_	_	GO:0009451|RNA modification	GO:0043231|intracellular membrane-bounded organelle	GO:0003723|RNA binding;GO:0004519|endonuclease activity;GO:0008270|zinc ion binding	_	_	_	m.216|Glyma.01G011300:1-1818(+)	complete	PF13041.3|PPR_2|PPR repeat family|Glyma.01G011300.1|m.216:95-141;PF13041.3|PPR_2|PPR repeat family|Glyma.01G011300.1|m.216:297-345;PF01535.17|PPR|PPR repeat|Glyma.01G011300.1|m.216:99-127;PF01535.17|PPR|PPR repeat|Glyma.01G011300.1|m.216:170-196;PF01535.17|PPR|PPR repeat|Glyma.01G011300.1|m.216:199-227;PF01535.17|PPR|PPR repeat|Glyma.01G011300.1|m.216:272-295;PF01535.17|PPR|PPR repeat|Glyma.01G01…
Glyma.01G011400	540	XP_003516889.1	XP_003516889.1 vacuolar protein sorting-associated protein 25 isoform X3 [Glycine max]	100.0	sp|Q8VZC9|VPS25_ARATH	sp|Q8VZC9|VPS25_ARATH Vacuolar protein sorting-associated protein 25 OS=Arabidopsis thaliana GN=VPS25 PE=1 SV=1	91.6	_	_	_	_	_	_	GO:0043328|protein transport to vacuole involved in ubiquitin-dependent protein catabolic process via the multivesicular body sorting pathway	GO:0000814|ESCRT II complex	GO:0005198|structural molecule activity;GO:0042803|protein homodimerization activity	ko:K12189	VPS25, EAP20	path:ko04144	m.217|Glyma.01G011400:1-540(+)	complete	PF05871.9|ESCRT-II|ESCRT-II complex subunit|Glyma.01G011400.1|m.217:13-145
Glyma.01G011500	1566	XP_006572947.1	XP_006572947.1 uncharacterized protein LOC100806409 [Glycine max]	100.0	_	_	_	_	_	_	_	_	_	_	_	_	ko:K13806	DAGL	path:ko04723;path:ko04745;path:ko04925	m.218|Glyma.01G011500:1-1566(+)	complete	PF01764.22|Lipase_3|Lipase (class 3)|Glyma.01G011500.1|m.218:150-290
Glyma.01G011600	1557	XP_003517654.1	XP_003517654.1 uncharacterized protein LOC100808014 [Glycine max]	100.0	sp|Q8NCG7|DGLB_HUMAN	sp|Q8NCG7|DGLB_HUMAN Sn1-specific diacylglycerol lipase beta OS=Homo sapiens GN=DAGLB PE=1 SV=2	48.4	_	_	_	_	_	_	GO:0007405|neuroblast proliferation;GO:0016042|lipid catabolic process;GO:0019369|arachidonic acid metabolic process;GO:0042136|neurotransmitter biosynthetic process	GO:0005634|nucleus;GO:0005765|lysosomal membrane;GO:0005886|plasma membrane;GO:0016021|integral component of membrane	GO:0046872|metal ion binding;GO:0047372|acylglycerol lipase activity	ko:K13806	DAGL	path:ko04723;path:ko04745;path:ko04925	m.220|Glyma.01G011600:1-1557(+)	complete	PF01764.22|Lipase_3|Lipase (class 3)|Glyma.01G011600.1|m.220:145-276
Glyma.01G011700	1923	XP_006572948.1	XP_006572948.1 pentatricopeptide repeat-containing protein At1g31920 [Glycine max]	100.0	sp|Q9C6T2|PPR68_ARATH	sp|Q9C6T2|PPR68_ARATH Pentatricopeptide repeat-containing protein At1g31920 OS=Arabidopsis thaliana GN=PCMP-H11 PE=2 SV=1	77.4	_	_	_	_	_	_	GO:0009451|RNA modification	GO:0043231|intracellular membrane-bounded organelle	GO:0003723|RNA binding;GO:0004519|endonuclease activity;GO:0008270|zinc ion binding	_	_	_	m.226|Glyma.01G011700:1-1923(+)	complete	PF13041.3|PPR_2|PPR repeat family|Glyma.01G011700.4|m.226:95-141;PF13041.3|PPR_2|PPR repeat family|Glyma.01G011700.4|m.226:297-344;PF01535.17|PPR|PPR repeat|Glyma.01G011700.4|m.226:99-127;PF01535.17|PPR|PPR repeat|Glyma.01G011700.4|m.226:170-196;PF01535.17|PPR|PPR repeat|Glyma.01G011700.4|m.226:199-227;PF01535.17|PPR|PPR repeat|Glyma.01G011700.4|m.226:272-295;PF01535.17|PPR|PPR repeat|Glyma.01G01…
Glyma.01G011800	843	XP_006572947.1	XP_006572947.1 uncharacterized protein LOC100806409 [Glycine max]	99.6	_	_	_	_	_	_	_	_	_	_	_	_	ko:K13806	DAGL	path:ko04723;path:ko04745;path:ko04925	m.230|Glyma.01G011800:1-843(+)	complete	_
Glyma.01G011900	2259	XP_003517655.1	XP_003517655.1 uncharacterized protein LOC100808539 [Glycine max]	100.0	_	_	_	_	_	_	_	_	_	_	_	_	_	_	_	m.234|Glyma.01G011900:1-2259(+)	complete	PF13962.3|PGG|Domain of unknown function|Glyma.01G011900.1|m.234:595-706;PF12796.4|Ank_2|Ankyrin repeats (3 copies)|Glyma.01G011900.1|m.234:126-211;PF13961.3|DUF4219|Domain of unknown function (DUF4219)|Glyma.01G011900.1|m.234:16-42
Glyma.01G012000	3276	XP_006572949.1	XP_006572949.1 putative disease resistance protein RGA3 [Glycine max]	100.0	_	_	_	_	_	_	_	_	_	_	_	_	ko:K19613	SHOC2, SUR8	path:ko04014	m.235|Glyma.01G012000:1-3276(+)	complete	PF00931.19|NB-ARC|NB-ARC domain|Glyma.01G012000.1|m.235:172-227;PF00931.19|NB-ARC|NB-ARC domain|Glyma.01G012000.1|m.235:244-418;PF13855.3|LRR_8|Leucine rich repeat|Glyma.01G012000.1|m.235:550-603
Glyma.01G012100	1716	XP_003516907.1	XP_003516907.1 uncharacterized protein LOC100807640 isoform X1 [Glycine max]	100.0	sp|Q9Y4D2|DGLA_HUMAN	sp|Q9Y4D2|DGLA_HUMAN Sn1-specific diacylglycerol lipase alpha OS=Homo sapiens GN=DAGLA PE=1 SV=3	50.3	_	_	_	_	_	_	GO:0007216|G protein-coupled glutamate receptor signaling pathway;GO:0007405|neuroblast proliferation;GO:0019369|arachidonic acid metabolic process;GO:0042136|neurotransmitter biosynthetic process;GO:0046340|diacylglycerol catabolic process;GO:0071926|endocannabinoid signaling pathway;GO:0098921|retrograde trans-synaptic signaling by endocannabinoid	GO:0005886|plasma membrane;GO:0016021|integral component of membrane;GO:0043196|varicosity;GO:0045211|postsynaptic membrane	GO:0046872|metal ion binding;GO:0047372|acylglycerol lipase activity	_	_	_	m.237|Glyma.01G012100:1-1716(+)	complete	PF01764.22|Lipase_3|Lipase (class 3)|Glyma.01G012100.1|m.237:149-288
Glyma.01G012200	1422	KRH74315.1	KRH74315.1 hypothetical protein GLYMA_01G012200, partial [Glycine max]	96.8	_	_	_	_	_	_	_	_	_	_	_	_	_	_	_	m.238|Glyma.01G012200:1-1422(+)	complete	PF01764.22|Lipase_3|Lipase (class 3)|Glyma.01G012200.1|m.238:49-189
Glyma.01G012300	480	XP_006572950.1	XP_006572950.1 protein AE7 [Glycine max]	100.0	sp|Q9C9G6|AE7_ARATH	sp|Q9C9G6|AE7_ARATH Protein AE7 OS=Arabidopsis thaliana GN=AE7 PE=1 SV=2	87.2	_	_	_	_	_	_	GO:0006259|DNA metabolic process;GO:0007059|chromosome segregation;GO:0009944|polarity specification of adaxial/abaxial axis;GO:0016226|iron-sulfur cluster assembly;GO:0042127|regulation of cell population proliferation;GO:0051726|regulation of cell cycle;GO:1990067|intrachromosomal DNA recombination;GO:2001022|positive regulation of response to DNA damage stimulus	GO:0005634|nucleus;GO:0005737|cytoplasm	GO:0010209|vacuolar sorting signal binding	_	_	_	m.242|Glyma.01G012300:1-480(+)	complete	PF01883.16|DUF59|Domain of unknown function DUF59|Glyma.01G012300.1|m.242:39-114
Glyma.01G012400	1221	NP_001242537.2	NP_001242537.2 uncharacterized protein LOC100810147 [Glycine max]	100.0	sp|Q9LVJ0|UVB31_ARATH	sp|Q9LVJ0|UVB31_ARATH UV-B-induced protein At3g17800, chloroplastic OS=Arabidopsis thaliana GN=At3g17800 PE=2 SV=1	70.0	_	_	_	_	_	_	GO:0009611|response to wounding;GO:0010193|response to ozone;GO:0010224|response to UV-B	GO:0009507|chloroplast	_	_	_	_	m.243|Glyma.01G012400:1-1221(+)	complete	PF05542.8|DUF760|Protein of unknown function (DUF760)|Glyma.01G012400.1|m.243:136-261
Glyma.01G012500	1527	XP_003516917.1	XP_003516917.1 protein IWS1 homolog 1 [Glycine max]	100.0	sp|F4ICK8|IWS1_ARATH	sp|F4ICK8|IWS1_ARATH Protein IWS1 homolog 1 OS=Arabidopsis thaliana GN=IWS1 PE=1 SV=1	71.2	_	_	_	_	_	_	GO:0006351|transcription, DNA-templated;GO:0009742|brassinosteroid mediated signaling pathway;GO:0010793|regulation of mRNA export from nucleus;GO:0032784|regulation of DNA-templated transcription, elongation;GO:0050684|regulation of mRNA processing;GO:2001253|regulation of histone H3-K36 trimethylation	GO:0005634|nucleus	_	ko:K17498	SPN1, IWS1		m.244|Glyma.01G012500:1-1527(+)	complete	PF08711.8|Med26|TFIIS helical bundle-like domain|Glyma.01G012500.1|m.244:323-378
Glyma.01G012700	609	XP_006572952.1	XP_006572952.1 kinesin-like protein KIN-12A [Glycine max]	100.0	sp|Q9LDN0|KN12A_ARATH	sp|Q9LDN0|KN12A_ARATH Kinesin-like protein KIN-12A OS=Arabidopsis thaliana GN=KIN12A PE=1 SV=1	60.3	_	_	_	_	_	_	GO:0007018|microtubule-based movement;GO:0007112|male meiosis cytokinesis;GO:0055046|microgametogenesis;GO:0080175|phragmoplast microtubule organization	GO:0005871|kinesin complex;GO:0005874|microtubule;GO:0009524|phragmoplast	GO:0003777|microtubule motor activity;GO:0005524|ATP binding;GO:0008017|microtubule binding	_	_	_	m.245|Glyma.01G012700:1-609(+)	complete	PF00225.20|Kinesin|Kinesin motor domain|Glyma.01G012700.1|m.245:17-166;PF16796.2|Microtub_bd|Microtubule binding|Glyma.01G012700.1|m.245:21-120
Glyma.01G012800	1557	XP_014621544.1	XP_014621544.1 uncharacterized protein LOC100810158 [Glycine max]	100.0	sp|Q8NCG7|DGLB_HUMAN	sp|Q8NCG7|DGLB_HUMAN Sn1-specific diacylglycerol lipase beta OS=Homo sapiens GN=DAGLB PE=1 SV=2	49.5	_	_	_	_	_	_	GO:0007405|neuroblast proliferation;GO:0016042|lipid catabolic process;GO:0019369|arachidonic acid metabolic process;GO:0042136|neurotransmitter biosynthetic process	GO:0005634|nucleus;GO:0005765|lysosomal membrane;GO:0005886|plasma membrane;GO:0016021|integral component of membrane	GO:0046872|metal ion binding;GO:0047372|acylglycerol lipase activity	ko:K13806	DAGL	path:ko04723;path:ko04745;path:ko04925	m.247|Glyma.01G012800:1-1557(+)	complete	PF01764.22|Lipase_3|Lipase (class 3)|Glyma.01G012800.1|m.247:145-276
Glyma.01G013000	495	XP_006573927.1	XP_006573927.1 ankyrin repeat-containing protein NPR4, partial [Glycine max]	100.0	_	_	_	_	_	_	_	_	_	_	_	_	_	_	_	m.248|Glyma.01G013000:1-495(+)	complete	PF13962.3|PGG|Domain of unknown function|Glyma.01G013000.1|m.248:7-118
Glyma.01G013100	3249	XP_006573928.1	XP_006573928.1 putative disease resistance protein RGA4 [Glycine max]	100.0	_	_	_	_	_	_	_	_	_	_	_	_	ko:K19613	SHOC2, SUR8	path:ko04014	m.249|Glyma.01G013100:1-3249(+)	complete	PF00931.19|NB-ARC|NB-ARC domain|Glyma.01G013100.1|m.249:225-400;PF13855.3|LRR_8|Leucine rich repeat|Glyma.01G013100.1|m.249:532-585
Glyma.01G013200	1767	XP_014617415.1	XP_014617415.1 uncharacterized protein LOC102666641 [Glycine max]	100.0	sp|Q8NCG7|DGLB_HUMAN	sp|Q8NCG7|DGLB_HUMAN Sn1-specific diacylglycerol lipase beta OS=Homo sapiens GN=DAGLB PE=1 SV=2	50.9	_	_	_	_	_	_	GO:0007405|neuroblast proliferation;GO:0016042|lipid catabolic process;GO:0019369|arachidonic acid metabolic process;GO:0042136|neurotransmitter biosynthetic process	GO:0005634|nucleus;GO:0005765|lysosomal membrane;GO:0005886|plasma membrane;GO:0016021|integral component of membrane	GO:0046872|metal ion binding;GO:0047372|acylglycerol lipase activity	_	_	_	m.250|Glyma.01G013200:1-1767(+)	complete	PF01764.22|Lipase_3|Lipase (class 3)|Glyma.01G013200.3|m.250:149-289
Glyma.01G013300	2256	XP_006572953.1	XP_006572953.1 uncharacterized protein LOC100811748 [Glycine max]	100.0	_	_	_	_	_	_	_	_	_	_	_	_	_	_	_	m.252|Glyma.01G013300:1-2256(+)	complete	PF13962.3|PGG|Domain of unknown function|Glyma.01G013300.1|m.252:594-705;PF12796.4|Ank_2|Ankyrin repeats (3 copies)|Glyma.01G013300.1|m.252:149-210;PF13637.3|Ank_4|Ankyrin repeats (many copies)|Glyma.01G013300.1|m.252:153-206;PF13961.3|DUF4219|Domain of unknown function (DUF4219)|Glyma.01G013300.1|m.252:16-41
Glyma.01G013500	2025	XP_003517662.1	XP_003517662.1 putative receptor-like protein kinase At4g00960 [Glycine max]	100.0	sp|O65468|CRK8_ARATH	sp|O65468|CRK8_ARATH Cysteine-rich receptor-like protein kinase 8 OS=Arabidopsis thaliana GN=CRK8 PE=3 SV=2	63.2	_	_	_	_	_	_	GO:0006468|protein phosphorylation;GO:0042742|defense response to bacterium	GO:0005886|plasma membrane;GO:0016021|integral component of membrane	GO:0004674|protein serine/threonine kinase activity;GO:0005524|ATP binding	ko:K04733	IRAK4	path:ko04064;path:ko04620;path:ko04621;path:ko04624;path:ko04722;path:ko05133;path:ko05140;path:ko05142;path:ko05145;path:ko05152;path:ko05162;path:ko05164	m.253|Glyma.01G013500:1-2025(+)	complete	PF07714.14|Pkinase_Tyr|Protein tyrosine kinase|Glyma.01G013500.1|m.253:346-609;PF00069.22|Pkinase|Protein kinase domain|Glyma.01G013500.1|m.253:344-552;PF01657.14|Stress-antifung|Salt stress response/antifungal|Glyma.01G013500.1|m.253:47-142;PF01657.14|Stress-antifung|Salt stress response/antifungal|Glyma.01G013500.1|m.253:161-255
Glyma.01G013600	1248	XP_006572954.1	XP_006572954.1 bZIP transcription factor 16 isoform X1 [Glycine max]	100.0	sp|Q501B2|BZP16_ARATH	sp|Q501B2|BZP16_ARATH bZIP transcription factor 16 OS=Arabidopsis thaliana GN=BZIP16 PE=1 SV=1	70.5	_	_	_	_	_	_	GO:0006351|transcription, DNA-templated;GO:0045893|positive regulation of transcription, DNA-templated	GO:0005634|nucleus	GO:0003700|DNA-binding transcription factor activity;GO:0042802|identical protein binding;GO:0043565|sequence-specific DNA binding	ko:K09060	GBF		m.256|Glyma.01G013600:1-1248(+)	complete	PF16596.2|MFMR_assoc|Disordered region downstream of MFMR|Glyma.01G013600.1|m.256:138-277;PF07777.8|MFMR|G-box binding protein MFMR|Glyma.01G013600.1|m.256:1-99;PF00170.18|bZIP_1|bZIP transcription factor|Glyma.01G013600.1|m.256:310-372;PF07716.12|bZIP_2|Basic region leucine zipper|Glyma.01G013600.1|m.256:312-360
Glyma.01G013800	1686	XP_003517663.1	XP_003517663.1 uncharacterized protein LOC100813361 [Glycine max]	100.0	sp|P50027|DNAJH_SYNY3	sp|P50027|DNAJH_SYNY3 DnAJ-like protein slr0093 OS=Synechocystis sp. (strain PCC 6803 / Kazusa) GN=slr0093 PE=4 SV=1	69.8	_	_	_	_	_	_	GO:0006457|protein folding		GO:0051082|unfolded protein binding	_	_	_	m.258|Glyma.01G013800:1-1686(+)	complete	PF11926.5|DUF3444|Domain of unknown function (DUF3444)|Glyma.01G013800.1|m.258:334-533;PF00226.28|DnaJ|DnaJ domain|Glyma.01G013800.1|m.258:59-120
Glyma.01G013900	1044	XP_003516952.1	XP_003516952.1 probable xyloglucan endotransglucosylase/hydrolase protein 30 [Glycine max]	100.0	sp|Q38908|XTH30_ARATH	sp|Q38908|XTH30_ARATH Probable xyloglucan endotransglucosylase/hydrolase protein 30 OS=Arabidopsis thaliana GN=XTH30 PE=2 SV=2	84.3	_	_	_	_	_	_	GO:0010411|xyloglucan metabolic process;GO:0042546|cell wall biogenesis;GO:0071555|cell wall organization	GO:0005618|cell wall;GO:0048046|apoplast	GO:0004553|hydrolase activity, hydrolyzing O-glycosyl compounds;GO:0016762|xyloglucan:xyloglucosyl transferase activity	ko:K08235	E2.4.1.207		m.264|Glyma.01G013900:1-1044(+)	complete	PF00722.18|Glyco_hydro_16|Glycosyl hydrolases family 16|Glyma.01G013900.1|m.264:43-224;PF06955.9|XET_C|Xyloglucan endo-transglycosylase (XET) C-terminus|Glyma.01G013900.1|m.264:264-303
Glyma.01G014000	3357	XP_006572955.1	XP_006572955.1 cellulose synthase-like protein D2 [Glycine max]	100.0	sp|A2YU42|CSLD2_ORYSI	sp|A2YU42|CSLD2_ORYSI Cellulose synthase-like protein D2 OS=Oryza sativa subsp. indica GN=CSLD2 PE=3 SV=1	83.3	_	_	_	_	_	_	GO:0030244|cellulose biosynthetic process;GO:0071555|cell wall organization	GO:0000139|Golgi membrane;GO:0016021|integral component of membrane	GO:0016760|cellulose synthase (UDP-forming) activity	ko:K20924	CSLD		m.266|Glyma.01G014000:1-3357(+)	complete	PF03552.11|Cellulose_synt|Cellulose synthase|Glyma.01G014000.1|m.266:347-1106;PF14570.3|zf-RING_4|RING/Ubox like zinc-binding domain|Glyma.01G014000.1|m.266:107-156;PF13632.3|Glyco_trans_2_3|Glycosyl transferase family group 2|Glyma.01G014000.1|m.266:811-926
Glyma.01G014100	1224	XP_006572957.1	XP_006572957.1 alpha/beta hydrolase domain-containing protein 17B isoform X1 [Glycine max]	100.0	sp|Q7ZVZ7|AB17C_DANRE	sp|Q7ZVZ7|AB17C_DANRE Protein ABHD17C OS=Danio rerio GN=abhd17c PE=2 SV=1	64.6	_	_	_	_	_	_			GO:0016787|hydrolase activity	_	_	_	m.275|Glyma.01G014100:1-1224(+)	complete	PF01738.15|DLH|Dienelactone hydrolase family|Glyma.01G014100.1|m.275:122-225
Glyma.01G014200	1377	XP_003516958.1	XP_003516958.1 glycerol-3-phosphate acyltransferase, chloroplastic [Glycine max]	100.0	sp|Q43822|PLSB_PHAVU	sp|Q43822|PLSB_PHAVU Glycerol-3-phosphate acyltransferase, chloroplastic OS=Phaseolus vulgaris GN=PLSB PE=2 SV=1	95.6	_	_	_	_	_	_	GO:0016024|CDP-diacylglycerol biosynthetic process	GO:0009570|chloroplast stroma	GO:0004366|glycerol-3-phosphate O-acyltransferase activity;GO:0102420|sn-1-glycerol-3-phosphate C16:0-DCA-CoA acyl transferase activity	ko:K00630	ATS1	path:ko00561;path:ko00564;path:ko01100;path:ko01110	m.279|Glyma.01G014200:1-1377(+)	complete	PF14829.3|GPAT_N|Glycerol-3-phosphate acyltransferase N-terminal|Glyma.01G014200.1|m.279:94-169;PF01553.18|Acyltransferase|Acyltransferase|Glyma.01G014200.1|m.279:210-365
Glyma.01G014400	912	KRH74352.1	KRH74352.1 hypothetical protein GLYMA_01G014400 [Glycine max]	100.0	sp|Q9FVR6|Y1222_ARATH	sp|Q9FVR6|Y1222_ARATH Uncharacterized protein At1g32220, chloroplastic OS=Arabidopsis thaliana GN=At1g32220 PE=1 SV=1	84.4	_	_	_	_	_	_	GO:0006979|response to oxidative stress;GO:1901006|ubiquinone-6 biosynthetic process	GO:0009507|chloroplast;GO:0009579|thylakoid;GO:0010287|plastoglobule	GO:0003954|NADH dehydrogenase activity	_	_	_	m.281|Glyma.01G014400:1-912(+)	complete	PF13460.3|NAD_binding_10|NAD(P)H-binding|Glyma.01G014400.1|m.281:76-203;PF01370.18|Epimerase|NAD dependent epimerase/dehydratase family|Glyma.01G014400.1|m.281:72-177
Glyma.01G014500	924	NP_001241958.2	NP_001241958.2 uncharacterized protein LOC100792596 [Glycine max]	100.0	_	_	_	_	_	_	_	_	_	_	_	_	_	_	_	m.287|Glyma.01G014500:1-924(+)	complete	_
Glyma.01G014600	2370	NP_001352051.1	NP_001352051.1 homeobox-leucine zipper protein HDG5-like [Glycine max]	100.0	sp|Q336P2|ROC3_ORYSJ	sp|Q336P2|ROC3_ORYSJ Homeobox-leucine zipper protein ROC3 OS=Oryza sativa subsp. japonica GN=ROC3 PE=2 SV=1	66.6	_	_	_	_	_	_	GO:0006351|transcription, DNA-templated;GO:0006355|regulation of transcription, DNA-templated	GO:0005634|nucleus	GO:0008289|lipid binding;GO:0043565|sequence-specific DNA binding	_	_	_	m.290|Glyma.01G014600:1-2370(+)	complete	PF01852.16|START|START domain|Glyma.01G014600.1|m.290:286-510;PF00046.26|Homeobox|Homeobox domain|Glyma.01G014600.1|m.290:86-141
Glyma.01G014700	2655	XP_014622048.1	XP_014622048.1 jmjC domain-containing protein isoform X2 [Glycine max]	100.0	sp|Q336N8|JM706_ORYSJ	sp|Q336N8|JM706_ORYSJ Lysine-specific demethylase JMJ706 OS=Oryza sativa subsp. japonica GN=JMJ706 PE=2 SV=1	60.8	_	_	_	_	_	_	GO:0006351|transcription, DNA-templated;GO:0006355|regulation of transcription, DNA-templated;GO:0045815|positive regulation of gene expression, epigenetic;GO:0048439|flower morphogenesis	GO:0000792|heterochromatin;GO:0005634|nucleus	GO:0032454|histone demethylase activity (H3-K9 specific);GO:0046872|metal ion binding;GO:0051213|dioxygenase activity	_	_	_	m.299|Glyma.01G014700:1-2655(+)	complete	PF02373.19|JmjC|JmjC domain, hydroxylase|Glyma.01G014700.1|m.299:290-413;PF02375.14|JmjN|jmjN domain|Glyma.01G014700.1|m.299:114-146;PF02928.13|zf-C5HC2|C5HC2 zinc finger|Glyma.01G014700.1|m.299:510-561
Glyma.01G014800	1023	RCW19549.1	RCW19549.1 hypothetical protein GLYMA_01G014800 [Glycine max]	100.0	sp|Q9C616|KAN2_ARATH	sp|Q9C616|KAN2_ARATH Probable transcription factor KAN2 OS=Arabidopsis thaliana GN=KAN2 PE=2 SV=1	58.8	_	_	_	_	_	_	GO:0006351|transcription, DNA-templated;GO:0006355|regulation of transcription, DNA-templated;GO:0009944|polarity specification of adaxial/abaxial axis;GO:0030154|cell differentiation;GO:0048440|carpel development;GO:0048481|plant ovule development	GO:0005634|nucleus	GO:0003700|DNA-binding transcription factor activity;GO:0044212|transcription regulatory region DNA binding	_	_	_	m.303|Glyma.01G014800:1-1023(+)	complete	PF00249.28|Myb_DNA-binding|Myb-like DNA-binding domain|Glyma.01G014800.1|m.303:195-246
Glyma.01G014900	1110	XP_003517670.1	XP_003517670.1 probable inactive shikimate kinase like 2, chloroplastic [Glycine max]	100.0	sp|O82290|SKL2_ARATH	sp|O82290|SKL2_ARATH Probable inactive shikimate kinase like 2, chloroplastic OS=Arabidopsis thaliana GN=SKL2 PE=2 SV=2	83.1	_	_	_	_	_	_		GO:0009507|chloroplast	GO:0000287|magnesium ion binding	_	_	_	m.305|Glyma.01G014900:1-1110(+)	complete	PF01202.19|SKI|Shikimate kinase|Glyma.01G014900.1|m.305:182-268
Glyma.01G015000	1842	XP_003516978.1	XP_003516978.1 inactive poly [ADP-ribose] polymerase RCD1 isoform X1 [Glycine max]	100.0	sp|Q8RY59|RCD1_ARATH	sp|Q8RY59|RCD1_ARATH Inactive poly [ADP-ribose] polymerase RCD1 OS=Arabidopsis thaliana GN=RCD1 PE=1 SV=1	60.3	_	_	_	_	_	_	GO:0000303|response to superoxide;GO:0006809|nitric oxide biosynthetic process;GO:0006970|response to osmotic stress;GO:0009414|response to water deprivation;GO:0009651|response to salt stress;GO:0009723|response to ethylene;GO:0009793|embryo development ending in seed dormancy;GO:0009816|defense response to bacterium, incompatible interaction;GO:0009867|jasmonic acid mediated signaling pathway;G…	GO:0005634|nucleus;GO:0005737|cytoplasm;GO:0016363|nuclear matrix	GO:0003950|NAD+ ADP-ribosyltransferase activity	_	_	_	m.307|Glyma.01G015000:1-1842(+)	complete	PF12174.5|RST|RCD1-SRO-TAF4 (RST) plant domain|Glyma.01G015000.2|m.307:532-596
Glyma.01G015100	1113	XP_003516983.1	XP_003516983.1 plastoglobulin-1, chloroplastic [Glycine max]	100.0	sp|Q9ZP40|PG1_PEA	sp|Q9ZP40|PG1_PEA Plastoglobulin-1, chloroplastic OS=Pisum sativum GN=PG1 PE=1 SV=1	72.6	_	_	_	_	_	_		GO:0009507|chloroplast	_	_	_	_	m.308|Glyma.01G015100:1-1113(+)	complete	PF04755.9|PAP_fibrillin|PAP_fibrillin|Glyma.01G015100.1|m.308:146-361
Glyma.01G015200	1446	KHN04854.1	KHN04854.1 Inactive poly [ADP-ribose] polymerase RCD1 [Glycine soja]	96.2	sp|Q8RY59|RCD1_ARATH	sp|Q8RY59|RCD1_ARATH Inactive poly [ADP-ribose] polymerase RCD1 OS=Arabidopsis thaliana GN=RCD1 PE=1 SV=1	55.9	_	_	_	_	_	_	GO:0000303|response to superoxide;GO:0006809|nitric oxide biosynthetic process;GO:0006970|response to osmotic stress;GO:0009414|response to water deprivation;GO:0009651|response to salt stress;GO:0009723|response to ethylene;GO:0009793|embryo development ending in seed dormancy;GO:0009816|defense response to bacterium, incompatible interaction;GO:0009867|jasmonic acid mediated signaling pathway;G…	GO:0005634|nucleus;GO:0005737|cytoplasm;GO:0016363|nuclear matrix	GO:0003950|NAD+ ADP-ribosyltransferase activity	_	_	_	m.309|Glyma.01G015200:1-1446(+)	complete	_
Glyma.01G015300	579	NP_001237318.2	NP_001237318.2 uncharacterized protein LOC100500391 [Glycine max]	100.0	_	_	_	_	_	_	_	_	_	_	_	_	_	_	_	m.310|Glyma.01G015300:1-579(+)	complete	_
Glyma.01G015400	387	XP_003516991.1	XP_003516991.1 uncharacterized protein LOC100808005 [Glycine max]	100.0	_	_	_	_	_	_	_	_	_	_	_	_	_	_	_	m.311|Glyma.01G015400:1-387(+)	complete	_
Glyma.01G015500	840	XP_003516994.1	XP_003516994.1 binding partner of ACD11 1 [Glycine max]	100.0	sp|Q9LFD5|BPA1_ARATH	sp|Q9LFD5|BPA1_ARATH Binding partner of ACD11 1 OS=Arabidopsis thaliana GN=BPA1 PE=1 SV=1	68.4	_	_	_	_	_	_	GO:0009735|response to cytokinin	GO:0005737|cytoplasm;GO:0016020|membrane	GO:0003723|RNA binding	_	_	_	m.312|Glyma.01G015500:1-840(+)	complete	PF00076.19|RRM_1|RNA recognition motif. (a.k.a. RRM, RBD, or RNP domain)|Glyma.01G015500.1|m.312:7-67
Glyma.01G015600	822	XP_006572964.1	XP_006572964.1 syntaxin-22 isoform X2 [Glycine max]	100.0	sp|O04378|SYP23_ARATH	sp|O04378|SYP23_ARATH Syntaxin-23 OS=Arabidopsis thaliana GN=SYP23 PE=1 SV=1	85.0	_	_	_	_	_	_	GO:0006886|intracellular protein transport;GO:0006906|vesicle fusion;GO:0048278|vesicle docking	GO:0012505|endomembrane system;GO:0016021|integral component of membrane;GO:0031201|SNARE complex	GO:0000149|SNARE binding;GO:0005484|SNAP receptor activity	_	_	_	m.313|Glyma.01G015600:1-822(+)	complete	PF14523.3|Syntaxin_2|Syntaxin-like protein|Glyma.01G015600.1|m.313:29-129;PF05739.16|SNARE|SNARE domain|Glyma.01G015600.1|m.313:217-268
Glyma.01G015700	345	KRH74383.1	KRH74383.1 hypothetical protein GLYMA_01G015700 [Glycine max]	100.0	sp|Q9C613|SAMBA_ARATH	sp|Q9C613|SAMBA_ARATH Protein SAMBA OS=Arabidopsis thaliana GN=SAMBA PE=1 SV=1	81.7	_	_	_	_	_	_	GO:0009555|pollen development;GO:0009556|microsporogenesis;GO:0045732|positive regulation of protein catabolic process;GO:0046621|negative regulation of organ growth		GO:0010997|anaphase-promoting complex binding	_	_	_	m.319|Glyma.01G015700:1-345(+)	complete	_
Glyma.01G015800	1014	XP_003517672.1	XP_003517672.1 mitogen-activated protein kinase kinase 10 [Glycine max]	100.0	sp|Q9LQM8|M2K10_ARATH	sp|Q9LQM8|M2K10_ARATH Mitogen-activated protein kinase kinase 10 OS=Arabidopsis thaliana GN=MKK10 PE=1 SV=1	67.9	_	_	_	_	_	_	GO:0007346|regulation of mitotic cell cycle;GO:0031098|stress-activated protein kinase signaling cascade	GO:0005737|cytoplasm	GO:0004674|protein serine/threonine kinase activity;GO:0004708|MAP kinase kinase activity;GO:0005524|ATP binding	_	_	_	m.321|Glyma.01G015800:1-1014(+)	complete	PF00069.22|Pkinase|Protein kinase domain|Glyma.01G015800.1|m.321:56-316;PF07714.14|Pkinase_Tyr|Protein tyrosine kinase|Glyma.01G015800.1|m.321:57-312;PF14531.3|Kinase-like|Kinase-like|Glyma.01G015800.1|m.321:162-281
Glyma.01G015900	1473	NP_001340351.1	NP_001340351.1 heat stress transcription factor Hsf-02 [Glycine max]	100.0	sp|Q9LQM7|HFA1D_ARATH	sp|Q9LQM7|HFA1D_ARATH Heat stress transcription factor A-1d OS=Arabidopsis thaliana GN=HSFA1D PE=1 SV=2	65.9	_	_	_	_	_	_	GO:0006351|transcription, DNA-templated;GO:0009408|response to heat	GO:0005634|nucleus;GO:0005737|cytoplasm	GO:0003700|DNA-binding transcription factor activity;GO:0043565|sequence-specific DNA binding	ko:K09419	HSFF		m.322|Glyma.01G015900:1-1473(+)	complete	PF00447.14|HSF_DNA-bind|HSF-type DNA-binding|Glyma.01G015900.1|m.322:21-110
Glyma.01G016000	336	KRH74388.1	KRH74388.1 hypothetical protein GLYMA_01G016000 [Glycine max]	100.0	_	_	_	_	_	_	_	_	_	_	_	_	_	_	_	m.323|Glyma.01G016000:1-336(+)	complete	_
Glyma.01G016100	2205	XP_014622319.1	XP_014622319.1 pentatricopeptide repeat-containing protein At1g12300, mitochondrial [Glycine max]	100.0	_	_	_	_	_	_	_	_	_	_	_	_	ko:K17964	LRPPRC		m.324|Glyma.01G016100:1-2205(+)	complete	PF13041.3|PPR_2|PPR repeat family|Glyma.01G016100.1|m.324:187-236;PF13041.3|PPR_2|PPR repeat family|Glyma.01G016100.1|m.324:297-344;PF13041.3|PPR_2|PPR repeat family|Glyma.01G016100.1|m.324:339-380;PF13041.3|PPR_2|PPR repeat family|Glyma.01G016100.1|m.324:366-414;PF13041.3|PPR_2|PPR repeat family|Glyma.01G016100.1|m.324:402-450;PF13041.3|PPR_2|PPR repeat family|Glyma.01G016100.1|m.324:471-520;PF1…
Glyma.01G016200	420	KHN04862.1	KHN04862.1 E3 ubiquitin-protein ligase RNF14 [Glycine soja]	100.0	_	_	_	_	_	_	_	_	_	_	_	_	ko:K11971	RNF14, ARA54		m.325|Glyma.01G016200:1-420(+)	complete	PF01485.18|IBR|IBR domain, a half RING-finger domain|Glyma.01G016200.1|m.325:89-138
Glyma.01G016300	525	KHN04863.1	KHN04863.1 hypothetical protein glysoja_024224 [Glycine soja]	100.0	_	_	_	_	_	_	_	_	_	_	_	_	ko:K11971	RNF14, ARA54		m.326|Glyma.01G016300:1-525(+)	complete	_
Glyma.01G016400	807	XP_014622491.1	XP_014622491.1 UDP-N-acetylglucosamine transferase subunit ALG14 homolog isoform X1 [Glycine max]	100.0	sp|Q6AY85|ALG14_RAT	sp|Q6AY85|ALG14_RAT UDP-N-acetylglucosamine transferase subunit ALG14 homolog OS=Rattus norvegicus GN=Alg14 PE=2 SV=1	63.9	_	_	_	_	_	_	GO:0006488|dolichol-linked oligosaccharide biosynthetic process	GO:0005789|endoplasmic reticulum membrane;GO:0016021|integral component of membrane;GO:0031965|nuclear membrane	_	ko:K07441	ALG14	path:ko00510;path:ko00513;path:ko01100	m.327|Glyma.01G016400:1-807(+)	complete	PF08660.8|Alg14|Oligosaccharide biosynthesis protein Alg14 like|Glyma.01G016400.6|m.327:89-267
Glyma.01G016500	3741	XP_003517674.1	XP_003517674.1 ABC transporter B family member 2 [Glycine max]	100.0	sp|Q8LPK2|AB2B_ARATH	sp|Q8LPK2|AB2B_ARATH ABC transporter B family member 2 OS=Arabidopsis thaliana GN=ABCB2 PE=1 SV=3	89.6	_	_	_	_	_	_		GO:0016020|membrane;GO:0016021|integral component of membrane	GO:0005524|ATP binding;GO:0042626|ATPase-coupled transmembrane transporter activity	ko:K05658	ABCB1, CD243	path:ko02010;path:ko04976;path:ko05206	m.330|Glyma.01G016500:1-3741(+)	complete	PF00664.20|ABC_membrane|ABC transporter transmembrane region|Glyma.01G016500.1|m.330:46-314;PF00664.20|ABC_membrane|ABC transporter transmembrane region|Glyma.01G016500.1|m.330:685-955;PF00005.24|ABC_tran|ABC transporter|Glyma.01G016500.1|m.330:385-533;PF00005.24|ABC_tran|ABC transporter|Glyma.01G016500.1|m.330:1021-1169
Glyma.01G016600	1053	XP_006572975.1	XP_006572975.1 transcription factor MYB39 [Glycine max]	100.0	sp|Q8GWP0|MYB39_ARATH	sp|Q8GWP0|MYB39_ARATH Transcription factor MYB39 OS=Arabidopsis thaliana GN=MYB39 PE=2 SV=1	56.9	_	_	_	_	_	_	GO:0006357|regulation of transcription by RNA polymerase II;GO:0030154|cell differentiation	GO:0005634|nucleus	GO:0000981|DNA-binding transcription factor activity, RNA polymerase II-specific;GO:0001135|RNA polymerase II transcription regulator recruiting activity;GO:0003700|DNA-binding transcription factor activity;GO:0043565|sequence-specific DNA binding;GO:0044212|transcription regulatory region DNA binding	ko:K09422	MYBP		m.335|Glyma.01G016600:1-1053(+)	complete	PF00249.28|Myb_DNA-binding|Myb-like DNA-binding domain|Glyma.01G016600.1|m.335:15-62;PF00249.28|Myb_DNA-binding|Myb-like DNA-binding domain|Glyma.01G016600.1|m.335:68-112;PF13921.3|Myb_DNA-bind_6|Myb-like DNA-binding domain|Glyma.01G016600.1|m.335:18-76;PF13921.3|Myb_DNA-bind_6|Myb-like DNA-binding domain|Glyma.01G016600.1|m.335:71-118
Glyma.01G016700	1074	KRH74397.1	KRH74397.1 hypothetical protein GLYMA_01G016700 [Glycine max]	100.0	sp|Q84Y01|ITPK1_MAIZE	sp|Q84Y01|ITPK1_MAIZE Inositol-tetrakisphosphate 1-kinase 1 OS=Zea mays GN=ITPK1 PE=2 SV=1	73.1	_	_	_	_	_	_	GO:0010264|myo-inositol hexakisphosphate biosynthetic process;GO:0032957|inositol trisphosphate metabolic process;GO:0048316|seed development	GO:0005622|intracellular	GO:0000287|magnesium ion binding;GO:0000825|inositol tetrakisphosphate 6-kinase activity;GO:0005524|ATP binding;GO:0047325|inositol tetrakisphosphate 1-kinase activity;GO:0051717|inositol-1,3,4,5-tetrakisphosphate 3-phosphatase activity;GO:0052725|inositol-1,3,4-trisphosphate 6-kinase activity;GO:0052726|inositol-1,3,4-trisphosphate 5-kinase activity	ko:K00913	ITPK1	path:ko00562;path:ko01100;path:ko04070	m.336|Glyma.01G016700:1-1074(+)	complete	PF05770.8|Ins134_P3_kin|Inositol 1, 3, 4-trisphosphate 5/6-kinase|Glyma.01G016700.1|m.336:4-296
Glyma.01G016800	780	ACU19626.1	ACU19626.1 unknown [Glycine max]	100.0	sp|Q8L586|Y4958_ARATH	sp|Q8L586|Y4958_ARATH Uncharacterized membrane protein At4g09580 OS=Arabidopsis thaliana GN=At4g09580 PE=1 SV=1	83.2	_	_	_	_	_	_		GO:0005783|endoplasmic reticulum;GO:0005789|endoplasmic reticulum membrane;GO:0016021|integral component of membrane	_	_	_	_	m.337|Glyma.01G016800:1-780(+)	complete	PF09335.8|SNARE_assoc|SNARE associated Golgi protein|Glyma.01G016800.3|m.337:101-220
Glyma.01G016900	1548	XP_003517031.1	XP_003517031.1 RNA-binding protein 34 [Glycine max]	100.0	sp|P42696|RBM34_HUMAN	sp|P42696|RBM34_HUMAN RNA-binding protein 34 OS=Homo sapiens GN=RBM34 PE=1 SV=2	56.0	_	_	_	_	_	_		GO:0005634|nucleus;GO:0005730|nucleolus	GO:0003723|RNA binding	ko:K14837	NOP12		m.338|Glyma.01G016900:1-1548(+)	complete	PF00076.19|RRM_1|RNA recognition motif. (a.k.a. RRM, RBD, or RNP domain)|Glyma.01G016900.1|m.338:191-232;PF00076.19|RRM_1|RNA recognition motif. (a.k.a. RRM, RBD, or RNP domain)|Glyma.01G016900.1|m.338:302-375
Glyma.01G017000	876	KRH74400.1	KRH74400.1 hypothetical protein GLYMA_01G017000 [Glycine max]	100.0	_	_	_	_	_	_	_	_	_	_	_	_	_	_	_	m.339|Glyma.01G017000:1-876(+)	complete	_
Glyma.01G017100	900	XP_003517041.1	XP_003517041.1 cinnamoyl-CoA reductase-like SNL6 [Glycine max]	100.0	_	_	_	_	_	_	_	_	_	_	_	_	_	_	_	m.340|Glyma.01G017100:1-900(+)	complete	PF01073.16|3Beta_HSD|3-beta hydroxysteroid dehydrogenase/isomerase family|Glyma.01G017100.1|m.340:14-172;PF13460.3|NAD_binding_10|NAD(P)H-binding|Glyma.01G017100.1|m.340:17-132;PF01370.18|Epimerase|NAD dependent epimerase/dehydratase family|Glyma.01G017100.1|m.340:13-190
Glyma.01G017150	327	XP_006579520.1	XP_006579520.1 spindle pole body component 110 isoform X1 [Glycine max]	91.6	_	_	_	_	_	_	_	_	_	_	_	_	_	_	_	m.342|Glyma.01G017150:1-327(+)	complete	_
Glyma.01G017200	867	XP_006573931.1	XP_006573931.1 RING-H2 finger protein ATL29 [Glycine max]	100.0	sp|O49691|ATL29_ARATH	sp|O49691|ATL29_ARATH RING-H2 finger protein ATL29 OS=Arabidopsis thaliana GN=ATL29 PE=3 SV=1	54.4	_	_	_	_	_	_	GO:0043161|proteasome-mediated ubiquitin-dependent protein catabolic process	GO:0016021|integral component of membrane	GO:0046872|metal ion binding;GO:0061630|ubiquitin protein ligase activity	_	_	_	m.343|Glyma.01G017200:1-867(+)	complete	PF13639.3|zf-RING_2|Ring finger domain|Glyma.01G017200.1|m.343:110-153;PF13923.3|zf-C3HC4_2|Zinc finger, C3HC4 type (RING finger)|Glyma.01G017200.1|m.343:110-152;PF12678.4|zf-rbx1|RING-H2 zinc finger domain|Glyma.01G017200.1|m.343:106-153;PF17123.2|zf-RING_11|RING-like zinc finger|Glyma.01G017200.1|m.343:110-139;PF13445.3|zf-RING_UBOX|RING-type zinc-finger|Glyma.01G017200.1|m.343:111-150;PF00097.…
Glyma.01G017300	1095	NP_001304580.2	NP_001304580.2 putative E3 ubiquitin-protein ligase [Glycine max]	100.0	sp|Q7XLY8|ATL41_ORYSJ	sp|Q7XLY8|ATL41_ORYSJ E3 ubiquitin-protein ligase Os04g0590900 OS=Oryza sativa subsp. japonica GN=Os04g0590900 PE=2 SV=2	53.5	_	_	_	_	_	_	GO:0016567|protein ubiquitination;GO:0043161|proteasome-mediated ubiquitin-dependent protein catabolic process	GO:0016021|integral component of membrane	GO:0004842|ubiquitin-protein transferase activity;GO:0046872|metal ion binding;GO:0061630|ubiquitin protein ligase activity	_	_	_	m.345|Glyma.01G017300:1-1095(+)	complete	PF13639.3|zf-RING_2|Ring finger domain|Glyma.01G017300.2|m.345:141-184;PF17123.2|zf-RING_11|RING-like zinc finger|Glyma.01G017300.2|m.345:141-170;PF12678.4|zf-rbx1|RING-H2 zinc finger domain|Glyma.01G017300.2|m.345:142-184;PF13923.3|zf-C3HC4_2|Zinc finger, C3HC4 type (RING finger)|Glyma.01G017300.2|m.345:142-183;PF00097.22|zf-C3HC4|Zinc finger, C3HC4 type (RING finger)|Glyma.01G017300.2|m.345:142…
Glyma.01G017400	870	KHN04874.1	KHN04874.1 31 kDa ribonucleoprotein, chloroplastic [Glycine soja]	100.0	sp|P19684|ROC5_NICSY	sp|P19684|ROC5_NICSY 33 kDa ribonucleoprotein, chloroplastic OS=Nicotiana sylvestris PE=1 SV=1	62.3	_	_	_	_	_	_	GO:0006397|mRNA processing	GO:0009507|chloroplast	GO:0003723|RNA binding	_	_	_	m.346|Glyma.01G017400:1-870(+)	complete	PF00076.19|RRM_1|RNA recognition motif. (a.k.a. RRM, RBD, or RNP domain)|Glyma.01G017400.1|m.346:82-151;PF00076.19|RRM_1|RNA recognition motif. (a.k.a. RRM, RBD, or RNP domain)|Glyma.01G017400.1|m.346:179-250;PF13893.3|RRM_5|RNA recognition motif. (a.k.a. RRM, RBD, or RNP domain)|Glyma.01G017400.1|m.346:91-157
Glyma.01G017700	711	NP_001288359.1	NP_001288359.1 uncharacterized protein LOC100797900 [Glycine max]	100.0	_	_	_	_	_	_	_	_	_	_	_	_	_	_	_	m.347|Glyma.01G017700:1-711(+)	complete	PF04640.11|PLATZ|PLATZ transcription factor|Glyma.01G017700.1|m.347:89-160
Glyma.01G017800	696	XP_003517060.1	XP_003517060.1 uncharacterized protein LOC100800009 [Glycine max]	100.0	_	_	_	_	_	_	_	_	_	_	_	_	_	_	_	_	_	_
Glyma.01G017900	504	XP_003517678.1	XP_003517678.1 putative gamma-glutamylcyclotransferase At3g02910 [Glycine max]	100.0	sp|Q9M8T3|Y2910_ARATH	sp|Q9M8T3|Y2910_ARATH Putative gamma-glutamylcyclotransferase At3g02910 OS=Arabidopsis thaliana GN=At3g02910 PE=2 SV=2	58.3	_	_	_	_	_	_	GO:0080167|response to karrikin		GO:0016746|transferase activity, transferring acyl groups	ko:K19761	GGACT		m.350|Glyma.01G017900:1-504(+)	complete	PF06094.9|GGACT|Gamma-glutamyl cyclotransferase, AIG2-like|Glyma.01G017900.1|m.350:13-123
Glyma.01G018000	405	NP_001336609.1	NP_001336609.1 uncharacterized protein LOC100305951 [Glycine max]	100.0	_	_	_	_	_	_	_	_	_	_	_	_	_	_	_	_	_	_
Glyma.01G018100	615	KRH74414.1	KRH74414.1 hypothetical protein GLYMA_01G018100 [Glycine max]	100.0	_	_	_	_	_	_	_	_	_	_	_	_	_	_	_	m.354|Glyma.01G018100:3-527(+)	5prime_partial	_
Glyma.01G018200	303	KRH74416.1	KRH74416.1 hypothetical protein GLYMA_01G018200, partial [Glycine max]	100.0	_	_	_	_	_	_	_	_	_	_	_	_	_	_	_	m.355|Glyma.01G018200:1-303(+)	complete	_
Glyma.01G018300	2172	XP_003517073.2	XP_003517073.2 ubiquitin carboxyl-terminal hydrolase 20 [Glycine max]	100.0	sp|Q9FPS7|UBP20_ARATH	sp|Q9FPS7|UBP20_ARATH Ubiquitin carboxyl-terminal hydrolase 20 OS=Arabidopsis thaliana GN=UBP20 PE=2 SV=1	62.4	_	_	_	_	_	_	GO:0006511|ubiquitin-dependent protein catabolic process;GO:0016579|protein deubiquitination		GO:0036459|thiol-dependent ubiquitinyl hydrolase activity	ko:K11855	USP36_42		m.356|Glyma.01G018300:1-2172(+)	complete	PF00443.26|UCH|Ubiquitin carboxyl-terminal hydrolase|Glyma.01G018300.1|m.356:116-421;PF13423.3|UCH_1|Ubiquitin carboxyl-terminal hydrolase|Glyma.01G018300.1|m.356:115-403
Glyma.01G018400	1974	KRH74418.1	KRH74418.1 hypothetical protein GLYMA_01G018400 [Glycine max]	96.0	sp|Q39204|MYC2_ARATH	sp|Q39204|MYC2_ARATH Transcription factor MYC2 OS=Arabidopsis thaliana GN=MYC2 PE=1 SV=2	58.9	_	_	_	_	_	_	GO:0006351|transcription, DNA-templated;GO:0009269|response to desiccation;GO:0009611|response to wounding;GO:0009737|response to abscisic acid;GO:0009738|abscisic acid-activated signaling pathway;GO:0009753|response to jasmonic acid;GO:0009963|positive regulation of flavonoid biosynthetic process;GO:0010200|response to chitin;GO:0043619|regulation of transcription from RNA polymerase II promoter…	GO:0005634|nucleus	GO:0003677|DNA binding;GO:0003700|DNA-binding transcription factor activity;GO:0043565|sequence-specific DNA binding;GO:0046983|protein dimerization activity	ko:K13422	MYC2	path:ko04016;path:ko04075	m.357|Glyma.01G018400:1-1974(+)	complete	PF14215.3|bHLH-MYC_N|bHLH-MYC and R2R3-MYB transcription factors N-terminal|Glyma.01G018400.1|m.357:42-227;PF00010.23|HLH|Helix-loop-helix DNA-binding domain|Glyma.01G018400.1|m.357:474-519
Glyma.01G018500	540	XP_006572976.2	XP_006572976.2 uncharacterized protein LOC100813893 [Glycine max]	100.0	_	_	_	_	_	_	_	_	_	_	_	_	_	_	_	m.358|Glyma.01G018500:1-540(+)	complete	_
Glyma.01G018600	516	XP_003517091.1	XP_003517091.1 uncharacterized protein LOC100817619 [Glycine max]	100.0	_	_	_	_	_	_	_	_	_	_	_	_	_	_	_	m.359|Glyma.01G018600:1-516(+)	complete	_
Glyma.01G018651	138	_	_	_	_	_	_	_	_	_	_	_	_	_	_	_	_	_	_	_	_	_
Glyma.01G018700	957	XP_006572978.1	XP_006572978.1 protein HAIKU1 [Glycine max]	100.0	sp|O82170|IKU1_ARATH	sp|O82170|IKU1_ARATH Protein HAIKU1 OS=Arabidopsis thaliana GN=IKU1 PE=1 SV=1	49.4	_	_	_	_	_	_	GO:0009960|endosperm development;GO:0080113|regulation of seed growth	GO:0043078|polar nucleus	_	_	_	_	m.360|Glyma.01G018700:1-957(+)	complete	PF05678.11|VQ|VQ motif|Glyma.01G018700.1|m.360:40-65
Glyma.01G018800	666	XP_003517094.1	XP_003517094.1 abscisic acid receptor PYL1 [Glycine max]	100.0	sp|Q8VZS8|PYL1_ARATH	sp|Q8VZS8|PYL1_ARATH Abscisic acid receptor PYL1 OS=Arabidopsis thaliana GN=PYL1 PE=1 SV=1	79.9	_	_	_	_	_	_	GO:0009738|abscisic acid-activated signaling pathway;GO:0080163|regulation of protein serine/threonine phosphatase activity	GO:0005634|nucleus;GO:0005737|cytoplasm;GO:0005886|plasma membrane	GO:0004864|protein phosphatase inhibitor activity;GO:0010427|abscisic acid binding;GO:0042802|identical protein binding;GO:0042803|protein homodimerization activity	ko:K14496	PYL	path:ko04016;path:ko04075	m.361|Glyma.01G018800:1-666(+)	complete	PF10604.6|Polyketide_cyc2|Polyketide cyclase / dehydrase and lipid transport|Glyma.01G018800.1|m.361:65-207
Glyma.01G018900	390	XP_014617438.1	XP_014617438.1 uncharacterized protein LOC106794538 [Glycine max]	100.0	_	_	_	_	_	_	_	_	_	_	_	_	_	_	_	m.365|Glyma.01G018900:1-390(+)	complete	_
Glyma.01G019000	894	KRH74426.1	KRH74426.1 hypothetical protein GLYMA_01G019000 [Glycine max]	100.0	sp|Q93XM7|MCAT_ARATH	sp|Q93XM7|MCAT_ARATH Mitochondrial carnitine/acylcarnitine carrier-like protein OS=Arabidopsis thaliana GN=BOU PE=1 SV=1	88.0	_	_	_	_	_	_	GO:0006839|mitochondrial transport	GO:0005739|mitochondrion;GO:0005743|mitochondrial inner membrane;GO:0009507|chloroplast;GO:0009536|plastid;GO:0016021|integral component of membrane	GO:0000064|L-ornithine transmembrane transporter activity	ko:K15109	SLC25A20_29, CACT, CACL, CRC1		m.366|Glyma.01G019000:1-894(+)	complete	PF00153.24|Mito_carr|Mitochondrial carrier protein|Glyma.01G019000.1|m.366:4-95;PF00153.24|Mito_carr|Mitochondrial carrier protein|Glyma.01G019000.1|m.366:103-200;PF00153.24|Mito_carr|Mitochondrial carrier protein|Glyma.01G019000.1|m.366:214-296
Glyma.01G019100	2055	XP_006572982.1	XP_006572982.1 probable starch synthase 4, chloroplastic/amyloplastic isoform X1 [Glycine max]	100.0	sp|Q0WVX5|SSY4_ARATH	sp|Q0WVX5|SSY4_ARATH Probable starch synthase 4, chloroplastic/amyloplastic OS=Arabidopsis thaliana GN=SS4 PE=1 SV=1	55.8	_	_	_	_	_	_	GO:0005982|starch metabolic process;GO:0019252|starch biosynthetic process	GO:0009501|amyloplast;GO:0009507|chloroplast	GO:0004373|glycogen (starch) synthase activity;GO:0009011|starch synthase activity;GO:0033201|alpha-1,4-glucan synthase activity	_	_	_	m.367|Glyma.01G019100:1-2055(+)	complete	PF08323.8|Glyco_transf_5|Starch synthase catalytic domain|Glyma.01G019100.1|m.367:194-434
Glyma.01G019200	1983	XP_003517125.1	XP_003517125.1 phosphoenolpyruvate carboxykinase (ATP) [Glycine max]	100.0	sp|Q9T074|PCKA_ARATH	sp|Q9T074|PCKA_ARATH Phosphoenolpyruvate carboxykinase (ATP) OS=Arabidopsis thaliana GN=PCKA PE=1 SV=1	90.6	_	_	_	_	_	_	GO:0006094|gluconeogenesis;GO:0009817|defense response to fungus, incompatible interaction;GO:0016036|cellular response to phosphate starvation;GO:0046686|response to cadmium ion	GO:0005634|nucleus;GO:0005730|nucleolus;GO:0005829|cytosol;GO:0016020|membrane	GO:0004612|phosphoenolpyruvate carboxykinase (ATP) activity;GO:0005524|ATP binding	ko:K01610	E4.1.1.49, pckA	path:ko00010;path:ko00020;path:ko00620;path:ko00710;path:ko01100;path:ko01110;path:ko01120;path:ko01130;path:ko01200	m.369|Glyma.01G019200:1-1983(+)	complete	PF01293.17|PEPCK_ATP|Phosphoenolpyruvate carboxykinase|Glyma.01G019200.1|m.369:138-605
Glyma.01G019300	2043	XP_003517133.1	XP_003517133.1 probable E3 ubiquitin-protein ligase EDA40 [Glycine max]	100.0	_	_	_	_	_	_	_	_	_	_	_	_	_	_	_	m.370|Glyma.01G019300:1-2043(+)	complete	PF00092.25|VWA|von Willebrand factor type A domain|Glyma.01G019300.1|m.370:292-411;PF13519.3|VWA_2|von Willebrand factor type A domain|Glyma.01G019300.1|m.370:293-402;PF13768.3|VWA_3|von Willebrand factor type A domain|Glyma.01G019300.1|m.370:292-455;PF17123.2|zf-RING_11|RING-like zinc finger|Glyma.01G019300.1|m.370:126-155
Glyma.01G019400	1080	NP_001347978.1	NP_001347978.1 AUX/IAA family protein [Glycine max]	100.0	sp|Q38826|IAA8_ARATH	sp|Q38826|IAA8_ARATH Auxin-responsive protein IAA8 OS=Arabidopsis thaliana GN=IAA8 PE=1 SV=1	77.4	_	_	_	_	_	_	GO:0006351|transcription, DNA-templated;GO:0006355|regulation of transcription, DNA-templated;GO:0009734|auxin-activated signaling pathway;GO:1901332|negative regulation of lateral root development	GO:0005634|nucleus	_	ko:K14484	IAA	path:ko04075	m.372|Glyma.01G019400:1-1080(+)	complete	PF02309.13|AUX_IAA|AUX/IAA family|Glyma.01G019400.2|m.372:76-350
Glyma.01G019500	381	XP_003517141.1	XP_003517141.1 uncharacterized protein At5g65660 [Glycine max]	100.0	sp|Q9LSK9|Y5566_ARATH	sp|Q9LSK9|Y5566_ARATH Uncharacterized protein At5g65660 OS=Arabidopsis thaliana GN=At5g65660 PE=2 SV=1	73.0	_	_	_	_	_	_		GO:0005886|plasma membrane;GO:0016021|integral component of membrane	_	_	_	_	m.374|Glyma.01G019500:1-381(+)	complete	_
Glyma.01G019600	1530	XP_003517681.1	XP_003517681.1 uncharacterized protein LOC100777884 [Glycine max]	100.0	_	_	_	_	_	_	_	_	_	_	_	_	_	_	_	m.375|Glyma.01G019600:1-1530(+)	complete	_
Glyma.01G019700	1005	XP_003517154.1	XP_003517154.1 transcription factor bHLH93 isoform X1 [Glycine max]	100.0	sp|Q9LSL1|BH093_ARATH	sp|Q9LSL1|BH093_ARATH Transcription factor bHLH93 OS=Arabidopsis thaliana GN=BHLH93 PE=1 SV=1	82.7	_	_	_	_	_	_	GO:0006351|transcription, DNA-templated;GO:0007275|multicellular organism development;GO:0010371|regulation of gibberellin biosynthetic process;GO:0045487|gibberellin catabolic process	GO:0005634|nucleus	GO:0003677|DNA binding;GO:0003700|DNA-binding transcription factor activity;GO:0046983|protein dimerization activity	_	_	_	m.376|Glyma.01G019700:1-1005(+)	complete	PF00010.23|HLH|Helix-loop-helix DNA-binding domain|Glyma.01G019700.1|m.376:167-210
Glyma.01G019800	2580	XP_003517161.1	XP_003517161.1 glycine-rich domain-containing protein 1 isoform X1 [Glycine max]	99.2	sp|Q9ZQ47|GRDP1_ARATH	sp|Q9ZQ47|GRDP1_ARATH Glycine-rich domain-containing protein 1 OS=Arabidopsis thaliana GN=GRDP1 PE=2 SV=1	72.7	_	_	_	_	_	_	GO:0009738|abscisic acid-activated signaling pathway;GO:0009787|regulation of abscisic acid-activated signaling pathway;GO:0071470|cellular response to osmotic stress	GO:0005886|plasma membrane	_	_	_	_	m.387|Glyma.01G019800:1-2580(+)	complete	PF07173.9|DUF1399|Protein of unknown function (DUF1399)|Glyma.01G019800.3|m.387:12-98;PF07173.9|DUF1399|Protein of unknown function (DUF1399)|Glyma.01G019800.3|m.387:94-238
Glyma.01G019900	1299	XP_003517682.1	XP_003517682.1 uncharacterized protein At4g37920 [Glycine max]	100.0	sp|Q84WN0|Y4920_ARATH	sp|Q84WN0|Y4920_ARATH Uncharacterized protein At4g37920 OS=Arabidopsis thaliana GN=At4g37920 PE=2 SV=2	85.8	_	_	_	_	_	_		GO:0009507|chloroplast;GO:0009535|chloroplast thylakoid membrane;GO:0009941|chloroplast envelope	_	_	_	_	m.403|Glyma.01G019900:1-1299(+)	complete	_
Glyma.01G020000	2016	KHN04895.1	KHN04895.1 ABC transporter G family member 17 [Glycine soja]	100.0	sp|Q9FNB5|AB6G_ARATH	sp|Q9FNB5|AB6G_ARATH ABC transporter G family member 6 OS=Arabidopsis thaliana GN=ABCG6 PE=2 SV=1	55.6	_	_	_	_	_	_	GO:0009624|response to nematode;GO:0010345|suberin biosynthetic process	GO:0005886|plasma membrane;GO:0016021|integral component of membrane	GO:0005524|ATP binding;GO:0042626|ATPase-coupled transmembrane transporter activity	_	_	_	m.404|Glyma.01G020000:1-2016(+)	complete	PF01061.21|ABC2_membrane|ABC-2 type transporter|Glyma.01G020000.1|m.404:456-662;PF00005.24|ABC_tran|ABC transporter|Glyma.01G020000.1|m.404:56-206
Glyma.01G020100	2760	XP_003517193.1	XP_003517193.1 nodulation receptor kinase [Glycine max]	100.0	sp|Q8LKZ1|NORK_PEA	sp|Q8LKZ1|NORK_PEA Nodulation receptor kinase OS=Pisum sativum GN=NORK PE=1 SV=1	88.8	_	_	_	_	_	_	GO:0009877|nodulation	GO:0016021|integral component of membrane	GO:0004674|protein serine/threonine kinase activity;GO:0005524|ATP binding	ko:K04733	IRAK4	path:ko04064;path:ko04620;path:ko04621;path:ko04624;path:ko04722;path:ko05133;path:ko05140;path:ko05142;path:ko05145;path:ko05152;path:ko05162;path:ko05164	m.405|Glyma.01G020100:1-2760(+)	complete	PF12819.4|Malectin_like|Carbohydrate-binding protein of the ER|Glyma.01G020100.1|m.405:42-343;PF07714.14|Pkinase_Tyr|Protein tyrosine kinase|Glyma.01G020100.1|m.405:594-862;PF00069.22|Pkinase|Protein kinase domain|Glyma.01G020100.1|m.405:593-797;PF11721.5|Malectin|Di-glucose binding within endoplasmic reticulum|Glyma.01G020100.1|m.405:193-321;PF08263.9|LRRNT_2|Leucine rich repeat N-terminal domai…
Glyma.01G020200	258	XP_003517200.1	XP_003517200.1 protein BRICK 1 [Glycine max]	100.0	sp|Q94JY4|BRK1_ARATH	sp|Q94JY4|BRK1_ARATH Protein BRICK 1 OS=Arabidopsis thaliana GN=BRK1 PE=1 SV=1	97.6	_	_	_	_	_	_	GO:0000902|cell morphogenesis;GO:0010090|trichome morphogenesis;GO:0030041|actin filament polymerization;GO:0045010|actin nucleation;GO:0048870|cell motility;GO:0051259|protein complex oligomerization	GO:0005856|cytoskeleton;GO:0005886|plasma membrane;GO:0031209|SCAR complex;GO:0071944|cell periphery	GO:0042802|identical protein binding	ko:K05752	C3ORF10, HSPC300	path:ko04810	_	_	_
Glyma.01G020300	2364	XP_003517182.1	XP_003517182.1 probable cytosolic oligopeptidase A [Glycine max]	100.0	sp|Q94AM1|OOPDA_ARATH	sp|Q94AM1|OOPDA_ARATH Organellar oligopeptidase A, chloroplastic/mitochondrial OS=Arabidopsis thaliana GN=OOP PE=1 SV=1	85.9	_	_	_	_	_	_	GO:0006465|signal peptide processing	GO:0005759|mitochondrial matrix;GO:0005829|cytosol;GO:0009507|chloroplast;GO:0009570|chloroplast stroma	GO:0004222|metalloendopeptidase activity;GO:0046872|metal ion binding	ko:K01414	prlC		m.407|Glyma.01G020300:1-2364(+)	complete	PF01432.17|Peptidase_M3|Peptidase family M3|Glyma.01G020300.1|m.407:320-780
Glyma.01G020400	327	XP_003517216.1	XP_003517216.1 uncharacterized protein LOC100793129 [Glycine max]	100.0	_	_	_	_	_	_	_	_	_	_	_	_	_	_	_	m.408|Glyma.01G020400:1-327(+)	complete	_
Glyma.01G020450	231	_	_	_	_	_	_	_	_	_	_	_	_	_	_	_	_	_	_	_	_	_
Glyma.01G020500	687	XP_003517221.1	XP_003517221.1 MADS-box transcription factor 23 [Glycine max]	97.4	sp|Q9SZJ6|AGL21_ARATH	sp|Q9SZJ6|AGL21_ARATH Agamous-like MADS-box protein AGL21 OS=Arabidopsis thaliana GN=AGL21 PE=1 SV=1	85.5	_	_	_	_	_	_	GO:0006351|transcription, DNA-templated;GO:0045944|positive regulation of transcription by RNA polymerase II	GO:0005634|nucleus	GO:0000977|RNA polymerase II regulatory region sequence-specific DNA binding;GO:0003700|DNA-binding transcription factor activity;GO:0008134|transcription factor binding;GO:0046983|protein dimerization activity	ko:K09264	K09264		m.410|Glyma.01G020500:1-687(+)	complete	PF00319.15|SRF-TF|SRF-type transcription factor (DNA-binding and dimerisation domain)|Glyma.01G020500.3|m.410:10-57;PF01486.14|K-box|K-box region|Glyma.01G020500.3|m.410:88-176
Glyma.01G020600	816	XP_014617445.1	XP_014617445.1 agglutinin-2 [Glycine max]	100.0	sp|Q39529|LEC2_CLAKE	sp|Q39529|LEC2_CLAKE Agglutinin-2 OS=Cladrastis kentukea PE=1 SV=1	60.7	_	_	_	_	_	_			GO:0005537|mannose binding;GO:0046872|metal ion binding	_	_	_	m.411|Glyma.01G020600:1-816(+)	complete	PF00139.16|Lectin_legB|Legume lectin domain|Glyma.01G020600.1|m.411:30-269
Glyma.01G020700	867	XP_003517684.3	XP_003517684.3 mannose-specific lectin CML-2 [Glycine max]	100.0	sp|Q39529|LEC2_CLAKE	sp|Q39529|LEC2_CLAKE Agglutinin-2 OS=Cladrastis kentukea PE=1 SV=1	60.8	_	_	_	_	_	_			GO:0005537|mannose binding;GO:0046872|metal ion binding	_	_	_	m.412|Glyma.01G020700:1-867(+)	complete	PF00139.16|Lectin_legB|Legume lectin domain|Glyma.01G020700.1|m.412:53-285
Glyma.01G020800	2019	XP_014623677.1	XP_014623677.1 uncharacterized protein LOC100781089 [Glycine max]	100.0	_	_	_	_	_	_	_	_	_	_	_	_	ko:K18195	RGL4, rhiE		m.413|Glyma.01G020800:1-2019(+)	complete	PF06045.8|Rhamnogal_lyase|Rhamnogalacturonate lyase family|Glyma.01G020800.1|m.413:38-235;PF14683.3|CBM-like|Polysaccharide lyase family 4, domain III|Glyma.01G020800.1|m.413:475-664;PF14686.3|fn3_3|Polysaccharide lyase family 4, domain II|Glyma.01G020800.1|m.413:389-462
Glyma.01G020900	1089	NP_001240222.1	NP_001240222.1 uncharacterized protein LOC100809071 [Glycine max]	100.0	sp|Q9ZRF1|MTDH_FRAAN	sp|Q9ZRF1|MTDH_FRAAN Probable mannitol dehydrogenase OS=Fragaria ananassa GN=CAD PE=2 SV=1	91.0	_	_	_	_	_	_			GO:0008270|zinc ion binding;GO:0046029|mannitol dehydrogenase activity	ko:K00083	E1.1.1.195	path:ko00940;path:ko01100;path:ko01110	m.417|Glyma.01G020900:1-1089(+)	complete	PF08240.9|ADH_N|Alcohol dehydrogenase GroES-like domain|Glyma.01G020900.1|m.417:39-152;PF00107.23|ADH_zinc_N|Zinc-binding dehydrogenase|Glyma.01G020900.1|m.417:195-318;PF01262.18|AlaDh_PNT_C|Alanine dehydrogenase/PNT, C-terminal domain|Glyma.01G020900.1|m.417:190-257
Glyma.01G021000	1080	XP_003517258.1	XP_003517258.1 probable mannitol dehydrogenase [Glycine max]	100.0	sp|Q9ZRF1|MTDH_FRAAN	sp|Q9ZRF1|MTDH_FRAAN Probable mannitol dehydrogenase OS=Fragaria ananassa GN=CAD PE=2 SV=1	90.9	_	_	_	_	_	_			GO:0008270|zinc ion binding;GO:0046029|mannitol dehydrogenase activity	ko:K00083	E1.1.1.195	path:ko00940;path:ko01100;path:ko01110	m.419|Glyma.01G021000:1-1080(+)	complete	PF08240.9|ADH_N|Alcohol dehydrogenase GroES-like domain|Glyma.01G021000.1|m.419:38-151;PF00107.23|ADH_zinc_N|Zinc-binding dehydrogenase|Glyma.01G021000.1|m.419:194-317;PF02826.16|2-Hacid_dh_C|D-isomer specific 2-hydroxyacid dehydrogenase, NAD binding domain|Glyma.01G021000.1|m.419:178-223;PF01262.18|AlaDh_PNT_C|Alanine dehydrogenase/PNT, C-terminal domain|Glyma.01G021000.1|m.419:186-256
Glyma.01G021100	1014	XP_003517274.1	XP_003517274.1 dof zinc finger protein DOF5.7 [Glycine max]	100.0	sp|Q9LSL6|DOF57_ARATH	sp|Q9LSL6|DOF57_ARATH Dof zinc finger protein DOF5.7 OS=Arabidopsis thaliana GN=DOF5.7 PE=2 SV=1	51.8	_	_	_	_	_	_	GO:0006351|transcription, DNA-templated;GO:0006355|regulation of transcription, DNA-templated;GO:0010052|guard cell differentiation;GO:0010118|stomatal movement;GO:0045893|positive regulation of transcription, DNA-templated;GO:1902066|regulation of cell wall pectin metabolic process	GO:0005634|nucleus	GO:0003700|DNA-binding transcription factor activity;GO:0043565|sequence-specific DNA binding;GO:0046872|metal ion binding	_	_	_	m.420|Glyma.01G021100:1-1014(+)	complete	PF02701.12|zf-Dof|Dof domain, zinc finger|Glyma.01G021100.1|m.420:36-92
Glyma.01G021200	3189	XP_006572992.1	XP_006572992.1 kinesin-like protein KIN-14R [Glycine max]	100.0	sp|F4IJK6|KN14R_ARATH	sp|F4IJK6|KN14R_ARATH Kinesin-like protein KIN-14R OS=Arabidopsis thaliana GN=KIN14R PE=3 SV=1	83.4	_	_	_	_	_	_	GO:0007018|microtubule-based movement	GO:0005871|kinesin complex;GO:0005874|microtubule	GO:0003777|microtubule motor activity;GO:0005524|ATP binding;GO:0008017|microtubule binding;GO:0016887|ATPase activity	ko:K10406	KIFC2_3		m.422|Glyma.01G021200:1-3189(+)	complete	PF00225.20|Kinesin|Kinesin motor domain|Glyma.01G021200.1|m.422:405-720;PF16796.2|Microtub_bd|Microtubule binding|Glyma.01G021200.1|m.422:380-540;PF11721.5|Malectin|Di-glucose binding within endoplasmic reticulum|Glyma.01G021200.1|m.422:62-204
Glyma.01G021301	585	XP_003517290.1	XP_003517290.1 probable glycosyltransferase At5g03795 [Glycine max]	100.0	sp|Q9SSE8|GLYT1_ARATH	sp|Q9SSE8|GLYT1_ARATH Probable glycosyltransferase At3g07620 OS=Arabidopsis thaliana GN=At3g07620 PE=3 SV=1	62.9	_	_	_	_	_	_	GO:0006486|protein glycosylation;GO:0071555|cell wall organization	GO:0000139|Golgi membrane;GO:0016021|integral component of membrane	GO:0016757|transferase activity, transferring glycosyl groups	_	_	_	m.423|Glyma.01G021301:1-585(+)	complete	PF03016.12|Exostosin|Exostosin family|Glyma.01G021301.1|m.423:18-147
Glyma.01G021400	1851	KRH74462.1	KRH74462.1 hypothetical protein GLYMA_01G021400 [Glycine max]	100.0	_	_	_	_	_	_	_	_	_	_	_	_	ko:K21444	PCBP3_4		m.424|Glyma.01G021400:1-1851(+)	complete	PF00013.26|KH_1|KH domain|Glyma.01G021400.1|m.424:44-93;PF00013.26|KH_1|KH domain|Glyma.01G021400.1|m.424:147-206;PF00013.26|KH_1|KH domain|Glyma.01G021400.1|m.424:284-333;PF00013.26|KH_1|KH domain|Glyma.01G021400.1|m.424:375-443
Glyma.01G021450	1248	KHN04911.1	KHN04911.1 Pentatricopeptide repeat-containing protein [Glycine soja]	100.0	_	_	_	_	_	_	_	_	_	_	_	_	_	_	_	m.428|Glyma.01G021450:1-1248(+)	complete	PF13041.3|PPR_2|PPR repeat family|Glyma.01G021450.1|m.428:49-96;PF13041.3|PPR_2|PPR repeat family|Glyma.01G021450.1|m.428:83-128;PF13041.3|PPR_2|PPR repeat family|Glyma.01G021450.1|m.428:153-200;PF13041.3|PPR_2|PPR repeat family|Glyma.01G021450.1|m.428:189-235;PF13041.3|PPR_2|PPR repeat family|Glyma.01G021450.1|m.428:287-336;PF12854.4|PPR_1|PPR repeat|Glyma.01G021450.1|m.428:46-76;PF12854.4|PPR_1…
Glyma.01G021500	450	KRH74464.1	KRH74464.1 hypothetical protein GLYMA_01G021500 [Glycine max]	100.0	_	_	_	_	_	_	_	_	_	_	_	_	_	_	_	m.429|Glyma.01G021500:1-450(+)	complete	_
Glyma.01G021600	1707	XP_006572993.1	XP_006572993.1 uncharacterized protein LOC100801442 isoform X1 [Glycine max]	100.0	_	_	_	_	_	_	_	_	_	_	_	_	_	_	_	m.430|Glyma.01G021600:1-1707(+)	complete	_
Glyma.01G021700	1446	XP_003517688.1	XP_003517688.1 7-deoxyloganetic acid glucosyltransferase [Glycine max]	100.0	sp|U3U992|UGT8_CATRO	sp|U3U992|UGT8_CATRO 7-deoxyloganetic acid glucosyltransferase OS=Catharanthus roseus GN=UGT709C2 PE=1 SV=1	69.4	_	_	_	_	_	_	GO:1900994|(-)-secologanin biosynthetic process		GO:0035251|UDP-glucosyltransferase activity;GO:0102970|7-deoxyloganetic acid glucosyltransferase activity	ko:K21373	UGT8, UGT709C2		m.436|Glyma.01G021700:1-1446(+)	complete	PF00201.15|UDPGT|UDP-glucoronosyl and UDP-glucosyl transferase|Glyma.01G021700.1|m.436:279-413
Glyma.01G021800	903	KRH74468.1	KRH74468.1 hypothetical protein GLYMA_01G021800 [Glycine max]	100.0	_	_	_	_	_	_	_	_	_	_	_	_	_	_	_	m.437|Glyma.01G021800:1-903(+)	complete	PF12776.4|Myb_DNA-bind_3|Myb/SANT-like DNA-binding domain|Glyma.01G021800.1|m.437:62-95
Glyma.01G021900	906	KRH74469.1	KRH74469.1 hypothetical protein GLYMA_01G021900 [Glycine max]	100.0	sp|U3U992|UGT8_CATRO	sp|U3U992|UGT8_CATRO 7-deoxyloganetic acid glucosyltransferase OS=Catharanthus roseus GN=UGT709C2 PE=1 SV=1	62.2	_	_	_	_	_	_	GO:1900994|(-)-secologanin biosynthetic process		GO:0035251|UDP-glucosyltransferase activity;GO:0102970|7-deoxyloganetic acid glucosyltransferase activity	ko:K21373	UGT8, UGT709C2		m.438|Glyma.01G021900:1-906(+)	complete	PF00201.15|UDPGT|UDP-glucoronosyl and UDP-glucosyl transferase|Glyma.01G021900.1|m.438:108-221
Glyma.01G022100	408	NP_001236367.1	NP_001236367.1 uncharacterized protein LOC100500068 [Glycine max]	100.0	sp|Q9LD28|H2A6_ARATH	sp|Q9LD28|H2A6_ARATH Histone H2A.6 OS=Arabidopsis thaliana GN=RAT5 PE=1 SV=1	98.4	_	_	_	_	_	_	GO:0006342|chromatin silencing;GO:0009294|DNA mediated transformation;GO:0009611|response to wounding;GO:0009617|response to bacterium	GO:0000786|nucleosome;GO:0000790|nuclear chromatin;GO:0005730|nucleolus	GO:0003677|DNA binding;GO:0046982|protein heterodimerization activity	ko:K11251	H2A	path:ko05034;path:ko05322	m.439|Glyma.01G022100:1-408(+)	complete	PF16211.2|Histone_H2A_C|C-terminus of histone H2A|Glyma.01G022100.1|m.439:93-127;PF00125.21|Histone|Core histone H2A/H2B/H3/H4|Glyma.01G022100.1|m.439:7-90;PF00808.20|CBFD_NFYB_HMF|Histone-like transcription factor (CBF/NF-Y) and archaeal histone|Glyma.01G022100.1|m.439:26-89
Glyma.01G022300	1518	XP_003517692.2	XP_003517692.2 7-deoxyloganetic acid glucosyltransferase [Glycine max]	100.0	sp|U3U992|UGT8_CATRO	sp|U3U992|UGT8_CATRO 7-deoxyloganetic acid glucosyltransferase OS=Catharanthus roseus GN=UGT709C2 PE=1 SV=1	67.4	_	_	_	_	_	_	GO:1900994|(-)-secologanin biosynthetic process		GO:0035251|UDP-glucosyltransferase activity;GO:0102970|7-deoxyloganetic acid glucosyltransferase activity	ko:K21373	UGT8, UGT709C2		m.440|Glyma.01G022300:1-1518(+)	complete	PF00201.15|UDPGT|UDP-glucoronosyl and UDP-glucosyl transferase|Glyma.01G022300.1|m.440:301-446
Glyma.01G022400	1359	XP_003517343.1	XP_003517343.1 receptor-like cytosolic serine/threonine-protein kinase RBK1 [Glycine max]	100.0	sp|Q8H1D6|RBK1_ARATH	sp|Q8H1D6|RBK1_ARATH Receptor-like cytosolic serine/threonine-protein kinase RBK1 OS=Arabidopsis thaliana GN=RBK1 PE=1 SV=1	78.7	_	_	_	_	_	_	GO:0006468|protein phosphorylation;GO:0007166|cell surface receptor signaling pathway;GO:0009623|response to parasitic fungus;GO:0009814|defense response, incompatible interaction;GO:0071369|cellular response to ethylene stimulus	GO:0005634|nucleus;GO:0005737|cytoplasm;GO:0005829|cytosol;GO:0005886|plasma membrane;GO:0012505|endomembrane system	GO:0004675|transmembrane receptor protein serine/threonine kinase activity;GO:0005524|ATP binding;GO:0051020|GTPase binding	_	_	_	m.441|Glyma.01G022400:1-1359(+)	complete	PF00069.22|Pkinase|Protein kinase domain|Glyma.01G022400.1|m.441:140-401;PF07714.14|Pkinase_Tyr|Protein tyrosine kinase|Glyma.01G022400.1|m.441:140-402
Glyma.01G022500	1533	XP_003517351.1	XP_003517351.1 AP2-like ethylene-responsive transcription factor AIL6 [Glycine max]	100.0	sp|Q52QU2|AIL6_ARATH	sp|Q52QU2|AIL6_ARATH AP2-like ethylene-responsive transcription factor AIL6 OS=Arabidopsis thaliana GN=AIL6 PE=2 SV=1	59.5	_	_	_	_	_	_	GO:0006351|transcription, DNA-templated;GO:0007275|multicellular organism development;GO:0009873|ethylene-activated signaling pathway	GO:0005634|nucleus	GO:0003677|DNA binding;GO:0003700|DNA-binding transcription factor activity	ko:K09285	OVM, ANT		m.442|Glyma.01G022500:1-1533(+)	complete	PF00847.17|AP2|AP2 domain|Glyma.01G022500.1|m.442:223-282;PF00847.17|AP2|AP2 domain|Glyma.01G022500.1|m.442:325-376
Glyma.01G022600	2406	XP_006572996.1	XP_006572996.1 putative U-box domain-containing protein 50 [Glycine max]	100.0	sp|Q9FGD7|PUB50_ARATH	sp|Q9FGD7|PUB50_ARATH Putative U-box domain-containing protein 50 OS=Arabidopsis thaliana GN=PUB50 PE=3 SV=1	61.8	_	_	_	_	_	_			GO:0004672|protein kinase activity;GO:0004842|ubiquitin-protein transferase activity;GO:0005524|ATP binding	_	_	_	m.443|Glyma.01G022600:1-2406(+)	complete	PF07714.14|Pkinase_Tyr|Protein tyrosine kinase|Glyma.01G022600.1|m.443:472-608;PF04564.12|U-box|U-box domain|Glyma.01G022600.1|m.443:729-800;PF00069.22|Pkinase|Protein kinase domain|Glyma.01G022600.1|m.443:472-605
Glyma.01G022700	2181	XP_006572997.1	XP_006572997.1 nucleobase-ascorbate transporter 11 [Glycine max]	100.0	sp|Q6SZ87|NAT11_ARATH	sp|Q6SZ87|NAT11_ARATH Nucleobase-ascorbate transporter 11 OS=Arabidopsis thaliana GN=NAT11 PE=2 SV=1	76.3	_	_	_	_	_	_	GO:0055085|transmembrane transport	GO:0005886|plasma membrane;GO:0016021|integral component of membrane	GO:0005215|transporter activity	_	_	_	m.444|Glyma.01G022700:1-2181(+)	complete	PF00860.17|Xan_ur_permease|Permease family|Glyma.01G022700.1|m.444:201-620
Glyma.01G022800	1617	RCW19551.1	RCW19551.1 hypothetical protein GLYMA_01G022800 [Glycine max]	100.0	sp|Q9LSM5|ECD_ARATH	sp|Q9LSM5|ECD_ARATH Protein ecdysoneless homolog OS=Arabidopsis thaliana GN=At5g65490 PE=1 SV=1	73.9	_	_	_	_	_	_	GO:0006366|transcription by RNA polymerase II	GO:0005634|nucleus	GO:0003713|transcription coactivator activity	_	_	_	m.445|Glyma.01G022800:1-1617(+)	complete	PF07093.8|SGT1|SGT1 protein|Glyma.01G022800.1|m.445:13-498
Glyma.01G022900	2994	XP_003517694.1	XP_003517694.1 protein NETWORKED 2D [Glycine max]	100.0	sp|F4IJK1|NET2D_ARATH	sp|F4IJK1|NET2D_ARATH Protein NETWORKED 2D OS=Arabidopsis thaliana GN=NET2D PE=3 SV=1	56.7	_	_	_	_	_	_		GO:0005886|plasma membrane	GO:0003779|actin binding	_	_	_	m.447|Glyma.01G022900:1-2994(+)	complete	PF07765.9|KIP1|KIP1-like protein|Glyma.01G022900.1|m.447:11-84
Glyma.01G023000	519	XP_006572999.1	XP_006572999.1 uncharacterized protein LOC100791019 [Glycine max]	100.0	_	_	_	_	_	_	_	_	_	_	_	_	_	_	_	m.448|Glyma.01G023000:1-519(+)	complete	_
Glyma.01G023100	2241	XP_006573936.1	XP_006573936.1 uncharacterized protein At4g38062 [Glycine max]	100.0	_	_	_	_	_	_	_	_	_	_	_	_	_	_	_	m.449|Glyma.01G023100:1-2241(+)	complete	_
Glyma.01G023200	2160	XP_006573000.1	XP_006573000.1 mechanosensitive ion channel protein 2, chloroplastic isoform X1 [Glycine max]	100.0	sp|Q56X46|MSL2_ARATH	sp|Q56X46|MSL2_ARATH Mechanosensitive ion channel protein 2, chloroplastic OS=Arabidopsis thaliana GN=MSL2 PE=2 SV=1	68.9	_	_	_	_	_	_	GO:0006811|ion transport;GO:0010020|chloroplast fission;GO:0055085|transmembrane transport	GO:0009507|chloroplast;GO:0009526|plastid envelope;GO:0016021|integral component of membrane;GO:0031969|chloroplast membrane	_	_	_	_	m.451|Glyma.01G023200:1-2160(+)	complete	PF00924.15|MS_channel|Mechanosensitive ion channel|Glyma.01G023200.1|m.451:240-446
Glyma.01G023300	1551	XP_003517397.1	XP_003517397.1 O-fucosyltransferase 39 isoform X1 [Glycine max]	100.0	sp|Q0WUZ5|OFT39_ARATH	sp|Q0WUZ5|OFT39_ARATH O-fucosyltransferase 39 OS=Arabidopsis thaliana GN=OFUT39 PE=2 SV=1	87.7	_	_	_	_	_	_	GO:0006004|fucose metabolic process;GO:0006486|protein glycosylation	GO:0016021|integral component of membrane	GO:0016757|transferase activity, transferring glycosyl groups	_	_	_	m.453|Glyma.01G023300:1-1551(+)	complete	PF10250.6|O-FucT|GDP-fucose protein O-fucosyltransferase|Glyma.01G023300.1|m.453:102-454
Glyma.01G023400	300	KRH74494.1	KRH74494.1 hypothetical protein GLYMA_01G023400 [Glycine max]	100.0	sp|Q8VZB2|HACD_ARATH	sp|Q8VZB2|HACD_ARATH Very-long-chain (3R)-3-hydroxyacyl-CoA dehydratase PASTICCINO 2 OS=Arabidopsis thaliana GN=PAS2 PE=1 SV=1	62.0	_	_	_	_	_	_	GO:0007275|multicellular organism development;GO:0030148|sphingolipid biosynthetic process;GO:0030497|fatty acid elongation	GO:0005634|nucleus;GO:0030176|integral component of endoplasmic reticulum membrane	GO:0018812|3-hydroxyacyl-CoA dehydratase activity;GO:0102158|very-long-chain 3-hydroxyacyl-CoA dehydratase activity;GO:0102343|3-hydroxy-arachidoyl-CoA dehydratase activity;GO:0102344|3-hydroxy-behenoyl-CoA dehydratase activity;GO:0102345|3-hydroxy-lignoceroyl-CoA dehydratase activity	_	_	_	m.455|Glyma.01G023400:1-300(+)	complete	PF04387.11|PTPLA|Protein tyrosine phosphatase-like protein, PTPLA|Glyma.01G023400.1|m.455:33-78
Glyma.01G023500	684	XP_003517407.1	XP_003517407.1 MADS-box protein SVP isoform X1 [Glycine max]	100.0	sp|Q9FVC1|SVP_ARATH	sp|Q9FVC1|SVP_ARATH MADS-box protein SVP OS=Arabidopsis thaliana GN=SVP PE=1 SV=1	77.1	_	_	_	_	_	_	GO:0006351|transcription, DNA-templated;GO:0009266|response to temperature stimulus;GO:0009910|negative regulation of flower development;GO:0030154|cell differentiation;GO:0045892|negative regulation of transcription, DNA-templated;GO:0045944|positive regulation of transcription by RNA polymerase II;GO:0048438|floral whorl development	GO:0005634|nucleus	GO:0000900|translation repressor activity, mRNA regulatory element binding;GO:0000977|RNA polymerase II regulatory region sequence-specific DNA binding;GO:0003700|DNA-binding transcription factor activity;GO:0046983|protein dimerization activity	_	_	_	m.456|Glyma.01G023500:1-684(+)	complete	PF00319.15|SRF-TF|SRF-type transcription factor (DNA-binding and dimerisation domain)|Glyma.01G023500.1|m.456:10-57;PF01486.14|K-box|K-box region|Glyma.01G023500.1|m.456:92-171
Glyma.01G023600	3843	XP_003517699.1	XP_003517699.1 kinesin-like protein KIN-14B isoform X1 [Glycine max]	100.0	sp|Q9LX99|KN14A_ARATH	sp|Q9LX99|KN14A_ARATH Kinesin-like protein KIN-14A OS=Arabidopsis thaliana GN=KIN14A PE=1 SV=1	84.3	_	_	_	_	_	_	GO:0000911|cytokinesis by cell plate formation;GO:0000913|preprophase band assembly;GO:0007018|microtubule-based movement;GO:0009903|chloroplast avoidance movement;GO:0009904|chloroplast accumulation movement;GO:0016032|viral process;GO:0031022|nuclear migration along microfilament	GO:0005634|nucleus;GO:0005694|chromosome;GO:0005819|spindle;GO:0005829|cytosol;GO:0005871|kinesin complex;GO:0005874|microtubule;GO:0005886|plasma membrane;GO:0009504|cell plate;GO:0009524|phragmoplast;GO:0009941|chloroplast envelope;GO:0016020|membrane	GO:0003777|microtubule motor activity;GO:0005524|ATP binding;GO:0008017|microtubule binding;GO:0016887|ATPase activity	_	_	_	m.457|Glyma.01G023600:1-3843(+)	complete	PF00225.20|Kinesin|Kinesin motor domain|Glyma.01G023600.1|m.457:139-446;PF16796.2|Microtub_bd|Microtubule binding|Glyma.01G023600.1|m.457:119-273
Glyma.01G023700	2979	XP_003517700.1	XP_003517700.1 GPI ethanolamine phosphate transferase 2 isoform X1 [Glycine max]	100.0	_	_	_	_	_	_	_	_	_	_	_	_	ko:K05310	GPI7	path:ko00563	m.461|Glyma.01G023700:1-2979(+)	complete	PF01663.19|Phosphodiest|Type I phosphodiesterase / nucleotide pyrophosphatase|Glyma.01G023700.1|m.461:224-300
Glyma.01G023767	798	XP_006573937.1	XP_006573937.1 uncharacterized protein LOC102669365 [Glycine max]	100.0	_	_	_	_	_	_	_	_	_	_	_	_	_	_	_	m.464|Glyma.01G023767:1-798(+)	complete	PF00226.28|DnaJ|DnaJ domain|Glyma.01G023767.1|m.464:55-119
Glyma.01G023833	651	XP_006573014.1	XP_006573014.1 transcription factor bHLH131-like [Glycine max]	100.0	sp|P0CB25|BH131_ARATH	sp|P0CB25|BH131_ARATH Transcription factor bHLH131 OS=Arabidopsis thaliana GN=BHLH131 PE=2 SV=1	62.1	_	_	_	_	_	_	GO:0006351|transcription, DNA-templated;GO:0006355|regulation of transcription, DNA-templated	GO:0005634|nucleus	GO:0003677|DNA binding;GO:0046983|protein dimerization activity	_	_	_	m.466|Glyma.01G023833:1-651(+)	complete	PF00010.23|HLH|Helix-loop-helix DNA-binding domain|Glyma.01G023833.1|m.466:54-100
Glyma.01G023900	2784	XP_014624685.1	XP_014624685.1 ubiquitin carboxyl-terminal hydrolase 17 [Glycine max]	100.0	sp|Q9FKP5|UBP17_ARATH	sp|Q9FKP5|UBP17_ARATH Ubiquitin carboxyl-terminal hydrolase 17 OS=Arabidopsis thaliana GN=UBP17 PE=2 SV=1	57.9	_	_	_	_	_	_	GO:0006511|ubiquitin-dependent protein catabolic process;GO:0016579|protein deubiquitination		GO:0036459|thiol-dependent ubiquitinyl hydrolase activity;GO:0046872|metal ion binding	_	_	_	m.467|Glyma.01G023900:1-2784(+)	complete	PF00443.26|UCH|Ubiquitin carboxyl-terminal hydrolase|Glyma.01G023900.1|m.467:412-712;PF13423.3|UCH_1|Ubiquitin carboxyl-terminal hydrolase|Glyma.01G023900.1|m.467:413-694;PF01753.15|zf-MYND|MYND finger|Glyma.01G023900.1|m.467:83-120
Glyma.01G024000	954	XP_003517430.1	XP_003517430.1 mitochondrial uncoupling protein 5 [Glycine max]	100.0	sp|Q9SJY5|PUMP5_ARATH	sp|Q9SJY5|PUMP5_ARATH Mitochondrial uncoupling protein 5 OS=Arabidopsis thaliana GN=PUMP5 PE=2 SV=1	87.1	_	_	_	_	_	_	GO:0006839|mitochondrial transport;GO:0008272|sulfate transport;GO:0015709|thiosulfate transport;GO:0015729|oxaloacetate transport;GO:0035435|phosphate ion transmembrane transport;GO:0071422|succinate transmembrane transport;GO:0071423|malate transmembrane transport	GO:0005743|mitochondrial inner membrane;GO:0016021|integral component of membrane	GO:0005310|dicarboxylic acid transmembrane transporter activity;GO:0015116|sulfate transmembrane transporter activity;GO:0015117|thiosulfate transmembrane transporter activity;GO:0015131|oxaloacetate transmembrane transporter activity;GO:0015140|malate transmembrane transporter activity;GO:0015141|succinate transmembrane transporter activity;GO:0015297|antiporter activity;GO:0017077|oxidative pho…	ko:K15104	SLC25A11, OGC		m.471|Glyma.01G024000:1-954(+)	complete	PF00153.24|Mito_carr|Mitochondrial carrier protein|Glyma.01G024000.1|m.471:4-116;PF00153.24|Mito_carr|Mitochondrial carrier protein|Glyma.01G024000.1|m.471:124-218;PF00153.24|Mito_carr|Mitochondrial carrier protein|Glyma.01G024000.1|m.471:226-315
Glyma.01G024100	2274	KRH74504.1	KRH74504.1 hypothetical protein GLYMA_01G024100 [Glycine max]	100.0	_	_	_	_	_	_	_	_	_	_	_	_	_	_	_	m.473|Glyma.01G024100:1-2274(+)	complete	PF14291.3|DUF4371|Domain of unknown function (DUF4371)|Glyma.01G024100.1|m.473:130-364
Glyma.01G024200	321	XP_014633174.1	XP_014633174.1 uncharacterized protein LOC102668650 [Glycine max]	81.4	sp|Q17TI5|BRX_ARATH	sp|Q17TI5|BRX_ARATH Protein BREVIS RADIX OS=Arabidopsis thaliana GN=BRX PE=1 SV=2	81.0	_	_	_	_	_	_	GO:0009734|auxin-activated signaling pathway;GO:0009736|cytokinin-activated signaling pathway;GO:0009737|response to abscisic acid;GO:0048364|root development;GO:0048527|lateral root development	GO:0005634|nucleus;GO:0005886|plasma membrane	_	_	_	_	m.475|Glyma.01G024200:1-321(+)	complete	PF08381.8|BRX|Transcription factor regulating root and shoot growth via Pin3|Glyma.01G024200.3|m.475:8-41
Glyma.01G024300	1092	XP_006573016.1	XP_006573016.1 uncharacterized protein LOC102668432 isoform X1 [Glycine max]	100.0	_	_	_	_	_	_	_	_	_	_	_	_	_	_	_	m.477|Glyma.01G024300:1-1092(+)	complete	_
Glyma.01G024400	204	KRH74507.1	KRH74507.1 hypothetical protein GLYMA_01G024400 [Glycine max]	100.0	_	_	_	_	_	_	_	_	_	_	_	_	_	_	_	_	_	_
Glyma.01G024500	747	XP_014633174.1	XP_014633174.1 uncharacterized protein LOC102668650 [Glycine max]	100.0	_	_	_	_	_	_	_	_	_	_	_	_	_	_	_	m.478|Glyma.01G024500:1-747(+)	complete	_
Glyma.01G024600	627	KRH74509.1	KRH74509.1 hypothetical protein GLYMA_01G024600 [Glycine max]	99.5	sp|Q8LDD3|CUT1D_ARATH	sp|Q8LDD3|CUT1D_ARATH Protein CURVATURE THYLAKOID 1D, chloroplastic OS=Arabidopsis thaliana GN=CURT1D PE=1 SV=1	64.8	_	_	_	_	_	_		GO:0009535|chloroplast thylakoid membrane;GO:0016021|integral component of membrane	_	_	_	_	m.479|Glyma.01G024600:1-627(+)	complete	PF14159.3|CAAD|CAAD domains of cyanobacterial aminoacyl-tRNA synthetase|Glyma.01G024600.1|m.479:129-204
Glyma.01G024700	1086	XP_006573019.1	XP_006573019.1 cyclin-D4-1 [Glycine max]	100.0	sp|Q6YXH8|CCD41_ORYSJ	sp|Q6YXH8|CCD41_ORYSJ Cyclin-D4-1 OS=Oryza sativa subsp. japonica GN=CYCD4-1 PE=2 SV=2	66.8	_	_	_	_	_	_	GO:0007049|cell cycle;GO:0051301|cell division	GO:0005634|nucleus	_	ko:K18810	CYCD1_2_4		m.480|Glyma.01G024700:1-1086(+)	complete	PF00134.20|Cyclin_N|Cyclin, N-terminal domain|Glyma.01G024700.1|m.480:70-200;PF02984.16|Cyclin_C|Cyclin, C-terminal domain|Glyma.01G024700.1|m.480:202-293
Glyma.01G024800	1665	XP_003517707.2	XP_003517707.2 ATP-dependent 6-phosphofructokinase 5, chloroplastic [Glycine max]	100.0	sp|Q8VYN6|PFKA5_ARATH	sp|Q8VYN6|PFKA5_ARATH ATP-dependent 6-phosphofructokinase 5, chloroplastic OS=Arabidopsis thaliana GN=PFK5 PE=1 SV=1	84.7	_	_	_	_	_	_	GO:0006002|fructose 6-phosphate metabolic process;GO:0006096|glycolytic process	GO:0009507|chloroplast	GO:0003872|6-phosphofructokinase activity;GO:0005524|ATP binding;GO:0046872|metal ion binding	ko:K00850	pfkA, PFK	path:ko00010;path:ko00030;path:ko00051;path:ko00052;path:ko00680;path:ko01100;path:ko01110;path:ko01120;path:ko01130;path:ko01200;path:ko01230;path:ko03018;path:ko04152;path:ko05230	m.481|Glyma.01G024800:1-1665(+)	complete	PF00365.17|PFK|Phosphofructokinase|Glyma.01G024800.1|m.481:199-501
Glyma.01G024900	720	XP_006573020.1	XP_006573020.1 uncharacterized protein LOC102669053 [Glycine max]	100.0	_	_	_	_	_	_	_	_	_	_	_	_	_	_	_	m.482|Glyma.01G024900:1-720(+)	complete	_
Glyma.01G025000	765	XP_006573021.1	XP_006573021.1 zinc-finger homeodomain protein 1 isoform X2 [Glycine max]	100.0	sp|A2Z259|ZHD1_ORYSI	sp|A2Z259|ZHD1_ORYSI Zinc-finger homeodomain protein 1 OS=Oryza sativa subsp. indica GN=ZHD1 PE=3 SV=1	55.6	_	_	_	_	_	_	GO:0006351|transcription, DNA-templated;GO:0006355|regulation of transcription, DNA-templated	GO:0005634|nucleus	GO:0003677|DNA binding;GO:0046872|metal ion binding	_	_	_	m.483|Glyma.01G025000:1-765(+)	complete	PF04770.9|ZF-HD_dimer|ZF-HD protein dimerisation region|Glyma.01G025000.1|m.483:48-100
Glyma.01G025100	480	KRH74514.1	KRH74514.1 hypothetical protein GLYMA_01G025100 [Glycine max]	100.0	_	_	_	_	_	_	_	_	_	_	_	_	_	_	_	_	_	_
Glyma.01G025200	1476	XP_003517710.1	XP_003517710.1 protein DETOXIFICATION 27 [Glycine max]	100.0	sp|Q9FKQ1|DTX27_ARATH	sp|Q9FKQ1|DTX27_ARATH Protein DETOXIFICATION 27 OS=Arabidopsis thaliana GN=DTX27 PE=2 SV=1	84.0	_	_	_	_	_	_	GO:0006855|drug transmembrane transport	GO:0016021|integral component of membrane	GO:0015297|antiporter activity	ko:K03327	TC.MATE, SLC47A, norM, mdtK, dinF		m.488|Glyma.01G025200:1-1476(+)	complete	PF01554.15|MatE|MatE|Glyma.01G025200.1|m.488:49-209;PF01554.15|MatE|MatE|Glyma.01G025200.1|m.488:271-431
Glyma.01G025300	1908	KHN14527.1	KHN14527.1 BTB/POZ domain-containing protein [Glycine soja]	100.0	sp|Q9C9V6|Y1790_ARATH	sp|Q9C9V6|Y1790_ARATH BTB/POZ domain-containing protein At1g67900 OS=Arabidopsis thaliana GN=At1g67900 PE=1 SV=1	81.5	_	_	_	_	_	_	GO:0016567|protein ubiquitination	_	_	_	_	_	m.491|Glyma.01G025300:1-1908(+)	complete	PF03000.11|NPH3|NPH3 family|Glyma.01G025300.1|m.491:211-494
Glyma.01G025400	1206	XP_006573022.1	XP_006573022.1 ethylene-responsive transcription factor ESR2 [Glycine max]	100.0	sp|Q9SAD4|ESR1_ARATH	sp|Q9SAD4|ESR1_ARATH Ethylene-responsive transcription factor ESR1 OS=Arabidopsis thaliana GN=ESR1 PE=1 SV=1	63.4	_	_	_	_	_	_	GO:0006351|transcription, DNA-templated;GO:0009734|auxin-activated signaling pathway;GO:0009735|response to cytokinin;GO:0009736|cytokinin-activated signaling pathway;GO:0009873|ethylene-activated signaling pathway;GO:0009880|embryonic pattern specification;GO:0048825|cotyledon development;GO:0090708|specification of plant organ axis polarity;GO:1905392|plant organ morphogenesis	GO:0005634|nucleus;GO:0005829|cytosol	GO:0003677|DNA binding;GO:0003700|DNA-binding transcription factor activity	_	_	_	m.492|Glyma.01G025400:1-1206(+)	complete	PF00847.17|AP2|AP2 domain|Glyma.01G025400.1|m.492:50-99
Glyma.01G025500	1053	XP_006573023.1	XP_006573023.1 protein DMR6-LIKE OXYGENASE 1 [Glycine max]	100.0	sp|Q9ZSA8|DLO1_ARATH	sp|Q9ZSA8|DLO1_ARATH Protein DMR6-LIKE OXYGENASE 1 OS=Arabidopsis thaliana GN=DLO1 PE=1 SV=1	60.7	_	_	_	_	_	_	GO:0002229|defense response to oomycetes;GO:0002239|response to oomycetes;GO:0009617|response to bacterium;GO:0009620|response to fungus;GO:0009751|response to salicylic acid;GO:0010150|leaf senescence;GO:0046244|salicylic acid catabolic process		GO:0046872|metal ion binding;GO:0051213|dioxygenase activity	_	_	_	m.493|Glyma.01G025500:1-1053(+)	complete	PF03171.17|2OG-FeII_Oxy|2OG-Fe(II) oxygenase superfamily|Glyma.01G025500.1|m.493:206-299;PF14226.3|DIOX_N|non-haem dioxygenase in morphine synthesis N-terminal|Glyma.01G025500.1|m.493:39-143
Glyma.01G025600	1386	XP_003517711.1	XP_003517711.1 plant intracellular Ras-group-related LRR protein 3 [Glycine max]	100.0	sp|Q8W4Q3|PIRL3_ARATH	sp|Q8W4Q3|PIRL3_ARATH Plant intracellular Ras-group-related LRR protein 3 OS=Arabidopsis thaliana GN=PIRL3 PE=2 SV=1	75.3	_	_	_	_	_	_	GO:0046777|protein autophosphorylation;GO:0055046|microgametogenesis		GO:0004674|protein serine/threonine kinase activity	_	_	_	m.494|Glyma.01G025600:1-1386(+)	complete	PF13855.3|LRR_8|Leucine rich repeat|Glyma.01G025600.1|m.494:158-213;PF13855.3|LRR_8|Leucine rich repeat|Glyma.01G025600.1|m.494:202-259;PF13855.3|LRR_8|Leucine rich repeat|Glyma.01G025600.1|m.494:272-327;PF13855.3|LRR_8|Leucine rich repeat|Glyma.01G025600.1|m.494:335-377;PF12799.4|LRR_4|Leucine Rich repeats (2 copies)|Glyma.01G025600.1|m.494:294-335;PF12799.4|LRR_4|Leucine Rich repeats (2 copies)…
Glyma.01G025700	156	KRH74521.1	KRH74521.1 hypothetical protein GLYMA_01G025700 [Glycine max]	100.0	_	_	_	_	_	_	_	_	_	_	_	_	_	_	_	_	_	_
Glyma.01G025800	696	KRH74522.1	KRH74522.1 hypothetical protein GLYMA_01G025800 [Glycine max]	100.0	_	_	_	_	_	_	_	_	_	_	_	_	_	_	_	m.495|Glyma.01G025800:1-696(+)	complete	PF00564.21|PB1|PB1 domain|Glyma.01G025800.1|m.495:32-113
Glyma.01G025900	729	KRH74523.1	KRH74523.1 hypothetical protein GLYMA_01G025900 [Glycine max]	100.0	_	_	_	_	_	_	_	_	_	_	_	_	_	_	_	m.496|Glyma.01G025900:1-729(+)	complete	PF14009.3|DUF4228|Domain of unknown function (DUF4228)|Glyma.01G025900.1|m.496:39-239
Glyma.01G026000	2106	XP_003517500.1	XP_003517500.1 ABC transporter B family member 26, chloroplastic isoform X1 [Glycine max]	100.0	sp|Q8RY46|AB26B_ARATH	sp|Q8RY46|AB26B_ARATH ABC transporter B family member 26, chloroplastic OS=Arabidopsis thaliana GN=ABCB26 PE=1 SV=1	88.0	_	_	_	_	_	_		GO:0009507|chloroplast;GO:0009941|chloroplast envelope;GO:0016021|integral component of membrane;GO:0031969|chloroplast membrane	GO:0005215|transporter activity;GO:0005524|ATP binding;GO:0042626|ATPase-coupled transmembrane transporter activity	_	_	_	m.498|Glyma.01G026000:1-2106(+)	complete	PF00664.20|ABC_membrane|ABC transporter transmembrane region|Glyma.01G026000.1|m.498:142-408;PF00005.24|ABC_tran|ABC transporter|Glyma.01G026000.1|m.498:476-623
Glyma.01G026100	447	NP_001239905.1	NP_001239905.1 60S ribosomal protein L27a [Glycine max]	100.0	sp|P49637|R27A3_ARATH	sp|P49637|R27A3_ARATH 60S ribosomal protein L27a-3 OS=Arabidopsis thaliana GN=RPL27AC PE=2 SV=2	87.2	_	_	_	_	_	_	GO:0002181|cytoplasmic translation	GO:0005829|cytosol;GO:0009506|plasmodesma;GO:0016020|membrane;GO:0022625|cytosolic large ribosomal subunit;GO:0022626|cytosolic ribosome;GO:0042788|polysomal ribosome	GO:0003723|RNA binding;GO:0003735|structural constituent of ribosome	ko:K02900	RP-L27Ae, RPL27A	path:ko03010	m.499|Glyma.01G026100:1-447(+)	complete	PF00828.16|Ribosomal_L27A|Ribosomal proteins 50S-L15, 50S-L18e, 60S-L27A|Glyma.01G026100.1|m.499:28-145
Glyma.01G026200	1557	XP_003517712.1	XP_003517712.1 protein DETOXIFICATION 29 [Glycine max]	100.0	sp|Q38956|DTX29_ARATH	sp|Q38956|DTX29_ARATH Protein DETOXIFICATION 29 OS=Arabidopsis thaliana GN=DTX29 PE=1 SV=1	82.1	_	_	_	_	_	_	GO:0006855|drug transmembrane transport	GO:0005773|vacuole;GO:0005774|vacuolar membrane;GO:0016021|integral component of membrane	GO:0015297|antiporter activity	ko:K03327	TC.MATE, SLC47A, norM, mdtK, dinF		m.500|Glyma.01G026200:1-1557(+)	complete	PF01554.15|MatE|MatE|Glyma.01G026200.1|m.500:68-228;PF01554.15|MatE|MatE|Glyma.01G026200.1|m.500:289-450
Glyma.01G026400	1836	XP_003517523.1	XP_003517523.1 uncharacterized protein LOC100779659 [Glycine max]	100.0	_	_	_	_	_	_	_	_	_	_	_	_	_	_	_	m.502|Glyma.01G026400:1-1836(+)	complete	_
Glyma.01G026500	984	XP_003517527.1	XP_003517527.1 F-box protein At1g70590 [Glycine max]	100.0	sp|Q94C27|FB84_ARATH	sp|Q94C27|FB84_ARATH F-box protein At1g70590 OS=Arabidopsis thaliana GN=At1g70590 PE=2 SV=1	69.9	_	_	_	_	_	_	_	_	_	_	_	_	m.505|Glyma.01G026500:1-984(+)	complete	PF08238.9|Sel1|Sel1 repeat|Glyma.01G026500.1|m.505:91-117;PF08238.9|Sel1|Sel1 repeat|Glyma.01G026500.1|m.505:125-153;PF08238.9|Sel1|Sel1 repeat|Glyma.01G026500.1|m.505:154-183;PF08238.9|Sel1|Sel1 repeat|Glyma.01G026500.1|m.505:189-224;PF08238.9|Sel1|Sel1 repeat|Glyma.01G026500.1|m.505:226-260;PF08238.9|Sel1|Sel1 repeat|Glyma.01G026500.1|m.505:267-291;PF00646.30|F-box|F-box domain|Glyma.01G026500.…
Glyma.01G026600	324	XP_003517538.1	XP_003517538.1 cyclin-dependent protein kinase inhibitor SMR6 [Glycine max]	100.0	sp|Q29Q81|SMR6_ARATH	sp|Q29Q81|SMR6_ARATH Cyclin-dependent protein kinase inhibitor SMR6 OS=Arabidopsis thaliana GN=SMR6 PE=1 SV=1	66.4	_	_	_	_	_	_	GO:0007049|cell cycle		GO:0004860|protein kinase inhibitor activity	_	_	_	_	_	_
Glyma.01G026700	1446	NP_001237567.2	NP_001237567.2 alanine aminotransferase 2 [Glycine max]	100.0	sp|Q9S7E9|GGT2_ARATH	sp|Q9S7E9|GGT2_ARATH Glutamate--glyoxylate aminotransferase 2 OS=Arabidopsis thaliana GN=GGAT2 PE=1 SV=1	93.8	_	_	_	_	_	_	GO:0009058|biosynthetic process;GO:0042853|L-alanine catabolic process	GO:0005777|peroxisome;GO:0009507|chloroplast;GO:0009570|chloroplast stroma	GO:0004021|L-alanine:2-oxoglutarate aminotransferase activity;GO:0008453|alanine-glyoxylate transaminase activity;GO:0030170|pyridoxal phosphate binding;GO:0047958|glycine:2-oxoglutarate aminotransferase activity	ko:K14272	GGAT	path:ko00220;path:ko00250;path:ko00260;path:ko00630;path:ko00710;path:ko01100;path:ko01110;path:ko01120;path:ko01130;path:ko01200;path:ko01210;path:ko01230	m.510|Glyma.01G026700:1-1446(+)	complete	PF00155.18|Aminotran_1_2|Aminotransferase class I and II|Glyma.01G026700.1|m.510:84-453
Glyma.01G026800	1227	XP_003517715.1	XP_003517715.1 ribose-phosphate pyrophosphokinase 4 [Glycine max]	100.0	sp|Q9XGA0|KPRS3_SPIOL	sp|Q9XGA0|KPRS3_SPIOL Ribose-phosphate pyrophosphokinase 3, mitochondrial OS=Spinacia oleracea GN=PRS3 PE=2 SV=1	78.5	_	_	_	_	_	_	GO:0009116|nucleoside metabolic process;GO:0009165|nucleotide biosynthetic process	GO:0005739|mitochondrion	GO:0000287|magnesium ion binding;GO:0004749|ribose phosphate diphosphokinase activity;GO:0005524|ATP binding;GO:0016301|kinase activity	_	_	_	m.511|Glyma.01G026800:1-1227(+)	complete	PF00156.24|Pribosyltran|Phosphoribosyl transferase domain|Glyma.01G026800.1|m.511:304-348;PF13793.3|Pribosyltran_N|N-terminal domain of ribose phosphate pyrophosphokinase|Glyma.01G026800.1|m.511:99-212;PF14572.3|Pribosyl_synth|Phosphoribosyl synthetase-associated domain|Glyma.01G026800.1|m.511:307-355
Glyma.01G026900	198	KRH74538.1	KRH74538.1 hypothetical protein GLYMA_01G026900 [Glycine max]	100.0	_	_	_	_	_	_	_	_	_	_	_	_	_	_	_	_	_	_
Glyma.01G027000	1143	XP_003517566.1	XP_003517566.1 peroxidase 28 [Glycine max]	100.0	sp|Q9SD46|PER36_ARATH	sp|Q9SD46|PER36_ARATH Peroxidase 36 OS=Arabidopsis thaliana GN=PER36 PE=2 SV=2	57.2	_	_	_	_	_	_	GO:0006979|response to oxidative stress;GO:0042744|hydrogen peroxide catabolic process;GO:0044347|cell wall polysaccharide catabolic process;GO:0080001|mucilage extrusion from seed coat	GO:0005576|extracellular region;GO:0009505|plant-type cell wall	GO:0004601|peroxidase activity;GO:0020037|heme binding;GO:0046872|metal ion binding	ko:K00430	E1.11.1.7	path:ko00940;path:ko01100;path:ko01110	m.512|Glyma.01G027000:1-1143(+)	complete	PF00141.20|peroxidase|Peroxidase|Glyma.01G027000.1|m.512:93-344
Glyma.01G027100	1860	KHN14545.1	KHN14545.1 Proline-rich receptor-like protein kinase PERK2 [Glycine soja]	100.0	sp|F4IB81|LYK3_ARATH	sp|F4IB81|LYK3_ARATH LysM domain receptor-like kinase 3 OS=Arabidopsis thaliana GN=LYK3 PE=2 SV=1	53.0	_	_	_	_	_	_	GO:0006468|protein phosphorylation;GO:0006952|defense response;GO:0007166|cell surface receptor signaling pathway;GO:0009737|response to abscisic acid;GO:0009738|abscisic acid-activated signaling pathway;GO:0009789|positive regulation of abscisic acid-activated signaling pathway;GO:0031348|negative regulation of defense response;GO:0045087|innate immune response;GO:0050832|defense response to fun…	GO:0005886|plasma membrane;GO:0016021|integral component of membrane	GO:0004675|transmembrane receptor protein serine/threonine kinase activity;GO:0005524|ATP binding	_	_	_	m.514|Glyma.01G027100:1-1860(+)	complete	PF00069.22|Pkinase|Protein kinase domain|Glyma.01G027100.1|m.514:316-588;PF07714.14|Pkinase_Tyr|Protein tyrosine kinase|Glyma.01G027100.1|m.514:318-590;PF01476.17|LysM|LysM domain|Glyma.01G027100.1|m.514:163-208
Glyma.01G027200	183	KRH74541.1	KRH74541.1 hypothetical protein GLYMA_01G027200 [Glycine max]	100.0	_	_	_	_	_	_	_	_	_	_	_	_	_	_	_	_	_	_
Glyma.01G027300	1287	NP_001347299.1	NP_001347299.1 AP-1 complex subunit mu-2 [Glycine max]	100.0	sp|O22715|AP1M2_ARATH	sp|O22715|AP1M2_ARATH AP-1 complex subunit mu-2 OS=Arabidopsis thaliana GN=AP1M2 PE=1 SV=1	89.0	_	_	_	_	_	_	GO:0006886|intracellular protein transport;GO:0016192|vesicle-mediated transport	GO:0005794|Golgi apparatus;GO:0005829|cytosol;GO:0030131|clathrin adaptor complex;GO:0030665|clathrin-coated vesicle membrane;GO:0031901|early endosome membrane	_	ko:K12393	AP1M	path:ko04142	m.516|Glyma.01G027300:1-1287(+)	complete	PF00928.18|Adap_comp_sub|Adaptor complexes medium subunit family|Glyma.01G027300.1|m.516:159-426;PF01217.17|Clat_adaptor_s|Clathrin adaptor complex small chain|Glyma.01G027300.1|m.516:7-131
Glyma.01G027400	1176	XP_003517717.1	XP_003517717.1 L-tryptophan--pyruvate aminotransferase 1 [Glycine max]	100.0	sp|Q9S7N2|TAA1_ARATH	sp|Q9S7N2|TAA1_ARATH L-tryptophan--pyruvate aminotransferase 1 OS=Arabidopsis thaliana GN=TAA1 PE=1 SV=1	72.6	_	_	_	_	_	_	GO:0009641|shade avoidance;GO:0009684|indoleacetic acid biosynthetic process;GO:0009723|response to ethylene;GO:0009908|flower development;GO:0009926|auxin polar transport;GO:0009958|positive gravitropism;GO:0010078|maintenance of root meristem identity;GO:0010087|phloem or xylem histogenesis;GO:0042742|defense response to bacterium;GO:0048364|root development;GO:0048366|leaf development;GO:00483…	GO:0005737|cytoplasm	GO:0004021|L-alanine:2-oxoglutarate aminotransferase activity;GO:0004838|L-tyrosine:2-oxoglutarate aminotransferase activity;GO:0016846|carbon-sulfur lyase activity;GO:0030170|pyridoxal phosphate binding;GO:0047312|L-phenylalanine:pyruvate aminotransferase activity;GO:0050048|L-leucine:2-oxoglutarate aminotransferase activity;GO:0050362|L-tryptophan:2-oxoglutarate aminotransferase activity;GO:008…	ko:K16903	TAA1	path:ko00380;path:ko01100	m.517|Glyma.01G027400:1-1176(+)	complete	PF04864.10|Alliinase_C|Allinase|Glyma.01G027400.1|m.517:28-385;PF00155.18|Aminotran_1_2|Aminotransferase class I and II|Glyma.01G027400.1|m.517:70-383
Glyma.01G027433	336	XP_025982570.1	XP_025982570.1 uncharacterized protein LOC100801979 [Glycine max]	100.0	_	_	_	_	_	_	_	_	_	_	_	_	_	_	_	m.518|Glyma.01G027433:1-336(+)	complete	_
Glyma.01G027466	144	_	_	_	_	_	_	_	_	_	_	_	_	_	_	_	_	_	_	_	_	_
Glyma.01G027500	1383	KHN14548.1	KHN14548.1 Lipase [Glycine soja]	99.6	_	_	_	_	_	_	_	_	_	_	_	_	_	_	_	m.519|Glyma.01G027500:1-1383(+)	complete	_
Glyma.01G027600	810	KRH74548.1	KRH74548.1 hypothetical protein GLYMA_01G027600 [Glycine max]	87.4	_	_	_	_	_	_	_	_	_	_	_	_	_	_	_	m.524|Glyma.01G027600:1-810(+)	complete	PF07534.13|TLD|TLD|Glyma.01G027600.2|m.524:139-192
Glyma.01G027700	534	XP_003517596.1	XP_003517596.1 uncharacterized protein LOC100819044 [Glycine max]	100.0	_	_	_	_	_	_	_	_	_	_	_	_	_	_	_	m.525|Glyma.01G027700:1-534(+)	complete	PF15375.3|DUF4602|Domain of unknown function (DUF4602)|Glyma.01G027700.1|m.525:16-111
Glyma.01G027800	1416	XP_003517602.1	XP_003517602.1 uncharacterized protein LOC100776639 [Glycine max]	100.0	_	_	_	_	_	_	_	_	_	_	_	_	_	_	_	m.526|Glyma.01G027800:1-1416(+)	complete	PF03080.12|DUF239|Domain of unknown function (DUF239)|Glyma.01G027800.1|m.526:242-464;PF14365.3|DUF4409|Domain of unknown function (DUF4409)|Glyma.01G027800.1|m.526:123-229
Glyma.01G027900	1386	XP_003517718.1	XP_003517718.1 polygalacturonase At1g48100 [Glycine max]	100.0	sp|Q949Z1|PGLR4_ARATH	sp|Q949Z1|PGLR4_ARATH Polygalacturonase At1g48100 OS=Arabidopsis thaliana GN=At1g48100 PE=2 SV=1	60.1	_	_	_	_	_	_	GO:0005975|carbohydrate metabolic process;GO:0071555|cell wall organization	GO:0005576|extracellular region;GO:0005618|cell wall	GO:0004650|polygalacturonase activity	ko:K01213	E3.2.1.67	path:ko00040;path:ko01100	m.529|Glyma.01G027900:1-1386(+)	complete	PF00295.14|Glyco_hydro_28|Glycosyl hydrolases family 28|Glyma.01G027900.1|m.529:97-415
Glyma.01G027967	429	XP_003519826.1	XP_003519826.1 cysteine-rich receptor-like protein kinase 3 [Glycine max]	93.5	sp|Q9CAL2|CRK3_ARATH	sp|Q9CAL2|CRK3_ARATH Cysteine-rich receptor-like protein kinase 3 OS=Arabidopsis thaliana GN=CRK3 PE=2 SV=1	61.7	_	_	_	_	_	_		GO:0005886|plasma membrane;GO:0016021|integral component of membrane	GO:0004674|protein serine/threonine kinase activity;GO:0005524|ATP binding	_	_	_	m.530|Glyma.01G027967:1-429(+)	complete	PF01657.14|Stress-antifung|Salt stress response/antifungal|Glyma.01G027967.1|m.530:39-130
Glyma.01G028033	345	XP_003519826.1	XP_003519826.1 cysteine-rich receptor-like protein kinase 3 [Glycine max]	97.4	sp|Q9CAL2|CRK3_ARATH	sp|Q9CAL2|CRK3_ARATH Cysteine-rich receptor-like protein kinase 3 OS=Arabidopsis thaliana GN=CRK3 PE=2 SV=1	82.6	_	_	_	_	_	_		GO:0005886|plasma membrane;GO:0016021|integral component of membrane	GO:0004674|protein serine/threonine kinase activity;GO:0005524|ATP binding	_	_	_	m.531|Glyma.01G028033:1-345(+)	complete	PF07714.14|Pkinase_Tyr|Protein tyrosine kinase|Glyma.01G028033.1|m.531:2-111;PF00069.22|Pkinase|Protein kinase domain|Glyma.01G028033.1|m.531:1-110
Glyma.01G028100	1959	XP_003517719.1	XP_003517719.1 cysteine-rich receptor-like protein kinase 2 [Glycine max]	100.0	sp|Q9CAL3|CRK2_ARATH	sp|Q9CAL3|CRK2_ARATH Cysteine-rich receptor-like protein kinase 2 OS=Arabidopsis thaliana GN=CRK2 PE=2 SV=1	79.7	_	_	_	_	_	_	GO:0010193|response to ozone;GO:0046777|protein autophosphorylation	GO:0005886|plasma membrane;GO:0009506|plasmodesma;GO:0016021|integral component of membrane	GO:0004674|protein serine/threonine kinase activity;GO:0005524|ATP binding	_	_	_	m.534|Glyma.01G028100:1-1959(+)	complete	PF07714.14|Pkinase_Tyr|Protein tyrosine kinase|Glyma.01G028100.3|m.534:326-597;PF00069.22|Pkinase|Protein kinase domain|Glyma.01G028100.3|m.534:324-599;PF01657.14|Stress-antifung|Salt stress response/antifungal|Glyma.01G028100.3|m.534:50-132;PF01657.14|Stress-antifung|Salt stress response/antifungal|Glyma.01G028100.3|m.534:147-241
Glyma.01G028200	762	XP_003517623.3	XP_003517623.3 2-phytyl-1,4-beta-naphthoquinone methyltransferase, chloroplastic [Glycine max]	100.0	sp|Q3ED65|MENG_ARATH	sp|Q3ED65|MENG_ARATH 2-phytyl-1,4-beta-naphthoquinone methyltransferase, chloroplastic OS=Arabidopsis thaliana GN=MENG PE=1 SV=2	82.7	_	_	_	_	_	_	GO:0042372|phylloquinone biosynthetic process	GO:0009507|chloroplast	GO:0052624|2-phytyl-1,4-naphthoquinone methyltransferase activity	ko:K03183	ubiE	path:ko00130;path:ko01100;path:ko01110	m.536|Glyma.01G028200:1-762(+)	complete	PF01209.15|Ubie_methyltran|ubiE/COQ5 methyltransferase family|Glyma.01G028200.1|m.536:28-247;PF13847.3|Methyltransf_31|Methyltransferase domain|Glyma.01G028200.1|m.536:69-189;PF13649.3|Methyltransf_25|Methyltransferase domain|Glyma.01G028200.1|m.536:69-167;PF08241.9|Methyltransf_11|Methyltransferase domain|Glyma.01G028200.1|m.536:70-170;PF08242.9|Methyltransf_12|Methyltransferase domain|Glyma.01G…
Glyma.01G028300	1032	XP_003517631.1	XP_003517631.1 homeobox protein knotted-1-like 6 [Glycine max]	100.0	sp|Q84JS6|KNAT6_ARATH	sp|Q84JS6|KNAT6_ARATH Homeobox protein knotted-1-like 6 OS=Arabidopsis thaliana GN=KNAT6 PE=1 SV=1	77.4	_	_	_	_	_	_	GO:0010073|meristem maintenance	GO:0005634|nucleus	GO:0003700|DNA-binding transcription factor activity;GO:0043565|sequence-specific DNA binding	_	_	_	m.537|Glyma.01G028300:1-1032(+)	complete	PF03791.10|KNOX2|KNOX2 domain|Glyma.01G028300.4|m.537:156-202;PF03790.10|KNOX1|KNOX1 domain|Glyma.01G028300.4|m.537:102-143;PF05920.8|Homeobox_KN|Homeobox KN domain|Glyma.01G028300.4|m.537:280-319;PF03789.10|ELK|ELK domain|Glyma.01G028300.4|m.537:240-261;PF00046.26|Homeobox|Homeobox domain|Glyma.01G028300.4|m.537:286-320
Glyma.01G028400	177	KRH74563.1	KRH74563.1 hypothetical protein GLYMA_01G028400 [Glycine max]	100.0	_	_	_	_	_	_	_	_	_	_	_	_	_	_	_	_	_	_
Glyma.01G028500	273	NP_001237636.1	NP_001237636.1 early nodulin-36A [Glycine max]	100.0	sp|Q02918|NO36A_SOYBN	sp|Q02918|NO36A_SOYBN Early nodulin-36A OS=Glycine max PE=2 SV=1	100.0	_	_	_	_	_	_	GO:0009877|nodulation	_	_	_	_	_	_	_	_
Glyma.01G028600	1578	XP_003517720.1	XP_003517720.1 protein trichome birefringence-like 2 [Glycine max]	100.0	sp|Q8VYR3|TBL2_ARATH	sp|Q8VYR3|TBL2_ARATH Protein trichome birefringence-like 2 OS=Arabidopsis thaliana GN=TBL2 PE=2 SV=1	66.5	_	_	_	_	_	_	GO:0071554|cell wall organization or biogenesis	GO:0005794|Golgi apparatus;GO:0016021|integral component of membrane	GO:0016413|O-acetyltransferase activity	_	_	_	m.540|Glyma.01G028600:1-1578(+)	complete	PF13839.3|PC-Esterase|GDSL/SGNH-like Acyl-Esterase family found in Pmr5 and Cas1p|Glyma.01G028600.1|m.540:228-512;PF14416.3|PMR5N|PMR5 N terminal Domain|Glyma.01G028600.1|m.540:175-227
Glyma.01G028700	1872	KHN14560.1	KHN14560.1 Protein NSP-INTERACTING KINASE 3 [Glycine soja]	100.0	sp|Q93ZS4|NIK3_ARATH	sp|Q93ZS4|NIK3_ARATH Protein NSP-INTERACTING KINASE 3 OS=Arabidopsis thaliana GN=NIK3 PE=1 SV=1	85.9	_	_	_	_	_	_	GO:0006468|protein phosphorylation;GO:0006952|defense response;GO:0007166|cell surface receptor signaling pathway;GO:0016032|viral process	GO:0005886|plasma membrane;GO:0016021|integral component of membrane	GO:0004675|transmembrane receptor protein serine/threonine kinase activity;GO:0005524|ATP binding	_	_	_	m.541|Glyma.01G028700:1-1872(+)	complete	PF00069.22|Pkinase|Protein kinase domain|Glyma.01G028700.1|m.541:303-573;PF07714.14|Pkinase_Tyr|Protein tyrosine kinase|Glyma.01G028700.1|m.541:305-575;PF08263.9|LRRNT_2|Leucine rich repeat N-terminal domain|Glyma.01G028700.1|m.541:32-71
Glyma.01G028800	1116	XP_003517722.1	XP_003517722.1 F-box/kelch-repeat protein At1g23390 [Glycine max]	100.0	sp|Q9LDE3|FBK9_ARATH	sp|Q9LDE3|FBK9_ARATH F-box/kelch-repeat protein At1g23390 OS=Arabidopsis thaliana GN=At1g23390 PE=2 SV=1	58.6	_	_	_	_	_	_	_	_	_	_	_	_	m.543|Glyma.01G028800:1-1116(+)	complete	PF00646.30|F-box|F-box domain|Glyma.01G028800.1|m.543:12-45
Glyma.01G028900	1272	KHN14562.1	KHN14562.1 ATP-citrate synthase alpha chain protein 1 [Glycine soja]	100.0	sp|Q9SGY2|ACLA1_ARATH	sp|Q9SGY2|ACLA1_ARATH ATP-citrate synthase alpha chain protein 1 OS=Arabidopsis thaliana GN=ACLA-1 PE=1 SV=1	95.0	_	_	_	_	_	_	GO:0006629|lipid metabolic process	GO:0005829|cytosol	GO:0003878|ATP citrate synthase activity;GO:0005524|ATP binding	ko:K01648	ACLY	path:ko00020;path:ko00720;path:ko01100;path:ko01110;path:ko01120;path:ko01130	m.545|Glyma.01G028900:1-1272(+)	complete	PF16114.2|Citrate_bind|ATP citrate lyase citrate-binding|Glyma.01G028900.1|m.545:241-417;PF08442.7|ATP-grasp_2|ATP-grasp domain|Glyma.01G028900.1|m.545:6-203
Glyma.01G029000	780	XP_003517667.1	XP_003517667.1 signal recognition particle receptor subunit beta [Glycine max]	100.0	_	_	_	_	_	_	_	_	_	_	_	_	ko:K12272	SRPRB, SRP102	path:ko03060	m.546|Glyma.01G029000:1-780(+)	complete	PF09439.7|SRPRB|Signal recognition particle receptor beta subunit|Glyma.01G029000.1|m.546:54-234;PF00025.18|Arf|ADP-ribosylation factor family|Glyma.01G029000.1|m.546:49-201;PF08477.10|Roc|Ras of Complex, Roc, domain of DAPkinase|Glyma.01G029000.1|m.546:58-180;PF04670.9|Gtr1_RagA|Gtr1/RagA G protein conserved region|Glyma.01G029000.1|m.546:58-201;PF01926.20|MMR_HSR1|50S ribosome-binding GTPase|Gl…
Glyma.01G029100	1002	XP_003517676.1	XP_003517676.1 uncharacterized protein LOC100820116 [Glycine max]	100.0	_	_	_	_	_	_	_	_	_	_	_	_	_	_	_	m.547|Glyma.01G029100:1-1002(+)	complete	_
Glyma.01G029200	468	NP_001238181.1	NP_001238181.1 putative ubiquitin-40S ribosomal protein S27a [Glycine max]	100.0	sp|P47905|RS27A_LUPAL	sp|P47905|RS27A_LUPAL Ubiquitin-40S ribosomal protein S27a OS=Lupinus albus PE=3 SV=2	97.4	_	_	_	_	_	_	GO:0006412|translation	GO:0005634|nucleus;GO:0005840|ribosome	GO:0003735|structural constituent of ribosome;GO:0046872|metal ion binding	ko:K02977	RP-S27Ae, RPS27A	path:ko03010	m.548|Glyma.01G029200:1-468(+)	complete	PF00240.20|ubiquitin|Ubiquitin family|Glyma.01G029200.1|m.548:3-74;PF01599.16|Ribosomal_S27|Ribosomal protein S27a|Glyma.01G029200.1|m.548:102-147;PF11976.5|Rad60-SLD|Ubiquitin-2 like Rad60 SUMO-like|Glyma.01G029200.1|m.548:1-71;PF14560.3|Ubiquitin_2|Ubiquitin-like domain|Glyma.01G029200.1|m.548:12-69
Glyma.01G029250	249	KHN13611.1	KHN13611.1 Pentatricopeptide repeat-containing protein, chloroplastic [Glycine soja]	96.2	_	_	_	_	_	_	_	_	_	_	_	_	_	_	_	_	_	_
Glyma.01G029300	795	KRH74572.1	KRH74572.1 hypothetical protein GLYMA_01G029300 [Glycine max]	100.0	sp|Q9LDT3|YAB4_ARATH	sp|Q9LDT3|YAB4_ARATH Axial regulator YABBY 4 OS=Arabidopsis thaliana GN=YAB4 PE=1 SV=2	68.6	_	_	_	_	_	_	GO:0009944|polarity specification of adaxial/abaxial axis;GO:0048481|plant ovule development	GO:0005634|nucleus	GO:0003677|DNA binding;GO:0003700|DNA-binding transcription factor activity;GO:0046872|metal ion binding	_	_	_	m.549|Glyma.01G029300:1-795(+)	complete	PF04690.10|YABBY|YABBY protein|Glyma.01G029300.1|m.549:59-212;PF09011.7|HMG_box_2|HMG-box domain|Glyma.01G029300.1|m.549:163-213
Glyma.01G029400	216	XP_003517695.1	XP_003517695.1 DNA-directed RNA polymerase subunit 10-like protein [Glycine max]	100.0	sp|Q9SYA6|RPBAL_ARATH	sp|Q9SYA6|RPBAL_ARATH DNA-directed RNA polymerase subunit 10-like protein OS=Arabidopsis thaliana GN=NRPB10L PE=1 SV=1	100.0	_	_	_	_	_	_	GO:0006360|transcription by RNA polymerase I;GO:0006366|transcription by RNA polymerase II;GO:0006383|transcription by RNA polymerase III	GO:0005665|RNA polymerase II, core complex;GO:0005666|RNA polymerase III complex;GO:0005736|RNA polymerase I complex	GO:0003677|DNA binding;GO:0003899|DNA-directed 5'-3' RNA polymerase activity;GO:0008270|zinc ion binding	ko:K03007	RPB10, POLR2L	path:ko00230;path:ko00240;path:ko01100;path:ko03020;path:ko04623;path:ko05016;path:ko05169	_	_	_
Glyma.01G029500	1014	XP_003517702.1	XP_003517702.1 BOI-related E3 ubiquitin-protein ligase 1 [Glycine max]	100.0	sp|O81851|BOI_ARATH	sp|O81851|BOI_ARATH E3 ubiquitin-protein ligase BOI OS=Arabidopsis thaliana GN=BOI PE=1 SV=1	48.6	_	_	_	_	_	_	GO:0009739|response to gibberellin;GO:0042742|defense response to bacterium;GO:0043069|negative regulation of programmed cell death;GO:0043161|proteasome-mediated ubiquitin-dependent protein catabolic process;GO:0050832|defense response to fungus;GO:2000117|negative regulation of cysteine-type endopeptidase activity	GO:0005634|nucleus	GO:0004842|ubiquitin-protein transferase activity;GO:0046872|metal ion binding	ko:K19042	BOI		m.551|Glyma.01G029500:1-1014(+)	complete	PF13920.3|zf-C3HC4_3|Zinc finger, C3HC4 type (RING finger)|Glyma.01G029500.2|m.551:287-325
Glyma.01G029600	981	XP_003517705.1	XP_003517705.1 eukaryotic translation initiation factor 3 subunit I [Glycine max]	100.0	sp|Q38884|EIF3I_ARATH	sp|Q38884|EIF3I_ARATH Eukaryotic translation initiation factor 3 subunit I OS=Arabidopsis thaliana GN=TIF3I1 PE=2 SV=2	79.3	_	_	_	_	_	_	GO:0009651|response to salt stress;GO:0046686|response to cadmium ion	GO:0005829|cytosol;GO:0005852|eukaryotic translation initiation factor 3 complex;GO:0080008|Cul4-RING E3 ubiquitin ligase complex	GO:0003743|translation initiation factor activity	ko:K03246	EIF3I	path:ko03013	m.552|Glyma.01G029600:1-981(+)	complete	PF00400.29|WD40|WD domain, G-beta repeat|Glyma.01G029600.1|m.552:43-80;PF00400.29|WD40|WD domain, G-beta repeat|Glyma.01G029600.1|m.552:188-219;PF00400.29|WD40|WD domain, G-beta repeat|Glyma.01G029600.1|m.552:284-314
Glyma.01G029700	237	KRH74581.1	KRH74581.1 hypothetical protein GLYMA_01G029700 [Glycine max]	100.0	_	_	_	_	_	_	_	_	_	_	_	_	_	_	_	_	_	_
Glyma.01G029800	573	KRH74584.1	KRH74584.1 hypothetical protein GLYMA_01G029800 [Glycine max]	100.0	sp|P51823|ARF2_ORYSJ	sp|P51823|ARF2_ORYSJ ADP-ribosylation factor 2 OS=Oryza sativa subsp. japonica GN=ARF PE=2 SV=2	100.0	_	_	_	_	_	_	GO:0006471|protein ADP-ribosylation;GO:0006886|intracellular protein transport;GO:0007264|small GTPase mediated signal transduction;GO:0016192|vesicle-mediated transport	GO:0005794|Golgi apparatus	GO:0005525|GTP binding	ko:K07937	ARF1	path:ko04072;path:ko04144;path:ko05110;path:ko05134	m.554|Glyma.01G029800:1-573(+)	complete	PF00025.18|Arf|ADP-ribosylation factor family|Glyma.01G029800.1|m.554:5-177;PF08477.10|Roc|Ras of Complex, Roc, domain of DAPkinase|Glyma.01G029800.1|m.554:19-129;PF09439.7|SRPRB|Signal recognition particle receptor beta subunit|Glyma.01G029800.1|m.554:16-143;PF00071.19|Ras|Ras family|Glyma.01G029800.1|m.554:20-172;PF04670.9|Gtr1_RagA|Gtr1/RagA G protein conserved region|Glyma.01G029800.1|m.554:1…
Glyma.01G029900	1404	XP_014626005.1	XP_014626005.1 type 2 DNA topoisomerase 6 subunit B-like isoform X1 [Glycine max]	100.0	sp|Q5Q0E6|TO6BL_ARATH	sp|Q5Q0E6|TO6BL_ARATH Type 2 DNA topoisomerase 6 subunit B-like OS=Arabidopsis thaliana GN=MTOPVIB PE=1 SV=1	63.5	_	_	_	_	_	_	GO:0007131|reciprocal meiotic recombination;GO:0042138|meiotic DNA double-strand break formation;GO:0048235|pollen sperm cell differentiation;GO:0048314|embryo sac morphogenesis	GO:0000793|condensed chromosome	GO:0003918|DNA topoisomerase type II (ATP-hydrolyzing) activity;GO:0030674|protein binding, bridging	_	_	_	m.558|Glyma.01G029900:1-1404(+)	complete	_
Glyma.01G030000	450	XP_003517713.1	XP_003517713.1 uncharacterized protein LOC100798784 [Glycine max]	100.0	_	_	_	_	_	_	_	_	_	_	_	_	_	_	_	m.559|Glyma.01G030000:1-450(+)	complete	_
Glyma.01G030200	2061	XP_003517725.1	XP_003517725.1 proline-rich receptor-like protein kinase PERK13 [Glycine max]	100.0	sp|Q9ZUE0|PEK12_ARATH	sp|Q9ZUE0|PEK12_ARATH Proline-rich receptor-like protein kinase PERK12 OS=Arabidopsis thaliana GN=PERK12 PE=2 SV=2	71.6	_	_	_	_	_	_	GO:0006468|protein phosphorylation;GO:0007166|cell surface receptor signaling pathway;GO:0032502|developmental process	GO:0005886|plasma membrane;GO:0016021|integral component of membrane	GO:0004675|transmembrane receptor protein serine/threonine kinase activity;GO:0005524|ATP binding	_	_	_	m.560|Glyma.01G030200:1-2061(+)	complete	PF07714.14|Pkinase_Tyr|Protein tyrosine kinase|Glyma.01G030200.1|m.560:323-525;PF00069.22|Pkinase|Protein kinase domain|Glyma.01G030200.1|m.560:322-521
Glyma.01G030300	756	XP_003517721.1	XP_003517721.1 protein bfr2 [Glycine max]	100.0	_	_	_	_	_	_	_	_	_	_	_	_	_	_	_	m.562|Glyma.01G030300:1-756(+)	complete	PF07816.8|DUF1645|Protein of unknown function (DUF1645)|Glyma.01G030300.1|m.562:79-229
Glyma.01G030400	876	XP_003517724.1	XP_003517724.1 AMSH-like ubiquitin thioesterase 2 [Glycine max]	100.0	sp|Q6NKP9|AMSH2_ARATH	sp|Q6NKP9|AMSH2_ARATH AMSH-like ubiquitin thioesterase 2 OS=Arabidopsis thaliana GN=AMSH2 PE=2 SV=1	80.0	_	_	_	_	_	_	GO:0070536|protein K63-linked deubiquitination;GO:0071108|protein K48-linked deubiquitination		GO:0008237|metallopeptidase activity;GO:0046872|metal ion binding	ko:K11866	STAMBP, AMSH	path:ko04144	m.563|Glyma.01G030400:1-876(+)	complete	PF01398.18|JAB|JAB1/Mov34/MPN/PAD-1 ubiquitin protease|Glyma.01G030400.1|m.563:113-219
Glyma.01G030500	837	NP_001341808.1	NP_001341808.1 carbonic anhydrase isoform 1 [Glycine max]	100.0	sp|P27141|CAHC_TOBAC	sp|P27141|CAHC_TOBAC Carbonic anhydrase, chloroplastic OS=Nicotiana tabacum PE=2 SV=1	85.9	_	_	_	_	_	_	GO:0015976|carbon utilization	GO:0009570|chloroplast stroma	GO:0004089|carbonate dehydratase activity;GO:0008270|zinc ion binding	ko:K01673	cynT, can	path:ko00910	m.566|Glyma.01G030500:1-837(+)	complete	PF00484.16|Pro_CA|Carbonic anhydrase|Glyma.01G030500.1|m.566:105-262
Glyma.01G030600	414	NP_001237018.1	NP_001237018.1 uncharacterized protein LOC100499859 [Glycine max]	100.0	sp|O49453|Y4844_ARATH	sp|O49453|Y4844_ARATH Uncharacterized protein At4g28440 OS=Arabidopsis thaliana GN=At4g28440 PE=1 SV=1	80.3	_	_	_	_	_	_		GO:0005829|cytosol	GO:0003729|mRNA binding	ko:K07466	RFA1, RPA1, rpa	path:ko03030;path:ko03420;path:ko03430;path:ko03440;path:ko03460	m.568|Glyma.01G030600:1-414(+)	complete	_
Glyma.01G030800	414	NP_001236884.1	NP_001236884.1 uncharacterized protein LOC100526985 [Glycine max]	100.0	sp|O49453|Y4844_ARATH	sp|O49453|Y4844_ARATH Uncharacterized protein At4g28440 OS=Arabidopsis thaliana GN=At4g28440 PE=1 SV=1	80.3	_	_	_	_	_	_		GO:0005829|cytosol	GO:0003729|mRNA binding	ko:K07466	RFA1, RPA1, rpa	path:ko03030;path:ko03420;path:ko03430;path:ko03440;path:ko03460	m.569|Glyma.01G030800:1-414(+)	complete	_
Glyma.01G030900	1890	XP_003517743.1	XP_003517743.1 polygalacturonase 1 beta-like protein 3 [Glycine max]	100.0	sp|P92990|PGL3_ARATH	sp|P92990|PGL3_ARATH Polygalacturonase 1 beta-like protein 3 OS=Arabidopsis thaliana GN=PGL3 PE=2 SV=2	84.2	_	_	_	_	_	_		GO:0005618|cell wall;GO:0048046|apoplast	_	_	_	_	m.571|Glyma.01G030900:1-1890(+)	complete	PF03181.12|BURP|BURP domain|Glyma.01G030900.1|m.571:414-626
Glyma.01G031000	861	KRH74606.1	KRH74606.1 hypothetical protein GLYMA_01G031000 [Glycine max]	100.0	_	_	_	_	_	_	_	_	_	_	_	_	_	_	_	m.573|Glyma.01G031000:1-861(+)	complete	PF12776.4|Myb_DNA-bind_3|Myb/SANT-like DNA-binding domain|Glyma.01G031000.1|m.573:23-78
Glyma.01G031300	1767	XP_003517727.1	XP_003517727.1 uncharacterized protein LOC100808883 [Glycine max]	100.0	_	_	_	_	_	_	_	_	_	_	_	_	_	_	_	m.574|Glyma.01G031300:1-1767(+)	complete	PF06075.9|DUF936|Plant protein of unknown function (DUF936)|Glyma.01G031300.1|m.574:4-294;PF06075.9|DUF936|Plant protein of unknown function (DUF936)|Glyma.01G031300.1|m.574:231-558
Glyma.01G031400	2805	XP_003517728.1	XP_003517728.1 RNA-binding protein 25 isoform X1 [Glycine max]	99.1	sp|P49756|RBM25_HUMAN	sp|P49756|RBM25_HUMAN RNA-binding protein 25 OS=Homo sapiens GN=RBM25 PE=1 SV=3	70.9	_	_	_	_	_	_	GO:0000381|regulation of alternative mRNA splicing, via spliceosome;GO:0006397|mRNA processing;GO:0008380|RNA splicing;GO:0042981|regulation of apoptotic process	GO:0005681|spliceosomal complex;GO:0005737|cytoplasm;GO:0016607|nuclear speck	GO:0003723|RNA binding;GO:0003729|mRNA binding	ko:K12822	RBM25, S164	path:ko03040	m.578|Glyma.01G031400:1-2805(+)	complete	PF01480.14|PWI|PWI domain|Glyma.01G031400.6|m.578:856-920;PF00076.19|RRM_1|RNA recognition motif. (a.k.a. RRM, RBD, or RNP domain)|Glyma.01G031400.6|m.578:222-292
Glyma.01G031500	1617	NP_001354105.1	NP_001354105.1 aldehyde dehydrogenase family 2 member B1 [Glycine max]	100.0	sp|Q8S528|AL2B7_ARATH	sp|Q8S528|AL2B7_ARATH Aldehyde dehydrogenase family 2 member B7, mitochondrial OS=Arabidopsis thaliana GN=ALDH2B7 PE=1 SV=2	89.4	_	_	_	_	_	_		GO:0005759|mitochondrial matrix	GO:0004029|aldehyde dehydrogenase (NAD) activity	ko:K00128	ALDH	path:ko00010;path:ko00053;path:ko00071;path:ko00280;path:ko00310;path:ko00330;path:ko00340;path:ko00380;path:ko00410;path:ko00561;path:ko00620;path:ko00625;path:ko00903;path:ko00981;path:ko01100;path:ko01110;path:ko01120;path:ko01130	m.593|Glyma.01G031500:1-1617(+)	complete	PF00171.19|Aldedh|Aldehyde dehydrogenase family|Glyma.01G031500.1|m.593:67-528
Glyma.01G031700	1017	NP_001241525.1	NP_001241525.1 uncharacterized protein LOC100790506 [Glycine max]	100.0	sp|Q9ZTR1|SPD1_PEA	sp|Q9ZTR1|SPD1_PEA Spermidine synthase 1 OS=Pisum sativum GN=SPDSYN1 PE=2 SV=1	90.8	_	_	_	_	_	_	GO:0008295|spermidine biosynthetic process		GO:0004766|spermidine synthase activity	ko:K00797	speE, SRM	path:ko00270;path:ko00330;path:ko00410;path:ko00480;path:ko01100	m.595|Glyma.01G031700:1-1017(+)	complete	PF01564.14|Spermine_synth|Spermine/spermidine synthase|Glyma.01G031700.1|m.595:50-294
Glyma.01G031800	2367	XP_003517765.1	XP_003517765.1 potassium transporter 6 [Glycine max]	100.0	sp|Q8W4I4|POT6_ARATH	sp|Q8W4I4|POT6_ARATH Potassium transporter 6 OS=Arabidopsis thaliana GN=POT6 PE=2 SV=1	85.5	_	_	_	_	_	_		GO:0005886|plasma membrane;GO:0016021|integral component of membrane	GO:0015079|potassium ion transmembrane transporter activity	ko:K03549	kup		m.596|Glyma.01G031800:1-2367(+)	complete	PF02705.13|K_trans|K+ potassium transporter|Glyma.01G031800.1|m.596:34-614
Glyma.01G031900	2583	XP_006573047.1	XP_006573047.1 probable alpha,alpha-trehalose-phosphate synthase [UDP-forming] 9 [Glycine max]	100.0	sp|Q9LRA7|TPS9_ARATH	sp|Q9LRA7|TPS9_ARATH Probable alpha,alpha-trehalose-phosphate synthase [UDP-forming] 9 OS=Arabidopsis thaliana GN=TPS9 PE=2 SV=1	85.7	_	_	_	_	_	_	GO:0005992|trehalose biosynthetic process;GO:0070413|trehalose metabolism in response to stress	GO:0005737|cytoplasm	GO:0016757|transferase activity, transferring glycosyl groups;GO:0016791|phosphatase activity	ko:K16055	TPS	path:ko00500;path:ko01100	m.608|Glyma.01G031900:1-2583(+)	complete	PF00982.18|Glyco_transf_20|Glycosyltransferase family 20|Glyma.01G031900.10|m.608:59-544;PF02358.13|Trehalose_PPase|Trehalose-phosphatase|Glyma.01G031900.10|m.608:594-828
Glyma.01G032000	1524	XP_006573048.1	XP_006573048.1 uncharacterized protein LOC100799483 [Glycine max]	100.0	_	_	_	_	_	_	_	_	_	_	_	_	_	_	_	m.612|Glyma.01G032000:1-1524(+)	complete	_
Glyma.01G032100	2619	XP_006573049.1	XP_006573049.1 AP-1 complex subunit gamma-2 [Glycine max]	99.9	sp|Q9ZUI6|AP1G2_ARATH	sp|Q9ZUI6|AP1G2_ARATH AP-1 complex subunit gamma-2 OS=Arabidopsis thaliana GN=At1g60070 PE=1 SV=2	85.9	_	_	_	_	_	_	GO:0006886|intracellular protein transport;GO:0016192|vesicle-mediated transport	GO:0005794|Golgi apparatus;GO:0030131|clathrin adaptor complex;GO:0030665|clathrin-coated vesicle membrane	_	ko:K12391	AP1G1	path:ko04142	m.617|Glyma.01G032100:1-2619(+)	complete	PF01602.17|Adaptin_N|Adaptin N terminal region|Glyma.01G032100.2|m.617:27-578;PF02883.17|Alpha_adaptinC2|Adaptin C-terminal domain|Glyma.01G032100.2|m.617:757-869
Glyma.01G032200	1131	XP_003517782.1	XP_003517782.1 RING-H2 finger protein ATL47 [Glycine max]	100.0	sp|Q9FL07|ATL46_ARATH	sp|Q9FL07|ATL46_ARATH RING-H2 finger protein ATL46 OS=Arabidopsis thaliana GN=ATL46 PE=2 SV=1	67.0	_	_	_	_	_	_	GO:0043161|proteasome-mediated ubiquitin-dependent protein catabolic process	GO:0016021|integral component of membrane	GO:0046872|metal ion binding;GO:0061630|ubiquitin protein ligase activity	_	_	_	m.621|Glyma.01G032200:1-1131(+)	complete	PF13639.3|zf-RING_2|Ring finger domain|Glyma.01G032200.1|m.621:148-191;PF12678.4|zf-rbx1|RING-H2 zinc finger domain|Glyma.01G032200.1|m.621:152-191;PF17123.2|zf-RING_11|RING-like zinc finger|Glyma.01G032200.1|m.621:148-177;PF00097.22|zf-C3HC4|Zinc finger, C3HC4 type (RING finger)|Glyma.01G032200.1|m.621:149-190;PF12861.4|zf-ANAPC11|Anaphase-promoting complex subunit 11 RING-H2 finger|Glyma.01G032…
Glyma.01G032300	822	NP_001304484.2	NP_001304484.2 uncharacterized protein LOC100807284 [Glycine max]	100.0	_	_	_	_	_	_	_	_	_	_	_	_	_	_	_	m.622|Glyma.01G032300:1-822(+)	complete	_
Glyma.01G032400	4362	XP_006573050.1	XP_006573050.1 disease resistance protein RML1A isoform X1 [Glycine max]	100.0	sp|Q40392|TMVRN_NICGU	sp|Q40392|TMVRN_NICGU TMV resistance protein N OS=Nicotiana glutinosa GN=N PE=1 SV=1	53.9	_	_	_	_	_	_	GO:0007165|signal transduction;GO:0009626|plant-type hypersensitive response	GO:0005737|cytoplasm	GO:0005524|ATP binding;GO:0043531|ADP binding	_	_	_	m.624|Glyma.01G032400:1-4362(+)	complete	PF01582.17|TIR|TIR domain|Glyma.01G032400.1|m.624:22-191;PF00931.19|NB-ARC|NB-ARC domain|Glyma.01G032400.1|m.624:208-452;PF13676.3|TIR_2|TIR domain|Glyma.01G032400.1|m.624:24-117;PF07725.9|LRR_3|Leucine Rich Repeat|Glyma.01G032400.1|m.624:615-634
Glyma.01G032500	2154	XP_003517788.1	XP_003517788.1 threonine--tRNA ligase, mitochondrial 1 [Glycine max]	100.0	sp|O04630|SYTM1_ARATH	sp|O04630|SYTM1_ARATH Threonine--tRNA ligase, mitochondrial 1 OS=Arabidopsis thaliana GN=THRRS PE=1 SV=3	87.0	_	_	_	_	_	_	GO:0006435|threonyl-tRNA aminoacylation	GO:0005618|cell wall;GO:0005737|cytoplasm;GO:0005739|mitochondrion;GO:0005829|cytosol;GO:0005886|plasma membrane;GO:0009507|chloroplast;GO:0016020|membrane	GO:0004829|threonine-tRNA ligase activity;GO:0005524|ATP binding;GO:0046872|metal ion binding	ko:K01868	TARS, thrS	path:ko00970	m.626|Glyma.01G032500:1-2154(+)	complete	PF00587.22|tRNA-synt_2b|tRNA synthetase class II core domain (G, H, P, S and T)|Glyma.01G032500.1|m.626:405-610;PF03129.17|HGTP_anticodon|Anticodon binding domain|Glyma.01G032500.1|m.626:622-711;PF02824.18|TGS|TGS domain|Glyma.01G032500.1|m.626:83-143;PF07973.11|tRNA_SAD|Threonyl and Alanyl tRNA synthetase second additional domain|Glyma.01G032500.1|m.626:251-300
Glyma.01G032600	1131	XP_014626749.1	XP_014626749.1 protein RICE SALT SENSITIVE 3 [Glycine max]	100.0	sp|K4PW38|RSS3_ORYSJ	sp|K4PW38|RSS3_ORYSJ Protein RICE SALT SENSITIVE 3 OS=Oryza sativa subsp. japonica GN=RSS3 PE=1 SV=1	52.9	_	_	_	_	_	_	GO:0006351|transcription, DNA-templated;GO:0006355|regulation of transcription, DNA-templated	GO:0005634|nucleus;GO:0005737|cytoplasm	_	_	_	_	m.628|Glyma.01G032600:1-1131(+)	complete	PF14215.3|bHLH-MYC_N|bHLH-MYC and R2R3-MYB transcription factors N-terminal|Glyma.01G032600.1|m.628:14-205
Glyma.01G032700	243	KRH74630.1	KRH74630.1 hypothetical protein GLYMA_01G032700 [Glycine max]	100.0	_	_	_	_	_	_	_	_	_	_	_	_	_	_	_	_	_	_
Glyma.01G032800	318	KRH74631.1	KRH74631.1 hypothetical protein GLYMA_01G032800 [Glycine max]	100.0	_	_	_	_	_	_	_	_	_	_	_	_	_	_	_	m.630|Glyma.01G032800:1-318(+)	complete	_
Glyma.01G032900	2871	KRH74632.1	KRH74632.1 hypothetical protein GLYMA_01G032900 [Glycine max]	100.0	sp|Q40392|TMVRN_NICGU	sp|Q40392|TMVRN_NICGU TMV resistance protein N OS=Nicotiana glutinosa GN=N PE=1 SV=1	55.1	_	_	_	_	_	_	GO:0007165|signal transduction;GO:0009626|plant-type hypersensitive response	GO:0005737|cytoplasm	GO:0005524|ATP binding;GO:0043531|ADP binding	_	_	_	m.631|Glyma.01G032900:1-2871(+)	complete	PF01582.17|TIR|TIR domain|Glyma.01G032900.1|m.631:18-195;PF00931.19|NB-ARC|NB-ARC domain|Glyma.01G032900.1|m.631:198-441;PF13676.3|TIR_2|TIR domain|Glyma.01G032900.1|m.631:20-111;PF07725.9|LRR_3|Leucine Rich Repeat|Glyma.01G032900.1|m.631:601-617
Glyma.01G033000	1074	KRH74633.1	KRH74633.1 hypothetical protein GLYMA_01G033000 [Glycine max]	100.0	_	_	_	_	_	_	_	_	_	_	_	_	_	_	_	m.633|Glyma.01G033000:1-1074(+)	complete	_
Glyma.01G033101	420	KHN15666.1	KHN15666.1 UDP-glycosyltransferase 85A7 [Glycine soja]	100.0	sp|U3U992|UGT8_CATRO	sp|U3U992|UGT8_CATRO 7-deoxyloganetic acid glucosyltransferase OS=Catharanthus roseus GN=UGT709C2 PE=1 SV=1	70.1	_	_	_	_	_	_	GO:1900994|(-)-secologanin biosynthetic process		GO:0035251|UDP-glucosyltransferase activity;GO:0102970|7-deoxyloganetic acid glucosyltransferase activity	ko:K21373	UGT8, UGT709C2		m.634|Glyma.01G033101:1-420(+)	complete	PF00201.15|UDPGT|UDP-glucoronosyl and UDP-glucosyl transferase|Glyma.01G033101.1|m.634:11-95
Glyma.01G033200	4254	KRH74635.1	KRH74635.1 hypothetical protein GLYMA_01G033200 [Glycine max]	100.0	sp|Q40392|TMVRN_NICGU	sp|Q40392|TMVRN_NICGU TMV resistance protein N OS=Nicotiana glutinosa GN=N PE=1 SV=1	55.7	_	_	_	_	_	_	GO:0007165|signal transduction;GO:0009626|plant-type hypersensitive response	GO:0005737|cytoplasm	GO:0005524|ATP binding;GO:0043531|ADP binding	_	_	_	m.635|Glyma.01G033200:1-4254(+)	complete	PF01582.17|TIR|TIR domain|Glyma.01G033200.1|m.635:18-195;PF00931.19|NB-ARC|NB-ARC domain|Glyma.01G033200.1|m.635:197-439;PF13676.3|TIR_2|TIR domain|Glyma.01G033200.1|m.635:20-111
Glyma.01G033300	3873	XP_014626838.2	XP_014626838.2 uncharacterized protein LOC100814075 [Glycine max]	100.0	sp|Q40392|TMVRN_NICGU	sp|Q40392|TMVRN_NICGU TMV resistance protein N OS=Nicotiana glutinosa GN=N PE=1 SV=1	52.2	_	_	_	_	_	_	GO:0007165|signal transduction;GO:0009626|plant-type hypersensitive response	GO:0005737|cytoplasm	GO:0005524|ATP binding;GO:0043531|ADP binding	_	_	_	m.636|Glyma.01G033300:1-3873(+)	complete	PF01582.17|TIR|TIR domain|Glyma.01G033300.3|m.636:18-196;PF00931.19|NB-ARC|NB-ARC domain|Glyma.01G033300.3|m.636:203-439;PF13676.3|TIR_2|TIR domain|Glyma.01G033300.3|m.636:20-111
Glyma.01G033400	96	KRH74637.1	KRH74637.1 hypothetical protein GLYMA_01G033400 [Glycine max]	100.0	_	_	_	_	_	_	_	_	_	_	_	_	_	_	_	_	_	_
Glyma.01G033500	1062	XP_003517734.1	XP_003517734.1 WAT1-related protein At5g40210 [Glycine max]	100.0	sp|Q94JU2|WTR18_ARATH	sp|Q94JU2|WTR18_ARATH WAT1-related protein At3g28050 OS=Arabidopsis thaliana GN=At3g28050 PE=2 SV=1	59.1	_	_	_	_	_	_	GO:0006810|transport	GO:0005886|plasma membrane;GO:0016021|integral component of membrane	GO:0022857|transmembrane transporter activity	_	_	_	m.637|Glyma.01G033500:1-1062(+)	complete	PF00892.17|EamA|EamA-like transporter family|Glyma.01G033500.1|m.637:9-147;PF00892.17|EamA|EamA-like transporter family|Glyma.01G033500.1|m.637:174-312
Glyma.01G033700	1059	XP_003517735.1	XP_003517735.1 WAT1-related protein At5g40210 [Glycine max]	100.0	sp|Q945L4|WTR40_ARATH	sp|Q945L4|WTR40_ARATH WAT1-related protein At5g40210 OS=Arabidopsis thaliana GN=At5g40210 PE=2 SV=1	61.4	_	_	_	_	_	_	GO:0006810|transport	GO:0005886|plasma membrane;GO:0016021|integral component of membrane	GO:0022857|transmembrane transporter activity	_	_	_	m.638|Glyma.01G033700:1-1059(+)	complete	PF00892.17|EamA|EamA-like transporter family|Glyma.01G033700.1|m.638:9-145;PF00892.17|EamA|EamA-like transporter family|Glyma.01G033700.1|m.638:173-311
Glyma.01G033800	1056	KHN09903.1	KHN09903.1 Auxin-induced protein 5NG4-like protein [Glycine soja]	100.0	sp|Q9FL08|WTR42_ARATH	sp|Q9FL08|WTR42_ARATH WAT1-related protein At5g40240 OS=Arabidopsis thaliana GN=At5g40240 PE=2 SV=1	59.2	_	_	_	_	_	_	GO:0006810|transport	GO:0005886|plasma membrane;GO:0016021|integral component of membrane	GO:0022857|transmembrane transporter activity	_	_	_	m.639|Glyma.01G033800:1-1056(+)	complete	PF00892.17|EamA|EamA-like transporter family|Glyma.01G033800.4|m.639:15-153;PF00892.17|EamA|EamA-like transporter family|Glyma.01G033800.4|m.639:187-320
Glyma.01G033900	1044	XP_003517737.1	XP_003517737.1 WAT1-related protein At5g40240 isoform X2 [Glycine max]	100.0	sp|Q9FL08|WTR42_ARATH	sp|Q9FL08|WTR42_ARATH WAT1-related protein At5g40240 OS=Arabidopsis thaliana GN=At5g40240 PE=2 SV=1	58.2	_	_	_	_	_	_	GO:0006810|transport	GO:0005886|plasma membrane;GO:0016021|integral component of membrane	GO:0022857|transmembrane transporter activity	_	_	_	m.640|Glyma.01G033900:1-1044(+)	complete	PF00892.17|EamA|EamA-like transporter family|Glyma.01G033900.1|m.640:15-153;PF00892.17|EamA|EamA-like transporter family|Glyma.01G033900.1|m.640:183-320
Glyma.01G034000	462	NP_001235026.1	NP_001235026.1 uncharacterized protein LOC100499973 [Glycine max]	100.0	sp|Q93VR4|ML423_ARATH	sp|Q93VR4|ML423_ARATH MLP-like protein 423 OS=Arabidopsis thaliana GN=MLP423 PE=2 SV=1	76.5	_	_	_	_	_	_	GO:0006952|defense response;GO:0009607|response to biotic stimulus	GO:0016020|membrane	_	_	_	_	m.641|Glyma.01G034000:1-462(+)	complete	PF00407.16|Bet_v_1|Pathogenesis-related protein Bet v I family|Glyma.01G034000.1|m.641:2-151;PF10604.6|Polyketide_cyc2|Polyketide cyclase / dehydrase and lipid transport|Glyma.01G034000.1|m.641:7-131
Glyma.01G034100	1092	XP_003517816.1	XP_003517816.1 probable serine/threonine-protein kinase PBL28 isoform X2 [Glycine max]	100.0	sp|Q84M95|PBL28_ARATH	sp|Q84M95|PBL28_ARATH Probable serine/threonine-protein kinase PBL28 OS=Arabidopsis thaliana GN=PBL28 PE=2 SV=1	85.4	_	_	_	_	_	_	GO:0006468|protein phosphorylation;GO:0006952|defense response;GO:0007166|cell surface receptor signaling pathway	GO:0005886|plasma membrane	GO:0004675|transmembrane receptor protein serine/threonine kinase activity;GO:0005524|ATP binding	ko:K04733	IRAK4	path:ko04064;path:ko04620;path:ko04621;path:ko04624;path:ko04722;path:ko05133;path:ko05140;path:ko05142;path:ko05145;path:ko05152;path:ko05162;path:ko05164	m.642|Glyma.01G034100:1-1092(+)	complete	PF00069.22|Pkinase|Protein kinase domain|Glyma.01G034100.1|m.642:66-340;PF07714.14|Pkinase_Tyr|Protein tyrosine kinase|Glyma.01G034100.1|m.642:69-342
Glyma.01G034200	876	XP_014627060.1	XP_014627060.1 uncharacterized protein LOC100817255 [Glycine max]	100.0	_	_	_	_	_	_	_	_	_	_	_	_	_	_	_	m.643|Glyma.01G034200:1-876(+)	complete	PF00583.22|Acetyltransf_1|Acetyltransferase (GNAT) family|Glyma.01G034200.2|m.643:161-250
Glyma.01G034300	1323	XP_003517820.1	XP_003517820.1 protein ALTERED XYLOGLUCAN 4 [Glycine max]	100.0	sp|O04523|TBL27_ARATH	sp|O04523|TBL27_ARATH Protein ALTERED XYLOGLUCAN 4 OS=Arabidopsis thaliana GN=AXY4 PE=1 SV=1	71.4	_	_	_	_	_	_	GO:0010411|xyloglucan metabolic process	GO:0000139|Golgi membrane;GO:0005794|Golgi apparatus;GO:0016021|integral component of membrane	GO:0016413|O-acetyltransferase activity	_	_	_	m.645|Glyma.01G034300:1-1323(+)	complete	PF13839.3|PC-Esterase|GDSL/SGNH-like Acyl-Esterase family found in Pmr5 and Cas1p|Glyma.01G034300.1|m.645:134-428;PF14416.3|PMR5N|PMR5 N terminal Domain|Glyma.01G034300.1|m.645:82-133
Glyma.01G034402	447	KRH74653.2	KRH74653.2 LOW QUALITY PROTEIN: hypothetical protein GLYMA_01G034400, partial [Glycine max]	100.0	sp|O04523|TBL27_ARATH	sp|O04523|TBL27_ARATH Protein ALTERED XYLOGLUCAN 4 OS=Arabidopsis thaliana GN=AXY4 PE=1 SV=1	76.5	_	_	_	_	_	_	GO:0010411|xyloglucan metabolic process	GO:0000139|Golgi membrane;GO:0005794|Golgi apparatus;GO:0016021|integral component of membrane	GO:0016413|O-acetyltransferase activity	_	_	_	m.646|Glyma.01G034402:1-447(+)	complete	PF14416.3|PMR5N|PMR5 N terminal Domain|Glyma.01G034402.1|m.646:12-63;PF13839.3|PC-Esterase|GDSL/SGNH-like Acyl-Esterase family found in Pmr5 and Cas1p|Glyma.01G034402.1|m.646:64-109
Glyma.01G034500	261	KRH74654.1	KRH74654.1 hypothetical protein GLYMA_01G034500 [Glycine max]	100.0	_	_	_	_	_	_	_	_	_	_	_	_	_	_	_	_	_	_
Glyma.01G034600	1317	XP_014627135.1	XP_014627135.1 protein ALTERED XYLOGLUCAN 4 [Glycine max]	100.0	sp|O04523|TBL27_ARATH	sp|O04523|TBL27_ARATH Protein ALTERED XYLOGLUCAN 4 OS=Arabidopsis thaliana GN=AXY4 PE=1 SV=1	67.4	_	_	_	_	_	_	GO:0010411|xyloglucan metabolic process	GO:0000139|Golgi membrane;GO:0005794|Golgi apparatus;GO:0016021|integral component of membrane	GO:0016413|O-acetyltransferase activity	_	_	_	m.647|Glyma.01G034600:1-1317(+)	complete	PF13839.3|PC-Esterase|GDSL/SGNH-like Acyl-Esterase family found in Pmr5 and Cas1p|Glyma.01G034600.1|m.647:134-426;PF14416.3|PMR5N|PMR5 N terminal Domain|Glyma.01G034600.1|m.647:81-133
Glyma.01G034700	1437	XP_003517830.1	XP_003517830.1 protein ALTERED XYLOGLUCAN 4 [Glycine max]	100.0	sp|O04523|TBL27_ARATH	sp|O04523|TBL27_ARATH Protein ALTERED XYLOGLUCAN 4 OS=Arabidopsis thaliana GN=AXY4 PE=1 SV=1	66.2	_	_	_	_	_	_	GO:0010411|xyloglucan metabolic process	GO:0000139|Golgi membrane;GO:0005794|Golgi apparatus;GO:0016021|integral component of membrane	GO:0016413|O-acetyltransferase activity	_	_	_	m.648|Glyma.01G034700:1-1437(+)	complete	PF13839.3|PC-Esterase|GDSL/SGNH-like Acyl-Esterase family found in Pmr5 and Cas1p|Glyma.01G034700.1|m.648:165-468;PF14416.3|PMR5N|PMR5 N terminal Domain|Glyma.01G034700.1|m.648:112-163
Glyma.01G034800	813	KRH74658.1	KRH74658.1 hypothetical protein GLYMA_01G034800 [Glycine max]	100.0	sp|O04523|TBL27_ARATH	sp|O04523|TBL27_ARATH Protein ALTERED XYLOGLUCAN 4 OS=Arabidopsis thaliana GN=AXY4 PE=1 SV=1	62.2	_	_	_	_	_	_	GO:0010411|xyloglucan metabolic process	GO:0000139|Golgi membrane;GO:0005794|Golgi apparatus;GO:0016021|integral component of membrane	GO:0016413|O-acetyltransferase activity	_	_	_	m.650|Glyma.01G034800:1-813(+)	complete	PF13839.3|PC-Esterase|GDSL/SGNH-like Acyl-Esterase family found in Pmr5 and Cas1p|Glyma.01G034800.4|m.650:12-260
Glyma.01G034900	1314	XP_003517740.1	XP_003517740.1 protein ALTERED XYLOGLUCAN 4 [Glycine max]	100.0	sp|O04523|TBL27_ARATH	sp|O04523|TBL27_ARATH Protein ALTERED XYLOGLUCAN 4 OS=Arabidopsis thaliana GN=AXY4 PE=1 SV=1	75.1	_	_	_	_	_	_	GO:0010411|xyloglucan metabolic process	GO:0000139|Golgi membrane;GO:0005794|Golgi apparatus;GO:0016021|integral component of membrane	GO:0016413|O-acetyltransferase activity	_	_	_	m.652|Glyma.01G034900:1-1314(+)	complete	PF13839.3|PC-Esterase|GDSL/SGNH-like Acyl-Esterase family found in Pmr5 and Cas1p|Glyma.01G034900.1|m.652:132-426;PF14416.3|PMR5N|PMR5 N terminal Domain|Glyma.01G034900.1|m.652:79-131
Glyma.01G035000	1710	XP_006573063.1	XP_006573063.1 nucleobase-ascorbate transporter 6 isoform X1 [Glycine max]	100.0	sp|Q27GI3|NAT6_ARATH	sp|Q27GI3|NAT6_ARATH Nucleobase-ascorbate transporter 6 OS=Arabidopsis thaliana GN=NAT6 PE=2 SV=2	90.2	_	_	_	_	_	_	GO:0055085|transmembrane transport	GO:0005618|cell wall;GO:0005773|vacuole;GO:0005783|endoplasmic reticulum;GO:0009506|plasmodesma;GO:0016021|integral component of membrane	GO:0005215|transporter activity	ko:K14611	SLC23A1_2, SVCT1_2		m.653|Glyma.01G035000:1-1710(+)	complete	PF00860.17|Xan_ur_permease|Permease family|Glyma.01G035000.1|m.653:75-479
Glyma.01G035100	816	NP_001240044.1	NP_001240044.1 uncharacterized protein LOC100816716 [Glycine max]	100.0	sp|Q8VWZ8|SMO22_ARATH	sp|Q8VWZ8|SMO22_ARATH Methylsterol monooxygenase 2-2 OS=Arabidopsis thaliana GN=SMO2-2 PE=2 SV=1	91.6	_	_	_	_	_	_	GO:0009793|embryo development ending in seed dormancy;GO:0016126|sterol biosynthetic process;GO:0080065|4-alpha-methyl-delta7-sterol oxidation	GO:0005783|endoplasmic reticulum;GO:0005789|endoplasmic reticulum membrane;GO:0009941|chloroplast envelope;GO:0016021|integral component of membrane	GO:0000254|C-4 methylsterol oxidase activity;GO:0005506|iron ion binding	ko:K14424	SMO2	path:ko00100;path:ko01100;path:ko01110	m.656|Glyma.01G035100:1-816(+)	complete	PF04116.10|FA_hydroxylase|Fatty acid hydroxylase superfamily|Glyma.01G035100.1|m.656:113-247
Glyma.01G035202	264	KHN45291.1	KHN45291.1 hypothetical protein glysoja_042790 [Glycine soja]	100.0	sp|Q8VWZ8|SMO22_ARATH	sp|Q8VWZ8|SMO22_ARATH Methylsterol monooxygenase 2-2 OS=Arabidopsis thaliana GN=SMO2-2 PE=2 SV=1	92.1	_	_	_	_	_	_	GO:0009793|embryo development ending in seed dormancy;GO:0016126|sterol biosynthetic process;GO:0080065|4-alpha-methyl-delta7-sterol oxidation	GO:0005783|endoplasmic reticulum;GO:0005789|endoplasmic reticulum membrane;GO:0009941|chloroplast envelope;GO:0016021|integral component of membrane	GO:0000254|C-4 methylsterol oxidase activity;GO:0005506|iron ion binding	ko:K14424	SMO2	path:ko00100;path:ko01100;path:ko01110	_	_	_
Glyma.01G035300	519	XP_003517842.1	XP_003517842.1 uncharacterized protein LOC100777177 [Glycine max]	100.0	_	_	_	_	_	_	_	_	_	_	_	_	_	_	_	m.658|Glyma.01G035300:1-519(+)	complete	PF14009.3|DUF4228|Domain of unknown function (DUF4228)|Glyma.01G035300.1|m.658:1-169
Glyma.01G035350	93	_	_	_	_	_	_	_	_	_	_	_	_	_	_	_	_	_	_	_	_	_
Glyma.01G035400	2613	XP_006573066.2	XP_006573066.2 putative disease resistance protein RGA3 [Glycine max]	100.0	sp|Q7XA42|RGA1_SOLBU	sp|Q7XA42|RGA1_SOLBU Putative disease resistance protein RGA1 OS=Solanum bulbocastanum GN=RGA1 PE=2 SV=2	63.8	_	_	_	_	_	_	GO:0006952|defense response		GO:0005524|ATP binding;GO:0043531|ADP binding	_	_	_	m.659|Glyma.01G035400:1-2613(+)	complete	PF00931.19|NB-ARC|NB-ARC domain|Glyma.01G035400.1|m.659:155-436
Glyma.01G035500	171	KRH74674.1	KRH74674.1 hypothetical protein GLYMA_01G035500 [Glycine max]	100.0	_	_	_	_	_	_	_	_	_	_	_	_	_	_	_	_	_	_
Glyma.01G035600	1149	XP_003517843.2	XP_003517843.2 cyclin-D1-1 [Glycine max]	100.0	sp|P42751|CCD11_ARATH	sp|P42751|CCD11_ARATH Cyclin-D1-1 OS=Arabidopsis thaliana GN=CYCD1-1 PE=1 SV=3	76.8	_	_	_	_	_	_	GO:0007049|cell cycle;GO:0051301|cell division	GO:0005634|nucleus	_	ko:K18810	CYCD1_2_4		m.660|Glyma.01G035600:1-1149(+)	complete	PF00134.20|Cyclin_N|Cyclin, N-terminal domain|Glyma.01G035600.1|m.660:96-221;PF02984.16|Cyclin_C|Cyclin, C-terminal domain|Glyma.01G035600.1|m.660:224-329
Glyma.01G035700	1341	XP_003517742.1	XP_003517742.1 ubiquitin carboxyl-terminal hydrolase 36 [Glycine max]	100.0	_	_	_	_	_	_	_	_	_	_	_	_	_	_	_	m.662|Glyma.01G035700:1-1341(+)	complete	_
Glyma.01G035800	1011	KRH74677.1	KRH74677.1 hypothetical protein GLYMA_01G035800 [Glycine max]	100.0	sp|Q7XA40|RGA3_SOLBU	sp|Q7XA40|RGA3_SOLBU Putative disease resistance protein RGA3 OS=Solanum bulbocastanum GN=RGA3 PE=2 SV=2	74.3	_	_	_	_	_	_	GO:0006952|defense response		GO:0005524|ATP binding;GO:0043531|ADP binding	_	_	_	m.663|Glyma.01G035800:1-1011(+)	complete	PF00931.19|NB-ARC|NB-ARC domain|Glyma.01G035800.3|m.663:50-329
Glyma.01G036000	1398	XP_003517852.1	XP_003517852.1 UDP-glycosyltransferase 74B1 [Glycine max]	100.0	sp|O48676|U74B1_ARATH	sp|O48676|U74B1_ARATH UDP-glycosyltransferase 74B1 OS=Arabidopsis thaliana GN=UGT74B1 PE=1 SV=1	71.0	_	_	_	_	_	_	GO:0019761|glucosinolate biosynthetic process;GO:0042742|defense response to bacterium;GO:0052544|defense response by callose deposition in cell wall	GO:0043231|intracellular membrane-bounded organelle	GO:0047251|thiohydroximate beta-D-glucosyltransferase activity;GO:0080043|quercetin 3-O-glucosyltransferase activity;GO:0080044|quercetin 7-O-glucosyltransferase activity;GO:0102659|UDP-glucose: 4-methylthiobutylhydroximate S-glucosyltransferase activity;GO:0103099|UDP-glucose:5-methylthiopentylhydroximate S-glucosyltransferase activity;GO:0103100|UDP-glucose: 6-methylthiohexylhydroximate S-gluco…	ko:K11820	UGT74B1	path:ko00380;path:ko00966;path:ko01110;path:ko01210	m.664|Glyma.01G036000:1-1398(+)	complete	PF00201.15|UDPGT|UDP-glucoronosyl and UDP-glucosyl transferase|Glyma.01G036000.1|m.664:250-416
Glyma.01G036050	537	XP_007157505.1	XP_007157505.1 hypothetical protein PHAVU_002G075300g [Phaseolus vulgaris]	67.4	_	_	_	_	_	_	_	_	_	_	_	_	_	_	_	m.666|Glyma.01G036050:1-537(+)	complete	_
Glyma.01G036100	819	KRH74680.2	KRH74680.2 LOW QUALITY PROTEIN: hypothetical protein GLYMA_01G036100 [Glycine max]	100.0	sp|Q7XA39|RGA4_SOLBU	sp|Q7XA39|RGA4_SOLBU Putative disease resistance protein RGA4 OS=Solanum bulbocastanum GN=RGA4 PE=2 SV=1	57.4	_	_	_	_	_	_	GO:0006952|defense response		GO:0005524|ATP binding;GO:0043531|ADP binding	_	_	_	m.667|Glyma.01G036100:1-819(+)	complete	PF00931.19|NB-ARC|NB-ARC domain|Glyma.01G036100.1|m.667:174-256
Glyma.01G036200	1821	KRH74681.1	KRH74681.1 hypothetical protein GLYMA_01G036200 [Glycine max]	100.0	_	_	_	_	_	_	_	_	_	_	_	_	_	_	_	m.668|Glyma.01G036200:1-1821(+)	complete	PF13516.3|LRR_6|Leucine Rich repeat|Glyma.01G036200.1|m.668:225-248;PF13516.3|LRR_6|Leucine Rich repeat|Glyma.01G036200.1|m.668:253-276;PF13516.3|LRR_6|Leucine Rich repeat|Glyma.01G036200.1|m.668:337-356;PF13516.3|LRR_6|Leucine Rich repeat|Glyma.01G036200.1|m.668:395-417;PF13516.3|LRR_6|Leucine Rich repeat|Glyma.01G036200.1|m.668:423-445;PF13516.3|LRR_6|Leucine Rich repeat|Glyma.01G036200.1|m.668…
Glyma.01G036300	201	KHN45299.1	KHN45299.1 hypothetical protein glysoja_042798 [Glycine soja]	100.0	_	_	_	_	_	_	_	_	_	_	_	_	_	_	_	_	_	_
Glyma.01G036400	222	KHN45300.1	KHN45300.1 hypothetical protein glysoja_042799 [Glycine soja]	100.0	_	_	_	_	_	_	_	_	_	_	_	_	_	_	_	_	_	_
Glyma.01G036500	1233	XP_006573067.1	XP_006573067.1 chaperone protein dnaJ 16 isoform X1 [Glycine max]	100.0	sp|Q8VXV4|DNJ16_ARATH	sp|Q8VXV4|DNJ16_ARATH Chaperone protein dnaJ 16 OS=Arabidopsis thaliana GN=ATJ16 PE=2 SV=1	78.9	_	_	_	_	_	_	GO:0009737|response to abscisic acid	GO:0016020|membrane	_	_	_	_	m.669|Glyma.01G036500:1-1233(+)	complete	PF00226.28|DnaJ|DnaJ domain|Glyma.01G036500.1|m.669:22-84
Glyma.01G036550	372	_	_	_	_	_	_	_	_	_	_	_	_	_	_	_	_	_	_	_	_	_
Glyma.01G036600	726	NP_001237195.2	NP_001237195.2 C2H2-type zinc finger domain-containing protein [Glycine max]	100.0	sp|Q39264|ZFP5_ARATH	sp|Q39264|ZFP5_ARATH Zinc finger protein 5 OS=Arabidopsis thaliana GN=ZFP5 PE=1 SV=1	50.0	_	_	_	_	_	_	GO:0006351|transcription, DNA-templated;GO:0006355|regulation of transcription, DNA-templated;GO:0009736|cytokinin-activated signaling pathway;GO:0009740|gibberellic acid mediated signaling pathway;GO:0009873|ethylene-activated signaling pathway;GO:0010026|trichome differentiation;GO:0048510|regulation of timing of transition from vegetative to reproductive phase;GO:0048766|root hair initiation;G…	GO:0005634|nucleus	GO:0003700|DNA-binding transcription factor activity;GO:0044212|transcription regulatory region DNA binding;GO:0046872|metal ion binding	_	_	_	m.672|Glyma.01G036600:1-726(+)	complete	PF13912.3|zf-C2H2_6|C2H2-type zinc finger|Glyma.01G036600.1|m.672:77-101
Glyma.01G036700	1011	XP_003517859.1	XP_003517859.1 uncharacterized protein LOC100796844 [Glycine max]	100.0	_	_	_	_	_	_	_	_	_	_	_	_	_	_	_	m.673|Glyma.01G036700:1-1011(+)	complete	PF00536.27|SAM_1|SAM domain (Sterile alpha motif)|Glyma.01G036700.1|m.673:272-328;PF07647.14|SAM_2|SAM domain (Sterile alpha motif)|Glyma.01G036700.1|m.673:273-328
Glyma.01G036751	144	_	_	_	_	_	_	_	_	_	_	_	_	_	_	_	_	_	_	_	_	_
Glyma.01G036800	1302	XP_003517744.1	XP_003517744.1 protein JINGUBANG [Glycine max]	100.0	sp|O48716|JGB_ARATH	sp|O48716|JGB_ARATH Protein JINGUBANG OS=Arabidopsis thaliana GN=JGB PE=1 SV=1	56.5	_	_	_	_	_	_	GO:0009846|pollen germination	GO:0005634|nucleus;GO:0005737|cytoplasm	_	_	_	_	m.674|Glyma.01G036800:1-1302(+)	complete	PF00400.29|WD40|WD domain, G-beta repeat|Glyma.01G036800.1|m.674:198-231;PF00400.29|WD40|WD domain, G-beta repeat|Glyma.01G036800.1|m.674:237-274;PF00400.29|WD40|WD domain, G-beta repeat|Glyma.01G036800.1|m.674:284-319;PF00400.29|WD40|WD domain, G-beta repeat|Glyma.01G036800.1|m.674:333-365;PF00400.29|WD40|WD domain, G-beta repeat|Glyma.01G036800.1|m.674:374-424
Glyma.01G036900	1074	NP_001237230.2	NP_001237230.2 matrix metalloproteinase MMP2 precursor [Glycine max]	100.0	sp|Q9ZUJ5|5MMP_ARATH	sp|Q9ZUJ5|5MMP_ARATH Metalloendoproteinase 5-MMP OS=Arabidopsis thaliana GN=5MMP PE=1 SV=1	53.3	_	_	_	_	_	_		GO:0005886|plasma membrane;GO:0031012|extracellular matrix;GO:0031225|anchored component of membrane	GO:0004222|metalloendopeptidase activity;GO:0008270|zinc ion binding	_	_	_	m.677|Glyma.01G036900:1-1074(+)	complete	PF00413.21|Peptidase_M10|Matrixin|Glyma.01G036900.1|m.677:163-324;PF01471.15|PG_binding_1|Putative peptidoglycan binding domain|Glyma.01G036900.1|m.677:76-133
Glyma.01G037000	354	KHN01123.1	KHN01123.1 hypothetical protein glysoja_008025 [Glycine soja]	100.0	_	_	_	_	_	_	_	_	_	_	_	_	_	_	_	m.678|Glyma.01G037000:1-354(+)	complete	PF01471.15|PG_binding_1|Putative peptidoglycan binding domain|Glyma.01G037000.1|m.678:65-116
Glyma.01G037100	1023	XP_006573948.1	XP_006573948.1 metalloendoproteinase 5-MMP [Glycine max]	100.0	sp|Q9ZUJ5|5MMP_ARATH	sp|Q9ZUJ5|5MMP_ARATH Metalloendoproteinase 5-MMP OS=Arabidopsis thaliana GN=5MMP PE=1 SV=1	51.4	_	_	_	_	_	_		GO:0005886|plasma membrane;GO:0031012|extracellular matrix;GO:0031225|anchored component of membrane	GO:0004222|metalloendopeptidase activity;GO:0008270|zinc ion binding	_	_	_	m.679|Glyma.01G037100:1-1023(+)	complete	PF00413.21|Peptidase_M10|Matrixin|Glyma.01G037100.1|m.679:156-310;PF01471.15|PG_binding_1|Putative peptidoglycan binding domain|Glyma.01G037100.1|m.679:63-117
Glyma.01G037200	1140	XP_003517862.1	XP_003517862.1 metalloendoproteinase 5-MMP [Glycine max]	100.0	sp|Q5XF51|3MMP_ARATH	sp|Q5XF51|3MMP_ARATH Metalloendoproteinase 3-MMP OS=Arabidopsis thaliana GN=3MMP PE=1 SV=1	61.6	_	_	_	_	_	_		GO:0005886|plasma membrane;GO:0031012|extracellular matrix;GO:0031225|anchored component of membrane	GO:0004222|metalloendopeptidase activity;GO:0008270|zinc ion binding	_	_	_	m.680|Glyma.01G037200:1-1140(+)	complete	PF00413.21|Peptidase_M10|Matrixin|Glyma.01G037200.1|m.680:178-333;PF01471.15|PG_binding_1|Putative peptidoglycan binding domain|Glyma.01G037200.1|m.680:70-128
Glyma.01G037300	1557	XP_003517865.1	XP_003517865.1 uncharacterized protein LOC100805887 [Glycine max]	100.0	_	_	_	_	_	_	_	_	_	_	_	_	_	_	_	m.681|Glyma.01G037300:1-1557(+)	complete	_
Glyma.01G037400	1143	XP_003517868.1	XP_003517868.1 zinc finger MYND domain-containing protein 15 [Glycine max]	100.0	_	_	_	_	_	_	_	_	_	_	_	_	_	_	_	m.683|Glyma.01G037400:1-1143(+)	complete	PF01753.15|zf-MYND|MYND finger|Glyma.01G037400.1|m.683:12-49
Glyma.01G037500	735	XP_003517746.1	XP_003517746.1 two-component response regulator ARR5 [Glycine max]	100.0	sp|Q9ZWS9|ARR3_ARATH	sp|Q9ZWS9|ARR3_ARATH Two-component response regulator ARR3 OS=Arabidopsis thaliana GN=ARR3 PE=2 SV=1	87.1	_	_	_	_	_	_	GO:0000160|phosphorelay signal transduction system;GO:0006351|transcription, DNA-templated;GO:0006355|regulation of transcription, DNA-templated;GO:0007623|circadian rhythm;GO:0009735|response to cytokinin;GO:0009736|cytokinin-activated signaling pathway;GO:0010114|response to red light;GO:0010161|red light signaling pathway	GO:0005634|nucleus;GO:0005737|cytoplasm	GO:0000156|phosphorelay response regulator activity	ko:K14492	ARR-A	path:ko04075	m.684|Glyma.01G037500:1-735(+)	complete	PF00072.21|Response_reg|Response regulator receiver domain|Glyma.01G037500.1|m.684:22-144
Glyma.01G037600	2439	XP_006573071.1	XP_006573071.1 formin-like protein 8 [Glycine max]	100.0	sp|O04532|FH8_ARATH	sp|O04532|FH8_ARATH Formin-like protein 8 OS=Arabidopsis thaliana GN=FH8 PE=1 SV=1	75.1	_	_	_	_	_	_	GO:0009932|cell tip growth;GO:0045010|actin nucleation	GO:0005886|plasma membrane;GO:0005911|cell-cell junction;GO:0016021|integral component of membrane	GO:0003779|actin binding;GO:0005522|profilin binding;GO:0051015|actin filament binding	_	_	_	m.685|Glyma.01G037600:1-2439(+)	complete	PF02181.20|FH2|Formin Homology 2 Domain|Glyma.01G037600.1|m.685:377-792
Glyma.01G037700	1473	XP_006573072.1	XP_006573072.1 protein WVD2-like 7 [Glycine max]	100.0	sp|Q67Y69|WDL7_ARATH	sp|Q67Y69|WDL7_ARATH Protein WVD2-like 7 OS=Arabidopsis thaliana GN=WDL7 PE=2 SV=1	44.6	_	_	_	_	_	_		GO:0005737|cytoplasm;GO:0005874|microtubule	_	_	_	_	m.691|Glyma.01G037700:1-1473(+)	complete	_
Glyma.01G037800	663	NP_001241459.1	NP_001241459.1 cupin family protein precursor [Glycine max]	100.0	sp|P92998|GL11_ARATH	sp|P92998|GL11_ARATH Germin-like protein subfamily 1 member 1 OS=Arabidopsis thaliana GN=GLP7 PE=2 SV=2	74.9	_	_	_	_	_	_		GO:0005618|cell wall;GO:0048046|apoplast	GO:0030145|manganese ion binding;GO:0045735|nutrient reservoir activity	_	_	_	m.693|Glyma.01G037800:1-663(+)	complete	PF00190.19|Cupin_1|Cupin|Glyma.01G037800.1|m.693:65-211;PF07883.8|Cupin_2|Cupin domain|Glyma.01G037800.1|m.693:100-170
Glyma.01G037900	1137	XP_003517873.1	XP_003517873.1 probable galacturonosyltransferase-like 9 [Glycine max]	100.0	sp|O04536|GATL9_ARATH	sp|O04536|GATL9_ARATH Probable galacturonosyltransferase-like 9 OS=Arabidopsis thaliana GN=GATL9 PE=2 SV=1	79.2	_	_	_	_	_	_	GO:0000271|polysaccharide biosynthetic process;GO:0045489|pectin biosynthetic process;GO:0071555|cell wall organization	GO:0000139|Golgi membrane;GO:0005794|Golgi apparatus;GO:0016021|integral component of membrane	GO:0016757|transferase activity, transferring glycosyl groups;GO:0047262|polygalacturonate 4-alpha-galacturonosyltransferase activity	_	_	_	m.694|Glyma.01G037900:1-1137(+)	complete	PF01501.17|Glyco_transf_8|Glycosyl transferase family 8|Glyma.01G037900.1|m.694:72-332
Glyma.01G038002	732	KYP65931.1	KYP65931.1 hypothetical protein KK1_012208 [Cajanus cajan]	99.0	sp|P52902|ODPA_PEA	sp|P52902|ODPA_PEA Pyruvate dehydrogenase E1 component subunit alpha, mitochondrial OS=Pisum sativum PE=2 SV=1	96.1	_	_	_	_	_	_	GO:0006086|acetyl-CoA biosynthetic process from pyruvate;GO:0006096|glycolytic process	GO:0005759|mitochondrial matrix	GO:0004739|pyruvate dehydrogenase (acetyl-transferring) activity	ko:K00161	PDHA, pdhA	path:ko00010;path:ko00020;path:ko00620;path:ko01100;path:ko01110;path:ko01120;path:ko01130;path:ko01200;path:ko04066;path:ko04922;path:ko05230	m.700|Glyma.01G038002:1-732(+)	complete	PF00676.17|E1_dh|Dehydrogenase E1 component|Glyma.01G038002.1|m.700:27-214
Glyma.01G038100	3489	XP_003517748.1	XP_003517748.1 DExH-box ATP-dependent RNA helicase DExH15 chloroplastic [Glycine max]	100.0	sp|B9DFG3|ISE2_ARATH	sp|B9DFG3|ISE2_ARATH DExH-box ATP-dependent RNA helicase DExH15 chloroplastic OS=Arabidopsis thaliana GN=ISE2 PE=1 SV=2	84.5	_	_	_	_	_	_	GO:0000373|Group II intron splicing;GO:0006397|mRNA processing;GO:0009793|embryo development ending in seed dormancy;GO:0010497|plasmodesmata-mediated intercellular transport;GO:0010501|RNA secondary structure unwinding;GO:0016441|posttranscriptional gene silencing;GO:0031047|gene silencing by RNA	GO:0005730|nucleolus;GO:0009507|chloroplast;GO:0009570|chloroplast stroma;GO:0010494|cytoplasmic stress granule	GO:0003723|RNA binding;GO:0003724|RNA helicase activity;GO:0005524|ATP binding	_	_	_	m.708|Glyma.01G038100:1-3489(+)	complete	PF08148.9|DSHCT|DSHCT (NUC185) domain|Glyma.01G038100.1|m.708:993-1157;PF00270.26|DEAD|DEAD/DEAH box helicase|Glyma.01G038100.1|m.708:149-301;PF04851.12|ResIII|Type III restriction enzyme, res subunit|Glyma.01G038100.1|m.708:146-300;PF00271.28|Helicase_C|Helicase conserved C-terminal domain|Glyma.01G038100.1|m.708:504-565
Glyma.01G038250	717	KHN01136.1	KHN01136.1 Paired amphipathic helix protein Sin3-like 4 [Glycine soja]	100.0	sp|O04539|SNL4_ARATH	sp|O04539|SNL4_ARATH Paired amphipathic helix protein Sin3-like 4 OS=Arabidopsis thaliana GN=SNL4 PE=3 SV=3	76.1	_	_	_	_	_	_	GO:0000122|negative regulation of transcription by RNA polymerase II;GO:0006351|transcription, DNA-templated;GO:0016575|histone deacetylation	GO:0000118|histone deacetylase complex;GO:0000785|chromatin	_	ko:K11644	SIN3A	path:ko04139;path:ko04919;path:ko05016;path:ko05202	m.710|Glyma.01G038250:1-717(+)	complete	PF16879.2|Sin3a_C|C-terminal domain of Sin3a protein|Glyma.01G038250.1|m.710:1-197
Glyma.01G038300	2085	KHN01136.1	KHN01136.1 Paired amphipathic helix protein Sin3-like 4 [Glycine soja]	100.0	sp|O04539|SNL4_ARATH	sp|O04539|SNL4_ARATH Paired amphipathic helix protein Sin3-like 4 OS=Arabidopsis thaliana GN=SNL4 PE=3 SV=3	73.5	_	_	_	_	_	_	GO:0000122|negative regulation of transcription by RNA polymerase II;GO:0006351|transcription, DNA-templated;GO:0016575|histone deacetylation	GO:0000118|histone deacetylase complex;GO:0000785|chromatin	_	ko:K11644	SIN3A	path:ko04139;path:ko04919;path:ko05016;path:ko05202	m.711|Glyma.01G038300:1-2085(+)	complete	PF02671.18|PAH|Paired amphipathic helix repeat|Glyma.01G038300.3|m.711:61-105;PF02671.18|PAH|Paired amphipathic helix repeat|Glyma.01G038300.3|m.711:147-191;PF02671.18|PAH|Paired amphipathic helix repeat|Glyma.01G038300.3|m.711:356-400;PF08295.9|Sin3_corepress|Sin3 family co-repressor|Glyma.01G038300.3|m.711:501-591
Glyma.01G038350	135	_	_	_	_	_	_	_	_	_	_	_	_	_	_	_	_	_	_	_	_	_
Glyma.01G038400	2004	XP_006573077.1	XP_006573077.1 TORTIFOLIA1-like protein 4 [Glycine max]	100.0	sp|Q93ZH1|TORL4_ARATH	sp|Q93ZH1|TORL4_ARATH TORTIFOLIA1-like protein 4 OS=Arabidopsis thaliana GN=TOR1L4 PE=2 SV=1	57.6	_	_	_	_	_	_		GO:0005874|microtubule	GO:0008017|microtubule binding	_	_	_	m.712|Glyma.01G038400:1-2004(+)	complete	PF02985.19|HEAT|HEAT repeat|Glyma.01G038400.1|m.712:226-254
Glyma.01G038500	1818	XP_003517750.1	XP_003517750.1 glycosyltransferase family 92 protein RCOM_0530710 [Glycine max]	100.0	sp|B9S2H4|Y232_RICCO	sp|B9S2H4|Y232_RICCO Glycosyltransferase family 92 protein RCOM_0530710 OS=Ricinus communis GN=RCOM_0699480 PE=3 SV=1	68.8	_	_	_	_	_	_		GO:0016021|integral component of membrane	GO:0016757|transferase activity, transferring glycosyl groups	_	_	_	m.714|Glyma.01G038500:1-1818(+)	complete	PF01697.24|Glyco_transf_92|Glycosyltransferase family 92|Glyma.01G038500.1|m.714:316-567;PF13704.3|Glyco_tranf_2_4|Glycosyl transferase family 2|Glyma.01G038500.1|m.714:328-416
Glyma.01G038600	903	NP_001304346.2	NP_001304346.2 transcription factor MYB1R1 [Glycine max]	100.0	sp|Q9LVS0|KUA1_ARATH	sp|Q9LVS0|KUA1_ARATH Transcription factor KUA1 OS=Arabidopsis thaliana GN=KUA1 PE=1 SV=1	62.7	_	_	_	_	_	_	GO:0000122|negative regulation of transcription by RNA polymerase II;GO:0006351|transcription, DNA-templated;GO:0006355|regulation of transcription, DNA-templated;GO:0009646|response to absence of light;GO:0009651|response to salt stress;GO:0009723|response to ethylene;GO:0009733|response to auxin;GO:0009737|response to abscisic acid;GO:0009739|response to gibberellin;GO:0009751|response to salic…	GO:0005634|nucleus	GO:0000976|transcription regulatory region sequence-specific DNA binding;GO:0003700|DNA-binding transcription factor activity;GO:0008270|zinc ion binding	_	_	_	m.716|Glyma.01G038600:1-903(+)	complete	PF00249.28|Myb_DNA-binding|Myb-like DNA-binding domain|Glyma.01G038600.1|m.716:90-134
Glyma.01G038651	507	RDX85404.1	RDX85404.1 putative disease resistance protein RGA4, partial [Mucuna pruriens]	72.9	_	_	_	_	_	_	_	_	_	_	_	_	_	_	_	m.717|Glyma.01G038651:1-507(+)	complete	_
Glyma.01G038700	660	XP_003517885.1	XP_003517885.1 uncharacterized protein LOC100782710 isoform X1 [Glycine max]	100.0	_	_	_	_	_	_	_	_	_	_	_	_	_	_	_	m.718|Glyma.01G038700:1-660(+)	complete	_
Glyma.01G038800	921	XP_003517887.1	XP_003517887.1 serine/threonine-protein phosphatase PP2A catalytic subunit [Glycine max]	100.0	sp|Q9ZSE4|PP2A_HEVBR	sp|Q9ZSE4|PP2A_HEVBR Serine/threonine-protein phosphatase PP2A catalytic subunit OS=Hevea brasiliensis GN=PP2A PE=2 SV=1	98.0	_	_	_	_	_	_		GO:0005737|cytoplasm	GO:0004721|phosphoprotein phosphatase activity;GO:0046872|metal ion binding	ko:K04382	PPP2C	path:ko03015;path:ko04013;path:ko04071;path:ko04111;path:ko04113;path:ko04114;path:ko04136;path:ko04138;path:ko04140;path:ko04151;path:ko04152;path:ko04261;path:ko04350;path:ko04390;path:ko04391;path:ko04530;path:ko04728;path:ko04730;path:ko05142;path:ko05160	m.719|Glyma.01G038800:1-921(+)	complete	PF00149.25|Metallophos|Calcineurin-like phosphoesterase|Glyma.01G038800.1|m.719:48-239
Glyma.01G038900	396	ADW77256.1	ADW77256.1 CLE02 protein [Glycine max]	100.0	_	_	_	_	_	_	_	_	_	_	_	_	_	_	_	m.721|Glyma.01G038900:1-396(+)	complete	_
Glyma.01G039000	4140	XP_006573080.1	XP_006573080.1 TMV resistance protein N [Glycine max]	100.0	sp|Q40392|TMVRN_NICGU	sp|Q40392|TMVRN_NICGU TMV resistance protein N OS=Nicotiana glutinosa GN=N PE=1 SV=1	54.6	_	_	_	_	_	_	GO:0007165|signal transduction;GO:0009626|plant-type hypersensitive response	GO:0005737|cytoplasm	GO:0005524|ATP binding;GO:0043531|ADP binding	_	_	_	m.722|Glyma.01G039000:1-4140(+)	complete	PF00931.19|NB-ARC|NB-ARC domain|Glyma.01G039000.1|m.722:194-464;PF01582.17|TIR|TIR domain|Glyma.01G039000.1|m.722:16-178;PF13676.3|TIR_2|TIR domain|Glyma.01G039000.1|m.722:18-111;PF05729.9|NACHT|NACHT domain|Glyma.01G039000.1|m.722:212-360
Glyma.01G039100	588	XP_003517753.1	XP_003517753.1 protein SHORT HYPOCOTYL IN WHITE LIGHT 1 [Glycine max]	100.0	sp|F4I3V6|SHW1_ARATH	sp|F4I3V6|SHW1_ARATH Protein SHORT HYPOCOTYL IN WHITE LIGHT 1 OS=Arabidopsis thaliana GN=SHW1 PE=1 SV=1	84.4	_	_	_	_	_	_	GO:0009416|response to light stimulus;GO:0009642|response to light intensity;GO:0009738|abscisic acid-activated signaling pathway;GO:0009787|regulation of abscisic acid-activated signaling pathway;GO:0009908|flower development;GO:0009958|positive gravitropism;GO:0010100|negative regulation of photomorphogenesis;GO:0010380|regulation of chlorophyll biosynthetic process;GO:0031540|regulation of ant…	GO:0005634|nucleus;GO:0016021|integral component of membrane;GO:0031965|nuclear membrane	_	_	_	_	m.723|Glyma.01G039100:1-588(+)	complete	_
Glyma.01G039200	795	XP_014628143.1	XP_014628143.1 transcription factor BHLH094 [Glycine max]	100.0	sp|Q69WS3|BH094_ORYSJ	sp|Q69WS3|BH094_ORYSJ Transcription factor BHLH094 OS=Oryza sativa subsp. japonica GN=BHLH094 PE=1 SV=2	80.2	_	_	_	_	_	_	GO:0006351|transcription, DNA-templated;GO:0006355|regulation of transcription, DNA-templated	GO:0005634|nucleus	GO:0003677|DNA binding;GO:0046983|protein dimerization activity	_	_	_	m.724|Glyma.01G039200:1-795(+)	complete	PF00010.23|HLH|Helix-loop-helix DNA-binding domain|Glyma.01G039200.1|m.724:147-194
Glyma.01G039300	339	KRH74730.1	KRH74730.1 hypothetical protein GLYMA_01G039300, partial [Glycine max]	100.0	sp|Q38826|IAA8_ARATH	sp|Q38826|IAA8_ARATH Auxin-responsive protein IAA8 OS=Arabidopsis thaliana GN=IAA8 PE=1 SV=1	76.9	_	_	_	_	_	_	GO:0006351|transcription, DNA-templated;GO:0006355|regulation of transcription, DNA-templated;GO:0009734|auxin-activated signaling pathway;GO:1901332|negative regulation of lateral root development	GO:0005634|nucleus	_	ko:K14484	IAA	path:ko04075	m.726|Glyma.01G039300:1-339(+)	complete	PF02309.13|AUX_IAA|AUX/IAA family|Glyma.01G039300.2|m.726:5-108
Glyma.01G039400	960	XP_006573083.1	XP_006573083.1 myosin-11 isoform X1 [Glycine max]	100.0	_	_	_	_	_	_	_	_	_	_	_	_	_	_	_	m.729|Glyma.01G039400:1-960(+)	complete	_
Glyma.01G039500	1539	XP_003517757.1	XP_003517757.1 uncharacterized protein LOC100787325 [Glycine max]	100.0	_	_	_	_	_	_	_	_	_	_	_	_	_	_	_	m.731|Glyma.01G039500:1-1539(+)	complete	PF07059.9|DUF1336|Protein of unknown function (DUF1336)|Glyma.01G039500.5|m.731:257-498
Glyma.01G039600	1917	NP_001241099.1	NP_001241099.1 probable leucine-rich repeat receptor-like protein kinase At1g35710-like precursor [Glycine max]	100.0	_	_	_	_	_	_	_	_	_	_	_	_	_	_	_	m.733|Glyma.01G039600:1-1917(+)	complete	PF13855.3|LRR_8|Leucine rich repeat|Glyma.01G039600.1|m.733:120-166;PF13855.3|LRR_8|Leucine rich repeat|Glyma.01G039600.1|m.733:154-214;PF13855.3|LRR_8|Leucine rich repeat|Glyma.01G039600.1|m.733:280-335;PF13855.3|LRR_8|Leucine rich repeat|Glyma.01G039600.1|m.733:424-482;PF00560.30|LRR_1|Leucine Rich Repeat|Glyma.01G039600.1|m.733:228-249;PF00560.30|LRR_1|Leucine Rich Repeat|Glyma.01G039600.1|m.7…
Glyma.01G039700	2253	XP_014628338.1	XP_014628338.1 exocyst complex component EXO84A [Glycine max]	100.0	sp|F4I4B6|EX84A_ARATH	sp|F4I4B6|EX84A_ARATH Exocyst complex component EXO84A OS=Arabidopsis thaliana GN=EXO84A PE=3 SV=1	78.2	_	_	_	_	_	_	GO:0001927|exocyst assembly;GO:0051601|exocyst localization	GO:0000145|exocyst	_	ko:K19986	EXOC8, SEC84		m.734|Glyma.01G039700:1-2253(+)	complete	PF16528.2|Exo84_C|Exocyst component 84 C-terminal|Glyma.01G039700.1|m.734:152-363;PF08700.8|Vps51|Vps51/Vps67|Glyma.01G039700.1|m.734:36-116
Glyma.01G039800	1917	KRH74738.1	KRH74738.1 hypothetical protein GLYMA_01G039800 [Glycine max]	98.3	sp|Q9LV16|B3GTJ_ARATH	sp|Q9LV16|B3GTJ_ARATH Hydroxyproline O-galactosyltransferase GALT6 OS=Arabidopsis thaliana GN=GALT6 PE=2 SV=2	78.0	_	_	_	_	_	_	GO:0010405|arabinogalactan protein metabolic process;GO:0018258|protein O-linked glycosylation via hydroxyproline;GO:0048354|mucilage biosynthetic process involved in seed coat development;GO:1900056|negative regulation of leaf senescence	GO:0000139|Golgi membrane;GO:0005794|Golgi apparatus;GO:0009507|chloroplast;GO:0016021|integral component of membrane	GO:0030246|carbohydrate binding;GO:1990714|hydroxyproline O-galactosyltransferase activity	ko:K20843	GALT2S		m.735|Glyma.01G039800:1-1917(+)	complete	PF00337.19|Gal-bind_lectin|Galactoside-binding lectin|Glyma.01G039800.1|m.735:151-358;PF01762.18|Galactosyl_T|Galactosyltransferase|Glyma.01G039800.1|m.735:406-585
Glyma.01G039900	936	XP_003517759.1	XP_003517759.1 wall-associated receptor kinase-like 15 [Glycine max]	100.0	_	_	_	_	_	_	_	_	_	_	_	_	_	_	_	m.737|Glyma.01G039900:1-936(+)	complete	PF13947.3|GUB_WAK_bind|Wall-associated receptor kinase galacturonan-binding|Glyma.01G039900.2|m.737:25-123;PF14380.3|WAK_assoc|Wall-associated receptor kinase C-terminal|Glyma.01G039900.2|m.737:204-257
Glyma.01G040000	708	NP_001235768.1	NP_001235768.1 tau class glutathione S-transferase [Glycine max]	100.0	sp|Q9FUS9|GSTUI_ARATH	sp|Q9FUS9|GSTUI_ARATH Glutathione S-transferase U18 OS=Arabidopsis thaliana GN=GSTU18 PE=2 SV=1	70.9	_	_	_	_	_	_	GO:0006749|glutathione metabolic process;GO:0009407|toxin catabolic process	GO:0005737|cytoplasm;GO:0005829|cytosol	GO:0004364|glutathione transferase activity	ko:K00799	GST, gst	path:ko00480;path:ko00980;path:ko00982;path:ko01524;path:ko05204;path:ko05418	m.738|Glyma.01G040000:1-708(+)	complete	PF02798.17|GST_N|Glutathione S-transferase, N-terminal domain|Glyma.01G040000.1|m.738:6-77;PF13417.3|GST_N_3|Glutathione S-transferase, N-terminal domain|Glyma.01G040000.1|m.738:8-81;PF13409.3|GST_N_2|Glutathione S-transferase, N-terminal domain|Glyma.01G040000.1|m.738:13-77;PF00043.22|GST_C|Glutathione S-transferase, C-terminal domain|Glyma.01G040000.1|m.738:103-206;PF14497.3|GST_C_3|Glutathione…
Glyma.01G040100	291	KHN01152.1	KHN01152.1 Glutathione S-transferase U18 [Glycine soja]	100.0	sp|P46417|GSTX3_SOYBN	sp|P46417|GSTX3_SOYBN Glutathione S-transferase 3 OS=Glycine max GN=GST3 PE=1 SV=1	59.1	_	_	_	_	_	_	GO:0006749|glutathione metabolic process;GO:0009407|toxin catabolic process	GO:0005737|cytoplasm	GO:0004364|glutathione transferase activity	ko:K00799	GST, gst	path:ko00480;path:ko00980;path:ko00982;path:ko01524;path:ko05204;path:ko05418	_	_	_
Glyma.01G040200	705	NP_001238627.1	NP_001238627.1 glutathione S-transferase GST 5 [Glycine max]	100.0	sp|Q9FUS9|GSTUI_ARATH	sp|Q9FUS9|GSTUI_ARATH Glutathione S-transferase U18 OS=Arabidopsis thaliana GN=GSTU18 PE=2 SV=1	71.7	_	_	_	_	_	_	GO:0006749|glutathione metabolic process;GO:0009407|toxin catabolic process	GO:0005737|cytoplasm;GO:0005829|cytosol	GO:0004364|glutathione transferase activity	ko:K00799	GST, gst	path:ko00480;path:ko00980;path:ko00982;path:ko01524;path:ko05204;path:ko05418	m.739|Glyma.01G040200:1-705(+)	complete	PF02798.17|GST_N|Glutathione S-transferase, N-terminal domain|Glyma.01G040200.1|m.739:6-78;PF13417.3|GST_N_3|Glutathione S-transferase, N-terminal domain|Glyma.01G040200.1|m.739:11-80;PF13409.3|GST_N_2|Glutathione S-transferase, N-terminal domain|Glyma.01G040200.1|m.739:14-78;PF00043.22|GST_C|Glutathione S-transferase, C-terminal domain|Glyma.01G040200.1|m.739:102-202;PF13410.3|GST_C_2|Glutathion…
Glyma.01G040300	1410	XP_003517761.1	XP_003517761.1 tetratricopeptide repeat protein 38 [Glycine max]	100.0	_	_	_	_	_	_	_	_	_	_	_	_	_	_	_	m.740|Glyma.01G040300:1-1410(+)	complete	_
Glyma.01G040400	1617	XP_003517906.1	XP_003517906.1 uncharacterized protein LOC100811752 [Glycine max]	99.2	_	_	_	_	_	_	_	_	_	_	_	_	_	_	_	m.742|Glyma.01G040400:1-1617(+)	complete	PF04601.10|DUF569|Domain of unknown function (DUF569)|Glyma.01G040400.2|m.742:1-146;PF04601.10|DUF569|Domain of unknown function (DUF569)|Glyma.01G040400.2|m.742:219-360
Glyma.01G040500	966	NP_001240072.1	NP_001240072.1 uncharacterized protein LOC100813905 [Glycine max]	100.0	_	_	_	_	_	_	_	_	_	_	_	_	_	_	_	m.743|Glyma.01G040500:1-966(+)	complete	PF06695.8|Sm_multidrug_ex|Putative small multi-drug export protein|Glyma.01G040500.1|m.743:159-279
Glyma.01G040600	834	XP_003517910.1	XP_003517910.1 dnaJ homolog subfamily B member 5 [Glycine max]	100.0	sp|Q9D832|DNJB4_MOUSE	sp|Q9D832|DNJB4_MOUSE DnaJ homolog subfamily B member 4 OS=Mus musculus GN=Dnajb4 PE=1 SV=1	52.7	_	_	_	_	_	_	GO:0006457|protein folding	GO:0005829|cytosol;GO:0005886|plasma membrane;GO:0070062|extracellular exosome	GO:0001671|ATPase activator activity;GO:0051082|unfolded protein binding;GO:0051087|chaperone binding	ko:K09510	DNAJB4		m.744|Glyma.01G040600:1-834(+)	complete	PF01556.15|DnaJ_C|DnaJ C terminal domain|Glyma.01G040600.1|m.744:99-257;PF00226.28|DnaJ|DnaJ domain|Glyma.01G040600.1|m.744:5-71
Glyma.01G040700	417	NP_001237762.1	NP_001237762.1 uncharacterized protein LOC100527298 [Glycine max]	100.0	sp|Q38879|TRXH2_ARATH	sp|Q38879|TRXH2_ARATH Thioredoxin H2 OS=Arabidopsis thaliana GN=TRX2 PE=2 SV=2	71.0	_	_	_	_	_	_	GO:0006662|glycerol ether metabolic process;GO:0034599|cellular response to oxidative stress;GO:0045454|cell redox homeostasis	GO:0005739|mitochondrion;GO:0005829|cytosol;GO:0005886|plasma membrane	GO:0004791|thioredoxin-disulfide reductase activity;GO:0015035|protein disulfide oxidoreductase activity;GO:0016671|oxidoreductase activity, acting on a sulfur group of donors, disulfide as acceptor;GO:0047134|protein-disulfide reductase activity	ko:K03671	trxA	path:ko04621;path:ko05418	m.745|Glyma.01G040700:1-417(+)	complete	PF00085.17|Thioredoxin|Thioredoxin|Glyma.01G040700.1|m.745:45-136;PF00578.18|AhpC-TSA|AhpC/TSA family|Glyma.01G040700.1|m.745:49-127
Glyma.01G040900	3099	XP_014628468.1	XP_014628468.1 pre-mRNA-splicing factor ATP-dependent RNA helicase DEAH1 [Glycine max]	100.0	sp|Q8VY00|ESP3_ARATH	sp|Q8VY00|ESP3_ARATH Pre-mRNA-splicing factor ATP-dependent RNA helicase DEAH1 OS=Arabidopsis thaliana GN=ESP3 PE=1 SV=1	81.1	_	_	_	_	_	_	GO:0000398|mRNA splicing, via spliceosome;GO:0008380|RNA splicing;GO:0035194|posttranscriptional gene silencing by RNA	GO:0005681|spliceosomal complex;GO:0005737|cytoplasm;GO:0016020|membrane	GO:0003723|RNA binding;GO:0005524|ATP binding	ko:K12813	DHX16	path:ko03040	m.747|Glyma.01G040900:1-3099(+)	complete	PF07717.13|OB_NTP_bind|Oligonucleotide/oligosaccharide-binding (OB)-fold|Glyma.01G040900.4|m.747:936-1020;PF04408.20|HA2|Helicase associated domain (HA2)|Glyma.01G040900.4|m.747:795-885;PF00271.28|Helicase_C|Helicase conserved C-terminal domain|Glyma.01G040900.4|m.747:606-733;PF00270.26|DEAD|DEAD/DEAH box helicase|Glyma.01G040900.4|m.747:408-561
Glyma.01G041000	198	KRH74750.1	KRH74750.1 hypothetical protein GLYMA_01G041000 [Glycine max]	100.0	_	_	_	_	_	_	_	_	_	_	_	_	_	_	_	_	_	_
Glyma.01G041100	375	XP_003517914.1	XP_003517914.1 thioredoxin H2 [Glycine max]	100.0	sp|Q38879|TRXH2_ARATH	sp|Q38879|TRXH2_ARATH Thioredoxin H2 OS=Arabidopsis thaliana GN=TRX2 PE=2 SV=2	82.7	_	_	_	_	_	_	GO:0006662|glycerol ether metabolic process;GO:0034599|cellular response to oxidative stress;GO:0045454|cell redox homeostasis	GO:0005739|mitochondrion;GO:0005829|cytosol;GO:0005886|plasma membrane	GO:0004791|thioredoxin-disulfide reductase activity;GO:0015035|protein disulfide oxidoreductase activity;GO:0016671|oxidoreductase activity, acting on a sulfur group of donors, disulfide as acceptor;GO:0047134|protein-disulfide reductase activity	ko:K03671	trxA	path:ko04621;path:ko05418	m.748|Glyma.01G041100:1-375(+)	complete	PF00085.17|Thioredoxin|Thioredoxin|Glyma.01G041100.1|m.748:29-122;PF13098.3|Thioredoxin_2|Thioredoxin-like domain|Glyma.01G041100.1|m.748:35-118;PF14595.3|Thioredoxin_9|Thioredoxin|Glyma.01G041100.1|m.748:10-118
Glyma.01G041200	381	NP_001236052.1	NP_001236052.1 TRX domain-containing protein [Glycine max]	100.0	sp|Q38879|TRXH2_ARATH	sp|Q38879|TRXH2_ARATH Thioredoxin H2 OS=Arabidopsis thaliana GN=TRX2 PE=2 SV=2	79.3	_	_	_	_	_	_	GO:0006662|glycerol ether metabolic process;GO:0034599|cellular response to oxidative stress;GO:0045454|cell redox homeostasis	GO:0005739|mitochondrion;GO:0005829|cytosol;GO:0005886|plasma membrane	GO:0004791|thioredoxin-disulfide reductase activity;GO:0015035|protein disulfide oxidoreductase activity;GO:0016671|oxidoreductase activity, acting on a sulfur group of donors, disulfide as acceptor;GO:0047134|protein-disulfide reductase activity	ko:K03671	trxA	path:ko04621;path:ko05418	m.749|Glyma.01G041200:1-381(+)	complete	PF00085.17|Thioredoxin|Thioredoxin|Glyma.01G041200.1|m.749:32-123;PF13098.3|Thioredoxin_2|Thioredoxin-like domain|Glyma.01G041200.1|m.749:37-120;PF14595.3|Thioredoxin_9|Thioredoxin|Glyma.01G041200.1|m.749:17-121
Glyma.01G041300	1341	XP_003517917.1	XP_003517917.1 uncharacterized protein LOC100819759 [Glycine max]	100.0	_	_	_	_	_	_	_	_	_	_	_	_	_	_	_	m.750|Glyma.01G041300:1-1341(+)	complete	_
Glyma.01G041400	1863	XP_014628550.1	XP_014628550.1 protein NRT1/ PTR FAMILY 2.13 [Glycine max]	100.0	sp|Q8RX77|PTR21_ARATH	sp|Q8RX77|PTR21_ARATH Protein NRT1/ PTR FAMILY 2.13 OS=Arabidopsis thaliana GN=NPF2.13 PE=1 SV=1	77.7	_	_	_	_	_	_	GO:0015706|nitrate transport;GO:0042128|nitrate assimilation	GO:0005886|plasma membrane;GO:0016021|integral component of membrane	GO:0015293|symporter activity;GO:0080054|low-affinity nitrate transmembrane transporter activity	_	_	_	m.752|Glyma.01G041400:1-1863(+)	complete	PF00854.18|PTR2|POT family|Glyma.01G041400.1|m.752:126-556
Glyma.01G041450	567	KHN01164.1	KHN01164.1 Nitrate transporter 1.7 [Glycine soja]	100.0	sp|Q8RX77|PTR21_ARATH	sp|Q8RX77|PTR21_ARATH Protein NRT1/ PTR FAMILY 2.13 OS=Arabidopsis thaliana GN=NPF2.13 PE=1 SV=1	65.6	_	_	_	_	_	_	GO:0015706|nitrate transport;GO:0042128|nitrate assimilation	GO:0005886|plasma membrane;GO:0016021|integral component of membrane	GO:0015293|symporter activity;GO:0080054|low-affinity nitrate transmembrane transporter activity	ko:K14638	SLC15A3_4, PHT		m.753|Glyma.01G041450:1-567(+)	complete	PF00854.18|PTR2|POT family|Glyma.01G041450.1|m.753:1-159
Glyma.01G041500	1554	XP_003517764.1	XP_003517764.1 protein PTST homolog 2, chloroplastic [Glycine max]	100.0	sp|Q9LFY0|PTST2_ARATH	sp|Q9LFY0|PTST2_ARATH Protein PTST homolog 2, chloroplastic OS=Arabidopsis thaliana GN=PTST2 PE=1 SV=1	58.4	_	_	_	_	_	_	GO:0019252|starch biosynthetic process;GO:2000014|regulation of endosperm development	GO:0009507|chloroplast	GO:2001066|amylopectin binding;GO:2001070|starch binding;GO:2001071|maltoheptaose binding	_	_	_	m.754|Glyma.01G041500:1-1554(+)	complete	PF16561.2|AMPK1_CBM|Glycogen recognition site of AMP-activated protein kinase|Glyma.01G041500.1|m.754:439-516
Glyma.01G041600	1179	KRH74759.1	KRH74759.1 hypothetical protein GLYMA_01G041600 [Glycine max]	99.5	sp|Q15751|HERC1_HUMAN	sp|Q15751|HERC1_HUMAN Probable E3 ubiquitin-protein ligase HERC1 OS=Homo sapiens GN=HERC1 PE=1 SV=2	49.8	_	_	_	_	_	_	GO:0006810|transport;GO:0010507|negative regulation of autophagy;GO:0021702|cerebellar Purkinje cell differentiation;GO:0031175|neuron projection development;GO:0050885|neuromuscular process controlling balance	GO:0005737|cytoplasm;GO:0005794|Golgi apparatus;GO:0005829|cytosol;GO:0016020|membrane	GO:0004842|ubiquitin-protein transferase activity;GO:0005086|ARF guanyl-nucleotide exchange factor activity	_	_	_	m.755|Glyma.01G041600:1-1179(+)	complete	PF00415.15|RCC1|Regulator of chromosome condensation (RCC1) repeat|Glyma.01G041600.3|m.755:19-66;PF00415.15|RCC1|Regulator of chromosome condensation (RCC1) repeat|Glyma.01G041600.3|m.755:70-118;PF00415.15|RCC1|Regulator of chromosome condensation (RCC1) repeat|Glyma.01G041600.3|m.755:122-171;PF00415.15|RCC1|Regulator of chromosome condensation (RCC1) repeat|Glyma.01G041600.3|m.755:179-228;PF0041…
Glyma.01G041651	657	KRH74759.1	KRH74759.1 hypothetical protein GLYMA_01G041600 [Glycine max]	100.0	sp|P0CJ66|Y1705_ARATH	sp|P0CJ66|Y1705_ARATH Uncharacterized protein At1g27050 OS=Arabidopsis thaliana GN=At1g27050 PE=2 SV=1	61.2	_	_	_	_	_	_	GO:0006351|transcription, DNA-templated		GO:0003700|DNA-binding transcription factor activity;GO:0003723|RNA binding	_	_	_	m.756|Glyma.01G041651:1-657(+)	complete	PF00076.19|RRM_1|RNA recognition motif. (a.k.a. RRM, RBD, or RNP domain)|Glyma.01G041651.1|m.756:73-123
Glyma.01G041700	1038	KHN01166.1	KHN01166.1 Homeobox-leucine zipper protein HAT5 [Glycine soja]	100.0	sp|Q940J1|ATB16_ARATH	sp|Q940J1|ATB16_ARATH Homeobox-leucine zipper protein ATHB-16 OS=Arabidopsis thaliana GN=ATHB-16 PE=2 SV=2	72.1	_	_	_	_	_	_	GO:0006351|transcription, DNA-templated;GO:0009637|response to blue light;GO:0030308|negative regulation of cell growth;GO:0045893|positive regulation of transcription, DNA-templated;GO:0048510|regulation of timing of transition from vegetative to reproductive phase;GO:0048573|photoperiodism, flowering	GO:0005634|nucleus	GO:0003700|DNA-binding transcription factor activity;GO:0043565|sequence-specific DNA binding	ko:K09338	HD-ZIP		m.758|Glyma.01G041700:1-1038(+)	complete	PF02183.15|HALZ|Homeobox associated leucine zipper|Glyma.01G041700.1|m.758:141-182;PF00046.26|Homeobox|Homeobox domain|Glyma.01G041700.1|m.758:86-139;PF05920.8|Homeobox_KN|Homeobox KN domain|Glyma.01G041700.1|m.758:110-137
Glyma.01G042100	1740	XP_006573086.1	XP_006573086.1 protein NRT1/ PTR FAMILY 4.6 [Glycine max]	100.0	sp|Q8H157|PTR19_ARATH	sp|Q8H157|PTR19_ARATH Protein NRT1/ PTR FAMILY 4.6 OS=Arabidopsis thaliana GN=NPF4.6 PE=1 SV=1	84.5	_	_	_	_	_	_	GO:0009624|response to nematode;GO:0010119|regulation of stomatal movement;GO:0042128|nitrate assimilation;GO:0080168|abscisic acid transport	GO:0005886|plasma membrane;GO:0016021|integral component of membrane	GO:0015293|symporter activity;GO:0090440|abscisic acid transmembrane transporter activity	_	_	_	m.759|Glyma.01G042100:1-1740(+)	complete	PF00854.18|PTR2|POT family|Glyma.01G042100.1|m.759:99-532
Glyma.01G042200	198	KRH74768.1	KRH74768.1 hypothetical protein GLYMA_01G042200 [Glycine max]	100.0	_	_	_	_	_	_	_	_	_	_	_	_	_	_	_	_	_	_
Glyma.01G042300	1167	NP_001278942.1	NP_001278942.1 proteolipid protein 2 [Glycine max]	100.0	sp|O64511|TLOV1_ARATH	sp|O64511|TLOV1_ARATH Protein TWIN LOV 1 OS=Arabidopsis thaliana GN=TLP1 PE=1 SV=2	72.9	_	_	_	_	_	_	GO:0018298|protein-chromophore linkage	GO:0005622|intracellular	GO:0000155|phosphorelay sensor kinase activity;GO:0009881|photoreceptor activity	_	_	_	m.760|Glyma.01G042300:1-1167(+)	complete	PF13426.4|PAS_9|PAS domain|Glyma.01G042300.1|m.760:33-134;PF13426.4|PAS_9|PAS domain|Glyma.01G042300.1|m.760:248-346;PF00989.22|PAS|PAS fold|Glyma.01G042300.1|m.760:47-128;PF00989.22|PAS|PAS fold|Glyma.01G042300.1|m.760:260-345;PF08447.9|PAS_3|PAS fold|Glyma.01G042300.1|m.760:260-345;PF13188.4|PAS_8|PAS domain|Glyma.01G042300.1|m.760:260-284
Glyma.01G042400	1476	XP_006573089.1	XP_006573089.1 probable serine/threonine-protein kinase PIX7 [Glycine max]	100.0	sp|Q9LFP7|PIX7_ARATH	sp|Q9LFP7|PIX7_ARATH Probable serine/threonine-protein kinase PIX7 OS=Arabidopsis thaliana GN=PIX7 PE=1 SV=1	82.8	_	_	_	_	_	_	GO:0006468|protein phosphorylation;GO:0006952|defense response;GO:0007166|cell surface receptor signaling pathway	GO:0005886|plasma membrane	GO:0004675|transmembrane receptor protein serine/threonine kinase activity;GO:0005524|ATP binding	_	_	_	m.763|Glyma.01G042400:1-1476(+)	complete	PF07714.14|Pkinase_Tyr|Protein tyrosine kinase|Glyma.01G042400.1|m.763:140-415;PF00069.22|Pkinase|Protein kinase domain|Glyma.01G042400.1|m.763:138-413
Glyma.01G042500	816	KRH74780.1	KRH74780.1 hypothetical protein GLYMA_01G042500 [Glycine max]	100.0	_	_	_	_	_	_	_	_	_	_	_	_	_	_	_	m.764|Glyma.01G042500:1-816(+)	complete	PF07063.10|DUF1338|Domain of unknown function (DUF1338)|Glyma.01G042500.1|m.764:74-174
Glyma.01G042600	870	XP_003517933.1	XP_003517933.1 hypersensitive-induced response protein 1 [Glycine max]	100.0	sp|Q9FM19|HIR1_ARATH	sp|Q9FM19|HIR1_ARATH Hypersensitive-induced response protein 1 OS=Arabidopsis thaliana GN=HIR1 PE=1 SV=1	92.2	_	_	_	_	_	_		GO:0005773|vacuole;GO:0005774|vacuolar membrane;GO:0005794|Golgi apparatus;GO:0005886|plasma membrane;GO:0009506|plasmodesma;GO:0016020|membrane	GO:0043424|protein histidine kinase binding	_	_	_	m.765|Glyma.01G042600:1-870(+)	complete	PF01145.22|Band_7|SPFH domain / Band 7 family|Glyma.01G042600.1|m.765:12-185
Glyma.01G042700	1347	XP_006573090.1	XP_006573090.1 probable pectate lyase 3 [Glycine max]	100.0	sp|Q9M9S2|PLY3_ARATH	sp|Q9M9S2|PLY3_ARATH Probable pectate lyase 3 OS=Arabidopsis thaliana GN=AT59 PE=2 SV=1	72.3	_	_	_	_	_	_	GO:0009664|plant-type cell wall organization;GO:0045490|pectin catabolic process		GO:0030570|pectate lyase activity;GO:0046872|metal ion binding	ko:K01728	pel	path:ko00040;path:ko02024	m.766|Glyma.01G042700:1-1347(+)	complete	PF00544.16|Pec_lyase_C|Pectate lyase|Glyma.01G042700.1|m.766:183-364;PF04431.10|Pec_lyase_N|Pectate lyase, N terminus|Glyma.01G042700.1|m.766:40-88
Glyma.01G042800	996	XP_006572907.1	XP_006572907.1 bZIP transcription factor bZIP109 isoform X1 [Glycine max]	100.0	_	_	_	_	_	_	_	_	_	_	_	_	_	_	_	m.767|Glyma.01G042800:1-996(+)	complete	PF07889.9|DUF1664|Protein of unknown function (DUF1664)|Glyma.01G042800.3|m.767:95-217
Glyma.01G042900	1611	XP_003517770.1	XP_003517770.1 plant-specific TFIIB-related protein PTF2 [Glycine max]	100.0	sp|O81787|PTF2_ARATH	sp|O81787|PTF2_ARATH Plant-specific TFIIB-related protein PTF2 OS=Arabidopsis thaliana GN=PTF2 PE=1 SV=1	66.0	_	_	_	_	_	_	GO:0006355|regulation of transcription, DNA-templated;GO:0009793|embryo development ending in seed dormancy;GO:0009846|pollen germination;GO:0070897|transcription preinitiation complex assembly	GO:0005634|nucleus	GO:0001093|TFIIB-class transcription factor binding;GO:0003690|double-stranded DNA binding;GO:0042803|protein homodimerization activity;GO:0046872|metal ion binding;GO:0070063|RNA polymerase binding	ko:K15196	BRF1, GTF3B		m.768|Glyma.01G042900:1-1611(+)	complete	_
Glyma.01G043000	792	XP_003517771.1	XP_003517771.1 single-stranded DNA-binding protein WHY1, chloroplastic isoform X1 [Glycine max]	100.0	sp|Q9M9S3|WHY1_ARATH	sp|Q9M9S3|WHY1_ARATH Single-stranded DNA-binding protein WHY1, chloroplastic OS=Arabidopsis thaliana GN=WHY1 PE=1 SV=1	70.8	_	_	_	_	_	_	GO:0006281|DNA repair;GO:0006351|transcription, DNA-templated;GO:0006355|regulation of transcription, DNA-templated;GO:0006952|defense response;GO:0032211|negative regulation of telomere maintenance via telomerase	GO:0009295|nucleoid;GO:0009507|chloroplast;GO:0009508|plastid chromosome	GO:0003677|DNA binding;GO:0003697|single-stranded DNA binding;GO:0003729|mRNA binding;GO:0042162|telomeric DNA binding	_	_	_	m.769|Glyma.01G043000:1-792(+)	complete	PF08536.8|Whirly|Whirly transcription factor|Glyma.01G043000.1|m.769:82-221
Glyma.01G043100	531	KHN01177.1	KHN01177.1 Mitogen-activated protein kinase kinase kinase 1 [Glycine soja]	100.0	sp|Q40541|NPK1_TOBAC	sp|Q40541|NPK1_TOBAC Mitogen-activated protein kinase kinase kinase NPK1 OS=Nicotiana tabacum GN=NPK1 PE=1 SV=1	60.0	_	_	_	_	_	_	GO:0000919|cell plate assembly;GO:0006952|defense response	GO:0005634|nucleus;GO:0005856|cytoskeleton;GO:0009524|phragmoplast	GO:0004709|MAP kinase kinase kinase activity;GO:0005524|ATP binding	_	_	_	m.770|Glyma.01G043100:1-531(+)	complete	PF00069.22|Pkinase|Protein kinase domain|Glyma.01G043100.2|m.770:1-92;PF07714.14|Pkinase_Tyr|Protein tyrosine kinase|Glyma.01G043100.2|m.770:1-87
Glyma.01G043300	1530	XP_014617466.1	XP_014617466.1 probable WRKY transcription factor 61 [Glycine max]	100.0	sp|Q8VWV6|WRK61_ARATH	sp|Q8VWV6|WRK61_ARATH Probable WRKY transcription factor 61 OS=Arabidopsis thaliana GN=WRKY61 PE=2 SV=1	47.9	_	_	_	_	_	_	GO:0006351|transcription, DNA-templated	GO:0005634|nucleus	GO:0003700|DNA-binding transcription factor activity;GO:0043565|sequence-specific DNA binding	_	_	_	m.771|Glyma.01G043300:1-1530(+)	complete	PF03106.12|WRKY|WRKY DNA -binding domain|Glyma.01G043300.1|m.771:197-255
Glyma.01G043400	1332	XP_003517936.1	XP_003517936.1 SNF1-related protein kinase regulatory subunit gamma-1-like [Glycine max]	100.0	sp|Q9CAR3|KINGL_ARATH	sp|Q9CAR3|KINGL_ARATH SNF1-related protein kinase regulatory subunit gamma-1-like OS=Arabidopsis thaliana GN=CBSCBS2 PE=1 SV=1	82.4	_	_	_	_	_	_	GO:0005975|carbohydrate metabolic process	_	_	_	_	_	m.774|Glyma.01G043400:1-1332(+)	complete	PF00571.25|CBS|CBS domain|Glyma.01G043400.6|m.774:289-342;PF00571.25|CBS|CBS domain|Glyma.01G043400.6|m.774:373-419
Glyma.01G043600	459	NP_001236381.1	NP_001236381.1 uncharacterized protein LOC100500581 [Glycine max]	100.0	sp|P35130|UBC2_MEDSA	sp|P35130|UBC2_MEDSA Ubiquitin-conjugating enzyme E2 2 OS=Medicago sativa GN=UBC2 PE=2 SV=1	98.0	_	_	_	_	_	_	GO:0016567|protein ubiquitination		GO:0005524|ATP binding;GO:0016740|transferase activity	ko:K10573	UBE2A, UBC2, RAD6A	path:ko04120	m.775|Glyma.01G043600:1-459(+)	complete	PF00179.23|UQ_con|Ubiquitin-conjugating enzyme|Glyma.01G043600.1|m.775:8-144
Glyma.01G043700	2235	XP_006573097.1	XP_006573097.1 probable LRR receptor-like serine/threonine-protein kinase At1g14390 [Glycine max]	100.0	sp|Q9M9S4|Y1143_ARATH	sp|Q9M9S4|Y1143_ARATH Probable LRR receptor-like serine/threonine-protein kinase At1g14390 OS=Arabidopsis thaliana GN=At1g14390 PE=2 SV=1	63.6	_	_	_	_	_	_		GO:0016021|integral component of membrane	GO:0004674|protein serine/threonine kinase activity;GO:0005524|ATP binding	_	_	_	m.776|Glyma.01G043700:1-2235(+)	complete	PF07714.14|Pkinase_Tyr|Protein tyrosine kinase|Glyma.01G043700.1|m.776:443-656;PF00069.22|Pkinase|Protein kinase domain|Glyma.01G043700.1|m.776:442-721
Glyma.01G043800	1692	XP_003517776.1	XP_003517776.1 protein IQ-DOMAIN 31 isoform X1 [Glycine max]	100.0	sp|Q8L4D8|IQD31_ARATH	sp|Q8L4D8|IQD31_ARATH Protein IQ-DOMAIN 31 OS=Arabidopsis thaliana GN=IQD31 PE=1 SV=1	43.8	_	_	_	_	_	_		GO:0005829|cytosol;GO:0005875|microtubule associated complex;GO:0005886|plasma membrane	_	_	_	_	m.777|Glyma.01G043800:1-1692(+)	complete	PF13178.3|DUF4005|Protein of unknown function (DUF4005)|Glyma.01G043800.1|m.777:462-542;PF00612.24|IQ|IQ calmodulin-binding motif|Glyma.01G043800.1|m.777:116-136;PF00612.24|IQ|IQ calmodulin-binding motif|Glyma.01G043800.1|m.777:141-156;PF00612.24|IQ|IQ calmodulin-binding motif|Glyma.01G043800.1|m.777:165-181
Glyma.01G043925	180	XP_003544292.2	XP_003544292.2 vacuolar cation/proton exchanger 3 [Glycine max]	96.6	sp|Q93Z81|CAX3_ARATH	sp|Q93Z81|CAX3_ARATH Vacuolar cation/proton exchanger 3 OS=Arabidopsis thaliana GN=CAX3 PE=1 SV=1	72.1	_	_	_	_	_	_	GO:0006793|phosphorus metabolic process;GO:0006874|cellular calcium ion homeostasis;GO:0006882|cellular zinc ion homeostasis;GO:0009624|response to nematode;GO:0030026|cellular manganese ion homeostasis;GO:0051592|response to calcium ion;GO:0055062|phosphate ion homeostasis	GO:0005773|vacuole;GO:0005774|vacuolar membrane;GO:0009705|plant-type vacuole membrane;GO:0016021|integral component of membrane	GO:0015369|calcium:proton antiporter activity	ko:K07300	chaA, CAX		_	_	_
Glyma.01G043951	333	XP_025983482.1	XP_025983482.1 uncharacterized protein LOC102669670 [Glycine max]	99.0	sp|O24325|VPE1_PHAVU	sp|O24325|VPE1_PHAVU Vacuolar-processing enzyme OS=Phaseolus vulgaris PE=1 SV=1	93.8	_	_	_	_	_	_			GO:0008234|cysteine-type peptidase activity	ko:K01369	LGMN	path:ko04142;path:ko04612	_	_	_
Glyma.01G043976	333	_	_	_	_	_	_	_	_	_	_	_	_	_	_	_	_	_	_	_	_	_
Glyma.01G044000	705	XP_003517945.1	XP_003517945.1 heme-binding protein 2 [Glycine max]	100.0	_	_	_	_	_	_	_	_	_	_	_	_	_	_	_	m.781|Glyma.01G044000:1-705(+)	complete	PF04832.9|SOUL|SOUL heme-binding protein|Glyma.01G044000.1|m.781:44-223
Glyma.01G044100	1236	XP_003517946.2	XP_003517946.2 probable serine/threonine-protein kinase PBL3 isoform X1 [Glycine max]	100.0	sp|O49840|PBL3_ARATH	sp|O49840|PBL3_ARATH Probable serine/threonine-protein kinase PBL3 OS=Arabidopsis thaliana GN=PBL3 PE=1 SV=1	84.1	_	_	_	_	_	_	GO:0006468|protein phosphorylation;GO:0006952|defense response;GO:0007166|cell surface receptor signaling pathway	GO:0005634|nucleus;GO:0005737|cytoplasm;GO:0005886|plasma membrane	GO:0004675|transmembrane receptor protein serine/threonine kinase activity;GO:0005524|ATP binding	ko:K04733	IRAK4	path:ko04064;path:ko04620;path:ko04621;path:ko04624;path:ko04722;path:ko05133;path:ko05140;path:ko05142;path:ko05145;path:ko05152;path:ko05162;path:ko05164	m.782|Glyma.01G044100:1-1236(+)	complete	PF07714.14|Pkinase_Tyr|Protein tyrosine kinase|Glyma.01G044100.1|m.782:81-356;PF00069.22|Pkinase|Protein kinase domain|Glyma.01G044100.1|m.782:80-355
Glyma.01G044200	993	KRH74812.1	KRH74812.1 hypothetical protein GLYMA_01G044200 [Glycine max]	100.0	sp|Q9M9S6|UTR3_ARATH	sp|Q9M9S6|UTR3_ARATH UDP-galactose/UDP-glucose transporter 3 OS=Arabidopsis thaliana GN=UTR3 PE=1 SV=1	95.5	_	_	_	_	_	_	GO:0009553|embryo sac development;GO:0009555|pollen development;GO:0030968|endoplasmic reticulum unfolded protein response;GO:0072334|UDP-galactose transmembrane transport	GO:0030173|integral component of Golgi membrane;GO:0030176|integral component of endoplasmic reticulum membrane	GO:0005459|UDP-galactose transmembrane transporter activity;GO:0005460|UDP-glucose transmembrane transporter activity;GO:0015297|antiporter activity	ko:K15275	SLC35B1		m.783|Glyma.01G044200:1-993(+)	complete	PF08449.8|UAA|UAA transporter family|Glyma.01G044200.1|m.783:15-315
Glyma.01G044300	1419	XP_006573101.1	XP_006573101.1 transcription factor MYB88 [Glycine max]	100.0	sp|F4IRB4|MYB88_ARATH	sp|F4IRB4|MYB88_ARATH Transcription factor MYB88 OS=Arabidopsis thaliana GN=MYB88 PE=1 SV=1	73.9	_	_	_	_	_	_	GO:0006351|transcription, DNA-templated;GO:0006355|regulation of transcription, DNA-templated;GO:0006357|regulation of transcription by RNA polymerase II;GO:0009553|embryo sac development;GO:0009554|megasporogenesis;GO:0009629|response to gravity;GO:0009737|response to abscisic acid;GO:0010052|guard cell differentiation;GO:0010235|guard mother cell cytokinesis;GO:0010376|stomatal complex formatio…	GO:0005634|nucleus	GO:0000981|DNA-binding transcription factor activity, RNA polymerase II-specific;GO:0001135|RNA polymerase II transcription regulator recruiting activity;GO:0003700|DNA-binding transcription factor activity;GO:0043565|sequence-specific DNA binding;GO:0044212|transcription regulatory region DNA binding	ko:K09422	MYBP		m.786|Glyma.01G044300:1-1419(+)	complete	PF00249.28|Myb_DNA-binding|Myb-like DNA-binding domain|Glyma.01G044300.7|m.786:29-73;PF00249.28|Myb_DNA-binding|Myb-like DNA-binding domain|Glyma.01G044300.7|m.786:79-122;PF13921.3|Myb_DNA-bind_6|Myb-like DNA-binding domain|Glyma.01G044300.7|m.786:30-90;PF13921.3|Myb_DNA-bind_6|Myb-like DNA-binding domain|Glyma.01G044300.7|m.786:82-129
Glyma.01G044400	312	KRH74813.1	KRH74813.1 hypothetical protein GLYMA_01G044400 [Glycine max]	100.0	_	_	_	_	_	_	_	_	_	_	_	_	_	_	_	_	_	_
Glyma.01G044500	588	XP_003517781.1	XP_003517781.1 uncharacterized protein LOC100803562 [Glycine max]	100.0	_	_	_	_	_	_	_	_	_	_	_	_	_	_	_	m.787|Glyma.01G044500:1-588(+)	complete	PF03703.11|bPH_2|Bacterial PH domain|Glyma.01G044500.1|m.787:107-176
Glyma.01G044600	876	XP_006572886.1	XP_006572886.1 uncharacterized protein LOC100814080 isoform X2 [Glycine max]	100.0	sp|Q8LC03|ATB13_ARATH	sp|Q8LC03|ATB13_ARATH Homeobox-leucine zipper protein ATHB-13 OS=Arabidopsis thaliana GN=ATHB-13 PE=2 SV=2	66.3	_	_	_	_	_	_	GO:0006351|transcription, DNA-templated;GO:0009744|response to sucrose;GO:0009965|leaf morphogenesis;GO:0048826|cotyledon morphogenesis;GO:0080022|primary root development	GO:0005634|nucleus	GO:0003700|DNA-binding transcription factor activity;GO:0043565|sequence-specific DNA binding	ko:K09338	HD-ZIP		m.790|Glyma.01G044600:1-876(+)	complete	PF02183.15|HALZ|Homeobox associated leucine zipper|Glyma.01G044600.1|m.790:141-181;PF00046.26|Homeobox|Homeobox domain|Glyma.01G044600.1|m.790:86-139
Glyma.01G044650	102	_	_	_	_	_	_	_	_	_	_	_	_	_	_	_	_	_	_	_	_	_
Glyma.01G044800	282	XP_003517952.1	XP_003517952.1 transcription factor PRE6 [Glycine max]	100.0	sp|Q8GW32|PRE6_ARATH	sp|Q8GW32|PRE6_ARATH Transcription factor PRE6 OS=Arabidopsis thaliana GN=PRE6 PE=1 SV=1	92.5	_	_	_	_	_	_	GO:0006351|transcription, DNA-templated;GO:0006355|regulation of transcription, DNA-templated;GO:0009416|response to light stimulus;GO:0040008|regulation of growth	GO:0005634|nucleus;GO:0005737|cytoplasm	GO:0046983|protein dimerization activity	_	_	_	_	_	_
Glyma.01G044900	504	KHN01199.1	KHN01199.1 Putative peptidyl-prolyl cis-trans isomerase [Glycine soja]	100.0	sp|Q8LDR3|CYP23_ARATH	sp|Q8LDR3|CYP23_ARATH Peptidyl-prolyl cis-trans isomerase CYP23 OS=Arabidopsis thaliana GN=CYP23 PE=2 SV=1	86.2	_	_	_	_	_	_		GO:0005768|endosome;GO:0005783|endoplasmic reticulum;GO:0005794|Golgi apparatus;GO:0005802|trans-Golgi network	GO:0003755|peptidyl-prolyl cis-trans isomerase activity	_	_	_	m.793|Glyma.01G044900:1-504(+)	complete	PF00160.18|Pro_isomerase|Cyclophilin type peptidyl-prolyl cis-trans isomerase/CLD|Glyma.01G044900.1|m.793:34-167
Glyma.01G045000	207	KRH74827.1	KRH74827.1 hypothetical protein GLYMA_01G045000 [Glycine max]	100.0	_	_	_	_	_	_	_	_	_	_	_	_	_	_	_	_	_	_
Glyma.01G045100	1614	XP_003517954.1	XP_003517954.1 F-box/kelch-repeat protein At1g26930 [Glycine max]	100.0	sp|Q8L736|SKI11_ARATH	sp|Q8L736|SKI11_ARATH F-box/kelch-repeat protein SKIP11 OS=Arabidopsis thaliana GN=SKIP11 PE=1 SV=2	82.1	_	_	_	_	_	_	GO:0030162|regulation of proteolysis;GO:0043161|proteasome-mediated ubiquitin-dependent protein catabolic process	GO:0005634|nucleus;GO:0005737|cytoplasm;GO:0019005|SCF ubiquitin ligase complex	GO:0031625|ubiquitin protein ligase binding	_	_	_	m.794|Glyma.01G045100:1-1614(+)	complete	PF01344.22|Kelch_1|Kelch motif|Glyma.01G045100.2|m.794:320-365;PF01344.22|Kelch_1|Kelch motif|Glyma.01G045100.2|m.794:368-415
Glyma.01G045200	549	XP_003517956.1	XP_003517956.1 uncharacterized protein LOC100819761 [Glycine max]	100.0	_	_	_	_	_	_	_	_	_	_	_	_	_	_	_	m.795|Glyma.01G045200:1-549(+)	complete	_
Glyma.01G045300	918	XP_003517783.1	XP_003517783.1 uncharacterized protein LOC100806758 isoform X1 [Glycine max]	100.0	_	_	_	_	_	_	_	_	_	_	_	_	_	_	_	m.796|Glyma.01G045300:1-918(+)	complete	_
Glyma.01G045400	558	NP_001235434.1	NP_001235434.1 uncharacterized protein LOC100306464 [Glycine max]	100.0	sp|Q9S784|HA22C_ARATH	sp|Q9S784|HA22C_ARATH HVA22-like protein c OS=Arabidopsis thaliana GN=HVA22C PE=2 SV=1	75.7	_	_	_	_	_	_	GO:0009414|response to water deprivation;GO:0009737|response to abscisic acid;GO:0042538|hyperosmotic salinity response	GO:0009506|plasmodesma;GO:0016021|integral component of membrane	_	ko:K17279	REEP5_6		m.797|Glyma.01G045400:1-558(+)	complete	PF03134.16|TB2_DP1_HVA22|TB2/DP1, HVA22 family|Glyma.01G045400.1|m.797:29-105
Glyma.01G045500	1263	KRH74835.1	KRH74835.1 hypothetical protein GLYMA_01G045500 [Glycine max]	100.0	sp|Q93Z00|TCP14_ARATH	sp|Q93Z00|TCP14_ARATH Transcription factor TCP14 OS=Arabidopsis thaliana GN=TCP14 PE=1 SV=1	97.6	_	_	_	_	_	_	GO:0006351|transcription, DNA-templated;GO:0006355|regulation of transcription, DNA-templated;GO:0008283|cell population proliferation;GO:0009735|response to cytokinin;GO:0009737|response to abscisic acid;GO:0009739|response to gibberellin;GO:0010029|regulation of seed germination;GO:0010229|inflorescence development;GO:0031347|regulation of defense response	GO:0005634|nucleus	GO:0003677|DNA binding;GO:0003700|DNA-binding transcription factor activity	_	_	_	m.798|Glyma.01G045500:1-1263(+)	complete	PF03634.10|TCP|TCP family transcription factor|Glyma.01G045500.1|m.798:70-232
Glyma.01G045700	597	NP_001241181.1	NP_001241181.1 uncharacterized protein LOC100786093 [Glycine max]	100.0	sp|Q32PE2|MOG1_BOVIN	sp|Q32PE2|MOG1_BOVIN Ran guanine nucleotide release factor OS=Bos taurus GN=RANGRF PE=2 SV=1	47.6	_	_	_	_	_	_	GO:0015031|protein transport	GO:0005634|nucleus;GO:0005737|cytoplasm	GO:0005085|guanyl-nucleotide exchange factor activity	_	_	_	m.800|Glyma.01G045700:1-597(+)	complete	PF04603.9|Mog1|Ran-interacting Mog1 protein|Glyma.01G045700.1|m.800:10-150
Glyma.01G045750	216	_	_	_	_	_	_	_	_	_	_	_	_	_	_	_	_	_	_	_	_	_
Glyma.01G045800	1011	XP_003517964.2	XP_003517964.2 peroxisomal adenine nucleotide carrier 1-like [Glycine max]	100.0	sp|B6ZJZ9|PNC1_SOYBN	sp|B6ZJZ9|PNC1_SOYBN Peroxisomal adenine nucleotide carrier 1 OS=Glycine max GN=PNC1 PE=2 SV=1	98.1	_	_	_	_	_	_	GO:0006635|fatty acid beta-oxidation;GO:0006839|mitochondrial transport;GO:0015866|ADP transport;GO:0015867|ATP transport;GO:0090351|seedling development	GO:0005743|mitochondrial inner membrane;GO:0005777|peroxisome;GO:0005779|integral component of peroxisomal membrane	GO:0005347|ATP transmembrane transporter activity;GO:0015217|ADP transmembrane transporter activity;GO:0015297|antiporter activity	_	_	_	m.802|Glyma.01G045800:1-1011(+)	complete	PF00153.24|Mito_carr|Mitochondrial carrier protein|Glyma.01G045800.1|m.802:24-116;PF00153.24|Mito_carr|Mitochondrial carrier protein|Glyma.01G045800.1|m.802:122-206;PF00153.24|Mito_carr|Mitochondrial carrier protein|Glyma.01G045800.1|m.802:220-312
Glyma.01G045900	624	XP_006573105.1	XP_006573105.1 probable membrane-associated kinase regulator 6 [Glycine max]	100.0	_	_	_	_	_	_	_	_	_	_	_	_	_	_	_	m.803|Glyma.01G045900:1-624(+)	complete	_
Glyma.01G046000	1353	NP_001350835.1	NP_001350835.1 delta8-sphingolipid desaturase 1 [Glycine max]	100.0	sp|Q3EBF7|SLD2_ARATH	sp|Q3EBF7|SLD2_ARATH Delta(8)-fatty-acid desaturase 2 OS=Arabidopsis thaliana GN=SLD2 PE=1 SV=1	86.8	_	_	_	_	_	_	GO:0030148|sphingolipid biosynthetic process;GO:0070417|cellular response to cold	GO:0005783|endoplasmic reticulum;GO:0005789|endoplasmic reticulum membrane;GO:0016021|integral component of membrane	GO:0046872|metal ion binding;GO:0052631|sphingolipid delta-8 desaturase activity	ko:K13076	SLD		m.804|Glyma.01G046000:1-1353(+)	complete	PF00487.21|FA_desaturase|Fatty acid desaturase|Glyma.01G046000.2|m.804:139-409;PF00173.25|Cyt-b5|Cytochrome b5-like Heme/Steroid binding domain|Glyma.01G046000.2|m.804:12-81
Glyma.01G046100	258	KRH74843.1	KRH74843.1 hypothetical protein GLYMA_01G046100 [Glycine max]	100.0	_	_	_	_	_	_	_	_	_	_	_	_	_	_	_	_	_	_
Glyma.01G046200	771	NP_001235045.2	NP_001235045.2 haloacid dehalogenase-like hydrolase domain-containing protein isoform 1 [Glycine max]	100.0	_	_	_	_	_	_	_	_	_	_	_	_	_	_	_	m.807|Glyma.01G046200:1-771(+)	complete	PF13419.3|HAD_2|Haloacid dehalogenase-like hydrolase|Glyma.01G046200.1|m.807:120-234;PF00702.23|Hydrolase|haloacid dehalogenase-like hydrolase|Glyma.01G046200.1|m.807:44-230;PF13242.3|Hydrolase_like|HAD-hyrolase-like|Glyma.01G046200.1|m.807:190-234
Glyma.01G046300	1482	XP_003517967.1	XP_003517967.1 soyasapogenol B glucuronide galactosyltransferase-like [Glycine max]	100.0	sp|D4Q9Z4|SGT2_SOYBN	sp|D4Q9Z4|SGT2_SOYBN Soyasapogenol B glucuronide galactosyltransferase OS=Glycine max GN=GmSGT2 PE=1 SV=1	79.8	_	_	_	_	_	_	GO:0008152|metabolic process	GO:0043231|intracellular membrane-bounded organelle	GO:0080043|quercetin 3-O-glucosyltransferase activity;GO:0080044|quercetin 7-O-glucosyltransferase activity;GO:0102240|soyasapogenol B glucuronide galactosyltransferase activity	_	_	_	m.808|Glyma.01G046300:1-1482(+)	complete	PF00201.15|UDPGT|UDP-glucoronosyl and UDP-glucosyl transferase|Glyma.01G046300.1|m.808:241-403
Glyma.01G046351	171	_	_	_	_	_	_	_	_	_	_	_	_	_	_	_	_	_	_	_	_	_
Glyma.01G046400	861	XP_014628860.1	XP_014628860.1 origin of replication complex subunit 6 isoform X2 [Glycine max]	100.0	sp|Q9ZVH3|ORC6_ARATH	sp|Q9ZVH3|ORC6_ARATH Origin of replication complex subunit 6 OS=Arabidopsis thaliana GN=ORC6 PE=1 SV=2	81.7	_	_	_	_	_	_	GO:0006260|DNA replication;GO:0006270|DNA replication initiation;GO:0009555|pollen development	GO:0000808|origin recognition complex;GO:0005664|nuclear origin of replication recognition complex	GO:0003688|DNA replication origin binding	ko:K02608	ORC6	path:ko04110;path:ko04111;path:ko04113	m.809|Glyma.01G046400:1-861(+)	complete	PF05460.10|ORC6|Origin recognition complex subunit 6 (ORC6)|Glyma.01G046400.1|m.809:4-91
Glyma.01G046500	780	XP_003517969.1	XP_003517969.1 sphinganine C4-monooxygenase 1 [Glycine max]	100.0	sp|Q8VYI1|SBH1_ARATH	sp|Q8VYI1|SBH1_ARATH Sphinganine C4-monooxygenase 1 OS=Arabidopsis thaliana GN=SBH1 PE=1 SV=1	87.6	_	_	_	_	_	_	GO:0009640|photomorphogenesis;GO:0046520|sphingoid biosynthetic process	GO:0005783|endoplasmic reticulum;GO:0005789|endoplasmic reticulum membrane;GO:0005794|Golgi apparatus;GO:0016021|integral component of membrane	GO:0005506|iron ion binding;GO:0042284|sphingolipid delta-4 desaturase activity	ko:K04713	SUR2	path:ko00600;path:ko01100	m.812|Glyma.01G046500:1-780(+)	complete	PF04116.10|FA_hydroxylase|Fatty acid hydroxylase superfamily|Glyma.01G046500.1|m.812:98-234
Glyma.01G046600	1482	XP_003517787.1	XP_003517787.1 protein PHYTOCHROME KINASE SUBSTRATE 1 isoform X1 [Glycine max]	100.0	sp|Q9SWI1|PKS1_ARATH	sp|Q9SWI1|PKS1_ARATH Protein PHYTOCHROME KINASE SUBSTRATE 1 OS=Arabidopsis thaliana GN=PKS1 PE=1 SV=2	45.5	_	_	_	_	_	_	GO:0009585|red, far-red light phototransduction;GO:0009638|phototropism;GO:0009958|positive gravitropism;GO:0010017|red or far-red light signaling pathway;GO:0010114|response to red light;GO:0010218|response to far red light	GO:0005737|cytoplasm;GO:0005886|plasma membrane	_	_	_	_	m.815|Glyma.01G046600:1-1482(+)	complete	_
Glyma.01G046700	1824	XP_003517972.1	XP_003517972.1 probable methyltransferase PMT2 [Glycine max]	100.0	sp|B9DFI7|PMT2_ARATH	sp|B9DFI7|PMT2_ARATH Probable methyltransferase PMT2 OS=Arabidopsis thaliana GN=At1g26850 PE=2 SV=2	89.7	_	_	_	_	_	_	GO:0032259|methylation	GO:0000139|Golgi membrane;GO:0005737|cytoplasm;GO:0005768|endosome;GO:0005794|Golgi apparatus;GO:0005802|trans-Golgi network;GO:0016020|membrane;GO:0016021|integral component of membrane	GO:0008757|S-adenosylmethionine-dependent methyltransferase activity	_	_	_	m.817|Glyma.01G046700:1-1824(+)	complete	PF03141.13|Methyltransf_29|Putative S-adenosyl-L-methionine-dependent methyltransferase|Glyma.01G046700.1|m.817:93-596;PF08241.9|Methyltransf_11|Methyltransferase domain|Glyma.01G046700.1|m.817:210-304
Glyma.01G046800	1317	XP_014617485.1	XP_014617485.1 protein FEZ [Glycine max]	100.0	sp|Q9ZVH0|FEZ_ARATH	sp|Q9ZVH0|FEZ_ARATH Protein FEZ OS=Arabidopsis thaliana GN=FEZ PE=2 SV=1	60.1	_	_	_	_	_	_	GO:0006351|transcription, DNA-templated;GO:0009733|response to auxin;GO:0045770|positive regulation of asymmetric cell division;GO:0048103|somatic stem cell division;GO:0048829|root cap development	GO:0005634|nucleus	GO:0003677|DNA binding;GO:0003700|DNA-binding transcription factor activity	_	_	_	m.818|Glyma.01G046800:1-1317(+)	complete	PF02365.12|NAM|No apical meristem (NAM) protein|Glyma.01G046800.1|m.818:18-143
Glyma.01G046900	3420	KHN01220.1	KHN01220.1 TMV resistance protein N [Glycine soja]	98.6	sp|Q40392|TMVRN_NICGU	sp|Q40392|TMVRN_NICGU TMV resistance protein N OS=Nicotiana glutinosa GN=N PE=1 SV=1	53.3	_	_	_	_	_	_	GO:0007165|signal transduction;GO:0009626|plant-type hypersensitive response	GO:0005737|cytoplasm	GO:0005524|ATP binding;GO:0043531|ADP binding	_	_	_	m.819|Glyma.01G046900:1-3420(+)	complete	PF01582.17|TIR|TIR domain|Glyma.01G046900.1|m.819:57-221;PF00931.19|NB-ARC|NB-ARC domain|Glyma.01G046900.1|m.819:235-497;PF13676.3|TIR_2|TIR domain|Glyma.01G046900.1|m.819:59-157
Glyma.01G047000	363	NP_001336560.1	NP_001336560.1 60S ribosomal protein L34 [Glycine max]	100.0	sp|P40590|RL34_PEA	sp|P40590|RL34_PEA 60S ribosomal protein L34 OS=Pisum sativum GN=RPL34 PE=2 SV=1	96.6	_	_	_	_	_	_	GO:0006412|translation	GO:0005840|ribosome	GO:0003735|structural constituent of ribosome	ko:K02915	RP-L34e, RPL34	path:ko03010	m.820|Glyma.01G047000:1-363(+)	complete	PF01199.15|Ribosomal_L34e|Ribosomal protein L34e|Glyma.01G047000.1|m.820:1-96
Glyma.01G047100	1620	XP_003517975.1	XP_003517975.1 probable apyrase 6 isoform X1 [Glycine max]	100.0	sp|O80612|APY6_ARATH	sp|O80612|APY6_ARATH Probable apyrase 6 OS=Arabidopsis thaliana GN=APY6 PE=2 SV=2	71.8	_	_	_	_	_	_	GO:0009901|anther dehiscence;GO:0010584|pollen exine formation	GO:0016021|integral component of membrane;GO:0030659|cytoplasmic vesicle membrane	GO:0005524|ATP binding;GO:0102485|dATP phosphohydrolase activity;GO:0102486|dCTP phosphohydrolase activity;GO:0102487|dUTP phosphohydrolase activity;GO:0102488|dTTP phosphohydrolase activity;GO:0102489|GTP phosphohydrolase activity;GO:0102490|8-oxo-dGTP phosphohydrolase activity;GO:0102491|dGTP phosphohydrolase activity	ko:K01510	ENTPD1_3_8, CD39	path:ko00230;path:ko00240;path:ko05169	m.821|Glyma.01G047100:1-1620(+)	complete	PF01150.14|GDA1_CD39|GDA1/CD39 (nucleoside phosphatase) family|Glyma.01G047100.1|m.821:73-475
Glyma.01G047300	636	KRH74859.1	KRH74859.1 hypothetical protein GLYMA_01G047300 [Glycine max]	100.0	_	_	_	_	_	_	_	_	_	_	_	_	_	_	_	m.822|Glyma.01G047300:1-636(+)	complete	PF00067.19|p450|Cytochrome P450|Glyma.01G047300.2|m.822:149-211
Glyma.01G047400	1368	KRH74860.1	KRH74860.1 hypothetical protein GLYMA_01G047400 [Glycine max]	100.0	sp|Q9FMS5|MS1_ARATH	sp|Q9FMS5|MS1_ARATH PHD finger protein MALE STERILITY 1 OS=Arabidopsis thaliana GN=MS1 PE=1 SV=1	52.8	_	_	_	_	_	_	GO:0006351|transcription, DNA-templated;GO:0009846|pollen germination;GO:0010208|pollen wall assembly;GO:0022414|reproductive process;GO:0045893|positive regulation of transcription, DNA-templated;GO:0048655|anther wall tapetum morphogenesis;GO:0055046|microgametogenesis;GO:0071367|cellular response to brassinosteroid stimulus	GO:0005634|nucleus	GO:0046872|metal ion binding	_	_	_	m.823|Glyma.01G047400:1-1368(+)	complete	_
Glyma.01G047600	618	KRH74862.1	KRH74862.1 hypothetical protein GLYMA_01G047600 [Glycine max]	74.6	_	_	_	_	_	_	_	_	_	_	_	_	_	_	_	m.824|Glyma.01G047600:1-618(+)	complete	_
Glyma.01G047700	861	XP_003517979.1	XP_003517979.1 uncharacterized protein LOC100812998 [Glycine max]	100.0	_	_	_	_	_	_	_	_	_	_	_	_	_	_	_	m.826|Glyma.01G047700:1-861(+)	complete	PF12428.5|DUF3675|Protein of unknown function (DUF3675)|Glyma.01G047700.1|m.826:119-238;PF12906.4|RINGv|RING-variant domain|Glyma.01G047700.1|m.826:68-113
Glyma.01G047800	327	KRH74864.1	KRH74864.1 hypothetical protein GLYMA_01G047800 [Glycine max]	100.0	_	_	_	_	_	_	_	_	_	_	_	_	_	_	_	m.827|Glyma.01G047800:1-327(+)	complete	_
Glyma.01G047900	891	XP_003517792.1	XP_003517792.1 zinc-finger homeodomain protein 11 [Glycine max]	100.0	sp|Q9SEZ1|ZHD11_ARATH	sp|Q9SEZ1|ZHD11_ARATH Zinc-finger homeodomain protein 11 OS=Arabidopsis thaliana GN=ZHD11 PE=1 SV=1	51.5	_	_	_	_	_	_	GO:0006351|transcription, DNA-templated;GO:0009414|response to water deprivation;GO:0045893|positive regulation of transcription, DNA-templated	GO:0005634|nucleus	GO:0003677|DNA binding;GO:0003700|DNA-binding transcription factor activity;GO:0042803|protein homodimerization activity;GO:0046872|metal ion binding	_	_	_	m.828|Glyma.01G047900:1-891(+)	complete	PF04770.9|ZF-HD_dimer|ZF-HD protein dimerisation region|Glyma.01G047900.1|m.828:49-102
Glyma.01G048000	3024	XP_006573109.1	XP_006573109.1 uncharacterized protein LOC100817976 [Glycine max]	100.0	_	_	_	_	_	_	_	_	_	_	_	_	_	_	_	m.829|Glyma.01G048000:1-3024(+)	complete	PF07891.9|DUF1666|Protein of unknown function (DUF1666)|Glyma.01G048000.1|m.829:764-1006
Glyma.01G048100	1830	XP_003517982.1	XP_003517982.1 pentatricopeptide repeat-containing protein At2g02980, chloroplastic [Glycine max]	100.0	sp|Q8LK93|PP145_ARATH	sp|Q8LK93|PP145_ARATH Pentatricopeptide repeat-containing protein At2g02980, chloroplastic OS=Arabidopsis thaliana GN=PCMP-H26 PE=2 SV=2	81.2	_	_	_	_	_	_	GO:0006397|mRNA processing;GO:0009451|RNA modification;GO:0031425|chloroplast RNA processing	GO:0009507|chloroplast	GO:0003723|RNA binding;GO:0004519|endonuclease activity;GO:0008270|zinc ion binding	_	_	_	m.834|Glyma.01G048100:1-1830(+)	complete	PF01535.17|PPR|PPR repeat|Glyma.01G048100.1|m.834:136-165;PF01535.17|PPR|PPR repeat|Glyma.01G048100.1|m.834:202-232;PF01535.17|PPR|PPR repeat|Glyma.01G048100.1|m.834:275-300;PF01535.17|PPR|PPR repeat|Glyma.01G048100.1|m.834:304-331;PF01535.17|PPR|PPR repeat|Glyma.01G048100.1|m.834:339-364;PF01535.17|PPR|PPR repeat|Glyma.01G048100.1|m.834:376-399;PF01535.17|PPR|PPR repeat|Glyma.01G048100.1|m.834:4…
Glyma.01G048200	717	KRH74869.1	KRH74869.1 hypothetical protein GLYMA_01G048200 [Glycine max]	100.0	sp|P42813|RNS1_ARATH	sp|P42813|RNS1_ARATH Ribonuclease 1 OS=Arabidopsis thaliana GN=RNS1 PE=1 SV=1	80.8	_	_	_	_	_	_	GO:0009611|response to wounding;GO:0009718|anthocyanin-containing compound biosynthetic process;GO:0016036|cellular response to phosphate starvation	GO:0005576|extracellular region;GO:0005618|cell wall;GO:0005886|plasma membrane	GO:0003723|RNA binding;GO:0004540|ribonuclease activity;GO:0033897|ribonuclease T2 activity	ko:K01166	E3.1.27.1		m.836|Glyma.01G048200:1-717(+)	complete	PF00445.15|Ribonuclease_T2|Ribonuclease T2 family|Glyma.01G048200.1|m.836:40-221
Glyma.01G048300	255	KRH74870.1	KRH74870.1 hypothetical protein GLYMA_01G048300 [Glycine max]	100.0	_	_	_	_	_	_	_	_	_	_	_	_	_	_	_	_	_	_
Glyma.01G048400	681	XP_003517990.1	XP_003517990.1 ribonuclease 3 [Glycine max]	100.0	sp|P42815|RNS3_ARATH	sp|P42815|RNS3_ARATH Ribonuclease 3 OS=Arabidopsis thaliana GN=RNS3 PE=2 SV=1	80.5	_	_	_	_	_	_			GO:0003723|RNA binding;GO:0033897|ribonuclease T2 activity	ko:K01166	E3.1.27.1		m.837|Glyma.01G048400:1-681(+)	complete	PF00445.15|Ribonuclease_T2|Ribonuclease T2 family|Glyma.01G048400.1|m.837:28-209
Glyma.01G048500	1920	XP_003517993.2	XP_003517993.2 beta-1,3-galactosyltransferase GALT1 [Glycine max]	100.0	sp|Q8L7F9|B3GTF_ARATH	sp|Q8L7F9|B3GTF_ARATH Beta-1,3-galactosyltransferase GALT1 OS=Arabidopsis thaliana GN=GALT1 PE=1 SV=1	76.8	_	_	_	_	_	_	GO:0006486|protein glycosylation;GO:0010493|Lewis a epitope biosynthetic process	GO:0000139|Golgi membrane;GO:0005794|Golgi apparatus;GO:0016021|integral component of membrane	GO:0010488|UDP-galactose:N-glycan beta-1,3-galactosyltransferase activity;GO:0030246|carbohydrate binding	ko:K14413	GALT1	path:ko00513;path:ko01100	m.842|Glyma.01G048500:1-1920(+)	complete	PF00337.19|Gal-bind_lectin|Galactoside-binding lectin|Glyma.01G048500.1|m.842:166-357;PF01762.18|Galactosyl_T|Galactosyltransferase|Glyma.01G048500.1|m.842:401-584
Glyma.01G048600	453	XP_006573111.1	XP_006573111.1 uncharacterized protein LOC100819047 isoform X1 [Glycine max]	100.0	_	_	_	_	_	_	_	_	_	_	_	_	_	_	_	m.844|Glyma.01G048600:1-453(+)	complete	_
Glyma.01G048700	690	XP_003517795.1	XP_003517795.1 E3 ubiquitin-protein ligase MPSR1 [Glycine max]	100.0	sp|P0CH30|RING1_GOSHI	sp|P0CH30|RING1_GOSHI E3 ubiquitin-protein ligase RING1 OS=Gossypium hirsutum GN=RING1 PE=1 SV=1	57.4	_	_	_	_	_	_	GO:0090378|seed trichome elongation		GO:0004842|ubiquitin-protein transferase activity;GO:0046872|metal ion binding	_	_	_	m.845|Glyma.01G048700:1-690(+)	complete	PF13639.3|zf-RING_2|Ring finger domain|Glyma.01G048700.1|m.845:116-158;PF17123.2|zf-RING_11|RING-like zinc finger|Glyma.01G048700.1|m.845:116-144;PF13923.3|zf-C3HC4_2|Zinc finger, C3HC4 type (RING finger)|Glyma.01G048700.1|m.845:116-157;PF00097.22|zf-C3HC4|Zinc finger, C3HC4 type (RING finger)|Glyma.01G048700.1|m.845:117-157;PF12861.4|zf-ANAPC11|Anaphase-promoting complex subunit 11 RING-H2 finge…
Glyma.01G048800	1716	XP_003517995.2	XP_003517995.2 (R)-mandelonitrile lyase-like [Glycine max]	100.0	sp|Q9SSM2|MDLL_ARATH	sp|Q9SSM2|MDLL_ARATH (R)-mandelonitrile lyase-like OS=Arabidopsis thaliana GN=At1g73050 PE=2 SV=1	58.7	_	_	_	_	_	_			GO:0016614|oxidoreductase activity, acting on CH-OH group of donors;GO:0046593|mandelonitrile lyase activity;GO:0050660|flavin adenine dinucleotide binding	_	_	_	m.846|Glyma.01G048800:1-1716(+)	complete	PF00732.16|GMC_oxred_N|GMC oxidoreductase|Glyma.01G048800.1|m.846:82-177;PF00732.16|GMC_oxred_N|GMC oxidoreductase|Glyma.01G048800.1|m.846:253-366;PF05199.10|GMC_oxred_C|GMC oxidoreductase|Glyma.01G048800.1|m.846:419-547
Glyma.01G049100	1035	XP_003517998.2	XP_003517998.2 myb family transcription factor PHL8 isoform X2 [Glycine max]	100.0	sp|F4I274|PHL8_ARATH	sp|F4I274|PHL8_ARATH Myb family transcription factor PHL8 OS=Arabidopsis thaliana GN=PHL8 PE=2 SV=1	64.3	_	_	_	_	_	_	GO:0006351|transcription, DNA-templated;GO:0006355|regulation of transcription, DNA-templated	GO:0005634|nucleus	GO:0003677|DNA binding;GO:0003700|DNA-binding transcription factor activity	_	_	_	m.847|Glyma.01G049100:1-1035(+)	complete	PF14379.3|Myb_CC_LHEQLE|MYB-CC type transfactor, LHEQLE motif|Glyma.01G049100.1|m.847:113-159;PF00249.28|Myb_DNA-binding|Myb-like DNA-binding domain|Glyma.01G049100.1|m.847:17-68
Glyma.01G049300	642	XP_025983538.1	XP_025983538.1 F-box/LRR-repeat protein 3 isoform X2 [Glycine max]	100.0	_	_	_	_	_	_	_	_	_	_	_	_	_	_	_	m.853|Glyma.01G049300:1-642(+)	complete	_
Glyma.01G049400	1440	XP_006573116.1	XP_006573116.1 cyclic dof factor 1 [Glycine max]	100.0	sp|Q8LFV3|CDF3_ARATH	sp|Q8LFV3|CDF3_ARATH Cyclic dof factor 3 OS=Arabidopsis thaliana GN=CDF3 PE=1 SV=2	50.3	_	_	_	_	_	_	GO:0006351|transcription, DNA-templated;GO:0006355|regulation of transcription, DNA-templated;GO:0009908|flower development	GO:0005634|nucleus	GO:0003677|DNA binding;GO:0003700|DNA-binding transcription factor activity;GO:0046872|metal ion binding	_	_	_	m.857|Glyma.01G049400:1-1440(+)	complete	PF02701.12|zf-Dof|Dof domain, zinc finger|Glyma.01G049400.1|m.857:133-190
Glyma.01G049500	564	NP_001241272.1	NP_001241272.1 calcium-binding EF-hand family protein [Glycine max]	100.0	sp|Q9MBG5|CML30_ARATH	sp|Q9MBG5|CML30_ARATH Probable calcium-binding protein CML30 OS=Arabidopsis thaliana GN=CML30 PE=2 SV=1	65.5	_	_	_	_	_	_			GO:0005509|calcium ion binding	_	_	_	m.859|Glyma.01G049500:1-564(+)	complete	PF00036.29|EF-hand_1|EF hand|Glyma.01G049500.1|m.859:121-147;PF13499.3|EF-hand_7|EF-hand domain pair|Glyma.01G049500.1|m.859:121-182;PF13405.3|EF-hand_6|EF-hand domain|Glyma.01G049500.1|m.859:122-150;PF13202.3|EF-hand_5|EF hand|Glyma.01G049500.1|m.859:124-146;PF13833.3|EF-hand_8|EF-hand domain pair|Glyma.01G049500.1|m.859:134-183
Glyma.01G049600	1398	XP_006573117.1	XP_006573117.1 uncharacterized protein LOC100776292 [Glycine max]	100.0	sp|Q9SEZ4|MY105_ARATH	sp|Q9SEZ4|MY105_ARATH Transcription factor MYB105 OS=Arabidopsis thaliana GN=MYB105 PE=1 SV=1	90.4	_	_	_	_	_	_	GO:0006351|transcription, DNA-templated;GO:0006355|regulation of transcription, DNA-templated;GO:0006357|regulation of transcription by RNA polymerase II;GO:0007275|multicellular organism development;GO:0010199|organ boundary specification between lateral organs and the meristem;GO:0030154|cell differentiation	GO:0005634|nucleus	GO:0000981|DNA-binding transcription factor activity, RNA polymerase II-specific;GO:0001135|RNA polymerase II transcription regulator recruiting activity;GO:0003700|DNA-binding transcription factor activity;GO:0043565|sequence-specific DNA binding;GO:0044212|transcription regulatory region DNA binding	ko:K09422	MYBP		m.861|Glyma.01G049600:1-1398(+)	complete	PF00249.28|Myb_DNA-binding|Myb-like DNA-binding domain|Glyma.01G049600.1|m.861:137-182;PF00249.28|Myb_DNA-binding|Myb-like DNA-binding domain|Glyma.01G049600.1|m.861:189-231;PF13921.3|Myb_DNA-bind_6|Myb-like DNA-binding domain|Glyma.01G049600.1|m.861:140-200;PF13921.3|Myb_DNA-bind_6|Myb-like DNA-binding domain|Glyma.01G049600.1|m.861:192-233
Glyma.01G049700	609	KRH74888.1	KRH74888.1 hypothetical protein GLYMA_01G049700 [Glycine max]	100.0	sp|O65399|E131_ARATH	sp|O65399|E131_ARATH Glucan endo-1,3-beta-glucosidase 1 OS=Arabidopsis thaliana GN=At1g11820 PE=1 SV=3	79.9	_	_	_	_	_	_	GO:0005975|carbohydrate metabolic process;GO:0006952|defense response	GO:0046658|anchored component of plasma membrane	GO:0004553|hydrolase activity, hydrolyzing O-glycosyl compounds;GO:0030247|polysaccharide binding;GO:0042973|glucan endo-1,3-beta-D-glucosidase activity	ko:K19891	GN1_2_3	path:ko00500	m.862|Glyma.01G049700:1-609(+)	complete	PF00332.15|Glyco_hydro_17|Glycosyl hydrolases family 17|Glyma.01G049700.1|m.862:3-185
Glyma.01G049800	270	XP_006573118.1	XP_006573118.1 structural maintenance of chromosomes protein 2-1 isoform X2 [Glycine max]	98.9	_	_	_	_	_	_	_	_	_	_	_	_	_	_	_	_	_	_
Glyma.01G049900	849	XP_003518006.1	XP_003518006.1 transcription termination factor MTEF1, chloroplastic [Glycine max]	100.0	sp|Q84X53|MTEF1_ARATH	sp|Q84X53|MTEF1_ARATH Transcription termination factor MTEF1, chloroplastic OS=Arabidopsis thaliana GN=MTERF1 PE=2 SV=2	58.4	_	_	_	_	_	_	GO:0006353|DNA-templated transcription, termination;GO:0006355|regulation of transcription, DNA-templated;GO:0008380|RNA splicing;GO:0009658|chloroplast organization;GO:0009793|embryo development ending in seed dormancy;GO:0042255|ribosome assembly	GO:0009507|chloroplast	GO:0003690|double-stranded DNA binding;GO:0003727|single-stranded RNA binding;GO:0019843|rRNA binding	ko:K15032	MTERFD		m.865|Glyma.01G049900:1-849(+)	complete	PF02536.11|mTERF|mTERF|Glyma.01G049900.1|m.865:37-269
Glyma.01G050100	789	XP_003518007.1	XP_003518007.1 expansin-A10 [Glycine max]	100.0	sp|Q9LDR9|EXP10_ARATH	sp|Q9LDR9|EXP10_ARATH Expansin-A10 OS=Arabidopsis thaliana GN=EXPA10 PE=2 SV=1	89.3	_	_	_	_	_	_	GO:0009664|plant-type cell wall organization	GO:0005576|extracellular region;GO:0005618|cell wall;GO:0016020|membrane	_	_	_	_	m.867|Glyma.01G050100:1-789(+)	complete	PF01357.18|Pollen_allerg_1|Pollen allergen|Glyma.01G050100.3|m.867:170-247;PF03330.15|DPBB_1|Lytic transglycolase|Glyma.01G050100.3|m.867:74-159
Glyma.01G050350	321	XP_025979420.1	XP_025979420.1 uncharacterized protein LOC112997742 [Glycine max]	100.0	_	_	_	_	_	_	_	_	_	_	_	_	_	_	_	m.868|Glyma.01G050350:1-321(+)	complete	PF13912.3|zf-C2H2_6|C2H2-type zinc finger|Glyma.01G050350.1|m.868:39-63;PF13912.3|zf-C2H2_6|C2H2-type zinc finger|Glyma.01G050350.1|m.868:72-94;PF13894.3|zf-C2H2_4|C2H2-type zinc finger|Glyma.01G050350.1|m.868:72-94
Glyma.01G050400	1116	XP_025983551.1	XP_025983551.1 uncharacterized protein LOC100779481 isoform X1 [Glycine max]	100.0	_	_	_	_	_	_	_	_	_	_	_	_	_	_	_	m.869|Glyma.01G050400:1-1116(+)	complete	_
Glyma.01G050500	483	XP_003518011.1	XP_003518011.1 uncharacterized protein LOC100801094 [Glycine max]	100.0	_	_	_	_	_	_	_	_	_	_	_	_	_	_	_	m.870|Glyma.01G050500:1-483(+)	complete	PF04667.14|Endosulfine|cAMP-regulated phosphoprotein/endosulfine conserved region|Glyma.01G050500.1|m.870:47-119
Glyma.01G050700	276	KRH74901.1	KRH74901.1 hypothetical protein GLYMA_01G050700 [Glycine max]	100.0	sp|C6T1G0|CASP7_SOYBN	sp|C6T1G0|CASP7_SOYBN CASP-like protein 7 OS=Glycine max PE=2 SV=1	90.1	_	_	_	_	_	_	GO:0071555|cell wall organization	GO:0005886|plasma membrane;GO:0016021|integral component of membrane	GO:0051536|iron-sulfur cluster binding	_	_	_	_	_	_
Glyma.01G050900	738	XP_003518016.2	XP_003518016.2 photosynthetic NDH subunit of lumenal location 2, chloroplastic [Glycine max]	100.0	sp|Q9XI73|PNSL2_ARATH	sp|Q9XI73|PNSL2_ARATH Photosynthetic NDH subunit of lumenal location 2, chloroplastic OS=Arabidopsis thaliana GN=PNSL2 PE=1 SV=1	78.8	_	_	_	_	_	_	GO:0006810|transport;GO:0009767|photosynthetic electron transport chain	GO:0009344|nitrite reductase complex [NAD(P)H];GO:0009507|chloroplast;GO:0009534|chloroplast thylakoid;GO:0009535|chloroplast thylakoid membrane;GO:0009543|chloroplast thylakoid lumen;GO:0009654|photosystem II oxygen evolving complex;GO:0019898|extrinsic component of membrane	GO:0005509|calcium ion binding;GO:0045156|electron transporter, transferring electrons within the cyclic electron transport pathway of photosynthesis activity	ko:K08901	psbQ	path:ko00195;path:ko01100	m.871|Glyma.01G050900:1-738(+)	complete	PF05757.8|PsbQ|Oxygen evolving enhancer protein 3 (PsbQ)|Glyma.01G050900.1|m.871:119-245
Glyma.01G051001	213	XP_014617499.1	XP_014617499.1 uncharacterized protein LOC100782174 [Glycine max]	95.7	_	_	_	_	_	_	_	_	_	_	_	_	_	_	_	_	_	_
Glyma.01G051300	840	NP_001236855.1	NP_001236855.1 NAC domain protein NAC1 [Glycine max]	100.0	sp|O49255|NAC29_ARATH	sp|O49255|NAC29_ARATH NAC transcription factor 29 OS=Arabidopsis thaliana GN=NAC029 PE=2 SV=1	79.4	_	_	_	_	_	_	GO:0006351|transcription, DNA-templated;GO:0009793|embryo development ending in seed dormancy;GO:0009825|multidimensional cell growth;GO:0009835|fruit ripening;GO:0009908|flower development;GO:0010150|leaf senescence	GO:0005634|nucleus	GO:0003677|DNA binding;GO:0003700|DNA-binding transcription factor activity	_	_	_	m.872|Glyma.01G051300:1-840(+)	complete	PF02365.12|NAM|No apical meristem (NAM) protein|Glyma.01G051300.1|m.872:10-134
Glyma.01G051400	4329	XP_006573124.1	XP_006573124.1 cell division cycle and apoptosis regulator protein 1 [Glycine max]	100.0	_	_	_	_	_	_	_	_	_	_	_	_	_	_	_	m.873|Glyma.01G051400:1-4329(+)	complete	PF14443.3|DBC1|DBC1|Glyma.01G051400.1|m.873:583-700
Glyma.01G051700	951	KHN24649.1	KHN24649.1 Transcription factor MYB28 [Glycine soja]	100.0	sp|Q9LE63|MY106_ARATH	sp|Q9LE63|MY106_ARATH Transcription factor MYB106 OS=Arabidopsis thaliana GN=MYB106 PE=2 SV=1	75.0	_	_	_	_	_	_	GO:0000902|cell morphogenesis;GO:0006351|transcription, DNA-templated;GO:0006355|regulation of transcription, DNA-templated;GO:0010091|trichome branching;GO:0035017|cuticle pattern formation;GO:1901957|regulation of cutin biosynthetic process	GO:0005634|nucleus	GO:0003677|DNA binding	ko:K09422	MYBP		m.875|Glyma.01G051700:1-951(+)	complete	PF00249.28|Myb_DNA-binding|Myb-like DNA-binding domain|Glyma.01G051700.1|m.875:14-61;PF00249.28|Myb_DNA-binding|Myb-like DNA-binding domain|Glyma.01G051700.1|m.875:67-110;PF13921.3|Myb_DNA-bind_6|Myb-like DNA-binding domain|Glyma.01G051700.1|m.875:17-76;PF13921.3|Myb_DNA-bind_6|Myb-like DNA-binding domain|Glyma.01G051700.1|m.875:70-113
Glyma.01G051800	423	KHN24650.1	KHN24650.1 Glyceraldehyde-3-phosphate dehydrogenase B, chloroplastic [Glycine soja]	100.0	sp|P12859|G3PB_PEA	sp|P12859|G3PB_PEA Glyceraldehyde-3-phosphate dehydrogenase B, chloroplastic OS=Pisum sativum GN=GAPB PE=1 SV=2	93.9	_	_	_	_	_	_	GO:0006006|glucose metabolic process;GO:0019253|reductive pentose-phosphate cycle	GO:0009507|chloroplast	GO:0047100|glyceraldehyde-3-phosphate dehydrogenase (NADP+) (phosphorylating) activity;GO:0050661|NADP binding;GO:0051287|NAD binding	_	_	_	m.876|Glyma.01G051800:1-423(+)	complete	PF00044.21|Gp_dh_N|Glyceraldehyde 3-phosphate dehydrogenase, NAD binding domain|Glyma.01G051800.1|m.876:2-98
Glyma.01G052000	1002	XP_006573972.1	XP_006573972.1 L10-interacting MYB domain-containing protein [Glycine max]	100.0	sp|Q9FFJ8|LIMYB_ARATH	sp|Q9FFJ8|LIMYB_ARATH L10-interacting MYB domain-containing protein OS=Arabidopsis thaliana GN=LIMYB PE=1 SV=1	52.8	_	_	_	_	_	_	GO:0006351|transcription, DNA-templated;GO:0006355|regulation of transcription, DNA-templated	GO:0005634|nucleus	_	_	_	_	m.878|Glyma.01G052000:1-1002(+)	complete	PF12776.4|Myb_DNA-bind_3|Myb/SANT-like DNA-binding domain|Glyma.01G052000.1|m.878:23-116
Glyma.01G052200	561	XP_003516272.1	XP_003516272.1 uncharacterized protein LOC100817240 isoform X1 [Glycine max]	100.0	_	_	_	_	_	_	_	_	_	_	_	_	ko:K17402	MRPS23		m.879|Glyma.01G052200:1-561(+)	complete	_
Glyma.01G052300	1500	XP_014628920.1	XP_014628920.1 uncharacterized protein LOC102666756 [Glycine max]	100.0	_	_	_	_	_	_	_	_	_	_	_	_	_	_	_	m.881|Glyma.01G052300:1-1500(+)	complete	_
Glyma.01G052400	714	NP_001237981.2	NP_001237981.2 uncharacterized protein LOC100306639 [Glycine max]	100.0	sp|Q5M9I6|MMTA2_RAT	sp|Q5M9I6|MMTA2_RAT Multiple myeloma tumor-associated protein 2 homolog OS=Rattus norvegicus GN=Mmtag2 PE=2 SV=2	58.3	_	_	_	_	_	_			GO:0003723|RNA binding	_	_	_	m.882|Glyma.01G052400:1-714(+)	complete	PF10159.6|MMtag|Kinase phosphorylation protein|Glyma.01G052400.1|m.882:8-85
Glyma.01G052500	1521	XP_003516276.1	XP_003516276.1 O-fucosyltransferase 3 isoform X1 [Glycine max]	100.0	sp|Q6NQ51|OFUT3_ARATH	sp|Q6NQ51|OFUT3_ARATH O-fucosyltransferase 3 OS=Arabidopsis thaliana GN=OFUT3 PE=2 SV=1	82.5	_	_	_	_	_	_	GO:0006004|fucose metabolic process;GO:0006486|protein glycosylation	GO:0005737|cytoplasm;GO:0016021|integral component of membrane	GO:0016757|transferase activity, transferring glycosyl groups	_	_	_	m.884|Glyma.01G052500:1-1521(+)	complete	PF10250.6|O-FucT|GDP-fucose protein O-fucosyltransferase|Glyma.01G052500.1|m.884:98-416
Glyma.01G052600	1284	XP_003517809.1	XP_003517809.1 integrin-linked protein kinase 1 isoform X1 [Glycine max]	100.0	sp|F4IS56|ILK1_ARATH	sp|F4IS56|ILK1_ARATH Integrin-linked protein kinase 1 OS=Arabidopsis thaliana GN=ILK1 PE=1 SV=1	58.3	_	_	_	_	_	_	GO:0006970|response to osmotic stress;GO:0035556|intracellular signal transduction;GO:0045087|innate immune response;GO:0046777|protein autophosphorylation	GO:0005783|endoplasmic reticulum;GO:0005789|endoplasmic reticulum membrane;GO:0009898|cytoplasmic side of plasma membrane	GO:0004672|protein kinase activity;GO:0004674|protein serine/threonine kinase activity;GO:0004712|protein serine/threonine/tyrosine kinase activity;GO:0005524|ATP binding	_	_	_	m.887|Glyma.01G052600:1-1284(+)	complete	PF07714.14|Pkinase_Tyr|Protein tyrosine kinase|Glyma.01G052600.8|m.887:156-409;PF00069.22|Pkinase|Protein kinase domain|Glyma.01G052600.8|m.887:154-408;PF12796.4|Ank_2|Ankyrin repeats (3 copies)|Glyma.01G052600.8|m.887:26-90;PF13637.3|Ank_4|Ankyrin repeats (many copies)|Glyma.01G052600.8|m.887:61-97;PF13606.3|Ank_3|Ankyrin repeat|Glyma.01G052600.8|m.887:61-88;PF00023.27|Ank|Ankyrin repeat|Glyma.0…
Glyma.01G052700	765	XP_003517810.1	XP_003517810.1 uncharacterized protein LOC100789803 [Glycine max]	100.0	_	_	_	_	_	_	_	_	_	_	_	_	_	_	_	m.889|Glyma.01G052700:1-765(+)	complete	PF11360.5|DUF3110|Protein of unknown function (DUF3110)|Glyma.01G052700.1|m.889:171-219
Glyma.01G052800	669	KHN24658.1	KHN24658.1 Vesicle transport v-SNARE 12 [Glycine soja]	100.0	sp|Q9SEL5|VTI12_ARATH	sp|Q9SEL5|VTI12_ARATH Vesicle transport v-SNARE 12 OS=Arabidopsis thaliana GN=VTI12 PE=1 SV=3	82.0	_	_	_	_	_	_	GO:0006623|protein targeting to vacuole;GO:0006888|endoplasmic reticulum to Golgi vesicle-mediated transport;GO:0006896|Golgi to vacuole transport;GO:0042147|retrograde transport, endosome to Golgi;GO:0046907|intracellular transport;GO:0048280|vesicle fusion with Golgi apparatus	GO:0005768|endosome;GO:0005770|late endosome;GO:0005789|endoplasmic reticulum membrane;GO:0005794|Golgi apparatus;GO:0005802|trans-Golgi network;GO:0005829|cytosol;GO:0005886|plasma membrane;GO:0012507|ER to Golgi transport vesicle membrane;GO:0016021|integral component of membrane;GO:0031201|SNARE complex;GO:0031902|late endosome membrane	GO:0005483|soluble NSF attachment protein activity;GO:0005484|SNAP receptor activity	ko:K08493	VTI1	path:ko04130;path:ko04138	m.891|Glyma.01G052800:1-669(+)	complete	PF05008.12|V-SNARE|Vesicle transport v-SNARE protein N-terminus|Glyma.01G052800.1|m.891:12-91;PF12352.5|V-SNARE_C|Snare region anchored in the vesicle membrane C-terminus|Glyma.01G052800.1|m.891:129-193;PF03908.10|Sec20|Sec20|Glyma.01G052800.1|m.891:133-217
Glyma.01G052900	864	XP_014633436.1	XP_014633436.1 CSC1-like protein At1g69450 [Glycine max]	100.0	sp|F4I248|CSCLB_ARATH	sp|F4I248|CSCLB_ARATH CSC1-like protein At1g69450 OS=Arabidopsis thaliana GN=At1g69450 PE=2 SV=1	78.8	_	_	_	_	_	_	GO:0006811|ion transport	GO:0016021|integral component of membrane	_	_	_	_	m.893|Glyma.01G052900:1-864(+)	complete	PF02714.12|RSN1_7TM|Calcium-dependent channel, 7TM region, putative phosphate|Glyma.01G052900.2|m.893:1-195
Glyma.01G053000	450	KRH74940.1	KRH74940.1 hypothetical protein GLYMA_01G053000 [Glycine max]	100.0	_	_	_	_	_	_	_	_	_	_	_	_	_	_	_	m.894|Glyma.01G053000:1-450(+)	complete	_
Glyma.01G053100	3090	XP_006573133.1	XP_006573133.1 protein argonaute 7 [Glycine max]	100.0	sp|Q9C793|AGO7_ARATH	sp|Q9C793|AGO7_ARATH Protein argonaute 7 OS=Arabidopsis thaliana GN=AGO7 PE=2 SV=1	82.1	_	_	_	_	_	_	GO:0006351|transcription, DNA-templated;GO:0006355|regulation of transcription, DNA-templated;GO:0010050|vegetative phase change;GO:0010267|production of ta-siRNAs involved in RNA interference;GO:0010492|maintenance of shoot apical meristem identity;GO:0010599|production of lsiRNA involved in RNA interference;GO:0035195|gene silencing by miRNA;GO:0040034|regulation of development, heterochronic;G…	GO:0005737|cytoplasm	GO:0003723|RNA binding	ko:K11593	ELF2C, AGO		m.895|Glyma.01G053100:1-3090(+)	complete	PF02171.14|Piwi|Piwi domain|Glyma.01G053100.1|m.895:681-988;PF16486.2|ArgoN|N-terminal domain of argonaute|Glyma.01G053100.1|m.895:177-323;PF02170.19|PAZ|PAZ domain|Glyma.01G053100.1|m.895:396-517;PF08699.7|ArgoL1|Argonaute linker 1 domain|Glyma.01G053100.1|m.895:333-382
Glyma.01G053200	456	NP_001237769.1	NP_001237769.1 uncharacterized protein LOC100499907 [Glycine max]	100.0	sp|A7T0W1|UXT_NEMVE	sp|A7T0W1|UXT_NEMVE Protein UXT homolog OS=Nematostella vectensis GN=v1g140887 PE=3 SV=1	64.2	_	_	_	_	_	_	GO:0006457|protein folding	GO:0005634|nucleus;GO:0016272|prefoldin complex	GO:0051082|unfolded protein binding	_	_	_	m.898|Glyma.01G053200:1-456(+)	complete	PF02996.14|Prefoldin|Prefoldin subunit|Glyma.01G053200.1|m.898:26-130
Glyma.01G053300	1872	XP_003516296.1	XP_003516296.1 probable protein S-acyltransferase 22 [Glycine max]	100.0	sp|Q9C533|ZDHC1_ARATH	sp|Q9C533|ZDHC1_ARATH Probable protein S-acyltransferase 22 OS=Arabidopsis thaliana GN=PAT22 PE=2 SV=2	75.9	_	_	_	_	_	_		GO:0005886|plasma membrane;GO:0016021|integral component of membrane;GO:0030659|cytoplasmic vesicle membrane	GO:0019706|protein-cysteine S-palmitoyltransferase activity	ko:K20027	ZDHHC1_11		m.899|Glyma.01G053300:1-1872(+)	complete	PF01529.17|zf-DHHC|DHHC palmitoyltransferase|Glyma.01G053300.1|m.899:180-312
Glyma.01G053400	210	KRH74945.1	KRH74945.1 hypothetical protein GLYMA_01G053400 [Glycine max]	100.0	_	_	_	_	_	_	_	_	_	_	_	_	_	_	_	_	_	_
Glyma.01G053600	1527	XP_014628952.1	XP_014628952.1 uncharacterized protein LOC100794541 isoform X1 [Glycine max]	100.0	_	_	_	_	_	_	_	_	_	_	_	_	_	_	_	m.912|Glyma.01G053600:1-1527(+)	complete	PF07059.9|DUF1336|Protein of unknown function (DUF1336)|Glyma.01G053600.6|m.912:247-488
Glyma.01G053700	723	XP_006572879.1	XP_006572879.1 uncharacterized protein LOC100809941 isoform X1 [Glycine max]	100.0	sp|Q7KWX9|EXOS3_DICDI	sp|Q7KWX9|EXOS3_DICDI Putative exosome complex component rrp40 OS=Dictyostelium discoideum GN=exosc3 PE=3 SV=1	59.7	_	_	_	_	_	_	GO:0000467|exonucleolytic trimming to generate mature 3'-end of 5.8S rRNA from tricistronic rRNA transcript (SSU-rRNA, 5.8S rRNA, LSU-rRNA);GO:0034427|nuclear-transcribed mRNA catabolic process, exonucleolytic, 3'-5';GO:0034475|U4 snRNA 3'-end processing;GO:0043928|exonucleolytic catabolism of deadenylated mRNA;GO:0071034|CUT catabolic process;GO:0071035|nuclear polyadenylation-dependent rRNA cat…	GO:0000176|nuclear exosome (RNase complex);GO:0000177|cytoplasmic exosome (RNase complex);GO:0005730|nucleolus	GO:0003723|RNA binding	ko:K03681	RRP40, EXOSC3	path:ko03018	m.923|Glyma.01G053700:1-723(+)	complete	PF15985.2|KH_6|KH domain|Glyma.01G053700.1|m.923:159-207
Glyma.01G053800	1368	XP_003517814.1	XP_003517814.1 probable WRKY transcription factor 4 [Glycine max]	100.0	sp|Q9XI90|WRKY4_ARATH	sp|Q9XI90|WRKY4_ARATH Probable WRKY transcription factor 4 OS=Arabidopsis thaliana GN=WRKY4 PE=1 SV=2	62.6	_	_	_	_	_	_	GO:0006351|transcription, DNA-templated;GO:0006952|defense response;GO:0009723|response to ethylene;GO:0009751|response to salicylic acid;GO:0009753|response to jasmonic acid;GO:1900150|regulation of defense response to fungus;GO:1900425|negative regulation of defense response to bacterium	GO:0005634|nucleus	GO:0003677|DNA binding;GO:0003700|DNA-binding transcription factor activity;GO:0043565|sequence-specific DNA binding;GO:0044212|transcription regulatory region DNA binding;GO:0046872|metal ion binding	_	_	_	m.924|Glyma.01G053800:1-1368(+)	complete	PF03106.12|WRKY|WRKY DNA -binding domain|Glyma.01G053800.1|m.924:175-231;PF03106.12|WRKY|WRKY DNA -binding domain|Glyma.01G053800.1|m.924:343-400
Glyma.01G053900	321	KRH74952.1	KRH74952.1 hypothetical protein GLYMA_01G053900 [Glycine max]	74.5	sp|Q42669|ACOC_CUCMC	sp|Q42669|ACOC_CUCMC Aconitate hydratase (Fragment) OS=Cucumis melo var. conomon GN=ACO PE=2 SV=1	74.0	_	_	_	_	_	_	GO:0006097|glyoxylate cycle	GO:0005737|cytoplasm	GO:0003994|aconitate hydratase activity;GO:0046872|metal ion binding;GO:0051539|4 iron, 4 sulfur cluster binding	_	_	_	m.927|Glyma.01G053900:1-321(+)	complete	PF00330.17|Aconitase|Aconitase family (aconitate hydratase)|Glyma.01G053900.2|m.927:1-55;PF00330.17|Aconitase|Aconitase family (aconitate hydratase)|Glyma.01G053900.2|m.927:55-98
Glyma.01G054000	480	XP_025983620.1	XP_025983620.1 eukaryotic translation initiation factor 5A [Glycine max]	100.0	sp|Q9AXJ4|IF5A_MANES	sp|Q9AXJ4|IF5A_MANES Eukaryotic translation initiation factor 5A OS=Manihot esculenta PE=2 SV=2	98.1	_	_	_	_	_	_	GO:0006452|translational frameshifting;GO:0045901|positive regulation of translational elongation;GO:0045905|positive regulation of translational termination		GO:0003743|translation initiation factor activity;GO:0003746|translation elongation factor activity;GO:0043022|ribosome binding	ko:K03263	EIF5A		m.928|Glyma.01G054000:1-480(+)	complete	PF01287.17|eIF-5a|Eukaryotic elongation factor 5A hypusine, DNA-binding OB fold|Glyma.01G054000.1|m.928:85-154
Glyma.01G054100	993	XP_025983621.1	XP_025983621.1 mitotic checkpoint protein BUB3.3-like isoform X1 [Glycine max]	100.0	sp|F4I241|BUB33_ARATH	sp|F4I241|BUB33_ARATH Mitotic checkpoint protein BUB3.3 OS=Arabidopsis thaliana GN=BUB3.3 PE=2 SV=1	72.8	_	_	_	_	_	_	GO:0007059|chromosome segregation;GO:0007094|mitotic spindle assembly checkpoint;GO:0051301|cell division;GO:0051321|meiotic cell cycle	GO:0000776|kinetochore;GO:0000777|condensed chromosome kinetochore;GO:0005819|spindle;GO:0009524|phragmoplast;GO:0033597|mitotic checkpoint complex;GO:0080008|Cul4-RING E3 ubiquitin ligase complex;GO:1990298|bub1-bub3 complex	GO:0043130|ubiquitin binding	ko:K02180	BUB3	path:ko04110;path:ko04111;path:ko05166	m.934|Glyma.01G054100:1-993(+)	complete	_
Glyma.01G054200	699	NP_001236352.2	NP_001236352.2 MinE domain-containing protein [Glycine max]	100.0	sp|Q9C4Z7|MINE1_ARATH	sp|Q9C4Z7|MINE1_ARATH Cell division topological specificity factor homolog, chloroplastic OS=Arabidopsis thaliana GN=MINE1 PE=1 SV=1	74.2	_	_	_	_	_	_	GO:0010020|chloroplast fission;GO:0032955|regulation of division septum assembly;GO:0051301|cell division	GO:0009507|chloroplast	GO:0042802|identical protein binding;GO:0051117|ATPase binding	_	_	_	m.937|Glyma.01G054200:1-699(+)	complete	PF03776.11|MinE|Septum formation topological specificity factor MinE|Glyma.01G054200.1|m.937:122-189
Glyma.01G054300	1038	KHN03140.1	KHN03140.1 Sporulation protein RMD1 [Glycine soja]	100.0	_	_	_	_	_	_	_	_	_	_	_	_	_	_	_	m.938|Glyma.01G054300:1-1038(+)	complete	PF02582.11|DUF155|Uncharacterised ACR, YagE family COG1723|Glyma.01G054300.1|m.938:122-292
Glyma.01G054400	543	XP_003516309.1	XP_003516309.1 uncharacterized protein At5g01610 [Glycine max]	100.0	sp|Q9M015|Y5161_ARATH	sp|Q9M015|Y5161_ARATH Uncharacterized protein At5g01610 OS=Arabidopsis thaliana GN=At5g01610 PE=1 SV=1	74.7	_	_	_	_	_	_	_	_	_	_	_	_	m.939|Glyma.01G054400:1-543(+)	complete	PF04398.9|DUF538|Protein of unknown function, DUF538|Glyma.01G054400.1|m.939:63-168
Glyma.01G054500	945	XP_003516314.1	XP_003516314.1 chorismate mutase 3, chloroplastic isoform X1 [Glycine max]	100.0	sp|P42738|CM1_ARATH	sp|P42738|CM1_ARATH Chorismate mutase 1, chloroplastic OS=Arabidopsis thaliana GN=CM1 PE=1 SV=3	81.2	_	_	_	_	_	_	GO:0009073|aromatic amino acid family biosynthetic process;GO:0046417|chorismate metabolic process	GO:0005829|cytosol;GO:0009507|chloroplast	GO:0004106|chorismate mutase activity;GO:0016688|L-ascorbate peroxidase activity	ko:K01850	E5.4.99.5	path:ko00400;path:ko01100;path:ko01110;path:ko01130;path:ko01230	m.942|Glyma.01G054500:1-945(+)	complete	_
Glyma.01G054601	249	KRH74979.1	KRH74979.1 hypothetical protein GLYMA_01G054600 [Glycine max]	100.0	_	_	_	_	_	_	_	_	_	_	_	_	_	_	_	_	_	_
Glyma.01G054700	2247	KRH74980.1	KRH74980.1 hypothetical protein GLYMA_01G054700 [Glycine max]	100.0	_	_	_	_	_	_	_	_	_	_	_	_	_	_	_	m.943|Glyma.01G054700:1-2247(+)	complete	PF14291.3|DUF4371|Domain of unknown function (DUF4371)|Glyma.01G054700.1|m.943:127-347
Glyma.01G054800	2970	XP_014628979.1	XP_014628979.1 uncharacterized protein LOC100799644 [Glycine max]	100.0	_	_	_	_	_	_	_	_	_	_	_	_	_	_	_	m.944|Glyma.01G054800:1-2970(+)	complete	PF05904.8|DUF863|Plant protein of unknown function (DUF863)|Glyma.01G054800.1|m.944:49-979
Glyma.01G054900	2487	XP_003517819.1	XP_003517819.1 putative pentatricopeptide repeat-containing protein At1g69350, mitochondrial [Glycine max]	100.0	sp|Q9C507|PP111_ARATH	sp|Q9C507|PP111_ARATH Putative pentatricopeptide repeat-containing protein At1g69350, mitochondrial OS=Arabidopsis thaliana GN=PCMP-E66 PE=3 SV=1	67.9	_	_	_	_	_	_	GO:0009451|RNA modification	GO:0005739|mitochondrion;GO:0043231|intracellular membrane-bounded organelle	GO:0003723|RNA binding;GO:0004519|endonuclease activity	_	_	_	m.945|Glyma.01G054900:1-2487(+)	complete	PF01535.17|PPR|PPR repeat|Glyma.01G054900.1|m.945:141-166;PF01535.17|PPR|PPR repeat|Glyma.01G054900.1|m.945:169-199;PF01535.17|PPR|PPR repeat|Glyma.01G054900.1|m.945:271-298;PF01535.17|PPR|PPR repeat|Glyma.01G054900.1|m.945:372-402;PF01535.17|PPR|PPR repeat|Glyma.01G054900.1|m.945:444-470;PF01535.17|PPR|PPR repeat|Glyma.01G054900.1|m.945:472-497;PF01535.17|PPR|PPR repeat|Glyma.01G054900.1|m.945:5…
Glyma.01G054950	342	XP_014628984.1	XP_014628984.1 clp protease adapter protein ClpF, chloroplastic isoform X1 [Glycine max]	100.0	sp|Q67Y99|CLPF_ARATH	sp|Q67Y99|CLPF_ARATH Clp protease adapter protein ClpF, chloroplastic OS=Arabidopsis thaliana GN=CLPF PE=1 SV=1	76.4	_	_	_	_	_	_		GO:0009507|chloroplast;GO:0009840|chloroplastic endopeptidase Clp complex	GO:0003677|DNA binding	_	_	_	m.946|Glyma.01G054950:1-342(+)	complete	PF08755.8|YccV-like|Hemimethylated DNA-binding protein YccV like|Glyma.01G054950.1|m.946:1-59
Glyma.01G055000	717	KHN03144.1	KHN03144.1 F-box only protein 21 [Glycine soja]	100.0	sp|Q67Y99|CLPF_ARATH	sp|Q67Y99|CLPF_ARATH Clp protease adapter protein ClpF, chloroplastic OS=Arabidopsis thaliana GN=CLPF PE=1 SV=1	75.6	_	_	_	_	_	_		GO:0009507|chloroplast;GO:0009840|chloroplastic endopeptidase Clp complex	GO:0003677|DNA binding	_	_	_	m.947|Glyma.01G055000:1-717(+)	complete	PF02151.16|UVR|UvrB/uvrC motif|Glyma.01G055000.6|m.947:129-160
Glyma.01G055200	891	XP_003516317.1	XP_003516317.1 hevamine-A [Glycine max]	100.0	sp|P23472|CHLY_HEVBR	sp|P23472|CHLY_HEVBR Hevamine-A OS=Hevea brasiliensis PE=1 SV=2	78.6	_	_	_	_	_	_	GO:0000272|polysaccharide catabolic process;GO:0006032|chitin catabolic process	GO:0005773|vacuole	GO:0003796|lysozyme activity;GO:0004568|chitinase activity	ko:K01183	E3.2.1.14	path:ko00520;path:ko01100	m.948|Glyma.01G055200:1-891(+)	complete	PF00704.25|Glyco_hydro_18|Glycosyl hydrolases family 18|Glyma.01G055200.1|m.948:27-283
Glyma.01G055300	1689	XP_003516318.1	XP_003516318.1 protein GDAP2 homolog isoform X1 [Glycine max]	100.0	sp|A7T167|GDAP2_NEMVE	sp|A7T167|GDAP2_NEMVE Protein GDAP2 homolog OS=Nematostella vectensis GN=gdap2 PE=3 SV=1	56.3	_	_	_	_	_	_	_	_	_	_	_	_	m.949|Glyma.01G055300:1-1689(+)	complete	PF13716.3|CRAL_TRIO_2|Divergent CRAL/TRIO domain|Glyma.01G055300.1|m.949:409-541;PF01661.18|Macro|Macro domain|Glyma.01G055300.1|m.949:100-212
Glyma.01G055400	558	NP_001241008.1	NP_001241008.1 uncharacterized protein LOC100790671 [Glycine max]	100.0	_	_	_	_	_	_	_	_	_	_	_	_	_	_	_	m.951|Glyma.01G055400:1-558(+)	complete	_
Glyma.01G055500	828	KRH74991.1	KRH74991.1 hypothetical protein GLYMA_01G055500 [Glycine max]	100.0	_	_	_	_	_	_	_	_	_	_	_	_	ko:K06694	PSMD10		m.952|Glyma.01G055500:1-828(+)	complete	PF12796.4|Ank_2|Ankyrin repeats (3 copies)|Glyma.01G055500.1|m.952:80-149;PF12796.4|Ank_2|Ankyrin repeats (3 copies)|Glyma.01G055500.1|m.952:118-182;PF12796.4|Ank_2|Ankyrin repeats (3 copies)|Glyma.01G055500.1|m.952:151-214;PF12796.4|Ank_2|Ankyrin repeats (3 copies)|Glyma.01G055500.1|m.952:185-248;PF13637.3|Ank_4|Ankyrin repeats (many copies)|Glyma.01G055500.1|m.952:84-139;PF13637.3|Ank_4|Ankyrin…
Glyma.01G055700	252	KRH74995.1	KRH74995.1 hypothetical protein GLYMA_01G055700 [Glycine max]	100.0	sp|Q9XI23|BOR4_ARATH	sp|Q9XI23|BOR4_ARATH Boron transporter 4 OS=Arabidopsis thaliana GN=BOR4 PE=2 SV=1	81.8	_	_	_	_	_	_	GO:0046713|borate transport;GO:0051453|regulation of intracellular pH;GO:0080029|cellular response to boron-containing substance levels	GO:0005886|plasma membrane;GO:0005887|integral component of plasma membrane	GO:0005452|inorganic anion exchanger activity;GO:0015301|anion:anion antiporter activity;GO:0080139|borate efflux transmembrane transporter activity	_	_	_	_	_	_
Glyma.01G055800	612	XP_025985045.1	XP_025985045.1 dnaJ homolog subfamily C member 14-like [Glycine max]	100.0	_	_	_	_	_	_	_	_	_	_	_	_	ko:K09534	DNAJC14		m.953|Glyma.01G055800:1-612(+)	complete	PF14901.3|Jiv90|Cleavage inducing molecular chaperone|Glyma.01G055800.1|m.953:31-128
Glyma.01G055900	789	NP_001304417.2	NP_001304417.2 uncharacterized protein LOC100796991 [Glycine max]	100.0	_	_	_	_	_	_	_	_	_	_	_	_	_	_	_	m.954|Glyma.01G055900:1-789(+)	complete	PF13445.3|zf-RING_UBOX|RING-type zinc-finger|Glyma.01G055900.1|m.954:46-98
Glyma.01G056000	801	XP_003517822.1	XP_003517822.1 uncharacterized protein LOC100802857 [Glycine max]	100.0	_	_	_	_	_	_	_	_	_	_	_	_	_	_	_	m.959|Glyma.01G056000:1-801(+)	complete	PF03763.10|Remorin_C|Remorin, C-terminal region|Glyma.01G056000.1|m.959:155-258
Glyma.01G056100	1053	XP_003516325.1	XP_003516325.1 protein SRG1 [Glycine max]	100.0	sp|Q39224|SRG1_ARATH	sp|Q39224|SRG1_ARATH Protein SRG1 OS=Arabidopsis thaliana GN=SRG1 PE=2 SV=1	73.7	_	_	_	_	_	_	GO:0010150|leaf senescence		GO:0016682|oxidoreductase activity, acting on diphenols and related substances as donors, oxygen as acceptor;GO:0046872|metal ion binding	_	_	_	m.960|Glyma.01G056100:1-1053(+)	complete	PF03171.17|2OG-FeII_Oxy|2OG-Fe(II) oxygenase superfamily|Glyma.01G056100.1|m.960:202-299;PF14226.3|DIOX_N|non-haem dioxygenase in morphine synthesis N-terminal|Glyma.01G056100.1|m.960:46-142
Glyma.01G056202	666	KRH75002.1	KRH75002.1 hypothetical protein GLYMA_01G056200 [Glycine max]	100.0	sp|Q9LN01|PPR21_ARATH	sp|Q9LN01|PPR21_ARATH Pentatricopeptide repeat-containing protein At1g08070, chloroplastic OS=Arabidopsis thaliana GN=PCMP-H12 PE=2 SV=1	63.0	_	_	_	_	_	_	GO:0006397|mRNA processing;GO:0031425|chloroplast RNA processing;GO:1900865|chloroplast RNA modification	GO:0009507|chloroplast	GO:0003723|RNA binding;GO:0004519|endonuclease activity;GO:0008270|zinc ion binding	_	_	_	m.961|Glyma.01G056202:1-666(+)	complete	PF01535.17|PPR|PPR repeat|Glyma.01G056202.1|m.961:7-37;PF01535.17|PPR|PPR repeat|Glyma.01G056202.1|m.961:80-105;PF13041.3|PPR_2|PPR repeat family|Glyma.01G056202.1|m.961:5-51;PF13812.3|PPR_3|Pentatricopeptide repeat domain|Glyma.01G056202.1|m.961:5-51;PF13812.3|PPR_3|Pentatricopeptide repeat domain|Glyma.01G056202.1|m.961:27-76
Glyma.01G056300	990	NP_001239691.1	NP_001239691.1 probable leucine-rich repeat receptor-like protein kinase At1g35710-like precursor [Glycine max]	100.0	_	_	_	_	_	_	_	_	_	_	_	_	_	_	_	m.962|Glyma.01G056300:1-990(+)	complete	PF13855.3|LRR_8|Leucine rich repeat|Glyma.01G056300.1|m.962:102-160;PF13855.3|LRR_8|Leucine rich repeat|Glyma.01G056300.1|m.962:149-208;PF13855.3|LRR_8|Leucine rich repeat|Glyma.01G056300.1|m.962:223-283;PF12799.4|LRR_4|Leucine Rich repeats (2 copies)|Glyma.01G056300.1|m.962:148-187;PF00560.30|LRR_1|Leucine Rich Repeat|Glyma.01G056300.1|m.962:125-146;PF00560.30|LRR_1|Leucine Rich Repeat|Glyma.01G…
Glyma.01G056400	324	ADW77273.1	ADW77273.1 CLE19 protein [Glycine max]	100.0	sp|Q4PSX1|CLE10_ARATH	sp|Q4PSX1|CLE10_ARATH CLAVATA3/ESR (CLE)-related protein 10 OS=Arabidopsis thaliana GN=CLE10 PE=1 SV=1	68.9	_	_	_	_	_	_	GO:0007275|multicellular organism development;GO:0045168|cell-cell signaling involved in cell fate commitment	GO:0005615|extracellular space;GO:0048046|apoplast	GO:0033612|receptor serine/threonine kinase binding	_	_	_	_	_	_
Glyma.01G056500	843	XP_003517824.1	XP_003517824.1 putative SNAP25 homologous protein SNAP30 [Glycine max]	100.0	sp|Q9S7P9|SNP33_ARATH	sp|Q9S7P9|SNP33_ARATH SNAP25 homologous protein SNAP33 OS=Arabidopsis thaliana GN=SNAP33 PE=1 SV=1	67.5	_	_	_	_	_	_	GO:0000911|cytokinesis by cell plate formation;GO:0009612|response to mechanical stimulus;GO:0009737|response to abscisic acid;GO:0015031|protein transport;GO:0016192|vesicle-mediated transport;GO:0051707|response to other organism;GO:0061025|membrane fusion	GO:0005886|plasma membrane;GO:0009504|cell plate;GO:0009507|chloroplast;GO:0016021|integral component of membrane	GO:0005484|SNAP receptor activity	_	_	_	m.964|Glyma.01G056500:1-843(+)	complete	_
Glyma.01G056800	894	NP_001237777.2	NP_001237777.2 WRKY transcription factor 32 [Glycine max]	100.0	sp|Q9C983|WRK57_ARATH	sp|Q9C983|WRK57_ARATH Probable WRKY transcription factor 57 OS=Arabidopsis thaliana GN=WRKY57 PE=2 SV=1	66.1	_	_	_	_	_	_	GO:0006351|transcription, DNA-templated;GO:0006970|response to osmotic stress;GO:0009414|response to water deprivation;GO:0009651|response to salt stress	GO:0005634|nucleus	GO:0003700|DNA-binding transcription factor activity;GO:0043565|sequence-specific DNA binding;GO:0044212|transcription regulatory region DNA binding	_	_	_	m.965|Glyma.01G056800:1-894(+)	complete	PF03106.12|WRKY|WRKY DNA -binding domain|Glyma.01G056800.8|m.965:145-202
Glyma.01G056900	1569	XP_003517826.2	XP_003517826.2 uncharacterized protein LOC100805520 [Glycine max]	100.0	sp|Q9M202|ZAT9_ARATH	sp|Q9M202|ZAT9_ARATH Zinc finger protein ZAT9 OS=Arabidopsis thaliana GN=ZAT9 PE=2 SV=1	63.8	_	_	_	_	_	_	GO:0006351|transcription, DNA-templated;GO:0006355|regulation of transcription, DNA-templated	GO:0005634|nucleus	GO:0003700|DNA-binding transcription factor activity;GO:0044212|transcription regulatory region DNA binding;GO:0046872|metal ion binding	_	_	_	m.966|Glyma.01G056900:1-1569(+)	complete	PF13912.3|zf-C2H2_6|C2H2-type zinc finger|Glyma.01G056900.1|m.966:36-59;PF13912.3|zf-C2H2_6|C2H2-type zinc finger|Glyma.01G056900.1|m.966:135-157;PF13912.3|zf-C2H2_6|C2H2-type zinc finger|Glyma.01G056900.1|m.966:464-487
Glyma.01G057100	1443	NP_001304614.2	NP_001304614.2 UDP-glucose 6-dehydrogenase 4-like [Glycine max]	100.0	sp|Q9LIA8|UGDH2_ARATH	sp|Q9LIA8|UGDH2_ARATH UDP-glucose 6-dehydrogenase 2 OS=Arabidopsis thaliana GN=UGD2 PE=1 SV=1	94.6	_	_	_	_	_	_	GO:0005975|carbohydrate metabolic process;GO:0006024|glycosaminoglycan biosynthetic process;GO:0006065|UDP-glucuronate biosynthetic process;GO:0052546|cell wall pectin metabolic process	GO:0005634|nucleus;GO:0005829|cytosol	GO:0003979|UDP-glucose 6-dehydrogenase activity;GO:0051287|NAD binding	ko:K00012	UGDH, ugd	path:ko00040;path:ko00053;path:ko00520;path:ko01100	m.968|Glyma.01G057100:1-1443(+)	complete	PF03721.11|UDPG_MGDP_dh_N|UDP-glucose/GDP-mannose dehydrogenase family, NAD binding domain|Glyma.01G057100.1|m.968:3-186;PF03720.12|UDPG_MGDP_dh_C|UDP-glucose/GDP-mannose dehydrogenase family, UDP binding domain|Glyma.01G057100.1|m.968:328-451;PF00984.16|UDPG_MGDP_dh|UDP-glucose/GDP-mannose dehydrogenase family, central domain|Glyma.01G057100.1|m.968:210-304
Glyma.01G057200	1170	KRH75017.1	KRH75017.1 hypothetical protein GLYMA_01G057200 [Glycine max]	100.0	sp|Q9FZE0|BGL40_ARATH	sp|Q9FZE0|BGL40_ARATH Beta-glucosidase 40 OS=Arabidopsis thaliana GN=BGLU40 PE=2 SV=1	82.8	_	_	_	_	_	_	GO:0005975|carbohydrate metabolic process;GO:1901657|glycosyl compound metabolic process	GO:0009507|chloroplast;GO:0048046|apoplast	GO:0008422|beta-glucosidase activity;GO:0102483|scopolin beta-glucosidase activity	ko:K01188	E3.2.1.21	path:ko00460;path:ko00500;path:ko00940;path:ko01100;path:ko01110	m.969|Glyma.01G057200:1-1170(+)	complete	PF00232.15|Glyco_hydro_1|Glycosyl hydrolase family 1|Glyma.01G057200.1|m.969:1-387
Glyma.01G057400	1098	XP_003516351.1	XP_003516351.1 COBW domain-containing protein 1 [Glycine max]	100.0	sp|Q9BRT8|CBWD1_HUMAN	sp|Q9BRT8|CBWD1_HUMAN COBW domain-containing protein 1 OS=Homo sapiens GN=CBWD1 PE=2 SV=1	61.3	_	_	_	_	_	_			GO:0005524|ATP binding	_	_	_	m.970|Glyma.01G057400:1-1098(+)	complete	PF02492.16|cobW|CobW/HypB/UreG, nucleotide-binding domain|Glyma.01G057400.1|m.970:31-221;PF07683.11|CobW_C|Cobalamin synthesis protein cobW C-terminal domain|Glyma.01G057400.1|m.970:268-361
Glyma.01G057500	1863	XP_006573141.1	XP_006573141.1 probable methyltransferase PMT5 [Glycine max]	100.0	sp|Q3EC77|PMT5_ARATH	sp|Q3EC77|PMT5_ARATH Probable methyltransferase PMT5 OS=Arabidopsis thaliana GN=At2g03480 PE=2 SV=2	82.0	_	_	_	_	_	_	GO:0032259|methylation	GO:0005789|endoplasmic reticulum membrane;GO:0005794|Golgi apparatus;GO:0016021|integral component of membrane	GO:0008757|S-adenosylmethionine-dependent methyltransferase activity	_	_	_	m.971|Glyma.01G057500:1-1863(+)	complete	PF03141.13|Methyltransf_29|Putative S-adenosyl-L-methionine-dependent methyltransferase|Glyma.01G057500.1|m.971:96-615;PF08241.9|Methyltransf_11|Methyltransferase domain|Glyma.01G057500.1|m.971:221-316;PF13649.3|Methyltransf_25|Methyltransferase domain|Glyma.01G057500.1|m.971:220-312
Glyma.01G057600	1485	XP_003517831.1	XP_003517831.1 putative pentatricopeptide repeat-containing protein At1g26500 [Glycine max]	100.0	sp|Q9FZD4|PPR59_ARATH	sp|Q9FZD4|PPR59_ARATH Putative pentatricopeptide repeat-containing protein At1g26500 OS=Arabidopsis thaliana GN=At1g26500 PE=3 SV=1	80.0	_	_	_	_	_	_	GO:0009451|RNA modification	GO:0043231|intracellular membrane-bounded organelle	GO:0003723|RNA binding;GO:0004519|endonuclease activity	_	_	_	m.972|Glyma.01G057600:1-1485(+)	complete	PF13041.3|PPR_2|PPR repeat family|Glyma.01G057600.1|m.972:276-312;PF13041.3|PPR_2|PPR repeat family|Glyma.01G057600.1|m.972:339-385;PF01535.17|PPR|PPR repeat|Glyma.01G057600.1|m.972:205-235;PF01535.17|PPR|PPR repeat|Glyma.01G057600.1|m.972:276-306;PF01535.17|PPR|PPR repeat|Glyma.01G057600.1|m.972:344-372;PF13812.3|PPR_3|Pentatricopeptide repeat domain|Glyma.01G057600.1|m.972:339-384
Glyma.01G057700	405	XP_025983643.1	XP_025983643.1 uncharacterized protein LOC102660841 [Glycine max]	100.0	_	_	_	_	_	_	_	_	_	_	_	_	_	_	_	m.974|Glyma.01G057700:1-405(+)	complete	_
Glyma.01G057801	534	KRH75025.1	KRH75025.1 hypothetical protein GLYMA_01G057800 [Glycine max]	56.5	_	_	_	_	_	_	_	_	_	_	_	_	_	_	_	m.975|Glyma.01G057801:1-534(+)	complete	PF05970.11|PIF1|PIF1-like helicase|Glyma.01G057801.1|m.975:113-172
Glyma.01G057900	1530	XP_003517832.1	XP_003517832.1 probable arabinosyltransferase ARAD1 [Glycine max]	100.0	sp|Q6DBG8|ARAD1_ARATH	sp|Q6DBG8|ARAD1_ARATH Probable arabinosyltransferase ARAD1 OS=Arabidopsis thaliana GN=ARAD1 PE=1 SV=1	58.7	_	_	_	_	_	_	GO:0006486|protein glycosylation;GO:0045489|pectin biosynthetic process;GO:0071555|cell wall organization	GO:0000139|Golgi membrane;GO:0005768|endosome;GO:0005794|Golgi apparatus;GO:0005802|trans-Golgi network;GO:0016021|integral component of membrane	GO:0016757|transferase activity, transferring glycosyl groups	_	_	_	m.976|Glyma.01G057900:1-1530(+)	complete	PF03016.12|Exostosin|Exostosin family|Glyma.01G057900.1|m.976:118-426
Glyma.01G058000	780	NP_001238423.1	NP_001238423.1 14-3-3 protein SGF14e [Glycine max]	100.0	sp|Q9C5W6|14312_ARATH	sp|Q9C5W6|14312_ARATH 14-3-3-like protein GF14 iota OS=Arabidopsis thaliana GN=GRF12 PE=2 SV=1	93.3	_	_	_	_	_	_		GO:0005634|nucleus;GO:0005737|cytoplasm	GO:0019904|protein domain specific binding	ko:K06630	YWHAE	path:ko04011;path:ko04110;path:ko04114;path:ko04151;path:ko04390;path:ko04391;path:ko04722;path:ko05169;path:ko05203	m.977|Glyma.01G058000:1-780(+)	complete	PF00244.17|14-3-3|14-3-3 protein|Glyma.01G058000.1|m.977:13-235
Glyma.01G058100	249	KRH75028.1	KRH75028.1 hypothetical protein GLYMA_01G058100 [Glycine max]	100.0	_	_	_	_	_	_	_	_	_	_	_	_	_	_	_	_	_	_
Glyma.01G058200	1851	XP_003516357.1	XP_003516357.1 pentatricopeptide repeat-containing protein At1g26460, mitochondrial [Glycine max]	100.0	sp|Q9FZD1|PPR58_ARATH	sp|Q9FZD1|PPR58_ARATH Pentatricopeptide repeat-containing protein At1g26460, mitochondrial OS=Arabidopsis thaliana GN=At1g26460 PE=1 SV=1	78.7	_	_	_	_	_	_	GO:0009451|RNA modification	GO:0005739|mitochondrion;GO:0043231|intracellular membrane-bounded organelle	GO:0003723|RNA binding;GO:0004519|endonuclease activity	_	_	_	m.978|Glyma.01G058200:1-1851(+)	complete	PF13041.3|PPR_2|PPR repeat family|Glyma.01G058200.1|m.978:492-538;PF01535.17|PPR|PPR repeat|Glyma.01G058200.1|m.978:183-211;PF01535.17|PPR|PPR repeat|Glyma.01G058200.1|m.978:496-525;PF01535.17|PPR|PPR repeat|Glyma.01G058200.1|m.978:531-559
Glyma.01G058300	648	XP_003516362.1	XP_003516362.1 PLASMODESMATA CALLOSE-BINDING PROTEIN 4 [Glycine max]	100.0	sp|Q9SD84|PDCB2_ARATH	sp|Q9SD84|PDCB2_ARATH PLASMODESMATA CALLOSE-BINDING PROTEIN 2 OS=Arabidopsis thaliana GN=PDCB2 PE=1 SV=1	71.4	_	_	_	_	_	_	GO:0009408|response to heat	GO:0009506|plasmodesma;GO:0031225|anchored component of membrane;GO:0046658|anchored component of plasma membrane	GO:0001872|(1->3)-beta-D-glucan binding;GO:0004553|hydrolase activity, hydrolyzing O-glycosyl compounds;GO:0030247|polysaccharide binding	_	_	_	m.980|Glyma.01G058300:1-648(+)	complete	PF07983.10|X8|X8 domain|Glyma.01G058300.1|m.980:21-91
Glyma.01G058400	1032	XP_003516364.1	XP_003516364.1 uncharacterized protein LOC100792060 isoform X1 [Glycine max]	100.0	_	_	_	_	_	_	_	_	_	_	_	_	_	_	_	m.983|Glyma.01G058400:1-1032(+)	complete	PF12697.4|Abhydrolase_6|Alpha/beta hydrolase family|Glyma.01G058400.1|m.983:88-322;PF00561.17|Abhydrolase_1|alpha/beta hydrolase fold|Glyma.01G058400.1|m.983:87-318;PF12146.5|Hydrolase_4|Serine aminopeptidase, S33|Glyma.01G058400.1|m.983:87-316
Glyma.01G058500	1302	XP_006573149.1	XP_006573149.1 probable ureide permease A3 isoform X1 [Glycine max]	100.0	sp|Q41706|UPSA3_VIGUN	sp|Q41706|UPSA3_VIGUN Probable ureide permease A3 (Fragment) OS=Vigna unguiculata GN=A3 PE=2 SV=2	90.7	_	_	_	_	_	_	GO:0071705|nitrogen compound transport	GO:0016021|integral component of membrane	GO:0005524|ATP binding	_	_	_	m.987|Glyma.01G058500:1-1302(+)	complete	PF07168.8|Ureide_permease|Ureide permease|Glyma.01G058500.1|m.987:68-423
Glyma.01G058600	351	KRH75043.1	KRH75043.1 hypothetical protein GLYMA_01G058600 [Glycine max]	100.0	sp|Q2PMQ5|CYB6_SOYBN	sp|Q2PMQ5|CYB6_SOYBN Cytochrome b6 OS=Glycine max GN=petB PE=3 SV=1	98.2	_	_	_	_	_	_	GO:0015979|photosynthesis;GO:0022904|respiratory electron transport chain	GO:0009535|chloroplast thylakoid membrane;GO:0016021|integral component of membrane	GO:0005506|iron ion binding;GO:0016491|oxidoreductase activity;GO:0020037|heme binding;GO:0045158|electron transporter, transferring electrons within cytochrome b6/f complex of photosystem II activity	ko:K02635	petB	path:ko00195;path:ko01100	m.988|Glyma.01G058600:1-351(+)	complete	PF00033.16|Cytochrome_B|Cytochrome b/b6/petB|Glyma.01G058600.1|m.988:1-114;PF13631.3|Cytochrom_B_N_2|Cytochrome b(N-terminal)/b6/petB|Glyma.01G058600.1|m.988:20-114
Glyma.01G058700	1794	XP_014629135.1	XP_014629135.1 putative pentatricopeptide repeat-containing protein At1g12700, mitochondrial [Glycine max]	100.0	_	_	_	_	_	_	_	_	_	_	_	_	_	_	_	m.989|Glyma.01G058700:1-1794(+)	complete	PF13041.3|PPR_2|PPR repeat family|Glyma.01G058700.4|m.989:148-197;PF13041.3|PPR_2|PPR repeat family|Glyma.01G058700.4|m.989:219-267;PF13041.3|PPR_2|PPR repeat family|Glyma.01G058700.4|m.989:254-296;PF13041.3|PPR_2|PPR repeat family|Glyma.01G058700.4|m.989:324-371;PF13041.3|PPR_2|PPR repeat family|Glyma.01G058700.4|m.989:358-397;PF13041.3|PPR_2|PPR repeat family|Glyma.01G058700.4|m.989:393-442;PF1…
Glyma.01G058800	231	KRH75046.1	KRH75046.1 hypothetical protein GLYMA_01G058800 [Glycine max]	100.0	sp|Q9SV09|C3H46_ARATH	sp|Q9SV09|C3H46_ARATH Zinc finger CCCH domain-containing protein 46 OS=Arabidopsis thaliana GN=At3g51950 PE=1 SV=1	77.8	_	_	_	_	_	_			GO:0003677|DNA binding;GO:0003729|mRNA binding;GO:0004518|nuclease activity;GO:0046872|metal ion binding	_	_	_	_	_	_
Glyma.01G058900	234	KRH75047.1	KRH75047.1 hypothetical protein GLYMA_01G058900 [Glycine max]	100.0	_	_	_	_	_	_	_	_	_	_	_	_	_	_	_	_	_	_
Glyma.01G059000	1827	KRH75048.1	KRH75048.1 hypothetical protein GLYMA_01G059000 [Glycine max]	100.0	_	_	_	_	_	_	_	_	_	_	_	_	_	_	_	m.990|Glyma.01G059000:1-1827(+)	complete	PF13041.3|PPR_2|PPR repeat family|Glyma.01G059000.1|m.990:159-208;PF13041.3|PPR_2|PPR repeat family|Glyma.01G059000.1|m.990:201-243;PF13041.3|PPR_2|PPR repeat family|Glyma.01G059000.1|m.990:230-278;PF13041.3|PPR_2|PPR repeat family|Glyma.01G059000.1|m.990:267-307;PF13041.3|PPR_2|PPR repeat family|Glyma.01G059000.1|m.990:335-382;PF13041.3|PPR_2|PPR repeat family|Glyma.01G059000.1|m.990:369-418;PF1…
Glyma.01G059100	1527	KRH75049.1	KRH75049.1 hypothetical protein GLYMA_01G059100 [Glycine max]	100.0	sp|Q9FGR7|PP426_ARATH	sp|Q9FGR7|PP426_ARATH Pentatricopeptide repeat-containing protein At5g50280, chloroplastic OS=Arabidopsis thaliana GN=EMB1006 PE=2 SV=1	69.5	_	_	_	_	_	_	GO:0009451|RNA modification	GO:0009507|chloroplast;GO:0043231|intracellular membrane-bounded organelle	GO:0003723|RNA binding;GO:0004519|endonuclease activity	_	_	_	m.991|Glyma.01G059100:1-1527(+)	complete	PF13041.3|PPR_2|PPR repeat family|Glyma.01G059100.3|m.991:45-102;PF13041.3|PPR_2|PPR repeat family|Glyma.01G059100.3|m.991:165-212;PF13041.3|PPR_2|PPR repeat family|Glyma.01G059100.3|m.991:203-247;PF13041.3|PPR_2|PPR repeat family|Glyma.01G059100.3|m.991:271-318;PF13041.3|PPR_2|PPR repeat family|Glyma.01G059100.3|m.991:344-390;PF13041.3|PPR_2|PPR repeat family|Glyma.01G059100.3|m.991:376-424;PF13…
Glyma.01G059200	1320	XP_006573153.1	XP_006573153.1 protein root UVB sensitive 3 [Glycine max]	100.0	sp|Q84JB8|RUS3_ARATH	sp|Q84JB8|RUS3_ARATH Protein root UVB sensitive 3 OS=Arabidopsis thaliana GN=RUS3 PE=2 SV=1	82.9	_	_	_	_	_	_		GO:0016021|integral component of membrane	_	_	_	_	m.993|Glyma.01G059200:1-1320(+)	complete	PF04884.11|DUF647|Vitamin B6 photo-protection and homoeostasis|Glyma.01G059200.2|m.993:48-284
Glyma.01G059400	501	KRH75058.1	KRH75058.1 hypothetical protein GLYMA_01G059400 [Glycine max]	100.0	sp|Q43088|RBCMT_PEA	sp|Q43088|RBCMT_PEA Ribulose-1,5 bisphosphate carboxylase/oxygenase large subunit N-methyltransferase, chloroplastic OS=Pisum sativum GN=RBCMT PE=1 SV=1	81.5	_	_	_	_	_	_		GO:0009507|chloroplast	GO:0030785|[ribulose-bisphosphate carboxylase]-lysine N-methyltransferase activity	ko:K00592	RBCMT		m.995|Glyma.01G059400:1-501(+)	complete	_
Glyma.01G059450	375	KHN03657.1	KHN03657.1 Putative UDP-rhamnose:rhamnosyltransferase 1 [Glycine soja]	100.0	sp|D4Q9Z5|SGT3_SOYBN	sp|D4Q9Z5|SGT3_SOYBN Soyasaponin III rhamnosyltransferase OS=Glycine max GN=GmSGT3 PE=1 SV=1	65.4	_	_	_	_	_	_	GO:0008152|metabolic process	GO:0043231|intracellular membrane-bounded organelle	GO:0080043|quercetin 3-O-glucosyltransferase activity;GO:0080044|quercetin 7-O-glucosyltransferase activity;GO:0102241|soyasaponin III rhamnosyltransferase activity	_	_	_	m.996|Glyma.01G059450:1-375(+)	complete	_
Glyma.01G059900	1815	XP_006573154.1	XP_006573154.1 putative pentatricopeptide repeat-containing protein At1g12700, mitochondrial [Glycine max]	100.0	_	_	_	_	_	_	_	_	_	_	_	_	_	_	_	m.997|Glyma.01G059900:1-1815(+)	complete	PF13041.3|PPR_2|PPR repeat family|Glyma.01G059900.1|m.997:155-204;PF13041.3|PPR_2|PPR repeat family|Glyma.01G059900.1|m.997:198-239;PF13041.3|PPR_2|PPR repeat family|Glyma.01G059900.1|m.997:226-274;PF13041.3|PPR_2|PPR repeat family|Glyma.01G059900.1|m.997:260-303;PF13041.3|PPR_2|PPR repeat family|Glyma.01G059900.1|m.997:331-378;PF13041.3|PPR_2|PPR repeat family|Glyma.01G059900.1|m.997:365-414;PF1…
Glyma.01G060001	1389	KHN47681.1	KHN47681.1 hypothetical protein glysoja_049158 [Glycine soja]	90.6	_	_	_	_	_	_	_	_	_	_	_	_	_	_	_	m.999|Glyma.01G060001:1-1389(+)	complete	_
Glyma.01G060300	1224	XP_003516385.1	XP_003516385.1 ninja-family protein AFP3 [Glycine max]	100.0	sp|Q9LMX5|AFP2_ARATH	sp|Q9LMX5|AFP2_ARATH Ninja-family protein AFP2 OS=Arabidopsis thaliana GN=AFP2 PE=1 SV=1	52.0	_	_	_	_	_	_	GO:0007165|signal transduction;GO:0009414|response to water deprivation;GO:0009737|response to abscisic acid	GO:0005634|nucleus	_	_	_	_	m.1000|Glyma.01G060300:1-1224(+)	complete	PF16136.2|NINJA_B|Putative nuclear localisation signal|Glyma.01G060300.1|m.1000:142-264;PF07897.8|EAR|Ethylene-responsive binding factor-associated repression|Glyma.01G060300.1|m.1000:85-121;PF16135.2|Jas|TPL-binding domain in jasmonate signalling|Glyma.01G060300.1|m.1000:333-399
Glyma.01G060450	159	_	_	_	_	_	_	_	_	_	_	_	_	_	_	_	_	_	_	_	_	_
Glyma.01G060600	660	KRH75070.1	KRH75070.1 hypothetical protein GLYMA_01G060600 [Glycine max]	100.0	sp|Q9SUP7|HMGB6_ARATH	sp|Q9SUP7|HMGB6_ARATH High mobility group B protein 6 OS=Arabidopsis thaliana GN=HMGB6 PE=2 SV=1	69.0	_	_	_	_	_	_		GO:0005634|nucleus	GO:0003677|DNA binding;GO:0003700|DNA-binding transcription factor activity	ko:K09273	UBTF		m.1001|Glyma.01G060600:1-660(+)	complete	PF00505.16|HMG_box|HMG (high mobility group) box|Glyma.01G060600.1|m.1001:1-52;PF00505.16|HMG_box|HMG (high mobility group) box|Glyma.01G060600.1|m.1001:106-172;PF09011.7|HMG_box_2|HMG-box domain|Glyma.01G060600.1|m.1001:1-50;PF09011.7|HMG_box_2|HMG-box domain|Glyma.01G060600.1|m.1001:104-171
Glyma.01G060700	2118	XP_003517845.1	XP_003517845.1 pre-mRNA-splicing factor ATP-dependent RNA helicase DEAH10 isoform X1 [Glycine max]	100.0	sp|F4IE66|PRP22_ARATH	sp|F4IE66|PRP22_ARATH Pre-mRNA-splicing factor ATP-dependent RNA helicase DEAH10 OS=Arabidopsis thaliana GN=RID1 PE=1 SV=1	85.7	_	_	_	_	_	_	GO:0006396|RNA processing;GO:0006397|mRNA processing;GO:0008380|RNA splicing;GO:0043484|regulation of RNA splicing	GO:0005634|nucleus;GO:0005681|spliceosomal complex;GO:0005730|nucleolus;GO:0005737|cytoplasm	GO:0003723|RNA binding;GO:0005524|ATP binding	ko:K12818	DHX8, PRP22	path:ko03040	m.1002|Glyma.01G060700:1-2118(+)	complete	PF07717.13|OB_NTP_bind|Oligonucleotide/oligosaccharide-binding (OB)-fold|Glyma.01G060700.1|m.1002:618-700;PF04408.20|HA2|Helicase associated domain (HA2)|Glyma.01G060700.1|m.1002:462-551;PF00271.28|Helicase_C|Helicase conserved C-terminal domain|Glyma.01G060700.1|m.1002:271-401
Glyma.01G060800	465	KRH75072.1	KRH75072.1 hypothetical protein GLYMA_01G060800 [Glycine max]	100.0	_	_	_	_	_	_	_	_	_	_	_	_	_	_	_	_	_	_
Glyma.01G060900	327	NP_001238317.1	NP_001238317.1 uncharacterized protein LOC100499684 [Glycine max]	100.0	sp|B3H4F1|SP1L1_ARATH	sp|B3H4F1|SP1L1_ARATH Protein SPIRAL1-like 1 OS=Arabidopsis thaliana GN=SP1L1 PE=2 SV=1	66.4	_	_	_	_	_	_		GO:0005874|microtubule	_	ko:K18635	SPR1		m.1006|Glyma.01G060900:1-327(+)	complete	_
Glyma.01G061000	798	KHN44937.1	KHN44937.1 hypothetical protein glysoja_036148 [Glycine soja]	100.0	_	_	_	_	_	_	_	_	_	_	_	_	_	_	_	m.1007|Glyma.01G061000:1-798(+)	complete	_
Glyma.01G061100	1563	XP_003517846.1	XP_003517846.1 cytochrome P450 78A5 [Glycine max]	100.0	sp|Q9LMX7|C78A5_ARATH	sp|Q9LMX7|C78A5_ARATH Cytochrome P450 78A5 OS=Arabidopsis thaliana GN=CYP78A5 PE=2 SV=1	76.6	_	_	_	_	_	_	GO:0008284|positive regulation of cell population proliferation;GO:0035265|organ growth;GO:0040009|regulation of growth rate;GO:0044550|secondary metabolite biosynthetic process;GO:0046622|positive regulation of organ growth;GO:0048437|floral organ development	GO:0005783|endoplasmic reticulum;GO:0016020|membrane;GO:0016021|integral component of membrane	GO:0005506|iron ion binding;GO:0016709|oxidoreductase activity, acting on paired donors, with incorporation or reduction of molecular oxygen, NAD(P)H as one donor, and incorporation of one atom of oxygen;GO:0020037|heme binding	ko:K20619	CYP78A		m.1008|Glyma.01G061100:1-1563(+)	complete	PF00067.19|p450|Cytochrome P450|Glyma.01G061100.1|m.1008:60-501
Glyma.01G061200	231	KHN44935.1	KHN44935.1 Codeine O-demethylase [Glycine soja]	100.0	_	_	_	_	_	_	_	_	_	_	_	_	_	_	_	_	_	_
Glyma.01G061500	2391	XP_006573156.1	XP_006573156.1 serine/threonine-protein kinase dst1 isoform X1 [Glycine max]	100.0	sp|Q86IX1|DST1_DICDI	sp|Q86IX1|DST1_DICDI Serine/threonine-protein kinase dst1 OS=Dictyostelium discoideum GN=dst1 PE=3 SV=1	74.6	_	_	_	_	_	_	GO:0006468|protein phosphorylation;GO:0007165|signal transduction;GO:0007266|Rho protein signal transduction;GO:0007346|regulation of mitotic cell cycle;GO:0008283|cell population proliferation;GO:0012501|programmed cell death;GO:0016477|cell migration;GO:0023014|signal transduction by protein phosphorylation;GO:0030036|actin cytoskeleton organization;GO:0031098|stress-activated protein kinase si…	GO:0005634|nucleus;GO:0005737|cytoplasm	GO:0004674|protein serine/threonine kinase activity;GO:0005524|ATP binding;GO:0046872|metal ion binding;GO:0048365|Rac GTPase binding	ko:K08838	STK24_25_MST4		m.1010|Glyma.01G061500:1-2391(+)	complete	PF00069.22|Pkinase|Protein kinase domain|Glyma.01G061500.3|m.1010:211-465;PF07714.14|Pkinase_Tyr|Protein tyrosine kinase|Glyma.01G061500.3|m.1010:213-461
Glyma.01G061700	3936	XP_003516401.3	XP_003516401.3 auxilin-like protein 1 [Glycine max]	98.5	sp|Q9SU08|AUXI1_ARATH	sp|Q9SU08|AUXI1_ARATH Auxilin-related protein 1 OS=Arabidopsis thaliana GN=AUXI1 PE=1 SV=2	83.9	_	_	_	_	_	_	GO:0006898|receptor-mediated endocytosis	GO:0005783|endoplasmic reticulum;GO:0005794|Golgi apparatus;GO:0005829|cytosol;GO:0005886|plasma membrane;GO:0031410|cytoplasmic vesicle;GO:0031982|vesicle	_	_	_	_	m.1013|Glyma.01G061700:1-3936(+)	complete	_
Glyma.01G061800	1941	XP_006573157.1	XP_006573157.1 uncharacterized protein LOC100804606 [Glycine max]	100.0	sp|Q5UNY4|YL728_MIMIV	sp|Q5UNY4|YL728_MIMIV Uncharacterized protein L728 OS=Acanthamoeba polyphaga mimivirus GN=MIMI_L728 PE=4 SV=1	53.7	_	_	_	_	_	_	_	_	_	_	_	_	m.1016|Glyma.01G061800:1-1941(+)	complete	PF11443.5|DUF2828|Domain of unknown function (DUF2828)|Glyma.01G061800.1|m.1016:66-630
Glyma.01G061900	471	KRH75086.1	KRH75086.1 hypothetical protein GLYMA_01G061900 [Glycine max]	100.0	_	_	_	_	_	_	_	_	_	_	_	_	_	_	_	m.1018|Glyma.01G061900:1-471(+)	complete	PF02576.14|DUF150|Putative ribosome maturation factor RimP|Glyma.01G061900.1|m.1018:26-90
Glyma.01G062000	786	KRH75087.1	KRH75087.1 hypothetical protein GLYMA_01G062000 [Glycine max]	100.0	sp|A2YNH4|6PGL2_ORYSI	sp|A2YNH4|6PGL2_ORYSI Probable 6-phosphogluconolactonase 2 OS=Oryza sativa subsp. indica GN=OsI_025867 PE=3 SV=1	83.4	_	_	_	_	_	_	GO:0005975|carbohydrate metabolic process;GO:0006098|pentose-phosphate shunt		GO:0017057|6-phosphogluconolactonase activity	ko:K01057	PGLS, pgl, devB	path:ko00030;path:ko01100;path:ko01110;path:ko01120;path:ko01130;path:ko01200	m.1022|Glyma.01G062000:1-786(+)	complete	PF01182.17|Glucosamine_iso|Glucosamine-6-phosphate isomerases/6-phosphogluconolactonase|Glyma.01G062000.1|m.1022:14-244
Glyma.01G062100	1722	XP_006573158.1	XP_006573158.1 fructokinase-like 2, chloroplastic [Glycine max]	100.0	sp|F4I0K2|SCKL2_ARATH	sp|F4I0K2|SCKL2_ARATH Fructokinase-like 2, chloroplastic OS=Arabidopsis thaliana GN=FLN2 PE=1 SV=2	83.3	_	_	_	_	_	_	GO:0006355|regulation of transcription, DNA-templated;GO:0009658|chloroplast organization;GO:0009662|etioplast organization;GO:0042793|plastid transcription	GO:0000427|plastid-encoded plastid RNA polymerase complex;GO:0009295|nucleoid;GO:0042644|chloroplast nucleoid	GO:0016301|kinase activity	_	_	_	m.1023|Glyma.01G062100:1-1722(+)	complete	PF00294.21|PfkB|pfkB family carbohydrate kinase|Glyma.01G062100.1|m.1023:238-526
Glyma.01G062200	1254	KHN44928.1	KHN44928.1 Folic acid synthesis protein fol1 [Glycine soja]	100.0	sp|O04862|FOLM_PEA	sp|O04862|FOLM_PEA Folate synthesis bifunctional protein, mitochondrial OS=Pisum sativum GN=MitHPPK/DHPS PE=1 SV=1	92.4	_	_	_	_	_	_	GO:0046654|tetrahydrofolate biosynthetic process;GO:0046656|folic acid biosynthetic process	GO:0005739|mitochondrion	GO:0000287|magnesium ion binding;GO:0003848|2-amino-4-hydroxy-6-hydroxymethyldihydropteridine diphosphokinase activity;GO:0004156|dihydropteroate synthase activity;GO:0005524|ATP binding;GO:0016301|kinase activity	ko:K13941	folKP	path:ko00790;path:ko01100	m.1026|Glyma.01G062200:1-1254(+)	complete	PF00809.19|Pterin_bind|Pterin binding enzyme|Glyma.01G062200.2|m.1026:71-326
Glyma.01G062251	117	_	_	_	_	_	_	_	_	_	_	_	_	_	_	_	_	_	_	_	_	_
Glyma.01G062300	519	XP_003517851.1	XP_003517851.1 peptidyl-prolyl cis-trans isomerase E [Glycine max]	100.0	sp|Q9QZH3|PPIE_MOUSE	sp|Q9QZH3|PPIE_MOUSE Peptidyl-prolyl cis-trans isomerase E OS=Mus musculus GN=Ppie PE=1 SV=2	66.7	_	_	_	_	_	_	GO:0006355|regulation of transcription, DNA-templated;GO:0006397|mRNA processing;GO:0006457|protein folding;GO:0008380|RNA splicing;GO:0045070|positive regulation of viral genome replication	GO:0005634|nucleus;GO:0005829|cytosol;GO:0016607|nuclear speck;GO:0071013|catalytic step 2 spliceosome	GO:0003723|RNA binding;GO:0003755|peptidyl-prolyl cis-trans isomerase activity	ko:K09564	PPIE	path:ko03040	m.1027|Glyma.01G062300:1-519(+)	complete	PF00076.19|RRM_1|RNA recognition motif. (a.k.a. RRM, RBD, or RNP domain)|Glyma.01G062300.2|m.1027:12-81
Glyma.01G062400	2019	NP_001345467.1	NP_001345467.1 putative copper amine oxidase precursor [Glycine max]	100.0	sp|Q43077|AMO_PEA	sp|Q43077|AMO_PEA Primary amine oxidase OS=Pisum sativum PE=1 SV=1	79.8	_	_	_	_	_	_	GO:0009308|amine metabolic process;GO:0055114|oxidation-reduction process;GO:0097185|cellular response to azide		GO:0005507|copper ion binding;GO:0008131|primary amine oxidase activity;GO:0048038|quinone binding;GO:0052593|tryptamine:oxygen oxidoreductase (deaminating) activity;GO:0052594|aminoacetone:oxygen oxidoreductase(deaminating) activity;GO:0052595|aliphatic-amine oxidase activity;GO:0052596|phenethylamine:oxygen oxidoreductase (deaminating) activity;GO:0052597|diamine oxidase activity	ko:K00276	AOC3, AOC2, tynA	path:ko00260;path:ko00350;path:ko00360;path:ko00410;path:ko00950;path:ko00960;path:ko01100;path:ko01110	m.1029|Glyma.01G062400:1-2019(+)	complete	PF01179.17|Cu_amine_oxid|Copper amine oxidase, enzyme domain|Glyma.01G062400.1|m.1029:247-658;PF02728.13|Cu_amine_oxidN3|Copper amine oxidase, N3 domain|Glyma.01G062400.1|m.1029:124-215;PF02727.13|Cu_amine_oxidN2|Copper amine oxidase, N2 domain|Glyma.01G062400.1|m.1029:32-107
Glyma.01G062500	729	KRH75096.1	KRH75096.1 hypothetical protein GLYMA_01G062500 [Glycine max]	100.0	_	_	_	_	_	_	_	_	_	_	_	_	_	_	_	m.1030|Glyma.01G062500:1-729(+)	complete	PF14303.3|NAM-associated|No apical meristem-associated C-terminal domain|Glyma.01G062500.1|m.1030:98-225
Glyma.01G062600	249	KRH75097.1	KRH75097.1 hypothetical protein GLYMA_01G062600 [Glycine max]	100.0	_	_	_	_	_	_	_	_	_	_	_	_	_	_	_	_	_	_
Glyma.01G062700	363	KRH75098.1	KRH75098.1 hypothetical protein GLYMA_01G062700 [Glycine max]	100.0	_	_	_	_	_	_	_	_	_	_	_	_	_	_	_	m.1031|Glyma.01G062700:1-363(+)	complete	PF08660.8|Alg14|Oligosaccharide biosynthesis protein Alg14 like|Glyma.01G062700.1|m.1031:54-105
Glyma.01G062900	3339	XP_014629188.2	XP_014629188.2 receptor-like protein kinase 2 [Glycine max]	100.0	sp|Q9LHP4|RCH2_ARATH	sp|Q9LHP4|RCH2_ARATH Receptor-like protein kinase 2 OS=Arabidopsis thaliana GN=RCH2 PE=1 SV=1	77.7	_	_	_	_	_	_	GO:0010449|root meristem growth;GO:0016032|viral process	GO:0005886|plasma membrane;GO:0016021|integral component of membrane	GO:0004674|protein serine/threonine kinase activity;GO:0005524|ATP binding	_	_	_	m.1032|Glyma.01G062900:1-3339(+)	complete	PF00069.22|Pkinase|Protein kinase domain|Glyma.01G062900.1|m.1032:787-1059;PF07714.14|Pkinase_Tyr|Protein tyrosine kinase|Glyma.01G062900.1|m.1032:787-1061;PF13855.3|LRR_8|Leucine rich repeat|Glyma.01G062900.1|m.1032:109-168;PF08263.9|LRRNT_2|Leucine rich repeat N-terminal domain|Glyma.01G062900.1|m.1032:38-81
Glyma.01G063000	1107	XP_003516432.1	XP_003516432.1 probable UDP-arabinopyranose mutase 1 [Glycine max]	100.0	sp|O04300|RGP1_PEA	sp|O04300|RGP1_PEA Probable UDP-arabinopyranose mutase 1 OS=Pisum sativum GN=UPTG PE=1 SV=1	93.7	_	_	_	_	_	_	GO:0030244|cellulose biosynthetic process;GO:0071555|cell wall organization	GO:0005576|extracellular region;GO:0005618|cell wall;GO:0005794|Golgi apparatus;GO:0009506|plasmodesma	GO:0016757|transferase activity, transferring glycosyl groups;GO:0016866|intramolecular transferase activity	ko:K13379	RGP, UTM	path:ko00520	m.1033|Glyma.01G063000:1-1107(+)	complete	PF03214.10|RGP|Reversibly glycosylated polypeptide|Glyma.01G063000.1|m.1033:15-349
Glyma.01G063100	1095	KHN05624.1	KHN05624.1 Salicylate O-methyltransferase [Glycine soja]	100.0	sp|Q9AR07|JMT_ARATH	sp|Q9AR07|JMT_ARATH Jasmonate O-methyltransferase OS=Arabidopsis thaliana GN=JMT PE=1 SV=3	60.0	_	_	_	_	_	_	GO:0009611|response to wounding;GO:0009694|jasmonic acid metabolic process;GO:0031408|oxylipin biosynthetic process	GO:0005634|nucleus;GO:0005737|cytoplasm	GO:0030795|jasmonate O-methyltransferase activity;GO:0102078|methyl jasmonate methylesterase activity	_	_	_	m.1036|Glyma.01G063100:1-1095(+)	complete	PF03492.12|Methyltransf_7|SAM dependent carboxyl methyltransferase|Glyma.01G063100.1|m.1036:39-363
Glyma.01G063250	345	_	_	_	_	_	_	_	_	_	_	_	_	_	_	_	_	_	_	m.1037|Glyma.01G063250:1-345(+)	complete	_
Glyma.01G063500	525	XP_003517857.1	XP_003517857.1 protein CRABS CLAW [Glycine max]	100.0	sp|Q76EJ0|YABDL_ORYSJ	sp|Q76EJ0|YABDL_ORYSJ Protein DROOPING LEAF OS=Oryza sativa subsp. japonica GN=DL PE=1 SV=1	69.5	_	_	_	_	_	_	GO:0010022|meristem determinacy;GO:0010094|specification of carpel identity;GO:0010254|nectary development;GO:0010582|floral meristem determinacy;GO:0030154|cell differentiation;GO:0048366|leaf development;GO:0048440|carpel development;GO:0048479|style development	GO:0005634|nucleus	GO:0003677|DNA binding;GO:0046872|metal ion binding	_	_	_	m.1038|Glyma.01G063500:1-525(+)	complete	PF04690.10|YABBY|YABBY protein|Glyma.01G063500.1|m.1038:14-157;PF09011.7|HMG_box_2|HMG-box domain|Glyma.01G063500.1|m.1038:113-156
Glyma.01G063600	4950	XP_006573159.1	XP_006573159.1 transcriptional elongation regulator MINIYO isoform X1 [Glycine max]	100.0	sp|Q8GYU3|IYO_ARATH	sp|Q8GYU3|IYO_ARATH Transcriptional elongation regulator MINIYO OS=Arabidopsis thaliana GN=IYO PE=1 SV=1	60.4	_	_	_	_	_	_	GO:0006355|regulation of transcription, DNA-templated;GO:0006366|transcription by RNA polymerase II;GO:0030154|cell differentiation	GO:0005634|nucleus;GO:0005737|cytoplasm	_	ko:K20826	RPAP1		m.1040|Glyma.01G063600:1-4950(+)	complete	PF08620.7|RPAP1_C|RPAP1-like, C-terminal|Glyma.01G063600.1|m.1040:458-527;PF08621.7|RPAP1_N|RPAP1-like, N-terminal|Glyma.01G063600.1|m.1040:338-381
Glyma.01G063700	1452	XP_006573162.1	XP_006573162.1 squamosa promoter-binding-like protein 6 isoform X1 [Glycine max]	100.0	sp|Q94JW8|SPL6_ARATH	sp|Q94JW8|SPL6_ARATH Squamosa promoter-binding-like protein 6 OS=Arabidopsis thaliana GN=SPL6 PE=1 SV=2	52.7	_	_	_	_	_	_	GO:0006351|transcription, DNA-templated;GO:0006355|regulation of transcription, DNA-templated;GO:0010468|regulation of gene expression;GO:0042742|defense response to bacterium	GO:0005634|nucleus	GO:0003677|DNA binding;GO:0003700|DNA-binding transcription factor activity;GO:0046872|metal ion binding	_	_	_	m.1051|Glyma.01G063700:1-1452(+)	complete	PF03110.11|SBP|SBP domain|Glyma.01G063700.1|m.1051:181-254
Glyma.01G063750	120	XP_006290614.1	XP_006290614.1 RINT1-like protein MAG2 [Capsella rubella]	94.1	sp|Q9STU3|MAG2_ARATH	sp|Q9STU3|MAG2_ARATH RINT1-like protein MAG2 OS=Arabidopsis thaliana GN=MAG2 PE=1 SV=1	94.1	_	_	_	_	_	_	GO:0006623|protein targeting to vacuole;GO:0006888|endoplasmic reticulum to Golgi vesicle-mediated transport	GO:0005829|cytosol;GO:0042406|extrinsic component of endoplasmic reticulum membrane	_	ko:K20474	RINT1, TIP20		_	_	_
Glyma.01G063800	1047	XP_003517861.1	XP_003517861.1 protein BIG GRAIN 1-like E [Glycine max]	100.0	sp|Q93Z37|BIG1E_ARATH	sp|Q93Z37|BIG1E_ARATH Protein BIG GRAIN 1-like E OS=Arabidopsis thaliana GN=At1g69160 PE=2 SV=1	52.6	_	_	_	_	_	_	GO:0009734|auxin-activated signaling pathway;GO:0010929|positive regulation of auxin mediated signaling pathway;GO:0060918|auxin transport	GO:0005886|plasma membrane	_	_	_	_	m.1053|Glyma.01G063800:1-1047(+)	complete	_
Glyma.01G064000	309	KRH75122.1	KRH75122.1 hypothetical protein GLYMA_01G064000 [Glycine max]	100.0	_	_	_	_	_	_	_	_	_	_	_	_	_	_	_	m.1054|Glyma.01G064000:1-309(+)	complete	_
Glyma.01G064050	309	XP_003548919.2	XP_003548919.2 V-type proton ATPase subunit C [Glycine max]	92.2	sp|Q9SDS7|VATC_ARATH	sp|Q9SDS7|VATC_ARATH V-type proton ATPase subunit C OS=Arabidopsis thaliana GN=VHA-C PE=1 SV=1	88.2	_	_	_	_	_	_	GO:0009826|unidimensional cell growth	GO:0000221|vacuolar proton-transporting V-type ATPase, V1 domain;GO:0000325|plant-type vacuole;GO:0005773|vacuole;GO:0005774|vacuolar membrane;GO:0005794|Golgi apparatus;GO:0005886|plasma membrane;GO:0009507|chloroplast	GO:0008553|proton-exporting ATPase activity, phosphorylative mechanism	ko:K02148	ATPeV1C, ATP6C	path:ko00190;path:ko01100;path:ko04145;path:ko04150;path:ko04721;path:ko04966;path:ko05110;path:ko05120;path:ko05323	m.1056|Glyma.01G064050:1-309(+)	complete	PF03223.12|V-ATPase_C|V-ATPase subunit C|Glyma.01G064050.1|m.1056:44-93
Glyma.01G064100	741	XP_003516451.1	XP_003516451.1 MADS-box protein CMB1 [Glycine max]	100.0	sp|Q39685|CMB1_DIACA	sp|Q39685|CMB1_DIACA MADS-box protein CMB1 OS=Dianthus caryophyllus GN=CMB1 PE=2 SV=1	72.7	_	_	_	_	_	_	GO:0006351|transcription, DNA-templated;GO:0045944|positive regulation of transcription by RNA polymerase II	GO:0005634|nucleus	GO:0000977|RNA polymerase II regulatory region sequence-specific DNA binding;GO:0003700|DNA-binding transcription factor activity;GO:0046983|protein dimerization activity	ko:K09264	K09264		m.1057|Glyma.01G064100:1-741(+)	complete	PF00319.15|SRF-TF|SRF-type transcription factor (DNA-binding and dimerisation domain)|Glyma.01G064100.1|m.1057:10-57;PF01486.14|K-box|K-box region|Glyma.01G064100.1|m.1057:86-172
Glyma.01G064200	732	XP_003516454.1	XP_003516454.1 truncated transcription factor CAULIFLOWER A [Glycine max]	100.0	sp|P35631|AP1_ARATH	sp|P35631|AP1_ARATH Floral homeotic protein APETALA 1 OS=Arabidopsis thaliana GN=AP1 PE=1 SV=2	80.9	_	_	_	_	_	_	GO:0006351|transcription, DNA-templated;GO:0009908|flower development;GO:0009933|meristem structural organization;GO:0010582|floral meristem determinacy;GO:0030154|cell differentiation;GO:0045893|positive regulation of transcription, DNA-templated;GO:0045944|positive regulation of transcription by RNA polymerase II	GO:0005634|nucleus	GO:0000977|RNA polymerase II regulatory region sequence-specific DNA binding;GO:0003677|DNA binding;GO:0003700|DNA-binding transcription factor activity;GO:0046982|protein heterodimerization activity	ko:K09264	K09264		m.1059|Glyma.01G064200:1-732(+)	complete	PF01486.14|K-box|K-box region|Glyma.01G064200.1|m.1059:85-172;PF00319.15|SRF-TF|SRF-type transcription factor (DNA-binding and dimerisation domain)|Glyma.01G064200.1|m.1059:10-57
Glyma.01G064400	1719	XP_006573167.1	XP_006573167.1 uncharacterized protein LOC100807478 isoform X1 [Glycine max]	100.0	_	_	_	_	_	_	_	_	_	_	_	_	_	_	_	m.1060|Glyma.01G064400:1-1719(+)	complete	_
Glyma.01G064500	315	KHN02614.1	KHN02614.1 hypothetical protein glysoja_048777 [Glycine soja]	100.0	_	_	_	_	_	_	_	_	_	_	_	_	_	_	_	m.1062|Glyma.01G064500:1-315(+)	complete	_
Glyma.01G064600	1359	XP_006573170.1	XP_006573170.1 ACT domain-containing protein ACR4 [Glycine max]	100.0	sp|Q8LJW3|ACR4_ARATH	sp|Q8LJW3|ACR4_ARATH ACT domain-containing protein ACR4 OS=Arabidopsis thaliana GN=ACR4 PE=2 SV=1	86.3	_	_	_	_	_	_		GO:0009506|plasmodesma	_	_	_	_	m.1064|Glyma.01G064600:1-1359(+)	complete	PF01842.22|ACT|ACT domain|Glyma.01G064600.1|m.1064:42-102;PF01842.22|ACT|ACT domain|Glyma.01G064600.1|m.1064:132-184;PF13740.3|ACT_6|ACT domain|Glyma.01G064600.1|m.1064:131-176
Glyma.01G064800	699	KRH75137.1	KRH75137.1 hypothetical protein GLYMA_01G064800 [Glycine max]	100.0	sp|Q945S8|ASHH3_ARATH	sp|Q945S8|ASHH3_ARATH Histone-lysine N-methyltransferase ASHH3 OS=Arabidopsis thaliana GN=ASHH3 PE=2 SV=2	64.7	_	_	_	_	_	_		GO:0000775|chromosome, centromeric region;GO:0005634|nucleus;GO:0005783|endoplasmic reticulum;GO:0009506|plasmodesma	GO:0016279|protein-lysine N-methyltransferase activity;GO:0018024|histone-lysine N-methyltransferase activity	ko:K11423	SETD2, SET2	path:ko00310	m.1065|Glyma.01G064800:1-699(+)	complete	PF00856.25|SET|SET domain|Glyma.01G064800.4|m.1065:55-168
Glyma.01G064900	1554	XP_006573172.1	XP_006573172.1 uncharacterized protein LOC100796112 [Glycine max]	100.0	_	_	_	_	_	_	_	_	_	_	_	_	_	_	_	m.1066|Glyma.01G064900:1-1554(+)	complete	_
Glyma.01G065000	417	XP_025979436.1	XP_025979436.1 uncharacterized protein LOC100799293 [Glycine max]	100.0	_	_	_	_	_	_	_	_	_	_	_	_	_	_	_	m.1068|Glyma.01G065000:1-417(+)	complete	_
Glyma.01G065100	900	XP_003516480.1	XP_003516480.1 uncharacterized protein LOC100800894 [Glycine max]	100.0	_	_	_	_	_	_	_	_	_	_	_	_	_	_	_	m.1069|Glyma.01G065100:1-900(+)	complete	PF03909.14|BSD|BSD domain|Glyma.01G065100.1|m.1069:146-194
Glyma.01G065400	1512	XP_003517871.2	XP_003517871.2 lysosomal Pro-X carboxypeptidase isoform X1 [Glycine max]	99.8	sp|Q7TMR0|PCP_MOUSE	sp|Q7TMR0|PCP_MOUSE Lysosomal Pro-X carboxypeptidase OS=Mus musculus GN=Prcp PE=1 SV=2	56.6	_	_	_	_	_	_	GO:0002155|regulation of thyroid hormone mediated signaling pathway;GO:0002353|plasma kallikrein-kinin cascade;GO:0003085|negative regulation of systemic arterial blood pressure;GO:0006508|proteolysis;GO:0042593|glucose homeostasis;GO:0043535|regulation of blood vessel endothelial cell migration;GO:0060055|angiogenesis involved in wound healing;GO:0097009|energy homeostasis;GO:2000377|regulation …	GO:0005764|lysosome;GO:0045178|basal part of cell;GO:0070062|extracellular exosome	GO:0004180|carboxypeptidase activity;GO:0008236|serine-type peptidase activity;GO:0008239|dipeptidyl-peptidase activity	ko:K01285	PRCP	path:ko04614;path:ko04974	m.1071|Glyma.01G065400:1-1512(+)	complete	PF05577.9|Peptidase_S28|Serine carboxypeptidase S28|Glyma.01G065400.1|m.1071:61-475
Glyma.01G065500	759	KRH75151.1	KRH75151.1 hypothetical protein GLYMA_01G065500 [Glycine max]	100.0	_	_	_	_	_	_	_	_	_	_	_	_	_	_	_	m.1072|Glyma.01G065500:1-759(+)	complete	PF02897.12|Peptidase_S9_N|Prolyl oligopeptidase, N-terminal beta-propeller domain|Glyma.01G065500.2|m.1072:46-251
Glyma.01G065600	1131	KHN29943.1	KHN29943.1 Protease 2 [Glycine soja]	95.1	sp|O07834|DAPB1_PSEMX	sp|O07834|DAPB1_PSEMX Dipeptidyl aminopeptidase BI OS=Pseudoxanthomonas mexicana GN=dapb1 PE=1 SV=1	63.0	_	_	_	_	_	_	GO:0051603|proteolysis involved in cellular protein catabolic process		GO:0004252|serine-type endopeptidase activity;GO:0008239|dipeptidyl-peptidase activity;GO:0070008|serine-type exopeptidase activity	_	_	_	m.1075|Glyma.01G065600:1-1131(+)	complete	PF00326.18|Peptidase_S9|Prolyl oligopeptidase family|Glyma.01G065600.3|m.1075:172-327
Glyma.01G065800	2661	XP_006573177.1	XP_006573177.1 disease resistance protein RGA2 [Glycine max]	100.0	sp|Q7XBQ9|RGA2_SOLBU	sp|Q7XBQ9|RGA2_SOLBU Disease resistance protein RGA2 OS=Solanum bulbocastanum GN=RGA2 PE=1 SV=1	62.4	_	_	_	_	_	_	GO:0006952|defense response		GO:0005524|ATP binding;GO:0043531|ADP binding	_	_	_	m.1077|Glyma.01G065800:1-2661(+)	complete	PF00931.19|NB-ARC|NB-ARC domain|Glyma.01G065800.1|m.1077:170-452
Glyma.01G066000	1110	XP_003516497.1	XP_003516497.1 pectinesterase PPME1 [Glycine max]	100.0	sp|Q84WM7|PPME1_ARATH	sp|Q84WM7|PPME1_ARATH Pectinesterase PPME1 OS=Arabidopsis thaliana GN=PPME1 PE=1 SV=1	73.4	_	_	_	_	_	_	GO:0009860|pollen tube growth;GO:0042545|cell wall modification;GO:0045490|pectin catabolic process;GO:0050829|defense response to Gram-negative bacterium	GO:0005576|extracellular region;GO:0005783|endoplasmic reticulum;GO:0005794|Golgi apparatus;GO:0009505|plant-type cell wall;GO:0090406|pollen tube	GO:0030599|pectinesterase activity;GO:0045330|aspartyl esterase activity	ko:K01051	E3.1.1.11	path:ko00040;path:ko01100	m.1079|Glyma.01G066000:1-1110(+)	complete	PF01095.16|Pectinesterase|Pectinesterase|Glyma.01G066000.1|m.1079:71-357
Glyma.01G066100	1110	XP_003517875.1	XP_003517875.1 pectinesterase PPME1 [Glycine max]	100.0	sp|Q84WM7|PPME1_ARATH	sp|Q84WM7|PPME1_ARATH Pectinesterase PPME1 OS=Arabidopsis thaliana GN=PPME1 PE=1 SV=1	73.4	_	_	_	_	_	_	GO:0009860|pollen tube growth;GO:0042545|cell wall modification;GO:0045490|pectin catabolic process;GO:0050829|defense response to Gram-negative bacterium	GO:0005576|extracellular region;GO:0005783|endoplasmic reticulum;GO:0005794|Golgi apparatus;GO:0009505|plant-type cell wall;GO:0090406|pollen tube	GO:0030599|pectinesterase activity;GO:0045330|aspartyl esterase activity	ko:K01051	E3.1.1.11	path:ko00040;path:ko01100	m.1080|Glyma.01G066100:1-1110(+)	complete	PF01095.16|Pectinesterase|Pectinesterase|Glyma.01G066100.1|m.1080:71-357
Glyma.01G066200	189	KRH75158.1	KRH75158.1 hypothetical protein GLYMA_01G066200 [Glycine max]	100.0	_	_	_	_	_	_	_	_	_	_	_	_	_	_	_	_	_	_
Glyma.01G066300	1110	NP_001234964.2	NP_001234964.2 putative pectinesterase precursor [Glycine max]	100.0	sp|Q84WM7|PPME1_ARATH	sp|Q84WM7|PPME1_ARATH Pectinesterase PPME1 OS=Arabidopsis thaliana GN=PPME1 PE=1 SV=1	73.7	_	_	_	_	_	_	GO:0009860|pollen tube growth;GO:0042545|cell wall modification;GO:0045490|pectin catabolic process;GO:0050829|defense response to Gram-negative bacterium	GO:0005576|extracellular region;GO:0005783|endoplasmic reticulum;GO:0005794|Golgi apparatus;GO:0009505|plant-type cell wall;GO:0090406|pollen tube	GO:0030599|pectinesterase activity;GO:0045330|aspartyl esterase activity	ko:K01051	E3.1.1.11	path:ko00040;path:ko01100	m.1081|Glyma.01G066300:1-1110(+)	complete	PF01095.16|Pectinesterase|Pectinesterase|Glyma.01G066300.1|m.1081:71-356
Glyma.01G066500	1566	XP_003517877.1	XP_003517877.1 O-fucosyltransferase 34 [Glycine max]	100.0	sp|Q4V398|OFT34_ARATH	sp|Q4V398|OFT34_ARATH O-fucosyltransferase 34 OS=Arabidopsis thaliana GN=OFUT34 PE=2 SV=1	77.2	_	_	_	_	_	_	GO:0006004|fucose metabolic process;GO:0006486|protein glycosylation	GO:0005737|cytoplasm;GO:0016021|integral component of membrane	GO:0016757|transferase activity, transferring glycosyl groups	_	_	_	m.1082|Glyma.01G066500:1-1566(+)	complete	PF10250.6|O-FucT|GDP-fucose protein O-fucosyltransferase|Glyma.01G066500.1|m.1082:126-446
Glyma.01G066600	1011	XP_006572868.1	XP_006572868.1 uncharacterized protein LOC100795416 isoform X1 [Glycine max]	100.0	sp|Q9CAA4|BIM2_ARATH	sp|Q9CAA4|BIM2_ARATH Transcription factor BIM2 OS=Arabidopsis thaliana GN=BIM2 PE=1 SV=1	68.2	_	_	_	_	_	_	GO:0006351|transcription, DNA-templated	GO:0005634|nucleus	GO:0003700|DNA-binding transcription factor activity;GO:0043565|sequence-specific DNA binding;GO:0046983|protein dimerization activity	_	_	_	m.1083|Glyma.01G066600:1-1011(+)	complete	PF00010.23|HLH|Helix-loop-helix DNA-binding domain|Glyma.01G066600.1|m.1083:47-96
Glyma.01G067000	1920	XP_006573180.1	XP_006573180.1 phosphatidylinositol 4-kinase gamma 5 [Glycine max]	100.0	sp|Q9SI52|P4KG7_ARATH	sp|Q9SI52|P4KG7_ARATH Phosphatidylinositol 4-kinase gamma 7 OS=Arabidopsis thaliana GN=PI4KG7 PE=1 SV=2	76.5	_	_	_	_	_	_	GO:0046777|protein autophosphorylation;GO:0046854|phosphatidylinositol phosphorylation		GO:0004430|1-phosphatidylinositol 4-kinase activity;GO:0005524|ATP binding	_	_	_	m.1089|Glyma.01G067000:1-1920(+)	complete	PF00454.24|PI3_PI4_kinase|Phosphatidylinositol 3- and 4-kinase|Glyma.01G067000.1|m.1089:166-416
Glyma.01G067100	1401	XP_003517884.1	XP_003517884.1 UDP-glycosyltransferase 89A2 [Glycine max]	100.0	sp|Q9LZD8|U89A2_ARATH	sp|Q9LZD8|U89A2_ARATH UDP-glycosyltransferase 89A2 OS=Arabidopsis thaliana GN=UGT89A2 PE=2 SV=1	67.7	_	_	_	_	_	_	GO:0008152|metabolic process	GO:0043231|intracellular membrane-bounded organelle	GO:0008194|UDP-glycosyltransferase activity;GO:0035251|UDP-glucosyltransferase activity;GO:0080043|quercetin 3-O-glucosyltransferase activity;GO:0080044|quercetin 7-O-glucosyltransferase activity	_	_	_	m.1090|Glyma.01G067100:1-1401(+)	complete	PF00201.15|UDPGT|UDP-glucoronosyl and UDP-glucosyl transferase|Glyma.01G067100.1|m.1090:268-398
Glyma.01G067200	1077	XP_003516602.1	XP_003516602.1 GDSL esterase/lipase At2g03980 [Glycine max]	100.0	sp|Q9SIF5|GDL32_ARATH	sp|Q9SIF5|GDL32_ARATH GDSL esterase/lipase At2g03980 OS=Arabidopsis thaliana GN=At2g03980 PE=2 SV=1	60.5	_	_	_	_	_	_	GO:0016042|lipid catabolic process	GO:0005576|extracellular region	GO:0016788|hydrolase activity, acting on ester bonds	_	_	_	m.1092|Glyma.01G067200:1-1077(+)	complete	PF00657.19|Lipase_GDSL|GDSL-like Lipase/Acylhydrolase|Glyma.01G067200.1|m.1092:39-276
Glyma.01G067300	576	KRH75173.1	KRH75173.1 hypothetical protein GLYMA_01G067300 [Glycine max]	100.0	sp|P18616|NRPB1_ARATH	sp|P18616|NRPB1_ARATH DNA-directed RNA polymerase II subunit 1 OS=Arabidopsis thaliana GN=NRPB1 PE=1 SV=3	69.6	_	_	_	_	_	_	GO:0006366|transcription by RNA polymerase II	GO:0005665|RNA polymerase II, core complex;GO:0005773|vacuole;GO:0009506|plasmodesma;GO:0009507|chloroplast	GO:0003677|DNA binding;GO:0003899|DNA-directed 5'-3' RNA polymerase activity;GO:0046872|metal ion binding	ko:K03006	RPB1, POLR2A	path:ko00230;path:ko00240;path:ko01100;path:ko03020;path:ko05016;path:ko05168;path:ko05169	m.1093|Glyma.01G067300:1-576(+)	complete	PF04997.9|RNA_pol_Rpb1_1|RNA polymerase Rpb1, domain 1|Glyma.01G067300.1|m.1093:34-184
Glyma.01G067400	918	KRH75175.1	KRH75175.1 hypothetical protein GLYMA_01G067400 [Glycine max]	100.0	_	_	_	_	_	_	_	_	_	_	_	_	_	_	_	m.1095|Glyma.01G067400:1-918(+)	complete	_
Glyma.01G067600	1611	XP_003516606.1	XP_003516606.1 sugar transport protein 12 isoform X2 [Glycine max]	100.0	sp|P23586|STP1_ARATH	sp|P23586|STP1_ARATH Sugar transport protein 1 OS=Arabidopsis thaliana GN=STP1 PE=1 SV=2	79.3	_	_	_	_	_	_	GO:0015749|monosaccharide transmembrane transport;GO:0046323|glucose import	GO:0005634|nucleus;GO:0005773|vacuole;GO:0005886|plasma membrane;GO:0009506|plasmodesma;GO:0016021|integral component of membrane	GO:0005351|carbohydrate:proton symporter activity;GO:0005355|glucose transmembrane transporter activity;GO:0015145|monosaccharide transmembrane transporter activity	_	_	_	m.1096|Glyma.01G067600:1-1611(+)	complete	PF00083.21|Sugar_tr|Sugar (and other) transporter|Glyma.01G067600.1|m.1096:48-511;PF07690.13|MFS_1|Major Facilitator Superfamily|Glyma.01G067600.1|m.1096:101-462
Glyma.01G067700	258	KRH75178.1	KRH75178.1 hypothetical protein GLYMA_01G067700 [Glycine max]	100.0	_	_	_	_	_	_	_	_	_	_	_	_	_	_	_	_	_	_
Glyma.01G067800	942	XP_006573182.1	XP_006573182.1 transcription factor MYB53 [Glycine max]	100.0	sp|Q9LXF1|MYB16_ARATH	sp|Q9LXF1|MYB16_ARATH Transcription factor MYB16 OS=Arabidopsis thaliana GN=MYB16 PE=2 SV=1	70.2	_	_	_	_	_	_	GO:0000902|cell morphogenesis;GO:0006351|transcription, DNA-templated;GO:0006357|regulation of transcription by RNA polymerase II;GO:0009651|response to salt stress;GO:0009723|response to ethylene;GO:0009733|response to auxin;GO:0009739|response to gibberellin;GO:0009751|response to salicylic acid;GO:0009753|response to jasmonic acid;GO:0030154|cell differentiation;GO:0035017|cuticle pattern form…	GO:0005634|nucleus	GO:0000981|DNA-binding transcription factor activity, RNA polymerase II-specific;GO:0001135|RNA polymerase II transcription regulator recruiting activity;GO:0003700|DNA-binding transcription factor activity;GO:0043565|sequence-specific DNA binding;GO:0044212|transcription regulatory region DNA binding	ko:K09422	MYBP		m.1097|Glyma.01G067800:1-942(+)	complete	PF00249.28|Myb_DNA-binding|Myb-like DNA-binding domain|Glyma.01G067800.1|m.1097:14-61;PF00249.28|Myb_DNA-binding|Myb-like DNA-binding domain|Glyma.01G067800.1|m.1097:67-112;PF13921.3|Myb_DNA-bind_6|Myb-like DNA-binding domain|Glyma.01G067800.1|m.1097:17-77;PF13921.3|Myb_DNA-bind_6|Myb-like DNA-binding domain|Glyma.01G067800.1|m.1097:70-116
Glyma.01G067900	1044	KHN15644.1	KHN15644.1 Rae1-like protein [Glycine soja]	100.0	sp|Q38942|RAE1_ARATH	sp|Q38942|RAE1_ARATH Protein RAE1 OS=Arabidopsis thaliana GN=RAE1 PE=1 SV=2	90.0	_	_	_	_	_	_	GO:0000972|transcription-dependent tethering of RNA polymerase II gene DNA at nuclear periphery;GO:0006405|RNA export from nucleus;GO:0006606|protein import into nucleus;GO:0051028|mRNA transport	GO:0005635|nuclear envelope;GO:0005643|nuclear pore;GO:0005829|cytosol;GO:0080008|Cul4-RING E3 ubiquitin ligase complex	GO:0003723|RNA binding;GO:0043130|ubiquitin binding	ko:K14298	RAE1, GLE2	path:ko03013;path:ko05164	m.1098|Glyma.01G067900:1-1044(+)	complete	PF00400.29|WD40|WD domain, G-beta repeat|Glyma.01G067900.1|m.1098:24-50;PF00400.29|WD40|WD domain, G-beta repeat|Glyma.01G067900.1|m.1098:68-97;PF00400.29|WD40|WD domain, G-beta repeat|Glyma.01G067900.1|m.1098:111-140;PF00400.29|WD40|WD domain, G-beta repeat|Glyma.01G067900.1|m.1098:232-272
Glyma.01G068000	2382	XP_003516650.1	XP_003516650.1 heat shock protein 90-5, chloroplastic [Glycine max]	100.0	sp|Q9SIF2|HS905_ARATH	sp|Q9SIF2|HS905_ARATH Heat shock protein 90-5, chloroplastic OS=Arabidopsis thaliana GN=HSP90-5 PE=1 SV=1	86.0	_	_	_	_	_	_	GO:0006457|protein folding;GO:0009408|response to heat;GO:0009414|response to water deprivation;GO:0009651|response to salt stress;GO:0009704|de-etiolation;GO:0010157|response to chlorate;GO:0045037|protein import into chloroplast stroma	GO:0005739|mitochondrion;GO:0005774|vacuolar membrane;GO:0009507|chloroplast;GO:0009536|plastid;GO:0009570|chloroplast stroma;GO:0009941|chloroplast envelope	GO:0005524|ATP binding;GO:0042803|protein homodimerization activity;GO:0051082|unfolded protein binding	ko:K09487	HSP90B, TRA1	path:ko04141;path:ko04151;path:ko04626;path:ko04657;path:ko04915;path:ko04918;path:ko05200;path:ko05215;path:ko05418	m.1099|Glyma.01G068000:1-2382(+)	complete	PF00183.15|HSP90|Hsp90 protein|Glyma.01G068000.1|m.1099:268-770;PF02518.23|HATPase_c|Histidine kinase-, DNA gyrase B-, and HSP90-like ATPase|Glyma.01G068000.1|m.1099:104-264;PF13589.3|HATPase_c_3|Histidine kinase-, DNA gyrase B-, and HSP90-like ATPase|Glyma.01G068000.1|m.1099:105-245
Glyma.01G068100	1110	XP_003517889.1	XP_003517889.1 pectinesterase PPME1 [Glycine max]	100.0	sp|Q84WM7|PPME1_ARATH	sp|Q84WM7|PPME1_ARATH Pectinesterase PPME1 OS=Arabidopsis thaliana GN=PPME1 PE=1 SV=1	73.4	_	_	_	_	_	_	GO:0009860|pollen tube growth;GO:0042545|cell wall modification;GO:0045490|pectin catabolic process;GO:0050829|defense response to Gram-negative bacterium	GO:0005576|extracellular region;GO:0005783|endoplasmic reticulum;GO:0005794|Golgi apparatus;GO:0009505|plant-type cell wall;GO:0090406|pollen tube	GO:0030599|pectinesterase activity;GO:0045330|aspartyl esterase activity	ko:K01051	E3.1.1.11	path:ko00040;path:ko01100	m.1101|Glyma.01G068100:1-1110(+)	complete	PF01095.16|Pectinesterase|Pectinesterase|Glyma.01G068100.1|m.1101:71-356
Glyma.01G068200	750	XP_014629306.1	XP_014629306.1 protein SRG1 [Glycine max]	100.0	sp|Q39224|SRG1_ARATH	sp|Q39224|SRG1_ARATH Protein SRG1 OS=Arabidopsis thaliana GN=SRG1 PE=2 SV=1	75.8	_	_	_	_	_	_	GO:0010150|leaf senescence		GO:0016682|oxidoreductase activity, acting on diphenols and related substances as donors, oxygen as acceptor;GO:0046872|metal ion binding	_	_	_	m.1102|Glyma.01G068200:1-750(+)	complete	PF03171.17|2OG-FeII_Oxy|2OG-Fe(II) oxygenase superfamily|Glyma.01G068200.1|m.1102:100-197
Glyma.01G068600	1653	XP_006573184.1	XP_006573184.1 transcription factor bHLH49 isoform X1 [Glycine max]	100.0	sp|Q9CAA9|BH049_ARATH	sp|Q9CAA9|BH049_ARATH Transcription factor bHLH49 OS=Arabidopsis thaliana GN=BHLH49 PE=1 SV=1	50.7	_	_	_	_	_	_	GO:0006351|transcription, DNA-templated;GO:0006355|regulation of transcription, DNA-templated;GO:0040008|regulation of growth	GO:0005634|nucleus	GO:0003700|DNA-binding transcription factor activity;GO:0043565|sequence-specific DNA binding;GO:0046983|protein dimerization activity	_	_	_	m.1108|Glyma.01G068600:1-1653(+)	complete	PF00010.23|HLH|Helix-loop-helix DNA-binding domain|Glyma.01G068600.1|m.1108:366-414
Glyma.01G068800	2046	XP_006573186.1	XP_006573186.1 WPP domain-interacting tail-anchored protein 2 isoform X1 [Glycine max]	100.0	sp|A8MQR0|WIT2_ARATH	sp|A8MQR0|WIT2_ARATH WPP domain-interacting tail-anchored protein 2 OS=Arabidopsis thaliana GN=WIT2 PE=1 SV=1	65.2	_	_	_	_	_	_	GO:2000769|regulation of establishment or maintenance of cell polarity regulating cell shape	GO:0016021|integral component of membrane	_	_	_	_	m.1110|Glyma.01G068800:1-2046(+)	complete	_
Glyma.01G068900	195	KRH75194.1	KRH75194.1 hypothetical protein GLYMA_01G068900 [Glycine max]	100.0	_	_	_	_	_	_	_	_	_	_	_	_	_	_	_	_	_	_
Glyma.01G069000	351	KRH75196.1	KRH75196.1 hypothetical protein GLYMA_01G069000 [Glycine max]	100.0	_	_	_	_	_	_	_	_	_	_	_	_	_	_	_	m.1115|Glyma.01G069000:1-351(+)	complete	_
Glyma.01G069150	150	_	_	_	_	_	_	_	_	_	_	_	_	_	_	_	_	_	_	_	_	_
Glyma.01G069200	171	KHN31088.1	KHN31088.1 40S ribosomal protein S10-3 [Glycine soja]	100.0	sp|Q9LTF2|RS103_ARATH	sp|Q9LTF2|RS103_ARATH 40S ribosomal protein S10-3 OS=Arabidopsis thaliana GN=RPS10C PE=2 SV=2	92.3	_	_	_	_	_	_	GO:0000028|ribosomal small subunit assembly	GO:0005618|cell wall;GO:0016020|membrane;GO:0022626|cytosolic ribosome;GO:0022627|cytosolic small ribosomal subunit;GO:0042788|polysomal ribosome	GO:0003723|RNA binding;GO:0003729|mRNA binding;GO:0003735|structural constituent of ribosome	ko:K02947	RP-S10e, RPS10	path:ko03010	_	_	_
Glyma.01G069300	597	NP_001236950.1	NP_001236950.1 bZIP transcription factor bZIP35 [Glycine max]	100.0	sp|Q9FMC2|BZP43_ARATH	sp|Q9FMC2|BZP43_ARATH Basic leucine zipper 43 OS=Arabidopsis thaliana GN=BZIP43 PE=1 SV=1	65.1	_	_	_	_	_	_	GO:0006351|transcription, DNA-templated	GO:0005634|nucleus	GO:0003677|DNA binding;GO:0003700|DNA-binding transcription factor activity	_	_	_	m.1116|Glyma.01G069300:1-597(+)	complete	PF00170.18|bZIP_1|bZIP transcription factor|Glyma.01G069300.1|m.1116:83-141;PF07716.12|bZIP_2|Basic region leucine zipper|Glyma.01G069300.1|m.1116:81-127;PF03131.14|bZIP_Maf|bZIP Maf transcription factor|Glyma.01G069300.1|m.1116:83-144
Glyma.01G069400	285	XP_006573190.1	XP_006573190.1 phytosulfokines 1 [Glycine max]	100.0	_	_	_	_	_	_	_	_	_	_	_	_	_	_	_	_	_	_
Glyma.01G069500	1818	XP_003516734.2	XP_003516734.2 ruBisCO large subunit-binding protein subunit beta, chloroplastic isoform X1 [Glycine max]	100.0	sp|Q9C667|CPNB4_ARATH	sp|Q9C667|CPNB4_ARATH Chaperonin 60 subunit beta 4, chloroplastic OS=Arabidopsis thaliana GN=CPN60B4 PE=1 SV=1	84.7	_	_	_	_	_	_	GO:0006457|protein folding;GO:0006458|'de novo' protein folding;GO:0042026|protein refolding;GO:0061077|chaperone-mediated protein folding	GO:0005829|cytosol;GO:0009507|chloroplast;GO:0009570|chloroplast stroma;GO:0009941|chloroplast envelope	GO:0005524|ATP binding;GO:0044183|protein folding chaperone;GO:0051082|unfolded protein binding	ko:K04077	groEL, HSPD1	path:ko03018;path:ko04212;path:ko04940;path:ko05134;path:ko05152	m.1118|Glyma.01G069500:1-1818(+)	complete	PF00118.21|Cpn60_TCP1|TCP-1/cpn60 chaperonin family|Glyma.01G069500.1|m.1118:54-557
Glyma.01G069600	147	KHN31083.1	KHN31083.1 hypothetical protein glysoja_030734, partial [Glycine soja]	100.0	_	_	_	_	_	_	_	_	_	_	_	_	_	_	_	_	_	_
Glyma.01G069650	312	XP_006573193.1	XP_006573193.1 uncharacterized protein LOC102661947 [Glycine max]	100.0	sp|Q93VR3|GME_ARATH	sp|Q93VR3|GME_ARATH GDP-mannose 3,5-epimerase OS=Arabidopsis thaliana GN=At5g28840 PE=1 SV=1	97.7	_	_	_	_	_	_	GO:0019853|L-ascorbic acid biosynthetic process	GO:0005829|cytosol	GO:0047918|GDP-mannose 3,5-epimerase activity;GO:0051287|NAD binding	_	_	_	_	_	_
Glyma.01G069700	516	KHN31081.1	KHN31081.1 hypothetical protein glysoja_030732 [Glycine soja]	100.0	_	_	_	_	_	_	_	_	_	_	_	_	_	_	_	m.1124|Glyma.01G069700:1-516(+)	complete	_
Glyma.01G069750	105	_	_	_	_	_	_	_	_	_	_	_	_	_	_	_	_	_	_	_	_	_
Glyma.01G069850	141	KHN15030.1	KHN15030.1 Heparanase-like protein 3 [Glycine soja]	95.7	sp|Q9FZP1|HPSE3_ARATH	sp|Q9FZP1|HPSE3_ARATH Heparanase-like protein 3 OS=Arabidopsis thaliana GN=At5g34940 PE=2 SV=2	80.4	_	_	_	_	_	_		GO:0005576|extracellular region;GO:0005765|lysosomal membrane;GO:0009505|plant-type cell wall	GO:0004566|beta-glucuronidase activity	ko:K07964	HPSE	path:ko00531;path:ko01100;path:ko05205	_	_	_
Glyma.01G070150	759	XP_003516781.1	XP_003516781.1 uncharacterized protein LOC100782698 [Glycine max]	100.0	_	_	_	_	_	_	_	_	_	_	_	_	_	_	_	m.1125|Glyma.01G070150:1-759(+)	complete	_
Glyma.01G070200	1014	KRH75211.1	KRH75211.1 hypothetical protein GLYMA_01G070200 [Glycine max]	100.0	sp|Q96519|PER11_ARATH	sp|Q96519|PER11_ARATH Peroxidase 11 OS=Arabidopsis thaliana GN=PER11 PE=1 SV=1	83.8	_	_	_	_	_	_	GO:0006979|response to oxidative stress;GO:0042744|hydrogen peroxide catabolic process;GO:0048511|rhythmic process	GO:0005576|extracellular region	GO:0004601|peroxidase activity;GO:0020037|heme binding;GO:0046872|metal ion binding	ko:K00430	E1.11.1.7	path:ko00940;path:ko01100;path:ko01110	m.1127|Glyma.01G070200:1-1014(+)	complete	PF00141.20|peroxidase|Peroxidase|Glyma.01G070200.2|m.1127:48-299
Glyma.01G070300	1995	XP_003517896.1	XP_003517896.1 uridine-cytidine kinase C [Glycine max]	100.0	sp|Q54R62|UCKC_DICDI	sp|Q54R62|UCKC_DICDI Uridine-cytidine kinase C OS=Dictyostelium discoideum GN=udkC PE=3 SV=1	72.3	_	_	_	_	_	_	GO:0006206|pyrimidine nucleobase metabolic process;GO:0043097|pyrimidine nucleoside salvage;GO:0044206|UMP salvage;GO:0044211|CTP salvage	GO:0005829|cytosol	GO:0004849|uridine kinase activity;GO:0005524|ATP binding	_	_	_	m.1128|Glyma.01G070300:1-1995(+)	complete	PF00485.15|PRK|Phosphoribulokinase / Uridine kinase family|Glyma.01G070300.3|m.1128:68-236;PF01928.18|CYTH|CYTH domain|Glyma.01G070300.3|m.1128:269-404
Glyma.01G070400	957	NP_001242582.1	NP_001242582.1 uncharacterized protein LOC100784302 [Glycine max]	100.0	_	_	_	_	_	_	_	_	_	_	_	_	_	_	_	m.1130|Glyma.01G070400:1-957(+)	complete	PF07837.9|FTCD_N|Formiminotransferase domain, N-terminal subdomain|Glyma.01G070400.1|m.1130:20-213
Glyma.01G070601	342	XP_022963859.1	XP_022963859.1 uncharacterized protein LOC111464047 [Cucurbita moschata]	79.8	_	_	_	_	_	_	_	_	_	_	_	_	_	_	_	m.1131|Glyma.01G070601:1-342(+)	complete	PF13961.3|DUF4219|Domain of unknown function (DUF4219)|Glyma.01G070601.1|m.1131:21-42
Glyma.01G070700	1203	KRH75219.2	KRH75219.2 LOW QUALITY PROTEIN: hypothetical protein GLYMA_01G070700 [Glycine max]	100.0	sp|P09342|ILVB1_TOBAC	sp|P09342|ILVB1_TOBAC Acetolactate synthase 1, chloroplastic OS=Nicotiana tabacum GN=ALS SURA PE=1 SV=1	73.2	_	_	_	_	_	_	GO:0009097|isoleucine biosynthetic process;GO:0009099|valine biosynthetic process;GO:0009635|response to herbicide	GO:0009507|chloroplast	GO:0000287|magnesium ion binding;GO:0003984|acetolactate synthase activity;GO:0030976|thiamine pyrophosphate binding;GO:0050660|flavin adenine dinucleotide binding	ko:K01652	E2.2.1.6L, ilvB, ilvG, ilvI	path:ko00290;path:ko00650;path:ko00660;path:ko00770;path:ko01100;path:ko01110;path:ko01130;path:ko01210;path:ko01230	m.1132|Glyma.01G070700:1-1203(+)	complete	PF02775.18|TPP_enzyme_C|Thiamine pyrophosphate enzyme, C-terminal TPP binding domain|Glyma.01G070700.1|m.1132:270-300;PF02775.18|TPP_enzyme_C|Thiamine pyrophosphate enzyme, C-terminal TPP binding domain|Glyma.01G070700.1|m.1132:302-385
Glyma.01G071000	657	KHN23617.1	KHN23617.1 hypothetical protein glysoja_046357 [Glycine soja]	100.0	_	_	_	_	_	_	_	_	_	_	_	_	_	_	_	m.1133|Glyma.01G071000:1-657(+)	complete	_
Glyma.01G071100	843	KRH75223.1	KRH75223.1 hypothetical protein GLYMA_01G071100 [Glycine max]	100.0	_	_	_	_	_	_	_	_	_	_	_	_	_	_	_	m.1134|Glyma.01G071100:1-843(+)	complete	PF02721.11|DUF223|Domain of unknown function DUF223|Glyma.01G071100.1|m.1134:40-127
Glyma.01G071300	1068	XP_006573201.1	XP_006573201.1 S-adenosylmethionine decarboxylase proenzyme [Glycine max]	100.0	sp|Q9M4D8|DCAM_VICFA	sp|Q9M4D8|DCAM_VICFA S-adenosylmethionine decarboxylase proenzyme OS=Vicia faba GN=SAMDC PE=2 SV=1	90.1	_	_	_	_	_	_	GO:0006557|S-adenosylmethioninamine biosynthetic process;GO:0006597|spermine biosynthetic process;GO:0008295|spermidine biosynthetic process		GO:0004014|adenosylmethionine decarboxylase activity	ko:K01611	speD, AMD1	path:ko00270;path:ko00330;path:ko01100	m.1135|Glyma.01G071300:1-1068(+)	complete	PF01536.13|SAM_decarbox|Adenosylmethionine decarboxylase|Glyma.01G071300.2|m.1135:9-332
Glyma.01G071301	108	_	_	_	_	_	_	_	_	_	_	_	_	_	_	_	_	_	_	_	_	_
Glyma.01G071400	162	KRH75225.1	KRH75225.1 hypothetical protein GLYMA_01G071400 [Glycine max]	100.0	_	_	_	_	_	_	_	_	_	_	_	_	_	_	_	_	_	_
Glyma.01G071600	153	KHN07169.1	KHN07169.1 hypothetical protein glysoja_047193 [Glycine soja]	100.0	_	_	_	_	_	_	_	_	_	_	_	_	_	_	_	_	_	_
Glyma.01G071700	1866	XP_003517902.1	XP_003517902.1 protein NSP-INTERACTING KINASE 2 [Glycine max]	100.0	sp|Q9LFS4|NIK1_ARATH	sp|Q9LFS4|NIK1_ARATH Protein NSP-INTERACTING KINASE 1 OS=Arabidopsis thaliana GN=NIK1 PE=1 SV=1	86.6	_	_	_	_	_	_	GO:0006468|protein phosphorylation;GO:0007166|cell surface receptor signaling pathway;GO:0016032|viral process;GO:0034504|protein localization to nucleus;GO:0040015|negative regulation of multicellular organism growth;GO:0046777|protein autophosphorylation;GO:0051607|defense response to virus	GO:0005654|nucleoplasm;GO:0005737|cytoplasm;GO:0005886|plasma membrane;GO:0016021|integral component of membrane	GO:0004672|protein kinase activity;GO:0004675|transmembrane receptor protein serine/threonine kinase activity;GO:0005524|ATP binding	_	_	_	m.1137|Glyma.01G071700:1-1866(+)	complete	PF00069.22|Pkinase|Protein kinase domain|Glyma.01G071700.1|m.1137:302-567;PF07714.14|Pkinase_Tyr|Protein tyrosine kinase|Glyma.01G071700.1|m.1137:304-570;PF13855.3|LRR_8|Leucine rich repeat|Glyma.01G071700.1|m.1137:97-157;PF13855.3|LRR_8|Leucine rich repeat|Glyma.01G071700.1|m.1137:122-181;PF08263.9|LRRNT_2|Leucine rich repeat N-terminal domain|Glyma.01G071700.1|m.1137:31-70;PF00560.30|LRR_1|Leuc…
Glyma.01G071800	588	KHN44017.1	KHN44017.1 Omega-3 fatty acid desaturase, endoplasmic reticulum [Glycine soja]	100.0	sp|P32291|FAD3E_VIGRR	sp|P32291|FAD3E_VIGRR Omega-3 fatty acid desaturase, endoplasmic reticulum OS=Vigna radiata var. radiata GN=ARG1 PE=2 SV=1	92.1	_	_	_	_	_	_	GO:0006636|unsaturated fatty acid biosynthetic process	GO:0005789|endoplasmic reticulum membrane;GO:0016021|integral component of membrane	GO:0016717|oxidoreductase activity, acting on paired donors, with oxidation of a pair of donors resulting in the reduction of molecular oxygen to two molecules of water	ko:K10257	FAD3, FAD7, FAD8, desB		m.1141|Glyma.01G071800:1-588(+)	complete	PF00487.21|FA_desaturase|Fatty acid desaturase|Glyma.01G071800.1|m.1141:3-181
Glyma.01G072000	1266	XP_003517903.1	XP_003517903.1 F-box/FBD/LRR-repeat protein At1g13570 [Glycine max]	100.0	sp|Q9FZ70|FDL1_ARATH	sp|Q9FZ70|FDL1_ARATH F-box/FBD/LRR-repeat protein At1g13570 OS=Arabidopsis thaliana GN=At1g13570 PE=2 SV=1	72.8	_	_	_	_	_	_	_	_	_	_	_	_	m.1143|Glyma.01G072000:1-1266(+)	complete	PF08387.7|FBD|FBD|Glyma.01G072000.1|m.1143:351-387;PF07723.10|LRR_2|Leucine Rich Repeat|Glyma.01G072000.1|m.1143:159-183
Glyma.01G072300	1599	KRH75238.1	KRH75238.1 hypothetical protein GLYMA_01G072300, partial [Glycine max]	100.0	_	_	_	_	_	_	_	_	_	_	_	_	_	_	_	m.1145|Glyma.01G072300:1-1599(+)	complete	_
Glyma.01G072400	3210	KRH75239.1	KRH75239.1 hypothetical protein GLYMA_01G072400 [Glycine max]	92.1	_	_	_	_	_	_	_	_	_	_	_	_	_	_	_	m.1147|Glyma.01G072400:1-3210(+)	complete	_
Glyma.01G072450	1638	KHN47519.1	KHN47519.1 Putative disease resistance protein [Glycine soja]	100.0	_	_	_	_	_	_	_	_	_	_	_	_	_	_	_	m.1148|Glyma.01G072450:1-1638(+)	complete	PF00931.19|NB-ARC|NB-ARC domain|Glyma.01G072450.1|m.1148:160-280;PF00931.19|NB-ARC|NB-ARC domain|Glyma.01G072450.1|m.1148:335-469;PF00004.26|AAA|ATPase family associated with various cellular activities (AAA)|Glyma.01G072450.1|m.1148:180-281
Glyma.01G072900	351	KRH75244.1	KRH75244.1 hypothetical protein GLYMA_01G072900 [Glycine max]	100.0	sp|F4HYG2|IRE3_ARATH	sp|F4HYG2|IRE3_ARATH Probable serine/threonine protein kinase IRE3 OS=Arabidopsis thaliana GN=IRE3 PE=2 SV=1	65.5	_	_	_	_	_	_	GO:0018105|peptidyl-serine phosphorylation;GO:0035556|intracellular signal transduction	GO:0005622|intracellular	GO:0004674|protein serine/threonine kinase activity;GO:0005524|ATP binding;GO:0016301|kinase activity;GO:0046872|metal ion binding	_	_	_	_	_	_
Glyma.01G072950	153	_	_	_	_	_	_	_	_	_	_	_	_	_	_	_	_	_	_	_	_	_
Glyma.01G073000	417	KRH75245.1	KRH75245.1 hypothetical protein GLYMA_01G073000 [Glycine max]	100.0	sp|O23240|D2HDH_ARATH	sp|O23240|D2HDH_ARATH D-2-hydroxyglutarate dehydrogenase, mitochondrial OS=Arabidopsis thaliana GN=D2HGDH PE=1 SV=3	84.6	_	_	_	_	_	_	GO:0006807|nitrogen compound metabolic process;GO:0009853|photorespiration;GO:0019516|lactate oxidation;GO:0022904|respiratory electron transport chain	GO:0005739|mitochondrion	GO:0004458|D-lactate dehydrogenase (cytochrome) activity;GO:0047545|2-hydroxyglutarate dehydrogenase activity;GO:0051990|(R)-2-hydroxyglutarate dehydrogenase activity;GO:0071949|FAD binding	ko:K18204	D2HGDH		m.1151|Glyma.01G073000:1-417(+)	complete	_
Glyma.01G073200	1845	XP_003516802.1	XP_003516802.1 carotenoid cleavage dioxygenase 7, chloroplastic [Glycine max]	100.0	sp|Q7XJM2|CCD7_ARATH	sp|Q7XJM2|CCD7_ARATH Carotenoid cleavage dioxygenase 7, chloroplastic OS=Arabidopsis thaliana GN=CCD7 PE=1 SV=1	79.1	_	_	_	_	_	_	GO:0010223|secondary shoot formation;GO:0016121|carotene catabolic process;GO:1901601|strigolactone biosynthetic process	GO:0009507|chloroplast	GO:0016702|oxidoreductase activity, acting on single donors with incorporation of molecular oxygen, incorporation of two atoms of oxygen;GO:0046872|metal ion binding;GO:0102395|9-cis-beta-carotene 9',10'-cleavage oxygenase activity	ko:K17912	CCD7	path:ko00906	m.1170|Glyma.01G073200:1-1845(+)	complete	PF03055.12|RPE65|Retinal pigment epithelial membrane protein|Glyma.01G073200.1|m.1170:73-612
Glyma.01G073400	2637	XP_006573215.1	XP_006573215.1 probable helicase CHR10 [Glycine max]	100.0	sp|F4IV45|CHR10_ARATH	sp|F4IV45|CHR10_ARATH Probable helicase CHR10 OS=Arabidopsis thaliana GN=CHR10 PE=3 SV=1	80.1	_	_	_	_	_	_	GO:0006351|transcription, DNA-templated;GO:0006355|regulation of transcription, DNA-templated;GO:0016569|covalent chromatin modification	GO:0005634|nucleus	GO:0003677|DNA binding;GO:0004386|helicase activity;GO:0005524|ATP binding	ko:K20092	CHD1L		m.1169|Glyma.01G073400:1-2637(+)	complete	PF00176.20|SNF2_N|SNF2 family N-terminal domain|Glyma.01G073400.1|m.1169:57-346;PF00271.28|Helicase_C|Helicase conserved C-terminal domain|Glyma.01G073400.1|m.1169:367-491
Glyma.01G073500	1044	KRH75256.1	KRH75256.1 hypothetical protein GLYMA_01G073500 [Glycine max]	100.0	sp|O81908|PPR2_ARATH	sp|O81908|PPR2_ARATH Pentatricopeptide repeat-containing protein At1g02060, chloroplastic OS=Arabidopsis thaliana GN=At1g02060 PE=2 SV=2	72.5	_	_	_	_	_	_	GO:0009451|RNA modification	GO:0009507|chloroplast;GO:0043231|intracellular membrane-bounded organelle	GO:0003723|RNA binding;GO:0004519|endonuclease activity	_	_	_	m.1167|Glyma.01G073500:1-1044(+)	complete	PF13041.3|PPR_2|PPR repeat family|Glyma.01G073500.3|m.1167:66-116;PF13041.3|PPR_2|PPR repeat family|Glyma.01G073500.3|m.1167:102-151;PF13041.3|PPR_2|PPR repeat family|Glyma.01G073500.3|m.1167:138-187;PF13041.3|PPR_2|PPR repeat family|Glyma.01G073500.3|m.1167:174-210;PF13041.3|PPR_2|PPR repeat family|Glyma.01G073500.3|m.1167:245-293;PF12854.4|PPR_1|PPR repeat|Glyma.01G073500.3|m.1167:99-131;PF1285…
Glyma.01G073600	1167	XP_003516799.1	XP_003516799.1 type III polyketide synthase A [Glycine max]	100.0	sp|O23674|PKSA_ARATH	sp|O23674|PKSA_ARATH Type III polyketide synthase A OS=Arabidopsis thaliana GN=PKSA PE=1 SV=1	88.0	_	_	_	_	_	_	GO:0009813|flavonoid biosynthetic process;GO:0010584|pollen exine formation;GO:0030639|polyketide biosynthetic process;GO:0080110|sporopollenin biosynthetic process	GO:0005783|endoplasmic reticulum	GO:0090439|tetraketide alpha-pyrone synthase activity	_	_	_	m.1166|Glyma.01G073600:1-1167(+)	complete	PF00195.16|Chal_sti_synt_N|Chalcone and stilbene synthases, N-terminal domain|Glyma.01G073600.1|m.1166:16-236;PF02797.12|Chal_sti_synt_C|Chalcone and stilbene synthases, C-terminal domain|Glyma.01G073600.1|m.1166:246-388;PF08545.7|ACP_syn_III|3-Oxoacyl-[acyl-carrier-protein (ACP)] synthase III|Glyma.01G073600.1|m.1166:171-235;PF08392.9|FAE1_CUT1_RppA|FAE1/Type III polyketide synthase-like protein…
Glyma.01G074000	2664	XP_006573207.1	XP_006573207.1 E3 ubiquitin-protein ligase BRE1-like 1 [Glycine max]	99.2	sp|Q8RXD6|BRE1A_ARATH	sp|Q8RXD6|BRE1A_ARATH E3 ubiquitin-protein ligase BRE1-like 1 OS=Arabidopsis thaliana GN=HUB1 PE=1 SV=1	64.6	_	_	_	_	_	_	GO:0006513|protein monoubiquitination;GO:0009817|defense response to fungus, incompatible interaction;GO:0009965|leaf morphogenesis;GO:0010162|seed dormancy process;GO:0010228|vegetative to reproductive phase transition of meristem;GO:0010389|regulation of G2/M transition of mitotic cell cycle;GO:0010390|histone monoubiquitination;GO:0016049|cell growth;GO:0033523|histone H2B ubiquitination;GO:00…	GO:0005634|nucleus;GO:0005739|mitochondrion	GO:0004842|ubiquitin-protein transferase activity;GO:0042803|protein homodimerization activity;GO:0046872|metal ion binding	ko:K10696	BRE1		m.1165|Glyma.01G074000:1-2664(+)	complete	PF13920.3|zf-C3HC4_3|Zinc finger, C3HC4 type (RING finger)|Glyma.01G074000.6|m.1165:834-875;PF00097.22|zf-C3HC4|Zinc finger, C3HC4 type (RING finger)|Glyma.01G074000.6|m.1165:835-873;PF13923.3|zf-C3HC4_2|Zinc finger, C3HC4 type (RING finger)|Glyma.01G074000.6|m.1165:834-873
Glyma.01G074200	792	XP_003516798.1	XP_003516798.1 ethylene-responsive transcription factor ERF034 [Glycine max]	100.0	sp|Q8LBQ7|ERF34_ARATH	sp|Q8LBQ7|ERF34_ARATH Ethylene-responsive transcription factor ERF034 OS=Arabidopsis thaliana GN=ERF034 PE=2 SV=2	62.4	_	_	_	_	_	_	GO:0006351|transcription, DNA-templated;GO:0009873|ethylene-activated signaling pathway	GO:0005634|nucleus	GO:0003700|DNA-binding transcription factor activity;GO:0044212|transcription regulatory region DNA binding	_	_	_	m.1159|Glyma.01G074200:1-792(+)	complete	PF00847.17|AP2|AP2 domain|Glyma.01G074200.1|m.1159:72-123
Glyma.01G074400	318	KRH75268.1	KRH75268.1 hypothetical protein GLYMA_01G074400 [Glycine max]	100.0	_	_	_	_	_	_	_	_	_	_	_	_	_	_	_	m.1152|Glyma.01G074400:1-318(+)	complete	_
Glyma.01G074450	405	XP_020209038.1	XP_020209038.1 uncharacterized protein LOC109793973 [Cajanus cajan]	72.3	_	_	_	_	_	_	_	_	_	_	_	_	_	_	_	m.1160|Glyma.01G074450:1-405(+)	complete	_
Glyma.01G074500	945	XP_006606961.1	XP_006606961.1 uncharacterized protein LOC100780830 isoform X1 [Glycine max]	100.0	_	_	_	_	_	_	_	_	_	_	_	_	_	_	_	m.1153|Glyma.01G074500:1-945(+)	complete	PF00300.19|His_Phos_1|Histidine phosphatase superfamily (branch 1)|Glyma.01G074500.1|m.1153:69-169;PF00300.19|His_Phos_1|Histidine phosphatase superfamily (branch 1)|Glyma.01G074500.1|m.1153:203-257
Glyma.01G074600	1395	XP_003556942.1	XP_003556942.1 hydroquinone glucosyltransferase [Glycine max]	100.0	sp|Q9AR73|HQGT_RAUSE	sp|Q9AR73|HQGT_RAUSE Hydroquinone glucosyltransferase OS=Rauvolfia serpentina GN=AS PE=1 SV=1	69.4	_	_	_	_	_	_	GO:0008152|metabolic process		GO:0050505|hydroquinone glucosyltransferase activity	ko:K08237	E2.4.1.218		m.1158|Glyma.01G074600:1-1395(+)	complete	PF00201.15|UDPGT|UDP-glucoronosyl and UDP-glucosyl transferase|Glyma.01G074600.1|m.1158:263-391
Glyma.01G074700	2277	XP_006573216.1	XP_006573216.1 nuclear pore complex protein NUP62 [Glycine max]	100.0	sp|Q8L7F7|NUP62_ARATH	sp|Q8L7F7|NUP62_ARATH Nuclear pore complex protein NUP62 OS=Arabidopsis thaliana GN=NUP62 PE=1 SV=1	90.8	_	_	_	_	_	_	GO:0006606|protein import into nucleus;GO:0010930|negative regulation of auxin mediated signaling pathway;GO:0051028|mRNA transport;GO:0071426|ribonucleoprotein complex export from nucleus	GO:0005635|nuclear envelope;GO:0005829|cytosol;GO:0034399|nuclear periphery;GO:0044613|nuclear pore central transport channel	GO:0005543|phospholipid binding;GO:0017056|structural constituent of nuclear pore	ko:K14306	NUP62, NSP1	path:ko03013	m.1171|Glyma.01G074700:1-2277(+)	complete	PF05064.10|Nsp1_C|Nsp1-like C-terminal region|Glyma.01G074700.1|m.1171:546-648
Glyma.01G074800	711	NP_001242683.2	NP_001242683.2 uncharacterized protein LOC100795590 [Glycine max]	100.0	_	_	_	_	_	_	_	_	_	_	_	_	_	_	_	m.1174|Glyma.01G074800:1-711(+)	complete	_
Glyma.01G075100	399	KRH75280.1	KRH75280.1 hypothetical protein GLYMA_01G075100 [Glycine max]	100.0	sp|F4IW10|EFGM2_ARATH	sp|F4IW10|EFGM2_ARATH Elongation factor G-2, mitochondrial OS=Arabidopsis thaliana GN=MEFG2 PE=1 SV=1	83.7	_	_	_	_	_	_	GO:0046686|response to cadmium ion;GO:0070125|mitochondrial translational elongation	GO:0005739|mitochondrion	GO:0003746|translation elongation factor activity;GO:0003924|GTPase activity;GO:0005525|GTP binding	ko:K02355	fusA, GFM, EFG		m.1175|Glyma.01G075100:1-399(+)	complete	PF00009.24|GTP_EFTU|Elongation factor Tu GTP binding domain|Glyma.01G075100.1|m.1175:61-132
Glyma.01G075300	588	KRH75282.1	KRH75282.1 hypothetical protein GLYMA_01G075300 [Glycine max]	100.0	sp|Q9C641|EFGM1_ARATH	sp|Q9C641|EFGM1_ARATH Elongation factor G-1, mitochondrial OS=Arabidopsis thaliana GN=MEFG1 PE=1 SV=1	93.5	_	_	_	_	_	_	GO:0070125|mitochondrial translational elongation	GO:0005739|mitochondrion	GO:0003746|translation elongation factor activity;GO:0003924|GTPase activity;GO:0005524|ATP binding;GO:0005525|GTP binding	ko:K02355	fusA, GFM, EFG		m.1177|Glyma.01G075300:1-588(+)	complete	PF00009.24|GTP_EFTU|Elongation factor Tu GTP binding domain|Glyma.01G075300.1|m.1177:23-129
Glyma.01G075400	1410	XP_003516805.1	XP_003516805.1 elongation factor G-2, mitochondrial isoform X1 [Glycine max]	100.0	sp|F4IW10|EFGM2_ARATH	sp|F4IW10|EFGM2_ARATH Elongation factor G-2, mitochondrial OS=Arabidopsis thaliana GN=MEFG2 PE=1 SV=1	94.7	_	_	_	_	_	_	GO:0046686|response to cadmium ion;GO:0070125|mitochondrial translational elongation	GO:0005739|mitochondrion	GO:0003746|translation elongation factor activity;GO:0003924|GTPase activity;GO:0005525|GTP binding	ko:K02355	fusA, GFM, EFG		m.1178|Glyma.01G075400:1-1410(+)	complete	PF03764.15|EFG_IV|Elongation factor G, domain IV|Glyma.01G075400.2|m.1178:248-368;PF14492.3|EFG_II|Elongation Factor G, domain II|Glyma.01G075400.2|m.1178:173-247;PF00679.21|EFG_C|Elongation factor G C-terminus|Glyma.01G075400.2|m.1178:371-457;PF03144.22|GTP_EFTU_D2|Elongation factor Tu domain 2|Glyma.01G075400.2|m.1178:94-160
Glyma.01G075500	207	KRH75284.1	KRH75284.1 hypothetical protein GLYMA_01G075500 [Glycine max]	100.0	_	_	_	_	_	_	_	_	_	_	_	_	_	_	_	_	_	_
Glyma.01G075700	318	XP_003516806.1	XP_003516806.1 stress-response A/B barrel domain-containing protein At5g22580 [Glycine max]	100.0	sp|Q9FK81|Y5258_ARATH	sp|Q9FK81|Y5258_ARATH Stress-response A/B barrel domain-containing protein At5g22580 OS=Arabidopsis thaliana GN=At5g22580 PE=1 SV=1	75.0	_	_	_	_	_	_		GO:0009507|chloroplast	GO:0046872|metal ion binding	_	_	_	m.1180|Glyma.01G075700:1-318(+)	complete	PF07876.9|Dabb|Stress responsive A/B Barrel Domain|Glyma.01G075700.1|m.1180:5-97
Glyma.01G075800	1035	XP_003517942.1	XP_003517942.1 squamosa promoter-binding-like protein 7 isoform X1 [Glycine max]	100.0	sp|Q01JD1|SPL7_ORYSI	sp|Q01JD1|SPL7_ORYSI Squamosa promoter-binding-like protein 7 OS=Oryza sativa subsp. indica GN=SPL7 PE=2 SV=1	68.3	_	_	_	_	_	_	GO:0006351|transcription, DNA-templated;GO:0006355|regulation of transcription, DNA-templated	GO:0005634|nucleus	GO:0003677|DNA binding;GO:0046872|metal ion binding	_	_	_	m.1181|Glyma.01G075800:1-1035(+)	complete	PF03110.11|SBP|SBP domain|Glyma.01G075800.1|m.1181:179-252
Glyma.01G075900	864	XP_014629444.1	XP_014629444.1 squamosa promoter-binding-like protein 8 isoform X2 [Glycine max]	100.0	sp|Q8GXL3|SPL8_ARATH	sp|Q8GXL3|SPL8_ARATH Squamosa promoter-binding-like protein 8 OS=Arabidopsis thaliana GN=SPL8 PE=1 SV=2	53.0	_	_	_	_	_	_	GO:0006351|transcription, DNA-templated;GO:0006355|regulation of transcription, DNA-templated;GO:0009554|megasporogenesis;GO:0009556|microsporogenesis;GO:0030154|cell differentiation;GO:0048653|anther development	GO:0005634|nucleus;GO:0005737|cytoplasm	GO:0003677|DNA binding;GO:0046872|metal ion binding	_	_	_	m.1185|Glyma.01G075900:1-864(+)	complete	PF03110.11|SBP|SBP domain|Glyma.01G075900.1|m.1185:172-245
Glyma.01G076000	216	KRH75289.1	KRH75289.1 hypothetical protein GLYMA_01G076000 [Glycine max]	100.0	sp|Q8HVY4|RPOC1_SOYBN	sp|Q8HVY4|RPOC1_SOYBN DNA-directed RNA polymerase subunit beta' OS=Glycine max GN=rpoC1 PE=3 SV=2	97.1	_	_	_	_	_	_	GO:0006351|transcription, DNA-templated	GO:0000428|DNA-directed RNA polymerase complex;GO:0009507|chloroplast	GO:0003677|DNA binding;GO:0003899|DNA-directed 5'-3' RNA polymerase activity	ko:K03046	rpoC	path:ko00230;path:ko00240;path:ko01100;path:ko03020	_	_	_
Glyma.01G076100	726	XP_006573219.1	XP_006573219.1 probable plastid-lipid-associated protein 11, chloroplastic isoform X2 [Glycine max]	100.0	sp|O81304|PAP11_ARATH	sp|O81304|PAP11_ARATH Probable plastid-lipid-associated protein 11, chloroplastic OS=Arabidopsis thaliana GN=PAP11 PE=2 SV=1	82.4	_	_	_	_	_	_		GO:0009534|chloroplast thylakoid	_	_	_	_	m.1195|Glyma.01G076100:1-726(+)	complete	PF04755.9|PAP_fibrillin|PAP_fibrillin|Glyma.01G076100.1|m.1195:40-204
Glyma.01G076200	381	XP_006573220.1	XP_006573220.1 uncharacterized protein LOC100797722 [Glycine max]	100.0	_	_	_	_	_	_	_	_	_	_	_	_	_	_	_	_	_	_
Glyma.01G076700	498	KHN25005.1	KHN25005.1 hypothetical protein glysoja_047817 [Glycine soja]	100.0	_	_	_	_	_	_	_	_	_	_	_	_	_	_	_	m.1198|Glyma.01G076700:1-498(+)	complete	_
Glyma.01G076900	1377	XP_003516808.1	XP_003516808.1 transcription factor UNE10 [Glycine max]	100.0	sp|Q8GZ38|UNE10_ARATH	sp|Q8GZ38|UNE10_ARATH Transcription factor UNE10 OS=Arabidopsis thaliana GN=UNE10 PE=2 SV=1	61.7	_	_	_	_	_	_	GO:0006351|transcription, DNA-templated;GO:0006355|regulation of transcription, DNA-templated;GO:0009567|double fertilization forming a zygote and endosperm	GO:0005634|nucleus;GO:0009506|plasmodesma	GO:0003677|DNA binding;GO:0003700|DNA-binding transcription factor activity;GO:0046983|protein dimerization activity	_	_	_	m.1199|Glyma.01G076900:1-1377(+)	complete	PF00010.23|HLH|Helix-loop-helix DNA-binding domain|Glyma.01G076900.1|m.1199:275-320
Glyma.01G077000	834	NP_001238660.1	NP_001238660.1 cytokinin induced message [Glycine max]	100.0	sp|Q9SHY6|EXPB2_ARATH	sp|Q9SHY6|EXPB2_ARATH Putative expansin-B2 OS=Arabidopsis thaliana GN=EXPB2 PE=3 SV=2	68.2	_	_	_	_	_	_	GO:0009826|unidimensional cell growth;GO:0009828|plant-type cell wall loosening;GO:0019953|sexual reproduction	GO:0005576|extracellular region;GO:0005618|cell wall;GO:0016020|membrane	_	_	_	_	m.1201|Glyma.01G077000:1-834(+)	complete	PF01357.18|Pollen_allerg_1|Pollen allergen|Glyma.01G077000.1|m.1201:177-260;PF03330.15|DPBB_1|Lytic transglycolase|Glyma.01G077000.1|m.1201:85-164
Glyma.01G077100	558	NP_001235047.1	NP_001235047.1 CASP-like protein 2D1 [Glycine max]	100.0	sp|C6T2J5|CSPL4_SOYBN	sp|C6T2J5|CSPL4_SOYBN CASP-like protein 2D1 OS=Glycine max PE=2 SV=1	100.0	_	_	_	_	_	_		GO:0005886|plasma membrane;GO:0016021|integral component of membrane	GO:0051536|iron-sulfur cluster binding	_	_	_	m.1202|Glyma.01G077100:1-558(+)	complete	PF04535.9|DUF588|Domain of unknown function (DUF588)|Glyma.01G077100.1|m.1202:21-156
Glyma.01G077200	5106	XP_006573221.1	XP_006573221.1 DNA repair protein UVH3 isoform X1 [Glycine max]	100.0	sp|Q9ATY5|UVH3_ARATH	sp|Q9ATY5|UVH3_ARATH DNA repair protein UVH3 OS=Arabidopsis thaliana GN=UVH3 PE=2 SV=1	55.7	_	_	_	_	_	_	GO:0006289|nucleotide-excision repair;GO:0009408|response to heat;GO:0010213|non-photoreactive DNA repair	GO:0005634|nucleus	GO:0003697|single-stranded DNA binding;GO:0004519|endonuclease activity;GO:0046872|metal ion binding	ko:K10846	ERCC5, XPG, RAD2	path:ko03420	m.1206|Glyma.01G077200:1-5106(+)	complete	PF00752.14|XPG_N|XPG N-terminal domain|Glyma.01G077200.1|m.1206:1-97;PF00867.15|XPG_I|XPG I-region|Glyma.01G077200.1|m.1206:1032-1115
Glyma.01G077300	1503	XP_003516809.1	XP_003516809.1 uncharacterized protein At5g03900, chloroplastic [Glycine max]	100.0	sp|Q8GW20|Y5390_ARATH	sp|Q8GW20|Y5390_ARATH Uncharacterized protein At5g03900, chloroplastic OS=Arabidopsis thaliana GN=At5g03900 PE=2 SV=2	80.5	_	_	_	_	_	_	GO:0016226|iron-sulfur cluster assembly;GO:0097428|protein maturation by iron-sulfur cluster transfer	GO:0005759|mitochondrial matrix;GO:0009536|plastid;GO:0009941|chloroplast envelope;GO:0016021|integral component of membrane	GO:0008198|ferrous iron binding;GO:0051537|2 iron, 2 sulfur cluster binding	_	_	_	m.1209|Glyma.01G077300:1-1503(+)	complete	_
Glyma.01G077400	2934	XP_006573226.1	XP_006573226.1 GPI ethanolamine phosphate transferase 1 isoform X1 [Glycine max]	100.0	sp|Q9R1S3|PIGN_MOUSE	sp|Q9R1S3|PIGN_MOUSE GPI ethanolamine phosphate transferase 1 OS=Mus musculus GN=Pign PE=2 SV=2	58.1	_	_	_	_	_	_	GO:0006506|GPI anchor biosynthetic process	GO:0005789|endoplasmic reticulum membrane;GO:0005829|cytosol;GO:0005886|plasma membrane;GO:0016020|membrane;GO:0016021|integral component of membrane	GO:0016780|phosphotransferase activity, for other substituted phosphate groups;GO:0051377|mannose-ethanolamine phosphotransferase activity	ko:K05285	PIGN	path:ko00563;path:ko01100	m.1210|Glyma.01G077400:1-2934(+)	complete	PF04987.11|PigN|Phosphatidylinositolglycan class N (PIG-N)|Glyma.01G077400.1|m.1210:456-929
Glyma.01G077600	1635	XP_003516811.1	XP_003516811.1 protease Do-like 9 [Glycine max]	100.0	sp|Q9FL12|DEGP9_ARATH	sp|Q9FL12|DEGP9_ARATH Protease Do-like 9 OS=Arabidopsis thaliana GN=DEGP9 PE=1 SV=1	81.9	_	_	_	_	_	_		GO:0005730|nucleolus;GO:0009507|chloroplast	GO:0004252|serine-type endopeptidase activity	_	_	_	m.1215|Glyma.01G077600:1-1635(+)	complete	PF13365.3|Trypsin_2|Trypsin-like peptidase domain|Glyma.01G077600.1|m.1215:111-248;PF00089.23|Trypsin|Trypsin|Glyma.01G077600.1|m.1215:97-272
Glyma.01G077700	1104	XP_003516812.1	XP_003516812.1 WAT1-related protein At3g28050 [Glycine max]	100.0	sp|Q94JU2|WTR18_ARATH	sp|Q94JU2|WTR18_ARATH WAT1-related protein At3g28050 OS=Arabidopsis thaliana GN=At3g28050 PE=2 SV=1	73.7	_	_	_	_	_	_	GO:0006810|transport	GO:0005886|plasma membrane;GO:0016021|integral component of membrane	GO:0022857|transmembrane transporter activity	_	_	_	m.1216|Glyma.01G077700:1-1104(+)	complete	PF00892.17|EamA|EamA-like transporter family|Glyma.01G077700.1|m.1216:24-153
Glyma.01G077900	717	NP_001304544.2	NP_001304544.2 uncharacterized protein LOC100801971 [Glycine max]	100.0	_	_	_	_	_	_	_	_	_	_	_	_	_	_	_	m.1218|Glyma.01G077900:1-717(+)	complete	_
Glyma.01G078000	870	XP_003517958.1	XP_003517958.1 cysteine-rich repeat secretory protein 15 [Glycine max]	100.0	sp|Q6NKQ9|CRR15_ARATH	sp|Q6NKQ9|CRR15_ARATH Cysteine-rich repeat secretory protein 15 OS=Arabidopsis thaliana GN=CRRSP15 PE=1 SV=1	79.3	_	_	_	_	_	_	GO:0006810|transport;GO:0016032|viral process	GO:0009506|plasmodesma;GO:0016021|integral component of membrane	_	_	_	_	m.1220|Glyma.01G078000:1-870(+)	complete	PF01657.14|Stress-antifung|Salt stress response/antifungal|Glyma.01G078000.1|m.1220:47-144;PF01657.14|Stress-antifung|Salt stress response/antifungal|Glyma.01G078000.1|m.1220:161-243
Glyma.01G078150	171	_	_	_	_	_	_	_	_	_	_	_	_	_	_	_	_	_	_	_	_	_
Glyma.01G078200	489	XP_003517959.1	XP_003517959.1 auxin-responsive protein SAUR36 [Glycine max]	100.0	sp|O22150|SAU36_ARATH	sp|O22150|SAU36_ARATH Auxin-responsive protein SAUR36 OS=Arabidopsis thaliana GN=SAUR36 PE=2 SV=1	67.7	_	_	_	_	_	_	GO:0007275|multicellular organism development;GO:0009734|auxin-activated signaling pathway;GO:0010029|regulation of seed germination;GO:0040008|regulation of growth;GO:1900057|positive regulation of leaf senescence	GO:0005634|nucleus	_	ko:K14488	SAUR	path:ko04075	m.1221|Glyma.01G078200:1-489(+)	complete	PF02519.11|Auxin_inducible|Auxin responsive protein|Glyma.01G078200.1|m.1221:59-143
Glyma.01G078300	1506	XP_003516815.1	XP_003516815.1 cytochrome P450 83B1 [Glycine max]	100.0	sp|O65782|C83B1_ARATH	sp|O65782|C83B1_ARATH Cytochrome P450 83B1 OS=Arabidopsis thaliana GN=CYP83B1 PE=1 SV=1	65.5	_	_	_	_	_	_	GO:0000162|tryptophan biosynthetic process;GO:0009641|shade avoidance;GO:0009682|induced systemic resistance;GO:0009684|indoleacetic acid biosynthetic process;GO:0009759|indole glucosinolate biosynthetic process;GO:0010114|response to red light;GO:0040008|regulation of growth;GO:0042742|defense response to bacterium;GO:0048830|adventitious root development;GO:0052544|defense response by callose d…	GO:0005739|mitochondrion;GO:0005783|endoplasmic reticulum;GO:0005886|plasma membrane;GO:0016020|membrane;GO:0016021|integral component of membrane	GO:0005506|iron ion binding;GO:0016709|oxidoreductase activity, acting on paired donors, with incorporation or reduction of molecular oxygen, NAD(P)H as one donor, and incorporation of one atom of oxygen;GO:0020037|heme binding	_	_	_	m.1222|Glyma.01G078300:1-1506(+)	complete	PF00067.19|p450|Cytochrome P450|Glyma.01G078300.1|m.1222:33-491
Glyma.01G078350	255	_	_	_	_	_	_	_	_	_	_	_	_	_	_	_	_	_	_	_	_	_
Glyma.01G078400	1521	KRH75323.1	KRH75323.1 hypothetical protein GLYMA_01G078400 [Glycine max]	100.0	_	_	_	_	_	_	_	_	_	_	_	_	_	_	_	m.1223|Glyma.01G078400:1-1521(+)	complete	PF04859.9|DUF641|Plant protein of unknown function (DUF641)|Glyma.01G078400.1|m.1223:124-247
Glyma.01G078600	834	XP_006573228.1	XP_006573228.1 uncharacterized protein LOC100787153 isoform X1 [Glycine max]	100.0	_	_	_	_	_	_	_	_	_	_	_	_	_	_	_	m.1226|Glyma.01G078600:1-834(+)	complete	PF04640.11|PLATZ|PLATZ transcription factor|Glyma.01G078600.1|m.1226:93-164
Glyma.01G078650	228	_	_	_	_	_	_	_	_	_	_	_	_	_	_	_	_	_	_	_	_	_
Glyma.01G078700	183	KHN21817.1	KHN21817.1 hypothetical protein glysoja_042914 [Glycine soja]	100.0	_	_	_	_	_	_	_	_	_	_	_	_	_	_	_	_	_	_
Glyma.01G078800	387	NP_001235244.1	NP_001235244.1 alpha-amylase inhibitor/lipid transfer/seed storage family protein precursor [Glycine max]	100.0	sp|Q8RW93|LBP65_ARATH	sp|Q8RW93|LBP65_ARATH Putative lipid-binding protein At4g00165 OS=Arabidopsis thaliana GN=At4g00165 PE=2 SV=1	72.9	_	_	_	_	_	_		GO:0005576|extracellular region	_	_	_	_	m.1227|Glyma.01G078800:1-387(+)	complete	PF14547.3|Hydrophob_seed|Hydrophobic seed protein|Glyma.01G078800.1|m.1227:44-128;PF14368.3|LTP_2|Probable lipid transfer|Glyma.01G078800.1|m.1227:41-127;PF00234.19|Tryp_alpha_amyl|Protease inhibitor/seed storage/LTP family|Glyma.01G078800.1|m.1227:48-127
Glyma.01G079000	321	KRH75330.1	KRH75330.1 hypothetical protein GLYMA_01G079000 [Glycine max]	100.0	_	_	_	_	_	_	_	_	_	_	_	_	_	_	_	m.1228|Glyma.01G079000:1-321(+)	complete	_
Glyma.01G079100	2097	XP_003516816.1	XP_003516816.1 protein ACTIVITY OF BC1 COMPLEX KINASE 3, chloroplastic isoform X1 [Glycine max]	100.0	sp|Q9MA15|AB1K3_ARATH	sp|Q9MA15|AB1K3_ARATH Protein ACTIVITY OF BC1 COMPLEX KINASE 3, chloroplastic OS=Arabidopsis thaliana GN=ABC1K3 PE=1 SV=1	89.4	_	_	_	_	_	_	GO:0006995|cellular response to nitrogen starvation;GO:0009414|response to water deprivation;GO:0009644|response to high light intensity;GO:0009658|chloroplast organization;GO:0010114|response to red light;GO:0050821|protein stabilization;GO:0080177|plastoglobule organization;GO:0080183|response to photooxidative stress;GO:1902171|regulation of tocopherol cyclase activity	GO:0009507|chloroplast;GO:0010287|plastoglobule	GO:0004672|protein kinase activity;GO:0005524|ATP binding	ko:K08869	ADCK, ABC1		m.1230|Glyma.01G079100:1-2097(+)	complete	PF03109.13|ABC1|ABC1 family|Glyma.01G079100.1|m.1230:195-312
Glyma.01G079200	330	KRH75336.1	KRH75336.1 hypothetical protein GLYMA_01G079200 [Glycine max]	100.0	_	_	_	_	_	_	_	_	_	_	_	_	_	_	_	m.1233|Glyma.01G079200:1-330(+)	complete	_
Glyma.01G079250	519	XP_006582599.1	XP_006582599.1 WAS/WASL-interacting protein family member 3-like [Glycine max]	61.7	_	_	_	_	_	_	_	_	_	_	_	_	_	_	_	m.1234|Glyma.01G079250:1-519(+)	complete	_
Glyma.01G079300	840	XP_003516818.1	XP_003516818.1 U6 snRNA phosphodiesterase isoform X2 [Glycine max]	100.0	_	_	_	_	_	_	_	_	_	_	_	_	_	_	_	m.1238|Glyma.01G079300:1-840(+)	complete	PF09749.6|HVSL|Uncharacterised conserved protein|Glyma.01G079300.2|m.1238:55-272
Glyma.01G079500	2235	XP_006573232.1	XP_006573232.1 scarecrow-like protein 27 [Glycine max]	100.0	sp|O81316|SCL6_ARATH	sp|O81316|SCL6_ARATH Scarecrow-like protein 6 OS=Arabidopsis thaliana GN=SCL6 PE=1 SV=1	74.5	_	_	_	_	_	_	GO:0006351|transcription, DNA-templated;GO:0006355|regulation of transcription, DNA-templated;GO:0007623|circadian rhythm;GO:0030154|cell differentiation;GO:0048768|root hair cell tip growth;GO:0051301|cell division	GO:0005634|nucleus	GO:0003700|DNA-binding transcription factor activity;GO:0043565|sequence-specific DNA binding	_	_	_	m.1240|Glyma.01G079500:1-2235(+)	complete	PF03514.11|GRAS|GRAS domain family|Glyma.01G079500.1|m.1240:388-743
Glyma.01G079550	117	_	_	_	_	_	_	_	_	_	_	_	_	_	_	_	_	_	_	_	_	_
Glyma.01G079600	252	KRH75352.1	KRH75352.1 hypothetical protein GLYMA_01G079600 [Glycine max]	100.0	sp|Q8L716|U2A2B_ARATH	sp|Q8L716|U2A2B_ARATH Splicing factor U2af large subunit B OS=Arabidopsis thaliana GN=U2AF65B PE=1 SV=2	92.7	_	_	_	_	_	_	GO:0006397|mRNA processing;GO:0008380|RNA splicing	GO:0000243|commitment complex;GO:0005634|nucleus;GO:0016607|nuclear speck;GO:0071004|U2-type prespliceosome;GO:0089701|U2AF	GO:0008187|poly-pyrimidine tract binding;GO:0030628|pre-mRNA 3'-splice site binding	_	_	_	_	_	_
Glyma.01G079700	243	KRH75353.1	KRH75353.1 hypothetical protein GLYMA_01G079700 [Glycine max]	100.0	sp|Q9LNB6|HSOP1_ARATH	sp|Q9LNB6|HSOP1_ARATH Hsp70-Hsp90 organizing protein 1 OS=Arabidopsis thaliana GN=HOP1 PE=2 SV=1	94.7	_	_	_	_	_	_	GO:0051131|chaperone-mediated protein complex assembly	GO:0005634|nucleus;GO:0005829|cytosol	GO:0051879|Hsp90 protein binding;GO:0070678|preprotein binding	ko:K09553	STIP1	path:ko05020	_	_	_
Glyma.01G079800	1188	XP_003517970.1	XP_003517970.1 polygalacturonase [Glycine max]	100.0	sp|P48979|PGLR_PRUPE	sp|P48979|PGLR_PRUPE Polygalacturonase OS=Prunus persica PE=2 SV=1	71.2	_	_	_	_	_	_	GO:0005975|carbohydrate metabolic process;GO:0009835|fruit ripening;GO:0071555|cell wall organization	GO:0005576|extracellular region;GO:0005618|cell wall	GO:0004650|polygalacturonase activity	ko:K01184	E3.2.1.15	path:ko00040;path:ko01100	m.1241|Glyma.01G079800:1-1188(+)	complete	PF00295.14|Glyco_hydro_28|Glycosyl hydrolases family 28|Glyma.01G079800.1|m.1241:59-382;PF12708.4|Pectate_lyase_3|Pectate lyase superfamily protein|Glyma.01G079800.1|m.1241:33-246
Glyma.01G079900	1170	XP_003517971.1	XP_003517971.1 zinc finger protein ZAT9 [Glycine max]	100.0	sp|Q9M202|ZAT9_ARATH	sp|Q9M202|ZAT9_ARATH Zinc finger protein ZAT9 OS=Arabidopsis thaliana GN=ZAT9 PE=2 SV=1	49.9	_	_	_	_	_	_	GO:0006351|transcription, DNA-templated;GO:0006355|regulation of transcription, DNA-templated	GO:0005634|nucleus	GO:0003700|DNA-binding transcription factor activity;GO:0044212|transcription regulatory region DNA binding;GO:0046872|metal ion binding	_	_	_	m.1242|Glyma.01G079900:1-1170(+)	complete	PF13912.3|zf-C2H2_6|C2H2-type zinc finger|Glyma.01G079900.1|m.1242:3-27;PF13912.3|zf-C2H2_6|C2H2-type zinc finger|Glyma.01G079900.1|m.1242:255-280;PF13912.3|zf-C2H2_6|C2H2-type zinc finger|Glyma.01G079900.1|m.1242:309-332
Glyma.01G080200	480	NP_001237824.1	NP_001237824.1 uncharacterized protein LOC100500678 [Glycine max]	100.0	sp|Q9CAT7|BTF3L_ARATH	sp|Q9CAT7|BTF3L_ARATH Nascent polypeptide-associated complex subunit beta OS=Arabidopsis thaliana GN=At1g73230 PE=2 SV=1	87.3	_	_	_	_	_	_	GO:0006351|transcription, DNA-templated;GO:0006355|regulation of transcription, DNA-templated;GO:0009651|response to salt stress	_	_	ko:K01527	EGD1, BTF3	path:ko04214	m.1243|Glyma.01G080200:1-480(+)	complete	PF01849.15|NAC|NAC domain|Glyma.01G080200.1|m.1243:36-91
Glyma.01G080300	672	KHN07997.1	KHN07997.1 Ras-related protein RABA4d [Glycine soja]	100.0	sp|Q9LH50|RAA4D_ARATH	sp|Q9LH50|RAA4D_ARATH Ras-related protein RABA4d OS=Arabidopsis thaliana GN=RABA4D PE=1 SV=1	93.7	_	_	_	_	_	_	GO:0009860|pollen tube growth;GO:0015031|protein transport;GO:0048868|pollen tube development;GO:0080092|regulation of pollen tube growth	GO:0005768|endosome;GO:0005794|Golgi apparatus;GO:0030659|cytoplasmic vesicle membrane;GO:0045177|apical part of cell;GO:0070382|exocytic vesicle;GO:0090404|pollen tube tip	GO:0003924|GTPase activity;GO:0005525|GTP binding;GO:0019900|kinase binding	ko:K07904	RAB11A	path:ko04144;path:ko04961;path:ko04962;path:ko04972	m.1244|Glyma.01G080300:1-672(+)	complete	PF00071.19|Ras|Ras family|Glyma.01G080300.1|m.1244:17-177;PF08477.10|Roc|Ras of Complex, Roc, domain of DAPkinase|Glyma.01G080300.1|m.1244:17-132;PF00025.18|Arf|ADP-ribosylation factor family|Glyma.01G080300.1|m.1244:15-148
Glyma.01G080400	615	XP_003516823.1	XP_003516823.1 acyl-acyl carrier protein thioesterase ATL3, chloroplastic isoform X2 [Glycine max]	100.0	sp|Q8W583|ALT3_ARATH	sp|Q8W583|ALT3_ARATH Acyl-acyl carrier protein thioesterase ATL3, chloroplastic OS=Arabidopsis thaliana GN=ALT3 PE=2 SV=1	80.4	_	_	_	_	_	_	GO:0006629|lipid metabolic process	GO:0009507|chloroplast	GO:0016295|myristoyl-[acyl-carrier-protein] hydrolase activity;GO:0016296|palmitoyl-[acyl-carrier-protein] hydrolase activity;GO:0047381|dodecanoyl-[acyl-carrier-protein] hydrolase activity	_	_	_	m.1245|Glyma.01G080400:1-615(+)	complete	PF13279.3|4HBT_2|Thioesterase-like superfamily|Glyma.01G080400.1|m.1245:78-195;PF03061.19|4HBT|Thioesterase superfamily|Glyma.01G080400.1|m.1245:83-166
Glyma.01G080450	123	_	_	_	_	_	_	_	_	_	_	_	_	_	_	_	_	_	_	_	_	_
Glyma.01G080500	954	XP_006574065.1	XP_006574065.1 uncharacterized protein LOC102663973 [Glycine max]	100.0	_	_	_	_	_	_	_	_	_	_	_	_	_	_	_	m.1246|Glyma.01G080500:1-954(+)	complete	_
Glyma.01G080600	1185	XP_003516824.1	XP_003516824.1 caffeoylshikimate esterase isoform X1 [Glycine max]	100.0	sp|Q9C942|CSE_ARATH	sp|Q9C942|CSE_ARATH Caffeoylshikimate esterase OS=Arabidopsis thaliana GN=CSE PE=1 SV=1	53.8	_	_	_	_	_	_	GO:0006629|lipid metabolic process;GO:0006979|response to oxidative stress;GO:0009809|lignin biosynthetic process;GO:0010043|response to zinc ion;GO:0042542|response to hydrogen peroxide;GO:0046686|response to cadmium ion	GO:0005783|endoplasmic reticulum;GO:0005794|Golgi apparatus;GO:0005886|plasma membrane;GO:0009506|plasmodesma	GO:0003846|2-acylglycerol O-acyltransferase activity;GO:0004622|lysophospholipase activity;GO:0016787|hydrolase activity;GO:0090430|caffeoyl-CoA: alcohol caffeoyl transferase activity	ko:K01054	MGLL	path:ko00561;path:ko01100;path:ko04723;path:ko04923	m.1247|Glyma.01G080600:1-1185(+)	complete	PF12146.5|Hydrolase_4|Serine aminopeptidase, S33|Glyma.01G080600.1|m.1247:131-373;PF00561.17|Abhydrolase_1|alpha/beta hydrolase fold|Glyma.01G080600.1|m.1247:134-263;PF12697.4|Abhydrolase_6|Alpha/beta hydrolase family|Glyma.01G080600.1|m.1247:137-376
Glyma.01G080700	960	KHN24189.1	KHN24189.1 Bifunctional dihydroflavonol 4-reductase/flavanone 4-reductase [Glycine soja]	100.0	sp|Q9CA28|TKPR2_ARATH	sp|Q9CA28|TKPR2_ARATH Tetraketide alpha-pyrone reductase 2 OS=Arabidopsis thaliana GN=TKPR2 PE=1 SV=1	86.3	_	_	_	_	_	_	GO:0010584|pollen exine formation;GO:0080110|sporopollenin biosynthetic process	GO:0005829|cytosol	GO:0016491|oxidoreductase activity;GO:0050662|coenzyme binding	_	_	_	m.1249|Glyma.01G080700:1-960(+)	complete	PF01370.18|Epimerase|NAD dependent epimerase/dehydratase family|Glyma.01G080700.1|m.1249:5-241;PF01073.16|3Beta_HSD|3-beta hydroxysteroid dehydrogenase/isomerase family|Glyma.01G080700.1|m.1249:6-236;PF13460.3|NAD_binding_10|NAD(P)H-binding|Glyma.01G080700.1|m.1249:8-188;PF07993.9|NAD_binding_4|Male sterility protein|Glyma.01G080700.1|m.1249:6-218;PF16363.2|GDP_Man_Dehyd|GDP-mannose 4,6 dehydrata…
Glyma.01G080750	117	_	_	_	_	_	_	_	_	_	_	_	_	_	_	_	_	_	_	_	_	_
Glyma.01G080800	474	KHN34473.1	KHN34473.1 hypothetical protein glysoja_047354 [Glycine soja]	100.0	_	_	_	_	_	_	_	_	_	_	_	_	_	_	_	m.1251|Glyma.01G080800:1-474(+)	complete	PF05938.8|Self-incomp_S1|Plant self-incompatibility protein S1|Glyma.01G080800.1|m.1251:45-134
Glyma.01G080900	576	NP_001238071.2	NP_001238071.2 uncharacterized protein LOC100306644 precursor [Glycine max]	100.0	_	_	_	_	_	_	_	_	_	_	_	_	_	_	_	m.1252|Glyma.01G080900:1-576(+)	complete	PF06749.9|DUF1218|Protein of unknown function (DUF1218)|Glyma.01G080900.1|m.1252:62-157
Glyma.01G081000	330	KRH75371.1	KRH75371.1 hypothetical protein GLYMA_01G081000 [Glycine max]	100.0	_	_	_	_	_	_	_	_	_	_	_	_	_	_	_	m.1253|Glyma.01G081000:1-330(+)	complete	_
Glyma.01G081050	234	KHN25023.1	KHN25023.1 Ethylene-responsive transcription factor ERF118 [Glycine soja]	90.7	_	_	_	_	_	_	_	_	_	_	_	_	_	_	_	_	_	_
Glyma.01G081100	1116	XP_006573237.1	XP_006573237.1 ethylene-responsive transcription factor ERF118 [Glycine max]	100.0	sp|Q9CA27|EF118_ARATH	sp|Q9CA27|EF118_ARATH Ethylene-responsive transcription factor ERF118 OS=Arabidopsis thaliana GN=ERF118 PE=2 SV=1	42.5	_	_	_	_	_	_	GO:0006351|transcription, DNA-templated;GO:0009873|ethylene-activated signaling pathway	GO:0005634|nucleus	GO:0003677|DNA binding;GO:0003700|DNA-binding transcription factor activity	_	_	_	m.1254|Glyma.01G081100:1-1116(+)	complete	PF00847.17|AP2|AP2 domain|Glyma.01G081100.1|m.1254:109-158
Glyma.01G081300	2787	XP_003516826.1	XP_003516826.1 alpha-xylosidase 1 [Glycine max]	100.0	sp|Q9S7Y7|XYL1_ARATH	sp|Q9S7Y7|XYL1_ARATH Alpha-xylosidase 1 OS=Arabidopsis thaliana GN=XYL1 PE=1 SV=1	87.3	_	_	_	_	_	_	GO:0010411|xyloglucan metabolic process;GO:0045493|xylan catabolic process;GO:0046686|response to cadmium ion;GO:0071555|cell wall organization	GO:0005618|cell wall;GO:0009505|plant-type cell wall;GO:0009506|plasmodesma;GO:0009507|chloroplast;GO:0048046|apoplast	GO:0009044|xylan 1,4-beta-xylosidase activity;GO:0030246|carbohydrate binding;GO:0046556|alpha-L-arabinofuranosidase activity;GO:0061634|alpha-D-xyloside xylohydrolase;GO:0080176|xyloglucan 1,6-alpha-xylosidase activity	ko:K15925	XYL1		m.1255|Glyma.01G081300:1-2787(+)	complete	PF01055.23|Glyco_hydro_31|Glycosyl hydrolases family 31|Glyma.01G081300.1|m.1255:279-769;PF16863.2|NtCtMGAM_N|N-terminal barrel of NtMGAM and CtMGAM, maltase-glucoamylase|Glyma.01G081300.1|m.1255:58-187;PF13802.3|Gal_mutarotas_2|Galactose mutarotase-like|Glyma.01G081300.1|m.1255:190-258
Glyma.01G081400	252	KRH75376.1	KRH75376.1 hypothetical protein GLYMA_01G081400 [Glycine max]	100.0	sp|Q8L9A9|XTH8_ARATH	sp|Q8L9A9|XTH8_ARATH Probable xyloglucan endotransglucosylase/hydrolase protein 8 OS=Arabidopsis thaliana GN=XTH8 PE=2 SV=2	95.2	_	_	_	_	_	_	GO:0010411|xyloglucan metabolic process;GO:0042546|cell wall biogenesis;GO:0071555|cell wall organization	GO:0005618|cell wall;GO:0048046|apoplast	GO:0004553|hydrolase activity, hydrolyzing O-glycosyl compounds;GO:0016762|xyloglucan:xyloglucosyl transferase activity	ko:K08235	E2.4.1.207		_	_	_
Glyma.01G081500	1182	NP_001240201.1	NP_001240201.1 uncharacterized protein LOC100809066 [Glycine max]	99.5	sp|Q84L31|RD23C_ARATH	sp|Q84L31|RD23C_ARATH Ubiquitin receptor RAD23c OS=Arabidopsis thaliana GN=RAD23C PE=1 SV=2	83.2	_	_	_	_	_	_	GO:0006289|nucleotide-excision repair;GO:0043161|proteasome-mediated ubiquitin-dependent protein catabolic process	GO:0005634|nucleus;GO:0005737|cytoplasm	GO:0003684|damaged DNA binding;GO:0031593|polyubiquitin modification-dependent protein binding;GO:0043130|ubiquitin binding;GO:0070628|proteasome binding	ko:K10839	RAD23, HR23	path:ko03420;path:ko04141	m.1259|Glyma.01G081500:1-1182(+)	complete	PF00627.28|UBA|UBA/TS-N domain|Glyma.01G081500.2|m.1259:165-200;PF00627.28|UBA|UBA/TS-N domain|Glyma.01G081500.2|m.1259:349-384;PF09280.8|XPC-binding|XPC-binding domain|Glyma.01G081500.2|m.1259:268-323;PF00240.20|ubiquitin|Ubiquitin family|Glyma.01G081500.2|m.1259:3-76;PF11976.5|Rad60-SLD|Ubiquitin-2 like Rad60 SUMO-like|Glyma.01G081500.2|m.1259:1-73
Glyma.01G081600	1731	XP_006573238.1	XP_006573238.1 protein NRT1/ PTR FAMILY 3.1 [Glycine max]	100.0	sp|Q9SX20|PTR18_ARATH	sp|Q9SX20|PTR18_ARATH Protein NRT1/ PTR FAMILY 3.1 OS=Arabidopsis thaliana GN=NPF3.1 PE=2 SV=1	86.7	_	_	_	_	_	_	GO:0010336|gibberellic acid homeostasis;GO:0042128|nitrate assimilation	GO:0005886|plasma membrane;GO:0016021|integral component of membrane;GO:0097708|intracellular vesicle	GO:0005215|transporter activity	_	_	_	m.1265|Glyma.01G081600:1-1731(+)	complete	PF00854.18|PTR2|POT family|Glyma.01G081600.1|m.1265:83-513
Glyma.01G081700	1731	KHN47574.1	KHN47574.1 Putative nitrite transporter [Glycine soja]	100.0	sp|Q9SX20|PTR18_ARATH	sp|Q9SX20|PTR18_ARATH Protein NRT1/ PTR FAMILY 3.1 OS=Arabidopsis thaliana GN=NPF3.1 PE=2 SV=1	85.6	_	_	_	_	_	_	GO:0010336|gibberellic acid homeostasis;GO:0042128|nitrate assimilation	GO:0005886|plasma membrane;GO:0016021|integral component of membrane;GO:0097708|intracellular vesicle	GO:0005215|transporter activity	_	_	_	m.1266|Glyma.01G081700:1-1731(+)	complete	PF00854.18|PTR2|POT family|Glyma.01G081700.2|m.1266:83-514
Glyma.01G081900	1386	XP_003517978.1	XP_003517978.1 dihydrolipoyllysine-residue acetyltransferase component 4 of pyruvate dehydrogenase complex, chloroplastic [Glycine max]	100.0	sp|Q9SQI8|ODP24_ARATH	sp|Q9SQI8|ODP24_ARATH Dihydrolipoyllysine-residue acetyltransferase component 4 of pyruvate dehydrogenase complex, chloroplastic OS=Arabidopsis thaliana GN=LTA2 PE=2 SV=1	86.3	_	_	_	_	_	_	GO:0006086|acetyl-CoA biosynthetic process from pyruvate;GO:0006096|glycolytic process	GO:0009507|chloroplast;GO:0009534|chloroplast thylakoid;GO:0009570|chloroplast stroma;GO:0009941|chloroplast envelope;GO:0016020|membrane;GO:0022626|cytosolic ribosome	GO:0004742|dihydrolipoyllysine-residue acetyltransferase activity	ko:K00627	DLAT, aceF, pdhC	path:ko00010;path:ko00020;path:ko00620;path:ko01100;path:ko01110;path:ko01120;path:ko01130;path:ko01200	m.1267|Glyma.01G081900:1-1386(+)	complete	PF00198.20|2-oxoacid_dh|2-oxoacid dehydrogenases acyltransferase (catalytic domain)|Glyma.01G081900.1|m.1267:241-459;PF00364.19|Biotin_lipoyl|Biotin-requiring enzyme|Glyma.01G081900.1|m.1267:50-120;PF02817.14|E3_binding|e3 binding domain|Glyma.01G081900.1|m.1267:167-201
Glyma.01G082000	1017	XP_003516830.1	XP_003516830.1 uncharacterized protein LOC100810677 [Glycine max]	100.0	_	_	_	_	_	_	_	_	_	_	_	_	ko:K01246	tag	path:ko03410	m.1268|Glyma.01G082000:1-1017(+)	complete	PF03352.10|Adenine_glyco|Methyladenine glycosylase|Glyma.01G082000.1|m.1268:149-323
[truncated: 52,123 more rows]
