# Supplementary material for: Digital gene expression profiling of the transcriptional response to Sclerotinia sclerotiorum and its antagonistic bacterium Bacillus amyloliquefaciens in soybean
Source: Front Microbiol. 2022 Nov 2;13:1025771. doi: 10.3389/fmicb.2022.1025771 (PMC9666723; doi:10.3389/fmicb.2022.1025771)
Supplement: Supplementary file 1 [file Data_Sheet_1.ZIP › ╕╜╝■1-8/Table S5 Transcript expression abundance of 12 biological samples.xls]

gene_id	Gm-1	Gm-2	Gm-3	Gm-Ba-1	Gm-Ba-2	Gm-Ba-3	Gm-Ba-Ss-1	Gm-Ba-Ss-2	Gm-Ba-Ss-3	Gm-Ss-1	Gm-Ss-2	Gm-Ss-3	chr	start	end	strand	gene_name	gene_biotype	GO_biological_process	GO_cellular_component	GO_molecular_function	KEGG_genes	KEGG_pathways	gene_length	NR_tophit_name	NR_tophit_description	Swissprot_tophit_name	Swissprot_tophit_description	String_tophit_name	String_tophit_description	COG	KOG	NOG	Pfam
Glyma.01G000100	5.17020480307974	4.76082745198858	5.79934586783445	8.50630402124336	7.09027850696547	8.13278506579711	5.97197783956415	7.11624725127418	5.45595274663483	4.8004050414426	4.04167227867509	5.42292358851246	Gm01	27656	28218	-	Glyma.01G000100	--	GO:0009063|cellular amino acid catabolic process; GO:0009234|menaquinone biosynthetic process; GO:0042372|phylloquinone biosynthetic process; GO:0042550|photosystem I stabilization	GO:0016021|integral component of membrane; GO:0031969|chloroplast membrane	GO:0030976|thiamine pyrophosphate binding; GO:0046872|metal ion binding; GO:0070204|2-succinyl-5-enolpyruvyl-6-hydroxy-3-cyclohexene-1-carboxylic-acid synthase activity; GO:0070205|2-succinyl-6-hydroxy-2,4-cyclohexadiene-1-carboxylate synthase activity	ko:K14759|PHYLLO	ko00130|Ubiquinone and other terpenoid-quinone biosynthesis; ko01100|Metabolic pathways; ko01110|Biosynthesis of secondary metabolites	315	KRH74114.1	KRH74114.1 hypothetical protein GLYMA_01G000100 [Glycine max]	sp|Q15KI9|PHYLO_ARATH	sp|Q15KI9|PHYLO_ARATH Protein PHYLLO, chloroplastic OS=Arabidopsis thaliana GN=PHYLLO PE=2 SV=2	_	_	_	_	_	_
Glyma.01G000137	2.39996244174789	2.5635224741477	2.44550729366513	3.55158312692802	3.52603267249875	2.64071876894842	1.60784018757496	2.81433507112538	1.53468246030486	3.44644464513828	2.90171343084365	0.768430468007839	Gm01	52485	52601	-	Glyma.01G000137	--	--	--	--	ko:K14759|PHYLLO	ko00130|Ubiquinone and other terpenoid-quinone biosynthesis; ko01100|Metabolic pathways; ko01110|Biosynthesis of secondary metabolites	117	XP_006598280.1	XP_006598280.1 protein PHYLLO, chloroplastic isoform X1 [Glycine max]	_	_	_	_	_	_	_	_
Glyma.01G000174	1.81443969000231	2.07990759604608	2.08128280311926	1.9647055595772	1.3452215625087	1.9477641983733	2.05066142126878	1.52692647475951	1.39474181042904	1.90654384624671	1.20390238088194	1.2752675852045	Gm01	54356	55224	-	Glyma.01G000174	--	GO:0015979|photosynthesis	GO:0009523|photosystem II; GO:0009535|chloroplast thylakoid membrane	--	--	--	423	XP_014618406.1	XP_014618406.1 uncharacterized protein LOC102661143 [Glycine max]	sp|Q5Z5A8|P2SAF_ORYSJ	sp|Q5Z5A8|P2SAF_ORYSJ Photosystem II stability/assembly factor HCF136, chloroplastic OS=Oryza sativa subsp. japonica GN=HCF136 PE=3 SV=1	_	_	_	_	_	PF14870.3|PSII_BNR|Photosynthesis system II assembly factor YCF48|Glyma.01G000174.1|m.2:78-109
Glyma.01G000211	1.61376784876151	1.37899829643807	2.08711398338662	2.30578405148953	2.08480350344828	2.10859117218834	1.3514173990393	1.01898338782126	0.884521418008221	0.579359229139624	1.219470084083	1.29175811432352	Gm01	56132	64061	-	Glyma.01G000211	--	--	--	--	--	--	348	XP_014618406.1	XP_014618406.1 uncharacterized protein LOC102661143 [Glycine max]	_	_	_	_	_	_	_	_
Glyma.01G000248	4.54992879581371	3.67972288476618	3.8975272492788	4.57725584030809	5.68040823856211	5.14046166611705	2.24985970691913	3.25407492598872	1.4250622845688	1.75014767135928	2.35764216256047	2.49739902102548	Gm01	59057	60641	-	Glyma.01G000248	--	GO:0009063|cellular amino acid catabolic process; GO:0009234|menaquinone biosynthetic process; GO:0042372|phylloquinone biosynthetic process; GO:0042550|photosystem I stabilization	GO:0016021|integral component of membrane; GO:0031969|chloroplast membrane	GO:0030976|thiamine pyrophosphate binding; GO:0046872|metal ion binding; GO:0070204|2-succinyl-5-enolpyruvyl-6-hydroxy-3-cyclohexene-1-carboxylic-acid synthase activity; GO:0070205|2-succinyl-6-hydroxy-2,4-cyclohexadiene-1-carboxylate synthase activity	--	--	288	XP_025984826.1	XP_025984826.1 protein PHYLLO, chloroplastic-like isoform X2 [Glycine max]	sp|Q15KI9|PHYLO_ARATH	sp|Q15KI9|PHYLO_ARATH Protein PHYLLO, chloroplastic OS=Arabidopsis thaliana GN=PHYLLO PE=2 SV=2	_	_	_	_	_	_
Glyma.01G000285	2.16383710473721	1.39753321977729	1.12414448176542	1.46369471471283	2.02678240657812	1.93794683850247	1.57326297924002	1.22559753097396	0.965364773417574	1.62594364306927	1.36895351374479	1.20841888114136	Gm01	65653	67666	-	Glyma.01G000285	--	--	--	--	--	--	372	XP_014618406.1	XP_014618406.1 uncharacterized protein LOC102661143 [Glycine max]	_	_	_	_	_	_	_	_
Glyma.01G000322	2.47444403476765	2.5281635434698	2.57199905023402	2.66263158326768	3.51555100581475	3.64995898811549	1.72180587136859	1.23733697092581	1.47420236334703	3.08991588874466	2.438940168166	2.06681298291764	Gm01	77110	77700	-	Glyma.01G000322	--	GO:0009063|cellular amino acid catabolic process; GO:0009234|menaquinone biosynthetic process; GO:0042372|phylloquinone biosynthetic process; GO:0042550|photosystem I stabilization	GO:0016021|integral component of membrane; GO:0031969|chloroplast membrane	GO:0030976|thiamine pyrophosphate binding; GO:0046872|metal ion binding; GO:0070204|2-succinyl-5-enolpyruvyl-6-hydroxy-3-cyclohexene-1-carboxylic-acid synthase activity; GO:0070205|2-succinyl-6-hydroxy-2,4-cyclohexadiene-1-carboxylate synthase activity	ko:K14759|PHYLLO	ko00130|Ubiquinone and other terpenoid-quinone biosynthesis; ko01100|Metabolic pathways; ko01110|Biosynthesis of secondary metabolites	522	KHN32936.1	KHN32936.1 Protein PHYLLO, chloroplastic [Glycine soja]	sp|Q15KI9|PHYLO_ARATH	sp|Q15KI9|PHYLO_ARATH Protein PHYLLO, chloroplastic OS=Arabidopsis thaliana GN=PHYLLO PE=2 SV=2	_	_	_	_	_	_
Glyma.01G000359	4.07993615097141	3.58893146380678	2.11630438874867	3.30664635955367	4.01238200663651	2.88828615353734	2.9477070105541	2.84139598527082	2.79531448126957	0.646208370963427	0	1.72896855301764	Gm01	94310	94608	-	Glyma.01G000359	--	--	--	--	--	--	156	_	_	_	_	_	_	_	_	_	_
Glyma.01G000400	5.06921028679573	4.95334178611271	5.29191742235733	6.37705589155777	6.02023403910141	6.0654760794972	3.87707183057315	3.75244676150051	4.05714453694177	2.20346460918677	1.59752802271857	3.49362923159848	Gm01	94632	98340	-	Glyma.01G000400	--	GO:0006355|regulation of transcription, DNA-templated	GO:0005634|nucleus	GO:0008270|zinc ion binding	--	--	1647	XP_006572910.1	XP_006572910.1 protein FAR1-RELATED SEQUENCE 9 [Glycine max]	sp|Q9SZL7|FRS9_ARATH	sp|Q9SZL7|FRS9_ARATH Protein FAR1-RELATED SEQUENCE 9 OS=Arabidopsis thaliana GN=FRS9 PE=2 SV=2	_	_	_	_	_	PF10551.6|MULE|MULE transposase domain|Glyma.01G000400.1|m.6:63-153;PF04434.14|SWIM|SWIM zinc finger|Glyma.01G000400.1|m.6:351-379
Glyma.01G000600	2.74053031109585	3.50811398534217	3.29887757700838	2.32523918415813	2.5509323953889	2.38324357526803	2.43262110486507	2.50151006515598	2.88599949109615	1.91309712921938	2.66261988614498	1.70620134511578	Gm01	120400	131639	+	Glyma.01G000600	--	GO:0006355|regulation of transcription, DNA-templated	GO:0005634|nucleus	GO:0008270|zinc ion binding	--	--	2442	KRH74120.1	KRH74120.1 hypothetical protein GLYMA_01G000600 [Glycine max]	sp|Q9SZL8|FRS5_ARATH	sp|Q9SZL8|FRS5_ARATH Protein FAR1-RELATED SEQUENCE 5 OS=Arabidopsis thaliana GN=FRS5 PE=1 SV=1	_	_	_	_	_	PF10551.6|MULE|MULE transposase domain|Glyma.01G000600.1|m.9:282-374;PF03101.12|FAR1|FAR1 DNA-binding domain|Glyma.01G000600.1|m.9:70-161;PF04434.14|SWIM|SWIM zinc finger|Glyma.01G000600.1|m.9:550-596
Glyma.01G000900	9.59393002407255	9.13119855179968	8.42983706367199	11.2166187176592	10.0588838645306	9.81720448815898	8.6285770943343	8.38226416867559	8.69976358719288	8.11579269596411	8.81026403193203	8.10050494384009	Gm01	147544	197109	+	Glyma.01G000900	--	--	--	--	--	--	2919	XP_003516388.1	XP_003516388.1 uncharacterized protein LOC100779643 isoform X1 [Glycine max]	_	_	_	_	_	_	_	_
Glyma.01G001000	15.2530946297755	15.9384223392661	13.928758933484	20.9971156379602	21.5332929824761	17.7036592831313	18.4616818961406	16.0498673983745	15.4071951346134	29.0575242363651	23.918108895541	33.298653613673	Gm01	200596	205735	+	Glyma.01G001000	--	--	--	--	--	--	621	NP_001339602.1	NP_001339602.1 ATPase activator domain-containing protein [Glycine max]	_	_	_	_	_	_	_	PF09229.8|Aha1_N|Activator of Hsp90 ATPase, N-terminal|Glyma.01G001000.2|m.11:70-204
Glyma.01G001100	5.07316814711341	4.3744832408961	4.84843573210369	3.65541703285507	2.39069598881419	2.87485517001813	1.96202754153735	1.64897452312721	2.49520746722758	0.9157472145674	1.60626642415172	1.83760170207174	Gm01	209696	217542	+	Glyma.01G001100	--	GO:1902600|proton transmembrane transport	GO:0009706|chloroplast inner membrane; GO:0016021|integral component of membrane	--	--	--	1302	XP_003516797.1	XP_003516797.1 chloroplast envelope membrane protein [Glycine max]	sp|A6MVV9|CEMA_RHDSA	sp|A6MVV9|CEMA_RHDSA Chloroplast envelope membrane protein OS=Rhodomonas salina GN=cemA PE=3 SV=1	_	_	_	_	_	PF03040.11|CemA|CemA family|Glyma.01G001100.5|m.13:203-431
Glyma.01G001150	0	0	0.149724936346845	0	0	0	0	0	0	0	0	0	Gm01	219095	219241	+	Glyma.01G001150	--	--	--	--	--	--	147	_	_	_	_	_	_	_	_	_	_
Glyma.01G001200	1.32026302646509	1.69386414071934	1.63901020745642	1.3098037063848	1.35082665235248	1.39488321498088	0.683553807089593	0.718553635180948	0.717584554641027	0.873832596196408	1.07013544967284	1.87747727821773	Gm01	226027	229707	-	Glyma.01G001200	--	--	GO:0005874|microtubule	GO:0008017|microtubule binding	--	--	2418	XP_003517612.1	XP_003517612.1 TORTIFOLIA1-like protein 2 [Glycine max]	sp|F4IK92|TORL2_ARATH	sp|F4IK92|TORL2_ARATH TORTIFOLIA1-like protein 2 OS=Arabidopsis thaliana GN=TOR1L2 PE=4 SV=1	_	_	_	_	_	_
Glyma.01G001300	25.6834075908957	27.2954107247345	26.398937708539	22.1259546528159	21.1793555270943	21.4925166472747	18.0988359738928	18.4787385164551	18.520589691026	14.688418844756	13.6449619664672	15.2588335790128	Gm01	231513	241705	-	Glyma.01G001300	--	--	--	GO:0016871|cycloartenol synthase activity	ko:K01853|CAS1	ko00100|Steroid biosynthesis; ko01100|Metabolic pathways; ko01110|Biosynthesis of secondary metabolites	2274	XP_003516849.1	XP_003516849.1 cycloartenol synthase [Glycine max]	sp|Q9SXV6|CAS1_GLYGL	sp|Q9SXV6|CAS1_GLYGL Cycloartenol synthase OS=Glycyrrhiza glabra GN=GgCAS1 PE=1 SV=1	_	_	_	_	_	PF13243.3|SQHop_cyclase_C|Squalene-hopene cyclase C-terminal domain|Glyma.01G001300.1|m.22:413-750;PF13249.3|SQHop_cyclase_N|Squalene-hopene cyclase N-terminal domain|Glyma.01G001300.1|m.22:98-400;PF00432.18|Prenyltrans|Prenyltransferase and squalene oxidase repeat|Glyma.01G001300.1|m.22:146-188;PF00432.18|Prenyltrans|Prenyltransferase and squalene oxidase repeat|Glyma.01G001300.1|m.22:519-531;PF…
Glyma.01G001350	0	0	0	0	0	0	0.0595496365768505	0	0	0	0	0	Gm01	244843	245193	+	Glyma.01G001350	--	--	--	--	--	--	351	_	_	_	_	_	_	_	_	_	_
Glyma.01G001450	0	0	0	0	0	0	0	0	0	0	0	0	Gm01	250896	251123	+	Glyma.01G001450	--	--	--	--	--	--	228	_	_	_	_	_	_	_	_	_	_
Glyma.01G001500	0	0	0	0	0	0	0	0	0	0	0	0	Gm01	252851	264572	+	Glyma.01G001500	--	GO:0009555|pollen development; GO:0010027|thylakoid membrane organization; GO:0019745|pentacyclic triterpenoid biosynthetic process	GO:0005773|vacuole	GO:0016871|cycloartenol synthase activity	ko:K01853|CAS1	ko00100|Steroid biosynthesis; ko01100|Metabolic pathways; ko01110|Biosynthesis of secondary metabolites	2304	XP_003517615.1	XP_003517615.1 cycloartenol synthase isoform X1 [Glycine max]	sp|P38605|CAS1_ARATH	sp|P38605|CAS1_ARATH Cycloartenol synthase OS=Arabidopsis thaliana GN=CAS1 PE=1 SV=2	_	_	_	_	_	PF13243.3|SQHop_cyclase_C|Squalene-hopene cyclase C-terminal domain|Glyma.01G001500.1|m.27:415-752;PF13249.3|SQHop_cyclase_N|Squalene-hopene cyclase N-terminal domain|Glyma.01G001500.1|m.27:106-401;PF00432.18|Prenyltrans|Prenyltransferase and squalene oxidase repeat|Glyma.01G001500.1|m.27:148-190;PF00432.18|Prenyltrans|Prenyltransferase and squalene oxidase repeat|Glyma.01G001500.1|m.27:591-628;P…
Glyma.01G001600	4.83644029881675	4.79127155256359	4.99886496411814	14.8975294824581	14.1002431126273	13.4317816435473	12.0333926864647	11.4497204106424	11.1381108437797	5.59429782668669	6.61283534901194	5.5179577046693	Gm01	265008	273275	-	Glyma.01G001600	--	GO:0006364|rRNA processing	GO:0005634|nucleus; GO:0005829|cytosol; GO:0032040|small-subunit processome; GO:0032153|cell division site; GO:0034388|Pwp2p-containing subcomplex of 90S preribosome; GO:0072686|mitotic spindle	--	ko:K14554|UTP21,WDR36	ko03008|Ribosome biogenesis in eukaryotes	2721	XP_003516969.1	XP_003516969.1 WD repeat-containing protein 36 [Glycine max]	sp|O14053|UTP21_SCHPO	sp|O14053|UTP21_SCHPO U3 small nucleolar RNA-associated protein 21 homolog OS=Schizosaccharomyces pombe (strain 972 / ATCC 24843) GN=SPCC1672.07 PE=3 SV=1	_	_	_	_	_	PF04192.9|Utp21|Utp21 specific WD40 associated putative domain|Glyma.01G001600.1|m.33:679-902;PF00400.29|WD40|WD domain, G-beta repeat|Glyma.01G001600.1|m.33:218-253;PF00400.29|WD40|WD domain, G-beta repeat|Glyma.01G001600.1|m.33:265-295;PF00400.29|WD40|WD domain, G-beta repeat|Glyma.01G001600.1|m.33:549-585;PF12894.4|ANAPC4_WD40|Anaphase-promoting complex subunit 4 WD40 domain|Glyma.01G001600.1|…
Glyma.01G001700	7.07347708976229	6.23904620473389	6.99349748007099	5.70144081270371	4.53376891207904	4.68015746514845	3.57008026382342	3.879109742596	4.02634487080937	3.17431363904554	4.61629934883023	3.00259805962987	Gm01	273693	277682	+	Glyma.01G001700	--	GO:0015919|peroxisomal membrane transport; GO:0043574|peroxisomal transport	GO:0005730|nucleolus; GO:0005777|peroxisome; GO:0005778|peroxisomal membrane; GO:0016021|integral component of membrane	--	--	--	1044	XP_003516996.1	XP_003516996.1 protein APEM9 isoform X1 [Glycine max]	sp|Q8W4B2|APEM9_ARATH	sp|Q8W4B2|APEM9_ARATH Protein APEM9 OS=Arabidopsis thaliana GN=APEM9 PE=1 SV=1	_	_	_	_	_	_
Glyma.01G001800	0.358462475341919	0.595609902504104	0.2809731784211	0.670709828959114	0.635617188285359	0.705303676520333	0.289069140106563	0.357031337480534	0.300172693983641	0	0	0	Gm01	279688	282138	+	Glyma.01G001800	--	GO:0009846|pollen germination; GO:0009860|pollen tube growth; GO:0080092|regulation of pollen tube growth	GO:0005886|plasma membrane; GO:0016021|integral component of membrane; GO:0090406|pollen tube	GO:0004674|protein serine/threonine kinase activity; GO:0005524|ATP binding	--	--	1854	XP_014619018.1	XP_014619018.1 pollen receptor-like kinase 2 isoform X1 [Glycine max]	sp|Q84JQ4|PRK2_ARATH	sp|Q84JQ4|PRK2_ARATH Pollen receptor-like kinase 2 OS=Arabidopsis thaliana GN=PRK2 PE=1 SV=1	_	_	_	_	_	PF00069.22|Pkinase|Protein kinase domain|Glyma.01G001800.1|m.39:332-597;PF07714.14|Pkinase_Tyr|Protein tyrosine kinase|Glyma.01G001800.1|m.39:333-598;PF13855.3|LRR_8|Leucine rich repeat|Glyma.01G001800.1|m.39:117-177;PF08263.9|LRRNT_2|Leucine rich repeat N-terminal domain|Glyma.01G001800.1|m.39:24-65
Glyma.01G001900	0	0	0	0	0	0	0	0	0	0	0	0	Gm01	284980	288799	+	Glyma.01G001900	--	--	--	GO:0004674|protein serine/threonine kinase activity; GO:0004842|ubiquitin-protein transferase activity; GO:0005524|ATP binding	--	--	2397	XP_006572917.1	XP_006572917.1 U-box domain-containing protein 52 isoform X1 [Glycine max]	sp|Q8S8S7|PUB34_ARATH	sp|Q8S8S7|PUB34_ARATH U-box domain-containing protein 34 OS=Arabidopsis thaliana GN=PUB34 PE=3 SV=1	_	_	_	_	_	PF00069.22|Pkinase|Protein kinase domain|Glyma.01G001900.1|m.44:463-715;PF07714.14|Pkinase_Tyr|Protein tyrosine kinase|Glyma.01G001900.1|m.44:466-719;PF00582.23|Usp|Universal stress protein family|Glyma.01G001900.1|m.44:14-143
Glyma.01G002000	0.476659207180484	1.01828809389756	0.8661171665064	0.265348164655542	0.0329299028322441	0	0	0	0.08906639278555	0	0	0	Gm01	289758	291940	+	Glyma.01G002000	--	--	--	--	--	--	432	NP_001239938.1	NP_001239938.1 uncharacterized protein LOC100788024 [Glycine max]	_	_	_	_	_	_	_	PF04570.11|zf-FLZ|zinc-finger of the FCS-type, C2-C2|Glyma.01G002000.1|m.46:73-112
Glyma.01G002100	8.79148670704298	8.73269336990547	9.03952546449896	4.85627622194297	4.9149579171931	4.90987663722556	7.41227312318623	7.67144132085852	8.35982544501308	2.83457958474654	2.99589108781241	2.47424037021728	Gm01	295052	300318	-	Glyma.01G002100	--	GO:0006351|transcription, DNA-templated; GO:0006355|regulation of transcription, DNA-templated; GO:0009734|auxin-activated signaling pathway	GO:0005634|nucleus	GO:0003677|DNA binding	--	--	3315	XP_003517174.1	XP_003517174.1 auxin response factor 19 isoform X1 [Glycine max]	sp|Q0D9R7|ARFS_ORYSJ	sp|Q0D9R7|ARFS_ORYSJ Auxin response factor 19 OS=Oryza sativa subsp. japonica GN=ARF19 PE=2 SV=2	_	_	_	_	_	PF06507.10|Auxin_resp|Auxin response factor|Glyma.01G002100.1|m.51:240-323;PF02362.18|B3|B3 DNA binding domain|Glyma.01G002100.1|m.51:114-215;PF02309.13|AUX_IAA|AUX/IAA family|Glyma.01G002100.1|m.51:991-1077
Glyma.01G002200	11.4431436040401	11.413817635694	11.4149717445519	6.66846218268527	5.83269588824158	6.41618729643858	6.39968338771185	6.70315270135454	6.03716482216687	3.54279094112857	4.15788649755073	4.50010558421204	Gm01	307445	308751	-	Glyma.01G002200	--	GO:0006351|transcription, DNA-templated; GO:0006355|regulation of transcription, DNA-templated	GO:0005634|nucleus	GO:0003677|DNA binding; GO:0008270|zinc ion binding; GO:0019899|enzyme binding	--	--	939	XP_003517246.1	XP_003517246.1 methyl-CpG-binding domain-containing protein 2 [Glycine max]	sp|Q8LA53|MBD2_ARATH	sp|Q8LA53|MBD2_ARATH Methyl-CpG-binding domain-containing protein 2 OS=Arabidopsis thaliana GN=MBD2 PE=1 SV=1	_	_	_	_	_	PF07496.12|zf-CW|CW-type Zinc Finger|Glyma.01G002200.1|m.56:101-151;PF01429.16|MBD|Methyl-CpG binding domain|Glyma.01G002200.1|m.56:171-230
Glyma.01G002250	2.03044441500258	2.01012714639518	3.20245002741862	0.796044493966625	0.489244270650484	0.851422222131188	0.829441366606132	0.770591745665283	0.678601087889905	0	0	0	Gm01	310417	311065	-	Glyma.01G002250	--	--	--	--	--	--	378	_	_	_	_	_	_	_	_	_	_
Glyma.01G002300	0.0594276414147097	0.0253910797439391	0.0978202917466052	0	0	0	0	0	0	0	0	0	Gm01	321499	325790	+	Glyma.01G002300	--	GO:0035725|sodium ion transmembrane transport	GO:0005886|plasma membrane; GO:0016021|integral component of membrane	GO:0015081|sodium ion transmembrane transporter activity	--	--	1575	KRH74148.1	KRH74148.1 hypothetical protein GLYMA_01G002300 [Glycine max]	sp|Q6H501|HKT6_ORYSJ	sp|Q6H501|HKT6_ORYSJ Probable cation transporter HKT6 OS=Oryza sativa subsp. japonica GN=HKT6 PE=2 SV=2	_	_	_	_	_	PF02386.13|TrkH|Cation transport protein|Glyma.01G002300.1|m.58:176-387;PF02386.13|TrkH|Cation transport protein|Glyma.01G002300.1|m.58:404-475
Glyma.01G002400	6.43232224475514	6.0779198043449	6.07606217456887	4.67106284565438	4.61656928516888	3.62953416701281	3.99008798384976	2.67795760071842	3.93618525297197	0.592120445640497	0	0.792126561734953	Gm01	332066	334533	+	Glyma.01G002400	--	GO:0006644|phospholipid metabolic process; GO:0016042|lipid catabolic process; GO:0050482|arachidonic acid secretion	GO:0005576|extracellular region; GO:0005634|nucleus; GO:0005773|vacuole; GO:0005794|Golgi apparatus; GO:0031410|cytoplasmic vesicle	GO:0004623|phospholipase A2 activity; GO:0005509|calcium ion binding; GO:0102567|phospholipase A2 activity (consuming 1,2-dipalmitoylphosphatidylcholine); GO:0102568|phospholipase A2 activity consuming 1,2-dioleoylphosphatidylethanolamine)	ko:K01047|PLA2G,SPLA2	ko00564|Glycerophospholipid metabolism; ko00565|Ether lipid metabolism; ko00590|Arachidonic acid metabolism; ko00591|Linoleic acid metabolism; ko00592|alpha-Linolenic acid metabolism; ko01100|Metabolic pathways; ko01110|Biosynthesis of secondary metabolites; ko04014|Ras signaling pathway; ko04270|Vascular smooth muscle contraction; ko04972|Pancreatic secretion; ko04975|Fat digestion and absorption	681	NP_001241376.1	NP_001241376.1 uncharacterized protein LOC100797904 precursor [Glycine max]	sp|Q8S8N6|PLA2A_ARATH	sp|Q8S8N6|PLA2A_ARATH Phospholipase A2-alpha OS=Arabidopsis thaliana GN=PLA2-ALPHA PE=1 SV=1	_	_	_	_	_	_
Glyma.01G002501	0	0	0	0	0	0	0	0	0	0	0	0	Gm01	336881	337495	-	Glyma.01G002501	--	--	--	--	--	--	387	KHN32918.1	KHN32918.1 Protein OSB2, chloroplastic [Glycine soja]	_	_	_	_	_	_	_	_
Glyma.01G002600	10.0674018452759	10.4511987520544	10.1728877917906	3.5177257767942	3.94305359183502	4.32824072523917	2.22713068458908	2.2064873235821	2.17914491895186	1.1612210899386	1.71094550025987	2.5243687728724	Gm01	338254	339642	+	Glyma.01G002600	--	GO:0006796|phosphate-containing compound metabolic process; GO:0006955|immune response; GO:0009143|nucleoside triphosphate catabolic process	GO:0005887|integral component of plasma membrane; GO:0048471|perinuclear region of cytoplasm; GO:0070062|extracellular exosome	GO:0003676|nucleic acid binding; GO:0004528|phosphodiesterase I activity; GO:0004551|nucleotide diphosphatase activity; GO:0005044|scavenger receptor activity; GO:0030247|polysaccharide binding; GO:0035529|NADH pyrophosphatase activity; GO:0046872|metal ion binding; GO:0047429|nucleoside-triphosphate diphosphatase activity	--	--	1389	XP_003517374.1	XP_003517374.1 ectonucleotide pyrophosphatase/phosphodiesterase family member 3 [Glycine max]	sp|O14638|ENPP3_HUMAN	sp|O14638|ENPP3_HUMAN Ectonucleotide pyrophosphatase/phosphodiesterase family member 3 OS=Homo sapiens GN=ENPP3 PE=1 SV=2	_	_	_	_	_	PF01663.19|Phosphodiest|Type I phosphodiesterase / nucleotide pyrophosphatase|Glyma.01G002600.1|m.63:75-401
Glyma.01G002700	16.0538332723117	15.1765344596256	14.7074875266903	6.86167930010668	7.92543914925898	6.82960540772048	6.08412765814752	5.58903162012223	6.242174232407	4.25951433254766	8.63361918684115	9.2861034021229	Gm01	343059	346042	+	Glyma.01G002700	--	GO:0045454|cell redox homeostasis; GO:0055114|oxidation-reduction process	GO:0009507|chloroplast	--	--	--	639	XP_003517423.1	XP_003517423.1 thioredoxin-like 2, chloroplastic [Glycine max]	sp|Q5TKD8|TRL2_ORYSJ	sp|Q5TKD8|TRL2_ORYSJ Thioredoxin-like 2, chloroplastic OS=Oryza sativa subsp. japonica GN=Os05g0200100 PE=2 SV=1	_	_	_	_	_	PF00085.17|Thioredoxin|Thioredoxin|Glyma.01G002700.1|m.64:79-164
Glyma.01G002800	0.0620885805825325	0	0	0.0475250444159179	0.0471831443566483	0	0	0	0.0212695863368478	0	0	0	Gm01	346948	347550	+	Glyma.01G002800	--	GO:0016192|vesicle-mediated transport	GO:0005774|vacuolar membrane; GO:0005783|endoplasmic reticulum; GO:0005794|Golgi apparatus; GO:0010008|endosome membrane; GO:0016021|integral component of membrane	--	ko:K20359|RABAC1,PRAF1	--	603	XP_003517620.1	XP_003517620.1 PRA1 family protein F2 [Glycine max]	sp|Q9C889|PR1F2_ARATH	sp|Q9C889|PR1F2_ARATH PRA1 family protein F2 OS=Arabidopsis thaliana GN=PRA1F2 PE=1 SV=1	_	_	_	_	_	PF03208.16|PRA1|PRA1 family protein|Glyma.01G002800.1|m.65:33-172
Glyma.01G002902	1.07998309878655	1.11085973879734	1.03463770116602	0.0612341918435865	0.3039683338361	0.165044923059276	0	0	0	0	0	0	Gm01	350696	352941	+	Glyma.01G002902	--	GO:0009102|biotin biosynthetic process	--	GO:0010340|carboxyl-O-methyltransferase activity; GO:0102130|malonyl-CoA methyltransferase activity	--	--	468	KHN32914.1	KHN32914.1 hypothetical protein glysoja_037085 [Glycine soja]	sp|A6W0X8|BIOC_MARMS	sp|A6W0X8|BIOC_MARMS Malonyl-[acyl-carrier protein] O-methyltransferase OS=Marinomonas sp. (strain MWYL1) GN=bioC PE=3 SV=1	_	_	_	_	_	PF08241.9|Methyltransf_11|Methyltransferase domain|Glyma.01G002902.1|m.66:18-88;PF13649.3|Methyltransf_25|Methyltransferase domain|Glyma.01G002902.1|m.66:30-85;PF01209.15|Ubie_methyltran|ubiE/COQ5 methyltransferase family|Glyma.01G002902.1|m.66:42-93
Glyma.01G003000	5.41238841701711	5.90069581683746	6.28469078694587	6.09444816886276	5.13281582210979	5.36780513204256	5.4439893567353	4.90239012389582	4.48971235891031	12.8871088746972	12.1684756777315	13.7491214920972	Gm01	366537	368106	-	Glyma.01G003000	--	GO:0000122|negative regulation of transcription by RNA polymerase II; GO:0006351|transcription, DNA-templated; GO:0006355|regulation of transcription, DNA-templated; GO:0009646|response to absence of light; GO:0009651|response to salt stress; GO:0009723|response to ethylene; GO:0009733|response to auxin; GO:0009737|response to abscisic acid; GO:0009739|response to gibberellin; GO:0009751|response…	GO:0005634|nucleus	GO:0000976|transcription regulatory region sequence-specific DNA binding; GO:0003700|DNA-binding transcription factor activity; GO:0008270|zinc ion binding	--	--	837	NP_001235955.2	NP_001235955.2 MYB transcription factor MYB128 [Glycine max]	sp|Q9LVS0|KUA1_ARATH	sp|Q9LVS0|KUA1_ARATH Transcription factor KUA1 OS=Arabidopsis thaliana GN=KUA1 PE=1 SV=1	_	_	_	_	_	PF00249.28|Myb_DNA-binding|Myb-like DNA-binding domain|Glyma.01G003000.1|m.67:97-141
Glyma.01G003100	8.0538274498656	9.37772291124263	8.44553100254121	11.8851294215482	13.3986413942545	14.17083385895	11.2206056501113	10.2592330790443	11.5330622099987	11.3311886443354	20.0673728255147	11.1511770241138	Gm01	372965	374508	+	Glyma.01G003100	--	--	--	--	--	--	258	XP_014619323.1	XP_014619323.1 uncharacterized protein LOC100778233 isoform X2 [Glycine max]	_	_	_	_	_	_	_	_
Glyma.01G003200	0.090872364299192	0.29119624220901	0.0712283677766543	0	0.0460379224062442	0.0833236504765279	0.0507328214526081	0	0	0	0	0.43643866386853	Gm01	375685	377991	-	Glyma.01G003200	--	GO:0009245|lipid A biosynthetic process; GO:2001289|lipid X metabolic process	GO:0005739|mitochondrion	GO:0008780|acyl-[acyl-carrier-protein]-UDP-N-acetylglucosamine O-acyltransferase activity	ko:K00677|lpxA	ko00540|Lipopolysaccharide biosynthesis; ko01100|Metabolic pathways; ko01503|Cationic antimicrobial peptide (CAMP) resistance	618	XP_014619281.1	XP_014619281.1 probable acyl-[acyl-carrier-protein]--UDP-N-acetylglucosamine O-acyltransferase, mitochondrial [Glycine max]	sp|Q9SU91|LPXA_ARATH	sp|Q9SU91|LPXA_ARATH Probable acyl-[acyl-carrier-protein]--UDP-N-acetylglucosamine O-acyltransferase, mitochondrial OS=Arabidopsis thaliana GN=LPXA PE=1 SV=1	_	_	_	_	_	PF13720.3|Acetyltransf_11|Udp N-acetylglucosamine O-acyltransferase; Domain 2|Glyma.01G003200.1|m.68:107-197;PF00132.21|Hexapep|Bacterial transferase hexapeptide (six repeats)|Glyma.01G003200.1|m.68:35-68
Glyma.01G003300	0	0	0	0	0	0	0	0	0	0	0	0	Gm01	380262	381778	+	Glyma.01G003300	--	--	GO:0005737|cytoplasm	--	--	--	465	KRH74161.1	KRH74161.1 hypothetical protein GLYMA_01G003300 [Glycine max]	sp|Q9FJT6|ET3_ARATH	sp|Q9FJT6|ET3_ARATH Protein EFFECTOR OF TRANSCRIPTION 3 OS=Arabidopsis thaliana GN=ET3 PE=4 SV=1	_	_	_	_	_	_
Glyma.01G003400	2.53452987225649	2.39827996588034	2.4293118811243	3.73244703131371	3.18220623925898	3.41019973473472	2.54545118731975	2.75842112931494	2.62362460337832	1.78028266437606	1.99853110468702	1.25696904369494	Gm01	383090	384448	+	Glyma.01G003400	--	GO:0009451|RNA modification	GO:0005739|mitochondrion; GO:0043231|intracellular membrane-bounded organelle	GO:0003723|RNA binding; GO:0004519|endonuclease activity; GO:0008270|zinc ion binding	--	--	1359	XP_003517821.1	XP_003517821.1 pentatricopeptide repeat-containing protein At2g15690, mitochondrial [Glycine max]	sp|Q9ZQE5|PP153_ARATH	sp|Q9ZQE5|PP153_ARATH Pentatricopeptide repeat-containing protein At2g15690, mitochondrial OS=Arabidopsis thaliana GN=PCMP-H66 PE=1 SV=2	_	_	_	_	_	PF14432.3|DYW_deaminase|DYW family of nucleic acid deaminases|Glyma.01G003400.1|m.71:339-442;PF01535.17|PPR|PPR repeat|Glyma.01G003400.1|m.71:144-171;PF01535.17|PPR|PPR repeat|Glyma.01G003400.1|m.71:173-202;PF01535.17|PPR|PPR repeat|Glyma.01G003400.1|m.71:208-237;PF13812.3|PPR_3|Pentatricopeptide repeat domain|Glyma.01G003400.1|m.71:193-253
Glyma.01G003450	0	0	0	0.0830655124139087	0	0	0	0	0.185877689291583	0	0	0	Gm01	385445	385954	-	Glyma.01G003450	--	GO:1990559|mitochondrial coenzyme A transmembrane transport	GO:0005743|mitochondrial inner membrane; GO:0016021|integral component of membrane	GO:0015228|coenzyme A transmembrane transporter activity	ko:K15084|SLC25A16,GDA,LEU5	--	345	KHN40338.1	KHN40338.1 Graves disease carrier protein [Glycine soja]	sp|B4F8I5|COAC2_MAIZE	sp|B4F8I5|COAC2_MAIZE Mitochondrial carrier protein CoAc2 OS=Zea mays GN=COAC2 PE=2 SV=1	_	_	_	_	_	PF00153.24|Mito_carr|Mitochondrial carrier protein|Glyma.01G003450.1|m.72:11-102
Glyma.01G003500	0	0.0514684048863631	0	0	0	0	0	0.097795427181963	0.0330130258973467	0	0.218468771820275	0.347128821455279	Gm01	387708	389828	+	Glyma.01G003500	--	GO:0040008|regulation of growth; GO:0060918|auxin transport; GO:2000012|regulation of auxin polar transport	GO:0005737|cytoplasm	--	--	--	777	KRH74163.1	KRH74163.1 hypothetical protein GLYMA_01G003500, partial [Glycine max]	sp|Q9FJT7|NDL1_ARATH	sp|Q9FJT7|NDL1_ARATH Protein NDL1 OS=Arabidopsis thaliana GN=NDL1 PE=1 SV=1	_	_	_	_	_	PF03096.11|Ndr|Ndr family|Glyma.01G003500.1|m.73:1-259;PF00561.17|Abhydrolase_1|alpha/beta hydrolase fold|Glyma.01G003500.1|m.73:32-140
Glyma.01G003600	7.11927082623515	6.33061380102266	6.65668973758269	25.2459825229415	22.7208700993566	23.1043775110432	18.2992699340699	18.5892807835048	17.7114883939265	9.21158805249797	7.10023508415894	8.90963975068548	Gm01	391263	393793	-	Glyma.01G003600	--	--	--	--	--	--	1554	XP_006572921.1	XP_006572921.1 uncharacterized protein LOC100790501 [Glycine max]	_	_	_	_	_	_	_	_
Glyma.01G003700	21.7986062307706	21.332891957562	23.6264964522845	17.8952897097629	16.8774417779154	17.6587209454803	18.3464790701742	16.8443508615547	22.3603522940565	16.0276681482376	13.9597233309501	19.6177265204238	Gm01	394632	399494	+	Glyma.01G003700	--	--	--	--	--	--	912	XP_003517882.1	XP_003517882.1 uncharacterized protein LOC100778421 [Glycine max]	_	_	_	_	_	_	_	_
Glyma.01G003800	23.5196319291293	23.3899326434304	21.3868369952624	78.3206428918038	74.3485581229731	74.0198023899638	55.9509904354391	49.1239573887018	45.144612372958	31.4636627517365	31.1433898396582	35.5332847447763	Gm01	400708	403398	-	Glyma.01G003800	--	GO:0006479|protein methylation	GO:0005634|nucleus	GO:0008168|methyltransferase activity	ko:K11434|PRMT1	ko04068|FoxO signaling pathway; ko04922|Glucagon signaling pathway	1131	KHN32907.1	KHN32907.1 Hypothetical protein glysoja_037078 [Glycine soja]	sp|A2Z0C0|ANM1_ORYSI	sp|A2Z0C0|ANM1_ORYSI Probable protein arginine N-methyltransferase 1 OS=Oryza sativa subsp. indica GN=PRMT1 PE=3 SV=1	_	_	_	_	_	PF13649.3|Methyltransf_25|Methyltransferase domain|Glyma.01G003800.1|m.76:97-171;PF06325.10|PrmA|Ribosomal protein L11 methyltransferase (PrmA)|Glyma.01G003800.1|m.76:91-167;PF08241.9|Methyltransf_11|Methyltransferase domain|Glyma.01G003800.1|m.76:98-184;PF13847.3|Methyltransf_31|Methyltransferase domain|Glyma.01G003800.1|m.76:93-167;PF05185.13|PRMT5|PRMT5 arginine-N-methyltransferase|Glyma.01G00…
Glyma.01G003900	0	0	0	0	0	0	0	0	0	0	0	0	Gm01	414286	416113	+	Glyma.01G003900	--	GO:0009693|ethylene biosynthetic process; GO:0009835|fruit ripening	--	GO:0016847|1-aminocyclopropane-1-carboxylate synthase activity; GO:0030170|pyridoxal phosphate binding; GO:0042802|identical protein binding	--	--	1341	XP_006573922.1	XP_006573922.1 1-aminocyclopropane-1-carboxylate synthase 7 [Glycine max]	sp|Q9STR4|1A17_ARATH	sp|Q9STR4|1A17_ARATH 1-aminocyclopropane-1-carboxylate synthase 7 OS=Arabidopsis thaliana GN=ACS7 PE=1 SV=1	_	_	_	_	_	PF00155.18|Aminotran_1_2|Aminotransferase class I and II|Glyma.01G003900.1|m.78:49-432;PF01212.18|Beta_elim_lyase|Beta-eliminating lyase|Glyma.01G003900.1|m.78:116-357
Glyma.01G004000	0.987610443654528	1.0069663819314	1.05561465913603	2.13042123565169	2.96795555886586	2.31537841701863	4.08514791063711	4.03927947258643	3.69080879456668	9.66988065902107	14.2476217018043	14.6609899363798	Gm01	418434	420376	+	Glyma.01G004000	--	GO:0006644|phospholipid metabolic process; GO:0016042|lipid catabolic process; GO:0050482|arachidonic acid secretion	GO:0005576|extracellular region	GO:0004623|phospholipase A2 activity; GO:0005509|calcium ion binding; GO:0102567|phospholipase A2 activity (consuming 1,2-dipalmitoylphosphatidylcholine); GO:0102568|phospholipase A2 activity consuming 1,2-dioleoylphosphatidylethanolamine)	--	--	417	NP_001235986.2	NP_001235986.2 phospholipase A2 precursor [Glycine max]	sp|Q9XG80|PLA21_ORYSJ	sp|Q9XG80|PLA21_ORYSJ Probable phospholipase A2 homolog 1 OS=Oryza sativa subsp. japonica GN=PLA2-I PE=2 SV=1	_	_	_	_	_	_
Glyma.01G004100	3.21662571770041	3.07285708027883	3.8921454110445	7.77656987345424	6.69209833782935	7.14388813444744	22.1252900428547	21.4602958803842	23.6761052236247	40.5758180122688	41.8929767927646	38.8890754597995	Gm01	421977	426504	+	Glyma.01G004100	--	GO:0015031|protein transport	--	--	ko:K19476|IST1	ko04144|Endocytosis	3195	XP_014619417.1	XP_014619417.1 uncharacterized protein LOC100791547 [Glycine max]	sp|Q54I39|IST1L_DICDI	sp|Q54I39|IST1L_DICDI IST1-like protein OS=Dictyostelium discoideum GN=DDB_G0289029 PE=3 SV=1	_	_	_	_	_	PF03398.11|Ist1|Regulator of Vps4 activity in the MVB pathway|Glyma.01G004100.1|m.81:12-176
Glyma.01G004200	47.3605977416726	49.2496644029145	49.6980289762826	330.042045636623	330.901708781624	307.671359163756	592.55638276939	611.534992672612	667.376344455783	579.824655800691	617.327391351607	645.269390570566	Gm01	428998	430620	+	Glyma.01G004200	--	GO:0009809|lignin biosynthetic process	GO:0005829|cytosol	GO:0042409|caffeoyl-CoA O-methyltransferase activity; GO:0046872|metal ion binding	ko:K00588|E2.1.1.104	ko00360|Phenylalanine metabolism; ko00940|Phenylpropanoid biosynthesis; ko00941|Flavonoid biosynthesis; ko00945|Stilbenoid, diarylheptanoid and gingerol biosynthesis; ko01100|Metabolic pathways; ko01110|Biosynthesis of secondary metabolites	717	XP_003517937.1	XP_003517937.1 probable caffeoyl-CoA O-methyltransferase At4g26220 [Glycine max]	sp|Q9C5D7|CAMT3_ARATH	sp|Q9C5D7|CAMT3_ARATH Probable caffeoyl-CoA O-methyltransferase At4g26220 OS=Arabidopsis thaliana GN=At4g26220 PE=2 SV=1	_	_	_	_	_	PF01596.14|Methyltransf_3|O-methyltransferase|Glyma.01G004200.2|m.86:27-236;PF13578.3|Methyltransf_24|Methyltransferase domain|Glyma.01G004200.2|m.86:76-183
Glyma.01G004300	338.965935016389	300.64822087715	291.03557875023	707.755922817599	745.968436853673	797.838070129571	660.051616838109	655.309780672909	729.502338582447	478.770975538259	555.078594438204	537.952132925686	Gm01	432566	433388	+	Glyma.01G004300	--	GO:0006412|translation	GO:0005840|ribosome	GO:0003735|structural constituent of ribosome	ko:K02910|RP-L31e,RPL31	ko03010|Ribosome	363	NP_001237446.1	NP_001237446.1 uncharacterized protein LOC100305583 [Glycine max]	sp|P46290|RL31_NICGU	sp|P46290|RL31_NICGU 60S ribosomal protein L31 OS=Nicotiana glutinosa GN=RPL31 PE=2 SV=1	_	_	_	_	_	PF01198.16|Ribosomal_L31e|Ribosomal protein L31e|Glyma.01G004300.2|m.87:11-92
Glyma.01G004500	34.7571874101017	33.2064161919896	32.1711959497977	28.0873012498075	26.9368571132105	29.3848937043209	32.1016092375975	33.6838103512753	40.1101859140275	43.0316905655288	50.9250707113061	48.8446518977878	Gm01	435775	439747	+	Glyma.01G004500	--	GO:0007034|vacuolar transport; GO:0015031|protein transport	GO:0000815|ESCRT III complex; GO:0005886|plasma membrane	--	ko:K12194|CHMP4,SNF7,VPS32	ko04144|Endocytosis	1005	XP_006572922.1	XP_006572922.1 vacuolar protein sorting-associated protein 32 homolog 2 [Glycine max]	sp|O82197|VP321_ARATH	sp|O82197|VP321_ARATH Vacuolar protein sorting-associated protein 32 homolog 1 OS=Arabidopsis thaliana GN=VPS32.1 PE=1 SV=1	_	_	_	_	_	PF03357.18|Snf7|Snf7|Glyma.01G004500.3|m.88:136-302
Glyma.01G004600	16.8288275460746	10.4016866451023	10.6713045541751	3.61838406348466	2.65834124682116	2.14558399977059	2.90304478312146	2.5584864282958	2.26714454363218	3.56393707622254	3.00063547962241	3.63258039421887	Gm01	442090	442422	-	Glyma.01G004600	--	--	--	--	--	--	198	NP_001351392.1	NP_001351392.1 uncharacterized protein LOC100306086 [Glycine max]	_	_	_	_	_	_	_	_
Glyma.01G004700	2.64982154527233	3.74344514718006	3.61801079062786	5.95397662610654	5.56470248408991	6.60330418194237	5.96516051326328	5.51301253658807	6.11019856260321	23.0156406096563	24.416129793092	25.0424121012418	Gm01	445357	447970	-	Glyma.01G004700	--	GO:0006302|double-strand break repair; GO:0007131|reciprocal meiotic recombination; GO:0009553|embryo sac development; GO:0009555|pollen development; GO:0010212|response to ionizing radiation	GO:0005634|nucleus; GO:0005730|nucleolus	GO:0003690|double-stranded DNA binding	--	--	657	XP_003517991.1	XP_003517991.1 meiotic nuclear division protein 1 homolog isoform X1 [Glycine max]	sp|Q8GYD2|MND1_ARATH	sp|Q8GYD2|MND1_ARATH Meiotic nuclear division protein 1 homolog OS=Arabidopsis thaliana GN=MND1 PE=1 SV=1	_	_	_	_	_	PF03962.12|Mnd1|Mnd1 family|Glyma.01G004700.1|m.91:16-204
Glyma.01G004800	1.27802527440545	1.16394789735287	1.03602339174674	11.8934710956278	11.2456268960707	10.5421184379673	53.1748511909449	54.9083547814929	62.196825487914	154.490936951781	157.67314383606	151.997645052567	Gm01	450191	455645	+	Glyma.01G004800	--	--	GO:0016021|integral component of membrane	GO:0004674|protein serine/threonine kinase activity; GO:0005524|ATP binding	--	--	2706	XP_006572924.1	XP_006572924.1 probable LRR receptor-like serine/threonine-protein kinase At4g29180 isoform X1 [Glycine max]	sp|C0LGR6|Y4291_ARATH	sp|C0LGR6|Y4291_ARATH Probable LRR receptor-like serine/threonine-protein kinase At4g29180 OS=Arabidopsis thaliana GN=At4g29180 PE=2 SV=2	_	_	_	_	_	PF12819.4|Malectin_like|Carbohydrate-binding protein of the ER|Glyma.01G004800.1|m.94:33-360;PF07714.14|Pkinase_Tyr|Protein tyrosine kinase|Glyma.01G004800.1|m.94:577-853;PF00069.22|Pkinase|Protein kinase domain|Glyma.01G004800.1|m.94:578-793;PF13855.3|LRR_8|Leucine rich repeat|Glyma.01G004800.1|m.94:417-476
Glyma.01G004900	0	0	0	0.0729201063175534	0	0	0	0	0.0979050424512916	0	0.431934441995811	0	Gm01	460754	462102	-	Glyma.01G004900	--	GO:0006351|transcription, DNA-templated; GO:0006357|regulation of transcription by RNA polymerase II; GO:0007275|multicellular organism development; GO:0009751|response to salicylic acid; GO:0030154|cell differentiation	GO:0005634|nucleus	GO:0000981|DNA-binding transcription factor activity, RNA polymerase II-specific; GO:0001135|RNA polymerase II transcription regulator recruiting activity; GO:0003700|DNA-binding transcription factor activity; GO:0043565|sequence-specific DNA binding; GO:0044212|transcription regulatory region DNA binding	ko:K09422|MYBP	--	786	NP_001237467.1	NP_001237467.1 transcription factor MYBJ6 [Glycine max]	sp|Q9M2Y9|RAX3_ARATH	sp|Q9M2Y9|RAX3_ARATH Transcription factor RAX3 OS=Arabidopsis thaliana GN=RAX3 PE=2 SV=1	_	_	_	_	_	PF00249.28|Myb_DNA-binding|Myb-like DNA-binding domain|Glyma.01G004900.2|m.101:14-62;PF00249.28|Myb_DNA-binding|Myb-like DNA-binding domain|Glyma.01G004900.2|m.101:70-111;PF13921.3|Myb_DNA-bind_6|Myb-like DNA-binding domain|Glyma.01G004900.2|m.101:17-75;PF13921.3|Myb_DNA-bind_6|Myb-like DNA-binding domain|Glyma.01G004900.2|m.101:71-117
Glyma.01G005000	23.3418569334443	22.8438336029606	22.9919489148004	3.64683631424026	3.79622674701973	3.37425176032299	3.96997577179004	4.32974626326982	3.27642525255562	4.88246324727923	5.3198079565467	4.18367699248712	Gm01	468123	469175	-	Glyma.01G005000	--	GO:0006355|regulation of transcription, DNA-templated; GO:0006979|response to oxidative stress	GO:0005886|plasma membrane	GO:0003677|DNA binding; GO:0003700|DNA-binding transcription factor activity; GO:0046872|metal ion binding	--	--	1053	XP_003516267.1	XP_003516267.1 zinc finger CCCH domain-containing protein 20 [Glycine max]	sp|O82199|C3H20_ARATH	sp|O82199|C3H20_ARATH Zinc finger CCCH domain-containing protein 20 OS=Arabidopsis thaliana GN=At2g19810 PE=2 SV=1	_	_	_	_	_	PF00642.21|zf-CCCH|Zinc finger C-x8-C-x5-C-x3-H type (and similar)|Glyma.01G005000.1|m.103:130-151
Glyma.01G005100	0.399993740291315	0.427253745691283	0.564347836999645	2.2809736461736	2.81170708798392	3.05333107659661	1.79765465416368	1.92132490432598	1.82243542161202	0.969312556445141	0.544071268283185	0.28816142550294	Gm01	508478	510840	+	Glyma.01G005100	--	GO:0019310|inositol catabolic process; GO:0019853|L-ascorbic acid biosynthetic process	GO:0005737|cytoplasm	GO:0005506|iron ion binding; GO:0050113|inositol oxygenase activity	ko:K00469|MIOX	ko00053|Ascorbate and aldarate metabolism; ko00562|Inositol phosphate metabolism	936	NP_001241072.1	NP_001241072.1 uncharacterized protein LOC100794523 [Glycine max]	sp|O82200|MIOX2_ARATH	sp|O82200|MIOX2_ARATH Inositol oxygenase 2 OS=Arabidopsis thaliana GN=MIOX2 PE=2 SV=2	_	_	_	_	_	PF05153.12|MIOX|Myo-inositol oxygenase|Glyma.01G005100.1|m.104:62-311
Glyma.01G005200	1.80809768839715	1.83685468620032	1.84857244245553	2.3994160022868	2.37468678817972	2.19626708637935	5.28857040175576	5.0591550924246	4.49062934082231	3.96883881379113	2.80689366125309	4.15315490740615	Gm01	515188	519179	+	Glyma.01G005200	--	GO:0006751|glutathione catabolic process; GO:0006805|xenobiotic metabolic process; GO:0009636|response to toxic substance	GO:0005773|vacuole; GO:0005774|vacuolar membrane; GO:0016021|integral component of membrane	GO:0016756|glutathione gamma-glutamylcysteinyltransferase activity; GO:0036374|glutathione hydrolase activity; GO:0102953|hypoglycin A gamma-glutamyl transpeptidase activity	ko:K18592|GGT1_5,CD224	ko00430|Taurine and hypotaurine metabolism; ko00460|Cyanoamino acid metabolism; ko00480|Glutathione metabolism; ko00590|Arachidonic acid metabolism; ko01100|Metabolic pathways	1881	XP_003516303.1	XP_003516303.1 glutathione hydrolase 3 [Glycine max]	sp|Q9M0G0|GAGT3_ARATH	sp|Q9M0G0|GAGT3_ARATH Glutathione hydrolase 3 OS=Arabidopsis thaliana GN=GGT3 PE=2 SV=1	_	_	_	_	_	PF01019.18|G_glu_transpept|Gamma-glutamyltranspeptidase|Glyma.01G005200.1|m.105:90-620
Glyma.01G005300	40.8193611967287	35.3160825292653	34.7975308661101	35.9878448314078	34.6093278766886	33.4353506630918	38.3443831770627	34.1531287277195	35.953133887767	41.3034850440791	39.2940360426745	37.6691019004676	Gm01	521542	523239	-	Glyma.01G005300	--	--	GO:0005802|trans-Golgi network; GO:0005905|clathrin-coated pit; GO:0030124|AP-4 adaptor complex	--	ko:K12403|AP4S1	ko04142|Lysosome	432	NP_001236735.1	NP_001236735.1 uncharacterized protein LOC100306047 [Glycine max]	sp|O82201|AP4S_ARATH	sp|O82201|AP4S_ARATH AP-4 complex subunit sigma OS=Arabidopsis thaliana GN=At2g19790 PE=1 SV=1	_	_	_	_	_	PF01217.17|Clat_adaptor_s|Clathrin adaptor complex small chain|Glyma.01G005300.1|m.107:3-142
Glyma.01G005400	24.5898374031532	24.2537709637418	25.5012066122747	14.0369179102782	12.6977705321133	11.9914305764957	19.8955335803258	20.1615837456454	20.5842329993271	15.4946407171008	15.612830320956	15.483873930358	Gm01	527034	531670	-	Glyma.01G005400	--	GO:0006002|fructose 6-phosphate metabolic process; GO:0006096|glycolytic process; GO:0010053|root epidermal cell differentiation	GO:0005829|cytosol	GO:0003872|6-phosphofructokinase activity; GO:0005524|ATP binding; GO:0046872|metal ion binding	ko:K00850|pfkA,PFK	ko00010|Glycolysis / Gluconeogenesis; ko00030|Pentose phosphate pathway; ko00051|Fructose and mannose metabolism; ko00052|Galactose metabolism; ko00680|Methane metabolism; ko01100|Metabolic pathways; ko01110|Biosynthesis of secondary metabolites; ko01120|Microbial metabolism in diverse environments; ko01130|Biosynthesis of antibiotics; ko01200|Carbon metabolism; ko01230|Biosynthesis of amino acid…	1620	XP_014619760.1	XP_014619760.1 ATP-dependent 6-phosphofructokinase 3 isoform X1 [Glycine max]	sp|Q94AA4|PFKA3_ARATH	sp|Q94AA4|PFKA3_ARATH ATP-dependent 6-phosphofructokinase 3 OS=Arabidopsis thaliana GN=PFK3 PE=1 SV=1	_	_	_	_	_	PF00365.17|PFK|Phosphofructokinase|Glyma.01G005400.1|m.108:138-443
Glyma.01G005500	4.00667413959174	4.22360565951156	3.45974926598519	2.94620256924911	2.89505840478845	2.60180291340603	3.65966992870133	4.03486775460291	4.9502163569232	1.13188497819278	1.5485986415134	1.82967338803551	Gm01	548488	553101	+	Glyma.01G005500	--	GO:0006351|transcription, DNA-templated	GO:0005634|nucleus	GO:0003700|DNA-binding transcription factor activity; GO:0044212|transcription regulatory region DNA binding	--	--	1356	XP_006572925.1	XP_006572925.1 NAC domain-containing protein 75 isoform X1 [Glycine max]	sp|Q9M0F8|NAC75_ARATH	sp|Q9M0F8|NAC75_ARATH NAC domain-containing protein 75 OS=Arabidopsis thaliana GN=NAC075 PE=2 SV=1	_	_	_	_	_	PF02365.12|NAM|No apical meristem (NAM) protein|Glyma.01G005500.11|m.111:48-189
Glyma.01G005600	1.89126937162071	1.97893363777505	2.13288574272237	0.640118252880379	0.69417593104508	0.557409451486793	0.538709341197797	0.557064261501106	0.634666914364661	0.277136785897717	0	0.308956579920677	Gm01	562575	564419	+	Glyma.01G005600	--	GO:0071555|cell wall organization	GO:0005576|extracellular region; GO:0005618|cell wall	GO:0005199|structural constituent of cell wall	--	--	1455	KRH74203.1	KRH74203.1 hypothetical protein GLYMA_01G005600 [Glycine max]	sp|Q9LJ64|PLRX1_ARATH	sp|Q9LJ64|PLRX1_ARATH Pollen-specific leucine-rich repeat extensin-like protein 1 OS=Arabidopsis thaliana GN=PEX1 PE=2 SV=1	_	_	_	_	_	PF13855.3|LRR_8|Leucine rich repeat|Glyma.01G005600.1|m.122:207-264;PF00560.30|LRR_1|Leucine Rich Repeat|Glyma.01G005600.1|m.122:231-246;PF08263.9|LRRNT_2|Leucine rich repeat N-terminal domain|Glyma.01G005600.1|m.122:134-168
Glyma.01G005800	0.567263849867683	0.621459993732775	0.581449286605695	0.478740045322586	0.486349334137759	0.510138853092309	0.730836448897711	0.580579612574816	0.488308055551547	0.313313149558025	0.461636227634218	1.0478597291016	Gm01	570534	574621	-	Glyma.01G005800	--	--	--	--	--	--	1287	XP_003516376.1	XP_003516376.1 uncharacterized protein LOC100805866 [Glycine max]	_	_	_	_	_	_	_	PF06219.9|DUF1005|Protein of unknown function (DUF1005)|Glyma.01G005800.1|m.124:1-419
Glyma.01G005900	0	0	0	0	0	0	0	0	0	0	0	0	Gm01	579447	582863	+	Glyma.01G005900	--	--	GO:0005737|cytoplasm; GO:0005856|cytoskeleton	GO:0003779|actin binding	ko:K05759|PFN	ko04013|MAPK signaling pathway - fly; ko04015|Rap1 signaling pathway; ko04810|Regulation of actin cytoskeleton; ko05131|Shigellosis; ko05132|Salmonella infection	402	XP_003516387.1	XP_003516387.1 profilin-4 [Glycine max]	sp|A4KA45|PROF4_CORAV	sp|A4KA45|PROF4_CORAV Profilin-4 OS=Corylus avellana PE=1 SV=1	_	_	_	_	_	PF00235.16|Profilin|Profilin|Glyma.01G005900.1|m.126:1-132
Glyma.01G006000	19.1843806247805	18.8255272755761	18.0681363345791	1.72758592307651	2.14394686524823	1.32387097858186	32.1311467272295	33.5025632403117	36.1571654116658	2.14486182702755	4.96609732113801	5.57929568526968	Gm01	588751	589563	+	Glyma.01G006000	--	--	--	--	--	--	564	NP_001237279.1	NP_001237279.1 uncharacterized protein LOC100306340 [Glycine max]	_	_	_	_	_	_	_	_
Glyma.01G006100	16.7864857658698	15.9166436807434	15.2019034681362	7.38416733053704	7.82559948533625	7.1146512385031	6.01090560922389	6.40347557977684	7.00291343521232	7.31840891287415	6.72578899135349	5.74554989499726	Gm01	591589	601280	-	Glyma.01G006100	--	GO:0006420|arginyl-tRNA aminoacylation; GO:0009793|embryo development ending in seed dormancy	GO:0005739|mitochondrion; GO:0009507|chloroplast; GO:0009570|chloroplast stroma	GO:0004814|arginine-tRNA ligase activity; GO:0005524|ATP binding	ko:K01887|RARS,argS	ko00970|Aminoacyl-tRNA biosynthesis	1956	XP_006572930.1	XP_006572930.1 arginine--tRNA ligase, cytoplasmic [Glycine max]	sp|O23247|SYRM_ARATH	sp|O23247|SYRM_ARATH Arginine--tRNA ligase, chloroplastic/mitochondrial OS=Arabidopsis thaliana GN=EMB1027 PE=1 SV=1	_	_	_	_	_	PF00750.16|tRNA-synt_1d|tRNA synthetases class I (R)|Glyma.01G006100.1|m.128:188-521;PF05746.12|DALR_1|DALR anticodon binding domain|Glyma.01G006100.1|m.128:535-650;PF03485.13|Arg_tRNA_synt_N|Arginyl tRNA synthetase N terminal domain|Glyma.01G006100.1|m.128:102-161
Glyma.01G006200	291.777833817942	246.788599571216	245.235471408739	20.3150554860283	15.8695787729151	20.0254506645255	18.8117301946271	18.743471573695	17.2717548889739	12.9930963121713	10.1850141422612	11.5879314575582	Gm01	602222	602446	+	Glyma.01G006200	--	--	--	--	--	--	225	XP_003516452.1	XP_003516452.1 programmed cell death protein 4 [Glycine max]	_	_	_	_	_	_	_	_
Glyma.01G006300	1.7435021267992	1.07818739353859	3.560370912836	0.0702392200558787	0	0.44173788230571	0.614762424661016	0.124161841373179	0.691574343981918	0	0	0	Gm01	603825	604028	+	Glyma.01G006300	--	--	--	--	--	--	204	KRH74212.1	KRH74212.1 hypothetical protein GLYMA_01G006300 [Glycine max]	_	_	_	_	_	_	_	_
Glyma.01G006400	23.0500740600917	22.469831773399	23.1996034731811	45.6780447591484	45.8172791192604	46.0547093997581	36.9570222825202	37.2664084627196	38.7840947848783	24.8368782578987	25.8315576071843	21.8501533077012	Gm01	607484	615329	+	Glyma.01G006400	--	GO:0006420|arginyl-tRNA aminoacylation; GO:0009793|embryo development ending in seed dormancy	GO:0005739|mitochondrion; GO:0009507|chloroplast; GO:0009570|chloroplast stroma	GO:0004814|arginine-tRNA ligase activity; GO:0005524|ATP binding	ko:K01887|RARS,argS	ko00970|Aminoacyl-tRNA biosynthesis	1794	XP_006572789.1	XP_006572789.1 arginyl-tRNA synthetase isoform X1 [Glycine max]	sp|O23247|SYRM_ARATH	sp|O23247|SYRM_ARATH Arginine--tRNA ligase, chloroplastic/mitochondrial OS=Arabidopsis thaliana GN=EMB1027 PE=1 SV=1	_	_	_	_	_	PF00750.16|tRNA-synt_1d|tRNA synthetases class I (R)|Glyma.01G006400.1|m.129:134-467;PF05746.12|DALR_1|DALR anticodon binding domain|Glyma.01G006400.1|m.129:481-596;PF03485.13|Arg_tRNA_synt_N|Arginyl tRNA synthetase N terminal domain|Glyma.01G006400.1|m.129:16-107
Glyma.01G006500	20.2328352042478	20.5286131466101	19.95871641664	2.24000620165854	1.98433394827228	2.43884793687087	1.50766041725735	1.4004535731421	1.33187129037724	0.73562199063364	1.14342005526368	0.807466649514833	Gm01	617148	644508	+	Glyma.01G006500	--	GO:0006383|transcription by RNA polymerase III; GO:0009561|megagametogenesis	GO:0005666|RNA polymerase III complex	GO:0003677|DNA binding; GO:0003899|DNA-directed 5'-3' RNA polymerase activity; GO:0032549|ribonucleoside binding; GO:0046872|metal ion binding	ko:K03021|RPC2,POLR3B	ko00230|Purine metabolism; ko00240|Pyrimidine metabolism; ko01100|Metabolic pathways; ko03020|RNA polymerase; ko04623|Cytosolic DNA-sensing pathway; ko05169|Epstein-Barr virus infection	3504	KRH74220.1	KRH74220.1 hypothetical protein GLYMA_01G006500 [Glycine max]	sp|F4KD38|NRPC2_ARATH	sp|F4KD38|NRPC2_ARATH DNA-directed RNA polymerase III subunit 2 OS=Arabidopsis thaliana GN=NRPC2 PE=2 SV=1	_	_	_	_	_	PF00562.25|RNA_pol_Rpb2_6|RNA polymerase Rpb2, domain 6|Glyma.01G006500.1|m.137:695-1071;PF04563.12|RNA_pol_Rpb2_1|RNA polymerase beta subunit|Glyma.01G006500.1|m.137:60-423;PF04560.17|RNA_pol_Rpb2_7|RNA polymerase Rpb2, domain 7|Glyma.01G006500.1|m.137:1073-1163;PF04561.11|RNA_pol_Rpb2_2|RNA polymerase Rpb2, domain 2|Glyma.01G006500.1|m.137:211-387;PF04566.10|RNA_pol_Rpb2_4|RNA polymerase Rpb2, …
Glyma.01G006600	4.86907634368174	4.69254961369409	4.20391312476854	3.93870776349849	4.0185644134264	3.96667289657719	2.42538604566393	2.32540397826038	2.34382799476342	2.21244221923072	1.99185413473166	1.46522758730308	Gm01	646550	654155	+	Glyma.01G006600	--	GO:0006468|protein phosphorylation; GO:0006623|protein targeting to vacuole; GO:0009555|pollen development; GO:0009846|pollen germination; GO:0016236|macroautophagy; GO:0030242|autophagy of peroxisome; GO:0045324|late endosome to vacuole transport; GO:0048015|phosphatidylinositol-mediated signaling	GO:0005643|nuclear pore; GO:0005737|cytoplasm; GO:0005770|late endosome; GO:0005794|Golgi apparatus; GO:0010008|endosome membrane; GO:0034271|phosphatidylinositol 3-kinase complex, class III, type I; GO:0034272|phosphatidylinositol 3-kinase complex, class III, type II; GO:0071561|nucleus-vacuole junction; GO:0080008|Cul4-RING E3 ubiquitin ligase complex	GO:0004674|protein serine/threonine kinase activity; GO:0005524|ATP binding	ko:K08333|PIK3R4,VPS15	ko04136|Autophagy - other; ko04138|Autophagy - yeast; ko04140|Autophagy - animal; ko04371|Apelin signaling pathway	4602	XP_003517635.1	XP_003517635.1 serine/threonine-protein kinase VPS15 [Glycine max]	sp|Q9M0E5|VPS15_ARATH	sp|Q9M0E5|VPS15_ARATH Serine/threonine-protein kinase VPS15 OS=Arabidopsis thaliana GN=VPS15 PE=1 SV=1	_	_	_	_	_	PF00069.22|Pkinase|Protein kinase domain|Glyma.01G006600.1|m.139:29-292;PF00400.29|WD40|WD domain, G-beta repeat|Glyma.01G006600.1|m.139:1113-1149;PF07714.14|Pkinase_Tyr|Protein tyrosine kinase|Glyma.01G006600.1|m.139:28-247;PF02985.19|HEAT|HEAT repeat|Glyma.01G006600.1|m.139:526-554
Glyma.01G006700	2.27945657020173	2.03997091666309	1.86258665525976	0.734292100217451	0.735697688099784	0.726290775662825	0.638751743535893	0.77404138063392	0.765795106376182	0.379157520903788	0.678362484008936	0.169076379420625	Gm01	657805	662955	-	Glyma.01G006700	--	GO:0007275|multicellular organism development; GO:0010073|meristem maintenance; GO:0040008|regulation of growth	GO:0005773|vacuole; GO:0005783|endoplasmic reticulum; GO:0005789|endoplasmic reticulum membrane; GO:0016021|integral component of membrane	GO:0008237|metallopeptidase activity; GO:0046872|metal ion binding	ko:K01301|NAALAD	--	2127	XP_006572934.1	XP_006572934.1 probable glutamate carboxypeptidase LAMP1 isoform X1 [Glycine max]	sp|Q7Y228|LAMP1_ARATH	sp|Q7Y228|LAMP1_ARATH Probable glutamate carboxypeptidase LAMP1 OS=Arabidopsis thaliana GN=LAMP1 PE=2 SV=1	_	_	_	_	_	PF04253.12|TFR_dimer|Transferrin receptor-like dimerisation domain|Glyma.01G006700.1|m.141:577-703;PF04389.14|Peptidase_M28|Peptidase family M28|Glyma.01G006700.1|m.141:327-516;PF02225.19|PA|PA domain|Glyma.01G006700.1|m.141:143-235
Glyma.01G006800	0.235566783292368	0.150972548393598	0.129250804950422	0.288499346806696	0.238686544018951	0.183598630852853	0.333168226787765	0.0956212838763238	0.312031255262128	0	0	0	Gm01	669086	673343	+	Glyma.01G006800	--	GO:0042545|cell wall modification; GO:0045490|pectin catabolic process	GO:0005576|extracellular region; GO:0005618|cell wall; GO:0005737|cytoplasm	GO:0030599|pectinesterase activity; GO:0045330|aspartyl esterase activity	ko:K01051|E3.1.1.11	ko00040|Pentose and glucuronate interconversions; ko01100|Metabolic pathways	1140	XP_003516527.2	XP_003516527.2 probable pectinesterase 53 [Glycine max]	sp|Q8VYZ3|PME53_ARATH	sp|Q8VYZ3|PME53_ARATH Probable pectinesterase 53 OS=Arabidopsis thaliana GN=PME53 PE=2 SV=1	_	_	_	_	_	PF01095.16|Pectinesterase|Pectinesterase|Glyma.01G006800.1|m.142:87-373
Glyma.01G006900	38.2889782607872	40.3977443038693	33.2382329350261	43.8833542166954	44.369101754138	49.0563102294967	45.5164711629692	49.3697793110797	57.7250581749277	70.2031065919892	70.1315527792635	64.4399296692771	Gm01	675955	678841	+	Glyma.01G006900	--	--	--	--	--	--	639	NP_001236657.1	NP_001236657.1 uncharacterized protein LOC100527738 [Glycine max]	_	_	_	_	_	_	_	_
Glyma.01G007000	0.666972935117585	0.68076440049813	0.400807608700461	2.89298830348916	3.44661101757721	2.89475466002303	1.68804124206208	1.11303275378237	1.18811606148135	0.478900265417077	0.403207210699178	0.355923850977503	Gm01	686694	688219	-	Glyma.01G007000	--	--	--	--	--	--	1263	XP_003517637.1	XP_003517637.1 protein IQ-DOMAIN 14 [Glycine max]	_	_	_	_	_	_	_	PF13178.3|DUF4005|Protein of unknown function (DUF4005)|Glyma.01G007000.1|m.145:312-392;PF00612.24|IQ|IQ calmodulin-binding motif|Glyma.01G007000.1|m.145:122-141;PF00612.24|IQ|IQ calmodulin-binding motif|Glyma.01G007000.1|m.145:147-160
Glyma.01G007100	0.544177530396324	0.658765659054234	0.661140053229236	0.0694224849389498	0.0275692209758323	0.0498973023202464	0.0202538008124753	0.049087239612652	0	0	0	0	Gm01	712273	713304	-	Glyma.01G007100	--	GO:0006855|drug transmembrane transport; GO:0006952|defense response; GO:0010015|root morphogenesis; GO:0010252|auxin homeostasis; GO:0031348|negative regulation of defense response; GO:0046620|regulation of organ growth	GO:0005770|late endosome; GO:0010008|endosome membrane; GO:0016021|integral component of membrane; GO:0031902|late endosome membrane	GO:0015297|antiporter activity; GO:0042910|xenobiotic transmembrane transporter activity	ko:K03327|TC.MATE,SLC47A,norM,mdtK,dinF	--	1032	XP_006573924.2	XP_006573924.2 protein DETOXIFICATION 51 [Glycine max]	sp|Q9SZE2|DTX51_ARATH	sp|Q9SZE2|DTX51_ARATH Protein DETOXIFICATION 51 OS=Arabidopsis thaliana GN=DTX51 PE=2 SV=1	_	_	_	_	_	PF01554.15|MatE|MatE|Glyma.01G007100.1|m.147:110-271
Glyma.01G007200	25.9891305060104	25.5341280805247	28.4308674905375	135.465310104067	129.405374616452	128.07884528208	207.848660653281	196.295624226481	190.370543781441	312.499607064052	294.700526573253	291.668065948496	Gm01	734914	739532	+	Glyma.01G007200	--	GO:0006096|glycolytic process; GO:0010148|transpiration; GO:0010182|sugar mediated signaling pathway; GO:0010255|glucose mediated signaling pathway; GO:0012501|programmed cell death; GO:0019320|hexose catabolic process; GO:0090332|stomatal closure	GO:0005634|nucleus; GO:0005739|mitochondrion; GO:0005741|mitochondrial outer membrane; GO:0005773|vacuole; GO:0005774|vacuolar membrane; GO:0005829|cytosol; GO:0009536|plastid; GO:0016020|membrane; GO:0016021|integral component of membrane	GO:0004340|glucokinase activity; GO:0004396|hexokinase activity; GO:0005524|ATP binding; GO:0005536|glucose binding; GO:0008270|zinc ion binding; GO:0008865|fructokinase activity; GO:0019158|mannokinase activity	ko:K00844|HK	ko00010|Glycolysis / Gluconeogenesis; ko00051|Fructose and mannose metabolism; ko00052|Galactose metabolism; ko00500|Starch and sucrose metabolism; ko00520|Amino sugar and nucleotide sugar metabolism; ko00521|Streptomycin biosynthesis; ko00524|Neomycin, kanamycin and gentamicin biosynthesis; ko01100|Metabolic pathways; ko01110|Biosynthesis of secondary metabolites; ko01120|Microbial metabolism in…	1491	XP_003516735.1	XP_003516735.1 hexokinase-1 [Glycine max]	sp|Q42525|HXK1_ARATH	sp|Q42525|HXK1_ARATH Hexokinase-1 OS=Arabidopsis thaliana GN=HXK1 PE=1 SV=2	_	_	_	_	_	PF03727.13|Hexokinase_2|Hexokinase|Glyma.01G007200.3|m.148:247-485;PF00349.18|Hexokinase_1|Hexokinase|Glyma.01G007200.3|m.148:41-238
Glyma.01G007300	0.855970699899745	1.19257307942458	1.09391479338897	13.4931915617484	14.4142629940202	13.3597794975775	28.6449142496788	27.1250425940673	28.6768994918596	51.1057037712229	44.321797791594	48.8556786618105	Gm01	739535	745257	+	Glyma.01G007300	--	GO:0006096|glycolytic process; GO:0010148|transpiration; GO:0010182|sugar mediated signaling pathway; GO:0010255|glucose mediated signaling pathway; GO:0012501|programmed cell death; GO:0019320|hexose catabolic process; GO:0090332|stomatal closure	GO:0005634|nucleus; GO:0005739|mitochondrion; GO:0005741|mitochondrial outer membrane; GO:0005773|vacuole; GO:0005774|vacuolar membrane; GO:0005829|cytosol; GO:0009536|plastid; GO:0016020|membrane; GO:0016021|integral component of membrane	GO:0004340|glucokinase activity; GO:0004396|hexokinase activity; GO:0005524|ATP binding; GO:0005536|glucose binding; GO:0008270|zinc ion binding; GO:0008865|fructokinase activity; GO:0019158|mannokinase activity	ko:K00844|HK	ko00010|Glycolysis / Gluconeogenesis; ko00051|Fructose and mannose metabolism; ko00052|Galactose metabolism; ko00500|Starch and sucrose metabolism; ko00520|Amino sugar and nucleotide sugar metabolism; ko00521|Streptomycin biosynthesis; ko00524|Neomycin, kanamycin and gentamicin biosynthesis; ko01100|Metabolic pathways; ko01110|Biosynthesis of secondary metabolites; ko01120|Microbial metabolism in…	1500	XP_003516783.1	XP_003516783.1 hexokinase-1 [Glycine max]	sp|Q42525|HXK1_ARATH	sp|Q42525|HXK1_ARATH Hexokinase-1 OS=Arabidopsis thaliana GN=HXK1 PE=1 SV=2	_	_	_	_	_	PF03727.13|Hexokinase_2|Hexokinase|Glyma.01G007300.3|m.149:248-488;PF00349.18|Hexokinase_1|Hexokinase|Glyma.01G007300.3|m.149:42-239
Glyma.01G007400	6.08605860227863	5.915821094187	5.67241928471438	7.77203204168598	7.48697388417839	8.33265265394142	6.34203629543458	6.10744016174694	6.77537009260965	6.56150038209018	6.05453667781801	5.61545342005728	Gm01	747016	750158	-	Glyma.01G007400	--	--	GO:0005886|plasma membrane; GO:0016021|integral component of membrane	GO:0004674|protein serine/threonine kinase activity; GO:0005524|ATP binding	--	--	3042	XP_003516786.2	XP_003516786.2 receptor-like protein kinase 5 [Glycine max]	sp|Q9SGP2|HSL1_ARATH	sp|Q9SGP2|HSL1_ARATH Receptor-like protein kinase HSL1 OS=Arabidopsis thaliana GN=HSL1 PE=2 SV=1	_	_	_	_	_	PF00069.22|Pkinase|Protein kinase domain|Glyma.01G007400.1|m.151:699-972;PF07714.14|Pkinase_Tyr|Protein tyrosine kinase|Glyma.01G007400.1|m.151:700-973;PF13855.3|LRR_8|Leucine rich repeat|Glyma.01G007400.1|m.151:105-161;PF13855.3|LRR_8|Leucine rich repeat|Glyma.01G007400.1|m.151:295-352;PF13855.3|LRR_8|Leucine rich repeat|Glyma.01G007400.1|m.151:508-568;PF13855.3|LRR_8|Leucine rich repeat|Glyma.0…
Glyma.01G007500	0.728297207841991	0.718597694533588	0.609562648866086	10.0107909953429	9.62452139277364	10.1612820879343	12.4288219972927	11.8460958409239	11.7387919939555	10.270302774125	10.1861334975906	11.8570873401803	Gm01	751973	755317	-	Glyma.01G007500	--	GO:0010102|lateral root morphogenesis; GO:0010468|regulation of gene expression	GO:0005886|plasma membrane; GO:0016021|integral component of membrane	GO:0004674|protein serine/threonine kinase activity; GO:0005524|ATP binding	--	--	3033	XP_003517639.1	XP_003517639.1 receptor-like protein kinase HSL1 [Glycine max]	sp|C0LGX3|HSL2_ARATH	sp|C0LGX3|HSL2_ARATH LRR receptor-like serine/threonine-protein kinase HSL2 OS=Arabidopsis thaliana GN=HSL2 PE=2 SV=1	_	_	_	_	_	PF00069.22|Pkinase|Protein kinase domain|Glyma.01G007500.1|m.152:693-970;PF07714.14|Pkinase_Tyr|Protein tyrosine kinase|Glyma.01G007500.1|m.152:693-971;PF13855.3|LRR_8|Leucine rich repeat|Glyma.01G007500.1|m.152:78-135;PF08263.9|LRRNT_2|Leucine rich repeat N-terminal domain|Glyma.01G007500.1|m.152:33-71;PF00560.30|LRR_1|Leucine Rich Repeat|Glyma.01G007500.1|m.152:293-315
Glyma.01G007600	0	0	0	0.349482948570713	0.231312488187471	0	0	0.154445217317856	0	0.819581348538981	0	0	Gm01	757466	761404	+	Glyma.01G007600	--	--	--	--	--	--	246	KRH74251.1	KRH74251.1 hypothetical protein GLYMA_01G007600 [Glycine max]	_	_	_	_	_	_	_	_
Glyma.01G007650	1.18855282829419	0.952165490397717	0.524037277213956	2.38813348189987	2.59675805191411	2.96294933301653	7.38202816279458	8.84505308067977	9.16111468651371	4.0003375345355	5.38889637156679	9.98959608410191	Gm01	763964	764089	-	Glyma.01G007650	--	--	--	--	--	--	126	_	_	_	_	_	_	_	_	_	_
Glyma.01G007700	19.9614786572842	20.0949552749608	20.0750598733705	57.2676785211811	70.3500682357626	76.4724565888385	88.1832349643105	83.190904602445	66.5525356479966	72.7225539860334	85.7196463880194	57.2538044223154	Gm01	765468	766070	-	Glyma.01G007700	--	GO:0030150|protein import into mitochondrial matrix	GO:0005739|mitochondrion; GO:0005741|mitochondrial outer membrane; GO:0005743|mitochondrial inner membrane; GO:0005744|TIM23 mitochondrial import inner membrane translocase complex; GO:0031305|integral component of mitochondrial inner membrane	--	ko:K17795|TIM17	--	603	XP_003516788.1	XP_003516788.1 mitochondrial import inner membrane translocase subunit TIM17-2 [Glycine max]	sp|Q9SP35|TI172_ARATH	sp|Q9SP35|TI172_ARATH Mitochondrial import inner membrane translocase subunit TIM17-2 OS=Arabidopsis thaliana GN=TIM17-2 PE=1 SV=2	_	_	_	_	_	PF02466.16|Tim17|Tim17/Tim22/Tim23/Pmp24 family|Glyma.01G007700.1|m.153:16-122
Glyma.01G007800	4.20267395621149	3.72822789048421	3.24113466660413	3.45679595325233	3.47523248520012	3.56127755213064	5.2533180253472	5.35398332880188	4.81202538556451	3.56742429449673	4.52150551723926	3.66057116780447	Gm01	768131	776441	+	Glyma.01G007800	--	GO:0006306|DNA methylation; GO:0006342|chromatin silencing; GO:0006351|transcription, DNA-templated; GO:0010069|zygote asymmetric cytokinesis in embryo sac; GO:0010425|DNA methylation on cytosine within a CNG sequence; GO:0045814|negative regulation of gene expression, epigenetic; GO:0051567|histone H3-K9 methylation	GO:0005634|nucleus	GO:0003677|DNA binding; GO:0003682|chromatin binding; GO:0003886|DNA (cytosine-5-)-methyltransferase activity	ko:K00558|DNMT1,dcm	ko00270|Cysteine and methionine metabolism; ko01100|Metabolic pathways; ko05206|MicroRNAs in cancer	2628	XP_006572936.1	XP_006572936.1 DNA (cytosine-5)-methyltransferase CMT3 [Glycine max]	sp|Q94F88|CMT3_ARATH	sp|Q94F88|CMT3_ARATH DNA (cytosine-5)-methyltransferase CMT3 OS=Arabidopsis thaliana GN=CMT3 PE=1 SV=2	_	_	_	_	_	PF00145.14|DNA_methylase|C-5 cytosine-specific DNA methylase|Glyma.01G007800.1|m.155:477-836;PF00385.21|Chromo|Chromo (CHRromatin Organisation MOdifier) domain|Glyma.01G007800.1|m.155:413-469;PF01426.15|BAH|BAH domain|Glyma.01G007800.1|m.155:146-249
Glyma.01G007900	0	0	0	0	0	0	0	0	0	0	0	0	Gm01	779138	784418	+	Glyma.01G007900	--	--	--	--	--	--	1566	XP_003517641.1	XP_003517641.1 uncharacterized protein LOC100800015 [Glycine max]	_	_	_	_	_	_	_	PF13506.3|Glyco_transf_21|Glycosyl transferase family 21|Glyma.01G007900.1|m.157:143-269
Glyma.01G008000	10.3323058368757	8.48292891445238	9.43267098985122	13.5534328777954	12.6861381508531	12.3719389077681	10.2473710656158	10.115158843298	10.799010948648	9.6008100828852	7.53220742843994	3.89205042237737	Gm01	785093	788268	-	Glyma.01G008000	--	--	GO:0016021|integral component of membrane	GO:0020037|heme binding; GO:0046872|metal ion binding	--	--	462	KHN40384.1	KHN40384.1 Cytochrome b5 [Glycine soja]	sp|O22704|CYP5F_ARATH	sp|O22704|CYP5F_ARATH Cytochrome B5-like protein OS=Arabidopsis thaliana GN=CB5LP PE=2 SV=1	_	_	_	_	_	PF00173.25|Cyt-b5|Cytochrome b5-like Heme/Steroid binding domain|Glyma.01G008000.3|m.158:82-151
Glyma.01G008100	5.5465798653729	6.11854491051866	5.57032216890391	4.574096933586	3.14872594700696	3.90518992550838	2.32243582649717	2.75849508955543	2.22807357190519	5.6004725483497	7.48457829384276	5.54977560227884	Gm01	791957	795640	+	Glyma.01G008100	--	GO:0002239|response to oomycetes; GO:0009409|response to cold; GO:0009651|response to salt stress	GO:0009507|chloroplast	--	--	--	1134	XP_003517642.1	XP_003517642.1 senescence/dehydration-associated protein At4g35985, chloroplastic [Glycine max]	sp|F4JNX2|SDEH4_ARATH	sp|F4JNX2|SDEH4_ARATH Senescence/dehydration-associated protein At4g35985, chloroplastic OS=Arabidopsis thaliana GN=P85 PE=2 SV=1	_	_	_	_	_	PF06911.9|Senescence|Senescence-associated protein|Glyma.01G008100.1|m.159:173-353
Glyma.01G008200	0.170818582810397	0.20929241455602	0.23628089793866	0.034610630172462	0.00763591949733197	0.0691009339700674	0.0308536160524986	0.0101968661997296	0.034421794313256	0.0541108458777749	0.0911166053163466	0	Gm01	806943	816938	+	Glyma.01G008200	--	--	GO:0016021|integral component of membrane	GO:0005524|ATP binding; GO:0042626|ATPase-coupled transmembrane transporter activity	ko:K05658|ABCB1,CD243	ko02010|ABC transporters; ko04976|Bile secretion; ko05206|MicroRNAs in cancer	3726	XP_003517643.1	XP_003517643.1 putative ABC transporter B family member 8 isoform X1 [Glycine max]	sp|Q9LHK4|AB8B_ARATH	sp|Q9LHK4|AB8B_ARATH Putative ABC transporter B family member 8 OS=Arabidopsis thaliana GN=ABCB8 PE=5 SV=1	_	_	_	_	_	PF00664.20|ABC_membrane|ABC transporter transmembrane region|Glyma.01G008200.1|m.160:40-312;PF00664.20|ABC_membrane|ABC transporter transmembrane region|Glyma.01G008200.1|m.160:678-947;PF00005.24|ABC_tran|ABC transporter|Glyma.01G008200.1|m.160:383-532;PF00005.24|ABC_tran|ABC transporter|Glyma.01G008200.1|m.160:1022-1168
Glyma.01G008300	0	0	0	0	0	0	0	0	0	0	0	0	Gm01	818482	820410	-	Glyma.01G008300	--	GO:0000160|phosphorelay signal transduction system; GO:0009736|cytokinin-activated signaling pathway; GO:0016310|phosphorylation	GO:0005634|nucleus; GO:0005737|cytoplasm	GO:0009927|histidine phosphotransfer kinase activity; GO:0043424|protein histidine kinase binding	ko:K14490|AHP	ko04075|Plant hormone signal transduction	468	XP_006572937.1	XP_006572937.1 pseudo histidine-containing phosphotransfer protein 2 [Glycine max]	sp|Q0DK78|PHP2_ORYSJ	sp|Q0DK78|PHP2_ORYSJ Pseudo histidine-containing phosphotransfer protein 2 OS=Oryza sativa subsp. japonica GN=PHP2 PE=2 SV=3	_	_	_	_	_	_
Glyma.01G008400	17.9139538895152	15.592067324741	15.6424340405607	12.966202208033	13.8697190739917	13.5564826892412	37.6820443560487	34.9383218739709	39.1057632324015	44.2992333103697	42.6499591209137	42.5682788088306	Gm01	822821	827416	+	Glyma.01G008400	--	--	--	GO:0046872|metal ion binding; GO:0051213|dioxygenase activity	--	--	999	XP_006572938.1	XP_006572938.1 probable iron/ascorbate oxidoreductase DDB_G0283291-like isoform X1 [Glycine max]	sp|Q54RA4|Y3291_DICDI	sp|Q54RA4|Y3291_DICDI Probable iron/ascorbate oxidoreductase DDB_G0283291 OS=Dictyostelium discoideum GN=DDB_G0283291 PE=3 SV=1	_	_	_	_	_	PF14226.3|DIOX_N|non-haem dioxygenase in morphine synthesis N-terminal|Glyma.01G008400.1|m.163:13-129;PF03171.17|2OG-FeII_Oxy|2OG-Fe(II) oxygenase superfamily|Glyma.01G008400.1|m.163:181-283
Glyma.01G008500	444.129265807891	443.480727478653	428.703211873773	56.8714625470007	56.077844528564	55.3357711292186	13.5462346434033	13.7911926373897	14.7681708037662	10.0467936593706	10.9917100822076	11.2382955946146	Gm01	832235	836624	-	Glyma.01G008500	--	GO:0006108|malate metabolic process; GO:0051260|protein homooligomerization	GO:0005737|cytoplasm	GO:0004471|malate dehydrogenase (decarboxylating) (NAD+) activity; GO:0004473|malate dehydrogenase (decarboxylating) (NADP+) activity; GO:0008948|oxaloacetate decarboxylase activity; GO:0046872|metal ion binding; GO:0051287|NAD binding	ko:K00029|E1.1.1.40,maeB	ko00620|Pyruvate metabolism; ko00710|Carbon fixation in photosynthetic organisms; ko01100|Metabolic pathways; ko01120|Microbial metabolism in diverse environments; ko01200|Carbon metabolism	1776	XP_003516804.1	XP_003516804.1 NADP-dependent malic enzyme [Glycine max]	sp|P34105|MAOX_POPTR	sp|P34105|MAOX_POPTR NADP-dependent malic enzyme OS=Populus trichocarpa PE=2 SV=3	_	_	_	_	_	PF03949.12|Malic_M|Malic enzyme, NAD binding domain|Glyma.01G008500.1|m.164:307-559;PF00390.16|malic|Malic enzyme, N-terminal domain|Glyma.01G008500.1|m.164:116-296
Glyma.01G008600	34.8945925788101	32.6625382252581	31.9431923334041	33.3481608565464	36.7439698813295	39.3765415944848	43.9633692180639	45.947578126954	46.7201904290035	38.5911844114668	39.4145463000321	38.7198699768779	Gm01	842870	844708	-	Glyma.01G008600	--	GO:0000350|generation of catalytic spliceosome for second transesterification step; GO:0006357|regulation of transcription by RNA polymerase II; GO:1901002|positive regulation of response to salt stress; GO:1902584|positive regulation of response to water deprivation	GO:0005634|nucleus; GO:0071013|catalytic step 2 spliceosome; GO:0071014|post-mRNA release spliceosomal complex; GO:0071141|SMAD protein complex	GO:0003712|transcription coregulator activity	ko:K06063|SNW1,SKIIP,SKIP	ko03040|Spliceosome; ko04330|Notch signaling pathway; ko05169|Epstein-Barr virus infection; ko05203|Viral carcinogenesis	1839	NP_001237712.2	NP_001237712.2 GAMYB-binding protein [Glycine max]	sp|Q6K8D9|SKIPA_ORYSJ	sp|Q6K8D9|SKIPA_ORYSJ SNW/SKI-interacting protein A OS=Oryza sativa subsp. japonica GN=SKIPA PE=1 SV=1	_	_	_	_	_	PF02731.12|SKIP_SNW|SKIP/SNW domain|Glyma.01G008600.1|m.165:191-350
Glyma.01G008700	0.750807259329421	0.795236294305879	0.830829576007567	0.589185611307957	0.594536243652731	0.48595633564066	0.302926412151805	0.26037579272798	0.384723589463973	0.917367596392974	0.429095641315353	0.33332322626427	Gm01	846691	858947	-	Glyma.01G008700	--	GO:0031047|gene silencing by RNA	--	GO:0003723|RNA binding; GO:0003968|RNA-directed 5'-3' RNA polymerase activity	ko:K11699|RDR,RDRP	--	2967	XP_006572940.1	XP_006572940.1 probable RNA-dependent RNA polymerase 5 [Glycine max]	sp|O82188|RDR5_ARATH	sp|O82188|RDR5_ARATH Probable RNA-dependent RNA polymerase 5 OS=Arabidopsis thaliana GN=RDR5 PE=2 SV=2	_	_	_	_	_	PF05183.9|RdRP|RNA dependent RNA polymerase|Glyma.01G008700.1|m.166:210-842
Glyma.01G008800	30.3818693660167	25.8332347532732	28.384750174058	51.6495627533656	48.0077104794051	48.7713438844405	40.0500054079736	37.149222938855	42.0737354499244	41.713864498053	39.9986187579224	31.2088760420563	Gm01	867623	868974	+	Glyma.01G008800	--	--	--	--	ko:K02990|RP-S6,MRPS6,rpsF	ko03010|Ribosome	435	NP_001235696.2	NP_001235696.2 bS6_MRPS6 domain-containing protein [Glycine max]	_	_	_	_	_	_	_	PF01250.14|Ribosomal_S6|Ribosomal protein S6|Glyma.01G008800.1|m.172:4-95
Glyma.01G008900	10.2993842741601	10.3480371690809	9.62918496880645	7.54433077236551	7.42269946114084	7.22915518104524	6.76442423612564	7.45359053993362	7.62732200036255	5.58456211497371	4.38039197248451	5.66171709880207	Gm01	870461	878302	-	Glyma.01G008900	--	GO:0000301|retrograde transport, vesicle recycling within Golgi; GO:0007030|Golgi organization	GO:0000139|Golgi membrane; GO:0005794|Golgi apparatus; GO:0016021|integral component of membrane; GO:0031985|Golgi cisterna	--	--	--	2112	XP_003517645.1	XP_003517645.1 golgin candidate 1 [Glycine max]	sp|Q8S8N9|GOGC1_ARATH	sp|Q8S8N9|GOGC1_ARATH Golgin candidate 1 OS=Arabidopsis thaliana GN=GC1 PE=2 SV=2	_	_	_	_	_	PF09787.6|Golgin_A5|Golgin subfamily A member 5|Glyma.01G008900.1|m.173:426-676
Glyma.01G009000	1.55221451456331	1.65799961014528	1.89800566075503	0.23762522207959	0.0471831443566483	0.469680079551772	0.0346632212910025	0	0	0	0	0	Gm01	887650	888252	-	Glyma.01G009000	--	--	--	--	--	--	603	XP_003516814.1	XP_003516814.1 uncharacterized protein LOC100802495 [Glycine max]	_	_	_	_	_	_	_	PF05553.8|DUF761|Cotton fibre expressed protein|Glyma.01G009000.1|m.174:162-184
Glyma.01G009100	0	0	0	0	0	0	0.00901333438485319	0	0	0	0	0	Gm01	902332	904786	+	Glyma.01G009100	--	--	--	--	--	--	2319	KRH74274.1	KRH74274.1 hypothetical protein GLYMA_01G009100 [Glycine max]	_	_	_	_	_	_	_	PF14291.3|DUF4371|Domain of unknown function (DUF4371)|Glyma.01G009100.1|m.175:130-364;PF05699.11|Dimer_Tnp_hAT|hAT family C-terminal dimerisation region|Glyma.01G009100.1|m.175:684-729
Glyma.01G009200	0.609645631754349	0.574582623515864	1.09626189026368	3.10182854545616	3.62456033932839	3.55131144789615	1.98207885192431	1.40716753556269	1.71990275723821	0.386239486093083	0	0.344468830486273	Gm01	906554	907075	+	Glyma.01G009200	--	--	--	--	--	--	522	XP_003516820.1	XP_003516820.1 lachrymatory-factor synthase [Glycine max]	_	_	_	_	_	_	_	PF10604.6|Polyketide_cyc2|Polyketide cyclase / dehydrase and lipid transport|Glyma.01G009200.1|m.177:18-159
Glyma.01G009300	28.0595352078966	29.0734381958923	27.9993319026949	25.6103557224539	25.900911506255	25.6698881615686	15.9156914759373	15.8672139054976	14.3402609098008	12.3368560885341	10.1690342313263	10.733365754035	Gm01	913273	921660	+	Glyma.01G009300	--	GO:0009651|response to salt stress; GO:0018279|protein N-linked glycosylation via asparagine; GO:0043687|post-translational protein modification; GO:0047484|regulation of response to osmotic stress	GO:0005783|endoplasmic reticulum; GO:0005886|plasma membrane; GO:0008250|oligosaccharyltransferase complex; GO:0016020|membrane; GO:0016021|integral component of membrane	GO:0004579|dolichyl-diphosphooligosaccharide-protein glycotransferase activity	ko:K07151|STT3	ko00510|N-Glycan biosynthesis; ko00513|Various types of N-glycan biosynthesis; ko01100|Metabolic pathways; ko04141|Protein processing in endoplasmic reticulum	2337	XP_003516821.1	XP_003516821.1 dolichyl-diphosphooligosaccharide--protein glycosyltransferase subunit STT3A [Glycine max]	sp|Q93ZY3|STT3A_ARATH	sp|Q93ZY3|STT3A_ARATH Dolichyl-diphosphooligosaccharide--protein glycosyltransferase subunit STT3A OS=Arabidopsis thaliana GN=STT3A PE=2 SV=1	_	_	_	_	_	PF02516.11|STT3|Oligosaccharyl transferase STT3 subunit|Glyma.01G009300.1|m.178:22-485
Glyma.01G009400	8.19520297931872	7.8566168277086	8.13883342213474	2.55638263362153	2.57788160468445	2.58101797659049	2.30045693854925	2.30384842573198	1.89259060505825	2.65006587461342	1.81471510304339	2.26893034086857	Gm01	925259	930512	-	Glyma.01G009400	--	--	--	--	--	--	2853	XP_003517646.1	XP_003517646.1 protein unc-13 homolog isoform X1 [Glycine max]	_	_	_	_	_	_	_	PF05664.8|DUF810|Plant family of unknown function (DUF810)|Glyma.01G009400.2|m.179:33-715
Glyma.01G009500	0.121556539257361	0.302961746944728	0.190559009895984	0.434206087618159	0.70820674143112	0.613023999934455	0.384559179062843	0.38377296424437	0.333131443145953	0.218200229156482	0.918561881517066	0	Gm01	939657	941325	+	Glyma.01G009500	--	--	--	GO:0016491|oxidoreductase activity	ko:K21568|PLR	--	462	KRH74279.1	KRH74279.1 hypothetical protein GLYMA_01G009500 [Glycine max]	sp|P52581|IFRH_LUPAL	sp|P52581|IFRH_LUPAL Isoflavone reductase homolog OS=Lupinus albus PE=2 SV=1	_	_	_	_	_	PF05368.10|NmrA|NmrA-like family|Glyma.01G009500.3|m.180:5-42;PF05368.10|NmrA|NmrA-like family|Glyma.01G009500.3|m.180:67-119
Glyma.01G009600	6.93066644616937	6.24704886319978	5.63098358393742	4.61764555171784	4.46194107749079	4.79787418398886	4.64058671604509	5.34308263503324	5.31637627195224	0.495982808709937	0	0.884687476082826	Gm01	942435	944942	-	Glyma.01G009600	--	GO:0006351|transcription, DNA-templated; GO:0006355|regulation of transcription, DNA-templated	GO:0005634|nucleus	GO:0003677|DNA binding; GO:0003700|DNA-binding transcription factor activity	--	--	813	XP_003516829.1	XP_003516829.1 myb family transcription factor PHL11 isoform X1 [Glycine max]	sp|C0SVS4|PHLB_ARATH	sp|C0SVS4|PHLB_ARATH Myb family transcription factor PHL11 OS=Arabidopsis thaliana GN=PHL11 PE=1 SV=1	_	_	_	_	_	PF14379.3|Myb_CC_LHEQLE|MYB-CC type transfactor, LHEQLE motif|Glyma.01G009600.1|m.181:119-164;PF00249.28|Myb_DNA-binding|Myb-like DNA-binding domain|Glyma.01G009600.1|m.181:23-74
Glyma.01G009700	24.2521111725029	24.7899294126409	24.64144059286	11.3724869528392	11.9605324398572	12.474696563722	6.40396570373337	6.36364054651306	6.02340452622574	0.749505619853492	1.31467035087015	2.06105049318831	Gm01	957982	961316	+	Glyma.01G009700	--	--	--	--	--	--	1614	XP_014620666.1	XP_014620666.1 uncharacterized protein LOC100812276 [Glycine max]	_	_	_	_	_	_	_	_
Glyma.01G009800	12.9964845093889	11.1227484674485	13.1777017225522	19.105067855199	22.0785559983016	20.6632038704021	21.5897776354944	26.5390004637014	25.0520503529292	16.0523098519577	17.2993870781507	16.7977921414198	Gm01	964685	967939	+	Glyma.01G009800	--	--	--	--	--	--	471	NP_001240123.1	NP_001240123.1 uncharacterized protein LOC100814427 [Glycine max]	_	_	_	_	_	_	_	PF01632.16|Ribosomal_L35p|Ribosomal protein L35|Glyma.01G009800.1|m.183:94-152
Glyma.01G009900	5.27046456572907	5.17753007360684	5.00874141547169	2.68599695776047	2.80156372454628	2.29112689691039	1.76088405663298	1.46875035987616	1.20678140947073	0.441175080395163	0.619074528462268	0	Gm01	972267	976144	-	Glyma.01G009900	--	GO:0009658|chloroplast organization; GO:0009853|photorespiration; GO:0097339|glycolate transmembrane transport; GO:1901975|glycerate transmembrane transport	GO:0009507|chloroplast; GO:0009706|chloroplast inner membrane; GO:0009941|chloroplast envelope; GO:0016020|membrane; GO:0016021|integral component of membrane	GO:0043879|glycolate transmembrane transporter activity; GO:1901974|glycerate transmembrane transporter activity	--	--	1371	XP_003516843.1	XP_003516843.1 plastidal glycolate/glycerate translocator 1, chloroplastic [Glycine max]	sp|Q9FVQ4|PLGG1_ARATH	sp|Q9FVQ4|PLGG1_ARATH Plastidal glycolate/glycerate translocator 1, chloroplastic OS=Arabidopsis thaliana GN=PLGG1 PE=1 SV=1	_	_	_	_	_	PF04172.13|LrgB|LrgB-like family|Glyma.01G009900.1|m.184:220-444
Glyma.01G010000	1.30654995023676	1.74449092554816	1.54940985573368	0.862142051227392	0.967211875245986	0.836545386192145	0.446461038848283	0.487682611602954	0.432148851638192	0	0	0.108190571307963	Gm01	978203	983168	-	Glyma.01G010000	--	GO:0006744|ubiquinone biosynthetic process	GO:0005777|peroxisome	GO:0005524|ATP binding; GO:0016405|CoA-ligase activity	ko:K01904|4CL	ko00130|Ubiquinone and other terpenoid-quinone biosynthesis; ko00360|Phenylalanine metabolism; ko00940|Phenylpropanoid biosynthesis; ko01100|Metabolic pathways; ko01110|Biosynthesis of secondary metabolites	1662	XP_003517649.2	XP_003517649.2 4-coumarate--CoA ligase-like 6 [Glycine max]	sp|Q84P24|4CLL6_ARATH	sp|Q84P24|4CLL6_ARATH 4-coumarate--CoA ligase-like 6 OS=Arabidopsis thaliana GN=4CLL6 PE=2 SV=2	_	_	_	_	_	PF00501.25|AMP-binding|AMP-binding enzyme|Glyma.01G010000.1|m.185:51-455;PF13193.3|AMP-binding_C|AMP-binding enzyme C-terminal domain|Glyma.01G010000.1|m.185:465-539
Glyma.01G010100	3.87843554496	4.44343895518934	3.7418100320365	2.83703075293369	2.88792771906237	2.78549501724603	2.95543055364396	2.92013714146844	2.93048522428246	0.842176323060106	1.66630348331341	1.61485951735482	Gm01	985649	992189	-	Glyma.01G010100	--	GO:0006811|ion transport	GO:0000139|Golgi membrane; GO:0005794|Golgi apparatus; GO:0005886|plasma membrane; GO:0009506|plasmodesma; GO:0016021|integral component of membrane	--	--	--	2394	XP_003516847.1	XP_003516847.1 CSC1-like protein At1g32090 [Glycine max]	sp|Q9FVQ5|CSCL1_ARATH	sp|Q9FVQ5|CSCL1_ARATH CSC1-like protein At1g32090 OS=Arabidopsis thaliana GN=At1g32090 PE=1 SV=1	_	_	_	_	_	PF02714.12|RSN1_7TM|Calcium-dependent channel, 7TM region, putative phosphate|Glyma.01G010100.2|m.186:373-645;PF13967.3|RSN1_TM|Late exocytosis, associated with Golgi transport|Glyma.01G010100.2|m.186:7-179;PF14703.3|PHM7_cyt|Cytosolic domain of 10TM putative phosphate transporter|Glyma.01G010100.2|m.186:200-362
Glyma.01G010200	27.345454409798	30.4179534358918	28.2132422335337	1.01846869081024	1.19709882060746	1.46194203905938	0.409841616440677	0.227630042517494	0.324830373688476	0	0.277369666183585	0	Gm01	998077	1001930	-	Glyma.01G010200	--	GO:0019253|reductive pentose-phosphate cycle	GO:0009507|chloroplast	GO:0005524|ATP binding; GO:0008974|phosphoribulokinase activity	ko:K00855|PRK,prkB	ko00710|Carbon fixation in photosynthetic organisms; ko01100|Metabolic pathways; ko01120|Microbial metabolism in diverse environments; ko01200|Carbon metabolism	1224	XP_003516852.1	XP_003516852.1 phosphoribulokinase, chloroplastic [Glycine max]	sp|P27774|KPPR_MESCR	sp|P27774|KPPR_MESCR Phosphoribulokinase, chloroplastic OS=Mesembryanthemum crystallinum PE=2 SV=1	_	_	_	_	_	PF00485.15|PRK|Phosphoribulokinase / Uridine kinase family|Glyma.01G010200.1|m.187:64-262
Glyma.01G010300	67.0680413266638	68.9820593043381	65.6952186616405	33.3837680441808	34.9674117851091	35.094552275968	22.1808862240455	21.6684119811821	21.6001573552649	10.3393339354148	12.0684899510088	10.6881692368363	Gm01	1006222	1011450	-	Glyma.01G010300	--	GO:0015031|protein transport	GO:0005739|mitochondrion; GO:0005794|Golgi apparatus; GO:0005886|plasma membrane; GO:0016021|integral component of membrane; GO:0030658|transport vesicle membrane	--	ko:K19995|SCAMP	--	810	NP_001241214.1	NP_001241214.1 uncharacterized protein LOC100780723 [Glycine max]	sp|Q9C6X2|SCAM4_ARATH	sp|Q9C6X2|SCAM4_ARATH Secretory carrier-associated membrane protein 4 OS=Arabidopsis thaliana GN=SCAMP4 PE=1 SV=1	_	_	_	_	_	PF04144.10|SCAMP|SCAMP family|Glyma.01G010300.1|m.188:97-267
Glyma.01G010400	31.5938550138202	31.1453685873959	31.8552325539131	96.3864877806206	99.8797005220792	98.0029390527185	86.353171511616	88.4161549668423	83.7634658455746	65.7066593404895	67.3111219645517	65.5079832429582	Gm01	1013988	1018150	+	Glyma.01G010400	--	GO:0006364|rRNA processing; GO:0010501|RNA secondary structure unwinding	GO:0005730|nucleolus; GO:0005737|cytoplasm; GO:0005829|cytosol	GO:0003723|RNA binding; GO:0003724|RNA helicase activity; GO:0005524|ATP binding	ko:K14811|DBP3	--	1614	NP_001237872.2	NP_001237872.2 DEAD-box RNA helicase [Glycine max]	sp|Q6YS30|RH5_ORYSJ	sp|Q6YS30|RH5_ORYSJ DEAD-box ATP-dependent RNA helicase 5 OS=Oryza sativa subsp. japonica GN=Os07g0301200 PE=2 SV=1	_	_	_	_	_	PF00270.26|DEAD|DEAD/DEAH box helicase|Glyma.01G010400.1|m.190:142-308;PF00271.28|Helicase_C|Helicase conserved C-terminal domain|Glyma.01G010400.1|m.190:353-462
Glyma.01G010500	1.27467523911444	1.20471847608609	1.42022509140125	10.2983467369201	9.58017160301146	10.6980883496583	50.9023287619321	47.9445306742467	50.4289153043079	81.9406037020577	77.1894565564717	82.4061546488535	Gm01	1023635	1026439	+	Glyma.01G010500	--	GO:0007165|signal transduction; GO:0009626|plant-type hypersensitive response	GO:0005886|plasma membrane; GO:0012505|endomembrane system; GO:0019897|extrinsic component of plasma membrane	GO:0000166|nucleotide binding; GO:0005524|ATP binding; GO:0043531|ADP binding	ko:K13457|RPM1,RPS3	ko04626|Plant-pathogen interaction	2805	NP_001235671.1	NP_001235671.1 NBS-LRR type disease resistance protein [Glycine max]	sp|Q39214|RPM1_ARATH	sp|Q39214|RPM1_ARATH Disease resistance protein RPM1 OS=Arabidopsis thaliana GN=RPM1 PE=1 SV=1	_	_	_	_	_	PF00931.19|NB-ARC|NB-ARC domain|Glyma.01G010500.1|m.192:158-446
Glyma.01G010600	37.6638710102795	31.2639086199653	35.6269947458409	37.0418401940729	40.1526861239668	37.4782586434748	44.711066702924	42.913548080937	44.9355970738493	44.4814510314969	51.0879006736125	56.2723290205165	Gm01	1028132	1030406	+	Glyma.01G010600	--	--	--	--	--	--	417	NP_001238242.1	NP_001238242.1 uncharacterized protein LOC100500447 [Glycine max]	_	_	_	_	_	_	_	_
Glyma.01G010700	0.0263565041121204	0.140763641663865	0.21691933755847	0.97845384474884	0.951385577075184	0.870015053761254	3.64183442697814	3.82476160141327	3.20074707421102	17.883663132217	16.4910471856394	13.8293141143164	Gm01	1034124	1037996	+	Glyma.01G010700	--	GO:0007165|signal transduction; GO:0009626|plant-type hypersensitive response	GO:0005886|plasma membrane; GO:0012505|endomembrane system; GO:0019897|extrinsic component of plasma membrane	GO:0000166|nucleotide binding; GO:0005524|ATP binding; GO:0043531|ADP binding	ko:K13457|RPM1,RPS3	ko04626|Plant-pathogen interaction	2841	XP_003517650.1	XP_003517650.1 disease resistance protein RPM1 [Glycine max]	sp|Q39214|RPM1_ARATH	sp|Q39214|RPM1_ARATH Disease resistance protein RPM1 OS=Arabidopsis thaliana GN=RPM1 PE=1 SV=1	_	_	_	_	_	PF00931.19|NB-ARC|NB-ARC domain|Glyma.01G010700.1|m.197:168-456
Glyma.01G010800	4.24824976877482	4.10839194758722	5.18819922184593	5.75529679532532	6.04714514323775	5.28385400821982	5.71768058895314	5.55037970835415	5.57088770102298	4.18190483112496	4.26653837909918	4.08066955704895	Gm01	1041391	1048387	-	Glyma.01G010800	--	--	--	--	--	--	2049	XP_006572943.1	XP_006572943.1 uncharacterized protein LOC102661674 isoform X1 [Glycine max]	_	_	_	_	_	_	_	_
Glyma.01G010900	7.93833730731995	8.04551668809432	8.50862892707158	8.59162814790014	7.96864678241098	7.5158918808532	13.0894681937193	13.5387835078398	14.0651117790577	19.4856678013587	23.2695096281116	18.9743215561936	Gm01	1052567	1055827	+	Glyma.01G010900	--	--	--	--	--	--	456	NP_001241166.1	NP_001241166.1 uncharacterized protein LOC100791210 [Glycine max]	_	_	_	_	_	_	_	_
Glyma.01G011000	12.5532153129543	16.5452756390286	10.4437546776523	5.33818072424678	5.18820304387545	5.95715086995129	8.97553140005083	10.0322767829528	8.50007739148684	0.395327474001155	1.99706159652181	3.17316581495002	Gm01	1058037	1058291	-	Glyma.01G011000	--	--	--	--	--	--	255	KHN40413.1	KHN40413.1 hypothetical protein glysoja_000911 [Glycine soja]	_	_	_	_	_	_	_	_
Glyma.01G011100	37.632899435408	36.5980921696797	37.6304804490332	81.4186903364004	78.7254421198766	80.2903035779786	78.6837657341542	79.8376681611111	75.3736431597901	57.7413061186442	64.551876884989	61.0217187152892	Gm01	1061904	1066236	+	Glyma.01G011100	--	GO:0006511|ubiquitin-dependent protein catabolic process; GO:0043248|proteasome assembly	GO:0000502|proteasome complex; GO:0005634|nucleus; GO:0005829|cytosol; GO:0008541|proteasome regulatory particle, lid subcomplex	GO:0005198|structural molecule activity	ko:K03039|PSMD13,RPN9	ko03050|Proteasome; ko05169|Epstein-Barr virus infection	1161	NP_001240961.1	NP_001240961.1 uncharacterized protein LOC100793480 [Glycine max]	sp|Q8RWF0|PS13A_ARATH	sp|Q8RWF0|PS13A_ARATH 26S proteasome non-ATPase regulatory subunit 13 homolog A OS=Arabidopsis thaliana GN=RPN9A PE=1 SV=1	_	_	_	_	_	PF01399.24|PCI|PCI domain|Glyma.01G011100.1|m.203:238-343
Glyma.01G011200	15.7384471682462	15.682574170992	16.5220628058288	28.0926471284024	25.350042554492	26.5680857551802	62.2492699757352	61.4965393257235	63.924537253603	72.9078911802556	61.8436788370133	65.2316376686252	Gm01	1071494	1077274	-	Glyma.01G011200	--	GO:0007188|adenylate cyclase-modulating G protein-coupled receptor signaling pathway; GO:0009617|response to bacterium; GO:0009723|response to ethylene; GO:2000280|regulation of root development	GO:0005634|nucleus; GO:0005834|heterotrimeric G-protein complex	GO:0001664|G protein-coupled receptor binding; GO:0003924|GTPase activity; GO:0005525|GTP binding; GO:0031683|G-protein beta/gamma-subunit complex binding; GO:0046872|metal ion binding	--	--	2583	XP_003516883.1	XP_003516883.1 extra-large guanine nucleotide-binding protein 3 [Glycine max]	sp|Q9C516|XLG3_ARATH	sp|Q9C516|XLG3_ARATH Extra-large guanine nucleotide-binding protein 3 OS=Arabidopsis thaliana GN=XLG3 PE=1 SV=1	_	_	_	_	_	PF00503.17|G-alpha|G-protein alpha subunit|Glyma.01G011200.1|m.212:441-827
Glyma.01G011300	6.72385517095638	7.62203761372826	7.09439244597904	0.457134461881824	0.75119303094545	0.948872131911748	0.264435762422945	0.278647036745087	0.253971496259786	0	0.046685983417039	0.098906891921801	Gm01	1089568	1091385	+	Glyma.01G011300	--	GO:0009451|RNA modification	GO:0043231|intracellular membrane-bounded organelle	GO:0003723|RNA binding; GO:0004519|endonuclease activity; GO:0008270|zinc ion binding	--	--	1818	XP_006572946.1	XP_006572946.1 pentatricopeptide repeat-containing protein At1g31920 [Glycine max]	sp|Q9C6T2|PPR68_ARATH	sp|Q9C6T2|PPR68_ARATH Pentatricopeptide repeat-containing protein At1g31920 OS=Arabidopsis thaliana GN=PCMP-H11 PE=2 SV=1	_	_	_	_	_	PF13041.3|PPR_2|PPR repeat family|Glyma.01G011300.1|m.216:95-141;PF13041.3|PPR_2|PPR repeat family|Glyma.01G011300.1|m.216:297-345;PF01535.17|PPR|PPR repeat|Glyma.01G011300.1|m.216:99-127;PF01535.17|PPR|PPR repeat|Glyma.01G011300.1|m.216:170-196;PF01535.17|PPR|PPR repeat|Glyma.01G011300.1|m.216:199-227;PF01535.17|PPR|PPR repeat|Glyma.01G011300.1|m.216:272-295;PF01535.17|PPR|PPR repeat|Glyma.01G01…
Glyma.01G011400	2.73862380852787	3.2955505584321	3.05688411708141	3.8210135710398	4.42577894065361	3.24221582187556	3.75460458617043	4.45603052928185	4.51269723446787	11.0142626784211	9.11621636190048	12.1540085689907	Gm01	1092783	1095259	+	Glyma.01G011400	--	GO:0043328|protein transport to vacuole involved in ubiquitin-dependent protein catabolic process via the multivesicular body sorting pathway	GO:0000814|ESCRT II complex	GO:0005198|structural molecule activity; GO:0042803|protein homodimerization activity	ko:K12189|VPS25,EAP20	ko04144|Endocytosis	540	XP_003516889.1	XP_003516889.1 vacuolar protein sorting-associated protein 25 isoform X3 [Glycine max]	sp|Q8VZC9|VPS25_ARATH	sp|Q8VZC9|VPS25_ARATH Vacuolar protein sorting-associated protein 25 OS=Arabidopsis thaliana GN=VPS25 PE=1 SV=1	_	_	_	_	_	PF05871.9|ESCRT-II|ESCRT-II complex subunit|Glyma.01G011400.1|m.217:13-145
Glyma.01G011500	0	0	0	0	0	0	0	0	0	0	0	0	Gm01	1096566	1100022	-	Glyma.01G011500	--	--	--	--	ko:K13806|DAGL	ko04723|Retrograde endocannabinoid signaling; ko04745|Phototransduction - fly; ko04925|Aldosterone synthesis and secretion	1566	XP_006572947.1	XP_006572947.1 uncharacterized protein LOC100806409 [Glycine max]	_	_	_	_	_	_	_	PF01764.22|Lipase_3|Lipase (class 3)|Glyma.01G011500.1|m.218:150-290
Glyma.01G011600	0.0721375994051389	0.0256846182380887	0.0282717606204061	0.368113060793815	0.191869029219087	0.239776246602494	3.63132306975425	4.17269910834486	4.26694949946034	9.7118021069648	10.0302001829162	9.81636609420419	Gm01	1127035	1131260	-	Glyma.01G011600	--	GO:0007405|neuroblast proliferation; GO:0016042|lipid catabolic process; GO:0019369|arachidonic acid metabolic process; GO:0042136|neurotransmitter biosynthetic process	GO:0005634|nucleus; GO:0005765|lysosomal membrane; GO:0005886|plasma membrane; GO:0016021|integral component of membrane	GO:0046872|metal ion binding; GO:0047372|acylglycerol lipase activity	ko:K13806|DAGL	ko04723|Retrograde endocannabinoid signaling; ko04745|Phototransduction - fly; ko04925|Aldosterone synthesis and secretion	1557	XP_003517654.1	XP_003517654.1 uncharacterized protein LOC100808014 [Glycine max]	sp|Q8NCG7|DGLB_HUMAN	sp|Q8NCG7|DGLB_HUMAN Sn1-specific diacylglycerol lipase beta OS=Homo sapiens GN=DAGLB PE=1 SV=2	_	_	_	_	_	PF01764.22|Lipase_3|Lipase (class 3)|Glyma.01G011600.1|m.220:145-276
Glyma.01G011700	1.03843842947546	1.16863104765009	0.970208688571456	0.425818748629992	0.394571673758123	0.612113117319397	0.263991590976276	0.282269862259975	0.190572965246942	0.699018861903975	0.714649333079251	0.890602919830779	Gm01	1135038	1138137	+	Glyma.01G011700	--	GO:0009451|RNA modification	GO:0043231|intracellular membrane-bounded organelle	GO:0003723|RNA binding; GO:0004519|endonuclease activity; GO:0008270|zinc ion binding	--	--	1923	XP_006572948.1	XP_006572948.1 pentatricopeptide repeat-containing protein At1g31920 [Glycine max]	sp|Q9C6T2|PPR68_ARATH	sp|Q9C6T2|PPR68_ARATH Pentatricopeptide repeat-containing protein At1g31920 OS=Arabidopsis thaliana GN=PCMP-H11 PE=2 SV=1	_	_	_	_	_	PF13041.3|PPR_2|PPR repeat family|Glyma.01G011700.4|m.226:95-141;PF13041.3|PPR_2|PPR repeat family|Glyma.01G011700.4|m.226:297-344;PF01535.17|PPR|PPR repeat|Glyma.01G011700.4|m.226:99-127;PF01535.17|PPR|PPR repeat|Glyma.01G011700.4|m.226:170-196;PF01535.17|PPR|PPR repeat|Glyma.01G011700.4|m.226:199-227;PF01535.17|PPR|PPR repeat|Glyma.01G011700.4|m.226:272-295;PF01535.17|PPR|PPR repeat|Glyma.01G01…
Glyma.01G011800	0	0	0	0	0	0	0	0	0	0	0	0	Gm01	1139485	1140933	-	Glyma.01G011800	--	--	--	--	ko:K13806|DAGL	ko04723|Retrograde endocannabinoid signaling; ko04745|Phototransduction - fly; ko04925|Aldosterone synthesis and secretion	843	XP_006572947.1	XP_006572947.1 uncharacterized protein LOC100806409 [Glycine max]	_	_	_	_	_	_	_	_
Glyma.01G011900	9.19826242614132	9.37370887160461	9.57742497877619	3.45058330452465	3.24943359900009	3.58452147637637	1.3971625888489	1.30064887749221	1.17525056934558	0.490878071966906	1.01444363966745	0.47759025103276	Gm01	1145194	1151270	-	Glyma.01G011900	--	--	--	--	--	--	2259	XP_003517655.1	XP_003517655.1 uncharacterized protein LOC100808539 [Glycine max]	_	_	_	_	_	_	_	PF13962.3|PGG|Domain of unknown function|Glyma.01G011900.1|m.234:595-706;PF12796.4|Ank_2|Ankyrin repeats (3 copies)|Glyma.01G011900.1|m.234:126-211;PF13961.3|DUF4219|Domain of unknown function (DUF4219)|Glyma.01G011900.1|m.234:16-42
Glyma.01G012000	3.37709000731668	3.02739796946966	3.05016569045046	1.74954833838819	1.86289164593838	1.65044923059276	0.791159457378157	0.757705596072218	0.716446148560688	0.0615436543774693	0	0.0823318358579827	Gm01	1161855	1165130	+	Glyma.01G012000	--	--	--	--	ko:K19613|SHOC2,SUR8	ko04014|Ras signaling pathway	3276	XP_006572949.1	XP_006572949.1 putative disease resistance protein RGA3 [Glycine max]	_	_	_	_	_	_	_	PF00931.19|NB-ARC|NB-ARC domain|Glyma.01G012000.1|m.235:172-227;PF00931.19|NB-ARC|NB-ARC domain|Glyma.01G012000.1|m.235:244-418;PF13855.3|LRR_8|Leucine rich repeat|Glyma.01G012000.1|m.235:550-603
Glyma.01G012100	122.638080773317	126.486529349424	129.646089463464	3.03944261332711	2.77716523186618	2.85077594375114	0.0730836448897711	0.0369012465619587	0.209274880950663	0	0	0	Gm01	1167086	1172007	-	Glyma.01G012100	--	GO:0007216|G protein-coupled glutamate receptor signaling pathway; GO:0007405|neuroblast proliferation; GO:0019369|arachidonic acid metabolic process; GO:0042136|neurotransmitter biosynthetic process; GO:0046340|diacylglycerol catabolic process; GO:0071926|endocannabinoid signaling pathway; GO:0098921|retrograde trans-synaptic signaling by endocannabinoid	GO:0005886|plasma membrane; GO:0016021|integral component of membrane; GO:0043196|varicosity; GO:0045211|postsynaptic membrane	GO:0046872|metal ion binding; GO:0047372|acylglycerol lipase activity	--	--	1716	XP_003516907.1	XP_003516907.1 uncharacterized protein LOC100807640 isoform X1 [Glycine max]	sp|Q9Y4D2|DGLA_HUMAN	sp|Q9Y4D2|DGLA_HUMAN Sn1-specific diacylglycerol lipase alpha OS=Homo sapiens GN=DAGLA PE=1 SV=3	_	_	_	_	_	PF01764.22|Lipase_3|Lipase (class 3)|Glyma.01G012100.1|m.237:149-288
Glyma.01G012200	0.987326320972234	0.829629425177757	0.928673655822201	0.010076512581856	0.0300120633407794	0.0181061940908911	0	0	0	0	0	0	Gm01	1184533	1187415	-	Glyma.01G012200	--	--	--	--	--	--	1422	KRH74315.1	KRH74315.1 hypothetical protein GLYMA_01G012200, partial [Glycine max]	_	_	_	_	_	_	_	PF01764.22|Lipase_3|Lipase (class 3)|Glyma.01G012200.1|m.238:49-189
Glyma.01G012300	8.4628675602135	8.12316183995552	7.29066861923917	13.8511741950193	14.3739025862746	11.3715951987841	16.3513997409316	15.3293313405361	13.9477971102171	42.8436149948752	41.1997967907442	39.895949360882	Gm01	1195364	1196817	-	Glyma.01G012300	--	GO:0006259|DNA metabolic process; GO:0007059|chromosome segregation; GO:0009944|polarity specification of adaxial/abaxial axis; GO:0016226|iron-sulfur cluster assembly; GO:0042127|regulation of cell population proliferation; GO:0051726|regulation of cell cycle; GO:1990067|intrachromosomal DNA recombination; GO:2001022|positive regulation of response to DNA damage stimulus	GO:0005634|nucleus; GO:0005737|cytoplasm	GO:0010209|vacuolar sorting signal binding	--	--	480	XP_006572950.1	XP_006572950.1 protein AE7 [Glycine max]	sp|Q9C9G6|AE7_ARATH	sp|Q9C9G6|AE7_ARATH Protein AE7 OS=Arabidopsis thaliana GN=AE7 PE=1 SV=2	_	_	_	_	_	PF01883.16|DUF59|Domain of unknown function DUF59|Glyma.01G012300.1|m.242:39-114
Glyma.01G012400	6.34722253635732	7.53310289700405	6.52535852805978	8.41420986006	7.39830544221229	7.00082445133992	20.7992102888997	20.1843834707985	21.0713140750247	20.0626264754149	24.8160663990394	21.500948819836	Gm01	1200661	1204033	+	Glyma.01G012400	--	GO:0009611|response to wounding; GO:0010193|response to ozone; GO:0010224|response to UV-B	GO:0009507|chloroplast	--	--	--	1221	NP_001242537.2	NP_001242537.2 uncharacterized protein LOC100810147 [Glycine max]	sp|Q9LVJ0|UVB31_ARATH	sp|Q9LVJ0|UVB31_ARATH UV-B-induced protein At3g17800, chloroplastic OS=Arabidopsis thaliana GN=At3g17800 PE=2 SV=1	_	_	_	_	_	PF05542.8|DUF760|Protein of unknown function (DUF760)|Glyma.01G012400.1|m.243:136-261
Glyma.01G012500	32.3641300592486	32.4877368796408	33.5980992231832	37.2717728491407	38.9600214632614	43.7800302978731	58.1133671987843	57.2100687248218	59.7518256920773	46.6082548424545	44.5775013211826	44.0405768422882	Gm01	1206670	1210670	+	Glyma.01G012500	--	GO:0006351|transcription, DNA-templated; GO:0009742|brassinosteroid mediated signaling pathway; GO:0010793|regulation of mRNA export from nucleus; GO:0032784|regulation of DNA-templated transcription, elongation; GO:0050684|regulation of mRNA processing; GO:2001253|regulation of histone H3-K36 trimethylation	GO:0005634|nucleus	--	ko:K17498|SPN1,IWS1	--	1527	XP_003516917.1	XP_003516917.1 protein IWS1 homolog 1 [Glycine max]	sp|F4ICK8|IWS1_ARATH	sp|F4ICK8|IWS1_ARATH Protein IWS1 homolog 1 OS=Arabidopsis thaliana GN=IWS1 PE=1 SV=1	_	_	_	_	_	PF08711.8|Med26|TFIIS helical bundle-like domain|Glyma.01G012500.1|m.244:323-378
Glyma.01G012700	0	9.16048868348148	8.63757994856107	11.8818463877777	12.4037048776587	11.2458195850045	10.3651569399332	10.1066515608394	8.19235313345709	11.2561221661413	9.75576067266401	9.0053994255697	Gm01	1214026	1215219	+	Glyma.01G012700	--	GO:0007018|microtubule-based movement; GO:0007112|male meiosis cytokinesis; GO:0055046|microgametogenesis; GO:0080175|phragmoplast microtubule organization	GO:0005871|kinesin complex; GO:0005874|microtubule; GO:0009524|phragmoplast	GO:0003777|microtubule motor activity; GO:0005524|ATP binding; GO:0008017|microtubule binding	--	--	609	XP_006572952.1	XP_006572952.1 kinesin-like protein KIN-12A [Glycine max]	sp|Q9LDN0|KN12A_ARATH	sp|Q9LDN0|KN12A_ARATH Kinesin-like protein KIN-12A OS=Arabidopsis thaliana GN=KIN12A PE=1 SV=1	_	_	_	_	_	PF00225.20|Kinesin|Kinesin motor domain|Glyma.01G012700.1|m.245:17-166;PF16796.2|Microtub_bd|Microtubule binding|Glyma.01G012700.1|m.245:21-120
Glyma.01G012800	0	0	0	0	0	0.033072585738275	0	0.0244017491716073	0	0	0.109023915031698	0	Gm01	1222779	1226992	+	Glyma.01G012800	--	GO:0007405|neuroblast proliferation; GO:0016042|lipid catabolic process; GO:0019369|arachidonic acid metabolic process; GO:0042136|neurotransmitter biosynthetic process	GO:0005634|nucleus; GO:0005765|lysosomal membrane; GO:0005886|plasma membrane; GO:0016021|integral component of membrane	GO:0046872|metal ion binding; GO:0047372|acylglycerol lipase activity	ko:K13806|DAGL	ko04723|Retrograde endocannabinoid signaling; ko04745|Phototransduction - fly; ko04925|Aldosterone synthesis and secretion	1557	XP_014621544.1	XP_014621544.1 uncharacterized protein LOC100810158 [Glycine max]	sp|Q8NCG7|DGLB_HUMAN	sp|Q8NCG7|DGLB_HUMAN Sn1-specific diacylglycerol lipase beta OS=Homo sapiens GN=DAGLB PE=1 SV=2	_	_	_	_	_	PF01764.22|Lipase_3|Lipase (class 3)|Glyma.01G012800.1|m.247:145-276
Glyma.01G013000	2.45814334942663	2.10053477881678	1.645159452102	0.781570957712686	0.775948255828879	0.780212363552943	0.232243582649717	0.588451878508034	0.336832903625353	0	0.171464884549852	0.363258039421888	Gm01	1234458	1234952	+	Glyma.01G013000	--	--	--	--	--	--	495	XP_006573927.1	XP_006573927.1 ankyrin repeat-containing protein NPR4, partial [Glycine max]	_	_	_	_	_	_	_	PF13962.3|PGG|Domain of unknown function|Glyma.01G013000.1|m.248:7-118
Glyma.01G013100	0.109471971027097	0.0369260855001885	0.0541940674496428	0.0661532820470879	0.0218924561765612	0.0356606758964642	0.0128666804792087	0.0272857970884732	0.0157901638179368	0	0	0.0276720113133017	Gm01	1236570	1239818	-	Glyma.01G013100	--	--	--	--	ko:K19613|SHOC2,SUR8	ko04014|Ras signaling pathway	3249	XP_006573928.1	XP_006573928.1 putative disease resistance protein RGA4 [Glycine max]	_	_	_	_	_	_	_	PF00931.19|NB-ARC|NB-ARC domain|Glyma.01G013100.1|m.249:225-400;PF13855.3|LRR_8|Leucine rich repeat|Glyma.01G013100.1|m.249:532-585
Glyma.01G013200	0.0635643702737981	0	0.0747353672087816	0	0	0	0	0	0	0	0	0	Gm01	1248226	1252443	-	Glyma.01G013200	--	GO:0007405|neuroblast proliferation; GO:0016042|lipid catabolic process; GO:0019369|arachidonic acid metabolic process; GO:0042136|neurotransmitter biosynthetic process	GO:0005634|nucleus; GO:0005765|lysosomal membrane; GO:0005886|plasma membrane; GO:0016021|integral component of membrane	GO:0046872|metal ion binding; GO:0047372|acylglycerol lipase activity	--	--	1767	XP_014617415.1	XP_014617415.1 uncharacterized protein LOC102666641 [Glycine max]	sp|Q8NCG7|DGLB_HUMAN	sp|Q8NCG7|DGLB_HUMAN Sn1-specific diacylglycerol lipase beta OS=Homo sapiens GN=DAGLB PE=1 SV=2	_	_	_	_	_	PF01764.22|Lipase_3|Lipase (class 3)|Glyma.01G013200.3|m.250:149-289
Glyma.01G013300	0	0	0	0	0	0.0114126808498436	0.027795109625631	0.0224548010994046	0	0	0	0	Gm01	1270641	1277039	+	Glyma.01G013300	--	--	--	--	--	--	2256	XP_006572953.1	XP_006572953.1 uncharacterized protein LOC100811748 [Glycine max]	_	_	_	_	_	_	_	PF13962.3|PGG|Domain of unknown function|Glyma.01G013300.1|m.252:594-705;PF12796.4|Ank_2|Ankyrin repeats (3 copies)|Glyma.01G013300.1|m.252:149-210;PF13637.3|Ank_4|Ankyrin repeats (many copies)|Glyma.01G013300.1|m.252:153-206;PF13961.3|DUF4219|Domain of unknown function (DUF4219)|Glyma.01G013300.1|m.252:16-41
Glyma.01G013500	1.32193486791388	1.46139770081783	1.706420644913	0.162746874322066	0.105375689063181	0.178004005906894	0	0	0.0380016609218347	0	0	0	Gm01	1287238	1295332	-	Glyma.01G013500	--	GO:0006468|protein phosphorylation; GO:0042742|defense response to bacterium	GO:0005886|plasma membrane; GO:0016021|integral component of membrane	GO:0004674|protein serine/threonine kinase activity; GO:0005524|ATP binding	ko:K04733|IRAK4	ko04064|NF-kappa B signaling pathway; ko04620|Toll-like receptor signaling pathway; ko04621|NOD-like receptor signaling pathway; ko04624|Toll and Imd signaling pathway; ko04722|Neurotrophin signaling pathway; ko05133|Pertussis; ko05140|Leishmaniasis; ko05142|Chagas disease (American trypanosomiasis); ko05145|Toxoplasmosis; ko05152|Tuberculosis; ko05162|Measles; ko05164|Influenza A	2025	XP_003517662.1	XP_003517662.1 putative receptor-like protein kinase At4g00960 [Glycine max]	sp|O65468|CRK8_ARATH	sp|O65468|CRK8_ARATH Cysteine-rich receptor-like protein kinase 8 OS=Arabidopsis thaliana GN=CRK8 PE=3 SV=2	_	_	_	_	_	PF07714.14|Pkinase_Tyr|Protein tyrosine kinase|Glyma.01G013500.1|m.253:346-609;PF00069.22|Pkinase|Protein kinase domain|Glyma.01G013500.1|m.253:344-552;PF01657.14|Stress-antifung|Salt stress response/antifungal|Glyma.01G013500.1|m.253:47-142;PF01657.14|Stress-antifung|Salt stress response/antifungal|Glyma.01G013500.1|m.253:161-255
Glyma.01G013600	7.18488755998275	6.39278416990582	6.70163056437079	12.2621469166782	11.1936338935144	11.738820152591	12.5193806272113	13.5676658296681	14.0793413211004	18.1746104333464	20.8787349203672	19.4508962214484	Gm01	1304894	1313909	-	Glyma.01G013600	--	GO:0006351|transcription, DNA-templated; GO:0045893|positive regulation of transcription, DNA-templated	GO:0005634|nucleus	GO:0003700|DNA-binding transcription factor activity; GO:0042802|identical protein binding; GO:0043565|sequence-specific DNA binding	ko:K09060|GBF	--	1248	XP_006572954.1	XP_006572954.1 bZIP transcription factor 16 isoform X1 [Glycine max]	sp|Q501B2|BZP16_ARATH	sp|Q501B2|BZP16_ARATH bZIP transcription factor 16 OS=Arabidopsis thaliana GN=BZIP16 PE=1 SV=1	_	_	_	_	_	PF16596.2|MFMR_assoc|Disordered region downstream of MFMR|Glyma.01G013600.1|m.256:138-277;PF07777.8|MFMR|G-box binding protein MFMR|Glyma.01G013600.1|m.256:1-99;PF00170.18|bZIP_1|bZIP transcription factor|Glyma.01G013600.1|m.256:310-372;PF07716.12|bZIP_2|Basic region leucine zipper|Glyma.01G013600.1|m.256:312-360
Glyma.01G013800	2.64252092340497	2.1347482524931	2.20617828805733	4.47881261552041	4.5394046836648	5.34487117380575	6.86812872533505	6.41488118525198	6.65620729002331	2.7504100059511	3.17149016885358	2.39963607002448	Gm01	1316669	1318354	+	Glyma.01G013800	--	GO:0006457|protein folding	--	GO:0051082|unfolded protein binding	--	--	1686	XP_003517663.1	XP_003517663.1 uncharacterized protein LOC100813361 [Glycine max]	sp|P50027|DNAJH_SYNY3	sp|P50027|DNAJH_SYNY3 DnAJ-like protein slr0093 OS=Synechocystis sp. (strain PCC 6803 / Kazusa) GN=slr0093 PE=4 SV=1	_	_	_	_	_	PF11926.5|DUF3444|Domain of unknown function (DUF3444)|Glyma.01G013800.1|m.258:334-533;PF00226.28|DnaJ|DnaJ domain|Glyma.01G013800.1|m.258:59-120
Glyma.01G013900	18.2535074448802	20.4742941512819	16.7601577453774	11.4465708270373	11.3505968521073	12.441921010164	35.3971253555776	35.8585106476148	37.7027254426004	38.1411492516919	36.1776124944624	48.3117534756997	Gm01	1330319	1333365	+	Glyma.01G013900	--	GO:0010411|xyloglucan metabolic process; GO:0042546|cell wall biogenesis; GO:0071555|cell wall organization	GO:0005618|cell wall; GO:0048046|apoplast	GO:0004553|hydrolase activity, hydrolyzing O-glycosyl compounds; GO:0016762|xyloglucan:xyloglucosyl transferase activity	ko:K08235|E2.4.1.207	--	1044	XP_003516952.1	XP_003516952.1 probable xyloglucan endotransglucosylase/hydrolase protein 30 [Glycine max]	sp|Q38908|XTH30_ARATH	sp|Q38908|XTH30_ARATH Probable xyloglucan endotransglucosylase/hydrolase protein 30 OS=Arabidopsis thaliana GN=XTH30 PE=2 SV=2	_	_	_	_	_	PF00722.18|Glyco_hydro_16|Glycosyl hydrolases family 16|Glyma.01G013900.1|m.264:43-224;PF06955.9|XET_C|Xyloglucan endo-transglycosylase (XET) C-terminus|Glyma.01G013900.1|m.264:264-303
Glyma.01G014000	7.19345310958215	8.12446479206202	8.35275145342996	12.3397567402548	12.8569640999072	14.2847192120562	17.6237388924939	16.7652882789292	16.3710238321107	92.5504364290283	90.9177610355758	89.7456742032855	Gm01	1340256	1344313	-	Glyma.01G014000	--	GO:0030244|cellulose biosynthetic process; GO:0071555|cell wall organization	GO:0000139|Golgi membrane; GO:0016021|integral component of membrane	GO:0016760|cellulose synthase (UDP-forming) activity	ko:K20924|CSLD	--	3357	XP_006572955.1	XP_006572955.1 cellulose synthase-like protein D2 [Glycine max]	sp|A2YU42|CSLD2_ORYSI	sp|A2YU42|CSLD2_ORYSI Cellulose synthase-like protein D2 OS=Oryza sativa subsp. indica GN=CSLD2 PE=3 SV=1	_	_	_	_	_	PF03552.11|Cellulose_synt|Cellulose synthase|Glyma.01G014000.1|m.266:347-1106;PF14570.3|zf-RING_4|RING/Ubox like zinc-binding domain|Glyma.01G014000.1|m.266:107-156;PF13632.3|Glyco_trans_2_3|Glycosyl transferase family group 2|Glyma.01G014000.1|m.266:811-926
Glyma.01G014100	17.8326621039287	17.5450494039462	18.7189197993044	13.9776047911199	14.7022330880431	13.0733378025238	7.9492196855473	7.61525960422162	7.15674662029772	1.72955769875506	0.832108998550754	1.76286989719445	Gm01	1354752	1359296	-	Glyma.01G014100	--	--	--	GO:0016787|hydrolase activity	--	--	1224	XP_006572957.1	XP_006572957.1 alpha/beta hydrolase domain-containing protein 17B isoform X1 [Glycine max]	sp|Q7ZVZ7|AB17C_DANRE	sp|Q7ZVZ7|AB17C_DANRE Protein ABHD17C OS=Danio rerio GN=abhd17c PE=2 SV=1	_	_	_	_	_	PF01738.15|DLH|Dienelactone hydrolase family|Glyma.01G014100.1|m.275:122-225
Glyma.01G014200	7.38184526200364	6.99914240654008	7.28857075759019	25.4005831342815	24.9802368779188	25.3076073524139	64.7322064189359	65.2355511748115	64.2395723965426	35.8723078260308	35.3184041607098	40.1542587694292	Gm01	1375556	1384299	-	Glyma.01G014200	--	GO:0016024|CDP-diacylglycerol biosynthetic process	GO:0009570|chloroplast stroma	GO:0004366|glycerol-3-phosphate O-acyltransferase activity; GO:0102420|sn-1-glycerol-3-phosphate C16:0-DCA-CoA acyl transferase activity	ko:K00630|ATS1	ko00561|Glycerolipid metabolism; ko00564|Glycerophospholipid metabolism; ko01100|Metabolic pathways; ko01110|Biosynthesis of secondary metabolites	1377	XP_003516958.1	XP_003516958.1 glycerol-3-phosphate acyltransferase, chloroplastic [Glycine max]	sp|Q43822|PLSB_PHAVU	sp|Q43822|PLSB_PHAVU Glycerol-3-phosphate acyltransferase, chloroplastic OS=Phaseolus vulgaris GN=PLSB PE=2 SV=1	_	_	_	_	_	PF14829.3|GPAT_N|Glycerol-3-phosphate acyltransferase N-terminal|Glyma.01G014200.1|m.279:94-169;PF01553.18|Acyltransferase|Acyltransferase|Glyma.01G014200.1|m.279:210-365
Glyma.01G014400	8.50538630719761	5.66503497434948	7.06707983919598	7.26213098693162	7.26959567414359	7.33506051548016	8.9595333852223	8.41199732434485	7.81915077230877	3.38496556962165	7.21393971251451	6.32080423789449	Gm01	1391554	1395482	+	Glyma.01G014400	--	GO:0006979|response to oxidative stress; GO:1901006|ubiquinone-6 biosynthetic process	GO:0009507|chloroplast; GO:0009579|thylakoid; GO:0010287|plastoglobule	GO:0003954|NADH dehydrogenase activity	--	--	912	KRH74352.1	KRH74352.1 hypothetical protein GLYMA_01G014400 [Glycine max]	sp|Q9FVR6|Y1222_ARATH	sp|Q9FVR6|Y1222_ARATH Uncharacterized protein At1g32220, chloroplastic OS=Arabidopsis thaliana GN=At1g32220 PE=1 SV=1	_	_	_	_	_	PF13460.3|NAD_binding_10|NAD(P)H-binding|Glyma.01G014400.1|m.281:76-203;PF01370.18|Epimerase|NAD dependent epimerase/dehydratase family|Glyma.01G014400.1|m.281:72-177
Glyma.01G014500	9.19777813714029	8.56948941357945	9.76614925716919	16.4688166089459	16.1501928643749	16.2312036346282	13.9233043948929	11.883255714281	13.0060067594899	5.89140618722501	4.59280940758533	5.93537689412548	Gm01	1397445	1400149	-	Glyma.01G014500	--	--	--	--	--	--	924	NP_001241958.2	NP_001241958.2 uncharacterized protein LOC100792596 [Glycine max]	_	_	_	_	_	_	_	_
Glyma.01G014600	1.59551933469113	1.52708060295431	1.55088500522308	0.272065839710112	0.264106157398859	0.146660172136218	0.0264581296689551	0.0587804160424921	0.0108232578574846	0	0	0	Gm01	1407341	1413045	+	Glyma.01G014600	--	GO:0006351|transcription, DNA-templated; GO:0006355|regulation of transcription, DNA-templated	GO:0005634|nucleus	GO:0008289|lipid binding; GO:0043565|sequence-specific DNA binding	--	--	2370	NP_001352051.1	NP_001352051.1 homeobox-leucine zipper protein HDG5-like [Glycine max]	sp|Q336P2|ROC3_ORYSJ	sp|Q336P2|ROC3_ORYSJ Homeobox-leucine zipper protein ROC3 OS=Oryza sativa subsp. japonica GN=ROC3 PE=2 SV=1	_	_	_	_	_	PF01852.16|START|START domain|Glyma.01G014600.1|m.290:286-510;PF00046.26|Homeobox|Homeobox domain|Glyma.01G014600.1|m.290:86-141
Glyma.01G014700	3.85343800826877	4.52091173787262	3.91171132912465	10.9279268890536	10.8279743486182	10.2717722193742	18.178481100878	18.0731596412315	18.740610988632	49.5915859399425	49.6139140350745	48.5096583746546	Gm01	1430587	1436125	+	Glyma.01G014700	--	GO:0006351|transcription, DNA-templated; GO:0006355|regulation of transcription, DNA-templated; GO:0045815|positive regulation of gene expression, epigenetic; GO:0048439|flower morphogenesis	GO:0000792|heterochromatin; GO:0005634|nucleus	GO:0032454|histone demethylase activity (H3-K9 specific); GO:0046872|metal ion binding; GO:0051213|dioxygenase activity	--	--	2655	XP_014622048.1	XP_014622048.1 jmjC domain-containing protein isoform X2 [Glycine max]	sp|Q336N8|JM706_ORYSJ	sp|Q336N8|JM706_ORYSJ Lysine-specific demethylase JMJ706 OS=Oryza sativa subsp. japonica GN=JMJ706 PE=2 SV=1	_	_	_	_	_	PF02373.19|JmjC|JmjC domain, hydroxylase|Glyma.01G014700.1|m.299:290-413;PF02375.14|JmjN|jmjN domain|Glyma.01G014700.1|m.299:114-146;PF02928.13|zf-C5HC2|C5HC2 zinc finger|Glyma.01G014700.1|m.299:510-561
Glyma.01G014800	2.72652624613822	2.89279603534321	2.9475175885524	4.88832014770121	3.72677656921397	4.16532729574233	3.51430171986082	3.97390714588525	4.43817051675093	1.08396242871285	1.74230447203882	1.75770019075107	Gm01	1462364	1466972	+	Glyma.01G014800	--	GO:0006351|transcription, DNA-templated; GO:0006355|regulation of transcription, DNA-templated; GO:0009944|polarity specification of adaxial/abaxial axis; GO:0030154|cell differentiation; GO:0048440|carpel development; GO:0048481|plant ovule development	GO:0005634|nucleus	GO:0003700|DNA-binding transcription factor activity; GO:0044212|transcription regulatory region DNA binding	--	--	1023	RCW19549.1	RCW19549.1 hypothetical protein GLYMA_01G014800 [Glycine max]	sp|Q9C616|KAN2_ARATH	sp|Q9C616|KAN2_ARATH Probable transcription factor KAN2 OS=Arabidopsis thaliana GN=KAN2 PE=2 SV=1	_	_	_	_	_	PF00249.28|Myb_DNA-binding|Myb-like DNA-binding domain|Glyma.01G014800.1|m.303:195-246
Glyma.01G014900	4.04750422608293	3.81895564256814	4.62002594127548	3.24011623760469	3.08864688618973	2.65588505917549	3.32359397332501	3.70807661398276	3.74367713675912	2.54291726519662	0.917568841645155	2.51089847519318	Gm01	1482441	1486155	+	Glyma.01G014900	--	--	GO:0009507|chloroplast	GO:0000287|magnesium ion binding	--	--	1110	XP_003517670.1	XP_003517670.1 probable inactive shikimate kinase like 2, chloroplastic [Glycine max]	sp|O82290|SKL2_ARATH	sp|O82290|SKL2_ARATH Probable inactive shikimate kinase like 2, chloroplastic OS=Arabidopsis thaliana GN=SKL2 PE=2 SV=2	_	_	_	_	_	PF01202.19|SKI|Shikimate kinase|Glyma.01G014900.1|m.305:182-268
Glyma.01G015000	49.8684052513159	49.6738843459604	49.850112846112	73.2542442965835	70.9586846906562	70.5177282009293	63.3525694755718	64.1132114126486	57.311177512797	208.622163071424	200.53013729244	195.724496566361	Gm01	1488149	1493333	-	Glyma.01G015000	--	GO:0000303|response to superoxide; GO:0006809|nitric oxide biosynthetic process; GO:0006970|response to osmotic stress; GO:0009414|response to water deprivation; GO:0009651|response to salt stress; GO:0009723|response to ethylene; GO:0009793|embryo development ending in seed dormancy; GO:0009816|defense response to bacterium, incompatible interaction; GO:0009867|jasmonic acid mediated signaling p…	GO:0005634|nucleus; GO:0005737|cytoplasm; GO:0016363|nuclear matrix	GO:0003950|NAD+ ADP-ribosyltransferase activity	--	--	1842	XP_003516978.1	XP_003516978.1 inactive poly [ADP-ribose] polymerase RCD1 isoform X1 [Glycine max]	sp|Q8RY59|RCD1_ARATH	sp|Q8RY59|RCD1_ARATH Inactive poly [ADP-ribose] polymerase RCD1 OS=Arabidopsis thaliana GN=RCD1 PE=1 SV=1	_	_	_	_	_	PF12174.5|RST|RCD1-SRO-TAF4 (RST) plant domain|Glyma.01G015000.2|m.307:532-596
Glyma.01G015100	13.8421553446149	13.8153823040725	13.6645191907488	13.1443896766565	12.6663850505999	12.1563815836059	14.2538716359409	14.2120128187423	14.4157917897216	5.79671552174201	8.31211845991669	8.72406773921568	Gm01	1499286	1502024	+	Glyma.01G015100	--	--	GO:0009507|chloroplast	--	--	--	1113	XP_003516983.1	XP_003516983.1 plastoglobulin-1, chloroplastic [Glycine max]	sp|Q9ZP40|PG1_PEA	sp|Q9ZP40|PG1_PEA Plastoglobulin-1, chloroplastic OS=Pisum sativum GN=PG1 PE=1 SV=1	_	_	_	_	_	PF04755.9|PAP_fibrillin|PAP_fibrillin|Glyma.01G015100.1|m.308:146-361
Glyma.01G015200	1.04861429508736	0.705234605958475	1.12635398172958	1.71430328783684	1.49537284894639	1.37103707869158	2.41398412671179	2.64500785730248	3.35273989771996	9.41158249826402	7.80663255486828	9.32638638557232	Gm01	1503861	1506620	-	Glyma.01G015200	--	GO:0000303|response to superoxide; GO:0006809|nitric oxide biosynthetic process; GO:0006970|response to osmotic stress; GO:0009414|response to water deprivation; GO:0009651|response to salt stress; GO:0009723|response to ethylene; GO:0009793|embryo development ending in seed dormancy; GO:0009816|defense response to bacterium, incompatible interaction; GO:0009867|jasmonic acid mediated signaling p…	GO:0005634|nucleus; GO:0005737|cytoplasm; GO:0016363|nuclear matrix	GO:0003950|NAD+ ADP-ribosyltransferase activity	--	--	1446	KHN04854.1	KHN04854.1 Inactive poly [ADP-ribose] polymerase RCD1 [Glycine soja]	sp|Q8RY59|RCD1_ARATH	sp|Q8RY59|RCD1_ARATH Inactive poly [ADP-ribose] polymerase RCD1 OS=Arabidopsis thaliana GN=RCD1 PE=1 SV=1	_	_	_	_	_	_
Glyma.01G015300	8.63240376715744	7.7702624216394	7.7926786818863	12.0767786442191	13.5869120328356	14.3409500502801	26.1183780384047	26.9476228572005	26.0055407577788	19.3259829906783	22.2815508005715	18.3228860817206	Gm01	1510084	1511069	-	Glyma.01G015300	--	--	--	--	--	--	579	NP_001237318.2	NP_001237318.2 uncharacterized protein LOC100500391 [Glycine max]	_	_	_	_	_	_	_	_
Glyma.01G015400	17.8490229969994	15.4487005535071	12.5687700441859	5.88702672282295	7.86641771843748	6.12073575128355	6.91329734399158	5.82501910070137	5.53454422146487	4.42828061962535	1.31589330003375	1.39389712801422	Gm01	1512890	1513479	+	Glyma.01G015400	--	--	--	--	--	--	387	XP_003516991.1	XP_003516991.1 uncharacterized protein LOC100808005 [Glycine max]	_	_	_	_	_	_	_	_
Glyma.01G015500	28.6366947067132	25.3037979073193	27.6691682368969	29.4593323088649	30.3990045859945	29.1492911968834	32.2735635746446	29.2791359363865	29.2850299478888	32.2827239037015	47.0854820465648	38.7453619547667	Gm01	1519014	1522080	-	Glyma.01G015500	--	GO:0009735|response to cytokinin	GO:0005737|cytoplasm; GO:0016020|membrane	GO:0003723|RNA binding	--	--	840	XP_003516994.1	XP_003516994.1 binding partner of ACD11 1 [Glycine max]	sp|Q9LFD5|BPA1_ARATH	sp|Q9LFD5|BPA1_ARATH Binding partner of ACD11 1 OS=Arabidopsis thaliana GN=BPA1 PE=1 SV=1	_	_	_	_	_	PF00076.19|RRM_1|RNA recognition motif. (a.k.a. RRM, RBD, or RNP domain)|Glyma.01G015500.1|m.312:7-67
Glyma.01G015600	4.66854007829061	5.08400770967832	5.72998424282122	3.9569802948268	6.1264041123229	5.12121144470791	4.8567727320543	6.00870808981149	6.17873720462677	7.84883744002294	10.118931325442	11.3750145191233	Gm01	1524623	1529132	+	Glyma.01G015600	--	GO:0006886|intracellular protein transport; GO:0006906|vesicle fusion; GO:0048278|vesicle docking	GO:0012505|endomembrane system; GO:0016021|integral component of membrane; GO:0031201|SNARE complex	GO:0000149|SNARE binding; GO:0005484|SNAP receptor activity	--	--	822	XP_006572964.1	XP_006572964.1 syntaxin-22 isoform X2 [Glycine max]	sp|O04378|SYP23_ARATH	sp|O04378|SYP23_ARATH Syntaxin-23 OS=Arabidopsis thaliana GN=SYP23 PE=1 SV=1	_	_	_	_	_	PF14523.3|Syntaxin_2|Syntaxin-like protein|Glyma.01G015600.1|m.313:29-129;PF05739.16|SNARE|SNARE domain|Glyma.01G015600.1|m.313:217-268
Glyma.01G015700	3.30600330851785	2.52236500323248	3.28124258439014	2.89205155606223	3.06701260140314	2.48021636670729	2.13333841401862	2.29471586647952	1.70615255170852	3.23697037198194	3.89335402991637	5.77380324126991	Gm01	1531404	1534453	+	Glyma.01G015700	--	GO:0009555|pollen development; GO:0009556|microsporogenesis; GO:0045732|positive regulation of protein catabolic process; GO:0046621|negative regulation of organ growth	--	GO:0010997|anaphase-promoting complex binding	--	--	345	KRH74383.1	KRH74383.1 hypothetical protein GLYMA_01G015700 [Glycine max]	sp|Q9C613|SAMBA_ARATH	sp|Q9C613|SAMBA_ARATH Protein SAMBA OS=Arabidopsis thaliana GN=SAMBA PE=1 SV=1	_	_	_	_	_	_
Glyma.01G015800	0	0	0	0	0	0	0	0	0	0	0	0	Gm01	1535507	1536520	-	Glyma.01G015800	--	GO:0007346|regulation of mitotic cell cycle; GO:0031098|stress-activated protein kinase signaling cascade	GO:0005737|cytoplasm	GO:0004674|protein serine/threonine kinase activity; GO:0004708|MAP kinase kinase activity; GO:0005524|ATP binding	--	--	1014	XP_003517672.1	XP_003517672.1 mitogen-activated protein kinase kinase 10 [Glycine max]	sp|Q9LQM8|M2K10_ARATH	sp|Q9LQM8|M2K10_ARATH Mitogen-activated protein kinase kinase 10 OS=Arabidopsis thaliana GN=MKK10 PE=1 SV=1	_	_	_	_	_	PF00069.22|Pkinase|Protein kinase domain|Glyma.01G015800.1|m.321:56-316;PF07714.14|Pkinase_Tyr|Protein tyrosine kinase|Glyma.01G015800.1|m.321:57-312;PF14531.3|Kinase-like|Kinase-like|Glyma.01G015800.1|m.321:162-281
Glyma.01G015900	9.6076704185329	11.2941177516829	10.3398638322786	9.53307866501783	9.92806390236815	10.3215262881021	10.7489519668326	11.8219268517232	11.1189686602507	19.3678256356371	19.1876539339952	19.8978105300441	Gm01	1539744	1542458	-	Glyma.01G015900	--	GO:0006351|transcription, DNA-templated; GO:0009408|response to heat	GO:0005634|nucleus; GO:0005737|cytoplasm	GO:0003700|DNA-binding transcription factor activity; GO:0043565|sequence-specific DNA binding	ko:K09419|HSFF	--	1473	NP_001340351.1	NP_001340351.1 heat stress transcription factor Hsf-02 [Glycine max]	sp|Q9LQM7|HFA1D_ARATH	sp|Q9LQM7|HFA1D_ARATH Heat stress transcription factor A-1d OS=Arabidopsis thaliana GN=HSFA1D PE=1 SV=2	_	_	_	_	_	PF00447.14|HSF_DNA-bind|HSF-type DNA-binding|Glyma.01G015900.1|m.322:21-110
Glyma.01G016000	0.75550387179687	1.07598970215347	1.13502244347238	2.37742436314696	1.91377372513849	1.0391169146871	1.05446918131318	2.15807756575085	1.46659997447776	0.904112160271701	1.14181772895305	1.00791888740939	Gm01	1548896	1549797	-	Glyma.01G016000	--	--	--	--	--	--	336	KRH74388.1	KRH74388.1 hypothetical protein GLYMA_01G016000 [Glycine max]	_	_	_	_	_	_	_	_
Glyma.01G016100	1.14610451299797	1.22421277336849	1.20778115319788	2.11845310231118	2.12256745112979	2.32365287594203	1.45981680522679	1.55649960056118	1.62864261093577	1.05151729479219	0.769842338795255	1.4270851548717	Gm01	1551632	1553836	-	Glyma.01G016100	--	--	--	--	ko:K17964|LRPPRC	--	2205	XP_014622319.1	XP_014622319.1 pentatricopeptide repeat-containing protein At1g12300, mitochondrial [Glycine max]	_	_	_	_	_	_	_	PF13041.3|PPR_2|PPR repeat family|Glyma.01G016100.1|m.324:187-236;PF13041.3|PPR_2|PPR repeat family|Glyma.01G016100.1|m.324:297-344;PF13041.3|PPR_2|PPR repeat family|Glyma.01G016100.1|m.324:339-380;PF13041.3|PPR_2|PPR repeat family|Glyma.01G016100.1|m.324:366-414;PF13041.3|PPR_2|PPR repeat family|Glyma.01G016100.1|m.324:402-450;PF13041.3|PPR_2|PPR repeat family|Glyma.01G016100.1|m.324:471-520;PF1…
Glyma.01G016200	1.55997558713613	2.18998062791475	2.09614910885583	1.73992582252705	0.94838120156863	0.735628799921346	1.59252742388377	1.47752591234082	1.28255605611192	0.48004050414426	1.21250168360253	1.71250218584604	Gm01	1556251	1557378	-	Glyma.01G016200	--	--	--	--	ko:K11971|RNF14,ARA54	--	420	KHN04862.1	KHN04862.1 E3 ubiquitin-protein ligase RNF14 [Glycine soja]	_	_	_	_	_	_	_	PF01485.18|IBR|IBR domain, a half RING-finger domain|Glyma.01G016200.1|m.325:89-138
Glyma.01G016300	2.03242533638307	2.32328379657043	2.97653173457527	2.04697155591418	1.4903133167507	1.96167679979026	2.110098836646	2.00219837917206	2.05208968977907	2.11217821823475	0.485000673441011	0.513750655753812	Gm01	1557542	1558634	-	Glyma.01G016300	--	--	--	--	ko:K11971|RNF14,ARA54	--	525	KHN04863.1	KHN04863.1 hypothetical protein glysoja_024224 [Glycine soja]	_	_	_	_	_	_	_	_
Glyma.01G016400	4.47695596010815	4.55906747818684	4.66373695780748	4.42115417838713	4.90055713821709	4.53045246048215	6.39749051090856	6.18316738674758	4.65661616407426	8.49439702500624	8.20354298942974	7.4643450293847	Gm01	1564918	1566984	+	Glyma.01G016400	--	GO:0006488|dolichol-linked oligosaccharide biosynthetic process	GO:0005789|endoplasmic reticulum membrane; GO:0016021|integral component of membrane; GO:0031965|nuclear membrane	--	ko:K07441|ALG14	ko00510|N-Glycan biosynthesis; ko00513|Various types of N-glycan biosynthesis; ko01100|Metabolic pathways	807	XP_014622491.1	XP_014622491.1 UDP-N-acetylglucosamine transferase subunit ALG14 homolog isoform X1 [Glycine max]	sp|Q6AY85|ALG14_RAT	sp|Q6AY85|ALG14_RAT UDP-N-acetylglucosamine transferase subunit ALG14 homolog OS=Rattus norvegicus GN=Alg14 PE=2 SV=1	_	_	_	_	_	PF08660.8|Alg14|Oligosaccharide biosynthesis protein Alg14 like|Glyma.01G016400.6|m.327:89-267
Glyma.01G016500	4.95859796776194	4.82667814945534	4.70751991456126	0.761396896498919	0.926855860545043	0.928129794293288	0.0837193155079087	0.0608707986011097	0.133563915055714	0	0	0	Gm01	1576652	1585553	+	Glyma.01G016500	--	--	GO:0016020|membrane; GO:0016021|integral component of membrane	GO:0005524|ATP binding; GO:0042626|ATPase-coupled transmembrane transporter activity	ko:K05658|ABCB1,CD243	ko02010|ABC transporters; ko04976|Bile secretion; ko05206|MicroRNAs in cancer	3741	XP_003517674.1	XP_003517674.1 ABC transporter B family member 2 [Glycine max]	sp|Q8LPK2|AB2B_ARATH	sp|Q8LPK2|AB2B_ARATH ABC transporter B family member 2 OS=Arabidopsis thaliana GN=ABCB2 PE=1 SV=3	_	_	_	_	_	PF00664.20|ABC_membrane|ABC transporter transmembrane region|Glyma.01G016500.1|m.330:46-314;PF00664.20|ABC_membrane|ABC transporter transmembrane region|Glyma.01G016500.1|m.330:685-955;PF00005.24|ABC_tran|ABC transporter|Glyma.01G016500.1|m.330:385-533;PF00005.24|ABC_tran|ABC transporter|Glyma.01G016500.1|m.330:1021-1169
Glyma.01G016600	2.4710724400219	3.13319413506941	3.34428347851642	2.23164610274404	1.98592644772918	1.89496022771762	4.65479659242382	5.08745185934203	4.75020761522933	0.86161116128457	0.483618905140609	0.597668141783875	Gm01	1595358	1597568	+	Glyma.01G016600	--	GO:0006357|regulation of transcription by RNA polymerase II; GO:0030154|cell differentiation	GO:0005634|nucleus	GO:0000981|DNA-binding transcription factor activity, RNA polymerase II-specific; GO:0001135|RNA polymerase II transcription regulator recruiting activity; GO:0003700|DNA-binding transcription factor activity; GO:0043565|sequence-specific DNA binding; GO:0044212|transcription regulatory region DNA binding	ko:K09422|MYBP	--	1053	XP_006572975.1	XP_006572975.1 transcription factor MYB39 [Glycine max]	sp|Q8GWP0|MYB39_ARATH	sp|Q8GWP0|MYB39_ARATH Transcription factor MYB39 OS=Arabidopsis thaliana GN=MYB39 PE=2 SV=1	_	_	_	_	_	PF00249.28|Myb_DNA-binding|Myb-like DNA-binding domain|Glyma.01G016600.1|m.335:15-62;PF00249.28|Myb_DNA-binding|Myb-like DNA-binding domain|Glyma.01G016600.1|m.335:68-112;PF13921.3|Myb_DNA-bind_6|Myb-like DNA-binding domain|Glyma.01G016600.1|m.335:18-76;PF13921.3|Myb_DNA-bind_6|Myb-like DNA-binding domain|Glyma.01G016600.1|m.335:71-118
Glyma.01G016700	0	0	0	0	0	0	0	0	0	0	0	0	Gm01	1601717	1602826	-	Glyma.01G016700	--	GO:0010264|myo-inositol hexakisphosphate biosynthetic process; GO:0032957|inositol trisphosphate metabolic process; GO:0048316|seed development	GO:0005622|intracellular	GO:0000287|magnesium ion binding; GO:0000825|inositol tetrakisphosphate 6-kinase activity; GO:0005524|ATP binding; GO:0047325|inositol tetrakisphosphate 1-kinase activity; GO:0051717|inositol-1,3,4,5-tetrakisphosphate 3-phosphatase activity; GO:0052725|inositol-1,3,4-trisphosphate 6-kinase activity; GO:0052726|inositol-1,3,4-trisphosphate 5-kinase activity	ko:K00913|ITPK1	ko00562|Inositol phosphate metabolism; ko01100|Metabolic pathways; ko04070|Phosphatidylinositol signaling system	1074	KRH74397.1	KRH74397.1 hypothetical protein GLYMA_01G016700 [Glycine max]	sp|Q84Y01|ITPK1_MAIZE	sp|Q84Y01|ITPK1_MAIZE Inositol-tetrakisphosphate 1-kinase 1 OS=Zea mays GN=ITPK1 PE=2 SV=1	_	_	_	_	_	PF05770.8|Ins134_P3_kin|Inositol 1, 3, 4-trisphosphate 5/6-kinase|Glyma.01G016700.1|m.336:4-296
Glyma.01G016800	30.671520005538	30.3264708691673	28.4431309847821	14.2369496036339	14.9187658246758	14.375412798463	33.6440559250061	33.8856766929154	28.2655623135435	53.8937781383498	47.660643101607	59.8223119344103	Gm01	1611642	1614210	+	Glyma.01G016800	--	--	GO:0005783|endoplasmic reticulum; GO:0005789|endoplasmic reticulum membrane; GO:0016021|integral component of membrane	--	--	--	780	ACU19626.1	ACU19626.1 unknown [Glycine max]	sp|Q8L586|Y4958_ARATH	sp|Q8L586|Y4958_ARATH Uncharacterized membrane protein At4g09580 OS=Arabidopsis thaliana GN=At4g09580 PE=1 SV=1	_	_	_	_	_	PF09335.8|SNARE_assoc|SNARE associated Golgi protein|Glyma.01G016800.3|m.337:101-220
Glyma.01G016900	10.8835506079265	10.1398243599524	10.5640227860069	20.8545144756605	21.5775102837514	22.3789400906305	25.6683168963437	27.1697871256029	31.3430850146731	19.73189746686	15.1327729503881	15.9717379251629	Gm01	1617490	1621758	-	Glyma.01G016900	--	--	GO:0005634|nucleus; GO:0005730|nucleolus	GO:0003723|RNA binding	ko:K14837|NOP12	--	1548	XP_003517031.1	XP_003517031.1 RNA-binding protein 34 [Glycine max]	sp|P42696|RBM34_HUMAN	sp|P42696|RBM34_HUMAN RNA-binding protein 34 OS=Homo sapiens GN=RBM34 PE=1 SV=2	_	_	_	_	_	PF00076.19|RRM_1|RNA recognition motif. (a.k.a. RRM, RBD, or RNP domain)|Glyma.01G016900.1|m.338:191-232;PF00076.19|RRM_1|RNA recognition motif. (a.k.a. RRM, RBD, or RNP domain)|Glyma.01G016900.1|m.338:302-375
Glyma.01G017000	27.8017566967685	26.0215089499102	25.9542024077679	13.4455186446692	14.4205908731668	15.4599614230046	34.2519516671578	33.8876784591672	34.7432137117989	15.4204792084697	24.8036874088553	19.1923404218533	Gm01	1625569	1626639	-	Glyma.01G017000	--	--	--	--	--	--	876	KRH74400.1	KRH74400.1 hypothetical protein GLYMA_01G017000 [Glycine max]	_	_	_	_	_	_	_	_
Glyma.01G017100	15.5165571733807	14.6633485521248	13.7192959174614	135.375326643964	136.487861259085	136.945474758691	322.45860233	324.985342338203	319.71272354301	403.122014030212	448.140622259494	430.052111420587	Gm01	1636563	1639525	+	Glyma.01G017100	--	--	--	--	--	--	900	XP_003517041.1	XP_003517041.1 cinnamoyl-CoA reductase-like SNL6 [Glycine max]	_	_	_	_	_	_	_	PF01073.16|3Beta_HSD|3-beta hydroxysteroid dehydrogenase/isomerase family|Glyma.01G017100.1|m.340:14-172;PF13460.3|NAD_binding_10|NAD(P)H-binding|Glyma.01G017100.1|m.340:17-132;PF01370.18|Epimerase|NAD dependent epimerase/dehydratase family|Glyma.01G017100.1|m.340:13-190
Glyma.01G017150	0	0	0	0	0	0	0	0	0	0	0	0	Gm01	1643741	1644152	-	Glyma.01G017150	--	--	--	--	--	--	327	XP_006579520.1	XP_006579520.1 spindle pole body component 110 isoform X1 [Glycine max]	_	_	_	_	_	_	_	_
Glyma.01G017200	0	0	0	0	0	0	0.036162495568295	0	0.0295860681917398	0	0	0	Gm01	1645219	1646085	+	Glyma.01G017200	--	GO:0043161|proteasome-mediated ubiquitin-dependent protein catabolic process	GO:0016021|integral component of membrane	GO:0046872|metal ion binding; GO:0061630|ubiquitin protein ligase activity	--	--	867	XP_006573931.1	XP_006573931.1 RING-H2 finger protein ATL29 [Glycine max]	sp|O49691|ATL29_ARATH	sp|O49691|ATL29_ARATH RING-H2 finger protein ATL29 OS=Arabidopsis thaliana GN=ATL29 PE=3 SV=1	_	_	_	_	_	PF13639.3|zf-RING_2|Ring finger domain|Glyma.01G017200.1|m.343:110-153;PF13923.3|zf-C3HC4_2|Zinc finger, C3HC4 type (RING finger)|Glyma.01G017200.1|m.343:110-152;PF12678.4|zf-rbx1|RING-H2 zinc finger domain|Glyma.01G017200.1|m.343:106-153;PF17123.2|zf-RING_11|RING-like zinc finger|Glyma.01G017200.1|m.343:110-139;PF13445.3|zf-RING_UBOX|RING-type zinc-finger|Glyma.01G017200.1|m.343:111-150;PF00097.…
Glyma.01G017300	3.69265454050854	3.37823098647957	3.47731037099234	6.15026156982433	5.17062627704541	4.76143298579228	7.27272369777059	6.80066721296599	7.43765384137963	0.460312812193126	1.78276503251148	0.985275230212791	Gm01	1651017	1652111	-	Glyma.01G017300	--	GO:0016567|protein ubiquitination; GO:0043161|proteasome-mediated ubiquitin-dependent protein catabolic process	GO:0016021|integral component of membrane	GO:0004842|ubiquitin-protein transferase activity; GO:0046872|metal ion binding; GO:0061630|ubiquitin protein ligase activity	--	--	1095	NP_001304580.2	NP_001304580.2 putative E3 ubiquitin-protein ligase [Glycine max]	sp|Q7XLY8|ATL41_ORYSJ	sp|Q7XLY8|ATL41_ORYSJ E3 ubiquitin-protein ligase Os04g0590900 OS=Oryza sativa subsp. japonica GN=Os04g0590900 PE=2 SV=2	_	_	_	_	_	PF13639.3|zf-RING_2|Ring finger domain|Glyma.01G017300.2|m.345:141-184;PF17123.2|zf-RING_11|RING-like zinc finger|Glyma.01G017300.2|m.345:141-170;PF12678.4|zf-rbx1|RING-H2 zinc finger domain|Glyma.01G017300.2|m.345:142-184;PF13923.3|zf-C3HC4_2|Zinc finger, C3HC4 type (RING finger)|Glyma.01G017300.2|m.345:142-183;PF00097.22|zf-C3HC4|Zinc finger, C3HC4 type (RING finger)|Glyma.01G017300.2|m.345:142…
Glyma.01G017400	9.68260709256908	7.60747393535003	8.67733450062558	5.55035160965695	5.60853020927656	5.00143028912042	6.91925708308123	7.38035110893397	5.94103552428855	7.53166997881512	8.97529981885089	13.3309437398188	Gm01	1656367	1659464	-	Glyma.01G017400	--	GO:0006397|mRNA processing	GO:0009507|chloroplast; GO:1990904|ribonucleoprotein complex	GO:0003723|RNA binding	--	--	870	KHN04874.1	KHN04874.1 31 kDa ribonucleoprotein, chloroplastic [Glycine soja]	sp|P19684|ROC5_NICSY	sp|P19684|ROC5_NICSY 33 kDa ribonucleoprotein, chloroplastic OS=Nicotiana sylvestris PE=1 SV=1	_	_	_	_	_	PF00076.19|RRM_1|RNA recognition motif. (a.k.a. RRM, RBD, or RNP domain)|Glyma.01G017400.1|m.346:82-151;PF00076.19|RRM_1|RNA recognition motif. (a.k.a. RRM, RBD, or RNP domain)|Glyma.01G017400.1|m.346:179-250;PF13893.3|RRM_5|RNA recognition motif. (a.k.a. RRM, RBD, or RNP domain)|Glyma.01G017400.1|m.346:91-157
Glyma.01G017700	176.876219314439	167.753882074079	160.103338263748	77.186086377017	79.9921528242908	79.2145991476485	75.5085622830125	71.0530544222731	79.9297592775235	226.14566366121	217.97744753597	231.65746868449	Gm01	1692461	1694160	-	Glyma.01G017700	--	--	--	--	--	--	711	NP_001288359.1	NP_001288359.1 uncharacterized protein LOC100797900 [Glycine max]	_	_	_	_	_	_	_	PF04640.11|PLATZ|PLATZ transcription factor|Glyma.01G017700.1|m.347:89-160
Glyma.01G017800	3.09769759956276	3.50847854735706	3.86187813707175	26.5931097856069	29.3849353752791	29.419905001134	69.1463026174357	70.1516174968749	53.9917677829711	45.2991146207458	55.5744352270317	48.4801795693505	Gm01	1724691	1725490	+	Glyma.01G017800	--	--	--	--	--	--	696	XP_003517060.1	XP_003517060.1 uncharacterized protein LOC100800009 [Glycine max]	_	_	_	_	_	_	_	_
Glyma.01G017900	10.9198291099529	9.28361353137774	12.5332248800338	7.16440044569962	11.2620267686275	12.5669919986563	13.789462719827	13.7952674468557	11.6295261437132	10.8009113432459	14.3142559869743	9.81121043974294	Gm01	1737006	1737509	+	Glyma.01G017900	--	GO:0080167|response to karrikin	--	GO:0016746|transferase activity, transferring acyl groups	ko:K19761|GGACT	--	504	XP_003517678.1	XP_003517678.1 putative gamma-glutamylcyclotransferase At3g02910 [Glycine max]	sp|Q9M8T3|Y2910_ARATH	sp|Q9M8T3|Y2910_ARATH Putative gamma-glutamylcyclotransferase At3g02910 OS=Arabidopsis thaliana GN=At3g02910 PE=2 SV=2	_	_	_	_	_	PF06094.9|GGACT|Gamma-glutamyl cyclotransferase, AIG2-like|Glyma.01G017900.1|m.350:13-123
Glyma.01G018000	96.4180466597323	88.3750636643214	80.4843622648457	8.59728053483955	9.8701895422513	8.6141224287086	3.89653122001192	4.03388026861304	4.2751868537064	2.48909891037765	3.77222746009675	2.44190126500269	Gm01	1738924	1739926	-	Glyma.01G018000	--	--	--	--	--	--	405	NP_001336609.1	NP_001336609.1 uncharacterized protein LOC100305951 [Glycine max]	_	_	_	_	_	_	_	_
Glyma.01G018100	83.4016216342047	51.6305931281025	63.4519672927065	18.0333201462488	21.4195364061598	23.9258781632955	11.3346197288313	11.4701314728061	10.8026672693654	0.983497618246777	0.690041608554284	0.730946054934286	Gm01	1747654	1748268	+	Glyma.01G018100	--	--	--	--	--	--	615	KRH74414.1	KRH74414.1 hypothetical protein GLYMA_01G018100 [Glycine max]	_	_	_	_	_	_	_	_
Glyma.01G018200	0.123562422743456	0	0	0.0945795438376188	0.469495644340906	0.169947247506582	0.89678215082564	0.459767610629394	0.423285827099644	0	0	0	Gm01	1751159	1752113	-	Glyma.01G018200	--	--	--	--	--	--	303	KRH74416.1	KRH74416.1 hypothetical protein GLYMA_01G018200, partial [Glycine max]	_	_	_	_	_	_	_	_
Glyma.01G018300	2.27532350830905	1.88723408663083	2.00639686800703	3.81969416027632	3.74636772995343	3.39025980074248	5.53342790152986	5.68503458773601	5.82228485877695	4.9197521281083	5.7052335204502	4.38769551760277	Gm01	1752712	1756258	-	Glyma.01G018300	--	GO:0006511|ubiquitin-dependent protein catabolic process; GO:0016579|protein deubiquitination	--	GO:0036459|thiol-dependent ubiquitinyl hydrolase activity	ko:K11855|USP36_42	--	2172	XP_003517073.2	XP_003517073.2 ubiquitin carboxyl-terminal hydrolase 20 [Glycine max]	sp|Q9FPS7|UBP20_ARATH	sp|Q9FPS7|UBP20_ARATH Ubiquitin carboxyl-terminal hydrolase 20 OS=Arabidopsis thaliana GN=UBP20 PE=2 SV=1	_	_	_	_	_	PF00443.26|UCH|Ubiquitin carboxyl-terminal hydrolase|Glyma.01G018300.1|m.356:116-421;PF13423.3|UCH_1|Ubiquitin carboxyl-terminal hydrolase|Glyma.01G018300.1|m.356:115-403
Glyma.01G018400	22.3232980675893	23.2166308935273	21.8534694327522	33.7677719082013	37.1641478456643	38.8683302086101	72.9131904312744	73.3822899928543	64.452665028522	141.663016861296	142.619435620907	152.348931161037	Gm01	1775261	1777234	+	Glyma.01G018400	--	GO:0006351|transcription, DNA-templated; GO:0009269|response to desiccation; GO:0009611|response to wounding; GO:0009737|response to abscisic acid; GO:0009738|abscisic acid-activated signaling pathway; GO:0009753|response to jasmonic acid; GO:0009963|positive regulation of flavonoid biosynthetic process; GO:0010200|response to chitin; GO:0043619|regulation of transcription from RNA polymerase II …	GO:0005634|nucleus	GO:0003677|DNA binding; GO:0003700|DNA-binding transcription factor activity; GO:0043565|sequence-specific DNA binding; GO:0046983|protein dimerization activity	ko:K13422|MYC2	ko04016|MAPK signaling pathway - plant; ko04075|Plant hormone signal transduction	1974	KRH74418.1	KRH74418.1 hypothetical protein GLYMA_01G018400 [Glycine max]	sp|Q39204|MYC2_ARATH	sp|Q39204|MYC2_ARATH Transcription factor MYC2 OS=Arabidopsis thaliana GN=MYC2 PE=1 SV=2	_	_	_	_	_	PF14215.3|bHLH-MYC_N|bHLH-MYC and R2R3-MYB transcription factors N-terminal|Glyma.01G018400.1|m.357:42-227;PF00010.23|HLH|Helix-loop-helix DNA-binding domain|Glyma.01G018400.1|m.357:474-519
Glyma.01G018500	0	0	0	0	0.0526878445315906	0	0.0580608956624293	0	0.07125311422844	0	0	0	Gm01	1785159	1785698	+	Glyma.01G018500	--	--	--	--	--	--	540	XP_006572976.2	XP_006572976.2 uncharacterized protein LOC100813893 [Glycine max]	_	_	_	_	_	_	_	_
Glyma.01G018600	6.23990234854452	6.16139645821313	5.5876998047116	4.94288092765323	4.71433678686732	4.88993562738414	4.01025256087011	4.68783138300826	6.28850159295186	0.976826607270297	2.6317866000675	4.35592852504444	Gm01	1786488	1787003	-	Glyma.01G018600	--	--	--	--	--	--	516	XP_003517091.1	XP_003517091.1 uncharacterized protein LOC100817619 [Glycine max]	_	_	_	_	_	_	_	_
Glyma.01G018651	2.17040081688505	1.30405273684905	1.91387527330314	0.726823233621701	0.824679305711852	0.653003826017137	0.530121221265659	0.458858978987834	0.74351075716633	1.46099283869992	3.0751854294267	0	Gm01	1788904	1789041	-	Glyma.01G018651	--	--	--	--	--	--	138	_	_	_	_	_	_	_	_	_	_
Glyma.01G018700	8.07861965501218	8.96348892684747	7.15253387144065	13.6700054481165	16.9757262098962	15.6042472710589	18.0516602877735	20.154697398075	21.1347011545298	22.6476789572762	21.2852960130851	26.0230543758266	Gm01	1792994	1793950	+	Glyma.01G018700	--	GO:0009960|endosperm development; GO:0080113|regulation of seed growth	GO:0043078|polar nucleus	--	--	--	957	XP_006572978.1	XP_006572978.1 protein HAIKU1 [Glycine max]	sp|O82170|IKU1_ARATH	sp|O82170|IKU1_ARATH Protein HAIKU1 OS=Arabidopsis thaliana GN=IKU1 PE=1 SV=1	_	_	_	_	_	PF05678.11|VQ|VQ motif|Glyma.01G018700.1|m.360:40-65
Glyma.01G018800	5.79017965675752	6.72520490515144	5.84938906728011	2.21601575347466	3.5030296634517	3.18938162128061	2.74612344349328	3.93626594407401	2.75383657693701	4.69228781077948	3.69576338995965	5.12979258372801	Gm01	1806792	1807457	-	Glyma.01G018800	--	GO:0009738|abscisic acid-activated signaling pathway; GO:0080163|regulation of protein serine/threonine phosphatase activity	GO:0005634|nucleus; GO:0005737|cytoplasm; GO:0005886|plasma membrane	GO:0004864|protein phosphatase inhibitor activity; GO:0010427|abscisic acid binding; GO:0038023|signaling receptor activity; GO:0042802|identical protein binding; GO:0042803|protein homodimerization activity	ko:K14496|PYL	ko04016|MAPK signaling pathway - plant; ko04075|Plant hormone signal transduction	666	XP_003517094.1	XP_003517094.1 abscisic acid receptor PYL1 [Glycine max]	sp|Q8VZS8|PYL1_ARATH	sp|Q8VZS8|PYL1_ARATH Abscisic acid receptor PYL1 OS=Arabidopsis thaliana GN=PYL1 PE=1 SV=1	_	_	_	_	_	PF10604.6|Polyketide_cyc2|Polyketide cyclase / dehydrase and lipid transport|Glyma.01G018800.1|m.361:65-207
Glyma.01G018900	0	0.25635224741477	0	0	0	0	0	0	0	0	0	0	Gm01	1817032	1818547	-	Glyma.01G018900	--	--	--	--	--	--	390	XP_014617438.1	XP_014617438.1 uncharacterized protein LOC106794538 [Glycine max]	_	_	_	_	_	_	_	_
Glyma.01G019000	3.2246475224022	3.86937049956924	2.78196970655194	2.43621670636766	3.56438572401633	2.99517766410928	7.13096906458024	9.1938093682569	5.55200440397442	8.11880584190292	7.02545718239495	6.13455061540486	Gm01	1820934	1822208	-	Glyma.01G019000	--	GO:0006839|mitochondrial transport; GO:1990575|mitochondrial L-ornithine transmembrane transport	GO:0005739|mitochondrion; GO:0005743|mitochondrial inner membrane; GO:0009507|chloroplast; GO:0009536|plastid; GO:0016021|integral component of membrane	GO:0000064|L-ornithine transmembrane transporter activity	ko:K15109|SLC25A20_29,CACT,CACL,CRC1	--	894	KRH74426.1	KRH74426.1 hypothetical protein GLYMA_01G019000 [Glycine max]	sp|Q93XM7|MCAT_ARATH	sp|Q93XM7|MCAT_ARATH Mitochondrial carnitine/acylcarnitine carrier-like protein OS=Arabidopsis thaliana GN=BOU PE=1 SV=1	_	_	_	_	_	PF00153.24|Mito_carr|Mitochondrial carrier protein|Glyma.01G019000.1|m.366:4-95;PF00153.24|Mito_carr|Mitochondrial carrier protein|Glyma.01G019000.1|m.366:103-200;PF00153.24|Mito_carr|Mitochondrial carrier protein|Glyma.01G019000.1|m.366:214-296
Glyma.01G019100	4.21762742682644	5.31266642963514	4.94813592557645	1.0807611377941	1.20451335089738	0.776795375099427	0.574675726410614	0.560812755049072	0.555462233547255	0.539607574001577	0	0.262500335056692	Gm01	1829482	1838531	-	Glyma.01G019100	--	GO:0005982|starch metabolic process; GO:0019252|starch biosynthetic process	GO:0009501|amyloplast; GO:0009507|chloroplast	GO:0004373|glycogen (starch) synthase activity; GO:0009011|starch synthase activity; GO:0033201|alpha-1,4-glucan synthase activity	--	--	2055	XP_006572982.1	XP_006572982.1 probable starch synthase 4, chloroplastic/amyloplastic isoform X1 [Glycine max]	sp|Q0WVX5|SSY4_ARATH	sp|Q0WVX5|SSY4_ARATH Probable starch synthase 4, chloroplastic/amyloplastic OS=Arabidopsis thaliana GN=SS4 PE=1 SV=1	_	_	_	_	_	PF08323.8|Glyco_transf_5|Starch synthase catalytic domain|Glyma.01G019100.1|m.367:194-434
Glyma.01G019200	17.8134579904743	17.0813591303118	17.7142041181069	23.3538499652054	23.6880085293466	22.0336220732871	44.4600649750306	47.7968615861627	45.5330037066461	31.1626899135101	32.657445749476	35.4094154690632	Gm01	1842039	1848683	-	Glyma.01G019200	--	GO:0006094|gluconeogenesis; GO:0009817|defense response to fungus, incompatible interaction; GO:0016036|cellular response to phosphate starvation; GO:0046686|response to cadmium ion	GO:0005634|nucleus; GO:0005730|nucleolus; GO:0005829|cytosol; GO:0016020|membrane	GO:0004612|phosphoenolpyruvate carboxykinase (ATP) activity; GO:0005524|ATP binding	ko:K01610|E4.1.1.49,pckA	ko00010|Glycolysis / Gluconeogenesis; ko00020|Citrate cycle (TCA cycle); ko00620|Pyruvate metabolism; ko00710|Carbon fixation in photosynthetic organisms; ko01100|Metabolic pathways; ko01110|Biosynthesis of secondary metabolites; ko01120|Microbial metabolism in diverse environments; ko01130|Biosynthesis of antibiotics; ko01200|Carbon metabolism	1983	XP_003517125.1	XP_003517125.1 phosphoenolpyruvate carboxykinase (ATP) [Glycine max]	sp|Q9T074|PCKA_ARATH	sp|Q9T074|PCKA_ARATH Phosphoenolpyruvate carboxykinase (ATP) OS=Arabidopsis thaliana GN=PCKA PE=1 SV=1	_	_	_	_	_	PF01293.17|PEPCK_ATP|Phosphoenolpyruvate carboxykinase|Glyma.01G019200.1|m.369:138-605
Glyma.01G019300	2.00666463191079	2.15320830427677	1.50824238375823	0.792537690028446	0.84254130242147	0.819165697416086	0.547358223425545	0.52691295384506	0.433168712049547	0.246716852350207	0.124633065862227	0.352056249659979	Gm01	1868971	1871173	-	Glyma.01G019300	--	--	--	--	--	--	2043	XP_003517133.1	XP_003517133.1 probable E3 ubiquitin-protein ligase EDA40 [Glycine max]	_	_	_	_	_	_	_	PF00092.25|VWA|von Willebrand factor type A domain|Glyma.01G019300.1|m.370:292-411;PF13519.3|VWA_2|von Willebrand factor type A domain|Glyma.01G019300.1|m.370:293-402;PF13768.3|VWA_3|von Willebrand factor type A domain|Glyma.01G019300.1|m.370:292-455;PF17123.2|zf-RING_11|RING-like zinc finger|Glyma.01G019300.1|m.370:126-155
Glyma.01G019400	81.9282313762953	83.6207174188741	83.9734328811229	55.3530614615495	56.6337368882673	53.8715550212671	68.731546757146	69.814525541417	61.0889537717452	59.4861003108495	58.7244058652899	59.6135896045865	Gm01	1890009	1892979	-	Glyma.01G019400	--	GO:0006351|transcription, DNA-templated; GO:0006355|regulation of transcription, DNA-templated; GO:0009734|auxin-activated signaling pathway; GO:1901332|negative regulation of lateral root development	GO:0005634|nucleus	--	ko:K14484|IAA	ko04075|Plant hormone signal transduction	1080	NP_001347978.1	NP_001347978.1 AUX/IAA family protein [Glycine max]	sp|Q38826|IAA8_ARATH	sp|Q38826|IAA8_ARATH Auxin-responsive protein IAA8 OS=Arabidopsis thaliana GN=IAA8 PE=1 SV=1	_	_	_	_	_	PF02309.13|AUX_IAA|AUX/IAA family|Glyma.01G019400.2|m.372:76-350
Glyma.01G019500	29.4307205258123	29.0747856044279	26.2266215273378	9.66535913146878	11.1266770892698	10.5758707390267	8.94229227682769	8.7421668154249	10.8731130216312	3.43966030528564	1.33661602916814	1.17987355324038	Gm01	1908954	1909533	+	Glyma.01G019500	--	--	GO:0005886|plasma membrane; GO:0016021|integral component of membrane	--	--	--	381	XP_003517141.1	XP_003517141.1 uncharacterized protein At5g65660 [Glycine max]	sp|Q9LSK9|Y5566_ARATH	sp|Q9LSK9|Y5566_ARATH Uncharacterized protein At5g65660 OS=Arabidopsis thaliana GN=At5g65660 PE=2 SV=1	_	_	_	_	_	_
Glyma.01G019600	3.07101076369544	2.91437319708007	3.72580228858393	7.16440044569962	6.10869068069206	6.72282986594786	5.66264500048869	5.68661233489158	5.98526159518896	4.80981760034739	4.49338859217407	5.64118367102225	Gm01	1933089	1935321	+	Glyma.01G019600	--	--	--	--	--	--	1530	XP_003517681.1	XP_003517681.1 uncharacterized protein LOC100777884 [Glycine max]	_	_	_	_	_	_	_	_
Glyma.01G019700	4.11142253869114	4.99401083739211	4.96231217606685	4.19141794782427	3.29030212789117	3.91584718325479	3.36177664097914	3.97535085119605	4.02590482142031	0	0.494898646368378	1.22321584703289	Gm01	1944436	1945870	-	Glyma.01G019700	--	GO:0006351|transcription, DNA-templated; GO:0007275|multicellular organism development; GO:0010371|regulation of gibberellin biosynthetic process; GO:0045487|gibberellin catabolic process	GO:0005634|nucleus	GO:0003677|DNA binding; GO:0003700|DNA-binding transcription factor activity; GO:0046983|protein dimerization activity	--	--	1005	XP_003517154.1	XP_003517154.1 transcription factor bHLH93 isoform X1 [Glycine max]	sp|Q9LSL1|BH093_ARATH	sp|Q9LSL1|BH093_ARATH Transcription factor bHLH93 OS=Arabidopsis thaliana GN=BHLH93 PE=1 SV=1	_	_	_	_	_	PF00010.23|HLH|Helix-loop-helix DNA-binding domain|Glyma.01G019700.1|m.376:167-210
Glyma.01G019800	18.1718478884637	17.9206882377477	17.5173053806207	5.32632735529778	4.44993003928725	5.1425513882757	4.67929772567902	4.57770693153974	4.8016636840374	3.1801999191313	2.03235744001792	3.58805332553261	Gm01	1978929	1984010	-	Glyma.01G019800	--	GO:0009738|abscisic acid-activated signaling pathway; GO:0009787|regulation of abscisic acid-activated signaling pathway; GO:0071470|cellular response to osmotic stress	GO:0005886|plasma membrane	--	--	--	2580	XP_003517161.1	XP_003517161.1 glycine-rich domain-containing protein 1 isoform X1 [Glycine max]	sp|Q9ZQ47|GRDP1_ARATH	sp|Q9ZQ47|GRDP1_ARATH Glycine-rich domain-containing protein 1 OS=Arabidopsis thaliana GN=GRDP1 PE=2 SV=1	_	_	_	_	_	PF07173.9|DUF1399|Protein of unknown function (DUF1399)|Glyma.01G019800.3|m.387:12-98;PF07173.9|DUF1399|Protein of unknown function (DUF1399)|Glyma.01G019800.3|m.387:94-238
Glyma.01G019900	1.80135749091932	2.17040955894353	2.33819865953202	1.66562658552832	1.54413105567179	2.24964234617979	1.34358007976337	1.90113858730756	2.31037811493602	1.70730340965857	0.261355251276911	0.207635946320825	Gm01	1987179	1991571	-	Glyma.01G019900	--	--	GO:0009507|chloroplast; GO:0009535|chloroplast thylakoid membrane; GO:0009941|chloroplast envelope	--	--	--	1299	XP_003517682.1	XP_003517682.1 uncharacterized protein At4g37920 [Glycine max]	sp|Q84WN0|Y4920_ARATH	sp|Q84WN0|Y4920_ARATH Uncharacterized protein At4g37920 OS=Arabidopsis thaliana GN=At4g37920 PE=2 SV=2	_	_	_	_	_	_
Glyma.01G020000	0	0	0	0	0	0	0	0	0	0	0	0	Gm01	1998468	2002013	+	Glyma.01G020000	--	GO:0009624|response to nematode; GO:0010345|suberin biosynthetic process	GO:0005886|plasma membrane; GO:0016021|integral component of membrane	GO:0005524|ATP binding; GO:0042626|ATPase-coupled transmembrane transporter activity	--	--	2016	KHN04895.1	KHN04895.1 ABC transporter G family member 17 [Glycine soja]	sp|Q9FNB5|AB6G_ARATH	sp|Q9FNB5|AB6G_ARATH ABC transporter G family member 6 OS=Arabidopsis thaliana GN=ABCG6 PE=2 SV=1	_	_	_	_	_	PF01061.21|ABC2_membrane|ABC-2 type transporter|Glyma.01G020000.1|m.404:456-662;PF00005.24|ABC_tran|ABC transporter|Glyma.01G020000.1|m.404:56-206
Glyma.01G020100	5.79903968261474	6.08557943862889	6.45135456709269	1.93127316362338	2.09262373824383	2.18756281715741	1.04888270207562	1.0599642414619	1.08738448235576	5.11347493544973	4.61277814414005	4.65819208704317	Gm01	2008016	2015590	+	Glyma.01G020100	--	GO:0009877|nodulation	GO:0016021|integral component of membrane	GO:0004674|protein serine/threonine kinase activity; GO:0005524|ATP binding	ko:K04733|IRAK4	ko04064|NF-kappa B signaling pathway; ko04620|Toll-like receptor signaling pathway; ko04621|NOD-like receptor signaling pathway; ko04624|Toll and Imd signaling pathway; ko04722|Neurotrophin signaling pathway; ko05133|Pertussis; ko05140|Leishmaniasis; ko05142|Chagas disease (American trypanosomiasis); ko05145|Toxoplasmosis; ko05152|Tuberculosis; ko05162|Measles; ko05164|Influenza A	2760	XP_003517193.1	XP_003517193.1 nodulation receptor kinase [Glycine max]	sp|Q8LKZ1|NORK_PEA	sp|Q8LKZ1|NORK_PEA Nodulation receptor kinase OS=Pisum sativum GN=NORK PE=1 SV=1	_	_	_	_	_	PF12819.4|Malectin_like|Carbohydrate-binding protein of the ER|Glyma.01G020100.1|m.405:42-343;PF07714.14|Pkinase_Tyr|Protein tyrosine kinase|Glyma.01G020100.1|m.405:594-862;PF00069.22|Pkinase|Protein kinase domain|Glyma.01G020100.1|m.405:593-797;PF11721.5|Malectin|Di-glucose binding within endoplasmic reticulum|Glyma.01G020100.1|m.405:193-321;PF08263.9|LRRNT_2|Leucine rich repeat N-terminal domai…
Glyma.01G020200	39.5435672087995	33.3257921639201	38.2181604963481	9.38591996374602	11.1931037161879	11.2268930220554	9.4382711786135	8.05030729647492	8.20239338211112	5.86095964362178	7.8953598002025	6.62101135806754	Gm01	2017869	2018326	-	Glyma.01G020200	--	GO:0000902|cell morphogenesis; GO:0010090|trichome morphogenesis; GO:0030041|actin filament polymerization; GO:0045010|actin nucleation; GO:0048870|cell motility; GO:0051259|protein complex oligomerization	GO:0005856|cytoskeleton; GO:0005886|plasma membrane; GO:0031209|SCAR complex; GO:0071944|cell periphery	GO:0042802|identical protein binding; GO:0044877|protein-containing complex binding	ko:K05752|C3ORF10,HSPC300	ko04810|Regulation of actin cytoskeleton	258	XP_003517200.1	XP_003517200.1 protein BRICK 1 [Glycine max]	sp|Q94JY4|BRK1_ARATH	sp|Q94JY4|BRK1_ARATH Protein BRICK 1 OS=Arabidopsis thaliana GN=BRK1 PE=1 SV=1	_	_	_	_	_	_
Glyma.01G020300	21.293270831518	21.3318903140626	20.2685382422931	21.8023252141976	21.2844182103315	21.6736657844847	21.9452502082461	23.0146893379847	22.5966411747299	13.7737510135809	12.7456289498827	13.5772302107527	Gm01	2019703	2027702	-	Glyma.01G020300	--	GO:0006465|signal peptide processing	GO:0005759|mitochondrial matrix; GO:0005829|cytosol; GO:0009507|chloroplast; GO:0009570|chloroplast stroma	GO:0004222|metalloendopeptidase activity; GO:0046872|metal ion binding	ko:K01414|prlC	--	2364	XP_003517182.1	XP_003517182.1 probable cytosolic oligopeptidase A [Glycine max]	sp|Q94AM1|OOPDA_ARATH	sp|Q94AM1|OOPDA_ARATH Organellar oligopeptidase A, chloroplastic/mitochondrial OS=Arabidopsis thaliana GN=OOP PE=1 SV=1	_	_	_	_	_	PF01432.17|Peptidase_M3|Peptidase family M3|Glyma.01G020300.1|m.407:320-780
Glyma.01G020400	1.14493621074211	0.794927152533873	1.21153572346713	0.2190948148532	0.304526073898184	0.0787370275145172	0.0639202521054267	0.309835053701877	0.196109488702128	0.308282892569708	0	1.64965806893426	Gm01	2043165	2043491	+	Glyma.01G020400	--	--	--	--	--	--	327	XP_003517216.1	XP_003517216.1 uncharacterized protein LOC100793129 [Glycine max]	_	_	_	_	_	_	_	_
Glyma.01G020450	0	0	0	0	0	0	0.226211281801672	0	0	0	0	0	Gm01	2047285	2047515	+	Glyma.01G020450	--	--	--	--	--	--	231	_	_	_	_	_	_	_	_	_	_
Glyma.01G020500	0	0	0	0	0	0	0.0608498469824586	0	0	0.293474544018325	0	0	Gm01	2047707	2062764	-	Glyma.01G020500	--	GO:0006351|transcription, DNA-templated; GO:0045944|positive regulation of transcription by RNA polymerase II	GO:0005634|nucleus	GO:0000977|RNA polymerase II regulatory region sequence-specific DNA binding; GO:0003700|DNA-binding transcription factor activity; GO:0008134|transcription factor binding; GO:0046983|protein dimerization activity	ko:K09264|K09264	--	687	XP_003517221.1	XP_003517221.1 MADS-box transcription factor 23 [Glycine max]	sp|Q9SZJ6|AGL21_ARATH	sp|Q9SZJ6|AGL21_ARATH Agamous-like MADS-box protein AGL21 OS=Arabidopsis thaliana GN=AGL21 PE=1 SV=1	_	_	_	_	_	PF00319.15|SRF-TF|SRF-type transcription factor (DNA-binding and dimerisation domain)|Glyma.01G020500.3|m.410:10-57;PF01486.14|K-box|K-box region|Glyma.01G020500.3|m.410:88-176
Glyma.01G020600	0	0	0	0	0	0	0	0	0	0	0	0	Gm01	2074127	2074942	-	Glyma.01G020600	--	--	--	GO:0005537|mannose binding; GO:0046872|metal ion binding	--	--	816	XP_014617445.1	XP_014617445.1 agglutinin-2 [Glycine max]	sp|Q39529|LEC2_CLAKE	sp|Q39529|LEC2_CLAKE Agglutinin-2 OS=Cladrastis kentukea PE=1 SV=1	_	_	_	_	_	PF00139.16|Lectin_legB|Legume lectin domain|Glyma.01G020600.1|m.411:30-269
Glyma.01G020700	0	0	0	0	0	0	0	0	0	0	0	0	Gm01	2076041	2076907	+	Glyma.01G020700	--	--	--	GO:0005537|mannose binding; GO:0046872|metal ion binding	--	--	867	XP_003517684.3	XP_003517684.3 mannose-specific lectin CML-2 [Glycine max]	sp|Q39529|LEC2_CLAKE	sp|Q39529|LEC2_CLAKE Agglutinin-2 OS=Cladrastis kentukea PE=1 SV=1	_	_	_	_	_	PF00139.16|Lectin_legB|Legume lectin domain|Glyma.01G020700.1|m.412:53-285
Glyma.01G020800	0	0	0	0	0	0	0	0	0	0	0.168152784253941	0	Gm01	2099335	2106623	+	Glyma.01G020800	--	--	--	--	ko:K18195|RGL4,rhiE	--	2019	XP_014623677.1	XP_014623677.1 uncharacterized protein LOC100781089 [Glycine max]	_	_	_	_	_	_	_	PF06045.8|Rhamnogal_lyase|Rhamnogalacturonate lyase family|Glyma.01G020800.1|m.413:38-235;PF14683.3|CBM-like|Polysaccharide lyase family 4, domain III|Glyma.01G020800.1|m.413:475-664;PF14686.3|fn3_3|Polysaccharide lyase family 4, domain II|Glyma.01G020800.1|m.413:389-462
Glyma.01G020900	65.6650880755924	65.4213760220646	65.5436376310414	13.0524981490065	14.5784217761789	14.4693929240728	11.5545980789363	10.2106867456532	8.91547230924448	8.42385127107145	8.8849985630378	8.75121640425456	Gm01	2111904	2116318	-	Glyma.01G020900	--	--	--	GO:0008270|zinc ion binding; GO:0046029|mannitol dehydrogenase activity	ko:K00083|E1.1.1.195	ko00940|Phenylpropanoid biosynthesis; ko01100|Metabolic pathways; ko01110|Biosynthesis of secondary metabolites	1089	NP_001240222.1	NP_001240222.1 uncharacterized protein LOC100809071 [Glycine max]	sp|Q9ZRF1|MTDH_FRAAN	sp|Q9ZRF1|MTDH_FRAAN Probable mannitol dehydrogenase OS=Fragaria ananassa GN=CAD PE=2 SV=1	_	_	_	_	_	PF08240.9|ADH_N|Alcohol dehydrogenase GroES-like domain|Glyma.01G020900.1|m.417:39-152;PF00107.23|ADH_zinc_N|Zinc-binding dehydrogenase|Glyma.01G020900.1|m.417:195-318;PF01262.18|AlaDh_PNT_C|Alanine dehydrogenase/PNT, C-terminal domain|Glyma.01G020900.1|m.417:190-257
Glyma.01G021000	0.814653917726645	0.407315237559023	0.529859913627445	39.3909350431152	41.0701748123749	41.3740114622429	87.3526175241248	85.7316821041569	81.5966913106019	41.536838066927	38.743919538077	42.7055232595356	Gm01	2129460	2131910	+	Glyma.01G021000	--	--	--	GO:0008270|zinc ion binding; GO:0046029|mannitol dehydrogenase activity	ko:K00083|E1.1.1.195	ko00940|Phenylpropanoid biosynthesis; ko01100|Metabolic pathways; ko01110|Biosynthesis of secondary metabolites	1080	XP_003517258.1	XP_003517258.1 probable mannitol dehydrogenase [Glycine max]	sp|Q9ZRF1|MTDH_FRAAN	sp|Q9ZRF1|MTDH_FRAAN Probable mannitol dehydrogenase OS=Fragaria ananassa GN=CAD PE=2 SV=1	_	_	_	_	_	PF08240.9|ADH_N|Alcohol dehydrogenase GroES-like domain|Glyma.01G021000.1|m.419:38-151;PF00107.23|ADH_zinc_N|Zinc-binding dehydrogenase|Glyma.01G021000.1|m.419:194-317;PF02826.16|2-Hacid_dh_C|D-isomer specific 2-hydroxyacid dehydrogenase, NAD binding domain|Glyma.01G021000.1|m.419:178-223;PF01262.18|AlaDh_PNT_C|Alanine dehydrogenase/PNT, C-terminal domain|Glyma.01G021000.1|m.419:186-256
Glyma.01G021100	0.64614373431674	1.14372541154282	0.955050185691708	0.847858040911198	0.953992924654835	0.914094958482146	2.54574696366036	2.76021324283451	2.31467217227299	1.78950010420641	2.17628507313274	1.68463602601719	Gm01	2147442	2148455	+	Glyma.01G021100	--	GO:0006351|transcription, DNA-templated; GO:0006355|regulation of transcription, DNA-templated; GO:0010052|guard cell differentiation; GO:0010118|stomatal movement; GO:0045893|positive regulation of transcription, DNA-templated; GO:1902066|regulation of cell wall pectin metabolic process	GO:0005634|nucleus	GO:0003700|DNA-binding transcription factor activity; GO:0043565|sequence-specific DNA binding; GO:0046872|metal ion binding	--	--	1014	XP_003517274.1	XP_003517274.1 dof zinc finger protein DOF5.7 [Glycine max]	sp|Q9LSL6|DOF57_ARATH	sp|Q9LSL6|DOF57_ARATH Dof zinc finger protein DOF5.7 OS=Arabidopsis thaliana GN=DOF5.7 PE=2 SV=1	_	_	_	_	_	PF02701.12|zf-Dof|Dof domain, zinc finger|Glyma.01G021100.1|m.420:36-92
Glyma.01G021200	2.58870831204904	2.78394199826538	2.72617699246771	0.566142650459801	0.637904571139766	0.444053132595984	0.294947165171325	0.2859343251943	0.257396010006782	0.0632226440077107	0.159689779590173	0.0563853024502459	Gm01	2155650	2161608	-	Glyma.01G021200	--	GO:0007018|microtubule-based movement	GO:0005871|kinesin complex; GO:0005874|microtubule	GO:0003777|microtubule motor activity; GO:0005524|ATP binding; GO:0008017|microtubule binding; GO:0016887|ATPase activity	ko:K10406|KIFC2_3	--	3189	XP_006572992.1	XP_006572992.1 kinesin-like protein KIN-14R [Glycine max]	sp|F4IJK6|KN14R_ARATH	sp|F4IJK6|KN14R_ARATH Kinesin-like protein KIN-14R OS=Arabidopsis thaliana GN=KIN14R PE=3 SV=1	_	_	_	_	_	PF00225.20|Kinesin|Kinesin motor domain|Glyma.01G021200.1|m.422:405-720;PF16796.2|Microtub_bd|Microtubule binding|Glyma.01G021200.1|m.422:380-540;PF11721.5|Malectin|Di-glucose binding within endoplasmic reticulum|Glyma.01G021200.1|m.422:62-204
Glyma.01G021301	3.90393890524324	4.68270105277646	5.68110155912976	4.65379858011258	4.62031867430871	3.65299429704532	3.78735688628769	4.13490768142267	4.38480702944246	2.75715571611062	3.62714178855457	3.22740796563292	Gm01	2167666	2170279	+	Glyma.01G021301	--	GO:0006486|protein glycosylation; GO:0071555|cell wall organization	GO:0000139|Golgi membrane; GO:0016021|integral component of membrane	GO:0016757|transferase activity, transferring glycosyl groups	--	--	585	XP_003517290.1	XP_003517290.1 probable glycosyltransferase At5g03795 [Glycine max]	sp|Q9SSE8|GLYT1_ARATH	sp|Q9SSE8|GLYT1_ARATH Probable glycosyltransferase At3g07620 OS=Arabidopsis thaliana GN=At3g07620 PE=3 SV=1	_	_	_	_	_	PF03016.12|Exostosin|Exostosin family|Glyma.01G021301.1|m.423:18-147
Glyma.01G021400	9.90391389981581	10.4282107449425	9.82019909474464	9.21577882950597	11.2856342124233	10.794897325003	7.67791284405752	7.84545129219263	7.30325246160609	6.61928832948113	6.02987920155401	7.25831792978341	Gm01	2178090	2182732	-	Glyma.01G021400	--	--	--	--	ko:K21444|PCBP3_4	--	1851	KRH74462.1	KRH74462.1 hypothetical protein GLYMA_01G021400 [Glycine max]	_	_	_	_	_	_	_	PF00013.26|KH_1|KH domain|Glyma.01G021400.1|m.424:44-93;PF00013.26|KH_1|KH domain|Glyma.01G021400.1|m.424:147-206;PF00013.26|KH_1|KH domain|Glyma.01G021400.1|m.424:284-333;PF00013.26|KH_1|KH domain|Glyma.01G021400.1|m.424:375-443
Glyma.01G021450	0	0.0160220154634231	0.0176358699062389	0.0344442329120174	0	0	0.0167483352872392	0.0304435284136159	0	0	0	0	Gm01	2190163	2191410	+	Glyma.01G021450	--	--	--	--	--	--	1248	KHN04911.1	KHN04911.1 Pentatricopeptide repeat-containing protein [Glycine soja]	_	_	_	_	_	_	_	PF13041.3|PPR_2|PPR repeat family|Glyma.01G021450.1|m.428:49-96;PF13041.3|PPR_2|PPR repeat family|Glyma.01G021450.1|m.428:83-128;PF13041.3|PPR_2|PPR repeat family|Glyma.01G021450.1|m.428:153-200;PF13041.3|PPR_2|PPR repeat family|Glyma.01G021450.1|m.428:189-235;PF13041.3|PPR_2|PPR repeat family|Glyma.01G021450.1|m.428:287-336;PF12854.4|PPR_1|PPR repeat|Glyma.01G021450.1|m.428:46-76;PF12854.4|PPR_1…
Glyma.01G021500	0.12479804697089	0	0	0.095525339275995	0	0	0.209019224384745	0.0281433507112538	0	0	0	0.199791921682038	Gm01	2192831	2193280	+	Glyma.01G021500	--	--	--	--	--	--	450	KRH74464.1	KRH74464.1 hypothetical protein GLYMA_01G021500 [Glycine max]	_	_	_	_	_	_	_	_
Glyma.01G021600	12.3124370539211	13.7228422309973	12.0507184482589	10.4855073578461	10.4930223322244	11.0269255824945	8.54967847847807	8.75069490774116	8.27117783125238	9.40487518323448	10.2938918444623	9.27896592534947	Gm01	2196968	2200921	-	Glyma.01G021600	--	--	--	--	--	--	1707	XP_006572993.1	XP_006572993.1 uncharacterized protein LOC100801442 isoform X1 [Glycine max]	_	_	_	_	_	_	_	_
Glyma.01G021700	0.336592242867547	0.221250072457561	0.0913259985186148	0.505372645547276	0.924770051322109	0.934798008198806	0.0867299686243757	0.0700664333060261	0.124175551767406	0.209146277739201	0.234785941499798	0	Gm01	2204460	2206497	+	Glyma.01G021700	--	GO:1900994|(-)-secologanin biosynthetic process	--	GO:0035251|UDP-glucosyltransferase activity; GO:0102970|7-deoxyloganetic acid glucosyltransferase activity	ko:K21373|UGT8,UGT709C2	--	1446	XP_003517688.1	XP_003517688.1 7-deoxyloganetic acid glucosyltransferase [Glycine max]	sp|U3U992|UGT8_CATRO	sp|U3U992|UGT8_CATRO 7-deoxyloganetic acid glucosyltransferase OS=Catharanthus roseus GN=UGT709C2 PE=1 SV=1	_	_	_	_	_	PF00201.15|UDPGT|UDP-glucoronosyl and UDP-glucosyl transferase|Glyma.01G021700.1|m.436:279-413
Glyma.01G021800	0	0	0	0	0	0	0	0	0	0	0	0	Gm01	2208719	2209804	+	Glyma.01G021800	--	--	--	--	--	--	903	KRH74468.1	KRH74468.1 hypothetical protein GLYMA_01G021800 [Glycine max]	_	_	_	_	_	_	_	PF12776.4|Myb_DNA-bind_3|Myb/SANT-like DNA-binding domain|Glyma.01G021800.1|m.437:62-95
Glyma.01G021900	0	0	0.145758712867458	0.0632618140900629	0.0785083776132972	0.085254993368368	0.207634991110674	0.111827883620876	0.0566249914398199	0	0.187362291064408	0	Gm01	2211972	2213338	+	Glyma.01G021900	--	GO:1900994|(-)-secologanin biosynthetic process	--	GO:0035251|UDP-glucosyltransferase activity; GO:0102970|7-deoxyloganetic acid glucosyltransferase activity	ko:K21373|UGT8,UGT709C2	--	906	KRH74469.1	KRH74469.1 hypothetical protein GLYMA_01G021900 [Glycine max]	sp|U3U992|UGT8_CATRO	sp|U3U992|UGT8_CATRO 7-deoxyloganetic acid glucosyltransferase OS=Catharanthus roseus GN=UGT709C2 PE=1 SV=1	_	_	_	_	_	PF00201.15|UDPGT|UDP-glucoronosyl and UDP-glucosyl transferase|Glyma.01G021900.1|m.438:108-221
Glyma.01G022100	121.540450891871	107.377662692866	105.408557025478	153.016140891732	169.976410207613	182.059112921711	196.621515487415	187.422299552813	128.224170413738	161.095945655471	167.877990457615	159.980443170397	Gm01	2217454	2217990	+	Glyma.01G022100	--	GO:0006342|chromatin silencing; GO:0009294|DNA mediated transformation; GO:0009611|response to wounding; GO:0009617|response to bacterium	GO:0000786|nucleosome; GO:0000790|nuclear chromatin; GO:0005730|nucleolus	GO:0003677|DNA binding; GO:0046982|protein heterodimerization activity	ko:K11251|H2A	ko05034|Alcoholism; ko05322|Systemic lupus erythematosus	408	NP_001236367.1	NP_001236367.1 uncharacterized protein LOC100500068 [Glycine max]	sp|Q9LD28|H2A6_ARATH	sp|Q9LD28|H2A6_ARATH Histone H2A.6 OS=Arabidopsis thaliana GN=RAT5 PE=1 SV=1	_	_	_	_	_	PF16211.2|Histone_H2A_C|C-terminus of histone H2A|Glyma.01G022100.1|m.439:93-127;PF00125.21|Histone|Core histone H2A/H2B/H3/H4|Glyma.01G022100.1|m.439:7-90;PF00808.20|CBFD_NFYB_HMF|Histone-like transcription factor (CBF/NF-Y) and archaeal histone|Glyma.01G022100.1|m.439:26-89
Glyma.01G022300	0	0	0	0.122710416066001	0.168684403441061	0.322261628424042	0.915663927640683	0.467201869514885	0.540735096120968	0.531270123163608	0.111824924706425	0	Gm01	2222082	2223715	+	Glyma.01G022300	--	GO:1900994|(-)-secologanin biosynthetic process	--	GO:0035251|UDP-glucosyltransferase activity; GO:0102970|7-deoxyloganetic acid glucosyltransferase activity	ko:K21373|UGT8,UGT709C2	--	1518	XP_003517692.2	XP_003517692.2 7-deoxyloganetic acid glucosyltransferase [Glycine max]	sp|U3U992|UGT8_CATRO	sp|U3U992|UGT8_CATRO 7-deoxyloganetic acid glucosyltransferase OS=Catharanthus roseus GN=UGT709C2 PE=1 SV=1	_	_	_	_	_	PF00201.15|UDPGT|UDP-glucoronosyl and UDP-glucosyl transferase|Glyma.01G022300.1|m.440:301-446
Glyma.01G022400	7.46584342805988	7.20955327166483	7.09359069288296	40.919850080589	41.4733589471845	42.0686028387691	61.6060708810226	62.3067691574314	55.4641791153036	72.5465185733246	69.6987722759598	67.1486094394929	Gm01	2245314	2249681	+	Glyma.01G022400	--	GO:0006468|protein phosphorylation; GO:0007166|cell surface receptor signaling pathway; GO:0009623|response to parasitic fungus; GO:0009814|defense response, incompatible interaction; GO:0071369|cellular response to ethylene stimulus	GO:0005634|nucleus; GO:0005737|cytoplasm; GO:0005829|cytosol; GO:0005886|plasma membrane; GO:0012505|endomembrane system	GO:0004675|transmembrane receptor protein serine/threonine kinase activity; GO:0005524|ATP binding; GO:0051020|GTPase binding	--	--	1359	XP_003517343.1	XP_003517343.1 receptor-like cytosolic serine/threonine-protein kinase RBK1 [Glycine max]	sp|Q8H1D6|RBK1_ARATH	sp|Q8H1D6|RBK1_ARATH Receptor-like cytosolic serine/threonine-protein kinase RBK1 OS=Arabidopsis thaliana GN=RBK1 PE=1 SV=1	_	_	_	_	_	PF00069.22|Pkinase|Protein kinase domain|Glyma.01G022400.1|m.441:140-401;PF07714.14|Pkinase_Tyr|Protein tyrosine kinase|Glyma.01G022400.1|m.441:140-402
Glyma.01G022500	2.1857974958698	2.08693806114568	1.88079132369941	5.05667402625375	6.07817697678525	5.93709545142	3.06779683539254	3.10623283779788	3.48038694939699	5.65527169265841	4.76142213652134	4.98502348619567	Gm01	2255296	2259810	-	Glyma.01G022500	--	GO:0006351|transcription, DNA-templated; GO:0007275|multicellular organism development; GO:0009873|ethylene-activated signaling pathway	GO:0005634|nucleus	GO:0003677|DNA binding; GO:0003700|DNA-binding transcription factor activity	ko:K09285|OVM,ANT	--	1533	XP_003517351.1	XP_003517351.1 AP2-like ethylene-responsive transcription factor AIL6 [Glycine max]	sp|Q52QU2|AIL6_ARATH	sp|Q52QU2|AIL6_ARATH AP2-like ethylene-responsive transcription factor AIL6 OS=Arabidopsis thaliana GN=AIL6 PE=2 SV=1	_	_	_	_	_	PF00847.17|AP2|AP2 domain|Glyma.01G022500.1|m.442:223-282;PF00847.17|AP2|AP2 domain|Glyma.01G022500.1|m.442:325-376
Glyma.01G022600	3.52453337143474	3.69824875634525	4.1713889996682	5.21101445551718	5.03162345720015	5.90704422879485	2.90594058839141	2.44762931684533	2.98516787789973	2.30443384159028	2.25769224544444	2.16731885116425	Gm01	2290479	2295582	+	Glyma.01G022600	--	--	--	GO:0004672|protein kinase activity; GO:0004842|ubiquitin-protein transferase activity; GO:0005524|ATP binding	--	--	2406	XP_006572996.1	XP_006572996.1 putative U-box domain-containing protein 50 [Glycine max]	sp|Q9FGD7|PUB50_ARATH	sp|Q9FGD7|PUB50_ARATH Putative U-box domain-containing protein 50 OS=Arabidopsis thaliana GN=PUB50 PE=3 SV=1	_	_	_	_	_	PF07714.14|Pkinase_Tyr|Protein tyrosine kinase|Glyma.01G022600.1|m.443:472-608;PF04564.12|U-box|U-box domain|Glyma.01G022600.1|m.443:729-800;PF00069.22|Pkinase|Protein kinase domain|Glyma.01G022600.1|m.443:472-605
Glyma.01G022700	5.22709839100909	5.17076940315019	5.17694047448505	2.44397704337484	2.4590076546862	2.76830507810841	1.94547925493367	1.44007241603665	1.69948968462331	0.184884925942769	0.389156890656474	0	Gm01	2296800	2301655	-	Glyma.01G022700	--	GO:0055085|transmembrane transport	GO:0005886|plasma membrane; GO:0016021|integral component of membrane	GO:0005215|transporter activity	--	--	2181	XP_006572997.1	XP_006572997.1 nucleobase-ascorbate transporter 11 [Glycine max]	sp|Q6SZ87|NAT11_ARATH	sp|Q6SZ87|NAT11_ARATH Nucleobase-ascorbate transporter 11 OS=Arabidopsis thaliana GN=NAT11 PE=2 SV=1	_	_	_	_	_	PF00860.17|Xan_ur_permease|Permease family|Glyma.01G022700.1|m.444:201-620
Glyma.01G022800	3.42673672573131	3.05434904062644	3.11700094758431	8.75501254217839	10.1876199574812	10.5249055573162	11.2653218337233	9.8762797533092	9.73219716047821	4.23931873789736	5.40639278835759	5.44887059132831	Gm01	2305728	2312326	+	Glyma.01G022800	--	GO:0006366|transcription by RNA polymerase II	GO:0005634|nucleus	GO:0003713|transcription coactivator activity	--	--	1617	RCW19551.1	RCW19551.1 hypothetical protein GLYMA_01G022800 [Glycine max]	sp|Q9LSM5|ECD_ARATH	sp|Q9LSM5|ECD_ARATH Protein ecdysoneless homolog OS=Arabidopsis thaliana GN=At5g65490 PE=1 SV=1	_	_	_	_	_	PF07093.8|SGT1|SGT1 protein|Glyma.01G022800.1|m.445:13-498
Glyma.01G022900	2.35090509323922	1.76980659788353	2.18331362590745	1.49796749465864	1.89581212137216	1.93489539057468	4.62160075292924	4.65718874745848	5.20047779599155	9.79802111164186	10.2054249922457	7.95764417521144	Gm01	2313056	2316927	-	Glyma.01G022900	--	--	GO:0005886|plasma membrane	GO:0003779|actin binding	--	--	2994	XP_003517694.1	XP_003517694.1 protein NETWORKED 2D [Glycine max]	sp|F4IJK1|NET2D_ARATH	sp|F4IJK1|NET2D_ARATH Protein NETWORKED 2D OS=Arabidopsis thaliana GN=NET2D PE=3 SV=1	_	_	_	_	_	PF07765.9|KIP1|KIP1-like protein|Glyma.01G022900.1|m.447:11-84
Glyma.01G023000	12.6962174953044	15.1796093787104	13.3584068931419	15.6816163898165	13.293782738751	12.6006551662828	7.81305000590378	8.83343320012186	9.29173558955842	8.35214981198973	6.05082728425924	11.779639313045	Gm01	2323425	2325289	-	Glyma.01G023000	--	--	--	--	--	--	519	XP_006572999.1	XP_006572999.1 uncharacterized protein LOC100791019 [Glycine max]	_	_	_	_	_	_	_	_
Glyma.01G023100	0.0167065658595569	0.0267677045493334	0.0392852577295603	0	0	0	0	0	0	0	0	0	Gm01	2337463	2339703	+	Glyma.01G023100	--	--	--	--	--	--	2241	XP_006573936.1	XP_006573936.1 uncharacterized protein At4g38062 [Glycine max]	_	_	_	_	_	_	_	_
Glyma.01G023200	9.00452575019132	8.66470596261922	9.38463423943994	13.3072104574754	12.6648406292811	12.3728677320104	18.3956271090463	18.7739602036322	19.8380545531015	20.2083717786285	18.9004313365264	22.2684746041438	Gm01	2341585	2347657	+	Glyma.01G023200	--	GO:0006811|ion transport; GO:0010020|chloroplast fission; GO:0055085|transmembrane transport	GO:0009507|chloroplast; GO:0009526|plastid envelope; GO:0016021|integral component of membrane; GO:0031969|chloroplast membrane	--	--	--	2160	XP_006573000.1	XP_006573000.1 mechanosensitive ion channel protein 2, chloroplastic isoform X1 [Glycine max]	sp|Q56X46|MSL2_ARATH	sp|Q56X46|MSL2_ARATH Mechanosensitive ion channel protein 2, chloroplastic OS=Arabidopsis thaliana GN=MSL2 PE=2 SV=1	_	_	_	_	_	PF00924.15|MS_channel|Mechanosensitive ion channel|Glyma.01G023200.1|m.451:240-446
Glyma.01G023300	38.0670251592058	40.2745743598013	39.0382431230528	21.0636144631788	21.1322078183184	19.6796118508939	16.8859502355955	16.6655451068672	15.7363260785363	3.57476971171258	4.48727251055996	4.28953642296059	Gm01	2352425	2356547	-	Glyma.01G023300	--	GO:0006004|fucose metabolic process; GO:0006486|protein glycosylation	GO:0016021|integral component of membrane	GO:0016757|transferase activity, transferring glycosyl groups	--	--	1551	XP_003517397.1	XP_003517397.1 O-fucosyltransferase 39 isoform X1 [Glycine max]	sp|Q0WUZ5|OFT39_ARATH	sp|Q0WUZ5|OFT39_ARATH O-fucosyltransferase 39 OS=Arabidopsis thaliana GN=OFUT39 PE=2 SV=1	_	_	_	_	_	PF10250.6|O-FucT|GDP-fucose protein O-fucosyltransferase|Glyma.01G023300.1|m.453:102-454
Glyma.01G023400	0	0	0	0	0	0	0	0	0.21375934268532	0	0	0	Gm01	2372119	2374241	+	Glyma.01G023400	--	GO:0007275|multicellular organism development; GO:0030148|sphingolipid biosynthetic process; GO:0030497|fatty acid elongation	GO:0005634|nucleus; GO:0030176|integral component of endoplasmic reticulum membrane	GO:0018812|3-hydroxyacyl-CoA dehydratase activity; GO:0102158|very-long-chain 3-hydroxyacyl-CoA dehydratase activity; GO:0102343|3-hydroxy-arachidoyl-CoA dehydratase activity; GO:0102344|3-hydroxy-behenoyl-CoA dehydratase activity; GO:0102345|3-hydroxy-lignoceroyl-CoA dehydratase activity	--	--	300	KRH74494.1	KRH74494.1 hypothetical protein GLYMA_01G023400 [Glycine max]	sp|Q8VZB2|HACD_ARATH	sp|Q8VZB2|HACD_ARATH Very-long-chain (3R)-3-hydroxyacyl-CoA dehydratase PASTICCINO 2 OS=Arabidopsis thaliana GN=PAS2 PE=1 SV=1	_	_	_	_	_	PF04387.11|PTPLA|Protein tyrosine phosphatase-like protein, PTPLA|Glyma.01G023400.1|m.455:33-78
Glyma.01G023500	12.8629565956839	10.7870327267426	11.5196264622647	6.22171617652862	7.30003951207433	6.26736378880358	5.05740959585897	5.7027315914909	6.4315311000934	5.30571083527867	8.81013650219965	5.12624009578914	Gm01	2376369	2381591	-	Glyma.01G023500	--	GO:0006351|transcription, DNA-templated; GO:0009266|response to temperature stimulus; GO:0009910|negative regulation of flower development; GO:0030154|cell differentiation; GO:0045892|negative regulation of transcription, DNA-templated; GO:0045944|positive regulation of transcription by RNA polymerase II; GO:0048438|floral whorl development	GO:0005634|nucleus	GO:0000900|translation repressor activity, mRNA regulatory element binding; GO:0000977|RNA polymerase II regulatory region sequence-specific DNA binding; GO:0003700|DNA-binding transcription factor activity; GO:0046983|protein dimerization activity	--	--	684	XP_003517407.1	XP_003517407.1 MADS-box protein SVP isoform X1 [Glycine max]	sp|Q9FVC1|SVP_ARATH	sp|Q9FVC1|SVP_ARATH MADS-box protein SVP OS=Arabidopsis thaliana GN=SVP PE=1 SV=1	_	_	_	_	_	PF00319.15|SRF-TF|SRF-type transcription factor (DNA-binding and dimerisation domain)|Glyma.01G023500.1|m.456:10-57;PF01486.14|K-box|K-box region|Glyma.01G023500.1|m.456:92-171
Glyma.01G023600	5.41181226325758	5.54649405881949	5.32628052250251	4.30274166762288	4.05338569757084	4.14712410884621	2.87177076438058	2.92967667240101	2.97694510031702	1.83622050765564	2.18647844584062	2.73719611672113	Gm01	2389897	2411089	+	Glyma.01G023600	--	GO:0000911|cytokinesis by cell plate formation; GO:0000913|preprophase band assembly; GO:0007018|microtubule-based movement; GO:0009903|chloroplast avoidance movement; GO:0009904|chloroplast accumulation movement; GO:0016032|viral process; GO:0031022|nuclear migration along microfilament	GO:0005634|nucleus; GO:0005694|chromosome; GO:0005819|spindle; GO:0005829|cytosol; GO:0005871|kinesin complex; GO:0005874|microtubule; GO:0005886|plasma membrane; GO:0009504|cell plate; GO:0009524|phragmoplast; GO:0009941|chloroplast envelope; GO:0016020|membrane	GO:0003777|microtubule motor activity; GO:0005524|ATP binding; GO:0008017|microtubule binding; GO:0016887|ATPase activity	--	--	3843	XP_003517699.1	XP_003517699.1 kinesin-like protein KIN-14B isoform X1 [Glycine max]	sp|Q9LX99|KN14A_ARATH	sp|Q9LX99|KN14A_ARATH Kinesin-like protein KIN-14A OS=Arabidopsis thaliana GN=KIN14A PE=1 SV=1	_	_	_	_	_	PF00225.20|Kinesin|Kinesin motor domain|Glyma.01G023600.1|m.457:139-446;PF16796.2|Microtub_bd|Microtubule binding|Glyma.01G023600.1|m.457:119-273
Glyma.01G023700	3.59438483722806	4.09440749647356	3.78277865364516	5.55547667994835	4.96157134153981	5.03445188264399	5.62717079411097	5.80297186115732	4.72294056245309	1.69198566415399	2.07985350896573	2.74638442191321	Gm01	2414011	2422947	+	Glyma.01G023700	--	--	--	--	ko:K05310|GPI7	ko00563|Glycosylphosphatidylinositol (GPI)-anchor biosynthesis	2979	XP_003517700.1	XP_003517700.1 GPI ethanolamine phosphate transferase 2 isoform X1 [Glycine max]	_	_	_	_	_	_	_	PF01663.19|Phosphodiest|Type I phosphodiesterase / nucleotide pyrophosphatase|Glyma.01G023700.1|m.461:224-300
Glyma.01G023767	1.03216429825548	0.801823570861235	0.744684551830359	0.987573996274384	1.37265700227039	1.46803115773777	0.327411065765579	0.365017142683555	0.498236061898114	0	0.425439187228957	0	Gm01	2435454	2436251	+	Glyma.01G023767	--	--	--	--	--	--	798	XP_006573937.1	XP_006573937.1 uncharacterized protein LOC102669365 [Glycine max]	_	_	_	_	_	_	_	PF00226.28|DnaJ|DnaJ domain|Glyma.01G023767.1|m.464:55-119
Glyma.01G023833	0	0	0	0	0	0	0	0.213993219693865	0.0788052876259244	0	0	0	Gm01	2440748	2441904	+	Glyma.01G023833	--	GO:0006351|transcription, DNA-templated; GO:0006355|regulation of transcription, DNA-templated	GO:0005634|nucleus	GO:0003677|DNA binding; GO:0046983|protein dimerization activity	--	--	651	XP_006573014.1	XP_006573014.1 transcription factor bHLH131-like [Glycine max]	sp|P0CB25|BH131_ARATH	sp|P0CB25|BH131_ARATH Transcription factor bHLH131 OS=Arabidopsis thaliana GN=BHLH131 PE=2 SV=1	_	_	_	_	_	PF00010.23|HLH|Helix-loop-helix DNA-binding domain|Glyma.01G023833.1|m.466:54-100
Glyma.01G023900	5.23129744306857	5.01323339017591	4.80668674961767	7.37027402172548	7.05665107417176	7.87947227501959	6.14519522840927	6.32770487705076	5.92445074770089	3.22268571208916	3.9023042690656	4.5857413058485	Gm01	2442841	2451048	-	Glyma.01G023900	--	GO:0006511|ubiquitin-dependent protein catabolic process; GO:0016579|protein deubiquitination	--	GO:0036459|thiol-dependent ubiquitinyl hydrolase activity; GO:0046872|metal ion binding	--	--	2784	XP_014624685.1	XP_014624685.1 ubiquitin carboxyl-terminal hydrolase 17 [Glycine max]	sp|Q9FKP5|UBP17_ARATH	sp|Q9FKP5|UBP17_ARATH Ubiquitin carboxyl-terminal hydrolase 17 OS=Arabidopsis thaliana GN=UBP17 PE=2 SV=1	_	_	_	_	_	PF00443.26|UCH|Ubiquitin carboxyl-terminal hydrolase|Glyma.01G023900.1|m.467:412-712;PF13423.3|UCH_1|Ubiquitin carboxyl-terminal hydrolase|Glyma.01G023900.1|m.467:413-694;PF01753.15|zf-MYND|MYND finger|Glyma.01G023900.1|m.467:83-120
Glyma.01G024000	37.6748821044197	40.6826179812383	37.0748134049044	99.2652464268948	132.311106942114	136.075905998029	150.706366344913	146.717128330555	116.828219367008	1412.27010582441	1429.70979442818	1432.37614039873	Gm01	2464843	2465796	+	Glyma.01G024000	--	GO:0006839|mitochondrial transport; GO:0008272|sulfate transport; GO:0015709|thiosulfate transport; GO:0015729|oxaloacetate transport; GO:0035435|phosphate ion transmembrane transport; GO:0071422|succinate transmembrane transport; GO:0071423|malate transmembrane transport; GO:1902600|proton transmembrane transport	GO:0005743|mitochondrial inner membrane; GO:0016021|integral component of membrane	GO:0005310|dicarboxylic acid transmembrane transporter activity; GO:0015114|phosphate ion transmembrane transporter activity; GO:0015116|sulfate transmembrane transporter activity; GO:0015117|thiosulfate transmembrane transporter activity; GO:0015131|oxaloacetate transmembrane transporter activity; GO:0015140|malate transmembrane transporter activity; GO:0015141|succinate transmembrane transporte…	ko:K15104|SLC25A11,OGC	--	954	XP_003517430.1	XP_003517430.1 mitochondrial uncoupling protein 5 [Glycine max]	sp|Q9SJY5|PUMP5_ARATH	sp|Q9SJY5|PUMP5_ARATH Mitochondrial uncoupling protein 5 OS=Arabidopsis thaliana GN=PUMP5 PE=2 SV=1	_	_	_	_	_	PF00153.24|Mito_carr|Mitochondrial carrier protein|Glyma.01G024000.1|m.471:4-116;PF00153.24|Mito_carr|Mitochondrial carrier protein|Glyma.01G024000.1|m.471:124-218;PF00153.24|Mito_carr|Mitochondrial carrier protein|Glyma.01G024000.1|m.471:226-315
Glyma.01G024100	0	0	0	0	0	0	0.0275750955652698	0.0111385293052456	0	0	0	0	Gm01	2471713	2474129	+	Glyma.01G024100	--	--	--	--	--	--	2274	KRH74504.1	KRH74504.1 hypothetical protein GLYMA_01G024100 [Glycine max]	_	_	_	_	_	_	_	PF14291.3|DUF4371|Domain of unknown function (DUF4371)|Glyma.01G024100.1|m.473:130-364
Glyma.01G024200	0	0	0	0	0	0	0	0	0	0	0	0	Gm01	2479974	2482413	+	Glyma.01G024200	--	GO:0009734|auxin-activated signaling pathway; GO:0009736|cytokinin-activated signaling pathway; GO:0009737|response to abscisic acid; GO:0048364|root development; GO:0048527|lateral root development	GO:0005634|nucleus; GO:0005886|plasma membrane	--	--	--	321	XP_014633174.1	XP_014633174.1 uncharacterized protein LOC102668650 [Glycine max]	sp|Q17TI5|BRX_ARATH	sp|Q17TI5|BRX_ARATH Protein BREVIS RADIX OS=Arabidopsis thaliana GN=BRX PE=1 SV=2	_	_	_	_	_	PF08381.8|BRX|Transcription factor regulating root and shoot growth via Pin3|Glyma.01G024200.3|m.475:8-41
Glyma.01G024300	8.65700737916203	8.31313716616468	6.36906844613885	0.170580962992848	0.312653143374274	0.129678153832289	0.153127636911901	0.081182742436309	0.0469800753154549	0	0	0	Gm01	2493037	2494922	+	Glyma.01G024300	--	--	--	--	--	--	1092	XP_006573016.1	XP_006573016.1 uncharacterized protein LOC102668432 isoform X1 [Glycine max]	_	_	_	_	_	_	_	_
Glyma.01G024400	0.367053079326148	0.0980170357762356	0.215780055323394	0.210717660167636	0	0.252421647031835	0	0.372485524119536	0	0	0	0	Gm01	2502215	2502418	+	Glyma.01G024400	--	--	--	--	--	--	204	KRH74507.1	KRH74507.1 hypothetical protein GLYMA_01G024400 [Glycine max]	_	_	_	_	_	_	_	_
Glyma.01G024500	1.47853107857079	0.535354090986668	0.766062525726426	1.40027103757985	0.76175196913143	0.91338114046459	1.10525560417636	1.84796700453414	0.995826656686631	9.58153134777901	10.7940243587106	10.471022401408	Gm01	2511690	2512436	+	Glyma.01G024500	--	--	--	--	--	--	747	XP_014633174.1	XP_014633174.1 uncharacterized protein LOC102668650 [Glycine max]	_	_	_	_	_	_	_	_
Glyma.01G024600	21.2873223660873	22.8656392167758	18.7098859453136	61.9543528175173	55.5188708191014	57.6741191900057	50.8046727212683	50.4560455096019	47.7634512124615	26.5285541763933	30.3222111625002	28.3914836074475	Gm01	2514067	2515921	-	Glyma.01G024600	--	--	GO:0009535|chloroplast thylakoid membrane; GO:0016021|integral component of membrane	--	--	--	627	KRH74509.1	KRH74509.1 hypothetical protein GLYMA_01G024600 [Glycine max]	sp|Q8LDD3|CUT1D_ARATH	sp|Q8LDD3|CUT1D_ARATH Protein CURVATURE THYLAKOID 1D, chloroplastic OS=Arabidopsis thaliana GN=CURT1D PE=1 SV=1	_	_	_	_	_	PF14159.3|CAAD|CAAD domains of cyanobacterial aminoacyl-tRNA synthetase|Glyma.01G024600.1|m.479:129-204
Glyma.01G024700	3.77496854787638	3.82970429287037	4.92479231238088	11.9142791942298	12.7717081702958	12.7075472251606	10.2392474560483	10.4371404226128	9.48335647382939	4.2699735451506	6.95569566191873	6.20900309094732	Gm01	2538333	2540345	+	Glyma.01G024700	--	GO:0007049|cell cycle; GO:0051301|cell division	GO:0005634|nucleus	--	ko:K18810|CYCD1_2_4	--	1086	XP_006573019.1	XP_006573019.1 cyclin-D4-1 [Glycine max]	sp|Q6YXH8|CCD41_ORYSJ	sp|Q6YXH8|CCD41_ORYSJ Cyclin-D4-1 OS=Oryza sativa subsp. japonica GN=CYCD4-1 PE=2 SV=2	_	_	_	_	_	PF00134.20|Cyclin_N|Cyclin, N-terminal domain|Glyma.01G024700.1|m.480:70-200;PF02984.16|Cyclin_C|Cyclin, C-terminal domain|Glyma.01G024700.1|m.480:202-293
Glyma.01G024800	0	0	0	9.05339251516637	8.94554160398519	7.87100724960888	65.0282031419208	67.5364353960061	70.8756652990137	120.606933149325	126.165715726209	124.842952142938	Gm01	2546750	2553633	-	Glyma.01G024800	--	GO:0006002|fructose 6-phosphate metabolic process; GO:0006096|glycolytic process	GO:0009507|chloroplast	GO:0003872|6-phosphofructokinase activity; GO:0005524|ATP binding; GO:0046872|metal ion binding	ko:K00850|pfkA,PFK	ko00010|Glycolysis / Gluconeogenesis; ko00030|Pentose phosphate pathway; ko00051|Fructose and mannose metabolism; ko00052|Galactose metabolism; ko00680|Methane metabolism; ko01100|Metabolic pathways; ko01110|Biosynthesis of secondary metabolites; ko01120|Microbial metabolism in diverse environments; ko01130|Biosynthesis of antibiotics; ko01200|Carbon metabolism; ko01230|Biosynthesis of amino acid…	1665	XP_003517707.2	XP_003517707.2 ATP-dependent 6-phosphofructokinase 5, chloroplastic [Glycine max]	sp|Q8VYN6|PFKA5_ARATH	sp|Q8VYN6|PFKA5_ARATH ATP-dependent 6-phosphofructokinase 5, chloroplastic OS=Arabidopsis thaliana GN=PFK5 PE=1 SV=1	_	_	_	_	_	PF00365.17|PFK|Phosphofructokinase|Glyma.01G024800.1|m.481:199-501
Glyma.01G024900	0	0	0	0	0	0	0	0	0	0	0	0	Gm01	2559385	2560487	+	Glyma.01G024900	--	--	--	--	--	--	720	XP_006573020.1	XP_006573020.1 uncharacterized protein LOC102669053 [Glycine max]	_	_	_	_	_	_	_	_
Glyma.01G025000	0.240304326644847	0.641703315094738	0.282536144325882	0.220726072781503	0.237399658929246	0.115679753517798	0.147574548667022	0.292633043339096	0.1481772080232	0	0	0	Gm01	2567902	2568952	-	Glyma.01G025000	--	GO:0006351|transcription, DNA-templated; GO:0006355|regulation of transcription, DNA-templated	GO:0005634|nucleus	GO:0003677|DNA binding; GO:0046872|metal ion binding	--	--	765	XP_006573021.1	XP_006573021.1 zinc-finger homeodomain protein 1 isoform X2 [Glycine max]	sp|A2Z259|ZHD1_ORYSI	sp|A2Z259|ZHD1_ORYSI Zinc-finger homeodomain protein 1 OS=Oryza sativa subsp. indica GN=ZHD1 PE=3 SV=1	_	_	_	_	_	PF04770.9|ZF-HD_dimer|ZF-HD protein dimerisation region|Glyma.01G025000.1|m.483:48-100
Glyma.01G025100	45.2002926372693	47.5725683139959	41.6806149364051	44.0909144095764	75.3666686121571	72.7889371922174	97.9995342662228	104.77241781974	106.826231506989	168.014176450491	166.567418784897	212.591091664794	Gm01	2601202	2601681	+	Glyma.01G025100	--	--	--	--	--	--	480	KRH74514.1	KRH74514.1 hypothetical protein GLYMA_01G025100 [Glycine max]	_	_	_	_	_	_	_	_
Glyma.01G025200	0.190240925260504	0.0948294898973336	0.0894697790365291	0.883415231109303	1.04090619684362	1.02046068281772	0.233659702056118	0.334631304188689	0.173788083484	0	0.115006934759047	0	Gm01	2616006	2620446	+	Glyma.01G025200	--	GO:0006855|drug transmembrane transport	GO:0016021|integral component of membrane	GO:0015297|antiporter activity; GO:0042910|xenobiotic transmembrane transporter activity	ko:K03327|TC.MATE,SLC47A,norM,mdtK,dinF	--	1476	XP_003517710.1	XP_003517710.1 protein DETOXIFICATION 27 [Glycine max]	sp|Q9FKQ1|DTX27_ARATH	sp|Q9FKQ1|DTX27_ARATH Protein DETOXIFICATION 27 OS=Arabidopsis thaliana GN=DTX27 PE=2 SV=1	_	_	_	_	_	PF01554.15|MatE|MatE|Glyma.01G025200.1|m.488:49-209;PF01554.15|MatE|MatE|Glyma.01G025200.1|m.488:271-431
Glyma.01G025300	4.24425790373974	5.05391142425815	5.56297830315716	5.43605158942974	4.88430558765826	5.30919284027318	2.07659239441301	2.12976708085164	2.34300781021447	1.16045827578417	1.57176144170698	1.16995269453446	Gm01	2649014	2651794	+	Glyma.01G025300	--	GO:0016567|protein ubiquitination	--	--	--	--	1908	KHN14527.1	KHN14527.1 BTB/POZ domain-containing protein [Glycine soja]	sp|Q9C9V6|Y1790_ARATH	sp|Q9C9V6|Y1790_ARATH BTB/POZ domain-containing protein At1g67900 OS=Arabidopsis thaliana GN=At1g67900 PE=1 SV=1	_	_	_	_	_	PF03000.11|NPH3|NPH3 family|Glyma.01G025300.1|m.491:211-494
Glyma.01G025400	0	0	0	0.0831688277278563	0.0353873582674862	0.0640472835752416	1.39519465696285	1.50167878795123	1.47823625041092	0.167178285025364	0.0703773779868797	0	Gm01	2683297	2684502	+	Glyma.01G025400	--	GO:0006351|transcription, DNA-templated; GO:0009734|auxin-activated signaling pathway; GO:0009735|response to cytokinin; GO:0009736|cytokinin-activated signaling pathway; GO:0009873|ethylene-activated signaling pathway; GO:0009880|embryonic pattern specification; GO:0048825|cotyledon development; GO:0090708|specification of plant organ axis polarity; GO:1905392|plant organ morphogenesis	GO:0005634|nucleus; GO:0005829|cytosol	GO:0003677|DNA binding; GO:0003700|DNA-binding transcription factor activity	--	--	1206	XP_006573022.1	XP_006573022.1 ethylene-responsive transcription factor ESR2 [Glycine max]	sp|Q9SAD4|ESR1_ARATH	sp|Q9SAD4|ESR1_ARATH Ethylene-responsive transcription factor ESR1 OS=Arabidopsis thaliana GN=ESR1 PE=1 SV=1	_	_	_	_	_	PF00847.17|AP2|AP2 domain|Glyma.01G025400.1|m.492:50-99
Glyma.01G025500	0.302217492664549	0.436748273373312	0.459838978296007	2.7351272356802	2.4047272632367	2.75074871765461	5.92518883939663	6.42245695718356	5.45664874775062	9.76492649455846	7.89910878396328	6.14744374406271	Gm01	2699293	2701386	-	Glyma.01G025500	--	GO:0002229|defense response to oomycetes; GO:0002239|response to oomycetes; GO:0009617|response to bacterium; GO:0009620|response to fungus; GO:0009751|response to salicylic acid; GO:0010150|leaf senescence; GO:0046244|salicylic acid catabolic process	--	GO:0046872|metal ion binding; GO:0051213|dioxygenase activity	--	--	1053	XP_006573023.1	XP_006573023.1 protein DMR6-LIKE OXYGENASE 1 [Glycine max]	sp|Q9ZSA8|DLO1_ARATH	sp|Q9ZSA8|DLO1_ARATH Protein DMR6-LIKE OXYGENASE 1 OS=Arabidopsis thaliana GN=DLO1 PE=1 SV=1	_	_	_	_	_	PF03171.17|2OG-FeII_Oxy|2OG-Fe(II) oxygenase superfamily|Glyma.01G025500.1|m.493:206-299;PF14226.3|DIOX_N|non-haem dioxygenase in morphine synthesis N-terminal|Glyma.01G025500.1|m.493:39-143
Glyma.01G025600	7.59053056251519	7.38649592550956	7.82879932322668	5.34487017377591	4.90612786092863	6.14881648419105	13.2031984811576	11.0563163508497	13.0198872362877	7.05514074272625	5.45013383033459	7.07055826731888	Gm01	2702583	2705328	-	Glyma.01G025600	--	GO:0046777|protein autophosphorylation; GO:0055046|microgametogenesis	--	GO:0004674|protein serine/threonine kinase activity	--	--	1386	XP_003517711.1	XP_003517711.1 plant intracellular Ras-group-related LRR protein 3 [Glycine max]	sp|Q8W4Q3|PIRL3_ARATH	sp|Q8W4Q3|PIRL3_ARATH Plant intracellular Ras-group-related LRR protein 3 OS=Arabidopsis thaliana GN=PIRL3 PE=2 SV=1	_	_	_	_	_	PF13855.3|LRR_8|Leucine rich repeat|Glyma.01G025600.1|m.494:158-213;PF13855.3|LRR_8|Leucine rich repeat|Glyma.01G025600.1|m.494:202-259;PF13855.3|LRR_8|Leucine rich repeat|Glyma.01G025600.1|m.494:272-327;PF13855.3|LRR_8|Leucine rich repeat|Glyma.01G025600.1|m.494:335-377;PF12799.4|LRR_4|Leucine Rich repeats (2 copies)|Glyma.01G025600.1|m.494:294-335;PF12799.4|LRR_4|Leucine Rich repeats (2 copies)…
Glyma.01G025700	2.39996244174789	2.30717022673293	3.38608702199787	0.642959014357659	1.09428600180996	1.23783692294457	2.07679357561766	2.35429953065296	1.97316316324911	0	0	0	Gm01	2712250	2712405	-	Glyma.01G025700	--	--	--	--	--	--	156	KRH74521.1	KRH74521.1 hypothetical protein GLYMA_01G025700 [Glycine max]	_	_	_	_	_	_	_	_
Glyma.01G025800	13.3942731447206	15.8584804090378	10.846668125782	6.79382800885309	7.48076551237325	8.30488979221549	10.2407407349423	11.6637205641683	7.64742475986274	7.0971505569604	8.29239657176441	9.17148261169701	Gm01	2714443	2715267	-	Glyma.01G025800	--	--	--	--	--	--	696	KRH74522.1	KRH74522.1 hypothetical protein GLYMA_01G025800 [Glycine max]	_	_	_	_	_	_	_	PF00564.21|PB1|PB1 domain|Glyma.01G025800.1|m.495:32-113
Glyma.01G025900	0	0	0	0	0	0	0	0	0	0	0	0	Gm01	2730590	2731363	-	Glyma.01G025900	--	--	--	--	--	--	729	KRH74523.1	KRH74523.1 hypothetical protein GLYMA_01G025900 [Glycine max]	_	_	_	_	_	_	_	PF14009.3|DUF4228|Domain of unknown function (DUF4228)|Glyma.01G025900.1|m.496:39-239
Glyma.01G026000	4.25327306988651	4.33534395934983	3.43087230145746	4.88004980760456	5.12717187149408	5.07156463620786	4.46769952924409	5.01315897648267	4.41049035828757	3.09520684060895	3.36774204042648	2.59059435530087	Gm01	2732410	2740002	-	Glyma.01G026000	--	--	GO:0009507|chloroplast; GO:0009941|chloroplast envelope; GO:0016021|integral component of membrane; GO:0031969|chloroplast membrane	GO:0005215|transporter activity; GO:0005524|ATP binding; GO:0042626|ATPase-coupled transmembrane transporter activity	--	--	2106	XP_003517500.1	XP_003517500.1 ABC transporter B family member 26, chloroplastic isoform X1 [Glycine max]	sp|Q8RY46|AB26B_ARATH	sp|Q8RY46|AB26B_ARATH ABC transporter B family member 26, chloroplastic OS=Arabidopsis thaliana GN=ABCB26 PE=1 SV=1	_	_	_	_	_	PF00664.20|ABC_membrane|ABC transporter transmembrane region|Glyma.01G026000.1|m.498:142-408;PF00005.24|ABC_tran|ABC transporter|Glyma.01G026000.1|m.498:476-623
Glyma.01G026100	206.209927276733	200.357346445903	177.012054779721	468.554994697053	496.340712069274	545.12233486789	478.452953893672	498.448962144048	553.507581173491	295.885368460462	341.399243620166	314.370577438616	Gm01	2743370	2743816	+	Glyma.01G026100	--	GO:0002181|cytoplasmic translation	GO:0005829|cytosol; GO:0009506|plasmodesma; GO:0016020|membrane; GO:0022625|cytosolic large ribosomal subunit; GO:0022626|cytosolic ribosome; GO:0042788|polysomal ribosome	GO:0003723|RNA binding; GO:0003735|structural constituent of ribosome	ko:K02900|RP-L27Ae,RPL27A	ko03010|Ribosome	447	NP_001239905.1	NP_001239905.1 60S ribosomal protein L27a [Glycine max]	sp|P49637|R27A3_ARATH	sp|P49637|R27A3_ARATH 60S ribosomal protein L27a-3 OS=Arabidopsis thaliana GN=RPL27AC PE=2 SV=2	_	_	_	_	_	PF00828.16|Ribosomal_L27A|Ribosomal proteins 50S-L15, 50S-L18e, 60S-L27A|Glyma.01G026100.1|m.499:28-145
Glyma.01G026200	12.0710249671266	12.4698821545921	11.7751882983992	30.7006292702042	36.8662634713817	37.9921328668435	73.4520671946779	71.838749561212	59.0206431730373	23.8910331831334	18.8066253429679	17.0920256699085	Gm01	2747139	2754697	-	Glyma.01G026200	--	GO:0006855|drug transmembrane transport	GO:0005773|vacuole; GO:0005774|vacuolar membrane; GO:0016021|integral component of membrane	GO:0015297|antiporter activity; GO:0042910|xenobiotic transmembrane transporter activity	ko:K03327|TC.MATE,SLC47A,norM,mdtK,dinF	--	1557	XP_003517712.1	XP_003517712.1 protein DETOXIFICATION 29 [Glycine max]	sp|Q38956|DTX29_ARATH	sp|Q38956|DTX29_ARATH Protein DETOXIFICATION 29 OS=Arabidopsis thaliana GN=DTX29 PE=1 SV=1	_	_	_	_	_	PF01554.15|MatE|MatE|Glyma.01G026200.1|m.500:68-228;PF01554.15|MatE|MatE|Glyma.01G026200.1|m.500:289-450
Glyma.01G026400	1.63134701922732	1.92766837026597	1.37859479789946	1.87304586815676	1.89056383319237	2.27880653570406	3.83657290945856	3.35926759715211	2.96887975951833	6.14953848446242	5.13133882439631	5.23964108332796	Gm01	2764981	2766816	+	Glyma.01G026400	--	--	--	--	--	--	1836	XP_003517523.1	XP_003517523.1 uncharacterized protein LOC100779659 [Glycine max]	_	_	_	_	_	_	_	_
Glyma.01G026500	6.94379377200838	7.21381476719002	7.24705210195886	4.57240191046683	5.79726923519849	6.35825502371042	6.01142688017103	4.89076521506545	4.822619316681	5.83951710834024	7.41794729195855	4.38567632960572	Gm01	2768611	2770892	-	Glyma.01G026500	--	--	--	--	--	--	984	XP_003517527.1	XP_003517527.1 F-box protein At1g70590 [Glycine max]	sp|Q94C27|FB84_ARATH	sp|Q94C27|FB84_ARATH F-box protein At1g70590 OS=Arabidopsis thaliana GN=At1g70590 PE=2 SV=1	_	_	_	_	_	PF08238.9|Sel1|Sel1 repeat|Glyma.01G026500.1|m.505:91-117;PF08238.9|Sel1|Sel1 repeat|Glyma.01G026500.1|m.505:125-153;PF08238.9|Sel1|Sel1 repeat|Glyma.01G026500.1|m.505:154-183;PF08238.9|Sel1|Sel1 repeat|Glyma.01G026500.1|m.505:189-224;PF08238.9|Sel1|Sel1 repeat|Glyma.01G026500.1|m.505:226-260;PF08238.9|Sel1|Sel1 repeat|Glyma.01G026500.1|m.505:267-291;PF00646.30|F-box|F-box domain|Glyma.01G026500.…
Glyma.01G026600	2.59995931189355	3.45600807625838	2.03792274472094	1.81321245847953	2.59048568946987	2.14558399977059	1.6450587104355	1.83713539365129	2.33551874415442	3.11137363797206	2.88156264312946	3.60735414148124	Gm01	2781406	2781729	-	Glyma.01G026600	--	GO:0007049|cell cycle	--	GO:0004860|protein kinase inhibitor activity	--	--	324	XP_003517538.1	XP_003517538.1 cyclin-dependent protein kinase inhibitor SMR6 [Glycine max]	sp|Q29Q81|SMR6_ARATH	sp|Q29Q81|SMR6_ARATH Cyclin-dependent protein kinase inhibitor SMR6 OS=Arabidopsis thaliana GN=SMR6 PE=1 SV=1	_	_	_	_	_	_
Glyma.01G026700	43.5757495958524	44.5957177297271	43.973468286713	22.0778481231242	25.2934447015866	21.9811074499319	17.7218235889141	19.2419942466674	19.9390457409377	11.8516224052214	12.8545302971139	9.94814547794381	Gm01	2800630	2806766	-	Glyma.01G026700	--	GO:0009058|biosynthetic process; GO:0042853|L-alanine catabolic process	GO:0005777|peroxisome; GO:0009507|chloroplast; GO:0009570|chloroplast stroma	GO:0004021|L-alanine:2-oxoglutarate aminotransferase activity; GO:0008453|alanine-glyoxylate transaminase activity; GO:0030170|pyridoxal phosphate binding; GO:0047958|glycine:2-oxoglutarate aminotransferase activity	ko:K14272|GGAT	ko00220|Arginine biosynthesis; ko00250|Alanine, aspartate and glutamate metabolism; ko00260|Glycine, serine and threonine metabolism; ko00630|Glyoxylate and dicarboxylate metabolism; ko00710|Carbon fixation in photosynthetic organisms; ko01100|Metabolic pathways; ko01110|Biosynthesis of secondary metabolites; ko01120|Microbial metabolism in diverse environments; ko01130|Biosynthesis of antibiotic…	1446	NP_001237567.2	NP_001237567.2 alanine aminotransferase 2 [Glycine max]	sp|Q9S7E9|GGT2_ARATH	sp|Q9S7E9|GGT2_ARATH Glutamate--glyoxylate aminotransferase 2 OS=Arabidopsis thaliana GN=GGAT2 PE=1 SV=1	_	_	_	_	_	PF00155.18|Aminotran_1_2|Aminotransferase class I and II|Glyma.01G026700.1|m.510:84-453
Glyma.01G026800	3.32591372122911	4.31850118505566	3.2826002548219	4.1223037609323	4.66074869230549	4.6583828650276	4.25022791230595	4.42793305200289	4.06613126183812	5.01166981099264	4.84210126296038	5.27567910554037	Gm01	2822950	2826776	+	Glyma.01G026800	--	GO:0009116|nucleoside metabolic process; GO:0009165|nucleotide biosynthetic process	GO:0005739|mitochondrion	GO:0000287|magnesium ion binding; GO:0004749|ribose phosphate diphosphokinase activity; GO:0005524|ATP binding; GO:0016301|kinase activity	--	--	1227	XP_003517715.1	XP_003517715.1 ribose-phosphate pyrophosphokinase 4 [Glycine max]	sp|Q9XGA0|KPRS3_SPIOL	sp|Q9XGA0|KPRS3_SPIOL Ribose-phosphate pyrophosphokinase 3, mitochondrial OS=Spinacia oleracea GN=PRS3 PE=2 SV=1	_	_	_	_	_	PF00156.24|Pribosyltran|Phosphoribosyl transferase domain|Glyma.01G026800.1|m.511:304-348;PF13793.3|Pribosyltran_N|N-terminal domain of ribose phosphate pyrophosphokinase|Glyma.01G026800.1|m.511:99-212;PF14572.3|Pribosyl_synth|Phosphoribosyl synthetase-associated domain|Glyma.01G026800.1|m.511:307-355
Glyma.01G026900	0.283631924933842	0.100987248981576	0	0.434206087618159	0.215541182174689	0.780212363552943	0.527826324203902	0.38377296424437	0.259102233557964	0	0	0	Gm01	2835629	2837099	-	Glyma.01G026900	--	--	--	--	--	--	198	KRH74538.1	KRH74538.1 hypothetical protein GLYMA_01G026900 [Glycine max]	_	_	_	_	_	_	_	_
Glyma.01G027000	0	0	0	0	0	0	0	0	0	0	0	0	Gm01	2840470	2842254	-	Glyma.01G027000	--	GO:0006979|response to oxidative stress; GO:0042744|hydrogen peroxide catabolic process; GO:0044347|cell wall polysaccharide catabolic process; GO:0080001|mucilage extrusion from seed coat	GO:0005576|extracellular region; GO:0009505|plant-type cell wall	GO:0004601|peroxidase activity; GO:0020037|heme binding; GO:0046872|metal ion binding	ko:K00430|E1.11.1.7	ko00940|Phenylpropanoid biosynthesis; ko01100|Metabolic pathways; ko01110|Biosynthesis of secondary metabolites	1143	XP_003517566.1	XP_003517566.1 peroxidase 28 [Glycine max]	sp|Q9SD46|PER36_ARATH	sp|Q9SD46|PER36_ARATH Peroxidase 36 OS=Arabidopsis thaliana GN=PER36 PE=2 SV=2	_	_	_	_	_	PF00141.20|peroxidase|Peroxidase|Glyma.01G027000.1|m.512:93-344
Glyma.01G027100	0	0	0	0	0	0	0.0112375927088573	0	0.0275818506690735	0	0	0	Gm01	2845489	2849926	+	Glyma.01G027100	--	GO:0006468|protein phosphorylation; GO:0006952|defense response; GO:0007166|cell surface receptor signaling pathway; GO:0009737|response to abscisic acid; GO:0009738|abscisic acid-activated signaling pathway; GO:0009789|positive regulation of abscisic acid-activated signaling pathway; GO:0031348|negative regulation of defense response; GO:0045087|innate immune response; GO:0050832|defense respons…	GO:0005886|plasma membrane; GO:0016021|integral component of membrane	GO:0004675|transmembrane receptor protein serine/threonine kinase activity; GO:0005524|ATP binding	--	--	1860	KHN14545.1	KHN14545.1 Proline-rich receptor-like protein kinase PERK2 [Glycine soja]	sp|F4IB81|LYK3_ARATH	sp|F4IB81|LYK3_ARATH LysM domain receptor-like kinase 3 OS=Arabidopsis thaliana GN=LYK3 PE=2 SV=1	_	_	_	_	_	PF00069.22|Pkinase|Protein kinase domain|Glyma.01G027100.1|m.514:316-588;PF07714.14|Pkinase_Tyr|Protein tyrosine kinase|Glyma.01G027100.1|m.514:318-590;PF01476.17|LysM|LysM domain|Glyma.01G027100.1|m.514:163-208
Glyma.01G027200	0	0	0	0.0782994584229467	0.0777361640630025	0.281388065543684	0.17132723310225	0.138409921530756	0.140170060777259	1.65259845689008	1.39139537462585	0.491291610693536	Gm01	2852773	2852955	-	Glyma.01G027200	--	--	--	--	--	--	183	KRH74541.1	KRH74541.1 hypothetical protein GLYMA_01G027200 [Glycine max]	_	_	_	_	_	_	_	_
Glyma.01G027300	20.8802309416827	22.3806830411454	21.7197417731715	16.9259654216761	15.5259773006607	16.4533552267458	14.8304887324885	15.470123030396	14.0375810014419	25.6901614495174	22.4843457052242	27.2295806506232	Gm01	2856085	2860341	+	Glyma.01G027300	--	GO:0006886|intracellular protein transport; GO:0016192|vesicle-mediated transport	GO:0005794|Golgi apparatus; GO:0005829|cytosol; GO:0030131|clathrin adaptor complex; GO:0030665|clathrin-coated vesicle membrane; GO:0031901|early endosome membrane	--	ko:K12393|AP1M	ko04142|Lysosome	1287	NP_001347299.1	NP_001347299.1 AP-1 complex subunit mu-2 [Glycine max]	sp|O22715|AP1M2_ARATH	sp|O22715|AP1M2_ARATH AP-1 complex subunit mu-2 OS=Arabidopsis thaliana GN=AP1M2 PE=1 SV=1	_	_	_	_	_	PF00928.18|Adap_comp_sub|Adaptor complexes medium subunit family|Glyma.01G027300.1|m.516:159-426;PF01217.17|Clat_adaptor_s|Clathrin adaptor complex small chain|Glyma.01G027300.1|m.516:7-131
Glyma.01G027400	0	0	0	0	0	0	0	0	0	0	0	0	Gm01	2863272	2866900	-	Glyma.01G027400	--	GO:0009641|shade avoidance; GO:0009684|indoleacetic acid biosynthetic process; GO:0009723|response to ethylene; GO:0009908|flower development; GO:0009926|auxin polar transport; GO:0009958|positive gravitropism; GO:0010078|maintenance of root meristem identity; GO:0010087|phloem or xylem histogenesis; GO:0042742|defense response to bacterium; GO:0048364|root development; GO:0048366|leaf developmen…	GO:0005737|cytoplasm	GO:0004021|L-alanine:2-oxoglutarate aminotransferase activity; GO:0004838|L-tyrosine:2-oxoglutarate aminotransferase activity; GO:0016846|carbon-sulfur lyase activity; GO:0030170|pyridoxal phosphate binding; GO:0047312|L-phenylalanine:pyruvate aminotransferase activity; GO:0050048|L-leucine:2-oxoglutarate aminotransferase activity; GO:0050362|L-tryptophan:2-oxoglutarate aminotransferase activity;…	ko:K16903|TAA1	ko00380|Tryptophan metabolism; ko01100|Metabolic pathways	1176	XP_003517717.1	XP_003517717.1 L-tryptophan--pyruvate aminotransferase 1 [Glycine max]	sp|Q9S7N2|TAA1_ARATH	sp|Q9S7N2|TAA1_ARATH L-tryptophan--pyruvate aminotransferase 1 OS=Arabidopsis thaliana GN=TAA1 PE=1 SV=1	_	_	_	_	_	PF04864.10|Alliinase_C|Allinase|Glyma.01G027400.1|m.517:28-385;PF00155.18|Aminotran_1_2|Aminotransferase class I and II|Glyma.01G027400.1|m.517:70-383
Glyma.01G027433	0	0	0	0	0	0	0.0622081024954599	0.188459937798575	0.190856555969036	0	0	0	Gm01	2872026	2873083	-	Glyma.01G027433	--	--	--	--	--	--	336	XP_025982570.1	XP_025982570.1 uncharacterized protein LOC100801979 [Glycine max]	_	_	_	_	_	_	_	_
Glyma.01G027466	0	0	0	0	0	0	0.362880597890183	0	0.26719917835665	0	0	0	Gm01	2874723	2874866	-	Glyma.01G027466	--	--	--	--	--	--	144	_	_	_	_	_	_	_	_	_	_
Glyma.01G027500	3.93961778939466	3.72041247711498	3.57367860265908	10.784045270182	10.8749914089281	10.7383862622665	30.9960215672988	29.2033842345592	33.9005931765332	72.5680742606372	66.8354586571149	64.5947470831927	Gm01	2877911	2880712	-	Glyma.01G027500	--	--	--	--	--	--	1383	KHN14548.1	KHN14548.1 Lipase [Glycine soja]	_	_	_	_	_	_	_	_
Glyma.01G027600	0.439104239342021	0.493715439465483	0.733652188099539	0.0884493882185139	0.035125229687727	0.190718577757386	0.103219370066541	0.17198714323544	0.0475020761522933	0.373364836556647	0	0	Gm01	2889663	2891340	-	Glyma.01G027600	--	--	--	--	--	--	810	KRH74548.1	KRH74548.1 hypothetical protein GLYMA_01G027600 [Glycine max]	_	_	_	_	_	_	_	PF07534.13|TLD|TLD|Glyma.01G027600.2|m.524:139-192
Glyma.01G027700	17.9134275286868	20.5571459528001	19.8250956447123	43.4425630022011	41.2385983154	40.8384190518133	38.8486105246928	39.1556224923708	45.5619632667474	35.3018550519571	37.0335252051633	35.693163536454	Gm01	2892962	2894522	-	Glyma.01G027700	--	--	--	--	--	--	534	XP_003517596.1	XP_003517596.1 uncharacterized protein LOC100819044 [Glycine max]	_	_	_	_	_	_	_	PF15375.3|DUF4602|Domain of unknown function (DUF4602)|Glyma.01G027700.1|m.525:16-111
Glyma.01G027800	3.72807725061346	3.36082141314109	2.98434788379473	2.51968320759775	2.67234533492856	1.57282216932336	1.51302757764381	1.18058971203988	1.33146709215009	0.355962238242566	0.839160769724913	0.634931954498003	Gm01	2899467	2903780	-	Glyma.01G027800	--	--	--	--	--	--	1416	XP_003517602.1	XP_003517602.1 uncharacterized protein LOC100776639 [Glycine max]	_	_	_	_	_	_	_	PF03080.12|DUF239|Domain of unknown function (DUF239)|Glyma.01G027800.1|m.526:242-464;PF14365.3|DUF4409|Domain of unknown function (DUF4409)|Glyma.01G027800.1|m.526:123-229
Glyma.01G027900	0.121556539257361	0.144267498545109	0	0	0.0513193290892116	0	0.0150807521201115	0	0	0	0	0	Gm01	2916033	2918952	-	Glyma.01G027900	--	GO:0005975|carbohydrate metabolic process; GO:0071555|cell wall organization	GO:0005576|extracellular region; GO:0005618|cell wall	GO:0004650|polygalacturonase activity	ko:K01213|E3.2.1.67	ko00040|Pentose and glucuronate interconversions; ko01100|Metabolic pathways	1386	XP_003517718.1	XP_003517718.1 polygalacturonase At1g48100 [Glycine max]	sp|Q949Z1|PGLR4_ARATH	sp|Q949Z1|PGLR4_ARATH Polygalacturonase At1g48100 OS=Arabidopsis thaliana GN=At1g48100 PE=2 SV=1	_	_	_	_	_	PF00295.14|Glyco_hydro_28|Glycosyl hydrolases family 28|Glyma.01G027900.1|m.529:97-415
Glyma.01G027967	0	0	0	0	0	0.0300081678289594	0	0.0590419944991339	0	0	0	0	Gm01	2927415	2927843	+	Glyma.01G027967	--	--	GO:0005886|plasma membrane; GO:0016021|integral component of membrane	GO:0004674|protein serine/threonine kinase activity; GO:0005524|ATP binding	--	--	429	XP_003519826.1	XP_003519826.1 cysteine-rich receptor-like protein kinase 3 [Glycine max]	sp|Q9CAL2|CRK3_ARATH	sp|Q9CAL2|CRK3_ARATH Cysteine-rich receptor-like protein kinase 3 OS=Arabidopsis thaliana GN=CRK3 PE=2 SV=1	_	_	_	_	_	PF01657.14|Stress-antifung|Salt stress response/antifungal|Glyma.01G027967.1|m.530:39-130
Glyma.01G028033	0	0	0	0	0	0	0	0	0	0	0	0	Gm01	2928980	2929413	+	Glyma.01G028033	--	--	GO:0005886|plasma membrane; GO:0016021|integral component of membrane	GO:0004674|protein serine/threonine kinase activity; GO:0005524|ATP binding	--	--	345	XP_003519826.1	XP_003519826.1 cysteine-rich receptor-like protein kinase 3 [Glycine max]	sp|Q9CAL2|CRK3_ARATH	sp|Q9CAL2|CRK3_ARATH Cysteine-rich receptor-like protein kinase 3 OS=Arabidopsis thaliana GN=CRK3 PE=2 SV=1	_	_	_	_	_	PF07714.14|Pkinase_Tyr|Protein tyrosine kinase|Glyma.01G028033.1|m.531:2-111;PF00069.22|Pkinase|Protein kinase domain|Glyma.01G028033.1|m.531:1-110
Glyma.01G028100	2.64694173131215	2.26594972753147	3.70758379897164	2.08458818481306	1.9243569557097	1.63629530150958	0.768217670020504	0.846886434113533	1.26356977452578	1.5437749750428	0.779863257447261	1.56039632554119	Gm01	2934606	2937630	+	Glyma.01G028100	--	GO:0010193|response to ozone; GO:0046777|protein autophosphorylation	GO:0005886|plasma membrane; GO:0009506|plasmodesma; GO:0016021|integral component of membrane	GO:0004674|protein serine/threonine kinase activity; GO:0005524|ATP binding	--	--	1959	XP_003517719.1	XP_003517719.1 cysteine-rich receptor-like protein kinase 2 [Glycine max]	sp|Q9CAL3|CRK2_ARATH	sp|Q9CAL3|CRK2_ARATH Cysteine-rich receptor-like protein kinase 2 OS=Arabidopsis thaliana GN=CRK2 PE=2 SV=1	_	_	_	_	_	PF07714.14|Pkinase_Tyr|Protein tyrosine kinase|Glyma.01G028100.3|m.534:326-597;PF00069.22|Pkinase|Protein kinase domain|Glyma.01G028100.3|m.534:324-599;PF01657.14|Stress-antifung|Salt stress response/antifungal|Glyma.01G028100.3|m.534:50-132;PF01657.14|Stress-antifung|Salt stress response/antifungal|Glyma.01G028100.3|m.534:147-241
Glyma.01G028200	1.69509158287233	1.62692843634885	1.12647383212134	0.0752168025795236	0.16802029161649	0.270309795246689	0.164582066444681	0	0.0841572215296535	0	0	0	Gm01	2938673	2941914	-	Glyma.01G028200	--	GO:0042372|phylloquinone biosynthetic process	GO:0009507|chloroplast	GO:0052624|2-phytyl-1,4-naphthoquinone methyltransferase activity	ko:K03183|ubiE	ko00130|Ubiquinone and other terpenoid-quinone biosynthesis; ko01100|Metabolic pathways; ko01110|Biosynthesis of secondary metabolites	762	XP_003517623.3	XP_003517623.3 2-phytyl-1,4-beta-naphthoquinone methyltransferase, chloroplastic [Glycine max]	sp|Q3ED65|MENG_ARATH	sp|Q3ED65|MENG_ARATH 2-phytyl-1,4-beta-naphthoquinone methyltransferase, chloroplastic OS=Arabidopsis thaliana GN=MENG PE=1 SV=2	_	_	_	_	_	PF01209.15|Ubie_methyltran|ubiE/COQ5 methyltransferase family|Glyma.01G028200.1|m.536:28-247;PF13847.3|Methyltransf_31|Methyltransferase domain|Glyma.01G028200.1|m.536:69-189;PF13649.3|Methyltransf_25|Methyltransferase domain|Glyma.01G028200.1|m.536:69-167;PF08241.9|Methyltransf_11|Methyltransferase domain|Glyma.01G028200.1|m.536:70-170;PF08242.9|Methyltransf_12|Methyltransferase domain|Glyma.01G…
Glyma.01G028300	6.00080328659094	5.04558722481781	5.183561254236	2.27653845938119	2.22027561675647	2.56266948757647	1.21113943101441	1.11258292998695	1.30652906650654	0	0.23796762014629	0.504147839758414	Gm01	2952374	2961137	-	Glyma.01G028300	--	GO:0010073|meristem maintenance	GO:0005634|nucleus	GO:0003700|DNA-binding transcription factor activity; GO:0043565|sequence-specific DNA binding	--	--	1032	XP_003517631.1	XP_003517631.1 homeobox protein knotted-1-like 6 [Glycine max]	sp|Q84JS6|KNAT6_ARATH	sp|Q84JS6|KNAT6_ARATH Homeobox protein knotted-1-like 6 OS=Arabidopsis thaliana GN=KNAT6 PE=1 SV=1	_	_	_	_	_	PF03791.10|KNOX2|KNOX2 domain|Glyma.01G028300.4|m.537:156-202;PF03790.10|KNOX1|KNOX1 domain|Glyma.01G028300.4|m.537:102-143;PF05920.8|Homeobox_KN|Homeobox KN domain|Glyma.01G028300.4|m.537:280-319;PF03789.10|ELK|ELK domain|Glyma.01G028300.4|m.537:240-261;PF00046.26|Homeobox|Homeobox domain|Glyma.01G028300.4|m.537:286-320
Glyma.01G028400	0	0	0	0	0	0	0	0	0	0	0	0	Gm01	3001963	3002139	+	Glyma.01G028400	--	--	--	--	--	--	177	KRH74563.1	KRH74563.1 hypothetical protein GLYMA_01G028400 [Glycine max]	_	_	_	_	_	_	_	_
Glyma.01G028500	42.8564721740695	47.6815180191472	47.7277027862557	10.0249119789643	10.0049005879768	11.74176738336	5.7422863841963	5.89154759394928	4.41612707965276	5.53892889397223	6.52885521939822	1.97596406059159	Gm01	3003576	3003848	+	Glyma.01G028500	--	GO:0009877|nodulation	--	--	--	--	273	NP_001237636.1	NP_001237636.1 early nodulin-36A [Glycine max]	sp|Q02918|NO36A_SOYBN	sp|Q02918|NO36A_SOYBN Early nodulin-36A OS=Glycine max PE=2 SV=1	_	_	_	_	_	_
Glyma.01G028600	2.08787607099588	1.91338198355587	1.79926106967377	1.62538362456303	1.27111929107583	1.14213596945963	0.860979061153894	1.05136281649456	1.14601016420647	0.127767434563111	0.322719079285844	0.512773943480516	Gm01	3005354	3009638	-	Glyma.01G028600	--	GO:0071554|cell wall organization or biogenesis	GO:0005794|Golgi apparatus; GO:0016021|integral component of membrane	GO:0016413|O-acetyltransferase activity	--	--	1578	XP_003517720.1	XP_003517720.1 protein trichome birefringence-like 2 [Glycine max]	sp|Q8VYR3|TBL2_ARATH	sp|Q8VYR3|TBL2_ARATH Protein trichome birefringence-like 2 OS=Arabidopsis thaliana GN=TBL2 PE=2 SV=1	_	_	_	_	_	PF13839.3|PC-Esterase|GDSL/SGNH-like Acyl-Esterase family found in Pmr5 and Cas1p|Glyma.01G028600.1|m.540:228-512;PF14416.3|PMR5N|PMR5 N terminal Domain|Glyma.01G028600.1|m.540:175-227
Glyma.01G028700	12.2171672978034	13.0014120953	12.8522233822372	6.48851361119966	6.38677616150718	6.07240754652055	6.0824897662034	5.6736014713979	4.56681788726837	1.36557240656422	1.6014173179656	1.69634650484749	Gm01	3017185	3022288	-	Glyma.01G028700	--	GO:0006468|protein phosphorylation; GO:0006952|defense response; GO:0007166|cell surface receptor signaling pathway; GO:0016032|viral process	GO:0005886|plasma membrane; GO:0016021|integral component of membrane	GO:0004675|transmembrane receptor protein serine/threonine kinase activity; GO:0005524|ATP binding	--	--	1872	KHN14560.1	KHN14560.1 Protein NSP-INTERACTING KINASE 3 [Glycine soja]	sp|Q93ZS4|NIK3_ARATH	sp|Q93ZS4|NIK3_ARATH Protein NSP-INTERACTING KINASE 3 OS=Arabidopsis thaliana GN=NIK3 PE=1 SV=1	_	_	_	_	_	PF00069.22|Pkinase|Protein kinase domain|Glyma.01G028700.1|m.541:303-573;PF07714.14|Pkinase_Tyr|Protein tyrosine kinase|Glyma.01G028700.1|m.541:305-575;PF08263.9|LRRNT_2|Leucine rich repeat N-terminal domain|Glyma.01G028700.1|m.541:32-71
Glyma.01G028800	12.2281957314219	10.356079500401	10.7286771593051	5.95749427742764	7.46977666826905	6.41368120361532	10.460325879828	9.54377336619534	9.37782922748501	0.993632226320109	2.8139600004754	2.73908279725375	Gm01	3040099	3041214	-	Glyma.01G028800	--	--	--	--	--	--	1116	XP_003517722.1	XP_003517722.1 F-box/kelch-repeat protein At1g23390 [Glycine max]	sp|Q9LDE3|FBK9_ARATH	sp|Q9LDE3|FBK9_ARATH F-box/kelch-repeat protein At1g23390 OS=Arabidopsis thaliana GN=At1g23390 PE=2 SV=1	_	_	_	_	_	PF00646.30|F-box|F-box domain|Glyma.01G028800.1|m.543:12-45
Glyma.01G028900	69.0362781061847	69.8112466980986	67.8282211639196	228.652516111338	230.88832436774	227.988541334114	347.083652315613	350.882535058729	349.456193339048	304.486068831503	308.33955942996	311.279583639515	Gm01	3063198	3066626	-	Glyma.01G028900	--	GO:0006629|lipid metabolic process	GO:0005829|cytosol	GO:0003878|ATP citrate synthase activity; GO:0005524|ATP binding	ko:K01648|ACLY	ko00020|Citrate cycle (TCA cycle); ko00720|Carbon fixation pathways in prokaryotes; ko01100|Metabolic pathways; ko01110|Biosynthesis of secondary metabolites; ko01120|Microbial metabolism in diverse environments; ko01130|Biosynthesis of antibiotics	1272	KHN14562.1	KHN14562.1 ATP-citrate synthase alpha chain protein 1 [Glycine soja]	sp|Q9SGY2|ACLA1_ARATH	sp|Q9SGY2|ACLA1_ARATH ATP-citrate synthase alpha chain protein 1 OS=Arabidopsis thaliana GN=ACLA-1 PE=1 SV=1	_	_	_	_	_	PF16114.2|Citrate_bind|ATP citrate lyase citrate-binding|Glyma.01G028900.1|m.545:241-417;PF08442.7|ATP-grasp_2|ATP-grasp domain|Glyma.01G028900.1|m.545:6-203
Glyma.01G029000	28.3435564370426	27.7885836197611	28.8099570788319	28.1248643137593	27.1930071449775	28.0741414123829	23.8496294490286	21.5783729395709	21.5074784794153	26.8822682320786	24.9184640873699	28.1245551290869	Gm01	3082555	3084831	+	Glyma.01G029000	--	--	--	--	ko:K12272|SRPRB,SRP102	ko03060|Protein export	780	XP_003517667.1	XP_003517667.1 signal recognition particle receptor subunit beta [Glycine max]	_	_	_	_	_	_	_	PF09439.7|SRPRB|Signal recognition particle receptor beta subunit|Glyma.01G029000.1|m.546:54-234;PF00025.18|Arf|ADP-ribosylation factor family|Glyma.01G029000.1|m.546:49-201;PF08477.10|Roc|Ras of Complex, Roc, domain of DAPkinase|Glyma.01G029000.1|m.546:58-180;PF04670.9|Gtr1_RagA|Gtr1/RagA G protein conserved region|Glyma.01G029000.1|m.546:58-201;PF01926.20|MMR_HSR1|50S ribosome-binding GTPase|Gl…
Glyma.01G029100	14.0304391130447	14.5076951515987	13.5967276776531	18.8619644468619	18.5700989768229	15.9441302018881	33.1677212347051	31.5095987978244	33.4334971912608	50.504860226435	49.8069553863074	58.6813997515208	Gm01	3087252	3091374	-	Glyma.01G029100	--	--	--	--	--	--	1002	XP_003517676.1	XP_003517676.1 uncharacterized protein LOC100820116 [Glycine max]	_	_	_	_	_	_	_	_
Glyma.01G029200	394.753822293499	396.491476001511	385.214427738675	539.35076175831	664.413984098946	645.655739007889	566.026739367536	597.937958957561	510.090082743828	545.399865093133	598.297038022076	599.95208789712	Gm01	3101552	3102019	+	Glyma.01G029200	--	GO:0006412|translation	GO:0005634|nucleus; GO:0005840|ribosome	GO:0003735|structural constituent of ribosome; GO:0046872|metal ion binding	ko:K02977|RP-S27Ae,RPS27A	ko03010|Ribosome	468	NP_001238181.1	NP_001238181.1 putative ubiquitin-40S ribosomal protein S27a [Glycine max]	sp|P47905|RS27A_LUPAL	sp|P47905|RS27A_LUPAL Ubiquitin-40S ribosomal protein S27a OS=Lupinus albus PE=3 SV=2	_	_	_	_	_	PF00240.20|ubiquitin|Ubiquitin family|Glyma.01G029200.1|m.548:3-74;PF01599.16|Ribosomal_S27|Ribosomal protein S27a|Glyma.01G029200.1|m.548:102-147;PF11976.5|Rad60-SLD|Ubiquitin-2 like Rad60 SUMO-like|Glyma.01G029200.1|m.548:1-71;PF14560.3|Ubiquitin_2|Ubiquitin-like domain|Glyma.01G029200.1|m.548:12-69
Glyma.01G029250	0	0	0	0	0.228525590739429	0	0.0839434636083315	0	0.154524826037581	0	0	0	Gm01	3104583	3104831	+	Glyma.01G029250	--	--	--	--	--	--	249	KHN13611.1	KHN13611.1 Pentatricopeptide repeat-containing protein, chloroplastic [Glycine soja]	_	_	_	_	_	_	_	_
Glyma.01G029300	0.409920592240151	0.437857123321578	0.321307527634835	0	0	0	0	0	0	0	0	0	Gm01	3109934	3112142	+	Glyma.01G029300	--	GO:0009944|polarity specification of adaxial/abaxial axis; GO:0048481|plant ovule development	GO:0005634|nucleus	GO:0003677|DNA binding; GO:0003700|DNA-binding transcription factor activity; GO:0046872|metal ion binding	--	--	795	KRH74572.1	KRH74572.1 hypothetical protein GLYMA_01G029300 [Glycine max]	sp|Q9LDT3|YAB4_ARATH	sp|Q9LDT3|YAB4_ARATH Axial regulator YABBY 4 OS=Arabidopsis thaliana GN=YAB4 PE=1 SV=2	_	_	_	_	_	PF04690.10|YABBY|YABBY protein|Glyma.01G029300.1|m.549:59-212;PF09011.7|HMG_box_2|HMG-box domain|Glyma.01G029300.1|m.549:163-213
Glyma.01G029400	57.1991048616581	41.286953625301	44.1210274232084	77.2163159147626	94.0478024888892	94.1672977677094	100.396965416284	94.9838086504816	91.9165173546876	78.8733217225916	70.7292648768141	66.597307227346	Gm01	3126112	3127506	-	Glyma.01G029400	--	GO:0006360|transcription by RNA polymerase I; GO:0006366|transcription by RNA polymerase II; GO:0006383|transcription by RNA polymerase III	GO:0005665|RNA polymerase II, core complex; GO:0005666|RNA polymerase III complex; GO:0005736|RNA polymerase I complex	GO:0003677|DNA binding; GO:0003899|DNA-directed 5'-3' RNA polymerase activity; GO:0008270|zinc ion binding	ko:K03007|RPB10,POLR2L	ko00230|Purine metabolism; ko00240|Pyrimidine metabolism; ko01100|Metabolic pathways; ko03020|RNA polymerase; ko04623|Cytosolic DNA-sensing pathway; ko05016|Huntington's disease; ko05169|Epstein-Barr virus infection	216	XP_003517695.1	XP_003517695.1 DNA-directed RNA polymerase subunit 10-like protein [Glycine max]	sp|Q9SYA6|RPBAL_ARATH	sp|Q9SYA6|RPBAL_ARATH DNA-directed RNA polymerase subunit 10-like protein OS=Arabidopsis thaliana GN=NRPB10L PE=1 SV=1	_	_	_	_	_	_
Glyma.01G029500	5.90759985661019	7.13842412031898	7.27140482288005	4.36646891069267	4.64370085383457	3.77064170373885	3.53518707909111	3.99668885840291	4.85701701722857	5.56733365753106	6.77996503552892	4.61058280804703	Gm01	3135918	3138047	+	Glyma.01G029500	--	GO:0009739|response to gibberellin; GO:0042742|defense response to bacterium; GO:0043069|negative regulation of programmed cell death; GO:0043161|proteasome-mediated ubiquitin-dependent protein catabolic process; GO:0050832|defense response to fungus; GO:2000117|negative regulation of cysteine-type endopeptidase activity	GO:0005634|nucleus	GO:0004842|ubiquitin-protein transferase activity; GO:0046872|metal ion binding	ko:K19042|BOI	--	1014	XP_003517702.1	XP_003517702.1 BOI-related E3 ubiquitin-protein ligase 1 [Glycine max]	sp|O81851|BOI_ARATH	sp|O81851|BOI_ARATH E3 ubiquitin-protein ligase BOI OS=Arabidopsis thaliana GN=BOI PE=1 SV=1	_	_	_	_	_	PF13920.3|zf-C3HC4_3|Zinc finger, C3HC4 type (RING finger)|Glyma.01G029500.2|m.551:287-325
Glyma.01G029600	38.1072935475333	41.5196566592692	37.3108131134414	74.3169611982053	75.0149228702527	72.2149770687314	82.1907908322279	82.9196062469648	72.2728835696911	70.802304326843	77.95359957677	79.4585303203335	Gm01	3139926	3142868	+	Glyma.01G029600	--	GO:0009651|response to salt stress; GO:0046686|response to cadmium ion	GO:0005829|cytosol; GO:0005852|eukaryotic translation initiation factor 3 complex; GO:0080008|Cul4-RING E3 ubiquitin ligase complex	GO:0003743|translation initiation factor activity	ko:K03246|EIF3I	ko03013|RNA transport	981	XP_003517705.1	XP_003517705.1 eukaryotic translation initiation factor 3 subunit I [Glycine max]	sp|Q38884|EIF3I_ARATH	sp|Q38884|EIF3I_ARATH Eukaryotic translation initiation factor 3 subunit I OS=Arabidopsis thaliana GN=TIF3I1 PE=2 SV=2	_	_	_	_	_	PF00400.29|WD40|WD domain, G-beta repeat|Glyma.01G029600.1|m.552:43-80;PF00400.29|WD40|WD domain, G-beta repeat|Glyma.01G029600.1|m.552:188-219;PF00400.29|WD40|WD domain, G-beta repeat|Glyma.01G029600.1|m.552:284-314
Glyma.01G029700	2.63462543605213	4.73966821886863	2.03792274472094	5.30696329311083	3.84621265080611	3.76669191070837	1.74182686987288	2.48599597949409	1.66257266533027	2.24018901933988	2.51481830673117	0.33298653613673	Gm01	3143805	3144170	-	Glyma.01G029700	--	--	--	--	--	--	237	KRH74581.1	KRH74581.1 hypothetical protein GLYMA_01G029700 [Glycine max]	_	_	_	_	_	_	_	_
Glyma.01G029800	94.2774883334498	92.9668730624589	92.2957260469265	131.384462750326	141.741221550503	138.317907384175	141.169201546899	142.503054313849	132.796607191554	124.313079777876	121.522405353117	141.148334307492	Gm01	3151987	3154089	+	Glyma.01G029800	--	GO:0006471|protein ADP-ribosylation; GO:0006886|intracellular protein transport; GO:0007264|small GTPase mediated signal transduction; GO:0016192|vesicle-mediated transport	GO:0005794|Golgi apparatus	GO:0005525|GTP binding	ko:K07937|ARF1	ko04072|Phospholipase D signaling pathway; ko04144|Endocytosis; ko05110|Vibrio cholerae infection; ko05134|Legionellosis	573	KRH74584.1	KRH74584.1 hypothetical protein GLYMA_01G029800 [Glycine max]	sp|P51823|ARF2_ORYSJ	sp|P51823|ARF2_ORYSJ ADP-ribosylation factor 2 OS=Oryza sativa subsp. japonica GN=ARF PE=2 SV=2	_	_	_	_	_	PF00025.18|Arf|ADP-ribosylation factor family|Glyma.01G029800.1|m.554:5-177;PF08477.10|Roc|Ras of Complex, Roc, domain of DAPkinase|Glyma.01G029800.1|m.554:19-129;PF09439.7|SRPRB|Signal recognition particle receptor beta subunit|Glyma.01G029800.1|m.554:16-143;PF00071.19|Ras|Ras family|Glyma.01G029800.1|m.554:20-172;PF04670.9|Gtr1_RagA|Gtr1/RagA G protein conserved region|Glyma.01G029800.1|m.554:1…
Glyma.01G029900	0.0266662493527543	0.0854507491382566	0.32920290491646	0.295965260577335	0.172248722507123	0.201721572628005	0.0818807502931695	0.0180406094302909	0.182700292893436	0.143601860214095	0.302261815712881	0.256143489335946	Gm01	3154926	3159549	-	Glyma.01G029900	--	GO:0007131|reciprocal meiotic recombination; GO:0042138|meiotic DNA double-strand break formation; GO:0048235|pollen sperm cell differentiation; GO:0048314|embryo sac morphogenesis; GO:0065003|protein-containing complex assembly	GO:0000793|condensed chromosome	GO:0003918|DNA topoisomerase type II (ATP-hydrolyzing) activity; GO:0030674|protein binding, bridging	--	--	1404	XP_014626005.1	XP_014626005.1 type 2 DNA topoisomerase 6 subunit B-like isoform X1 [Glycine max]	sp|Q5Q0E6|TO6BL_ARATH	sp|Q5Q0E6|TO6BL_ARATH Type 2 DNA topoisomerase 6 subunit B-like OS=Arabidopsis thaliana GN=MTOPVIB PE=1 SV=1	_	_	_	_	_	_
Glyma.01G030000	15.0589643344874	15.01882366854	10.1733103416469	26.3649936401746	24.8792001878171	24.2594030907395	15.3048520966164	13.8746719006481	15.3336701819603	3.13626462707583	6.60139805516931	10.7887637708301	Gm01	3162935	3163384	+	Glyma.01G030000	--	--	--	--	--	--	450	XP_003517713.1	XP_003517713.1 uncharacterized protein LOC100798784 [Glycine max]	_	_	_	_	_	_	_	_
Glyma.01G030200	0	0	0	0.0764758902500688	0.0276093508462483	0.0374774497776523	0.669348316807045	0.559180112385174	0.460500476236206	0	0.329452179921114	0.47984959355948	Gm01	3170514	3175180	-	Glyma.01G030200	--	GO:0006468|protein phosphorylation; GO:0007166|cell surface receptor signaling pathway; GO:0032502|developmental process	GO:0005886|plasma membrane; GO:0016021|integral component of membrane	GO:0004675|transmembrane receptor protein serine/threonine kinase activity; GO:0005524|ATP binding	--	--	2061	XP_003517725.1	XP_003517725.1 proline-rich receptor-like protein kinase PERK13 [Glycine max]	sp|Q9ZUE0|PEK12_ARATH	sp|Q9ZUE0|PEK12_ARATH Proline-rich receptor-like protein kinase PERK12 OS=Arabidopsis thaliana GN=PERK12 PE=2 SV=2	_	_	_	_	_	PF07714.14|Pkinase_Tyr|Protein tyrosine kinase|Glyma.01G030200.1|m.560:323-525;PF00069.22|Pkinase|Protein kinase domain|Glyma.01G030200.1|m.560:322-521
Glyma.01G030300	1.33712193183097	1.53404440119632	1.19364046476512	18.7828593695458	18.8170873327109	16.8751884426401	94.4180755653314	88.4170268178557	77.1569436930822	370.164566529018	350.951876198287	383.766982897582	Gm01	3181144	3181899	+	Glyma.01G030300	--	--	--	--	--	--	756	XP_003517721.1	XP_003517721.1 protein bfr2 [Glycine max]	_	_	_	_	_	_	_	PF07816.8|DUF1645|Protein of unknown function (DUF1645)|Glyma.01G030300.1|m.562:79-229
Glyma.01G030400	17.715339201861	20.0183011833958	19.8488091985834	6.13390449118119	5.61883383121141	5.04065282137886	5.8816482660776	5.95636669162837	7.18875597660905	18.7577470968699	18.6027655566415	19.5002389312948	Gm01	3186087	3189543	-	Glyma.01G030400	--	GO:0070536|protein K63-linked deubiquitination; GO:0071108|protein K48-linked deubiquitination	--	GO:0008237|metallopeptidase activity; GO:0046872|metal ion binding	ko:K11866|STAMBP,AMSH	ko04144|Endocytosis	876	XP_003517724.1	XP_003517724.1 AMSH-like ubiquitin thioesterase 2 [Glycine max]	sp|Q6NKP9|AMSH2_ARATH	sp|Q6NKP9|AMSH2_ARATH AMSH-like ubiquitin thioesterase 2 OS=Arabidopsis thaliana GN=AMSH2 PE=2 SV=1	_	_	_	_	_	PF01398.18|JAB|JAB1/Mov34/MPN/PAD-1 ubiquitin protease|Glyma.01G030400.1|m.563:113-219
Glyma.01G030500	17.5567144932166	18.4665500664589	21.6940163147713	34.6493345330849	33.1763459760209	33.9602112651862	49.195683636553	46.7542761815991	41.4493922554689	100.808505870295	94.8127063223242	80.7760887660713	Gm01	3192560	3202721	+	Glyma.01G030500	--	GO:0015976|carbon utilization	GO:0009570|chloroplast stroma	GO:0004089|carbonate dehydratase activity; GO:0008270|zinc ion binding	ko:K01673|cynT,can	ko00910|Nitrogen metabolism	837	NP_001341808.1	NP_001341808.1 carbonic anhydrase isoform 1 [Glycine max]	sp|P27141|CAHC_TOBAC	sp|P27141|CAHC_TOBAC Carbonic anhydrase, chloroplastic OS=Nicotiana tabacum PE=2 SV=1	_	_	_	_	_	PF00484.16|Pro_CA|Carbonic anhydrase|Glyma.01G030500.1|m.566:105-262
Glyma.01G030600	45.5332004709009	44.8207755479969	49.7075939038456	78.3930773406263	77.9665560275081	78.5470316437756	74.4189219186267	65.4944716008635	59.6357586477161	59.4137087737968	56.5834119014513	38.6553935428291	Gm01	3205762	3208067	-	Glyma.01G030600	--	--	GO:0005829|cytosol	GO:0003729|mRNA binding	ko:K07466|RFA1,RPA1,rpa	ko03030|DNA replication; ko03420|Nucleotide excision repair; ko03430|Mismatch repair; ko03440|Homologous recombination; ko03460|Fanconi anemia pathway	414	NP_001237018.1	NP_001237018.1 uncharacterized protein LOC100499859 [Glycine max]	sp|O49453|Y4844_ARATH	sp|O49453|Y4844_ARATH Uncharacterized protein At4g28440 OS=Arabidopsis thaliana GN=At4g28440 PE=1 SV=1	_	_	_	_	_	_
Glyma.01G030800	35.0881465396416	34.3883536532045	35.619345364253	33.1223730750461	36.6982291041774	33.9251035326046	33.7005633518883	33.2213900787192	32.063901402798	35.0638281287981	31.5719037421141	37.7867330137768	Gm01	3211610	3217993	+	Glyma.01G030800	--	--	GO:0005829|cytosol	GO:0003729|mRNA binding	ko:K07466|RFA1,RPA1,rpa	ko03030|DNA replication; ko03420|Nucleotide excision repair; ko03430|Mismatch repair; ko03440|Homologous recombination; ko03460|Fanconi anemia pathway	414	NP_001236884.1	NP_001236884.1 uncharacterized protein LOC100526985 [Glycine max]	sp|O49453|Y4844_ARATH	sp|O49453|Y4844_ARATH Uncharacterized protein At4g28440 OS=Arabidopsis thaliana GN=At4g28440 PE=1 SV=1	_	_	_	_	_	_
Glyma.01G030900	4.907011815232	5.08323791867389	4.84071143097322	9.7414685385093	9.77642963325891	10.97235361908	7.50749429356601	6.96681521958174	6.34513491895032	1.59507129541605	1.52202215557701	1.56482596887039	Gm01	3238010	3240006	+	Glyma.01G030900	--	--	GO:0005618|cell wall; GO:0048046|apoplast	--	--	--	1890	XP_003517743.1	XP_003517743.1 polygalacturonase 1 beta-like protein 3 [Glycine max]	sp|P92990|PGL3_ARATH	sp|P92990|PGL3_ARATH Polygalacturonase 1 beta-like protein 3 OS=Arabidopsis thaliana GN=PGL3 PE=2 SV=2	_	_	_	_	_	PF03181.12|BURP|BURP domain|Glyma.01G030900.1|m.571:414-626
Glyma.01G031000	0	0	0	0	0	0	0	0	0	0	0	0	Gm01	3245052	3247020	+	Glyma.01G031000	--	--	--	--	--	--	861	KRH74606.1	KRH74606.1 hypothetical protein GLYMA_01G031000 [Glycine max]	_	_	_	_	_	_	_	PF12776.4|Myb_DNA-bind_3|Myb/SANT-like DNA-binding domain|Glyma.01G031000.1|m.573:23-78
Glyma.01G031300	4.40712967231667	4.05114892858519	4.37201898171372	0.70549274337959	0.499148000825595	0.721265928615582	0.153777584436994	0.200682636650706	0.195976307385523	0	0	0	Gm01	3260711	3263010	+	Glyma.01G031300	--	--	--	--	--	--	1767	XP_003517727.1	XP_003517727.1 uncharacterized protein LOC100808883 [Glycine max]	_	_	_	_	_	_	_	PF06075.9|DUF936|Plant protein of unknown function (DUF936)|Glyma.01G031300.1|m.574:4-294;PF06075.9|DUF936|Plant protein of unknown function (DUF936)|Glyma.01G031300.1|m.574:231-558
Glyma.01G031400	32.2806499036469	32.1282021995268	33.0888906654092	43.8292733148683	40.5166706916138	45.5230966710685	45.8873577098489	46.4952233622179	54.672095411516	47.4752357414115	47.6874102442177	45.6102520674129	Gm01	3267467	3273498	+	Glyma.01G031400	--	GO:0000381|regulation of alternative mRNA splicing, via spliceosome; GO:0006397|mRNA processing; GO:0008380|RNA splicing; GO:0042981|regulation of apoptotic process	GO:0005681|spliceosomal complex; GO:0005737|cytoplasm; GO:0016607|nuclear speck	GO:0003723|RNA binding; GO:0003729|mRNA binding	ko:K12822|RBM25,S164	ko03040|Spliceosome	2805	XP_003517728.1	XP_003517728.1 RNA-binding protein 25 isoform X1 [Glycine max]	sp|P49756|RBM25_HUMAN	sp|P49756|RBM25_HUMAN RNA-binding protein 25 OS=Homo sapiens GN=RBM25 PE=1 SV=3	_	_	_	_	_	PF01480.14|PWI|PWI domain|Glyma.01G031400.6|m.578:856-920;PF00076.19|RRM_1|RNA recognition motif. (a.k.a. RRM, RBD, or RNP domain)|Glyma.01G031400.6|m.578:222-292
Glyma.01G031500	49.9771028546692	49.5373370718604	48.5108793763777	198.538518226221	196.811093323672	202.576567251068	517.067284762783	497.040813405637	495.025392813859	1092.80909053828	1074.87486912608	1038.51025413092	Gm01	3281536	3285411	-	Glyma.01G031500	--	--	GO:0005759|mitochondrial matrix	GO:0004029|aldehyde dehydrogenase (NAD) activity	ko:K00128|ALDH	ko00010|Glycolysis / Gluconeogenesis; ko00053|Ascorbate and aldarate metabolism; ko00071|Fatty acid degradation; ko00280|Valine, leucine and isoleucine degradation; ko00310|Lysine degradation; ko00330|Arginine and proline metabolism; ko00340|Histidine metabolism; ko00380|Tryptophan metabolism; ko00410|beta-Alanine metabolism; ko00561|Glycerolipid metabolism; ko00620|Pyruvate metabolism; ko00625|C…	1617	NP_001354105.1	NP_001354105.1 aldehyde dehydrogenase family 2 member B1 [Glycine max]	sp|Q8S528|AL2B7_ARATH	sp|Q8S528|AL2B7_ARATH Aldehyde dehydrogenase family 2 member B7, mitochondrial OS=Arabidopsis thaliana GN=ALDH2B7 PE=1 SV=2	_	_	_	_	_	PF00171.19|Aldedh|Aldehyde dehydrogenase family|Glyma.01G031500.1|m.593:67-528
Glyma.01G031700	131.590153067094	129.803468947611	134.892450985971	205.449925858785	202.363286771289	202.938068934054	103.882760044513	97.6922948361885	84.5831216159552	46.8853719534409	50.6580103601488	51.1856294928761	Gm01	3301636	3304461	+	Glyma.01G031700	--	GO:0008295|spermidine biosynthetic process	--	GO:0004766|spermidine synthase activity	ko:K00797|speE,SRM	ko00270|Cysteine and methionine metabolism; ko00330|Arginine and proline metabolism; ko00410|beta-Alanine metabolism; ko00480|Glutathione metabolism; ko01100|Metabolic pathways	1017	NP_001241525.1	NP_001241525.1 uncharacterized protein LOC100790506 [Glycine max]	sp|Q9ZTR1|SPD1_PEA	sp|Q9ZTR1|SPD1_PEA Spermidine synthase 1 OS=Pisum sativum GN=SPDSYN1 PE=2 SV=1	_	_	_	_	_	PF01564.14|Spermine_synth|Spermine/spermidine synthase|Glyma.01G031700.1|m.595:50-294
Glyma.01G031800	1.2653794369672	1.9598437977261	1.54355213212324	2.82701732838338	3.07713038785259	2.72481009856798	2.32243582649717	2.35954708434656	2.514178327148	0.340713158834963	0.717153509524097	0.189916275363154	Gm01	3328731	3334378	+	Glyma.01G031800	--	--	GO:0005886|plasma membrane; GO:0016021|integral component of membrane	GO:0015079|potassium ion transmembrane transporter activity	ko:K03549|kup	--	2367	XP_003517765.1	XP_003517765.1 potassium transporter 6 [Glycine max]	sp|Q8W4I4|POT6_ARATH	sp|Q8W4I4|POT6_ARATH Potassium transporter 6 OS=Arabidopsis thaliana GN=POT6 PE=2 SV=1	_	_	_	_	_	PF02705.13|K_trans|K+ potassium transporter|Glyma.01G031800.1|m.596:34-614
Glyma.01G031900	19.2592994881906	18.3919948328153	20.1388338994951	6.15831316951121	6.37160762916397	5.97052753816429	14.618214417891	13.7830656060935	14.5034055125738	26.7854086181603	20.6385172013054	23.6892971440066	Gm01	3344972	3347762	+	Glyma.01G031900	--	GO:0005992|trehalose biosynthetic process; GO:0070413|trehalose metabolism in response to stress	GO:0005737|cytoplasm	GO:0016757|transferase activity, transferring glycosyl groups; GO:0016791|phosphatase activity	ko:K16055|TPS	ko00500|Starch and sucrose metabolism; ko01100|Metabolic pathways	2583	XP_006573047.1	XP_006573047.1 probable alpha,alpha-trehalose-phosphate synthase [UDP-forming] 9 [Glycine max]	sp|Q9LRA7|TPS9_ARATH	sp|Q9LRA7|TPS9_ARATH Probable alpha,alpha-trehalose-phosphate synthase [UDP-forming] 9 OS=Arabidopsis thaliana GN=TPS9 PE=2 SV=1	_	_	_	_	_	PF00982.18|Glyco_transf_20|Glycosyltransferase family 20|Glyma.01G031900.10|m.608:59-544;PF02358.13|Trehalose_PPase|Trehalose-phosphatase|Glyma.01G031900.10|m.608:594-828
Glyma.01G032000	5.87140417835488	6.63891765155258	5.86344071591364	5.4626202873379	5.70335545431529	5.85389650331111	2.90761650718937	2.49301335040634	2.77718831047857	1.32294627126371	1.0024620218761	1.17987355324038	Gm01	3364237	3366864	+	Glyma.01G032000	--	--	--	--	--	--	1524	XP_006573048.1	XP_006573048.1 uncharacterized protein LOC100799483 [Glycine max]	_	_	_	_	_	_	_	_
Glyma.01G032100	10.7744755519439	11.4940975027578	12.9425288795696	13.2144554075487	12.3835762545251	13.4921500088289	14.8483392524233	15.4612920121694	15.8743365125518	13.2019943491178	10.6171735831226	11.0816355679839	Gm01	3374840	3387100	+	Glyma.01G032100	--	GO:0006886|intracellular protein transport; GO:0016192|vesicle-mediated transport	GO:0005794|Golgi apparatus; GO:0030131|clathrin adaptor complex; GO:0030665|clathrin-coated vesicle membrane	--	ko:K12391|AP1G1	ko04142|Lysosome	2619	XP_006573049.1	XP_006573049.1 AP-1 complex subunit gamma-2 [Glycine max]	sp|Q9ZUI6|AP1G2_ARATH	sp|Q9ZUI6|AP1G2_ARATH AP-1 complex subunit gamma-2 OS=Arabidopsis thaliana GN=At1g60070 PE=1 SV=2	_	_	_	_	_	PF01602.17|Adaptin_N|Adaptin N terminal region|Glyma.01G032100.2|m.617:27-578;PF02883.17|Alpha_adaptinC2|Adaptin C-terminal domain|Glyma.01G032100.2|m.617:757-869
Glyma.01G032200	0.959984976699156	0.777896474913784	0.525427296516911	0.937516592363877	1.04397400172674	0.921975087434579	0.535946729191655	0.52628812338021	0.430920690824518	0.534793134590423	0.300177251466585	0.0794928070352937	Gm01	3393573	3394703	-	Glyma.01G032200	--	GO:0043161|proteasome-mediated ubiquitin-dependent protein catabolic process	GO:0016021|integral component of membrane	GO:0046872|metal ion binding; GO:0061630|ubiquitin protein ligase activity	--	--	1131	XP_003517782.1	XP_003517782.1 RING-H2 finger protein ATL47 [Glycine max]	sp|Q9FL07|ATL46_ARATH	sp|Q9FL07|ATL46_ARATH RING-H2 finger protein ATL46 OS=Arabidopsis thaliana GN=ATL46 PE=2 SV=1	_	_	_	_	_	PF13639.3|zf-RING_2|Ring finger domain|Glyma.01G032200.1|m.621:148-191;PF12678.4|zf-rbx1|RING-H2 zinc finger domain|Glyma.01G032200.1|m.621:152-191;PF17123.2|zf-RING_11|RING-like zinc finger|Glyma.01G032200.1|m.621:148-177;PF00097.22|zf-C3HC4|Zinc finger, C3HC4 type (RING finger)|Glyma.01G032200.1|m.621:149-190;PF12861.4|zf-ANAPC11|Anaphase-promoting complex subunit 11 RING-H2 finger|Glyma.01G032…
Glyma.01G032300	5.48838126277091	5.27861087559902	5.22124732406606	8.78554215239078	7.54551466941465	7.76795375099427	13.7057617935983	14.0357258200468	15.119182705261	68.7999656852011	70.419501672974	76.0157220268339	Gm01	3397255	3398076	-	Glyma.01G032300	--	--	--	--	--	--	822	NP_001304484.2	NP_001304484.2 uncharacterized protein LOC100807284 [Glycine max]	_	_	_	_	_	_	_	_
Glyma.01G032400	0.467778099031191	0.37588926512262	0.388522823133869	0.466457984084982	0.362002453143459	0.534182536394054	0.41928432218398	0.383245078461365	0.470446971522025	0.554654777828306	0.36969904612365	0.515281778753537	Gm01	3405463	3411601	+	Glyma.01G032400	--	GO:0007165|signal transduction; GO:0009626|plant-type hypersensitive response	GO:0005737|cytoplasm	GO:0005524|ATP binding; GO:0043531|ADP binding	--	--	4362	XP_006573050.1	XP_006573050.1 disease resistance protein RML1A isoform X1 [Glycine max]	sp|Q40392|TMVRN_NICGU	sp|Q40392|TMVRN_NICGU TMV resistance protein N OS=Nicotiana glutinosa GN=N PE=1 SV=1	_	_	_	_	_	PF01582.17|TIR|TIR domain|Glyma.01G032400.1|m.624:22-191;PF00931.19|NB-ARC|NB-ARC domain|Glyma.01G032400.1|m.624:208-452;PF13676.3|TIR_2|TIR domain|Glyma.01G032400.1|m.624:24-117;PF07725.9|LRR_3|Leucine Rich Repeat|Glyma.01G032400.1|m.624:615-634
Glyma.01G032500	49.4207141930179	50.7598636017394	50.1227941180952	104.413406311936	108.260457410469	111.263011602429	102.662220057659	104.182730308581	105.578271487744	62.2531865911599	64.0265466625926	58.1625656301636	Gm01	3415609	3425602	+	Glyma.01G032500	--	GO:0006435|threonyl-tRNA aminoacylation	GO:0005618|cell wall; GO:0005737|cytoplasm; GO:0005739|mitochondrion; GO:0005829|cytosol; GO:0005886|plasma membrane; GO:0009507|chloroplast; GO:0016020|membrane	GO:0004829|threonine-tRNA ligase activity; GO:0005524|ATP binding; GO:0046872|metal ion binding	ko:K01868|TARS,thrS	ko00970|Aminoacyl-tRNA biosynthesis	2154	XP_003517788.1	XP_003517788.1 threonine--tRNA ligase, mitochondrial 1 [Glycine max]	sp|O04630|SYTM1_ARATH	sp|O04630|SYTM1_ARATH Threonine--tRNA ligase, mitochondrial 1 OS=Arabidopsis thaliana GN=THRRS PE=1 SV=3	_	_	_	_	_	PF00587.22|tRNA-synt_2b|tRNA synthetase class II core domain (G, H, P, S and T)|Glyma.01G032500.1|m.626:405-610;PF03129.17|HGTP_anticodon|Anticodon binding domain|Glyma.01G032500.1|m.626:622-711;PF02824.18|TGS|TGS domain|Glyma.01G032500.1|m.626:83-143;PF07973.11|tRNA_SAD|Threonyl and Alanyl tRNA synthetase second additional domain|Glyma.01G032500.1|m.626:251-300
Glyma.01G032600	4.88268220907329	3.11158589965514	3.73637188634248	5.2957018325419	4.21363000696938	4.22287354862011	4.67567318915478	5.02773122122797	4.92156788994318	2.13917253836169	3.37699407899908	4.53109000101174	Gm01	3428720	3430733	-	Glyma.01G032600	--	GO:0006351|transcription, DNA-templated; GO:0006355|regulation of transcription, DNA-templated	GO:0005634|nucleus; GO:0005737|cytoplasm	--	--	--	1131	XP_014626749.1	XP_014626749.1 protein RICE SALT SENSITIVE 3 [Glycine max]	sp|K4PW38|RSS3_ORYSJ	sp|K4PW38|RSS3_ORYSJ Protein RICE SALT SENSITIVE 3 OS=Oryza sativa subsp. japonica GN=RSS3 PE=1 SV=1	_	_	_	_	_	PF14215.3|bHLH-MYC_N|bHLH-MYC and R2R3-MYB transcription factors N-terminal|Glyma.01G032600.1|m.628:14-205
Glyma.01G032700	0	0	0	0	0	0	0	0.0521173161319515	0	0	0	0	Gm01	3431109	3431351	+	Glyma.01G032700	--	--	--	--	--	--	243	KRH74630.1	KRH74630.1 hypothetical protein GLYMA_01G032700 [Glycine max]	_	_	_	_	_	_	_	_
Glyma.01G032800	0	0	0	0	0	0	0	0	0	0	0	0	Gm01	3440505	3441111	+	Glyma.01G032800	--	--	--	--	--	--	318	KRH74631.1	KRH74631.1 hypothetical protein GLYMA_01G032800 [Glycine max]	_	_	_	_	_	_	_	_
Glyma.01G032900	3.9186847559825	4.06734851070623	3.39611200969797	2.69507226797478	2.32388079172251	2.31821719515443	2.26419292175743	2.5584864282958	2.56421865624605	2.28232423600458	2.1580925124378	1.87892089356149	Gm01	3456421	3459865	+	Glyma.01G032900	--	GO:0007165|signal transduction; GO:0009626|plant-type hypersensitive response	GO:0005737|cytoplasm	GO:0005524|ATP binding; GO:0043531|ADP binding	--	--	2871	KRH74632.1	KRH74632.1 hypothetical protein GLYMA_01G032900 [Glycine max]	sp|Q40392|TMVRN_NICGU	sp|Q40392|TMVRN_NICGU TMV resistance protein N OS=Nicotiana glutinosa GN=N PE=1 SV=1	_	_	_	_	_	PF01582.17|TIR|TIR domain|Glyma.01G032900.1|m.631:18-195;PF00931.19|NB-ARC|NB-ARC domain|Glyma.01G032900.1|m.631:198-441;PF13676.3|TIR_2|TIR domain|Glyma.01G032900.1|m.631:20-111;PF07725.9|LRR_3|Leucine Rich Repeat|Glyma.01G032900.1|m.631:601-617
Glyma.01G033000	4.35747370708416	5.30606188084761	4.93883176904997	3.2686743188015	3.57629782714428	2.62504411145117	3.82423441262593	3.66728299072623	4.2035356773873	2.53429204701858	3.39816579855084	2.67877436892118	Gm01	3459937	3461010	+	Glyma.01G033000	--	--	--	--	--	--	1074	KRH74633.1	KRH74633.1 hypothetical protein GLYMA_01G033000 [Glycine max]	_	_	_	_	_	_	_	_
Glyma.01G033101	0.133712193183097	0.0952165490397717	0	0.0682323851971393	0	0.0306511999967228	0.199065927985472	0.361843080573263	0.274833440595411	0.96008100828852	0.404167227867509	0.856251092923021	Gm01	3469275	3469694	-	Glyma.01G033101	--	GO:1900994|(-)-secologanin biosynthetic process	--	GO:0035251|UDP-glucosyltransferase activity; GO:0102970|7-deoxyloganetic acid glucosyltransferase activity	ko:K21373|UGT8,UGT709C2	--	420	KHN15666.1	KHN15666.1 UDP-glycosyltransferase 85A7 [Glycine soja]	sp|U3U992|UGT8_CATRO	sp|U3U992|UGT8_CATRO 7-deoxyloganetic acid glucosyltransferase OS=Catharanthus roseus GN=UGT709C2 PE=1 SV=1	_	_	_	_	_	PF00201.15|UDPGT|UDP-glucoronosyl and UDP-glucosyl transferase|Glyma.01G033101.1|m.634:11-95
Glyma.01G033200	2.98793631499417	3.40308512364995	3.23365738760375	2.45549972962625	2.16696409949391	2.52083423386305	10.3551484577069	10.8782584801398	11.0889543356362	11.8960672183564	12.2504283876908	13.0822848576708	Gm01	3487531	3492608	+	Glyma.01G033200	--	GO:0007165|signal transduction; GO:0009626|plant-type hypersensitive response	GO:0005737|cytoplasm	GO:0005524|ATP binding; GO:0043531|ADP binding	--	--	4254	KRH74635.1	KRH74635.1 hypothetical protein GLYMA_01G033200 [Glycine max]	sp|Q40392|TMVRN_NICGU	sp|Q40392|TMVRN_NICGU TMV resistance protein N OS=Nicotiana glutinosa GN=N PE=1 SV=1	_	_	_	_	_	PF01582.17|TIR|TIR domain|Glyma.01G033200.1|m.635:18-195;PF00931.19|NB-ARC|NB-ARC domain|Glyma.01G033200.1|m.635:197-439;PF13676.3|TIR_2|TIR domain|Glyma.01G033200.1|m.635:20-111
Glyma.01G033300	8.53092768797914	8.91613370520371	8.33101555192815	8.23915300416889	7.62157627132032	7.44555872887084	13.7727100601567	14.33872109243	15.3688165670421	10.4894985452437	11.3736602543971	11.1657530204175	Gm01	3499609	3504273	+	Glyma.01G033300	--	GO:0007165|signal transduction; GO:0009626|plant-type hypersensitive response	GO:0005737|cytoplasm	GO:0005524|ATP binding; GO:0043531|ADP binding	--	--	3873	XP_014626838.2	XP_014626838.2 uncharacterized protein LOC100814075 [Glycine max]	sp|Q40392|TMVRN_NICGU	sp|Q40392|TMVRN_NICGU TMV resistance protein N OS=Nicotiana glutinosa GN=N PE=1 SV=1	_	_	_	_	_	PF01582.17|TIR|TIR domain|Glyma.01G033300.3|m.636:18-196;PF00931.19|NB-ARC|NB-ARC domain|Glyma.01G033300.3|m.636:203-439;PF13676.3|TIR_2|TIR domain|Glyma.01G033300.3|m.636:20-111
Glyma.01G033400	15.4047589229693	9.78945144815152	13.068179600523	13.4332508356868	10.8174730803922	9.65512799896767	25.3653537925238	24.2736399884564	15.631151933864	22.051860659127	23.8711268959247	20.6035419234602	Gm01	3504968	3505646	+	Glyma.01G033400	--	--	--	--	--	--	96	KRH74637.1	KRH74637.1 hypothetical protein GLYMA_01G033400 [Glycine max]	_	_	_	_	_	_	_	_
Glyma.01G033500	0	0	0	0.0269845591175127	0	0.0484877740061151	0.0590449786397586	0	0.120767990217695	0	0	0	Gm01	3514371	3519533	+	Glyma.01G033500	--	GO:0006810|transport	GO:0005886|plasma membrane; GO:0016021|integral component of membrane	GO:0022857|transmembrane transporter activity	--	--	1062	XP_003517734.1	XP_003517734.1 WAT1-related protein At5g40210 [Glycine max]	sp|Q94JU2|WTR18_ARATH	sp|Q94JU2|WTR18_ARATH WAT1-related protein At3g28050 OS=Arabidopsis thaliana GN=At3g28050 PE=2 SV=1	_	_	_	_	_	PF00892.17|EamA|EamA-like transporter family|Glyma.01G033500.1|m.637:9-147;PF00892.17|EamA|EamA-like transporter family|Glyma.01G033500.1|m.637:174-312
Glyma.01G033700	0.901515636758556	1.39722867996039	1.12230079765935	0.270610026277606	0.308962714392047	0.389001065114215	0.197374149560666	0.275055410634067	0.375441338427474	0	0	0	Gm01	3526660	3533081	+	Glyma.01G033700	--	GO:0006810|transport	GO:0005886|plasma membrane; GO:0016021|integral component of membrane	GO:0022857|transmembrane transporter activity	--	--	1059	XP_003517735.1	XP_003517735.1 WAT1-related protein At5g40210 [Glycine max]	sp|Q945L4|WTR40_ARATH	sp|Q945L4|WTR40_ARATH WAT1-related protein At5g40210 OS=Arabidopsis thaliana GN=At5g40210 PE=2 SV=1	_	_	_	_	_	PF00892.17|EamA|EamA-like transporter family|Glyma.01G033700.1|m.638:9-145;PF00892.17|EamA|EamA-like transporter family|Glyma.01G033700.1|m.638:173-311
Glyma.01G033800	12.7102556360978	13.1977711012797	11.1923643468594	6.60807389593886	7.35534284171125	5.8759743630081	3.82014302142574	4.22150260668807	4.02013309254778	0.190925200511922	0.24112249389823	0	Gm01	3536008	3539386	+	Glyma.01G033800	--	GO:0006810|transport	GO:0005886|plasma membrane; GO:0016021|integral component of membrane	GO:0022857|transmembrane transporter activity	--	--	1056	KHN09903.1	KHN09903.1 Auxin-induced protein 5NG4-like protein [Glycine soja]	sp|Q9FL08|WTR42_ARATH	sp|Q9FL08|WTR42_ARATH WAT1-related protein At5g40240 OS=Arabidopsis thaliana GN=At5g40240 PE=2 SV=1	_	_	_	_	_	PF00892.17|EamA|EamA-like transporter family|Glyma.01G033800.4|m.639:15-153;PF00892.17|EamA|EamA-like transporter family|Glyma.01G033800.4|m.639:187-320
Glyma.01G033900	10.1308759394473	11.2426666667937	9.59229153980719	2.11363538053207	2.41183150398919	2.19490776988026	0.680713949145722	0.727845277015185	0.958231536175572	0	0	0.430586038107841	Gm01	3545461	3549139	+	Glyma.01G033900	--	GO:0006810|transport	GO:0005886|plasma membrane; GO:0016021|integral component of membrane	GO:0022857|transmembrane transporter activity	--	--	1044	XP_003517737.1	XP_003517737.1 WAT1-related protein At5g40240 isoform X2 [Glycine max]	sp|Q9FL08|WTR42_ARATH	sp|Q9FL08|WTR42_ARATH WAT1-related protein At5g40240 OS=Arabidopsis thaliana GN=At5g40240 PE=2 SV=1	_	_	_	_	_	PF00892.17|EamA|EamA-like transporter family|Glyma.01G033900.1|m.640:15-153;PF00892.17|EamA|EamA-like transporter family|Glyma.01G033900.1|m.640:183-320
Glyma.01G034000	10.9806073795816	8.95901165965124	7.67000014831336	0.620294410883084	0.892956326152282	0.473700363585715	0	0	0	0	0	0	Gm01	3553234	3554869	-	Glyma.01G034000	--	GO:0006952|defense response; GO:0009607|response to biotic stimulus	GO:0016020|membrane	--	--	--	462	NP_001235026.1	NP_001235026.1 uncharacterized protein LOC100499973 [Glycine max]	sp|Q93VR4|ML423_ARATH	sp|Q93VR4|ML423_ARATH MLP-like protein 423 OS=Arabidopsis thaliana GN=MLP423 PE=2 SV=1	_	_	_	_	_	PF00407.16|Bet_v_1|Pathogenesis-related protein Bet v I family|Glyma.01G034000.1|m.641:2-151;PF10604.6|Polyketide_cyc2|Polyketide cyclase / dehydrase and lipid transport|Glyma.01G034000.1|m.641:7-131
Glyma.01G034100	4.79992488349578	4.17487945789768	5.3008386118181	3.13606539656082	2.86598714759751	2.66429661509975	3.00512987439606	3.46766285549377	3.51176062983026	0	0	0	Gm01	3564920	3568990	+	Glyma.01G034100	--	GO:0006468|protein phosphorylation; GO:0006952|defense response; GO:0007166|cell surface receptor signaling pathway	GO:0005886|plasma membrane	GO:0004675|transmembrane receptor protein serine/threonine kinase activity; GO:0005524|ATP binding	ko:K04733|IRAK4	ko04064|NF-kappa B signaling pathway; ko04620|Toll-like receptor signaling pathway; ko04621|NOD-like receptor signaling pathway; ko04624|Toll and Imd signaling pathway; ko04722|Neurotrophin signaling pathway; ko05133|Pertussis; ko05140|Leishmaniasis; ko05142|Chagas disease (American trypanosomiasis); ko05145|Toxoplasmosis; ko05152|Tuberculosis; ko05162|Measles; ko05164|Influenza A	1092	XP_003517816.1	XP_003517816.1 probable serine/threonine-protein kinase PBL28 isoform X2 [Glycine max]	sp|Q84M95|PBL28_ARATH	sp|Q84M95|PBL28_ARATH Probable serine/threonine-protein kinase PBL28 OS=Arabidopsis thaliana GN=PBL28 PE=2 SV=1	_	_	_	_	_	PF00069.22|Pkinase|Protein kinase domain|Glyma.01G034100.1|m.642:66-340;PF07714.14|Pkinase_Tyr|Protein tyrosine kinase|Glyma.01G034100.1|m.642:69-342
Glyma.01G034200	0.149586700136341	0.296736505569151	0.276375824284073	0.0654283145725993	0	0	0.131233531291792	0.0867432042470151	0.102487356082003	0	0	0	Gm01	3569895	3572495	-	Glyma.01G034200	--	--	--	--	--	--	876	XP_014627060.1	XP_014627060.1 uncharacterized protein LOC100817255 [Glycine max]	_	_	_	_	_	_	_	PF00583.22|Acetyltransf_1|Acetyltransferase (GNAT) family|Glyma.01G034200.2|m.643:161-250
Glyma.01G034300	6.16915515638415	6.03038143918554	4.75792575502195	14.0147153087457	12.537556474252	12.4064380939116	26.8028053037582	26.7840460170368	32.0784428546814	19.1254232603507	18.2837555463873	20.4548872198277	Gm01	3577516	3579438	-	Glyma.01G034300	--	GO:0010411|xyloglucan metabolic process	GO:0000139|Golgi membrane; GO:0005794|Golgi apparatus; GO:0016021|integral component of membrane	GO:0016413|O-acetyltransferase activity	--	--	1323	XP_003517820.1	XP_003517820.1 protein ALTERED XYLOGLUCAN 4 [Glycine max]	sp|O04523|TBL27_ARATH	sp|O04523|TBL27_ARATH Protein ALTERED XYLOGLUCAN 4 OS=Arabidopsis thaliana GN=AXY4 PE=1 SV=1	_	_	_	_	_	PF13839.3|PC-Esterase|GDSL/SGNH-like Acyl-Esterase family found in Pmr5 and Cas1p|Glyma.01G034300.1|m.645:134-428;PF14416.3|PMR5N|PMR5 N terminal Domain|Glyma.01G034300.1|m.645:82-133
Glyma.01G034402	1.34011325606325	1.38671081487453	1.42791365469038	0	0.0318248725358601	0	0.28056271729496	0.113328929038606	0.114770116878024	0	0	0	Gm01	3582311	3583228	+	Glyma.01G034402	--	GO:0010411|xyloglucan metabolic process	GO:0000139|Golgi membrane; GO:0005794|Golgi apparatus; GO:0016021|integral component of membrane	GO:0016413|O-acetyltransferase activity	--	--	447	KRH74653.2	KRH74653.2 LOW QUALITY PROTEIN: hypothetical protein GLYMA_01G034400, partial [Glycine max]	sp|O04523|TBL27_ARATH	sp|O04523|TBL27_ARATH Protein ALTERED XYLOGLUCAN 4 OS=Arabidopsis thaliana GN=AXY4 PE=1 SV=1	_	_	_	_	_	PF14416.3|PMR5N|PMR5 N terminal Domain|Glyma.01G034402.1|m.646:12-63;PF13839.3|PC-Esterase|GDSL/SGNH-like Acyl-Esterase family found in Pmr5 and Cas1p|Glyma.01G034402.1|m.646:64-109
Glyma.01G034500	0	0.151480873472364	0	0.0542757609522699	0.215541182174689	0.292579636332354	0.0791739486305854	0.0959432410610925	0.0485816687921182	0	0	0	Gm01	3586023	3588025	+	Glyma.01G034500	--	--	--	--	--	--	261	KRH74654.1	KRH74654.1 hypothetical protein GLYMA_01G034500 [Glycine max]	_	_	_	_	_	_	_	_
Glyma.01G034600	0.90968963623428	1.07796412010858	0.852306642211309	3.16604484388548	2.89483100251017	2.52191650086931	2.13463065146152	1.84630637923487	2.35670892618895	3.59757006522692	3.93119376536279	3.00370542847711	Gm01	3588866	3590855	-	Glyma.01G034600	--	GO:0010411|xyloglucan metabolic process	GO:0000139|Golgi membrane; GO:0005794|Golgi apparatus; GO:0016021|integral component of membrane	GO:0016413|O-acetyltransferase activity	--	--	1317	XP_014627135.1	XP_014627135.1 protein ALTERED XYLOGLUCAN 4 [Glycine max]	sp|O04523|TBL27_ARATH	sp|O04523|TBL27_ARATH Protein ALTERED XYLOGLUCAN 4 OS=Arabidopsis thaliana GN=AXY4 PE=1 SV=1	_	_	_	_	_	PF13839.3|PC-Esterase|GDSL/SGNH-like Acyl-Esterase family found in Pmr5 and Cas1p|Glyma.01G034600.1|m.647:134-426;PF14416.3|PMR5N|PMR5 N terminal Domain|Glyma.01G034600.1|m.647:81-133
Glyma.01G034700	0	0	0	0	0	0	0.130909743873536	0.0528789470566355	0.0624766346053127	0	0	0.125130639884366	Gm01	3600661	3602627	-	Glyma.01G034700	--	GO:0010411|xyloglucan metabolic process	GO:0000139|Golgi membrane; GO:0005794|Golgi apparatus; GO:0016021|integral component of membrane	GO:0016413|O-acetyltransferase activity	--	--	1437	XP_003517830.1	XP_003517830.1 protein ALTERED XYLOGLUCAN 4 [Glycine max]	sp|O04523|TBL27_ARATH	sp|O04523|TBL27_ARATH Protein ALTERED XYLOGLUCAN 4 OS=Arabidopsis thaliana GN=AXY4 PE=1 SV=1	_	_	_	_	_	PF13839.3|PC-Esterase|GDSL/SGNH-like Acyl-Esterase family found in Pmr5 and Cas1p|Glyma.01G034700.1|m.648:165-468;PF14416.3|PMR5N|PMR5 N terminal Domain|Glyma.01G034700.1|m.648:112-163
Glyma.01G034800	0	0	0	0	0	0	0	0	0	0	0	0	Gm01	3605665	3606477	-	Glyma.01G034800	--	GO:0010411|xyloglucan metabolic process	GO:0000139|Golgi membrane; GO:0005794|Golgi apparatus; GO:0016021|integral component of membrane	GO:0016413|O-acetyltransferase activity	--	--	813	KRH74658.1	KRH74658.1 hypothetical protein GLYMA_01G034800 [Glycine max]	sp|O04523|TBL27_ARATH	sp|O04523|TBL27_ARATH Protein ALTERED XYLOGLUCAN 4 OS=Arabidopsis thaliana GN=AXY4 PE=1 SV=1	_	_	_	_	_	PF13839.3|PC-Esterase|GDSL/SGNH-like Acyl-Esterase family found in Pmr5 and Cas1p|Glyma.01G034800.4|m.650:12-260
Glyma.01G034900	2.47886531654508	2.69345443516614	3.56776064075803	0.817853932157491	0.725360051428062	0.460467799037525	0.27837415728562	0.22167707752015	0.195214011584767	0	0	0	Gm01	3613948	3615759	-	Glyma.01G034900	--	GO:0010411|xyloglucan metabolic process	GO:0000139|Golgi membrane; GO:0005794|Golgi apparatus; GO:0016021|integral component of membrane	GO:0016413|O-acetyltransferase activity	--	--	1314	XP_003517740.1	XP_003517740.1 protein ALTERED XYLOGLUCAN 4 [Glycine max]	sp|O04523|TBL27_ARATH	sp|O04523|TBL27_ARATH Protein ALTERED XYLOGLUCAN 4 OS=Arabidopsis thaliana GN=AXY4 PE=1 SV=1	_	_	_	_	_	PF13839.3|PC-Esterase|GDSL/SGNH-like Acyl-Esterase family found in Pmr5 and Cas1p|Glyma.01G034900.1|m.652:132-426;PF14416.3|PMR5N|PMR5 N terminal Domain|Glyma.01G034900.1|m.652:79-131
Glyma.01G035000	0.569254249340903	0.128625864492323	0.334648366501544	0.175967730245254	0.291169667148264	0.218322582432797	0.165015177145852	0.207372057872396	0.1125049172028	0	0	0	Gm01	3626336	3630678	+	Glyma.01G035000	--	GO:0055085|transmembrane transport	GO:0005618|cell wall; GO:0005773|vacuole; GO:0005783|endoplasmic reticulum; GO:0009506|plasmodesma; GO:0016021|integral component of membrane	GO:0005215|transporter activity	ko:K14611|SLC23A1_2,SVCT1_2	--	1710	XP_006573063.1	XP_006573063.1 nucleobase-ascorbate transporter 6 isoform X1 [Glycine max]	sp|Q27GI3|NAT6_ARATH	sp|Q27GI3|NAT6_ARATH Nucleobase-ascorbate transporter 6 OS=Arabidopsis thaliana GN=NAT6 PE=2 SV=2	_	_	_	_	_	PF00860.17|Xan_ur_permease|Permease family|Glyma.01G035000.1|m.653:75-479
Glyma.01G035100	9.82406771137631	10.3782743763073	9.03737643472097	9.58558767821403	10.3534349167786	8.8644543104709	8.55845728449649	8.82279437522351	8.41723640054997	37.3235644571679	37.6896428755341	38.4720430505378	Gm01	3634346	3639416	+	Glyma.01G035100	--	GO:0009793|embryo development ending in seed dormancy; GO:0016126|sterol biosynthetic process; GO:0080065|4-alpha-methyl-delta7-sterol oxidation	GO:0005783|endoplasmic reticulum; GO:0005789|endoplasmic reticulum membrane; GO:0009941|chloroplast envelope; GO:0016021|integral component of membrane	GO:0000254|C-4 methylsterol oxidase activity; GO:0005506|iron ion binding	ko:K14424|SMO2	ko00100|Steroid biosynthesis; ko01100|Metabolic pathways; ko01110|Biosynthesis of secondary metabolites	816	NP_001240044.1	NP_001240044.1 uncharacterized protein LOC100816716 [Glycine max]	sp|Q8VWZ8|SMO22_ARATH	sp|Q8VWZ8|SMO22_ARATH Methylsterol monooxygenase 2-2 OS=Arabidopsis thaliana GN=SMO2-2 PE=2 SV=1	_	_	_	_	_	PF04116.10|FA_hydroxylase|Fatty acid hydroxylase superfamily|Glyma.01G035100.1|m.656:113-247
Glyma.01G035202	1.41815962466921	2.34795353882164	1.2505435024424	0.651309131427239	0	0.243816363610295	0	0.143914861591639	0	0	0	0	Gm01	3647917	3650167	+	Glyma.01G035202	--	GO:0009793|embryo development ending in seed dormancy; GO:0016126|sterol biosynthetic process; GO:0080065|4-alpha-methyl-delta7-sterol oxidation	GO:0005783|endoplasmic reticulum; GO:0005789|endoplasmic reticulum membrane; GO:0009941|chloroplast envelope; GO:0016021|integral component of membrane	GO:0000254|C-4 methylsterol oxidase activity; GO:0005506|iron ion binding	ko:K14424|SMO2	ko00100|Steroid biosynthesis; ko01100|Metabolic pathways; ko01110|Biosynthesis of secondary metabolites	264	KHN45291.1	KHN45291.1 hypothetical protein glysoja_042790 [Glycine soja]	sp|Q8VWZ8|SMO22_ARATH	sp|Q8VWZ8|SMO22_ARATH Methylsterol monooxygenase 2-2 OS=Arabidopsis thaliana GN=SMO2-2 PE=2 SV=1	_	_	_	_	_	_
Glyma.01G035300	4.68894396133403	4.0838542998561	3.26538835165691	0.552169591190723	0.712656394242323	0.446479907466713	0.0402734536386793	0	0.172984439167311	0	0	1.03937993938633	Gm01	3670040	3671285	+	Glyma.01G035300	--	--	--	--	--	--	519	XP_003517842.1	XP_003517842.1 uncharacterized protein LOC100777177 [Glycine max]	_	_	_	_	_	_	_	PF14009.3|DUF4228|Domain of unknown function (DUF4228)|Glyma.01G035300.1|m.658:1-169
Glyma.01G035350	0.402574345067388	0.215005110734968	0	0	0.305929419860849	0.69212387089374	0.112375927088573	0.136177503441551	0	0	0	0	Gm01	3674608	3674700	-	Glyma.01G035350	--	--	--	--	--	--	93	_	_	_	_	_	_	_	_	_	_
Glyma.01G035400	0.121789138834968	0.267830706254237	0.193731347029729	0.0932222025081467	0.0979957613561157	0.18228842248338	0.0599940368498121	0.111474810509559	0.112892419787884	0.270057229656358	0.129927467052701	0.137629337553643	Gm01	3684268	3687561	+	Glyma.01G035400	--	GO:0006952|defense response	--	GO:0005524|ATP binding; GO:0043531|ADP binding	--	--	2613	XP_006573066.2	XP_006573066.2 putative disease resistance protein RGA3 [Glycine max]	sp|Q7XA42|RGA1_SOLBU	sp|Q7XA42|RGA1_SOLBU Putative disease resistance protein RGA1 OS=Solanum bulbocastanum GN=RGA1 PE=2 SV=2	_	_	_	_	_	PF00931.19|NB-ARC|NB-ARC domain|Glyma.01G035400.1|m.659:155-436
Glyma.01G035500	2.18943942054194	1.05239343675537	1.80195274270062	0.837941572596447	0.499148000825595	0.602269192918061	1.16121791324859	1.33310608632255	1.3500590064336	0.589523426142074	0.496345718433783	1.05153642990546	Gm01	3708363	3708533	-	Glyma.01G035500	--	--	--	--	--	--	171	KRH74674.1	KRH74674.1 hypothetical protein GLYMA_01G035500 [Glycine max]	_	_	_	_	_	_	_	_
Glyma.01G035600	0.863485181391278	0.748307604725098	1.09185834782438	0.411532140484052	0.755238293677369	0.392143289775304	0.281966751780988	0.407821400646106	0.457657078334105	0.263207587128707	0	0.156494977818829	Gm01	3708836	3711623	-	Glyma.01G035600	--	GO:0007049|cell cycle; GO:0051301|cell division	GO:0005634|nucleus	--	ko:K18810|CYCD1_2_4	--	1149	XP_003517843.2	XP_003517843.2 cyclin-D1-1 [Glycine max]	sp|P42751|CCD11_ARATH	sp|P42751|CCD11_ARATH Cyclin-D1-1 OS=Arabidopsis thaliana GN=CYCD1-1 PE=1 SV=3	_	_	_	_	_	PF00134.20|Cyclin_N|Cyclin, N-terminal domain|Glyma.01G035600.1|m.660:96-221;PF02984.16|Cyclin_C|Cyclin, C-terminal domain|Glyma.01G035600.1|m.660:224-329
Glyma.01G035700	8.89220983450303	8.49919531697291	8.45259232374189	12.9076744793514	10.7780234988113	12.4991067906099	8.40908811003506	7.66859086494567	8.36865435568926	3.75870640828839	2.65828109604133	2.68177076083273	Gm01	3729335	3732779	+	Glyma.01G035700	--	--	--	--	--	--	1341	XP_003517742.1	XP_003517742.1 ubiquitin carboxyl-terminal hydrolase 36 [Glycine max]	_	_	_	_	_	_	_	_
Glyma.01G035800	0.148128245662778	0.0988895909908608	0.217700946023602	0	0	0.0254668724008379	0	0	0.0507440576107585	0	0	0	Gm01	3746786	3747796	+	Glyma.01G035800	--	GO:0006952|defense response	--	GO:0005524|ATP binding; GO:0043531|ADP binding	--	--	1011	KRH74677.1	KRH74677.1 hypothetical protein GLYMA_01G035800 [Glycine max]	sp|Q7XA40|RGA3_SOLBU	sp|Q7XA40|RGA3_SOLBU Putative disease resistance protein RGA3 OS=Solanum bulbocastanum GN=RGA3 PE=2 SV=2	_	_	_	_	_	PF00931.19|NB-ARC|NB-ARC domain|Glyma.01G035800.3|m.663:50-329
Glyma.01G036000	12.3325108648273	12.3434157242331	11.9179121543208	232.80714123551	233.370970780847	231.769114550327	653.970019641542	652.385215065754	661.800759797894	1836.61848677854	1867.37401637858	1866.10370969347	Gm01	3762215	3764182	-	Glyma.01G036000	--	GO:0019761|glucosinolate biosynthetic process; GO:0042742|defense response to bacterium; GO:0052544|defense response by callose deposition in cell wall	GO:0043231|intracellular membrane-bounded organelle	GO:0047251|thiohydroximate beta-D-glucosyltransferase activity; GO:0080043|quercetin 3-O-glucosyltransferase activity; GO:0080044|quercetin 7-O-glucosyltransferase activity; GO:0102659|UDP-glucose: 4-methylthiobutylhydroximate S-glucosyltransferase activity; GO:0103099|UDP-glucose:5-methylthiopentylhydroximate S-glucosyltransferase activity; GO:0103100|UDP-glucose: 6-methylthiohexylhydroximate S-…	ko:K11820|UGT74B1	ko00380|Tryptophan metabolism; ko00966|Glucosinolate biosynthesis; ko01110|Biosynthesis of secondary metabolites; ko01210|2-Oxocarboxylic acid metabolism	1398	XP_003517852.1	XP_003517852.1 UDP-glycosyltransferase 74B1 [Glycine max]	sp|O48676|U74B1_ARATH	sp|O48676|U74B1_ARATH UDP-glycosyltransferase 74B1 OS=Arabidopsis thaliana GN=UGT74B1 PE=1 SV=1	_	_	_	_	_	PF00201.15|UDPGT|UDP-glucoronosyl and UDP-glucosyl transferase|Glyma.01G036000.1|m.664:250-416
Glyma.01G036050	0.10457936897002	0	0	0	0	0	0	0.0471676268903695	0	0	0	0	Gm01	3778725	3779261	-	Glyma.01G036050	--	--	--	--	--	--	537	XP_007157505.1	XP_007157505.1 hypothetical protein PHAVU_002G075300g [Phaseolus vulgaris]	_	_	_	_	_	_	_	_
Glyma.01G036100	0	0.0976579990151504	0.0537474130475853	0	0	0	0.102085091274601	0	0	0	0	0	Gm01	3780868	3781742	-	Glyma.01G036100	--	GO:0006952|defense response	--	GO:0005524|ATP binding; GO:0043531|ADP binding	--	--	819	KRH74680.2	KRH74680.2 LOW QUALITY PROTEIN: hypothetical protein GLYMA_01G036100 [Glycine max]	sp|Q7XA39|RGA4_SOLBU	sp|Q7XA39|RGA4_SOLBU Putative disease resistance protein RGA4 OS=Solanum bulbocastanum GN=RGA4 PE=2 SV=1	_	_	_	_	_	PF00931.19|NB-ARC|NB-ARC domain|Glyma.01G036100.1|m.667:174-256
Glyma.01G036200	5.40723004173709	5.13887009315143	4.53244762005481	7.01883052999897	6.02307995394905	6.13629954464868	5.30295890531314	5.08388534676932	5.11332068499316	3.76440329444263	3.12280774085439	3.60415410612573	Gm01	3782804	3802557	-	Glyma.01G036200	--	--	--	--	--	--	1821	KRH74681.1	KRH74681.1 hypothetical protein GLYMA_01G036200 [Glycine max]	_	_	_	_	_	_	_	PF13516.3|LRR_6|Leucine Rich repeat|Glyma.01G036200.1|m.668:225-248;PF13516.3|LRR_6|Leucine Rich repeat|Glyma.01G036200.1|m.668:253-276;PF13516.3|LRR_6|Leucine Rich repeat|Glyma.01G036200.1|m.668:337-356;PF13516.3|LRR_6|Leucine Rich repeat|Glyma.01G036200.1|m.668:395-417;PF13516.3|LRR_6|Leucine Rich repeat|Glyma.01G036200.1|m.668:423-445;PF13516.3|LRR_6|Leucine Rich repeat|Glyma.01G036200.1|m.668…
Glyma.01G036300	0.0931328708737987	0	0	0.285150266495507	0.0707747165349724	0	0.207979327746015	0	0.446661313073803	0	0	0	Gm01	3804957	3805157	+	Glyma.01G036300	--	--	--	--	--	--	201	KHN45299.1	KHN45299.1 hypothetical protein glysoja_042798 [Glycine soja]	_	_	_	_	_	_	_	_
Glyma.01G036400	0	0	0	0.129088296318912	0	0	0.141229205665369	0.228189330091247	0.866591929805351	0	0	0	Gm01	3808524	3808745	+	Glyma.01G036400	--	--	--	--	--	--	222	KHN45300.1	KHN45300.1 hypothetical protein glysoja_042799 [Glycine soja]	_	_	_	_	_	_	_	_
Glyma.01G036500	22.8492774563491	21.9901577490392	21.1527455692933	13.6082934662032	12.6220077191737	12.6960104317326	14.5872702824877	14.5544262619878	16.3310057428687	6.86773276002007	10.6696214656021	8.45834412960453	Gm01	3812947	3816646	-	Glyma.01G036500	--	GO:0009737|response to abscisic acid	GO:0016020|membrane	--	--	--	1233	XP_006573067.1	XP_006573067.1 chaperone protein dnaJ 16 isoform X1 [Glycine max]	sp|Q8VXV4|DNJ16_ARATH	sp|Q8VXV4|DNJ16_ARATH Chaperone protein dnaJ 16 OS=Arabidopsis thaliana GN=ATJ16 PE=2 SV=1	_	_	_	_	_	PF00226.28|DnaJ|DnaJ domain|Glyma.01G036500.1|m.669:22-84
Glyma.01G036550	0	0	0	0	0	0	0	0	0	0	0	0	Gm01	3827636	3828007	-	Glyma.01G036550	--	--	--	--	--	--	372	_	_	_	_	_	_	_	_	_	_
Glyma.01G036600	19.0549084114645	22.6119631128747	21.2819766961106	220.399062746908	214.287124387491	206.596687448985	268.039804273	285.649194977344	331.362313285004	315.477858591335	336.694682388801	347.613176133149	Gm01	3851752	3852477	-	Glyma.01G036600	--	GO:0006351|transcription, DNA-templated; GO:0006355|regulation of transcription, DNA-templated; GO:0009736|cytokinin-activated signaling pathway; GO:0009740|gibberellic acid mediated signaling pathway; GO:0009873|ethylene-activated signaling pathway; GO:0010026|trichome differentiation; GO:0048510|regulation of timing of transition from vegetative to reproductive phase; GO:0048766|root hair initi…	GO:0005634|nucleus	GO:0003700|DNA-binding transcription factor activity; GO:0044212|transcription regulatory region DNA binding; GO:0046872|metal ion binding	--	--	726	NP_001237195.2	NP_001237195.2 C2H2-type zinc finger domain-containing protein [Glycine max]	sp|Q39264|ZFP5_ARATH	sp|Q39264|ZFP5_ARATH Zinc finger protein 5 OS=Arabidopsis thaliana GN=ZFP5 PE=1 SV=1	_	_	_	_	_	PF13912.3|zf-C2H2_6|C2H2-type zinc finger|Glyma.01G036600.1|m.672:77-101
Glyma.01G036700	12.1835482057635	12.1238638554795	10.9285874903848	25.1852415272171	23.7095300392158	23.4167891725705	28.7478962914924	28.0097324289452	29.4822974718507	23.731379225648	26.1089630583848	31.1248542679733	Gm01	3856619	3863257	-	Glyma.01G036700	--	--	--	--	--	--	1011	XP_003517859.1	XP_003517859.1 uncharacterized protein LOC100796844 [Glycine max]	_	_	_	_	_	_	_	PF00536.27|SAM_1|SAM domain (Sterile alpha motif)|Glyma.01G036700.1|m.673:272-328;PF07647.14|SAM_2|SAM domain (Sterile alpha motif)|Glyma.01G036700.1|m.673:273-328
Glyma.01G036751	49.7892208227615	28.3269233393321	43.5605986684101	15.3238565088575	13.6329797725491	14.3932926651277	9.79777614303494	5.18893028738742	3.65172210420755	3.50029534271856	4.12587378448082	4.99479804205095	Gm01	3887731	3887874	-	Glyma.01G036751	--	--	--	--	--	--	144	_	_	_	_	_	_	_	_	_	_
Glyma.01G036800	1.27961131110706	1.52039328305442	1.80877382780301	2.35511781164319	2.60040006881721	2.35322116103872	5.25758801735823	4.94129798202198	5.72323401383276	4.7229791536774	6.45363799336829	4.35030797210889	Gm01	3907672	3908973	-	Glyma.01G036800	--	GO:0009846|pollen germination	GO:0005634|nucleus; GO:0005737|cytoplasm	--	--	--	1302	XP_003517744.1	XP_003517744.1 protein JINGUBANG [Glycine max]	sp|O48716|JGB_ARATH	sp|O48716|JGB_ARATH Protein JINGUBANG OS=Arabidopsis thaliana GN=JGB PE=1 SV=1	_	_	_	_	_	PF00400.29|WD40|WD domain, G-beta repeat|Glyma.01G036800.1|m.674:198-231;PF00400.29|WD40|WD domain, G-beta repeat|Glyma.01G036800.1|m.674:237-274;PF00400.29|WD40|WD domain, G-beta repeat|Glyma.01G036800.1|m.674:284-319;PF00400.29|WD40|WD domain, G-beta repeat|Glyma.01G036800.1|m.674:333-365;PF00400.29|WD40|WD domain, G-beta repeat|Glyma.01G036800.1|m.674:374-424
Glyma.01G036900	7.32055582790139	6.06939008125025	6.63975723307963	2.7083301498641	2.86103826171542	2.46921957515498	120.215246650333	119.098257898183	126.118012184339	180.216323343544	179.549597542035	182.658927280813	Gm01	3913596	3914669	-	Glyma.01G036900	--	--	GO:0005886|plasma membrane; GO:0031012|extracellular matrix; GO:0031225|anchored component of membrane	GO:0004222|metalloendopeptidase activity; GO:0008270|zinc ion binding	--	--	1074	NP_001237230.2	NP_001237230.2 matrix metalloproteinase MMP2 precursor [Glycine max]	sp|Q9ZUJ5|5MMP_ARATH	sp|Q9ZUJ5|5MMP_ARATH Metalloendoproteinase 5-MMP OS=Arabidopsis thaliana GN=5MMP PE=1 SV=1	_	_	_	_	_	PF00413.21|Peptidase_M10|Matrixin|Glyma.01G036900.1|m.677:163-324;PF01471.15|PG_binding_1|Putative peptidoglycan binding domain|Glyma.01G036900.1|m.677:76-133
Glyma.01G037000	0	0	0	0	0	0	0	0	0	0	0	0	Gm01	3918627	3918980	+	Glyma.01G037000	--	--	--	--	--	--	354	KHN01123.1	KHN01123.1 hypothetical protein glysoja_008025 [Glycine soja]	_	_	_	_	_	_	_	PF01471.15|PG_binding_1|Putative peptidoglycan binding domain|Glyma.01G037000.1|m.678:65-116
Glyma.01G037100	0	0	0	0	0	0	0	0.0247595460802819	0	0	0	0	Gm01	3923129	3924151	+	Glyma.01G037100	--	--	GO:0005886|plasma membrane; GO:0031012|extracellular matrix; GO:0031225|anchored component of membrane	GO:0004222|metalloendopeptidase activity; GO:0008270|zinc ion binding	--	--	1023	XP_006573948.1	XP_006573948.1 metalloendoproteinase 5-MMP [Glycine max]	sp|Q9ZUJ5|5MMP_ARATH	sp|Q9ZUJ5|5MMP_ARATH Metalloendoproteinase 5-MMP OS=Arabidopsis thaliana GN=5MMP PE=1 SV=1	_	_	_	_	_	PF00413.21|Peptidase_M10|Matrixin|Glyma.01G037100.1|m.679:156-310;PF01471.15|PG_binding_1|Putative peptidoglycan binding domain|Glyma.01G037100.1|m.679:63-117
Glyma.01G037200	1.59281717844426	2.22756610779887	1.54453092231482	47.9386373682428	48.1053885795667	48.0497890474941	277.152157526299	281.2520565619	271.316858326272	446.829280844385	488.553090654373	526.504290453666	Gm01	3937713	3938852	-	Glyma.01G037200	--	--	GO:0005886|plasma membrane; GO:0031012|extracellular matrix; GO:0031225|anchored component of membrane	GO:0004222|metalloendopeptidase activity; GO:0008270|zinc ion binding	--	--	1140	XP_003517862.1	XP_003517862.1 metalloendoproteinase 5-MMP [Glycine max]	sp|Q5XF51|3MMP_ARATH	sp|Q5XF51|3MMP_ARATH Metalloendoproteinase 3-MMP OS=Arabidopsis thaliana GN=3MMP PE=1 SV=1	_	_	_	_	_	PF00413.21|Peptidase_M10|Matrixin|Glyma.01G037200.1|m.680:178-333;PF01471.15|PG_binding_1|Putative peptidoglycan binding domain|Glyma.01G037200.1|m.680:70-128
Glyma.01G037300	15.2450793409527	16.7078441638767	15.7473706655662	13.4821408515735	13.8693898264083	14.7338369464015	15.7402081304505	17.2683044971075	15.9063310491465	13.0138148233328	12.1561665260343	12.41481594267	Gm01	3949399	3953516	-	Glyma.01G037300	--	--	--	--	--	--	1557	XP_003517865.1	XP_003517865.1 uncharacterized protein LOC100805887 [Glycine max]	_	_	_	_	_	_	_	_
Glyma.01G037400	3.97978023804808	4.42594510103506	4.96803843909924	5.27771231432991	5.0157168534404	4.22359055072952	4.67230199740179	4.99710676014782	3.86001122749344	3.96883881379113	4.82666899421828	6.60729189814614	Gm01	3963347	3967241	-	Glyma.01G037400	--	--	--	--	--	--	1143	XP_003517868.1	XP_003517868.1 zinc finger MYND domain-containing protein 15 [Glycine max]	_	_	_	_	_	_	_	PF01753.15|zf-MYND|MYND finger|Glyma.01G037400.1|m.683:12-49
Glyma.01G037500	0.967821588753843	0.57129929423863	1.07801954169728	0.916263458361585	1.04515479356543	1.4362276569893	0.625635773668626	0.654763669608762	1.18658247368178	0	0	0	Gm01	3977954	3979138	+	Glyma.01G037500	--	GO:0000160|phosphorelay signal transduction system; GO:0006351|transcription, DNA-templated; GO:0006355|regulation of transcription, DNA-templated; GO:0007623|circadian rhythm; GO:0009735|response to cytokinin; GO:0009736|cytokinin-activated signaling pathway; GO:0010114|response to red light; GO:0010161|red light signaling pathway	GO:0005634|nucleus; GO:0005737|cytoplasm	GO:0000156|phosphorelay response regulator activity	ko:K14492|ARR-A	ko04075|Plant hormone signal transduction	735	XP_003517746.1	XP_003517746.1 two-component response regulator ARR5 [Glycine max]	sp|Q9ZWS9|ARR3_ARATH	sp|Q9ZWS9|ARR3_ARATH Two-component response regulator ARR3 OS=Arabidopsis thaliana GN=ARR3 PE=2 SV=1	_	_	_	_	_	PF00072.21|Response_reg|Response regulator receiver domain|Glyma.01G037500.1|m.684:22-144
Glyma.01G037600	0.29933110897077	0.344325527892901	0.297792401073614	0.552237508729614	0.670749312302537	0.638660919980915	1.97535593360737	1.97834254999773	2.41366637866081	2.10792693701723	2.67953426593588	2.24858066837718	Gm01	3993585	3996107	+	Glyma.01G037600	--	GO:0009932|cell tip growth; GO:0045010|actin nucleation	GO:0005886|plasma membrane; GO:0005911|cell-cell junction; GO:0016021|integral component of membrane	GO:0003779|actin binding; GO:0005522|profilin binding; GO:0051015|actin filament binding	--	--	2439	XP_006573071.1	XP_006573071.1 formin-like protein 8 [Glycine max]	sp|O04532|FH8_ARATH	sp|O04532|FH8_ARATH Formin-like protein 8 OS=Arabidopsis thaliana GN=FH8 PE=1 SV=1	_	_	_	_	_	PF02181.20|FH2|Formin Homology 2 Domain|Glyma.01G037600.1|m.685:377-792
Glyma.01G037700	8.31986979805935	7.94433025321731	8.81864751351971	4.36135892452018	4.26292560301051	3.93573792281151	2.68839541127854	2.72052390208787	2.96240220367938	0.814614188850866	0.400084730616322	0.847602091984404	Gm01	3997744	4001375	-	Glyma.01G037700	--	--	GO:0005737|cytoplasm; GO:0005874|microtubule	--	--	--	1473	XP_006573072.1	XP_006573072.1 protein WVD2-like 7 [Glycine max]	sp|Q67Y69|WDL7_ARATH	sp|Q67Y69|WDL7_ARATH Protein WVD2-like 7 OS=Arabidopsis thaliana GN=WDL7 PE=2 SV=1	_	_	_	_	_	_
Glyma.01G037800	13.2986154125089	11.8525215569417	11.0877751504636	7.41293922435889	8.11059036635616	8.66000419816909	6.16338738570403	5.61593559441761	6.53852107037449	2.43278445539173	0.896117383054658	1.89847527390172	Gm01	4003107	4003769	+	Glyma.01G037800	--	--	GO:0005618|cell wall; GO:0048046|apoplast	GO:0030145|manganese ion binding; GO:0045735|nutrient reservoir activity	--	--	663	NP_001241459.1	NP_001241459.1 cupin family protein precursor [Glycine max]	sp|P92998|GL11_ARATH	sp|P92998|GL11_ARATH Germin-like protein subfamily 1 member 1 OS=Arabidopsis thaliana GN=GLP7 PE=2 SV=2	_	_	_	_	_	PF00190.19|Cupin_1|Cupin|Glyma.01G037800.1|m.693:65-211;PF07883.8|Cupin_2|Cupin domain|Glyma.01G037800.1|m.693:100-170
Glyma.01G037900	3.65503514875167	3.86895740161605	4.1812367448417	6.57839407679016	6.46851030621348	6.1480322526408	19.6150846454286	19.2696556980748	17.8339588805008	12.2353331663154	14.2578254263551	13.9959776270663	Gm01	4006316	4007452	-	Glyma.01G037900	--	GO:0000271|polysaccharide biosynthetic process; GO:0045489|pectin biosynthetic process; GO:0071555|cell wall organization	GO:0000139|Golgi membrane; GO:0005794|Golgi apparatus; GO:0016021|integral component of membrane	GO:0016757|transferase activity, transferring glycosyl groups; GO:0047262|polygalacturonate 4-alpha-galacturonosyltransferase activity	--	--	1137	XP_003517873.1	XP_003517873.1 probable galacturonosyltransferase-like 9 [Glycine max]	sp|O04536|GATL9_ARATH	sp|O04536|GATL9_ARATH Probable galacturonosyltransferase-like 9 OS=Arabidopsis thaliana GN=GATL9 PE=2 SV=1	_	_	_	_	_	PF01501.17|Glyco_transf_8|Glycosyl transferase family 8|Glyma.01G037900.1|m.694:72-332
Glyma.01G038002	1.61862128590064	1.60364714172247	1.43420728500662	1.66989784824578	2.06789886056318	1.45189894721318	1.2441620499092	1.09505142805066	1.22148195820183	0.884285139213111	0	0.450658469959484	Gm01	4018006	4023009	-	Glyma.01G038002	--	GO:0006086|acetyl-CoA biosynthetic process from pyruvate; GO:0006096|glycolytic process	GO:0005759|mitochondrial matrix	GO:0004739|pyruvate dehydrogenase (acetyl-transferring) activity	ko:K00161|PDHA,pdhA	ko00010|Glycolysis / Gluconeogenesis; ko00020|Citrate cycle (TCA cycle); ko00620|Pyruvate metabolism; ko01100|Metabolic pathways; ko01110|Biosynthesis of secondary metabolites; ko01120|Microbial metabolism in diverse environments; ko01130|Biosynthesis of antibiotics; ko01200|Carbon metabolism; ko04066|HIF-1 signaling pathway; ko04922|Glucagon signaling pathway; ko05230|Central carbon metabolism i…	732	KYP65931.1	KYP65931.1 hypothetical protein KK1_012208 [Cajanus cajan]	sp|P52902|ODPA_PEA	sp|P52902|ODPA_PEA Pyruvate dehydrogenase E1 component subunit alpha, mitochondrial OS=Pisum sativum PE=2 SV=1	_	_	_	_	_	PF00676.17|E1_dh|Dehydrogenase E1 component|Glyma.01G038002.1|m.700:27-214
Glyma.01G038100	5.18292834797421	5.23813826961702	5.11600966937856	3.74134067413721	3.59210592683561	3.78936331515804	3.14517319581517	2.86031303015494	2.84889923613281	1.6758077788699	0.997386022338565	1.49457413468077	Gm01	4025243	4032441	-	Glyma.01G038100	--	GO:0000373|Group II intron splicing; GO:0006397|mRNA processing; GO:0009793|embryo development ending in seed dormancy; GO:0010497|plasmodesmata-mediated intercellular transport; GO:0010501|RNA secondary structure unwinding; GO:0016441|posttranscriptional gene silencing; GO:0031047|gene silencing by RNA	GO:0005730|nucleolus; GO:0009507|chloroplast; GO:0009570|chloroplast stroma; GO:0010494|cytoplasmic stress granule	GO:0003723|RNA binding; GO:0003724|RNA helicase activity; GO:0005524|ATP binding	--	--	3489	XP_003517748.1	XP_003517748.1 DExH-box ATP-dependent RNA helicase DExH15 chloroplastic [Glycine max]	sp|B9DFG3|ISE2_ARATH	sp|B9DFG3|ISE2_ARATH DExH-box ATP-dependent RNA helicase DExH15 chloroplastic OS=Arabidopsis thaliana GN=ISE2 PE=1 SV=2	_	_	_	_	_	PF08148.9|DSHCT|DSHCT (NUC185) domain|Glyma.01G038100.1|m.708:993-1157;PF00270.26|DEAD|DEAD/DEAH box helicase|Glyma.01G038100.1|m.708:149-301;PF04851.12|ResIII|Type III restriction enzyme, res subunit|Glyma.01G038100.1|m.708:146-300;PF00271.28|Helicase_C|Helicase conserved C-terminal domain|Glyma.01G038100.1|m.708:504-565
Glyma.01G038250	19.5290667644824	19.3540583780423	22.5007135513373	20.8836777287479	18.1144777621791	18.7087742908867	33.8016444454829	36.386173095303	43.2706150590618	25.8699652442597	31.2510894183748	28.7148640576486	Gm01	4036628	4037743	-	Glyma.01G038250	--	GO:0000122|negative regulation of transcription by RNA polymerase II; GO:0006351|transcription, DNA-templated; GO:0016575|histone deacetylation	GO:0000118|histone deacetylase complex; GO:0000785|chromatin	GO:0003714|transcription corepressor activity	ko:K11644|SIN3A	ko04139|Mitophagy - yeast; ko04919|Thyroid hormone signaling pathway; ko05016|Huntington's disease; ko05202|Transcriptional misregulation in cancer	717	KHN01136.1	KHN01136.1 Paired amphipathic helix protein Sin3-like 4 [Glycine soja]	sp|O04539|SNL4_ARATH	sp|O04539|SNL4_ARATH Paired amphipathic helix protein Sin3-like 4 OS=Arabidopsis thaliana GN=SNL4 PE=3 SV=3	_	_	_	_	_	PF16879.2|Sin3a_C|C-terminal domain of Sin3a protein|Glyma.01G038250.1|m.710:1-197
Glyma.01G038300	15.4605925815736	15.7278558701666	16.1614604313726	14.4799920758649	12.6496312784766	13.6761685165234	18.6763940061765	19.8319510947288	23.4058791055437	18.4694720587302	17.3820984762012	16.4289328404726	Gm01	4043182	4048668	-	Glyma.01G038300	--	GO:0000122|negative regulation of transcription by RNA polymerase II; GO:0006351|transcription, DNA-templated; GO:0016575|histone deacetylation	GO:0000118|histone deacetylase complex; GO:0000785|chromatin	GO:0003714|transcription corepressor activity	ko:K11644|SIN3A	ko04139|Mitophagy - yeast; ko04919|Thyroid hormone signaling pathway; ko05016|Huntington's disease; ko05202|Transcriptional misregulation in cancer	2085	KHN01136.1	KHN01136.1 Paired amphipathic helix protein Sin3-like 4 [Glycine soja]	sp|O04539|SNL4_ARATH	sp|O04539|SNL4_ARATH Paired amphipathic helix protein Sin3-like 4 OS=Arabidopsis thaliana GN=SNL4 PE=3 SV=3	_	_	_	_	_	PF02671.18|PAH|Paired amphipathic helix repeat|Glyma.01G038300.3|m.711:61-105;PF02671.18|PAH|Paired amphipathic helix repeat|Glyma.01G038300.3|m.711:147-191;PF02671.18|PAH|Paired amphipathic helix repeat|Glyma.01G038300.3|m.711:356-400;PF08295.9|Sin3_corepress|Sin3 family co-repressor|Glyma.01G038300.3|m.711:501-591
Glyma.01G038350	0	0	0	0	0	0	0	0	0.0950041523045867	0	0	0	Gm01	4071190	4071324	-	Glyma.01G038350	--	--	--	--	--	--	135	_	_	_	_	_	_	_	_	_	_
Glyma.01G038400	0.681905496173278	0.997778208500601	0.637003396852893	0.872312229915523	1.05060192988142	0.680933844238572	0.698816768152592	0.733075302957809	0.831997441589569	0.100607291287719	0.169411412878597	0.134590366402571	Gm01	4083447	4087263	+	Glyma.01G038400	--	--	GO:0005874|microtubule	GO:0008017|microtubule binding	--	--	2004	XP_006573077.1	XP_006573077.1 TORTIFOLIA1-like protein 4 [Glycine max]	sp|Q93ZH1|TORL4_ARATH	sp|Q93ZH1|TORL4_ARATH TORTIFOLIA1-like protein 4 OS=Arabidopsis thaliana GN=TOR1L4 PE=2 SV=1	_	_	_	_	_	PF02985.19|HEAT|HEAT repeat|Glyma.01G038400.1|m.712:226-254
Glyma.01G038500	3.21262299132985	4.27845978606103	4.06777450827467	5.82452357466669	6.25994192454541	5.70031392678326	17.314793835172	16.1963590108082	15.485206508062	65.5976141059178	62.1390439280789	68.9381036694953	Gm01	4107382	4109199	+	Glyma.01G038500	--	--	GO:0016021|integral component of membrane	GO:0016757|transferase activity, transferring glycosyl groups	--	--	1818	XP_003517750.1	XP_003517750.1 glycosyltransferase family 92 protein RCOM_0530710 [Glycine max]	sp|B9S2H4|Y232_RICCO	sp|B9S2H4|Y232_RICCO Glycosyltransferase family 92 protein RCOM_0530710 OS=Ricinus communis GN=RCOM_0699480 PE=3 SV=1	_	_	_	_	_	PF01697.24|Glyco_transf_92|Glycosyltransferase family 92|Glyma.01G038500.1|m.714:316-567;PF13704.3|Glyco_tranf_2_4|Glycosyl transferase family 2|Glyma.01G038500.1|m.714:328-416
Glyma.01G038600	9.99213598670584	13.0867396470942	12.0162966356503	22.7388390668606	27.8527901058694	27.2154143226715	19.9760344013328	20.3080922740343	15.97868840671	2.79093316362942	3.38372562865821	3.58430690060799	Gm01	4122027	4123556	+	Glyma.01G038600	--	GO:0000122|negative regulation of transcription by RNA polymerase II; GO:0006351|transcription, DNA-templated; GO:0006355|regulation of transcription, DNA-templated; GO:0009646|response to absence of light; GO:0009651|response to salt stress; GO:0009723|response to ethylene; GO:0009733|response to auxin; GO:0009737|response to abscisic acid; GO:0009739|response to gibberellin; GO:0009751|response…	GO:0005634|nucleus	GO:0000976|transcription regulatory region sequence-specific DNA binding; GO:0003700|DNA-binding transcription factor activity; GO:0008270|zinc ion binding	--	--	903	NP_001304346.2	NP_001304346.2 transcription factor MYB1R1 [Glycine max]	sp|Q9LVS0|KUA1_ARATH	sp|Q9LVS0|KUA1_ARATH Transcription factor KUA1 OS=Arabidopsis thaliana GN=KUA1 PE=1 SV=1	_	_	_	_	_	PF00249.28|Myb_DNA-binding|Myb-like DNA-binding domain|Glyma.01G038600.1|m.716:90-134
Glyma.01G038651	0.0738449982076274	0.07887761458916	0	0	0	0	0	0	0	0	0	0	Gm01	4145152	4146517	+	Glyma.01G038651	--	--	--	--	--	--	507	RDX85404.1	RDX85404.1 putative disease resistance protein RGA4, partial [Mucuna pruriens]	_	_	_	_	_	_	_	_
Glyma.01G038700	8.56568413300202	7.48315514953478	6.53617403943226	7.51176531579415	6.25069428306597	6.76834225382178	8.85164745689944	8.90353277046938	8.66696971251388	4.58220481228612	5.01534787308318	5.99375765046114	Gm01	4149180	4152332	+	Glyma.01G038700	--	--	--	--	--	--	660	XP_003517885.1	XP_003517885.1 uncharacterized protein LOC100782710 isoform X1 [Glycine max]	_	_	_	_	_	_	_	_
Glyma.01G038800	24.2278944607983	23.3389098216378	20.8624873032866	37.0899688654678	34.2900043563902	33.7562564133289	49.9966722388267	48.6091586796167	44.0330320241682	60.5288857179945	56.4912565074749	58.2780670574153	Gm01	4154941	4158506	-	Glyma.01G038800	--	--	GO:0005737|cytoplasm	GO:0004721|phosphoprotein phosphatase activity; GO:0046872|metal ion binding	ko:K04382|PPP2C	ko03015|mRNA surveillance pathway; ko04013|MAPK signaling pathway - fly; ko04071|Sphingolipid signaling pathway; ko04111|Cell cycle - yeast; ko04113|Meiosis - yeast; ko04114|Oocyte meiosis; ko04136|Autophagy - other; ko04138|Autophagy - yeast; ko04140|Autophagy - animal; ko04151|PI3K-Akt signaling pathway; ko04152|AMPK signaling pathway; ko04261|Adrenergic signaling in cardiomyocytes; ko04350|TGF…	921	XP_003517887.1	XP_003517887.1 serine/threonine-protein phosphatase PP2A catalytic subunit [Glycine max]	sp|Q9ZSE4|PP2A_HEVBR	sp|Q9ZSE4|PP2A_HEVBR Serine/threonine-protein phosphatase PP2A catalytic subunit OS=Hevea brasiliensis GN=PP2A PE=2 SV=1	_	_	_	_	_	PF00149.25|Metallophos|Calcineurin-like phosphoesterase|Glyma.01G038800.1|m.719:48-239
Glyma.01G038900	6.18265553800741	4.95300764271106	4.94710420415744	2.39908822264253	2.80599025234755	4.07464117387627	3.30787304645583	2.84660955588599	4.08888283943938	3.93060688026378	3.69868632842055	1.85586532755104	Gm01	4175507	4176825	-	Glyma.01G038900	--	--	--	--	--	--	396	ADW77256.1	ADW77256.1 CLE02 protein [Glycine max]	_	_	_	_	_	_	_	_
Glyma.01G039000	1.88553570966889	1.94641945537098	1.79691622882351	0.474165633362729	0.494807583427112	0.335830539094528	0.467011552067366	0.318142225431565	0.226151188638092	0.876595703219954	0.840550684043298	1.21612474067328	Gm01	4204667	4212707	+	Glyma.01G039000	--	GO:0007165|signal transduction; GO:0009626|plant-type hypersensitive response	GO:0005737|cytoplasm	GO:0005524|ATP binding; GO:0043531|ADP binding	--	--	4140	XP_006573080.1	XP_006573080.1 TMV resistance protein N [Glycine max]	sp|Q40392|TMVRN_NICGU	sp|Q40392|TMVRN_NICGU TMV resistance protein N OS=Nicotiana glutinosa GN=N PE=1 SV=1	_	_	_	_	_	PF00931.19|NB-ARC|NB-ARC domain|Glyma.01G039000.1|m.722:194-464;PF01582.17|TIR|TIR domain|Glyma.01G039000.1|m.722:16-178;PF13676.3|TIR_2|TIR domain|Glyma.01G039000.1|m.722:18-111;PF05729.9|NACHT|NACHT domain|Glyma.01G039000.1|m.722:212-360
Glyma.01G039100	6.23990234854452	7.85536529578116	7.11193447647512	5.26364114377932	6.87092503177273	5.45153485655998	6.4518689159577	4.45842367134914	3.75169458590562	2.57164555791568	6.9285810491573	4.89286338813155	Gm01	4227218	4229001	+	Glyma.01G039100	--	GO:0009416|response to light stimulus; GO:0009642|response to light intensity; GO:0009738|abscisic acid-activated signaling pathway; GO:0009787|regulation of abscisic acid-activated signaling pathway; GO:0009908|flower development; GO:0009958|positive gravitropism; GO:0010100|negative regulation of photomorphogenesis; GO:0010380|regulation of chlorophyll biosynthetic process; GO:0031540|regulatio…	GO:0005634|nucleus; GO:0016021|integral component of membrane; GO:0031965|nuclear membrane	--	--	--	588	XP_003517753.1	XP_003517753.1 protein SHORT HYPOCOTYL IN WHITE LIGHT 1 [Glycine max]	sp|F4I3V6|SHW1_ARATH	sp|F4I3V6|SHW1_ARATH Protein SHORT HYPOCOTYL IN WHITE LIGHT 1 OS=Arabidopsis thaliana GN=SHW1 PE=1 SV=1	_	_	_	_	_	_
Glyma.01G039200	2.11921211837361	2.33909333678835	3.82052837576364	1.69422299847991	2.05780826755458	2.0403289356309	1.09110664301471	1.21069508720111	1.20995854350181	0	0.640566927186241	0.226179533979666	Gm01	4231876	4235125	-	Glyma.01G039200	--	GO:0006351|transcription, DNA-templated; GO:0006355|regulation of transcription, DNA-templated	GO:0005634|nucleus	GO:0003677|DNA binding; GO:0046983|protein dimerization activity	--	--	795	XP_014628143.1	XP_014628143.1 transcription factor BHLH094 [Glycine max]	sp|Q69WS3|BH094_ORYSJ	sp|Q69WS3|BH094_ORYSJ Transcription factor BHLH094 OS=Oryza sativa subsp. japonica GN=BHLH094 PE=1 SV=2	_	_	_	_	_	PF00010.23|HLH|Helix-loop-helix DNA-binding domain|Glyma.01G039200.1|m.724:147-194
Glyma.01G039300	0	0	1.42834939276016	0	0	0	0	0	0	0	0	0	Gm01	4248067	4249215	-	Glyma.01G039300	--	GO:0006351|transcription, DNA-templated; GO:0006355|regulation of transcription, DNA-templated; GO:0009734|auxin-activated signaling pathway; GO:1901332|negative regulation of lateral root development	GO:0005634|nucleus	--	ko:K14484|IAA	ko04075|Plant hormone signal transduction	339	KRH74730.1	KRH74730.1 hypothetical protein GLYMA_01G039300, partial [Glycine max]	sp|Q38826|IAA8_ARATH	sp|Q38826|IAA8_ARATH Auxin-responsive protein IAA8 OS=Arabidopsis thaliana GN=IAA8 PE=1 SV=1	_	_	_	_	_	PF02309.13|AUX_IAA|AUX/IAA family|Glyma.01G039300.2|m.726:5-108
Glyma.01G039400	0.0974984741960081	0.333257921639201	0.412679355805991	0.10448083983312	0.400098319411766	0.375477199959854	0.304819702227754	0.263843912918004	0.307279055110147	0.945079742534012	0.530469486576106	0.280957389865366	Gm01	4262612	4265551	+	Glyma.01G039400	--	--	--	--	--	--	960	XP_006573083.1	XP_006573083.1 myosin-11 isoform X1 [Glycine max]	_	_	_	_	_	_	_	_
Glyma.01G039500	9.75516897374796	8.04236465866142	9.39589644408182	14.8501867587926	13.2181785403815	14.4460957801318	16.1619803130505	15.6351948395854	14.783979490205	61.3104363187757	64.028597677958	58.3018531692029	Gm01	4282352	4287016	+	Glyma.01G039500	--	--	--	--	--	--	1539	XP_003517757.1	XP_003517757.1 uncharacterized protein LOC100787325 [Glycine max]	_	_	_	_	_	_	_	PF07059.9|DUF1336|Protein of unknown function (DUF1336)|Glyma.01G039500.5|m.731:257-498
Glyma.01G039600	5.01926417394661	4.73549597571822	4.21362054823992	2.27975183718141	2.0110430800086	2.02806374939192	0.806855639252538	0.779557601861021	0.863065890654344	0	0	0	Gm01	4292576	4294492	-	Glyma.01G039600	--	--	--	--	--	--	1917	NP_001241099.1	NP_001241099.1 probable leucine-rich repeat receptor-like protein kinase At1g35710-like precursor [Glycine max]	_	_	_	_	_	_	_	PF13855.3|LRR_8|Leucine rich repeat|Glyma.01G039600.1|m.733:120-166;PF13855.3|LRR_8|Leucine rich repeat|Glyma.01G039600.1|m.733:154-214;PF13855.3|LRR_8|Leucine rich repeat|Glyma.01G039600.1|m.733:280-335;PF13855.3|LRR_8|Leucine rich repeat|Glyma.01G039600.1|m.733:424-482;PF00560.30|LRR_1|Leucine Rich Repeat|Glyma.01G039600.1|m.733:228-249;PF00560.30|LRR_1|Leucine Rich Repeat|Glyma.01G039600.1|m.7…
Glyma.01G039700	0	0	0	0	0	0.0114278774954492	0	0.0168635257257846	0.0113853178527467	0	0	0	Gm01	4296727	4302273	-	Glyma.01G039700	--	GO:0001927|exocyst assembly; GO:0051601|exocyst localization	GO:0000145|exocyst	--	ko:K19986|EXOC8,SEC84	--	2253	XP_014628338.1	XP_014628338.1 exocyst complex component EXO84A [Glycine max]	sp|F4I4B6|EX84A_ARATH	sp|F4I4B6|EX84A_ARATH Exocyst complex component EXO84A OS=Arabidopsis thaliana GN=EXO84A PE=3 SV=1	_	_	_	_	_	PF16528.2|Exo84_C|Exocyst component 84 C-terminal|Glyma.01G039700.1|m.734:152-363;PF08700.8|Vps51|Vps51/Vps67|Glyma.01G039700.1|m.734:36-116
Glyma.01G039800	3.73027026157121	3.44210059909034	4.31695184233844	2.84034655124242	3.33937042805856	3.00851840969398	2.39330828129638	2.92003779680145	1.98705867848326	1.73535769103794	1.15114922491215	1.87598048527735	Gm01	4308478	4313381	+	Glyma.01G039800	--	GO:0010405|arabinogalactan protein metabolic process; GO:0018258|protein O-linked glycosylation via hydroxyproline; GO:0048354|mucilage biosynthetic process involved in seed coat development; GO:1900056|negative regulation of leaf senescence	GO:0000139|Golgi membrane; GO:0005794|Golgi apparatus; GO:0009507|chloroplast; GO:0016021|integral component of membrane	GO:0030246|carbohydrate binding; GO:1990714|hydroxyproline O-galactosyltransferase activity	ko:K20843|GALT2S	--	1917	KRH74738.1	KRH74738.1 hypothetical protein GLYMA_01G039800 [Glycine max]	sp|Q9LV16|B3GTJ_ARATH	sp|Q9LV16|B3GTJ_ARATH Hydroxyproline O-galactosyltransferase GALT6 OS=Arabidopsis thaliana GN=GALT6 PE=2 SV=2	_	_	_	_	_	PF00337.19|Gal-bind_lectin|Galactoside-binding lectin|Glyma.01G039800.1|m.735:151-358;PF01762.18|Galactosyl_T|Galactosyltransferase|Glyma.01G039800.1|m.735:406-585
Glyma.01G039900	1.32094706975237	1.8342623509577	1.41997197696685	1.16999281472111	1.5774485711575	1.06414045149913	0.495156428734024	0.791531738754013	0.762810557566565	0	0.342238378436197	0.815682744770418	Gm01	4316471	4317700	-	Glyma.01G039900	--	--	--	--	--	--	936	XP_003517759.1	XP_003517759.1 wall-associated receptor kinase-like 15 [Glycine max]	_	_	_	_	_	_	_	PF13947.3|GUB_WAK_bind|Wall-associated receptor kinase galacturonan-binding|Glyma.01G039900.2|m.737:25-123;PF14380.3|WAK_assoc|Wall-associated receptor kinase C-terminal|Glyma.01G039900.2|m.737:204-257
Glyma.01G040000	39.8719183966319	36.0088008550831	36.1541311338883	18.3764847590262	17.6013121308076	16.1827945745409	15.9126217434149	16.081062895816	18.2782353194481	9.96694267079184	12.2277712159916	15.7463124715505	Gm01	4328531	4329828	+	Glyma.01G040000	--	GO:0006749|glutathione metabolic process; GO:0009407|toxin catabolic process	GO:0005737|cytoplasm; GO:0005829|cytosol	GO:0004364|glutathione transferase activity	ko:K00799|GST,gst	ko00480|Glutathione metabolism; ko00980|Metabolism of xenobiotics by cytochrome P450; ko00982|Drug metabolism - cytochrome P450; ko01524|Platinum drug resistance; ko05204|Chemical carcinogenesis; ko05418|Fluid shear stress and atherosclerosis	708	NP_001235768.1	NP_001235768.1 tau class glutathione S-transferase [Glycine max]	sp|Q9FUS9|GSTUI_ARATH	sp|Q9FUS9|GSTUI_ARATH Glutathione S-transferase U18 OS=Arabidopsis thaliana GN=GSTU18 PE=2 SV=1	_	_	_	_	_	PF02798.17|GST_N|Glutathione S-transferase, N-terminal domain|Glyma.01G040000.1|m.738:6-77;PF13417.3|GST_N_3|Glutathione S-transferase, N-terminal domain|Glyma.01G040000.1|m.738:8-81;PF13409.3|GST_N_2|Glutathione S-transferase, N-terminal domain|Glyma.01G040000.1|m.738:13-77;PF00043.22|GST_C|Glutathione S-transferase, C-terminal domain|Glyma.01G040000.1|m.738:103-206;PF14497.3|GST_C_3|Glutathione…
Glyma.01G040100	0.128657780382361	0	0	0.196959462424732	0	0	0	0	0.0440740912753237	0	0	0	Gm01	4333703	4334578	+	Glyma.01G040100	--	GO:0006749|glutathione metabolic process; GO:0009407|toxin catabolic process	GO:0005737|cytoplasm	GO:0004364|glutathione transferase activity	ko:K00799|GST,gst	ko00480|Glutathione metabolism; ko00980|Metabolism of xenobiotics by cytochrome P450; ko00982|Drug metabolism - cytochrome P450; ko01524|Platinum drug resistance; ko05204|Chemical carcinogenesis; ko05418|Fluid shear stress and atherosclerosis	291	KHN01152.1	KHN01152.1 Glutathione S-transferase U18 [Glycine soja]	sp|P46417|GSTX3_SOYBN	sp|P46417|GSTX3_SOYBN Glutathione S-transferase 3 OS=Glycine max GN=GST3 PE=1 SV=1	_	_	_	_	_	_
Glyma.01G040200	3.95636361673674	4.4245307043162	4.90142100134586	1.76823500361948	2.13890228438883	1.77124806789572	1.42310961283231	1.58081799739809	1.72826702596642	0.571963153874012	0.722341428529165	0.892687309643149	Gm01	4337821	4339176	+	Glyma.01G040200	--	GO:0006749|glutathione metabolic process; GO:0009407|toxin catabolic process	GO:0005737|cytoplasm; GO:0005829|cytosol	GO:0004364|glutathione transferase activity	ko:K00799|GST,gst	ko00480|Glutathione metabolism; ko00980|Metabolism of xenobiotics by cytochrome P450; ko00982|Drug metabolism - cytochrome P450; ko01524|Platinum drug resistance; ko05204|Chemical carcinogenesis; ko05418|Fluid shear stress and atherosclerosis	705	NP_001238627.1	NP_001238627.1 glutathione S-transferase GST 5 [Glycine max]	sp|Q9FUS9|GSTUI_ARATH	sp|Q9FUS9|GSTUI_ARATH Glutathione S-transferase U18 OS=Arabidopsis thaliana GN=GSTU18 PE=2 SV=1	_	_	_	_	_	PF02798.17|GST_N|Glutathione S-transferase, N-terminal domain|Glyma.01G040200.1|m.739:6-78;PF13417.3|GST_N_3|Glutathione S-transferase, N-terminal domain|Glyma.01G040200.1|m.739:11-80;PF13409.3|GST_N_2|Glutathione S-transferase, N-terminal domain|Glyma.01G040200.1|m.739:14-78;PF00043.22|GST_C|Glutathione S-transferase, C-terminal domain|Glyma.01G040200.1|m.739:102-202;PF13410.3|GST_C_2|Glutathion…
Glyma.01G040300	6.01420375295886	5.57320694485983	5.21361342181375	0.812981610859532	0.958470363287446	0.858233599908237	0.118592467736026	0.314367215391665	0.336557262951355	0	0	0	Gm01	4345263	4350573	+	Glyma.01G040300	--	--	--	--	--	--	1410	XP_003517761.1	XP_003517761.1 tetratricopeptide repeat protein 38 [Glycine max]	_	_	_	_	_	_	_	_
Glyma.01G040400	13.2692354421531	13.2899708702122	12.2571430941569	17.9370219391124	19.7196696573138	20.8843769469196	51.337500178033	49.0098053835778	44.6720795815254	36.1250820067884	37.0429539778569	34.9938211493328	Gm01	4361956	4370404	+	Glyma.01G040400	--	--	--	--	--	--	1617	XP_003517906.1	XP_003517906.1 uncharacterized protein LOC100811752 [Glycine max]	_	_	_	_	_	_	_	PF04601.10|DUF569|Domain of unknown function (DUF569)|Glyma.01G040400.2|m.742:1-146;PF04601.10|DUF569|Domain of unknown function (DUF569)|Glyma.01G040400.2|m.742:219-360
Glyma.01G040500	2.07350792327411	2.02852647954296	1.77716989663863	1.02348577795709	1.16338687770065	0.919535999901683	0.746497229945519	0.917717957975667	0.663848890327081	0	0.527174645044577	0.372283083879574	Gm01	4373165	4374803	+	Glyma.01G040500	--	--	--	--	--	--	966	NP_001240072.1	NP_001240072.1 uncharacterized protein LOC100813905 [Glycine max]	_	_	_	_	_	_	_	PF06695.8|Sm_multidrug_ex|Putative small multi-drug export protein|Glyma.01G040500.1|m.743:159-279
Glyma.01G040600	1.52630704928427	1.60635113308104	1.29312795744163	0.70441347307838	0.392315964677671	0.385896402836438	0.526307399529934	0.728892536406573	0.676648279003891	1.45048209885316	0	0.646808379546167	Gm01	4381651	4383658	+	Glyma.01G040600	--	GO:0006457|protein folding	GO:0005829|cytosol; GO:0005886|plasma membrane; GO:0070062|extracellular exosome	GO:0001671|ATPase activator activity; GO:0051082|unfolded protein binding; GO:0051087|chaperone binding	ko:K09510|DNAJB4	--	834	XP_003517910.1	XP_003517910.1 dnaJ homolog subfamily B member 5 [Glycine max]	sp|Q9D832|DNJB4_MOUSE	sp|Q9D832|DNJB4_MOUSE DnaJ homolog subfamily B member 4 OS=Mus musculus GN=Dnajb4 PE=1 SV=1	_	_	_	_	_	PF01556.15|DnaJ_C|DnaJ C terminal domain|Glyma.01G040600.1|m.744:99-257;PF00226.28|DnaJ|DnaJ domain|Glyma.01G040600.1|m.744:5-71
Glyma.01G040700	8.30490600345853	6.95286311333584	7.7587677446498	38.1414124447318	36.7412429528567	35.4098539242715	17.9445760982587	17.4023093067069	22.3601499470831	5.80192839541264	3.25659924612669	11.2113452454669	Gm01	4384488	4385321	-	Glyma.01G040700	--	GO:0006662|glycerol ether metabolic process; GO:0034599|cellular response to oxidative stress; GO:0045454|cell redox homeostasis	GO:0005739|mitochondrion; GO:0005829|cytosol; GO:0005886|plasma membrane	GO:0004791|thioredoxin-disulfide reductase activity; GO:0015035|protein disulfide oxidoreductase activity; GO:0016671|oxidoreductase activity, acting on a sulfur group of donors, disulfide as acceptor; GO:0047134|protein-disulfide reductase activity	ko:K03671|trxA	ko04621|NOD-like receptor signaling pathway; ko05418|Fluid shear stress and atherosclerosis	417	NP_001237762.1	NP_001237762.1 uncharacterized protein LOC100527298 [Glycine max]	sp|Q38879|TRXH2_ARATH	sp|Q38879|TRXH2_ARATH Thioredoxin H2 OS=Arabidopsis thaliana GN=TRX2 PE=2 SV=2	_	_	_	_	_	PF00085.17|Thioredoxin|Thioredoxin|Glyma.01G040700.1|m.745:45-136;PF00578.18|AhpC-TSA|AhpC/TSA family|Glyma.01G040700.1|m.745:49-127
Glyma.01G040900	0.513447918321669	0.600057825991204	0.724419391927909	4.51734058434884	4.03039058556272	3.95884133936375	21.4482456774279	21.1524661105687	23.7308048588117	3.67581838120145	4.21773738278001	4.52578022009651	Gm01	4391115	4394213	-	Glyma.01G040900	--	GO:0000398|mRNA splicing, via spliceosome; GO:0008380|RNA splicing; GO:0035194|posttranscriptional gene silencing by RNA	GO:0005681|spliceosomal complex; GO:0005737|cytoplasm; GO:0016020|membrane	GO:0003723|RNA binding; GO:0003724|RNA helicase activity; GO:0005524|ATP binding	ko:K12813|DHX16	ko03040|Spliceosome	3099	XP_014628468.1	XP_014628468.1 pre-mRNA-splicing factor ATP-dependent RNA helicase DEAH1 [Glycine max]	sp|Q8VY00|ESP3_ARATH	sp|Q8VY00|ESP3_ARATH Pre-mRNA-splicing factor ATP-dependent RNA helicase DEAH1 OS=Arabidopsis thaliana GN=ESP3 PE=1 SV=1	_	_	_	_	_	PF07717.13|OB_NTP_bind|Oligonucleotide/oligosaccharide-binding (OB)-fold|Glyma.01G040900.4|m.747:936-1020;PF04408.20|HA2|Helicase associated domain (HA2)|Glyma.01G040900.4|m.747:795-885;PF00271.28|Helicase_C|Helicase conserved C-terminal domain|Glyma.01G040900.4|m.747:606-733;PF00270.26|DEAD|DEAD/DEAH box helicase|Glyma.01G040900.4|m.747:408-561
Glyma.01G041000	0	0	0	0.144735362539386	0	0.130035393925491	0.10556526484078	0.191886482122185	0	0	0.857324422749261	0	Gm01	4389518	4389715	+	Glyma.01G041000	--	--	--	--	--	--	198	KRH74750.1	KRH74750.1 hypothetical protein GLYMA_01G041000 [Glycine max]	_	_	_	_	_	_	_	_
Glyma.01G041100	0	0	0	0.38210135710398	0.569028720941178	0.343293439963295	0.27869229917966	0.472808291949064	0.786634381081977	0	0	0	Gm01	4395911	4396586	-	Glyma.01G041100	--	GO:0006662|glycerol ether metabolic process; GO:0034599|cellular response to oxidative stress; GO:0045454|cell redox homeostasis	GO:0005739|mitochondrion; GO:0005829|cytosol; GO:0005886|plasma membrane	GO:0004791|thioredoxin-disulfide reductase activity; GO:0015035|protein disulfide oxidoreductase activity; GO:0016671|oxidoreductase activity, acting on a sulfur group of donors, disulfide as acceptor; GO:0047134|protein-disulfide reductase activity	ko:K03671|trxA	ko04621|NOD-like receptor signaling pathway; ko05418|Fluid shear stress and atherosclerosis	375	XP_003517914.1	XP_003517914.1 thioredoxin H2 [Glycine max]	sp|Q38879|TRXH2_ARATH	sp|Q38879|TRXH2_ARATH Thioredoxin H2 OS=Arabidopsis thaliana GN=TRX2 PE=2 SV=2	_	_	_	_	_	PF00085.17|Thioredoxin|Thioredoxin|Glyma.01G041100.1|m.748:29-122;PF13098.3|Thioredoxin_2|Thioredoxin-like domain|Glyma.01G041100.1|m.748:35-118;PF14595.3|Thioredoxin_9|Thioredoxin|Glyma.01G041100.1|m.748:10-118
Glyma.01G041200	3.39018316574466	3.30633843516058	3.17723388547044	15.4946613313819	16.6900156339046	14.9684049117854	3.53851442856065	3.19105708852012	3.56826619285731	1.05835701701097	0	1.17987355324038	Gm01	4412872	4413919	-	Glyma.01G041200	--	GO:0006662|glycerol ether metabolic process; GO:0034599|cellular response to oxidative stress; GO:0045454|cell redox homeostasis	GO:0005739|mitochondrion; GO:0005829|cytosol; GO:0005886|plasma membrane	GO:0004791|thioredoxin-disulfide reductase activity; GO:0015035|protein disulfide oxidoreductase activity; GO:0016671|oxidoreductase activity, acting on a sulfur group of donors, disulfide as acceptor; GO:0047134|protein-disulfide reductase activity	ko:K03671|trxA	ko04621|NOD-like receptor signaling pathway; ko05418|Fluid shear stress and atherosclerosis	381	NP_001236052.1	NP_001236052.1 TRX domain-containing protein [Glycine max]	sp|Q38879|TRXH2_ARATH	sp|Q38879|TRXH2_ARATH Thioredoxin H2 OS=Arabidopsis thaliana GN=TRX2 PE=2 SV=2	_	_	_	_	_	PF00085.17|Thioredoxin|Thioredoxin|Glyma.01G041200.1|m.749:32-123;PF13098.3|Thioredoxin_2|Thioredoxin-like domain|Glyma.01G041200.1|m.749:37-120;PF14595.3|Thioredoxin_9|Thioredoxin|Glyma.01G041200.1|m.749:17-121
Glyma.01G041300	18.0217313914339	17.9825079864374	18.1525574952593	24.5544999615477	27.4966898709831	30.1341752808944	23.9413518758366	26.2167589175975	26.0336881784985	12.1030346346886	13.1015282590609	11.9338798857056	Gm01	4421355	4426583	-	Glyma.01G041300	--	--	--	--	--	--	1341	XP_003517917.1	XP_003517917.1 uncharacterized protein LOC100819759 [Glycine max]	_	_	_	_	_	_	_	_
Glyma.01G041400	1.62780061266379	1.55627692874989	1.40587134273503	3.17648672471706	3.64233360022735	3.33066501735725	4.58877416926253	4.65656889787653	3.9653907048871	3.67953751968869	3.78133912062839	4.05374913557759	Gm01	4449336	4453542	-	Glyma.01G041400	--	GO:0015706|nitrate transport; GO:0042128|nitrate assimilation	GO:0005886|plasma membrane; GO:0016021|integral component of membrane	GO:0015293|symporter activity; GO:0080054|low-affinity nitrate transmembrane transporter activity	--	--	1863	XP_014628550.1	XP_014628550.1 protein NRT1/ PTR FAMILY 2.13 [Glycine max]	sp|Q8RX77|PTR21_ARATH	sp|Q8RX77|PTR21_ARATH Protein NRT1/ PTR FAMILY 2.13 OS=Arabidopsis thaliana GN=NPF2.13 PE=1 SV=1	_	_	_	_	_	PF00854.18|PTR2|POT family|Glyma.01G041400.1|m.752:126-556
Glyma.01G041450	0	0	0	0	0	0.0908183703606601	0.0552960911070755	0.0670079778839376	0	0.355585558625378	0	0	Gm01	4468734	4469300	-	Glyma.01G041450	--	GO:0015706|nitrate transport; GO:0042128|nitrate assimilation	GO:0005886|plasma membrane; GO:0016021|integral component of membrane	GO:0015293|symporter activity; GO:0080054|low-affinity nitrate transmembrane transporter activity	ko:K14638|SLC15A3_4,PHT	--	567	KHN01164.1	KHN01164.1 Nitrate transporter 1.7 [Glycine soja]	sp|Q8RX77|PTR21_ARATH	sp|Q8RX77|PTR21_ARATH Protein NRT1/ PTR FAMILY 2.13 OS=Arabidopsis thaliana GN=NPF2.13 PE=1 SV=1	_	_	_	_	_	PF00854.18|PTR2|POT family|Glyma.01G041450.1|m.753:1-159
Glyma.01G041500	3.55361234135257	3.01090168585224	3.54079241360781	4.73016400082871	4.14687919218716	4.06749708064618	4.30412817265885	3.58583233000531	3.40034166742671	6.61677451658305	5.9532740321025	6.07475437546737	Gm01	4477335	4481601	+	Glyma.01G041500	--	GO:0019252|starch biosynthetic process; GO:2000014|regulation of endosperm development	GO:0009507|chloroplast	GO:2001066|amylopectin binding; GO:2001070|starch binding; GO:2001071|maltoheptaose binding	--	--	1554	XP_003517764.1	XP_003517764.1 protein PTST homolog 2, chloroplastic [Glycine max]	sp|Q9LFY0|PTST2_ARATH	sp|Q9LFY0|PTST2_ARATH Protein PTST homolog 2, chloroplastic OS=Arabidopsis thaliana GN=PTST2 PE=1 SV=1	_	_	_	_	_	PF16561.2|AMPK1_CBM|Glycogen recognition site of AMP-activated protein kinase|Glyma.01G041500.1|m.754:439-516
Glyma.01G041600	1.09555537417194	1.13629927480033	1.10141168187972	1.17887505213378	0.904943894626556	1.21200928231316	0.487534238386811	0.644504214761538	0.337228479554449	0	0	0.381282293286332	Gm01	4482549	4485009	-	Glyma.01G041600	--	GO:0006810|transport; GO:0010507|negative regulation of autophagy; GO:0021702|cerebellar Purkinje cell differentiation; GO:0031175|neuron projection development; GO:0050885|neuromuscular process controlling balance	GO:0005737|cytoplasm; GO:0005794|Golgi apparatus; GO:0005829|cytosol; GO:0016020|membrane	GO:0004842|ubiquitin-protein transferase activity; GO:0005086|ARF guanyl-nucleotide exchange factor activity	--	--	1179	KRH74759.1	KRH74759.1 hypothetical protein GLYMA_01G041600 [Glycine max]	sp|Q15751|HERC1_HUMAN	sp|Q15751|HERC1_HUMAN Probable E3 ubiquitin-protein ligase HERC1 OS=Homo sapiens GN=HERC1 PE=1 SV=2	_	_	_	_	_	PF00415.15|RCC1|Regulator of chromosome condensation (RCC1) repeat|Glyma.01G041600.3|m.755:19-66;PF00415.15|RCC1|Regulator of chromosome condensation (RCC1) repeat|Glyma.01G041600.3|m.755:70-118;PF00415.15|RCC1|Regulator of chromosome condensation (RCC1) repeat|Glyma.01G041600.3|m.755:122-171;PF00415.15|RCC1|Regulator of chromosome condensation (RCC1) repeat|Glyma.01G041600.3|m.755:179-228;PF0041…
Glyma.01G041651	11.2546183912104	11.4433770352821	10.9545326716233	13.4128044873829	15.329997504808	15.2444233043061	15.8593734179293	15.1896988770329	11.1076772591732	25.6240798787507	18.4735796847204	24.6318807553198	Gm01	4486854	4488491	-	Glyma.01G041651	--	GO:0006351|transcription, DNA-templated	--	GO:0003700|DNA-binding transcription factor activity; GO:0003723|RNA binding	--	--	657	KRH74759.1	KRH74759.1 hypothetical protein GLYMA_01G041600 [Glycine max]	sp|P0CJ66|Y1705_ARATH	sp|P0CJ66|Y1705_ARATH Uncharacterized protein At1g27050 OS=Arabidopsis thaliana GN=At1g27050 PE=2 SV=1	_	_	_	_	_	PF00076.19|RRM_1|RNA recognition motif. (a.k.a. RRM, RBD, or RNP domain)|Glyma.01G041651.1|m.756:73-123
Glyma.01G041700	14.7732016423563	15.4442663685033	15.8091096502792	20.0496281129654	20.4627399181739	18.1814226249217	5.51795153926147	6.225928751095	7.5493738004349	2.35094463316918	2.21688740658671	1.67735755143502	Gm01	4521875	4523509	-	Glyma.01G041700	--	GO:0006351|transcription, DNA-templated; GO:0009637|response to blue light; GO:0030308|negative regulation of cell growth; GO:0045893|positive regulation of transcription, DNA-templated; GO:0048510|regulation of timing of transition from vegetative to reproductive phase; GO:0048573|photoperiodism, flowering	GO:0005634|nucleus	GO:0003700|DNA-binding transcription factor activity; GO:0043565|sequence-specific DNA binding	ko:K09338|HD-ZIP	--	1038	KHN01166.1	KHN01166.1 Homeobox-leucine zipper protein HAT5 [Glycine soja]	sp|Q940J1|ATB16_ARATH	sp|Q940J1|ATB16_ARATH Homeobox-leucine zipper protein ATHB-16 OS=Arabidopsis thaliana GN=ATHB-16 PE=2 SV=2	_	_	_	_	_	PF02183.15|HALZ|Homeobox associated leucine zipper|Glyma.01G041700.1|m.758:141-182;PF00046.26|Homeobox|Homeobox domain|Glyma.01G041700.1|m.758:86-139;PF05920.8|Homeobox_KN|Homeobox KN domain|Glyma.01G041700.1|m.758:110-137
Glyma.01G042100	0.79612547205568	0.976790459976968	0.847494769011536	3.35985676074189	3.56460520589589	2.85584628934983	6.39070272256808	6.89997322610395	6.2874730796751	17.033161336705	19.1212909184215	18.4979761971128	Gm01	4594807	4600997	+	Glyma.01G042100	--	GO:0009624|response to nematode; GO:0010119|regulation of stomatal movement; GO:0042128|nitrate assimilation; GO:0080168|abscisic acid transport	GO:0005886|plasma membrane; GO:0016021|integral component of membrane	GO:0015293|symporter activity; GO:0090440|abscisic acid transmembrane transporter activity	--	--	1740	XP_006573086.1	XP_006573086.1 protein NRT1/ PTR FAMILY 4.6 [Glycine max]	sp|Q8H157|PTR19_ARATH	sp|Q8H157|PTR19_ARATH Protein NRT1/ PTR FAMILY 4.6 OS=Arabidopsis thaliana GN=NPF4.6 PE=1 SV=1	_	_	_	_	_	PF00854.18|PTR2|POT family|Glyma.01G042100.1|m.759:99-532
Glyma.01G042200	0.756351799823578	0.908885240834184	0.222318844878648	1.30261826285448	2.15541182174689	0.845230060515688	1.1084352808282	1.59905401768487	2.52624677719015	0	1.28598663412389	1.36221764783208	Gm01	4603187	4603384	-	Glyma.01G042200	--	--	--	--	--	--	198	KRH74768.1	KRH74768.1 hypothetical protein GLYMA_01G042200 [Glycine max]	_	_	_	_	_	_	_	_
Glyma.01G042300	11.6436887496414	11.7756645264075	12.3974476450567	8.48587381161444	9.97800569392306	9.21057151266285	8.73074510457373	9.20769427116331	9.95068304907346	8.58831770441716	7.65209912811189	9.89044376564928	Gm01	4604943	4609181	-	Glyma.01G042300	--	GO:0018298|protein-chromophore linkage	GO:0005622|intracellular	GO:0000155|phosphorelay sensor kinase activity; GO:0009881|photoreceptor activity	--	--	1167	NP_001278942.1	NP_001278942.1 proteolipid protein 2 [Glycine max]	sp|O64511|TLOV1_ARATH	sp|O64511|TLOV1_ARATH Protein TWIN LOV 1 OS=Arabidopsis thaliana GN=TLP1 PE=1 SV=2	_	_	_	_	_	PF13426.4|PAS_9|PAS domain|Glyma.01G042300.1|m.760:33-134;PF13426.4|PAS_9|PAS domain|Glyma.01G042300.1|m.760:248-346;PF00989.22|PAS|PAS fold|Glyma.01G042300.1|m.760:47-128;PF00989.22|PAS|PAS fold|Glyma.01G042300.1|m.760:260-345;PF08447.9|PAS_3|PAS fold|Glyma.01G042300.1|m.760:260-345;PF13188.4|PAS_8|PAS domain|Glyma.01G042300.1|m.760:260-284
Glyma.01G042400	12.8983347326621	11.7994979572254	12.7941784022237	11.0669600380726	11.0933614126575	11.0331860150805	10.5359283836213	10.0475194155116	9.5496551874458	9.28858861677512	10.0631067914166	8.71044048796691	Gm01	4630810	4634107	+	Glyma.01G042400	--	GO:0006468|protein phosphorylation; GO:0006952|defense response; GO:0007166|cell surface receptor signaling pathway	GO:0005886|plasma membrane	GO:0004675|transmembrane receptor protein serine/threonine kinase activity; GO:0005524|ATP binding	--	--	1476	XP_006573089.1	XP_006573089.1 probable serine/threonine-protein kinase PIX7 [Glycine max]	sp|Q9LFP7|PIX7_ARATH	sp|Q9LFP7|PIX7_ARATH Probable serine/threonine-protein kinase PIX7 OS=Arabidopsis thaliana GN=PIX7 PE=1 SV=1	_	_	_	_	_	PF07714.14|Pkinase_Tyr|Protein tyrosine kinase|Glyma.01G042400.1|m.763:140-415;PF00069.22|Pkinase|Protein kinase domain|Glyma.01G042400.1|m.763:138-413
Glyma.01G042500	0	0	0	0	0	0	0.0256151010275423	0	0.0943055923611706	0	0	0	Gm01	4637069	4640720	-	Glyma.01G042500	--	--	--	--	--	--	816	KRH74780.1	KRH74780.1 hypothetical protein GLYMA_01G042500 [Glycine max]	_	_	_	_	_	_	_	PF07063.10|DUF1338|Domain of unknown function (DUF1338)|Glyma.01G042500.1|m.764:74-174
Glyma.01G042600	0	0	0	0.0494096582462043	0.0981084001622721	0	0.216226783846288	0.0582276221612148	0.103194165434292	0.23174369165585	0	0	Gm01	4641417	4643837	+	Glyma.01G042600	--	--	GO:0005773|vacuole; GO:0005774|vacuolar membrane; GO:0005794|Golgi apparatus; GO:0005886|plasma membrane; GO:0009506|plasmodesma; GO:0016020|membrane	GO:0043424|protein histidine kinase binding	--	--	870	XP_003517933.1	XP_003517933.1 hypersensitive-induced response protein 1 [Glycine max]	sp|Q9FM19|HIR1_ARATH	sp|Q9FM19|HIR1_ARATH Hypersensitive-induced response protein 1 OS=Arabidopsis thaliana GN=HIR1 PE=1 SV=1	_	_	_	_	_	PF01145.22|Band_7|SPFH domain / Band 7 family|Glyma.01G042600.1|m.765:12-185
Glyma.01G042700	0	0	0	0	0	0	0	0	0	0	0	0	Gm01	4656139	4658861	+	Glyma.01G042700	--	GO:0009664|plant-type cell wall organization; GO:0045490|pectin catabolic process	--	GO:0030570|pectate lyase activity; GO:0046872|metal ion binding	ko:K01728|pel	ko00040|Pentose and glucuronate interconversions; ko02024|Quorum sensing	1347	XP_006573090.1	XP_006573090.1 probable pectate lyase 3 [Glycine max]	sp|Q9M9S2|PLY3_ARATH	sp|Q9M9S2|PLY3_ARATH Probable pectate lyase 3 OS=Arabidopsis thaliana GN=AT59 PE=2 SV=1	_	_	_	_	_	PF00544.16|Pec_lyase_C|Pectate lyase|Glyma.01G042700.1|m.766:183-364;PF04431.10|Pec_lyase_N|Pectate lyase, N terminus|Glyma.01G042700.1|m.766:40-88
Glyma.01G042800	43.5101624604836	41.0148152957161	40.9917111121881	61.7030391799311	61.2591411675882	62.5967669330662	100.417368341467	99.5613415974927	104.175486887002	108.804361255589	113.50768773002	96.5861549095395	Gm01	4662959	4668552	-	Glyma.01G042800	--	--	--	--	--	--	996	XP_006572907.1	XP_006572907.1 bZIP transcription factor bZIP109 isoform X1 [Glycine max]	_	_	_	_	_	_	_	PF07889.9|DUF1664|Protein of unknown function (DUF1664)|Glyma.01G042800.3|m.767:95-217
Glyma.01G042900	1.62679018397809	1.05500645584105	1.42085339967136	2.50820723238646	2.66677023159894	2.99662569800362	2.23161431372913	2.08323685432465	2.50779117116856	0.813476459536828	1.63322697294692	0.892924789640394	Gm01	4671815	4673425	-	Glyma.01G042900	--	GO:0006355|regulation of transcription, DNA-templated; GO:0009793|embryo development ending in seed dormancy; GO:0009846|pollen germination; GO:0070897|transcription preinitiation complex assembly	GO:0005634|nucleus	GO:0001093|TFIIB-class transcription factor binding; GO:0003690|double-stranded DNA binding; GO:0042803|protein homodimerization activity; GO:0046872|metal ion binding; GO:0070063|RNA polymerase binding	ko:K15196|BRF1,GTF3B	--	1611	XP_003517770.1	XP_003517770.1 plant-specific TFIIB-related protein PTF2 [Glycine max]	sp|O81787|PTF2_ARATH	sp|O81787|PTF2_ARATH Plant-specific TFIIB-related protein PTF2 OS=Arabidopsis thaliana GN=PTF2 PE=1 SV=1	_	_	_	_	_	_
Glyma.01G043000	2.64723129938252	2.72665572250255	2.19539859317665	2.71378804761349	2.04764123065954	2.35689151489952	1.49110936587602	1.98282698192925	1.50603173255566	1.01826773606358	0.857324422749261	0.794626961235379	Gm01	4674473	4678668	+	Glyma.01G043000	--	GO:0006281|DNA repair; GO:0006351|transcription, DNA-templated; GO:0006355|regulation of transcription, DNA-templated; GO:0006952|defense response; GO:0032211|negative regulation of telomere maintenance via telomerase	GO:0009295|nucleoid; GO:0009507|chloroplast; GO:0009508|plastid chromosome	GO:0003677|DNA binding; GO:0003697|single-stranded DNA binding; GO:0003729|mRNA binding; GO:0042162|telomeric DNA binding	--	--	792	XP_003517771.1	XP_003517771.1 single-stranded DNA-binding protein WHY1, chloroplastic isoform X1 [Glycine max]	sp|Q9M9S3|WHY1_ARATH	sp|Q9M9S3|WHY1_ARATH Single-stranded DNA-binding protein WHY1, chloroplastic OS=Arabidopsis thaliana GN=WHY1 PE=1 SV=1	_	_	_	_	_	PF08536.8|Whirly|Whirly transcription factor|Glyma.01G043000.1|m.769:82-221
Glyma.01G043100	0.0705073711699945	0.225937573992679	0.165797104655263	5.36992726438503	4.60795386072894	5.60033789770629	21.9844137135368	21.536818383273	18.8639600720039	15.7572617462042	13.9060927554414	17.7780947259441	Gm01	4685577	4686107	+	Glyma.01G043100	--	GO:0000919|cell plate assembly; GO:0006952|defense response	GO:0005634|nucleus; GO:0005856|cytoskeleton; GO:0009524|phragmoplast	GO:0004709|MAP kinase kinase kinase activity; GO:0005524|ATP binding	--	--	531	KHN01177.1	KHN01177.1 Mitogen-activated protein kinase kinase kinase 1 [Glycine soja]	sp|Q40541|NPK1_TOBAC	sp|Q40541|NPK1_TOBAC Mitogen-activated protein kinase kinase kinase NPK1 OS=Nicotiana tabacum GN=NPK1 PE=1 SV=1	_	_	_	_	_	PF00069.22|Pkinase|Protein kinase domain|Glyma.01G043100.2|m.770:1-92;PF07714.14|Pkinase_Tyr|Protein tyrosine kinase|Glyma.01G043100.2|m.770:1-87
Glyma.01G043300	0.329034398793308	0.0753125246642262	0	0.215876472940102	0.107161717691371	0.274764052701319	0.341148765474161	0.349804359122929	0.499174359566472	0	0.586080537585653	0	Gm01	4699242	4705144	+	Glyma.01G043300	--	GO:0006351|transcription, DNA-templated	GO:0005634|nucleus	GO:0003700|DNA-binding transcription factor activity; GO:0043565|sequence-specific DNA binding	--	--	1530	XP_014617466.1	XP_014617466.1 probable WRKY transcription factor 61 [Glycine max]	sp|Q8VWV6|WRK61_ARATH	sp|Q8VWV6|WRK61_ARATH Probable WRKY transcription factor 61 OS=Arabidopsis thaliana GN=WRKY61 PE=2 SV=1	_	_	_	_	_	PF03106.12|WRKY|WRKY DNA -binding domain|Glyma.01G043300.1|m.771:197-255
Glyma.01G043400	0	0	0	0.043029432106304	0	0.0193295855835189	0.0392303349070468	0	0	0	0	0	Gm01	4720584	4723326	+	Glyma.01G043400	--	GO:0005975|carbohydrate metabolic process	--	--	--	--	1332	XP_003517936.1	XP_003517936.1 SNF1-related protein kinase regulatory subunit gamma-1-like [Glycine max]	sp|Q9CAR3|KINGL_ARATH	sp|Q9CAR3|KINGL_ARATH SNF1-related protein kinase regulatory subunit gamma-1-like OS=Arabidopsis thaliana GN=CBSCBS2 PE=1 SV=1	_	_	_	_	_	PF00571.25|CBS|CBS domain|Glyma.01G043400.6|m.774:289-342;PF00571.25|CBS|CBS domain|Glyma.01G043400.6|m.774:373-419
Glyma.01G043600	9.82886579084463	6.88297406784232	8.34349547250456	3.87096146085731	5.1448130542612	3.28148141141385	2.93719825115819	2.34527922593782	3.0457213532941	0.658879123335259	1.84913110789056	1.17524659812964	Gm01	4743243	4745628	+	Glyma.01G043600	--	GO:0016567|protein ubiquitination	--	GO:0005524|ATP binding; GO:0016740|transferase activity	ko:K10573|UBE2A,UBC2,RAD6A	ko04120|Ubiquitin mediated proteolysis	459	NP_001236381.1	NP_001236381.1 uncharacterized protein LOC100500581 [Glycine max]	sp|P35130|UBC2_MEDSA	sp|P35130|UBC2_MEDSA Ubiquitin-conjugating enzyme E2 2 OS=Medicago sativa GN=UBC2 PE=2 SV=1	_	_	_	_	_	PF00179.23|UQ_con|Ubiquitin-conjugating enzyme|Glyma.01G043600.1|m.775:8-144
Glyma.01G043700	0.14238703345672	0.223663034657182	0.256039689806551	0.0320554829785218	0.0763796940860642	0.0345597422781841	0	0	0.0344310350634073	0	0	0	Gm01	4746552	4749954	-	Glyma.01G043700	--	--	GO:0016021|integral component of membrane	GO:0004674|protein serine/threonine kinase activity; GO:0005524|ATP binding	--	--	2235	XP_006573097.1	XP_006573097.1 probable LRR receptor-like serine/threonine-protein kinase At1g14390 [Glycine max]	sp|Q9M9S4|Y1143_ARATH	sp|Q9M9S4|Y1143_ARATH Probable LRR receptor-like serine/threonine-protein kinase At1g14390 OS=Arabidopsis thaliana GN=At1g14390 PE=2 SV=1	_	_	_	_	_	PF07714.14|Pkinase_Tyr|Protein tyrosine kinase|Glyma.01G043700.1|m.776:443-656;PF00069.22|Pkinase|Protein kinase domain|Glyma.01G043700.1|m.776:442-721
Glyma.01G043800	10.1785641146471	11.9594686772649	10.1462536652064	7.12205765346736	6.90266814262274	6.42153509151199	5.10194678906027	6.17507030233627	5.7381497309499	3.7535081972982	4.76544692432435	5.79184028280376	Gm01	4764090	4768230	+	Glyma.01G043800	--	--	GO:0005829|cytosol; GO:0005875|microtubule associated complex; GO:0005886|plasma membrane	--	--	--	1692	XP_003517776.1	XP_003517776.1 protein IQ-DOMAIN 31 isoform X1 [Glycine max]	sp|Q8L4D8|IQD31_ARATH	sp|Q8L4D8|IQD31_ARATH Protein IQ-DOMAIN 31 OS=Arabidopsis thaliana GN=IQD31 PE=1 SV=1	_	_	_	_	_	PF13178.3|DUF4005|Protein of unknown function (DUF4005)|Glyma.01G043800.1|m.777:462-542;PF00612.24|IQ|IQ calmodulin-binding motif|Glyma.01G043800.1|m.777:116-136;PF00612.24|IQ|IQ calmodulin-binding motif|Glyma.01G043800.1|m.777:141-156;PF00612.24|IQ|IQ calmodulin-binding motif|Glyma.01G043800.1|m.777:165-181
Glyma.01G043925	0	0.111085973879734	0	0	0	0	0	0	0	0	0	0	Gm01	4782090	4782269	+	Glyma.01G043925	--	GO:0006793|phosphorus metabolic process; GO:0006874|cellular calcium ion homeostasis; GO:0006882|cellular zinc ion homeostasis; GO:0009624|response to nematode; GO:0030026|cellular manganese ion homeostasis; GO:0051592|response to calcium ion; GO:0055062|phosphate ion homeostasis	GO:0005773|vacuole; GO:0005774|vacuolar membrane; GO:0009705|plant-type vacuole membrane; GO:0016021|integral component of membrane	GO:0015369|calcium:proton antiporter activity	ko:K07300|chaA,CAX	--	180	XP_003544292.2	XP_003544292.2 vacuolar cation/proton exchanger 3 [Glycine max]	sp|Q93Z81|CAX3_ARATH	sp|Q93Z81|CAX3_ARATH Vacuolar cation/proton exchanger 3 OS=Arabidopsis thaliana GN=CAX3 PE=1 SV=1	_	_	_	_	_	_
Glyma.01G043951	0	0	0	0	0	0	0	0	0	0	0	0	Gm01	4787313	4788397	-	Glyma.01G043951	--	--	--	GO:0008234|cysteine-type peptidase activity	ko:K01369|LGMN	ko04142|Lysosome; ko04612|Antigen processing and presentation	333	XP_025983482.1	XP_025983482.1 uncharacterized protein LOC102669670 [Glycine max]	sp|O24325|VPE1_PHAVU	sp|O24325|VPE1_PHAVU Vacuolar-processing enzyme OS=Phaseolus vulgaris PE=1 SV=1	_	_	_	_	_	_
Glyma.01G043976	0	0	0	0	0	0	0	0	0	0	0	0	Gm01	4810754	4811086	-	Glyma.01G043976	--	--	--	--	--	--	333	_	_	_	_	_	_	_	_	_	_
Glyma.01G044000	19.9676875153425	19.9671129220423	21.6973732225183	9.00377134026932	9.22149381099711	8.39973310548488	6.84871501175549	6.25141662607425	6.33091500038224	1.57289867315353	1.80585357132291	4.97354358229754	Gm01	4819454	4820686	-	Glyma.01G044000	--	--	--	--	--	--	705	XP_003517945.1	XP_003517945.1 heme-binding protein 2 [Glycine max]	_	_	_	_	_	_	_	PF04832.9|SOUL|SOUL heme-binding protein|Glyma.01G044000.1|m.781:44-223
Glyma.01G044100	7.98162266427903	7.39314903830654	6.12563962879227	27.8461001141917	29.8210642386447	30.7672579384579	52.4661928522389	53.1683908400592	57.8395425304842	118.751767432968	108.359980558847	119.7296734546	Gm01	4836398	4839647	-	Glyma.01G044100	--	GO:0006468|protein phosphorylation; GO:0006952|defense response; GO:0007166|cell surface receptor signaling pathway	GO:0005634|nucleus; GO:0005737|cytoplasm; GO:0005886|plasma membrane	GO:0004675|transmembrane receptor protein serine/threonine kinase activity; GO:0005524|ATP binding	ko:K04733|IRAK4	ko04064|NF-kappa B signaling pathway; ko04620|Toll-like receptor signaling pathway; ko04621|NOD-like receptor signaling pathway; ko04624|Toll and Imd signaling pathway; ko04722|Neurotrophin signaling pathway; ko05133|Pertussis; ko05140|Leishmaniasis; ko05142|Chagas disease (American trypanosomiasis); ko05145|Toxoplasmosis; ko05152|Tuberculosis; ko05162|Measles; ko05164|Influenza A	1236	XP_003517946.2	XP_003517946.2 probable serine/threonine-protein kinase PBL3 isoform X1 [Glycine max]	sp|O49840|PBL3_ARATH	sp|O49840|PBL3_ARATH Probable serine/threonine-protein kinase PBL3 OS=Arabidopsis thaliana GN=PBL3 PE=1 SV=1	_	_	_	_	_	PF07714.14|Pkinase_Tyr|Protein tyrosine kinase|Glyma.01G044100.1|m.782:81-356;PF00069.22|Pkinase|Protein kinase domain|Glyma.01G044100.1|m.782:80-355
Glyma.01G044200	20.1524338688643	21.3244796988467	22.8739896712605	18.1815600434673	19.6409460324863	18.6296326747453	15.9553446207087	13.9143786824673	12.2701737493084	44.5669023938161	45.9847063489136	41.0146860371435	Gm01	4864069	4867378	+	Glyma.01G044200	--	GO:0009553|embryo sac development; GO:0009555|pollen development; GO:0030968|endoplasmic reticulum unfolded protein response; GO:0072334|UDP-galactose transmembrane transport	GO:0030173|integral component of Golgi membrane; GO:0030176|integral component of endoplasmic reticulum membrane	GO:0005459|UDP-galactose transmembrane transporter activity; GO:0005460|UDP-glucose transmembrane transporter activity; GO:0015297|antiporter activity	ko:K15275|SLC35B1	--	993	KRH74812.1	KRH74812.1 hypothetical protein GLYMA_01G044200 [Glycine max]	sp|Q9M9S6|UTR3_ARATH	sp|Q9M9S6|UTR3_ARATH UDP-galactose/UDP-glucose transporter 3 OS=Arabidopsis thaliana GN=UTR3 PE=1 SV=1	_	_	_	_	_	PF08449.8|UAA|UAA transporter family|Glyma.01G044200.1|m.783:15-315
Glyma.01G044300	7.54592842149569	7.65154551585988	8.06552088396956	19.9128931344886	16.7019353257224	18.7160244884851	8.88957730205735	9.57647420079556	12.0482538604453	5.25710319549105	5.68226652287301	5.95574227424257	Gm01	4869619	4875451	-	Glyma.01G044300	--	GO:0006351|transcription, DNA-templated; GO:0006355|regulation of transcription, DNA-templated; GO:0006357|regulation of transcription by RNA polymerase II; GO:0009553|embryo sac development; GO:0009554|megasporogenesis; GO:0009629|response to gravity; GO:0009737|response to abscisic acid; GO:0010052|guard cell differentiation; GO:0010235|guard mother cell cytokinesis; GO:0010376|stomatal complex…	GO:0005634|nucleus	GO:0000981|DNA-binding transcription factor activity, RNA polymerase II-specific; GO:0001135|RNA polymerase II transcription regulator recruiting activity; GO:0003700|DNA-binding transcription factor activity; GO:0043565|sequence-specific DNA binding; GO:0044212|transcription regulatory region DNA binding	ko:K09422|MYBP	--	1419	XP_006573101.1	XP_006573101.1 transcription factor MYB88 [Glycine max]	sp|F4IRB4|MYB88_ARATH	sp|F4IRB4|MYB88_ARATH Transcription factor MYB88 OS=Arabidopsis thaliana GN=MYB88 PE=1 SV=1	_	_	_	_	_	PF00249.28|Myb_DNA-binding|Myb-like DNA-binding domain|Glyma.01G044300.7|m.786:29-73;PF00249.28|Myb_DNA-binding|Myb-like DNA-binding domain|Glyma.01G044300.7|m.786:79-122;PF13921.3|Myb_DNA-bind_6|Myb-like DNA-binding domain|Glyma.01G044300.7|m.786:30-90;PF13921.3|Myb_DNA-bind_6|Myb-like DNA-binding domain|Glyma.01G044300.7|m.786:82-129
Glyma.01G044400	0.719988732524367	0.192264185561077	0.705434796249557	1.51554624812877	0.18238100030166	0.206306153824096	0.133986682297914	0	0.0411075659010231	0	0	0	Gm01	4868995	4869306	+	Glyma.01G044400	--	--	--	--	--	--	312	KRH74813.1	KRH74813.1 hypothetical protein GLYMA_01G044400 [Glycine max]	_	_	_	_	_	_	_	_
Glyma.01G044500	3.82034837665991	3.43459694750605	2.62018638606978	0.341161925985696	0.508061357983195	0.591130285651082	0.106642461420788	0	0.239933956075359	0	0	0	Gm01	4905586	4906173	-	Glyma.01G044500	--	--	--	--	--	--	588	XP_003517781.1	XP_003517781.1 uncharacterized protein LOC100803562 [Glycine max]	_	_	_	_	_	_	_	PF03703.11|bPH_2|Bacterial PH domain|Glyma.01G044500.1|m.787:107-176
Glyma.01G044600	10.5565471239075	10.728165970577	10.3515308731853	3.04241662762587	4.64446958302446	3.64455364344594	1.40777788113013	1.79269288777165	1.22984827298403	0	0.484447019704206	0	Gm01	4913822	4915584	-	Glyma.01G044600	--	GO:0006351|transcription, DNA-templated; GO:0009744|response to sucrose; GO:0009965|leaf morphogenesis; GO:0048826|cotyledon morphogenesis; GO:0080022|primary root development	GO:0005634|nucleus	GO:0003700|DNA-binding transcription factor activity; GO:0043565|sequence-specific DNA binding	ko:K09338|HD-ZIP	--	876	XP_006572886.1	XP_006572886.1 uncharacterized protein LOC100814080 isoform X2 [Glycine max]	sp|Q8LC03|ATB13_ARATH	sp|Q8LC03|ATB13_ARATH Homeobox-leucine zipper protein ATHB-13 OS=Arabidopsis thaliana GN=ATHB-13 PE=2 SV=2	_	_	_	_	_	PF02183.15|HALZ|Homeobox associated leucine zipper|Glyma.01G044600.1|m.790:141-181;PF00046.26|Homeobox|Homeobox domain|Glyma.01G044600.1|m.790:86-139
Glyma.01G044650	0.367053079326148	0.196034071552471	0.431560110646788	0.421435320335272	0	0.252421647031835	0.204920808220339	0.124161841373179	0	0	0	0	Gm01	4940806	4942529	-	Glyma.01G044650	--	--	--	--	--	--	102	_	_	_	_	_	_	_	_	_	_
Glyma.01G044800	0.929347158293864	0.496341585420086	1.87315452280733	1.06703836425314	0.857578746099294	0.867363744588112	0.148240584670032	0.404186419789283	0.136442133628928	0.714953942342515	0	0	Gm01	4975203	4976040	-	Glyma.01G044800	--	GO:0006351|transcription, DNA-templated; GO:0006355|regulation of transcription, DNA-templated; GO:0009416|response to light stimulus; GO:0040008|regulation of growth	GO:0005634|nucleus; GO:0005737|cytoplasm	GO:0046983|protein dimerization activity	--	--	282	XP_003517952.1	XP_003517952.1 transcription factor PRE6 [Glycine max]	sp|Q8GW32|PRE6_ARATH	sp|Q8GW32|PRE6_ARATH Transcription factor PRE6 OS=Arabidopsis thaliana GN=PRE6 PE=1 SV=1	_	_	_	_	_	_
Glyma.01G044900	1.85711379420968	3.41192634059182	2.22715842815931	2.55871444489272	1.72176349094305	1.89015733313124	1.45152239156073	1.55793548580155	1.01790163183486	1.80015189054098	2.69444818578339	3.03255595410236	Gm01	5021811	5023253	-	Glyma.01G044900	--	--	GO:0005768|endosome; GO:0005783|endoplasmic reticulum; GO:0005794|Golgi apparatus; GO:0005802|trans-Golgi network	GO:0003755|peptidyl-prolyl cis-trans isomerase activity	--	--	504	KHN01199.1	KHN01199.1 Putative peptidyl-prolyl cis-trans isomerase [Glycine soja]	sp|Q8LDR3|CYP23_ARATH	sp|Q8LDR3|CYP23_ARATH Peptidyl-prolyl cis-trans isomerase CYP23 OS=Arabidopsis thaliana GN=CYP23 PE=2 SV=1	_	_	_	_	_	PF00160.18|Pro_isomerase|Cyclophilin type peptidyl-prolyl cis-trans isomerase/CLD|Glyma.01G044900.1|m.793:34-167
Glyma.01G045000	0	0	0	0	0	0	0	0	0	0	0	0	Gm01	5032574	5032780	+	Glyma.01G045000	--	--	--	--	--	--	207	KRH74827.1	KRH74827.1 hypothetical protein GLYMA_01G045000 [Glycine max]	_	_	_	_	_	_	_	_
Glyma.01G045100	25.2147726872412	26.0411952150781	26.6460292852509	47.9846151288804	48.2740133921133	52.2437739721093	79.4311903818981	76.5206197405615	75.7613967718156	110.052408515154	111.326285311684	109.012859869447	Gm01	5052082	5053695	+	Glyma.01G045100	--	GO:0006511|ubiquitin-dependent protein catabolic process; GO:0030162|regulation of proteolysis; GO:0043161|proteasome-mediated ubiquitin-dependent protein catabolic process	GO:0005634|nucleus; GO:0005737|cytoplasm; GO:0019005|SCF ubiquitin ligase complex	GO:0031625|ubiquitin protein ligase binding	--	--	1614	XP_003517954.1	XP_003517954.1 F-box/kelch-repeat protein At1g26930 [Glycine max]	sp|Q8L736|SKI11_ARATH	sp|Q8L736|SKI11_ARATH F-box/kelch-repeat protein SKIP11 OS=Arabidopsis thaliana GN=SKIP11 PE=1 SV=2	_	_	_	_	_	PF01344.22|Kelch_1|Kelch motif|Glyma.01G045100.2|m.794:320-365;PF01344.22|Kelch_1|Kelch motif|Glyma.01G045100.2|m.794:368-415
Glyma.01G045200	16.1623700175415	16.5354203742292	14.9536757465097	18.1654743541236	15.6508810313512	16.3439568069957	23.395685498074	23.3220717779325	26.7724816084565	10.4664568936371	9.58516813631141	12.6098180078008	Gm01	5097483	5098031	+	Glyma.01G045200	--	--	--	--	--	--	549	XP_003517956.1	XP_003517956.1 uncharacterized protein LOC100819761 [Glycine max]	_	_	_	_	_	_	_	_
Glyma.01G045300	3.07916749879157	2.87516638276958	3.09284745963531	7.03953072115584	6.3845270432398	6.87147816919994	6.72823320323445	7.07722495827118	6.23115469527142	2.63551649334104	4.34545810354282	3.52573979438891	Gm01	5123987	5126420	+	Glyma.01G045300	--	--	--	--	--	--	918	XP_003517783.1	XP_003517783.1 uncharacterized protein LOC100806758 isoform X1 [Glycine max]	_	_	_	_	_	_	_	_
Glyma.01G045400	3.55607338142859	2.90256899492207	2.87938761996056	2.38813348189987	1.73360004587814	1.26889376330519	1.08630062852287	0.953242524090855	0.850440395629768	0	0	0	Gm01	5132544	5135226	-	Glyma.01G045400	--	GO:0009414|response to water deprivation; GO:0009737|response to abscisic acid; GO:0042538|hyperosmotic salinity response	GO:0009506|plasmodesma; GO:0016021|integral component of membrane	--	ko:K17279|REEP5_6	--	558	NP_001235434.1	NP_001235434.1 uncharacterized protein LOC100306464 [Glycine max]	sp|Q9S784|HA22C_ARATH	sp|Q9S784|HA22C_ARATH HVA22-like protein c OS=Arabidopsis thaliana GN=HVA22C PE=2 SV=1	_	_	_	_	_	PF03134.16|TB2_DP1_HVA22|TB2/DP1, HVA22 family|Glyma.01G045400.1|m.797:29-105
Glyma.01G045500	20.4390150561589	19.6471772329809	18.4545764179908	12.0597904572901	14.1018202418518	11.5688258419935	2.61480898280204	2.37647533915694	2.12236116965472	2.95321830340531	2.21763965884548	2.34909741645152	Gm01	5218814	5220076	-	Glyma.01G045500	--	GO:0006351|transcription, DNA-templated; GO:0006355|regulation of transcription, DNA-templated; GO:0008283|cell population proliferation; GO:0009735|response to cytokinin; GO:0009737|response to abscisic acid; GO:0009739|response to gibberellin; GO:0010029|regulation of seed germination; GO:0010229|inflorescence development; GO:0031347|regulation of defense response	GO:0005634|nucleus	GO:0003677|DNA binding; GO:0003700|DNA-binding transcription factor activity	--	--	1263	KRH74835.1	KRH74835.1 hypothetical protein GLYMA_01G045500 [Glycine max]	sp|Q93Z00|TCP14_ARATH	sp|Q93Z00|TCP14_ARATH Transcription factor TCP14 OS=Arabidopsis thaliana GN=TCP14 PE=1 SV=1	_	_	_	_	_	PF03634.10|TCP|TCP family transcription factor|Glyma.01G045500.1|m.798:70-232
Glyma.01G045700	14.1103319439449	13.4642898993928	14.2306404324835	12.7687136921682	15.9890398555917	14.8357969029364	11.063664138288	10.2461595931173	11.4721094466292	9.11835731490102	12.2265663907658	13.4031264042975	Gm01	5257862	5262178	-	Glyma.01G045700	--	GO:0015031|protein transport	GO:0005634|nucleus; GO:0005737|cytoplasm	GO:0005085|guanyl-nucleotide exchange factor activity	--	--	597	NP_001241181.1	NP_001241181.1 uncharacterized protein LOC100786093 [Glycine max]	sp|Q32PE2|MOG1_BOVIN	sp|Q32PE2|MOG1_BOVIN Ran guanine nucleotide release factor OS=Bos taurus GN=RANGRF PE=2 SV=1	_	_	_	_	_	PF04603.9|Mog1|Ran-interacting Mog1 protein|Glyma.01G045700.1|m.800:10-150
Glyma.01G045750	0	0	0	0	0	0	0.193536318874764	0.0586319806484454	0	0	0	0	Gm01	5266601	5266816	-	Glyma.01G045750	--	--	--	--	--	--	216	_	_	_	_	_	_	_	_	_	_
Glyma.01G045800	8.16556954216063	8.91984110737564	8.62095746253464	12.0753099500219	11.6507364228312	11.4346257079762	18.4003075867877	20.0051622043942	19.5618342089474	19.4437770966444	19.6446860310676	24.2773863290192	Gm01	5269210	5272540	-	Glyma.01G045800	--	GO:0006635|fatty acid beta-oxidation; GO:0006839|mitochondrial transport; GO:0015866|ADP transport; GO:0015867|ATP transport; GO:0090351|seedling development	GO:0005743|mitochondrial inner membrane; GO:0005777|peroxisome; GO:0005779|integral component of peroxisomal membrane	GO:0005347|ATP transmembrane transporter activity; GO:0015217|ADP transmembrane transporter activity; GO:0015297|antiporter activity	--	--	1011	XP_003517964.2	XP_003517964.2 peroxisomal adenine nucleotide carrier 1-like [Glycine max]	sp|B6ZJZ9|PNC1_SOYBN	sp|B6ZJZ9|PNC1_SOYBN Peroxisomal adenine nucleotide carrier 1 OS=Glycine max GN=PNC1 PE=2 SV=1	_	_	_	_	_	PF00153.24|Mito_carr|Mitochondrial carrier protein|Glyma.01G045800.1|m.802:24-116;PF00153.24|Mito_carr|Mitochondrial carrier protein|Glyma.01G045800.1|m.802:122-206;PF00153.24|Mito_carr|Mitochondrial carrier protein|Glyma.01G045800.1|m.802:220-312
Glyma.01G045900	0	0	0	0	0	0	0	0	0	0	0	0	Gm01	5291276	5291999	-	Glyma.01G045900	--	--	--	--	--	--	624	XP_006573105.1	XP_006573105.1 probable membrane-associated kinase regulator 6 [Glycine max]	_	_	_	_	_	_	_	_
Glyma.01G046000	3.61111865403574	3.56164785432583	3.07450695234618	4.53268793903834	4.51059351965568	4.44340455828323	5.01306269865853	4.56783430612811	3.66850845318044	5.29002506784251	7.59045769409712	7.77460803884649	Gm01	5310081	5311433	+	Glyma.01G046000	--	GO:0030148|sphingolipid biosynthetic process; GO:0070417|cellular response to cold	GO:0005783|endoplasmic reticulum; GO:0005789|endoplasmic reticulum membrane; GO:0016021|integral component of membrane	GO:0046872|metal ion binding; GO:0052631|sphingolipid delta-8 desaturase activity	ko:K13076|SLD	--	1353	NP_001350835.1	NP_001350835.1 delta8-sphingolipid desaturase 1 [Glycine max]	sp|Q3EBF7|SLD2_ARATH	sp|Q3EBF7|SLD2_ARATH Delta(8)-fatty-acid desaturase 2 OS=Arabidopsis thaliana GN=SLD2 PE=1 SV=1	_	_	_	_	_	PF00487.21|FA_desaturase|Fatty acid desaturase|Glyma.01G046000.2|m.804:139-409;PF00173.25|Cyt-b5|Cytochrome b5-like Heme/Steroid binding domain|Glyma.01G046000.2|m.804:12-81
Glyma.01G046100	0	0	0.170616787930125	0.11107597590232	0.110276883903329	0	0	0.098174479225304	0	0	0	0	Gm01	5315938	5316195	-	Glyma.01G046100	--	--	--	--	--	--	258	KRH74843.1	KRH74843.1 hypothetical protein GLYMA_01G046100 [Glycine max]	_	_	_	_	_	_	_	_
Glyma.01G046200	9.80902937280928	10.2959840381917	8.33565910214262	9.73838089117147	8.6350661932708	7.41353537663925	7.80772200036403	7.62170120429286	7.33602102134055	4.18401061977877	3.96304052228063	2.91525177551612	Gm01	5318672	5321861	-	Glyma.01G046200	--	--	--	--	--	--	771	NP_001235045.2	NP_001235045.2 haloacid dehalogenase-like hydrolase domain-containing protein isoform 1 [Glycine max]	_	_	_	_	_	_	_	PF13419.3|HAD_2|Haloacid dehalogenase-like hydrolase|Glyma.01G046200.1|m.807:120-234;PF00702.23|Hydrolase|haloacid dehalogenase-like hydrolase|Glyma.01G046200.1|m.807:44-230;PF13242.3|Hydrolase_like|HAD-hyrolase-like|Glyma.01G046200.1|m.807:190-234
Glyma.01G046300	0.732620113796724	0.742072295148018	0.504942801525998	0.0386742264275283	0.0191980000317537	0.0781791740807099	0	0	0.0173084488004308	0	0	0	Gm01	5328666	5330147	-	Glyma.01G046300	--	GO:0008152|metabolic process	GO:0043231|intracellular membrane-bounded organelle	GO:0080043|quercetin 3-O-glucosyltransferase activity; GO:0080044|quercetin 7-O-glucosyltransferase activity; GO:0102240|soyasapogenol B glucuronide galactosyltransferase activity	--	--	1482	XP_003517967.1	XP_003517967.1 soyasapogenol B glucuronide galactosyltransferase-like [Glycine max]	sp|D4Q9Z4|SGT2_SOYBN	sp|D4Q9Z4|SGT2_SOYBN Soyasapogenol B glucuronide galactosyltransferase OS=Glycine max GN=GmSGT2 PE=1 SV=1	_	_	_	_	_	PF00201.15|UDPGT|UDP-glucoronosyl and UDP-glucosyl transferase|Glyma.01G046300.1|m.808:241-403
Glyma.01G046351	0	0	0	0	0	0	0	0	0	0	0	0	Gm01	5341978	5342148	+	Glyma.01G046351	--	--	--	--	--	--	171	_	_	_	_	_	_	_	_	_	_
Glyma.01G046400	1.95676380267946	1.41663646132343	1.43151646458447	1.98040337523404	2.09833471427206	1.97363824369142	1.21381663405775	1.57387030981054	1.34065092973371	0	1.38008321710857	1.56631297485918	Gm01	5344750	5347661	+	Glyma.01G046400	--	GO:0006260|DNA replication; GO:0006270|DNA replication initiation; GO:0009555|pollen development	GO:0000808|origin recognition complex; GO:0005664|nuclear origin of replication recognition complex	GO:0003688|DNA replication origin binding	ko:K02608|ORC6	ko04110|Cell cycle; ko04111|Cell cycle - yeast; ko04113|Meiosis - yeast	861	XP_014628860.1	XP_014628860.1 origin of replication complex subunit 6 isoform X2 [Glycine max]	sp|Q9ZVH3|ORC6_ARATH	sp|Q9ZVH3|ORC6_ARATH Origin of replication complex subunit 6 OS=Arabidopsis thaliana GN=ORC6 PE=1 SV=2	_	_	_	_	_	PF05460.10|ORC6|Origin recognition complex subunit 6 (ORC6)|Glyma.01G046400.1|m.809:4-91
Glyma.01G046500	10.4398366216033	10.1259137728834	10.0453914985937	18.4253683257352	18.456957230528	19.5743278748302	23.7156427667307	21.0588033879786	22.461174008319	74.4432043349868	72.1438501743503	65.0092175934632	Gm01	5353951	5356416	+	Glyma.01G046500	--	GO:0009640|photomorphogenesis; GO:0046520|sphingoid biosynthetic process	GO:0005783|endoplasmic reticulum; GO:0005789|endoplasmic reticulum membrane; GO:0005794|Golgi apparatus; GO:0016021|integral component of membrane	GO:0005506|iron ion binding; GO:0042284|sphingolipid delta-4 desaturase activity	ko:K04713|SUR2	ko00600|Sphingolipid metabolism; ko01100|Metabolic pathways	780	XP_003517969.1	XP_003517969.1 sphinganine C4-monooxygenase 1 [Glycine max]	sp|Q8VYI1|SBH1_ARATH	sp|Q8VYI1|SBH1_ARATH Sphinganine C4-monooxygenase 1 OS=Arabidopsis thaliana GN=SBH1 PE=1 SV=1	_	_	_	_	_	PF04116.10|FA_hydroxylase|Fatty acid hydroxylase superfamily|Glyma.01G046500.1|m.812:98-234
Glyma.01G046600	0.101051050178859	0.0539688941925831	0.0594050354736469	0.0193371132137642	0.0287970000476305	0.0521194493871399	0	0.0512733110124057	0	0	0	0	Gm01	5371157	5372638	-	Glyma.01G046600	--	GO:0009585|red, far-red light phototransduction; GO:0009638|phototropism; GO:0009958|positive gravitropism; GO:0010017|red or far-red light signaling pathway; GO:0010114|response to red light; GO:0010218|response to far red light	GO:0005737|cytoplasm; GO:0005886|plasma membrane	--	--	--	1482	XP_003517787.1	XP_003517787.1 protein PHYTOCHROME KINASE SUBSTRATE 1 isoform X1 [Glycine max]	sp|Q9SWI1|PKS1_ARATH	sp|Q9SWI1|PKS1_ARATH Protein PHYTOCHROME KINASE SUBSTRATE 1 OS=Arabidopsis thaliana GN=PKS1 PE=1 SV=2	_	_	_	_	_	_
Glyma.01G046700	16.4207956540645	16.2792109748096	17.629372480484	18.5551686981826	17.1660117158927	17.806935629675	17.0916761606276	15.8653510794116	15.9756982427976	14.3143656910122	12.0053620646171	11.9776571468919	Gm01	5377528	5381210	-	Glyma.01G046700	--	GO:0032259|methylation	GO:0000139|Golgi membrane; GO:0005737|cytoplasm; GO:0005768|endosome; GO:0005794|Golgi apparatus; GO:0005802|trans-Golgi network; GO:0016020|membrane; GO:0016021|integral component of membrane	GO:0008757|S-adenosylmethionine-dependent methyltransferase activity	--	--	1824	XP_003517972.1	XP_003517972.1 probable methyltransferase PMT2 [Glycine max]	sp|B9DFI7|PMT2_ARATH	sp|B9DFI7|PMT2_ARATH Probable methyltransferase PMT2 OS=Arabidopsis thaliana GN=At1g26850 PE=2 SV=2	_	_	_	_	_	PF03141.13|Methyltransf_29|Putative S-adenosyl-L-methionine-dependent methyltransferase|Glyma.01G046700.1|m.817:93-596;PF08241.9|Methyltransf_11|Methyltransferase domain|Glyma.01G046700.1|m.817:210-304
Glyma.01G046800	0	0	0	0	0	0	0	0	0	0	0	0	Gm01	5439839	5441730	+	Glyma.01G046800	--	GO:0006351|transcription, DNA-templated; GO:0009733|response to auxin; GO:0045770|positive regulation of asymmetric cell division; GO:0048103|somatic stem cell division; GO:0048829|root cap development	GO:0005634|nucleus	GO:0003677|DNA binding; GO:0003700|DNA-binding transcription factor activity	--	--	1317	XP_014617485.1	XP_014617485.1 protein FEZ [Glycine max]	sp|Q9ZVH0|FEZ_ARATH	sp|Q9ZVH0|FEZ_ARATH Protein FEZ OS=Arabidopsis thaliana GN=FEZ PE=2 SV=1	_	_	_	_	_	PF02365.12|NAM|No apical meristem (NAM) protein|Glyma.01G046800.1|m.818:18-143
Glyma.01G046900	0	0	0	0	0.00831913334709325	0.0188209122786894	0.045837549207181	0.0592491593921133	0.0375016390676	0	0	0	Gm01	5456719	5461064	-	Glyma.01G046900	--	GO:0007165|signal transduction; GO:0009626|plant-type hypersensitive response	GO:0005737|cytoplasm	GO:0005524|ATP binding; GO:0043531|ADP binding	--	--	3420	KHN01220.1	KHN01220.1 TMV resistance protein N [Glycine soja]	sp|Q40392|TMVRN_NICGU	sp|Q40392|TMVRN_NICGU TMV resistance protein N OS=Nicotiana glutinosa GN=N PE=1 SV=1	_	_	_	_	_	PF01582.17|TIR|TIR domain|Glyma.01G046900.1|m.819:57-221;PF00931.19|NB-ARC|NB-ARC domain|Glyma.01G046900.1|m.819:235-497;PF13676.3|TIR_2|TIR domain|Glyma.01G046900.1|m.819:59-157
Glyma.01G047000	293.584827026975	290.457689389009	259.991783683539	445.653339019001	513.262338716709	477.844608477834	446.886556597799	442.490227773759	411.513233761309	395.735870151983	426.012299522497	442.349221641471	Gm01	5473986	5475574	-	Glyma.01G047000	--	GO:0006412|translation	GO:0005840|ribosome	GO:0003735|structural constituent of ribosome	ko:K02915|RP-L34e,RPL34	ko03010|Ribosome	363	NP_001336560.1	NP_001336560.1 60S ribosomal protein L34 [Glycine max]	sp|P40590|RL34_PEA	sp|P40590|RL34_PEA 60S ribosomal protein L34 OS=Pisum sativum GN=RPL34 PE=2 SV=1	_	_	_	_	_	PF01199.15|Ribosomal_L34e|Ribosomal protein L34e|Glyma.01G047000.1|m.820:1-96
Glyma.01G047100	20.7881191204289	21.6247362485881	19.9172982917393	13.7450349291571	13.9974040305592	14.7965829910105	18.4246575568776	18.3479011442535	15.7548552571773	21.9040704113233	24.6242625867427	26.5834251349156	Gm01	5492819	5500317	+	Glyma.01G047100	--	GO:0009901|anther dehiscence; GO:0010584|pollen exine formation	GO:0016021|integral component of membrane; GO:0030659|cytoplasmic vesicle membrane	GO:0005524|ATP binding; GO:0102485|dATP phosphohydrolase activity; GO:0102486|dCTP phosphohydrolase activity; GO:0102487|dUTP phosphohydrolase activity; GO:0102488|dTTP phosphohydrolase activity; GO:0102489|GTP phosphohydrolase activity; GO:0102490|8-oxo-dGTP phosphohydrolase activity; GO:0102491|dGTP phosphohydrolase activity	ko:K01510|ENTPD1_3_8,CD39	ko00230|Purine metabolism; ko00240|Pyrimidine metabolism; ko05169|Epstein-Barr virus infection	1620	XP_003517975.1	XP_003517975.1 probable apyrase 6 isoform X1 [Glycine max]	sp|O80612|APY6_ARATH	sp|O80612|APY6_ARATH Probable apyrase 6 OS=Arabidopsis thaliana GN=APY6 PE=2 SV=2	_	_	_	_	_	PF01150.14|GDA1_CD39|GDA1/CD39 (nucleoside phosphatase) family|Glyma.01G047100.1|m.821:73-475
Glyma.01G047300	1.55997558713613	3.08106380383412	2.2147990584137	2.41066304304987	2.39332048509065	2.83379018837626	1.62680056714542	1.51336885900138	1.23012451922684	0.951023640285799	0.934160102146601	1.27225987863562	Gm01	5504981	5506392	+	Glyma.01G047300	--	--	--	--	--	--	636	KRH74859.1	KRH74859.1 hypothetical protein GLYMA_01G047300 [Glycine max]	_	_	_	_	_	_	_	PF00067.19|p450|Cytochrome P450|Glyma.01G047300.2|m.822:149-211
Glyma.01G047400	3.84520298232677	3.15718031026611	3.53955003030479	3.21560078483887	3.0468825883729	3.16191326281982	2.3300754180317	2.48105854954474	2.8876262082052	0.95797556748087	1.73721001451824	1.64302567172729	Gm01	5509570	5513313	+	Glyma.01G047400	--	GO:0006351|transcription, DNA-templated; GO:0009846|pollen germination; GO:0010208|pollen wall assembly; GO:0022414|reproductive process; GO:0045893|positive regulation of transcription, DNA-templated; GO:0048655|anther wall tapetum morphogenesis; GO:0055046|microgametogenesis; GO:0071367|cellular response to brassinosteroid stimulus	GO:0005634|nucleus	GO:0046872|metal ion binding	--	--	1368	KRH74860.1	KRH74860.1 hypothetical protein GLYMA_01G047400 [Glycine max]	sp|Q9FMS5|MS1_ARATH	sp|Q9FMS5|MS1_ARATH PHD finger protein MALE STERILITY 1 OS=Arabidopsis thaliana GN=MS1 PE=1 SV=1	_	_	_	_	_	_
Glyma.01G047600	1.99919201458222	2.94431756011333	2.52860705607123	1.29840266977081	2.07170650828099	1.74979666000709	1.04847831002057	1.10660747942309	1.03766671206466	0.815602798303355	0	0.290959109245687	Gm01	5534412	5535029	+	Glyma.01G047600	--	--	--	--	--	--	618	KRH74862.1	KRH74862.1 hypothetical protein GLYMA_01G047600 [Glycine max]	_	_	_	_	_	_	_	_
Glyma.01G047700	19.915507147271	20.6689582061943	21.6005609388192	29.6394824478305	37.3239222011069	32.2360913136265	84.3117034016516	81.65003822204	72.5441114200354	115.678053193788	117.898537690132	120.292836469185	Gm01	5538968	5542980	+	Glyma.01G047700	--	--	--	--	--	--	861	XP_003517979.1	XP_003517979.1 uncharacterized protein LOC100812998 [Glycine max]	_	_	_	_	_	_	_	PF12428.5|DUF3675|Protein of unknown function (DUF3675)|Glyma.01G047700.1|m.826:119-238;PF12906.4|RINGv|RING-variant domain|Glyma.01G047700.1|m.826:68-113
Glyma.01G047800	0.457974484296845	0.794927152533873	0.40384524115571	0.13145688891192	0.174014899370391	0.433053651329845	0.223720882368993	0.116188145138204	0.392218977404257	0	0	0.549886022978087	Gm01	5548721	5549047	+	Glyma.01G047800	--	--	--	--	--	--	327	KRH74864.1	KRH74864.1 hypothetical protein GLYMA_01G047800 [Glycine max]	_	_	_	_	_	_	_	_
Glyma.01G047900	0.630293166519648	0.897664435391787	0.543446065258918	3.68271089127994	3.67218310371692	4.33451313084968	13.875967589627	13.9011095937405	14.5960924904319	17.4236923726435	18.0990711469289	18.5665220148965	Gm01	5574464	5575354	+	Glyma.01G047900	--	GO:0006351|transcription, DNA-templated; GO:0009414|response to water deprivation; GO:0045893|positive regulation of transcription, DNA-templated	GO:0005634|nucleus	GO:0003677|DNA binding; GO:0003700|DNA-binding transcription factor activity; GO:0042803|protein homodimerization activity; GO:0046872|metal ion binding	--	--	891	XP_003517792.1	XP_003517792.1 zinc-finger homeodomain protein 11 [Glycine max]	sp|Q9SEZ1|ZHD11_ARATH	sp|Q9SEZ1|ZHD11_ARATH Zinc-finger homeodomain protein 11 OS=Arabidopsis thaliana GN=ZHD11 PE=1 SV=1	_	_	_	_	_	PF04770.9|ZF-HD_dimer|ZF-HD protein dimerisation region|Glyma.01G047900.1|m.828:49-102
Glyma.01G048000	6.24193422817608	6.08784415628758	6.34987794193609	8.79511223714998	7.57840269830485	7.74673897409845	6.31617845096202	6.49514810048881	7.63018532893676	4.103244296251	3.73107812114747	4.18645723224981	Gm01	5586665	5590900	+	Glyma.01G048000	--	--	--	--	--	--	3024	XP_006573109.1	XP_006573109.1 uncharacterized protein LOC100817976 [Glycine max]	_	_	_	_	_	_	_	PF07891.9|DUF1666|Protein of unknown function (DUF1666)|Glyma.01G048000.1|m.829:764-1006
Glyma.01G048100	1.14568698858522	1.24561977268423	1.39514186589421	1.65994851856647	1.81125262266796	1.82902242603395	1.40488331143845	1.32181475061872	1.74511725667687	1.15681891982305	1.90157367865533	1.27735818780319	Gm01	5594518	5596347	+	Glyma.01G048100	--	GO:0006397|mRNA processing; GO:0009451|RNA modification; GO:0031425|chloroplast RNA processing	GO:0009507|chloroplast	GO:0003723|RNA binding; GO:0004519|endonuclease activity; GO:0008270|zinc ion binding	--	--	1830	XP_003517982.1	XP_003517982.1 pentatricopeptide repeat-containing protein At2g02980, chloroplastic [Glycine max]	sp|Q8LK93|PP145_ARATH	sp|Q8LK93|PP145_ARATH Pentatricopeptide repeat-containing protein At2g02980, chloroplastic OS=Arabidopsis thaliana GN=PCMP-H26 PE=2 SV=2	_	_	_	_	_	PF01535.17|PPR|PPR repeat|Glyma.01G048100.1|m.834:136-165;PF01535.17|PPR|PPR repeat|Glyma.01G048100.1|m.834:202-232;PF01535.17|PPR|PPR repeat|Glyma.01G048100.1|m.834:275-300;PF01535.17|PPR|PPR repeat|Glyma.01G048100.1|m.834:304-331;PF01535.17|PPR|PPR repeat|Glyma.01G048100.1|m.834:339-364;PF01535.17|PPR|PPR repeat|Glyma.01G048100.1|m.834:376-399;PF01535.17|PPR|PPR repeat|Glyma.01G048100.1|m.834:4…
Glyma.01G048200	0	0	0	0	0	0	0	0	0	0	0	0	Gm01	5604832	5608412	+	Glyma.01G048200	--	GO:0009611|response to wounding; GO:0009718|anthocyanin-containing compound biosynthetic process; GO:0016036|cellular response to phosphate starvation	GO:0005576|extracellular region; GO:0005618|cell wall; GO:0005886|plasma membrane	GO:0003723|RNA binding; GO:0004540|ribonuclease activity; GO:0033897|ribonuclease T2 activity	ko:K01166|E3.1.27.1	--	717	KRH74869.1	KRH74869.1 hypothetical protein GLYMA_01G048200 [Glycine max]	sp|P42813|RNS1_ARATH	sp|P42813|RNS1_ARATH Ribonuclease 1 OS=Arabidopsis thaliana GN=RNS1 PE=1 SV=1	_	_	_	_	_	PF00445.15|Ribonuclease_T2|Ribonuclease T2 family|Glyma.01G048200.1|m.836:40-221
Glyma.01G048300	0	0	0	0	0	0.100968658812734	0	0.0496647365492714	0	0	0	0	Gm01	5613029	5613283	-	Glyma.01G048300	--	--	--	--	--	--	255	KRH74870.1	KRH74870.1 hypothetical protein GLYMA_01G048300 [Glycine max]	_	_	_	_	_	_	_	_
Glyma.01G048400	1.64931339609106	1.2038391883002	1.6159739825981	1.53598012492239	1.67115630232358	2.23065120680996	14.0727333891932	11.9764214921018	14.5205685647913	6.21726467922522	6.3562863589736	8.18530780459451	Gm01	5616970	5620166	+	Glyma.01G048400	--	--	--	GO:0003723|RNA binding; GO:0033897|ribonuclease T2 activity	ko:K01166|E3.1.27.1	--	681	XP_003517990.1	XP_003517990.1 ribonuclease 3 [Glycine max]	sp|P42815|RNS3_ARATH	sp|P42815|RNS3_ARATH Ribonuclease 3 OS=Arabidopsis thaliana GN=RNS3 PE=2 SV=1	_	_	_	_	_	PF00445.15|Ribonuclease_T2|Ribonuclease T2 family|Glyma.01G048400.1|m.837:28-209
Glyma.01G048500	9.05469041526022	9.03931705701657	8.82524675903679	35.9858595622927	33.6848388819924	33.621457888376	78.1050425328691	77.4784390821641	80.4858535261281	156.289975524457	157.442311071775	155.83769891199	Gm01	5650828	5654459	+	Glyma.01G048500	--	GO:0006486|protein glycosylation; GO:0010493|Lewis a epitope biosynthetic process	GO:0000139|Golgi membrane; GO:0005794|Golgi apparatus; GO:0016021|integral component of membrane	GO:0010488|UDP-galactose:N-glycan beta-1,3-galactosyltransferase activity; GO:0030246|carbohydrate binding	ko:K14413|GALT1	ko00513|Various types of N-glycan biosynthesis; ko01100|Metabolic pathways	1920	XP_003517993.2	XP_003517993.2 beta-1,3-galactosyltransferase GALT1 [Glycine max]	sp|Q8L7F9|B3GTF_ARATH	sp|Q8L7F9|B3GTF_ARATH Beta-1,3-galactosyltransferase GALT1 OS=Arabidopsis thaliana GN=GALT1 PE=1 SV=1	_	_	_	_	_	PF00337.19|Gal-bind_lectin|Galactoside-binding lectin|Glyma.01G048500.1|m.842:166-357;PF01762.18|Galactosyl_T|Galactosyltransferase|Glyma.01G048500.1|m.842:401-584
Glyma.01G048600	1.73560197774086	0.794522197285512	0.825966039582262	1.26523628180126	2.166831222127	2.33030315206872	0.738257746171286	0.670967301725256	0.877687367317208	1.78028266437606	1.68626061957967	0.992343981864428	Gm01	5658155	5659302	-	Glyma.01G048600	--	--	--	--	--	--	453	XP_006573111.1	XP_006573111.1 uncharacterized protein LOC100819047 isoform X1 [Glycine max]	_	_	_	_	_	_	_	_
Glyma.01G048700	4.17802157250372	5.0713161988574	4.11483183760176	1.9105067855199	1.64935861142371	1.28735039986236	1.19655932799963	1.3765769369635	1.28255605611192	1.16879427095994	0.369022251531204	2.60598158715702	Gm01	5670159	5670848	+	Glyma.01G048700	--	GO:0090378|seed trichome elongation	--	GO:0004842|ubiquitin-protein transferase activity; GO:0046872|metal ion binding	--	--	690	XP_003517795.1	XP_003517795.1 E3 ubiquitin-protein ligase MPSR1 [Glycine max]	sp|P0CH30|RING1_GOSHI	sp|P0CH30|RING1_GOSHI E3 ubiquitin-protein ligase RING1 OS=Gossypium hirsutum GN=RING1 PE=1 SV=1	_	_	_	_	_	PF13639.3|zf-RING_2|Ring finger domain|Glyma.01G048700.1|m.845:116-158;PF17123.2|zf-RING_11|RING-like zinc finger|Glyma.01G048700.1|m.845:116-144;PF13923.3|zf-C3HC4_2|Zinc finger, C3HC4 type (RING finger)|Glyma.01G048700.1|m.845:116-157;PF00097.22|zf-C3HC4|Zinc finger, C3HC4 type (RING finger)|Glyma.01G048700.1|m.845:117-157;PF12861.4|zf-ANAPC11|Anaphase-promoting complex subunit 11 RING-H2 finge…
Glyma.01G048800	5.96717934380044	6.10584443842452	6.6182609975413	2.22113114050827	1.98132086691348	2.17559216759955	1.65047231376066	1.35796587348008	1.42007954930807	0.117492431084259	0	0	Gm01	5671385	5673669	-	Glyma.01G048800	--	--	--	GO:0016614|oxidoreductase activity, acting on CH-OH group of donors; GO:0046593|mandelonitrile lyase activity; GO:0050660|flavin adenine dinucleotide binding	--	--	1716	XP_003517995.2	XP_003517995.2 (R)-mandelonitrile lyase-like [Glycine max]	sp|Q9SSM2|MDLL_ARATH	sp|Q9SSM2|MDLL_ARATH (R)-mandelonitrile lyase-like OS=Arabidopsis thaliana GN=At1g73050 PE=2 SV=1	_	_	_	_	_	PF00732.16|GMC_oxred_N|GMC oxidoreductase|Glyma.01G048800.1|m.846:82-177;PF00732.16|GMC_oxred_N|GMC oxidoreductase|Glyma.01G048800.1|m.846:253-366;PF05199.10|GMC_oxred_C|GMC oxidoreductase|Glyma.01G048800.1|m.846:419-547
Glyma.01G049100	14.9395922895588	12.1132009778423	14.7368396044342	8.88800982828823	8.53543081411767	7.76141690351797	3.29180034538295	3.46285576142819	3.54406794249284	1.75319140643991	1.64009889569424	2.51911553425179	Gm01	5707052	5708774	-	Glyma.01G049100	--	GO:0006351|transcription, DNA-templated; GO:0006355|regulation of transcription, DNA-templated	GO:0005634|nucleus	GO:0003677|DNA binding; GO:0003700|DNA-binding transcription factor activity	--	--	1035	XP_003517998.2	XP_003517998.2 myb family transcription factor PHL8 isoform X2 [Glycine max]	sp|F4I274|PHL8_ARATH	sp|F4I274|PHL8_ARATH Myb family transcription factor PHL8 OS=Arabidopsis thaliana GN=PHL8 PE=2 SV=1	_	_	_	_	_	PF14379.3|Myb_CC_LHEQLE|MYB-CC type transfactor, LHEQLE motif|Glyma.01G049100.1|m.847:113-159;PF00249.28|Myb_DNA-binding|Myb-like DNA-binding domain|Glyma.01G049100.1|m.847:17-68
Glyma.01G049300	0	0	0	0	0.0868480953817427	0	0	0	0	0	0	0	Gm01	5728421	5733591	+	Glyma.01G049300	--	--	--	--	--	--	642	XP_025983538.1	XP_025983538.1 F-box/LRR-repeat protein 3 isoform X2 [Glycine max]	_	_	_	_	_	_	_	_
Glyma.01G049400	0.493992269259774	0.666515843278402	0.51967029990384	0.308467241412067	0.405037804836603	0.348657399962721	0.740276419695973	0.77394214455948	0.881757288576945	0.56004725483497	0.35364632438407	0.374609853153822	Gm01	5753171	5756515	+	Glyma.01G049400	--	GO:0006351|transcription, DNA-templated; GO:0006355|regulation of transcription, DNA-templated; GO:0009908|flower development	GO:0005634|nucleus	GO:0003677|DNA binding; GO:0003700|DNA-binding transcription factor activity; GO:0046872|metal ion binding	--	--	1440	XP_006573116.1	XP_006573116.1 cyclic dof factor 1 [Glycine max]	sp|Q8LFV3|CDF3_ARATH	sp|Q8LFV3|CDF3_ARATH Cyclic dof factor 3 OS=Arabidopsis thaliana GN=CDF3 PE=1 SV=2	_	_	_	_	_	PF02701.12|zf-Dof|Dof domain, zinc finger|Glyma.01G049400.1|m.857:133-190
Glyma.01G049500	0.0663819398781332	0.283623763097192	0.195120262792431	0.228651078054243	0.630572607425951	0.296729702095933	2.33478920855301	2.02093209894642	2.38773733850623	0.536215456756886	0	0.318816896301125	Gm01	5791678	5792241	+	Glyma.01G049500	--	--	--	GO:0005509|calcium ion binding	--	--	564	NP_001241272.1	NP_001241272.1 calcium-binding EF-hand family protein [Glycine max]	sp|Q9MBG5|CML30_ARATH	sp|Q9MBG5|CML30_ARATH Probable calcium-binding protein CML30 OS=Arabidopsis thaliana GN=CML30 PE=2 SV=1	_	_	_	_	_	PF00036.29|EF-hand_1|EF hand|Glyma.01G049500.1|m.859:121-147;PF13499.3|EF-hand_7|EF-hand domain pair|Glyma.01G049500.1|m.859:121-182;PF13405.3|EF-hand_6|EF-hand domain|Glyma.01G049500.1|m.859:122-150;PF13202.3|EF-hand_5|EF hand|Glyma.01G049500.1|m.859:124-146;PF13833.3|EF-hand_8|EF-hand domain pair|Glyma.01G049500.1|m.859:134-183
Glyma.01G049600	0	0	0.0314872183733708	0	0	0	0	0	0	0	0	0	Gm01	5803541	5805485	-	Glyma.01G049600	--	GO:0006351|transcription, DNA-templated; GO:0006355|regulation of transcription, DNA-templated; GO:0006357|regulation of transcription by RNA polymerase II; GO:0007275|multicellular organism development; GO:0010199|organ boundary specification between lateral organs and the meristem; GO:0030154|cell differentiation	GO:0005634|nucleus	GO:0000981|DNA-binding transcription factor activity, RNA polymerase II-specific; GO:0001135|RNA polymerase II transcription regulator recruiting activity; GO:0003700|DNA-binding transcription factor activity; GO:0043565|sequence-specific DNA binding; GO:0044212|transcription regulatory region DNA binding	ko:K09422|MYBP	--	1398	XP_006573117.1	XP_006573117.1 uncharacterized protein LOC100776292 [Glycine max]	sp|Q9SEZ4|MY105_ARATH	sp|Q9SEZ4|MY105_ARATH Transcription factor MYB105 OS=Arabidopsis thaliana GN=MYB105 PE=1 SV=1	_	_	_	_	_	PF00249.28|Myb_DNA-binding|Myb-like DNA-binding domain|Glyma.01G049600.1|m.861:137-182;PF00249.28|Myb_DNA-binding|Myb-like DNA-binding domain|Glyma.01G049600.1|m.861:189-231;PF13921.3|Myb_DNA-bind_6|Myb-like DNA-binding domain|Glyma.01G049600.1|m.861:140-200;PF13921.3|Myb_DNA-bind_6|Myb-like DNA-binding domain|Glyma.01G049600.1|m.861:192-233
Glyma.01G049700	0.24590748171604	0.590999269902031	0.216843011260947	0.352926130330031	0.233591428957791	0.211387586184295	0.0514825675824496	0.0831823173731639	0.210600337621005	0.496593624976821	0.139368009609486	0	Gm01	5817737	5818345	+	Glyma.01G049700	--	GO:0005975|carbohydrate metabolic process; GO:0006952|defense response	GO:0046658|anchored component of plasma membrane	GO:0004553|hydrolase activity, hydrolyzing O-glycosyl compounds; GO:0030247|polysaccharide binding; GO:0042973|glucan endo-1,3-beta-D-glucosidase activity	ko:K19891|GN1_2_3	ko00500|Starch and sucrose metabolism	609	KRH74888.1	KRH74888.1 hypothetical protein GLYMA_01G049700 [Glycine max]	sp|O65399|E131_ARATH	sp|O65399|E131_ARATH Glucan endo-1,3-beta-glucosidase 1 OS=Arabidopsis thaliana GN=At1g11820 PE=1 SV=3	_	_	_	_	_	PF00332.15|Glyco_hydro_17|Glycosyl hydrolases family 17|Glyma.01G049700.1|m.862:3-185
Glyma.01G049800	0	0	0	0	0.105375689063181	0.14303893331804	0	0	0	0	0	0	Gm01	5823135	5823538	+	Glyma.01G049800	--	--	--	--	--	--	270	XP_006573118.1	XP_006573118.1 structural maintenance of chromosomes protein 2-1 isoform X2 [Glycine max]	_	_	_	_	_	_	_	_
Glyma.01G049900	2.55769848915606	3.72118385999956	2.48871413630939	4.10117622686692	3.97113683342342	4.57926761788494	3.65598996715367	3.93808017019665	3.41410681603409	2.13728280997091	2.89915007975634	3.28280012657766	Gm01	5852225	5853073	-	Glyma.01G049900	--	GO:0006353|DNA-templated transcription, termination; GO:0006355|regulation of transcription, DNA-templated; GO:0008380|RNA splicing; GO:0009658|chloroplast organization; GO:0009793|embryo development ending in seed dormancy; GO:0042255|ribosome assembly	GO:0009507|chloroplast	GO:0003690|double-stranded DNA binding; GO:0003727|single-stranded RNA binding; GO:0019843|rRNA binding	ko:K15032|MTERFD	--	849	XP_003518006.1	XP_003518006.1 transcription termination factor MTEF1, chloroplastic [Glycine max]	sp|Q84X53|MTEF1_ARATH	sp|Q84X53|MTEF1_ARATH Transcription termination factor MTEF1, chloroplastic OS=Arabidopsis thaliana GN=MTERF1 PE=2 SV=2	_	_	_	_	_	PF02536.11|mTERF|mTERF|Glyma.01G049900.1|m.865:37-269
Glyma.01G050100	86.6705828107723	84.4422353537503	85.3045015668589	88.9693226450759	93.5038956527551	98.5663341643662	36.7174455002861	35.8586951457838	30.6252928987941	0.255534869126222	0	0	Gm01	5876892	5878362	-	Glyma.01G050100	--	GO:0009664|plant-type cell wall organization	GO:0005576|extracellular region; GO:0005618|cell wall; GO:0016020|membrane	--	--	--	789	XP_003518007.1	XP_003518007.1 expansin-A10 [Glycine max]	sp|Q9LDR9|EXP10_ARATH	sp|Q9LDR9|EXP10_ARATH Expansin-A10 OS=Arabidopsis thaliana GN=EXPA10 PE=2 SV=1	_	_	_	_	_	PF01357.18|Pollen_allerg_1|Pollen allergen|Glyma.01G050100.3|m.867:170-247;PF03330.15|DPBB_1|Lytic transglycolase|Glyma.01G050100.3|m.867:74-159
Glyma.01G050350	0	0	0	0	0	0.0802087476549755	0	0	0	0	0	0	Gm01	5950183	5951202	-	Glyma.01G050350	--	--	--	--	--	--	321	XP_025979420.1	XP_025979420.1 uncharacterized protein LOC112997742 [Glycine max]	_	_	_	_	_	_	_	PF13912.3|zf-C2H2_6|C2H2-type zinc finger|Glyma.01G050350.1|m.868:39-63;PF13912.3|zf-C2H2_6|C2H2-type zinc finger|Glyma.01G050350.1|m.868:72-94;PF13894.3|zf-C2H2_4|C2H2-type zinc finger|Glyma.01G050350.1|m.868:72-94
Glyma.01G050400	7.16246855599061	7.74018398645886	7.63234937619682	11.3628931800075	10.9242297008645	10.2895748806203	7.38871720607366	7.87559894903635	7.65396356066791	6.23278396509886	7.90950919052544	6.52546195816334	Gm01	5953399	5958543	-	Glyma.01G050400	--	--	--	--	--	--	1116	XP_025983551.1	XP_025983551.1 uncharacterized protein LOC100779481 isoform X1 [Glycine max]	_	_	_	_	_	_	_	_
Glyma.01G050500	16.704334858526	15.4830388438585	16.6780559530703	17.4734238613544	19.8217561694313	18.9770907805797	20.4691704211148	21.2386155988654	20.3137760440087	25.4630180459129	21.2627106834646	19.7310034456174	Gm01	5983576	5985657	-	Glyma.01G050500	--	--	--	--	--	--	483	XP_003518011.1	XP_003518011.1 uncharacterized protein LOC100801094 [Glycine max]	_	_	_	_	_	_	_	PF04667.14|Endosulfine|cAMP-regulated phosphoprotein/endosulfine conserved region|Glyma.01G050500.1|m.870:47-119
Glyma.01G050700	0	0	0	0	0	0	0	0	0	0	0	0	Gm01	6015254	6016029	+	Glyma.01G050700	--	GO:0071555|cell wall organization	GO:0005886|plasma membrane; GO:0016021|integral component of membrane	GO:0051536|iron-sulfur cluster binding	--	--	276	KRH74901.1	KRH74901.1 hypothetical protein GLYMA_01G050700 [Glycine max]	sp|C6T1G0|CASP7_SOYBN	sp|C6T1G0|CASP7_SOYBN CASP-like protein 7 OS=Glycine max PE=2 SV=1	_	_	_	_	_	_
Glyma.01G050900	12.5559010671932	10.810561848296	11.5117782360334	0.116494316190238	0.0385520813645785	0.22676904062616	0	0	0	0	0	0	Gm01	6017295	6019103	-	Glyma.01G050900	--	GO:0006810|transport; GO:0009767|photosynthetic electron transport chain	GO:0009344|nitrite reductase complex [NAD(P)H]; GO:0009507|chloroplast; GO:0009534|chloroplast thylakoid; GO:0009535|chloroplast thylakoid membrane; GO:0009543|chloroplast thylakoid lumen; GO:0009654|photosystem II oxygen evolving complex; GO:0019898|extrinsic component of membrane	GO:0005509|calcium ion binding; GO:0045156|electron transporter, transferring electrons within the cyclic electron transport pathway of photosynthesis activity	ko:K08901|psbQ	ko00195|Photosynthesis; ko01100|Metabolic pathways	738	XP_003518016.2	XP_003518016.2 photosynthetic NDH subunit of lumenal location 2, chloroplastic [Glycine max]	sp|Q9XI73|PNSL2_ARATH	sp|Q9XI73|PNSL2_ARATH Photosynthetic NDH subunit of lumenal location 2, chloroplastic OS=Arabidopsis thaliana GN=PNSL2 PE=1 SV=1	_	_	_	_	_	PF05757.8|PsbQ|Oxygen evolving enhancer protein 3 (PsbQ)|Glyma.01G050900.1|m.871:119-245
Glyma.01G051001	0	0	0	0	0	0	0	0	0	0	0	0	Gm01	6026584	6027950	-	Glyma.01G051001	--	--	--	--	--	--	213	XP_014617499.1	XP_014617499.1 uncharacterized protein LOC100782174 [Glycine max]	_	_	_	_	_	_	_	_
Glyma.01G051300	16.2906022028073	15.5679057680027	15.3280903585082	8.69962911263526	8.46768929971991	8.29114959911351	66.4506950856503	68.75018530892	79.4726699055065	18.1215290314458	21.1177376560773	16.5898649253835	Gm01	6049852	6051160	-	Glyma.01G051300	--	GO:0006351|transcription, DNA-templated; GO:0009793|embryo development ending in seed dormancy; GO:0009825|multidimensional cell growth; GO:0009835|fruit ripening; GO:0009908|flower development; GO:0010150|leaf senescence	GO:0005634|nucleus	GO:0003677|DNA binding; GO:0003700|DNA-binding transcription factor activity	--	--	840	NP_001236855.1	NP_001236855.1 NAC domain protein NAC1 [Glycine max]	sp|O49255|NAC29_ARATH	sp|O49255|NAC29_ARATH NAC transcription factor 29 OS=Arabidopsis thaliana GN=NAC029 PE=2 SV=1	_	_	_	_	_	PF02365.12|NAM|No apical meristem (NAM) protein|Glyma.01G051300.1|m.872:10-134
Glyma.01G051400	19.6753677656809	19.1317298881437	20.5859855136177	31.3419763549687	28.701183002427	29.8686704001328	23.8785995424985	23.7492433548813	28.0716531107887	15.1829858691227	15.1947831682691	13.3540754305146	Gm01	6073849	6083606	+	Glyma.01G051400	--	--	--	--	--	--	4329	XP_006573124.1	XP_006573124.1 cell division cycle and apoptosis regulator protein 1 [Glycine max]	_	_	_	_	_	_	_	PF14443.3|DBC1|DBC1|Glyma.01G051400.1|m.873:583-700
Glyma.01G051700	0	0	0	0.0301341764277587	0	0	0	0	0	0	0	0	Gm01	6242110	6243294	+	Glyma.01G051700	--	GO:0000902|cell morphogenesis; GO:0006351|transcription, DNA-templated; GO:0006355|regulation of transcription, DNA-templated; GO:0010091|trichome branching; GO:0035017|cuticle pattern formation; GO:1901957|regulation of cutin biosynthetic process	GO:0005634|nucleus	GO:0003677|DNA binding	ko:K09422|MYBP	--	951	KHN24649.1	KHN24649.1 Transcription factor MYB28 [Glycine soja]	sp|Q9LE63|MY106_ARATH	sp|Q9LE63|MY106_ARATH Transcription factor MYB106 OS=Arabidopsis thaliana GN=MYB106 PE=2 SV=1	_	_	_	_	_	PF00249.28|Myb_DNA-binding|Myb-like DNA-binding domain|Glyma.01G051700.1|m.875:14-61;PF00249.28|Myb_DNA-binding|Myb-like DNA-binding domain|Glyma.01G051700.1|m.875:67-110;PF13921.3|Myb_DNA-bind_6|Myb-like DNA-binding domain|Glyma.01G051700.1|m.875:17-76;PF13921.3|Myb_DNA-bind_6|Myb-like DNA-binding domain|Glyma.01G051700.1|m.875:70-113
Glyma.01G051800	0	0	0	0	0	0	0	0	0	0	0	0	Gm01	6269999	6271193	+	Glyma.01G051800	--	GO:0006006|glucose metabolic process; GO:0019253|reductive pentose-phosphate cycle	GO:0009507|chloroplast	GO:0047100|glyceraldehyde-3-phosphate dehydrogenase (NADP+) (phosphorylating) activity; GO:0050661|NADP binding; GO:0051287|NAD binding	--	--	423	KHN24650.1	KHN24650.1 Glyceraldehyde-3-phosphate dehydrogenase B, chloroplastic [Glycine soja]	sp|P12859|G3PB_PEA	sp|P12859|G3PB_PEA Glyceraldehyde-3-phosphate dehydrogenase B, chloroplastic OS=Pisum sativum GN=GAPB PE=1 SV=2	_	_	_	_	_	PF00044.21|Gp_dh_N|Glyceraldehyde 3-phosphate dehydrogenase, NAD binding domain|Glyma.01G051800.1|m.876:2-98
Glyma.01G052000	0	0	0	0	0	0	0	0	0	0	0	0	Gm01	6307167	6308253	+	Glyma.01G052000	--	GO:0006351|transcription, DNA-templated; GO:0006355|regulation of transcription, DNA-templated	GO:0005634|nucleus	--	--	--	1002	XP_006573972.1	XP_006573972.1 L10-interacting MYB domain-containing protein [Glycine max]	sp|Q9FFJ8|LIMYB_ARATH	sp|Q9FFJ8|LIMYB_ARATH L10-interacting MYB domain-containing protein OS=Arabidopsis thaliana GN=LIMYB PE=1 SV=1	_	_	_	_	_	PF12776.4|Myb_DNA-bind_3|Myb/SANT-like DNA-binding domain|Glyma.01G052000.1|m.878:23-116
Glyma.01G052200	12.8802262381721	11.655116617756	11.6521229874633	12.6430596100582	13.3381955086925	12.3457132821025	9.61264882197225	11.1068410828371	12.208287592937	7.36746656093062	8.47238253069858	10.0964366839319	Gm01	6316948	6323979	+	Glyma.01G052200	--	--	--	--	ko:K17402|MRPS23	--	561	XP_003516272.1	XP_003516272.1 uncharacterized protein LOC100817240 isoform X1 [Glycine max]	_	_	_	_	_	_	_	_
Glyma.01G052300	0.499192187883561	0.626524892681698	0.352153050287779	0.458521628524776	0.379352480627452	0.472028479949531	0.341398066495084	0.337720208535046	0.15390672673343	0.403234023481179	0.226333647605805	0.359625459027669	Gm01	6326313	6327812	+	Glyma.01G052300	--	--	--	--	--	--	1500	XP_014628920.1	XP_014628920.1 uncharacterized protein LOC102666756 [Glycine max]	_	_	_	_	_	_	_	_
Glyma.01G052400	14.1577616311514	13.5823606718498	13.2550605412942	17.218643087984	21.0795653625969	18.4267802333239	25.5565522251937	23.8390735436503	29.1359372971083	36.7089797286787	41.486577213459	38.657218459907	Gm01	6356100	6359338	-	Glyma.01G052400	--	--	--	GO:0003723|RNA binding	--	--	714	NP_001237981.2	NP_001237981.2 uncharacterized protein LOC100306639 [Glycine max]	sp|Q5M9I6|MMTA2_RAT	sp|Q5M9I6|MMTA2_RAT Multiple myeloma tumor-associated protein 2 homolog OS=Rattus norvegicus GN=Mmtag2 PE=2 SV=2	_	_	_	_	_	PF10159.6|MMtag|Kinase phosphorylation protein|Glyma.01G052400.1|m.882:8-85
Glyma.01G052500	2.26457994503391	2.07711051751455	2.40209592158823	1.93123220429773	1.94539733655104	1.67584075721727	1.48416017314612	1.30725031410262	1.34073907246414	0	0.948637083160425	1.35953082801387	Gm01	6361162	6366748	-	Glyma.01G052500	--	GO:0006004|fucose metabolic process; GO:0006486|protein glycosylation	GO:0005737|cytoplasm; GO:0016021|integral component of membrane	GO:0016757|transferase activity, transferring glycosyl groups	--	--	1521	XP_003516276.1	XP_003516276.1 O-fucosyltransferase 3 isoform X1 [Glycine max]	sp|Q6NQ51|OFUT3_ARATH	sp|Q6NQ51|OFUT3_ARATH O-fucosyltransferase 3 OS=Arabidopsis thaliana GN=OFUT3 PE=2 SV=1	_	_	_	_	_	PF10250.6|O-FucT|GDP-fucose protein O-fucosyltransferase|Glyma.01G052500.1|m.884:98-416
Glyma.01G052600	12.2134674017243	13.0305879421425	13.8230808611438	4.02997525070604	4.04435428565281	4.06221848737054	4.32535971192518	4.28585478057051	3.73427144386245	8.29826115395718	7.37481969142391	8.56577408126116	Gm01	6418455	6428231	-	Glyma.01G052600	--	GO:0006970|response to osmotic stress; GO:0035556|intracellular signal transduction; GO:0045087|innate immune response; GO:0046777|protein autophosphorylation	GO:0005783|endoplasmic reticulum; GO:0005789|endoplasmic reticulum membrane; GO:0009898|cytoplasmic side of plasma membrane	GO:0004672|protein kinase activity; GO:0004674|protein serine/threonine kinase activity; GO:0004712|protein serine/threonine/tyrosine kinase activity; GO:0005524|ATP binding	--	--	1284	XP_003517809.1	XP_003517809.1 integrin-linked protein kinase 1 isoform X1 [Glycine max]	sp|F4IS56|ILK1_ARATH	sp|F4IS56|ILK1_ARATH Integrin-linked protein kinase 1 OS=Arabidopsis thaliana GN=ILK1 PE=1 SV=1	_	_	_	_	_	PF07714.14|Pkinase_Tyr|Protein tyrosine kinase|Glyma.01G052600.8|m.887:156-409;PF00069.22|Pkinase|Protein kinase domain|Glyma.01G052600.8|m.887:154-408;PF12796.4|Ank_2|Ankyrin repeats (3 copies)|Glyma.01G052600.8|m.887:26-90;PF13637.3|Ank_4|Ankyrin repeats (many copies)|Glyma.01G052600.8|m.887:61-97;PF13606.3|Ank_3|Ankyrin repeat|Glyma.01G052600.8|m.887:61-88;PF00023.27|Ank|Ankyrin repeat|Glyma.0…
Glyma.01G052700	2.30019929711053	2.50923611587163	2.27288324940641	3.93339632312921	4.38858752098425	3.80315281527964	11.2706444521186	12.6976176444304	9.95867055333961	13.4411341160393	13.3137439768121	17.8637482915705	Gm01	6429832	6432665	-	Glyma.01G052700	--	--	--	--	--	--	765	XP_003517810.1	XP_003517810.1 uncharacterized protein LOC100789803 [Glycine max]	_	_	_	_	_	_	_	PF11360.5|DUF3110|Protein of unknown function (DUF3110)|Glyma.01G052700.1|m.889:171-219
Glyma.01G052800	13.4031983181741	12.224438560577	12.9951844977273	10.6448640403968	11.4188498933263	8.98643702146069	10.0604170780102	10.1467506600215	9.79650440468148	12.6575702438038	12.8137322915843	10.7511347990334	Gm01	6440940	6445143	-	Glyma.01G052800	--	GO:0006623|protein targeting to vacuole; GO:0006888|endoplasmic reticulum to Golgi vesicle-mediated transport; GO:0006896|Golgi to vacuole transport; GO:0042147|retrograde transport, endosome to Golgi; GO:0046907|intracellular transport; GO:0048280|vesicle fusion with Golgi apparatus	GO:0005768|endosome; GO:0005770|late endosome; GO:0005789|endoplasmic reticulum membrane; GO:0005794|Golgi apparatus; GO:0005802|trans-Golgi network; GO:0005829|cytosol; GO:0005886|plasma membrane; GO:0012507|ER to Golgi transport vesicle membrane; GO:0016021|integral component of membrane; GO:0031201|SNARE complex; GO:0031902|late endosome membrane	GO:0005483|soluble NSF attachment protein activity; GO:0005484|SNAP receptor activity	ko:K08493|VTI1	ko04130|SNARE interactions in vesicular transport; ko04138|Autophagy - yeast	669	KHN24658.1	KHN24658.1 Vesicle transport v-SNARE 12 [Glycine soja]	sp|Q9SEL5|VTI12_ARATH	sp|Q9SEL5|VTI12_ARATH Vesicle transport v-SNARE 12 OS=Arabidopsis thaliana GN=VTI12 PE=1 SV=3	_	_	_	_	_	PF05008.12|V-SNARE|Vesicle transport v-SNARE protein N-terminus|Glyma.01G052800.1|m.891:12-91;PF12352.5|V-SNARE_C|Snare region anchored in the vesicle membrane C-terminus|Glyma.01G052800.1|m.891:129-193;PF03908.10|Sec20|Sec20|Glyma.01G052800.1|m.891:133-217
Glyma.01G052900	0.129997965594677	0.138857467349667	0.254740343090118	0.0663370411638854	0.0329299028322441	0.253298111084028	0	0	0.0742219939879583	0	0	0	Gm01	6510199	6528041	+	Glyma.01G052900	--	GO:0006811|ion transport	GO:0016021|integral component of membrane	--	--	--	864	XP_014633436.1	XP_014633436.1 CSC1-like protein At1g69450 [Glycine max]	sp|F4I248|CSCLB_ARATH	sp|F4I248|CSCLB_ARATH CSC1-like protein At1g69450 OS=Arabidopsis thaliana GN=At1g69450 PE=2 SV=1	_	_	_	_	_	PF02714.12|RSN1_7TM|Calcium-dependent channel, 7TM region, putative phosphate|Glyma.01G052900.2|m.893:1-195
Glyma.01G053000	0	0	0	0	0	0	0	0	0	0	0	0	Gm01	6558292	6558938	+	Glyma.01G053000	--	--	--	--	--	--	450	KRH74940.1	KRH74940.1 hypothetical protein GLYMA_01G053000 [Glycine max]	_	_	_	_	_	_	_	_
Glyma.01G053100	4.78639097161665	5.88139901438231	5.45831586275915	1.54260720907086	1.36286116277966	1.46842916485421	0.69315891457293	0.766931104771591	0.821887892413919	0	0	0	Gm01	6609534	6614336	+	Glyma.01G053100	--	GO:0006351|transcription, DNA-templated; GO:0006355|regulation of transcription, DNA-templated; GO:0010050|vegetative phase change; GO:0010267|production of ta-siRNAs involved in RNA interference; GO:0010492|maintenance of shoot apical meristem identity; GO:0010599|production of lsiRNA involved in RNA interference; GO:0035195|gene silencing by miRNA; GO:0040034|regulation of development, heteroch…	GO:0005737|cytoplasm; GO:1990904|ribonucleoprotein complex	GO:0003723|RNA binding	ko:K11593|ELF2C,AGO	--	3090	XP_006573133.1	XP_006573133.1 protein argonaute 7 [Glycine max]	sp|Q9C793|AGO7_ARATH	sp|Q9C793|AGO7_ARATH Protein argonaute 7 OS=Arabidopsis thaliana GN=AGO7 PE=2 SV=1	_	_	_	_	_	PF02171.14|Piwi|Piwi domain|Glyma.01G053100.1|m.895:681-988;PF16486.2|ArgoN|N-terminal domain of argonaute|Glyma.01G053100.1|m.895:177-323;PF02170.19|PAZ|PAZ domain|Glyma.01G053100.1|m.895:396-517;PF08699.7|ArgoL1|Argonaute linker 1 domain|Glyma.01G053100.1|m.895:333-382
Glyma.01G053200	8.78512567492452	10.7431830002111	9.55678508182294	18.508034484724	16.752654777709	14.877931156304	13.934614958983	13.4699260805508	15.0194064465738	16.1382037906393	13.7735936865375	14.9843941261529	Gm01	6621893	6625481	-	Glyma.01G053200	--	GO:0006457|protein folding	GO:0005634|nucleus; GO:0016272|prefoldin complex	GO:0003712|transcription coregulator activity; GO:0003714|transcription corepressor activity; GO:0051082|unfolded protein binding	--	--	456	NP_001237769.1	NP_001237769.1 uncharacterized protein LOC100499907 [Glycine max]	sp|A7T0W1|UXT_NEMVE	sp|A7T0W1|UXT_NEMVE Protein UXT homolog OS=Nematostella vectensis GN=v1g140887 PE=3 SV=1	_	_	_	_	_	PF02996.14|Prefoldin|Prefoldin subunit|Glyma.01G053200.1|m.898:26-130
Glyma.01G053300	11.2598237892005	12.571941466966	13.0152719908043	9.22340014644022	10.6312924759176	9.20125446055466	8.39649875733592	8.84891892555769	8.23521570217162	6.24668091931313	5.30469486576105	5.04282494630144	Gm01	6699944	6706037	-	Glyma.01G053300	--	--	GO:0005886|plasma membrane; GO:0016021|integral component of membrane; GO:0030659|cytoplasmic vesicle membrane	GO:0019706|protein-cysteine S-palmitoyltransferase activity	ko:K20027|ZDHHC1_11	--	1872	XP_003516296.1	XP_003516296.1 probable protein S-acyltransferase 22 [Glycine max]	sp|Q9C533|ZDHC1_ARATH	sp|Q9C533|ZDHC1_ARATH Probable protein S-acyltransferase 22 OS=Arabidopsis thaliana GN=PAT22 PE=2 SV=2	_	_	_	_	_	PF01529.17|zf-DHHC|DHHC palmitoyltransferase|Glyma.01G053300.1|m.899:180-312
Glyma.01G053400	0	0	0.419229821771165	0.204697155591418	0	0.122604799986891	0.199065927985472	0.844300521337614	0.42751868537064	0	0	0	Gm01	6744356	6747125	+	Glyma.01G053400	--	--	--	--	--	--	210	KRH74945.1	KRH74945.1 hypothetical protein GLYMA_01G053400 [Glycine max]	_	_	_	_	_	_	_	_
Glyma.01G053600	0.366334775844101	0.24782389476105	0.516858684375409	0.299100866617597	0.259830466183186	0.218337315045148	0.190885136424425	0.280882756609382	0.409949424328011	0.19727691951134	0.221461494721923	0	Gm01	6777311	6782098	+	Glyma.01G053600	--	--	--	--	--	--	1527	XP_014628952.1	XP_014628952.1 uncharacterized protein LOC100794541 isoform X1 [Glycine max]	_	_	_	_	_	_	_	PF07059.9|DUF1336|Protein of unknown function (DUF1336)|Glyma.01G053600.6|m.912:247-488
Glyma.01G053700	2.48560425502188	3.15281353252024	2.43535996049639	3.98352555901971	3.69908020528843	3.32966147682242	2.15379422083866	1.75166083265065	2.37707484811891	0.278861703652267	1.17392970749899	0.746110910845786	Gm01	6788827	6793020	+	Glyma.01G053700	--	GO:0000467|exonucleolytic trimming to generate mature 3'-end of 5.8S rRNA from tricistronic rRNA transcript (SSU-rRNA, 5.8S rRNA, LSU-rRNA); GO:0034427|nuclear-transcribed mRNA catabolic process, exonucleolytic, 3'-5'; GO:0034475|U4 snRNA 3'-end processing; GO:0043928|exonucleolytic catabolism of deadenylated mRNA; GO:0071034|CUT catabolic process; GO:0071035|nuclear polyadenylation-dependent rRN…	GO:0000176|nuclear exosome (RNase complex); GO:0000177|cytoplasmic exosome (RNase complex); GO:0005730|nucleolus	GO:0003723|RNA binding	ko:K03681|RRP40,EXOSC3	ko03018|RNA degradation	723	XP_006572879.1	XP_006572879.1 uncharacterized protein LOC100809941 isoform X1 [Glycine max]	sp|Q7KWX9|EXOS3_DICDI	sp|Q7KWX9|EXOS3_DICDI Putative exosome complex component rrp40 OS=Dictyostelium discoideum GN=exosc3 PE=3 SV=1	_	_	_	_	_	PF15985.2|KH_6|KH domain|Glyma.01G053700.1|m.923:159-207
Glyma.01G053800	4.78939873243548	4.37035607763689	4.3118154914622	9.99245325321263	10.0661513499828	9.77746392877915	21.7422775072729	22.3665576705228	24.2729358865041	24.0967700435573	22.3355573295202	26.9456210163275	Gm01	6800452	6805034	-	Glyma.01G053800	--	GO:0006351|transcription, DNA-templated; GO:0006952|defense response; GO:0009723|response to ethylene; GO:0009751|response to salicylic acid; GO:0009753|response to jasmonic acid; GO:1900150|regulation of defense response to fungus; GO:1900425|negative regulation of defense response to bacterium	GO:0005634|nucleus	GO:0003677|DNA binding; GO:0003700|DNA-binding transcription factor activity; GO:0043565|sequence-specific DNA binding; GO:0044212|transcription regulatory region DNA binding; GO:0046872|metal ion binding	--	--	1368	XP_003517814.1	XP_003517814.1 probable WRKY transcription factor 4 [Glycine max]	sp|Q9XI90|WRKY4_ARATH	sp|Q9XI90|WRKY4_ARATH Probable WRKY transcription factor 4 OS=Arabidopsis thaliana GN=WRKY4 PE=1 SV=2	_	_	_	_	_	PF03106.12|WRKY|WRKY DNA -binding domain|Glyma.01G053800.1|m.924:175-231;PF03106.12|WRKY|WRKY DNA -binding domain|Glyma.01G053800.1|m.924:343-400
Glyma.01G053900	0	0	0	0	0.177267514311894	0	0	0	0	0	0	0	Gm01	6824354	6825464	-	Glyma.01G053900	--	GO:0006097|glyoxylate cycle	GO:0005737|cytoplasm	GO:0003994|aconitate hydratase activity; GO:0046872|metal ion binding; GO:0051539|4 iron, 4 sulfur cluster binding	--	--	321	KRH74952.1	KRH74952.1 hypothetical protein GLYMA_01G053900 [Glycine max]	sp|Q42669|ACOC_CUCMC	sp|Q42669|ACOC_CUCMC Aconitate hydratase (Fragment) OS=Cucumis melo var. conomon GN=ACO PE=2 SV=1	_	_	_	_	_	PF00330.17|Aconitase|Aconitase family (aconitate hydratase)|Glyma.01G053900.2|m.927:1-55;PF00330.17|Aconitase|Aconitase family (aconitate hydratase)|Glyma.01G053900.2|m.927:55-98
Glyma.01G054000	10.5298352131689	10.1643666099956	7.5657881897765	6.98529043455713	6.78685297372551	6.46357179930891	6.27057673154236	6.91271051845172	6.54637986973793	6.0905138963303	5.12787170356902	7.30489213649952	Gm01	6945216	6946794	-	Glyma.01G054000	--	GO:0006452|translational frameshifting; GO:0045901|positive regulation of translational elongation; GO:0045905|positive regulation of translational termination	--	GO:0003743|translation initiation factor activity; GO:0003746|translation elongation factor activity; GO:0043022|ribosome binding	ko:K03263|EIF5A	--	480	XP_025983620.1	XP_025983620.1 eukaryotic translation initiation factor 5A [Glycine max]	sp|Q9AXJ4|IF5A_MANES	sp|Q9AXJ4|IF5A_MANES Eukaryotic translation initiation factor 5A OS=Manihot esculenta PE=2 SV=2	_	_	_	_	_	PF01287.17|eIF-5a|Eukaryotic elongation factor 5A hypusine, DNA-binding OB fold|Glyma.01G054000.1|m.928:85-154
Glyma.01G054100	0.754066749068824	0.604092909315772	0.864424028274381	0.346315429399378	0.315172000521297	0.479677389676809	0.294689742334988	0.15304541172283	0.335815281560019	0.203038279698479	0	0	Gm01	6949195	6955716	-	Glyma.01G054100	--	GO:0007059|chromosome segregation; GO:0007094|mitotic spindle assembly checkpoint; GO:0051301|cell division; GO:0051321|meiotic cell cycle	GO:0000776|kinetochore; GO:0000777|condensed chromosome kinetochore; GO:0005819|spindle; GO:0009524|phragmoplast; GO:0033597|mitotic checkpoint complex; GO:0080008|Cul4-RING E3 ubiquitin ligase complex; GO:1990298|bub1-bub3 complex	GO:0043130|ubiquitin binding	ko:K02180|BUB3	ko04110|Cell cycle; ko04111|Cell cycle - yeast; ko05166|HTLV-I infection	993	XP_025983621.1	XP_025983621.1 mitotic checkpoint protein BUB3.3-like isoform X1 [Glycine max]	sp|F4I241|BUB33_ARATH	sp|F4I241|BUB33_ARATH Mitotic checkpoint protein BUB3.3 OS=Arabidopsis thaliana GN=BUB3.3 PE=2 SV=1	_	_	_	_	_	_
Glyma.01G054200	8.83762993570683	8.09544994196514	8.28113843219651	7.7486219412717	8.05920506054029	7.62465043695301	8.62690217954207	8.33429699174469	6.8623170956489	6.34559979727177	4.61409796621276	2.95829240258812	Gm01	6963334	6966330	-	Glyma.01G054200	--	GO:0010020|chloroplast fission; GO:0032955|regulation of division septum assembly; GO:0051301|cell division	GO:0009507|chloroplast	GO:0042802|identical protein binding; GO:0051117|ATPase binding	--	--	699	NP_001236352.2	NP_001236352.2 MinE domain-containing protein [Glycine max]	sp|Q9C4Z7|MINE1_ARATH	sp|Q9C4Z7|MINE1_ARATH Cell division topological specificity factor homolog, chloroplastic OS=Arabidopsis thaliana GN=MINE1 PE=1 SV=1	_	_	_	_	_	PF03776.11|MinE|Septum formation topological specificity factor MinE|Glyma.01G054200.1|m.937:122-189
Glyma.01G054300	8.49420232995511	9.0923548562834	8.07865559728105	13.7904355399883	13.5678813519212	13.7292571546014	17.1766279768967	20.009434320718	21.3882902999011	14.4705851393776	14.8817644018268	17.0631540049255	Gm01	6986364	6989257	+	Glyma.01G054300	--	--	--	--	--	--	1038	KHN03140.1	KHN03140.1 Sporulation protein RMD1 [Glycine soja]	_	_	_	_	_	_	_	PF02582.11|DUF155|Uncharacterised ACR, YagE family COG1723|Glyma.01G054300.1|m.938:122-292
Glyma.01G054400	16.9270279178749	14.1404466198291	16.8618403452712	13.7482601554678	14.9854709198137	10.8346064960791	16.3981932942728	14.9268600457479	13.0617587298323	5.3838796873638	6.09600293965911	3.64261514668909	Gm01	6991386	6993744	-	Glyma.01G054400	--	--	--	--	--	--	543	XP_003516309.1	XP_003516309.1 uncharacterized protein At5g01610 [Glycine max]	sp|Q9M015|Y5161_ARATH	sp|Q9M015|Y5161_ARATH Uncharacterized protein At5g01610 OS=Arabidopsis thaliana GN=At5g01610 PE=1 SV=1	_	_	_	_	_	PF04398.9|DUF538|Protein of unknown function, DUF538|Glyma.01G054400.1|m.939:63-168
Glyma.01G054500	0.860246277821322	1.07867698912189	0.945465856791614	3.44979122360362	3.46760759015104	3.18943955210654	4.66691275224681	4.73179413057344	4.84321867342963	1.91344816337223	0.932693602771175	1.34724822313063	Gm01	7006835	7011838	-	Glyma.01G054500	--	GO:0009073|aromatic amino acid family biosynthetic process; GO:0046417|chorismate metabolic process	GO:0005829|cytosol; GO:0009507|chloroplast	GO:0004106|chorismate mutase activity; GO:0016688|L-ascorbate peroxidase activity	ko:K01850|E5.4.99.5	ko00400|Phenylalanine, tyrosine and tryptophan biosynthesis; ko01100|Metabolic pathways; ko01110|Biosynthesis of secondary metabolites; ko01130|Biosynthesis of antibiotics; ko01230|Biosynthesis of amino acids	945	XP_003516314.1	XP_003516314.1 chorismate mutase 3, chloroplastic isoform X1 [Glycine max]	sp|P42738|CM1_ARATH	sp|P42738|CM1_ARATH Chorismate mutase 1, chloroplastic OS=Arabidopsis thaliana GN=CM1 PE=1 SV=3	_	_	_	_	_	_
Glyma.01G054601	0	0	0	0	0	0	0	0	0	0	0	0	Gm01	7012437	7013139	+	Glyma.01G054601	--	--	--	--	--	--	249	KRH74979.1	KRH74979.1 hypothetical protein GLYMA_01G054600 [Glycine max]	_	_	_	_	_	_	_	_
Glyma.01G054700	0	0	0	0	0	0	0	0	0	0	0	0	Gm01	7054371	7056722	+	Glyma.01G054700	--	--	--	--	--	--	2247	KRH74980.1	KRH74980.1 hypothetical protein GLYMA_01G054700 [Glycine max]	_	_	_	_	_	_	_	PF14291.3|DUF4371|Domain of unknown function (DUF4371)|Glyma.01G054700.1|m.943:127-347
Glyma.01G054800	5.71675902033321	5.67548339276457	6.20269577211428	3.08286322208893	3.07984400307389	3.22487776935216	3.85313216668849	3.61173000794424	4.14131736636812	1.73105515130809	1.82895876853176	2.11900522996101	Gm01	7076212	7079562	+	Glyma.01G054800	--	--	--	--	--	--	2970	XP_014628979.1	XP_014628979.1 uncharacterized protein LOC100799644 [Glycine max]	_	_	_	_	_	_	_	PF05904.8|DUF863|Plant protein of unknown function (DUF863)|Glyma.01G054800.1|m.944:49-979
Glyma.01G054900	0.880661730735474	1.00499976368878	0.876134699901741	1.86095805706552	1.72744947450981	2.10676161135496	1.54642289050234	1.58370001288298	1.66056714944929	1.17549122245217	1.05795281601025	0.686860044383364	Gm01	7090294	7092780	-	Glyma.01G054900	--	GO:0009451|RNA modification	GO:0005739|mitochondrion; GO:0043231|intracellular membrane-bounded organelle	GO:0003723|RNA binding; GO:0004519|endonuclease activity	--	--	2487	XP_003517819.1	XP_003517819.1 putative pentatricopeptide repeat-containing protein At1g69350, mitochondrial [Glycine max]	sp|Q9C507|PP111_ARATH	sp|Q9C507|PP111_ARATH Putative pentatricopeptide repeat-containing protein At1g69350, mitochondrial OS=Arabidopsis thaliana GN=PCMP-E66 PE=3 SV=1	_	_	_	_	_	PF01535.17|PPR|PPR repeat|Glyma.01G054900.1|m.945:141-166;PF01535.17|PPR|PPR repeat|Glyma.01G054900.1|m.945:169-199;PF01535.17|PPR|PPR repeat|Glyma.01G054900.1|m.945:271-298;PF01535.17|PPR|PPR repeat|Glyma.01G054900.1|m.945:372-402;PF01535.17|PPR|PPR repeat|Glyma.01G054900.1|m.945:444-470;PF01535.17|PPR|PPR repeat|Glyma.01G054900.1|m.945:472-497;PF01535.17|PPR|PPR repeat|Glyma.01G054900.1|m.945:5…
Glyma.01G054950	0.437887884108387	0.935460832671441	0.707910006060959	0.837941572596447	0.499148000825595	0.97868743849185	0.366700393657448	0.48139942006092	0.6375278641492	0.294761713071037	0	0	Gm01	7095376	7096534	-	Glyma.01G054950	--	--	GO:0009507|chloroplast; GO:0009840|chloroplastic endopeptidase Clp complex	GO:0003677|DNA binding	--	--	342	XP_014628984.1	XP_014628984.1 clp protease adapter protein ClpF, chloroplastic isoform X1 [Glycine max]	sp|Q67Y99|CLPF_ARATH	sp|Q67Y99|CLPF_ARATH Clp protease adapter protein ClpF, chloroplastic OS=Arabidopsis thaliana GN=CLPF PE=1 SV=1	_	_	_	_	_	PF08755.8|YccV-like|Hemimethylated DNA-binding protein YccV like|Glyma.01G054950.1|m.946:1-59
Glyma.01G055000	0.469950804492892	0.920293842183567	0.828812095342575	0.379703231431779	0.33729038549512	0.46682162338105	0.408126797961846	0.176631908229626	0.250429355447237	0	0.23675067741193	0	Gm01	7096752	7098029	-	Glyma.01G055000	--	--	GO:0009507|chloroplast; GO:0009840|chloroplastic endopeptidase Clp complex	GO:0003677|DNA binding	--	--	717	KHN03144.1	KHN03144.1 F-box only protein 21 [Glycine soja]	sp|Q67Y99|CLPF_ARATH	sp|Q67Y99|CLPF_ARATH Clp protease adapter protein ClpF, chloroplastic OS=Arabidopsis thaliana GN=CLPF PE=1 SV=1	_	_	_	_	_	PF02151.16|UVR|UvrB/uvrC motif|Glyma.01G055000.6|m.947:129-160
Glyma.01G055200	0.168078177738573	0.291740941502331	0.148212563252432	0	0.0957960809665283	0	0	0	0	0	0	0	Gm01	7129934	7131189	-	Glyma.01G055200	--	GO:0000272|polysaccharide catabolic process; GO:0006032|chitin catabolic process	GO:0005773|vacuole	GO:0003796|lysozyme activity; GO:0004568|chitinase activity	ko:K01183|E3.2.1.14	ko00520|Amino sugar and nucleotide sugar metabolism; ko01100|Metabolic pathways	891	XP_003516317.1	XP_003516317.1 hevamine-A [Glycine max]	sp|P23472|CHLY_HEVBR	sp|P23472|CHLY_HEVBR Hevamine-A OS=Hevea brasiliensis PE=1 SV=2	_	_	_	_	_	PF00704.25|Glyco_hydro_18|Glycosyl hydrolases family 18|Glyma.01G055200.1|m.948:27-283
Glyma.01G055300	4.59572610580557	5.14103050329075	4.34315282566181	4.42421478480813	3.25300806806187	3.48922017838491	4.33081039497122	3.8441889668564	4.19082448979113	9.12717754832615	6.05898984086927	6.15725539252248	Gm01	7132815	7141183	-	Glyma.01G055300	--	--	--	--	--	--	1689	XP_003516318.1	XP_003516318.1 protein GDAP2 homolog isoform X1 [Glycine max]	sp|A7T167|GDAP2_NEMVE	sp|A7T167|GDAP2_NEMVE Protein GDAP2 homolog OS=Nematostella vectensis GN=gdap2 PE=3 SV=1	_	_	_	_	_	PF13716.3|CRAL_TRIO_2|Divergent CRAL/TRIO domain|Glyma.01G055300.1|m.949:409-541;PF01661.18|Macro|Macro domain|Glyma.01G055300.1|m.949:100-212
Glyma.01G055400	25.1273487046228	25.0480954006238	27.2555732245581	3.08146255729016	4.05356481315624	3.64518572004036	1.89166143932431	1.56604128957783	1.79282029348978	1.98726445264022	0.304211891943286	1.61122517485515	Gm01	7148173	7149353	-	Glyma.01G055400	--	--	--	--	--	--	558	NP_001241008.1	NP_001241008.1 uncharacterized protein LOC100790671 [Glycine max]	_	_	_	_	_	_	_	_
Glyma.01G055500	9.13377010439125	7.92091292012014	8.24029631561076	15.9208898793325	16.545128570844	13.4176738536378	13.0005918548483	15.1576416058981	15.9545016641942	5.96572075802468	7.68796357356675	5.86345857110329	Gm01	7150938	7153905	-	Glyma.01G055500	--	--	--	--	ko:K06694|PSMD10	--	828	KRH74991.1	KRH74991.1 hypothetical protein GLYMA_01G055500 [Glycine max]	_	_	_	_	_	_	_	PF12796.4|Ank_2|Ankyrin repeats (3 copies)|Glyma.01G055500.1|m.952:80-149;PF12796.4|Ank_2|Ankyrin repeats (3 copies)|Glyma.01G055500.1|m.952:118-182;PF12796.4|Ank_2|Ankyrin repeats (3 copies)|Glyma.01G055500.1|m.952:151-214;PF12796.4|Ank_2|Ankyrin repeats (3 copies)|Glyma.01G055500.1|m.952:185-248;PF13637.3|Ank_4|Ankyrin repeats (many copies)|Glyma.01G055500.1|m.952:84-139;PF13637.3|Ank_4|Ankyrin…
Glyma.01G055700	0	0	0	0	0	0	0	0	0	0	0	0	Gm01	7195205	7195559	-	Glyma.01G055700	--	GO:0046713|borate transport; GO:0051453|regulation of intracellular pH; GO:0080029|cellular response to boron-containing substance levels	GO:0005886|plasma membrane; GO:0005887|integral component of plasma membrane	GO:0005452|inorganic anion exchanger activity; GO:0015301|anion:anion antiporter activity; GO:0080139|borate efflux transmembrane transporter activity	--	--	252	KRH74995.1	KRH74995.1 hypothetical protein GLYMA_01G055700 [Glycine max]	sp|Q9XI23|BOR4_ARATH	sp|Q9XI23|BOR4_ARATH Boron transporter 4 OS=Arabidopsis thaliana GN=BOR4 PE=2 SV=1	_	_	_	_	_	_
Glyma.01G055800	1.16233475119947	0	0	0.725805273910746	0.278935647520185	0	0	0	0	0	0	0	Gm01	7203637	7204965	-	Glyma.01G055800	--	--	--	--	ko:K09534|DNAJC14	--	612	XP_025985045.1	XP_025985045.1 dnaJ homolog subfamily C member 14-like [Glycine max]	_	_	_	_	_	_	_	PF14901.3|Jiv90|Cleavage inducing molecular chaperone|Glyma.01G055800.1|m.953:31-128
Glyma.01G055900	8.37523014842667	9.02203955160118	7.00177563547469	10.515051604715	10.1509242677403	11.6824193447585	18.8355726917052	19.3097628739382	18.1736079940827	11.1157668069907	10.9724486957187	9.57178027830297	Gm01	7212473	7213261	+	Glyma.01G055900	--	--	--	--	--	--	789	NP_001304417.2	NP_001304417.2 uncharacterized protein LOC100796991 [Glycine max]	_	_	_	_	_	_	_	PF13445.3|zf-RING_UBOX|RING-type zinc-finger|Glyma.01G055900.1|m.954:46-98
Glyma.01G056000	2.47726460279295	2.72098228154853	2.36307446354159	16.4038831678066	16.2148321541603	14.4324676538876	33.1534237928613	33.0130990365719	37.3718581144222	46.4398734908099	49.0601492703594	49.0500391994667	Gm01	7214518	7216825	-	Glyma.01G056000	--	--	--	--	--	--	801	XP_003517822.1	XP_003517822.1 uncharacterized protein LOC100802857 [Glycine max]	_	_	_	_	_	_	_	PF03763.10|Remorin_C|Remorin, C-terminal region|Glyma.01G056000.1|m.959:155-258
Glyma.01G056100	3.41327991715256	3.53196429771461	2.96805158718332	135.137057599702	126.005006652858	120.543921582553	256.599384009649	260.277885787284	286.790739764589	236.464396485876	250.514592862835	244.275507663381	Gm01	7218634	7220520	-	Glyma.01G056100	--	GO:0010150|leaf senescence	--	GO:0016682|oxidoreductase activity, acting on diphenols and related substances as donors, oxygen as acceptor; GO:0046872|metal ion binding	--	--	1053	XP_003516325.1	XP_003516325.1 protein SRG1 [Glycine max]	sp|Q39224|SRG1_ARATH	sp|Q39224|SRG1_ARATH Protein SRG1 OS=Arabidopsis thaliana GN=SRG1 PE=2 SV=1	_	_	_	_	_	PF03171.17|2OG-FeII_Oxy|2OG-Fe(II) oxygenase superfamily|Glyma.01G056100.1|m.960:202-299;PF14226.3|DIOX_N|non-haem dioxygenase in morphine synthesis N-terminal|Glyma.01G056100.1|m.960:46-142
Glyma.01G056202	0.224861345893496	0	0.132189583441358	0.43029432106304	0.469918613389862	0.483239639587972	0.298150545293556	0.304252440121663	0.481439961002973	0.15136412292837	0	0.134994541677053	Gm01	7249702	7250367	+	Glyma.01G056202	--	GO:0006397|mRNA processing; GO:0031425|chloroplast RNA processing; GO:1900865|chloroplast RNA modification	GO:0009507|chloroplast	GO:0003723|RNA binding; GO:0004519|endonuclease activity; GO:0008270|zinc ion binding	--	--	666	KRH75002.1	KRH75002.1 hypothetical protein GLYMA_01G056200 [Glycine max]	sp|Q9LN01|PPR21_ARATH	sp|Q9LN01|PPR21_ARATH Pentatricopeptide repeat-containing protein At1g08070, chloroplastic OS=Arabidopsis thaliana GN=PCMP-H12 PE=2 SV=1	_	_	_	_	_	PF01535.17|PPR|PPR repeat|Glyma.01G056202.1|m.961:7-37;PF01535.17|PPR|PPR repeat|Glyma.01G056202.1|m.961:80-105;PF13041.3|PPR_2|PPR repeat family|Glyma.01G056202.1|m.961:5-51;PF13812.3|PPR_3|Pentatricopeptide repeat domain|Glyma.01G056202.1|m.961:5-51;PF13812.3|PPR_3|Pentatricopeptide repeat domain|Glyma.01G056202.1|m.961:27-76
Glyma.01G056300	23.1632738695971	22.2777871253357	23.1656236363551	13.5761770061944	14.5849533271539	14.9150596832538	16.362616050321	17.03951961245	16.6473185060992	15.4776695881665	16.5463613590607	15.1660231458638	Gm01	7251764	7255761	-	Glyma.01G056300	--	--	--	--	--	--	990	NP_001239691.1	NP_001239691.1 probable leucine-rich repeat receptor-like protein kinase At1g35710-like precursor [Glycine max]	_	_	_	_	_	_	_	PF13855.3|LRR_8|Leucine rich repeat|Glyma.01G056300.1|m.962:102-160;PF13855.3|LRR_8|Leucine rich repeat|Glyma.01G056300.1|m.962:149-208;PF13855.3|LRR_8|Leucine rich repeat|Glyma.01G056300.1|m.962:223-283;PF12799.4|LRR_4|Leucine Rich repeats (2 copies)|Glyma.01G056300.1|m.962:148-187;PF00560.30|LRR_1|Leucine Rich Repeat|Glyma.01G056300.1|m.962:125-146;PF00560.30|LRR_1|Leucine Rich Repeat|Glyma.01G…
Glyma.01G056400	0.51999186237871	0.370286579599112	0.543446065258918	0.57492102342034	0.439065371096588	0.0794660740655775	0.806401328644851	1.36807954846373	0.752116205744644	0	0	0	Gm01	7281680	7282003	-	Glyma.01G056400	--	GO:0007275|multicellular organism development; GO:0045168|cell-cell signaling involved in cell fate commitment	GO:0005615|extracellular space; GO:0048046|apoplast	GO:0033612|receptor serine/threonine kinase binding	--	--	324	ADW77273.1	ADW77273.1 CLE19 protein [Glycine max]	sp|Q4PSX1|CLE10_ARATH	sp|Q4PSX1|CLE10_ARATH CLAVATA3/ESR (CLE)-related protein 10 OS=Arabidopsis thaliana GN=CLE10 PE=1 SV=1	_	_	_	_	_	_
Glyma.01G056500	0	0	0	0	0	0	0.123973442695579	0	0.0912851285488911	0	0	0	Gm01	7285257	7287457	-	Glyma.01G056500	--	GO:0000911|cytokinesis by cell plate formation; GO:0009612|response to mechanical stimulus; GO:0009737|response to abscisic acid; GO:0015031|protein transport; GO:0016192|vesicle-mediated transport; GO:0051707|response to other organism; GO:0061025|membrane fusion	GO:0005886|plasma membrane; GO:0009504|cell plate; GO:0009507|chloroplast; GO:0016021|integral component of membrane	GO:0005484|SNAP receptor activity	--	--	843	XP_003517824.1	XP_003517824.1 putative SNAP25 homologous protein SNAP30 [Glycine max]	sp|Q9S7P9|SNP33_ARATH	sp|Q9S7P9|SNP33_ARATH SNAP25 homologous protein SNAP33 OS=Arabidopsis thaliana GN=SNAP33 PE=1 SV=1	_	_	_	_	_	_
Glyma.01G056800	6.15614527004056	9.75170831105313	8.09971711022645	7.72537139782376	7.19242119310438	7.73274233474368	8.77927502868813	8.78299200049196	8.7942602057786	2.48074622947034	3.03803553833295	2.61472649181191	Gm01	7350635	7353733	+	Glyma.01G056800	--	GO:0006351|transcription, DNA-templated; GO:0006970|response to osmotic stress; GO:0009414|response to water deprivation; GO:0009651|response to salt stress	GO:0005634|nucleus	GO:0003700|DNA-binding transcription factor activity; GO:0043565|sequence-specific DNA binding; GO:0044212|transcription regulatory region DNA binding	--	--	894	NP_001237777.2	NP_001237777.2 WRKY transcription factor 32 [Glycine max]	sp|Q9C983|WRK57_ARATH	sp|Q9C983|WRK57_ARATH Probable WRKY transcription factor 57 OS=Arabidopsis thaliana GN=WRKY57 PE=2 SV=1	_	_	_	_	_	PF03106.12|WRKY|WRKY DNA -binding domain|Glyma.01G056800.8|m.965:145-202
Glyma.01G056900	0.417584287187492	0.446043107356483	0.224444264045748	0.23744348194798	0.199468321553632	0.393835686382365	0.326384384794536	0.177577547508867	0.425066379336009	0.514001304628653	0	0	Gm01	7365718	7367397	-	Glyma.01G056900	--	GO:0006351|transcription, DNA-templated; GO:0006355|regulation of transcription, DNA-templated	GO:0005634|nucleus	GO:0003700|DNA-binding transcription factor activity; GO:0044212|transcription regulatory region DNA binding; GO:0046872|metal ion binding	--	--	1569	XP_003517826.2	XP_003517826.2 uncharacterized protein LOC100805520 [Glycine max]	sp|Q9M202|ZAT9_ARATH	sp|Q9M202|ZAT9_ARATH Zinc finger protein ZAT9 OS=Arabidopsis thaliana GN=ZAT9 PE=2 SV=1	_	_	_	_	_	PF13912.3|zf-C2H2_6|C2H2-type zinc finger|Glyma.01G056900.1|m.966:36-59;PF13912.3|zf-C2H2_6|C2H2-type zinc finger|Glyma.01G056900.1|m.966:135-157;PF13912.3|zf-C2H2_6|C2H2-type zinc finger|Glyma.01G056900.1|m.966:464-487
[truncated: 52,320 more rows]
