# Supplementary material for: Digital gene expression profiling of the transcriptional response to Sclerotinia sclerotiorum and its antagonistic bacterium Bacillus amyloliquefaciens in soybean
Source: Front Microbiol. 2022 Nov 2;13:1025771. doi: 10.3389/fmicb.2022.1025771 (PMC9666723; doi:10.3389/fmicb.2022.1025771)
Supplement: Supplementary file 1 [file Data_Sheet_1.ZIP › ╕╜╝■1-8/Table S6 Differentially expressed genes in Gm-Ss vs Gm.xls]

gene_id	expression_Gm-Ss	expression_Gm	log2FC(Gm-Ss/Gm)	pval	padj	regulate	significant	fpkm_Gm-Ss-1	fpkm_Gm-Ss-2	fpkm_Gm-Ss-3	fpkm_Gm-1	fpkm_Gm-2	fpkm_Gm-3	chr	start	end	strand	gene_name	gene_biotype	GO_biological_process	GO_cellular_component	GO_molecular_function	KEGG_genes	KEGG_pathways	gene_length	NR_tophit_name	NR_tophit_description	Swissprot_tophit_name	Swissprot_tophit_description	String_tophit_name	String_tophit_description	COG	KOG	NOG	Pfam
Glyma.01G000400	2.43154062116794	5.10482316508859	-1.06689258146547	2.98721866986192e-06	4.96907757580286e-06	down	yes	2.20346460918677	1.59752802271857	3.49362923159848	5.06921028679573	4.95334178611271	5.29191742235733	Gm01	94632	98340	-	Glyma.01G000400	--	GO:0006355|regulation of transcription, DNA-templated	GO:0005634|nucleus	GO:0008270|zinc ion binding	--	--	1647	XP_006572910.1	XP_006572910.1 protein FAR1-RELATED SEQUENCE 9 [Glycine max]	sp|Q9SZL7|FRS9_ARATH	sp|Q9SZL7|FRS9_ARATH Protein FAR1-RELATED SEQUENCE 9 OS=Arabidopsis thaliana GN=FRS9 PE=2 SV=2	_	_	_	_	_	PF10551.6|MULE|MULE transposase domain|Glyma.01G000400.1|m.6:63-153;PF04434.14|SWIM|SWIM zinc finger|Glyma.01G000400.1|m.6:351-379
Glyma.01G001100	1.45320511359695	4.76536237337107	-1.70647819257761	1.72829599041473e-11	3.83886166741477e-11	down	yes	0.9157472145674	1.60626642415172	1.83760170207174	5.07316814711341	4.3744832408961	4.84843573210369	Gm01	209696	217542	+	Glyma.01G001100	--	GO:1902600|proton transmembrane transport	GO:0009706|chloroplast inner membrane; GO:0016021|integral component of membrane	--	--	--	1302	XP_003516797.1	XP_003516797.1 chloroplast envelope membrane protein [Glycine max]	sp|A6MVV9|CEMA_RHDSA	sp|A6MVV9|CEMA_RHDSA Chloroplast envelope membrane protein OS=Rhodomonas salina GN=cemA PE=3 SV=1	_	_	_	_	_	PF03040.11|CemA|CemA family|Glyma.01G001100.5|m.13:203-431
Glyma.01G001800	0	0.411681852089041	-5.39808302861129	3.25154703366363e-05	5.02026732297032e-05	down	yes	0	0	0	0.358462475341919	0.595609902504104	0.2809731784211	Gm01	279688	282138	+	Glyma.01G001800	--	GO:0009846|pollen germination; GO:0009860|pollen tube growth; GO:0080092|regulation of pollen tube growth	GO:0005886|plasma membrane; GO:0016021|integral component of membrane; GO:0090406|pollen tube	GO:0004674|protein serine/threonine kinase activity; GO:0005524|ATP binding	--	--	1854	XP_014619018.1	XP_014619018.1 pollen receptor-like kinase 2 isoform X1 [Glycine max]	sp|Q84JQ4|PRK2_ARATH	sp|Q84JQ4|PRK2_ARATH Pollen receptor-like kinase 2 OS=Arabidopsis thaliana GN=PRK2 PE=1 SV=1	_	_	_	_	_	PF00069.22|Pkinase|Protein kinase domain|Glyma.01G001800.1|m.39:332-597;PF07714.14|Pkinase_Tyr|Protein tyrosine kinase|Glyma.01G001800.1|m.39:333-598;PF13855.3|LRR_8|Leucine rich repeat|Glyma.01G001800.1|m.39:117-177;PF08263.9|LRRNT_2|Leucine rich repeat N-terminal domain|Glyma.01G001800.1|m.39:24-65
Glyma.01G002100	2.76823701425874	8.8545685138158	-1.67388072674474	6.57923274322625e-51	3.65589607088908e-50	down	yes	2.83457958474654	2.99589108781241	2.47424037021728	8.79148670704298	8.73269336990547	9.03952546449896	Gm01	295052	300318	-	Glyma.01G002100	--	GO:0006351|transcription, DNA-templated; GO:0006355|regulation of transcription, DNA-templated; GO:0009734|auxin-activated signaling pathway	GO:0005634|nucleus	GO:0003677|DNA binding	--	--	3315	XP_003517174.1	XP_003517174.1 auxin response factor 19 isoform X1 [Glycine max]	sp|Q0D9R7|ARFS_ORYSJ	sp|Q0D9R7|ARFS_ORYSJ Auxin response factor 19 OS=Oryza sativa subsp. japonica GN=ARF19 PE=2 SV=2	_	_	_	_	_	PF06507.10|Auxin_resp|Auxin response factor|Glyma.01G002100.1|m.51:240-323;PF02362.18|B3|B3 DNA binding domain|Glyma.01G002100.1|m.51:114-215;PF02309.13|AUX_IAA|AUX/IAA family|Glyma.01G002100.1|m.51:991-1077
Glyma.01G002200	4.06692767429711	11.4239776614287	-1.48777310839248	1.97758428794231e-18	5.74619145686384e-18	down	yes	3.54279094112857	4.15788649755073	4.50010558421204	11.4431436040401	11.413817635694	11.4149717445519	Gm01	307445	308751	-	Glyma.01G002200	--	GO:0006351|transcription, DNA-templated; GO:0006355|regulation of transcription, DNA-templated	GO:0005634|nucleus	GO:0003677|DNA binding; GO:0008270|zinc ion binding; GO:0019899|enzyme binding	--	--	939	XP_003517246.1	XP_003517246.1 methyl-CpG-binding domain-containing protein 2 [Glycine max]	sp|Q8LA53|MBD2_ARATH	sp|Q8LA53|MBD2_ARATH Methyl-CpG-binding domain-containing protein 2 OS=Arabidopsis thaliana GN=MBD2 PE=1 SV=1	_	_	_	_	_	PF07496.12|zf-CW|CW-type Zinc Finger|Glyma.01G002200.1|m.56:101-151;PF01429.16|MBD|Methyl-CpG binding domain|Glyma.01G002200.1|m.56:171-230
Glyma.01G002250	0	2.41434052960546	-7.92144854777212	8.08904064162214e-06	1.30637892549601e-05	down	yes	0	0	0	2.03044441500258	2.01012714639518	3.20245002741862	Gm01	310417	311065	-	Glyma.01G002250	--	--	--	--	--	--	378	_	_	_	_	_	_	_	_	_	_
Glyma.01G002400	0.46141566912515	6.19543474122297	-3.71846066898747	9.49950705925139e-14	2.33237451397734e-13	down	yes	0.592120445640497	0	0.792126561734953	6.43232224475514	6.0779198043449	6.07606217456887	Gm01	332066	334533	+	Glyma.01G002400	--	GO:0006644|phospholipid metabolic process; GO:0016042|lipid catabolic process; GO:0050482|arachidonic acid secretion	GO:0005576|extracellular region; GO:0005634|nucleus; GO:0005773|vacuole; GO:0005794|Golgi apparatus; GO:0031410|cytoplasmic vesicle	GO:0004623|phospholipase A2 activity; GO:0005509|calcium ion binding; GO:0102567|phospholipase A2 activity (consuming 1,2-dipalmitoylphosphatidylcholine); GO:0102568|phospholipase A2 activity consuming 1,2-dioleoylphosphatidylethanolamine)	ko:K01047|PLA2G,SPLA2	ko00564|Glycerophospholipid metabolism; ko00565|Ether lipid metabolism; ko00590|Arachidonic acid metabolism; ko00591|Linoleic acid metabolism; ko00592|alpha-Linolenic acid metabolism; ko01100|Metabolic pathways; ko01110|Biosynthesis of secondary metabolites; ko04014|Ras signaling pathway; ko04270|Vascular smooth muscle contraction; ko04972|Pancreatic secretion; ko04975|Fat digestion and absorption	681	NP_001241376.1	NP_001241376.1 uncharacterized protein LOC100797904 precursor [Glycine max]	sp|Q8S8N6|PLA2A_ARATH	sp|Q8S8N6|PLA2A_ARATH Phospholipase A2-alpha OS=Arabidopsis thaliana GN=PLA2-ALPHA PE=1 SV=1	_	_	_	_	_	_
Glyma.01G002600	1.79884512102362	10.230496129707	-2.50114482216136	7.73945883963968e-33	3.22298059188526e-32	down	yes	1.1612210899386	1.71094550025987	2.5243687728724	10.0674018452759	10.4511987520544	10.1728877917906	Gm01	338254	339642	+	Glyma.01G002600	--	GO:0006796|phosphate-containing compound metabolic process; GO:0006955|immune response; GO:0009143|nucleoside triphosphate catabolic process	GO:0005887|integral component of plasma membrane; GO:0048471|perinuclear region of cytoplasm; GO:0070062|extracellular exosome	GO:0003676|nucleic acid binding; GO:0004528|phosphodiesterase I activity; GO:0004551|nucleotide diphosphatase activity; GO:0005044|scavenger receptor activity; GO:0030247|polysaccharide binding; GO:0035529|NADH pyrophosphatase activity; GO:0046872|metal ion binding; GO:0047429|nucleoside-triphosphate diphosphatase activity	--	--	1389	XP_003517374.1	XP_003517374.1 ectonucleotide pyrophosphatase/phosphodiesterase family member 3 [Glycine max]	sp|O14638|ENPP3_HUMAN	sp|O14638|ENPP3_HUMAN Ectonucleotide pyrophosphatase/phosphodiesterase family member 3 OS=Homo sapiens GN=ENPP3 PE=1 SV=2	_	_	_	_	_	PF01663.19|Phosphodiest|Type I phosphodiesterase / nucleotide pyrophosphatase|Glyma.01G002600.1|m.63:75-401
Glyma.01G002700	7.39307897383724	15.3126184195425	-1.04946553055988	1.23085240954554e-06	2.09719954095501e-06	down	yes	4.25951433254766	8.63361918684115	9.2861034021229	16.0538332723117	15.1765344596256	14.7074875266903	Gm01	343059	346042	+	Glyma.01G002700	--	GO:0045454|cell redox homeostasis; GO:0055114|oxidation-reduction process	GO:0009507|chloroplast	--	--	--	639	XP_003517423.1	XP_003517423.1 thioredoxin-like 2, chloroplastic [Glycine max]	sp|Q5TKD8|TRL2_ORYSJ	sp|Q5TKD8|TRL2_ORYSJ Thioredoxin-like 2, chloroplastic OS=Oryza sativa subsp. japonica GN=Os05g0200100 PE=2 SV=1	_	_	_	_	_	PF00085.17|Thioredoxin|Thioredoxin|Glyma.01G002700.1|m.64:79-164
Glyma.01G003000	12.934902014842	5.86592500693348	1.13949615659914	5.25534953776934e-11	1.14168166887318e-10	up	yes	12.8871088746972	12.1684756777315	13.7491214920972	5.41238841701711	5.90069581683746	6.28469078694587	Gm01	366537	368106	-	Glyma.01G003000	--	GO:0000122|negative regulation of transcription by RNA polymerase II; GO:0006351|transcription, DNA-templated; GO:0006355|regulation of transcription, DNA-templated; GO:0009646|response to absence of light; GO:0009651|response to salt stress; GO:0009723|response to ethylene; GO:0009733|response to auxin; GO:0009737|response to abscisic acid; GO:0009739|response to gibberellin; GO:0009751|response…	GO:0005634|nucleus	GO:0000976|transcription regulatory region sequence-specific DNA binding; GO:0003700|DNA-binding transcription factor activity; GO:0008270|zinc ion binding	--	--	837	NP_001235955.2	NP_001235955.2 MYB transcription factor MYB128 [Glycine max]	sp|Q9LVS0|KUA1_ARATH	sp|Q9LVS0|KUA1_ARATH Transcription factor KUA1 OS=Arabidopsis thaliana GN=KUA1 PE=1 SV=1	_	_	_	_	_	PF00249.28|Myb_DNA-binding|Myb-like DNA-binding domain|Glyma.01G003000.1|m.67:97-141
Glyma.01G004000	12.8594974324017	1.01673049490732	3.64782627047897	2.10545339982589e-29	8.16364011068623e-29	up	yes	9.66988065902107	14.2476217018043	14.6609899363798	0.987610443654528	1.0069663819314	1.05561465913603	Gm01	418434	420376	+	Glyma.01G004000	--	GO:0006644|phospholipid metabolic process; GO:0016042|lipid catabolic process; GO:0050482|arachidonic acid secretion	GO:0005576|extracellular region	GO:0004623|phospholipase A2 activity; GO:0005509|calcium ion binding; GO:0102567|phospholipase A2 activity (consuming 1,2-dipalmitoylphosphatidylcholine); GO:0102568|phospholipase A2 activity consuming 1,2-dioleoylphosphatidylethanolamine)	--	--	417	NP_001235986.2	NP_001235986.2 phospholipase A2 precursor [Glycine max]	sp|Q9XG80|PLA21_ORYSJ	sp|Q9XG80|PLA21_ORYSJ Probable phospholipase A2 homolog 1 OS=Oryza sativa subsp. japonica GN=PLA2-I PE=2 SV=1	_	_	_	_	_	_
Glyma.01G004100	40.452623421611	3.39387606967458	3.57133944443767	4.1024195986682e-305	8.25156652337263e-304	up	yes	40.5758180122688	41.8929767927646	38.8890754597995	3.21662571770041	3.07285708027883	3.8921454110445	Gm01	421977	426504	+	Glyma.01G004100	--	GO:0015031|protein transport	--	--	ko:K19476|IST1	ko04144|Endocytosis	3195	XP_014619417.1	XP_014619417.1 uncharacterized protein LOC100791547 [Glycine max]	sp|Q54I39|IST1L_DICDI	sp|Q54I39|IST1L_DICDI IST1-like protein OS=Dictyostelium discoideum GN=DDB_G0289029 PE=3 SV=1	_	_	_	_	_	PF03398.11|Ist1|Regulator of Vps4 activity in the MVB pathway|Glyma.01G004100.1|m.81:12-176
Glyma.01G004200	614.140479240955	48.7694303736232	3.65424737212177	0	0	up	yes	579.824655800691	617.327391351607	645.269390570566	47.3605977416726	49.2496644029145	49.6980289762826	Gm01	428998	430620	+	Glyma.01G004200	--	GO:0009809|lignin biosynthetic process	GO:0005829|cytosol	GO:0042409|caffeoyl-CoA O-methyltransferase activity; GO:0046872|metal ion binding	ko:K00588|E2.1.1.104	ko00360|Phenylalanine metabolism; ko00940|Phenylpropanoid biosynthesis; ko00941|Flavonoid biosynthesis; ko00945|Stilbenoid, diarylheptanoid and gingerol biosynthesis; ko01100|Metabolic pathways; ko01110|Biosynthesis of secondary metabolites	717	XP_003517937.1	XP_003517937.1 probable caffeoyl-CoA O-methyltransferase At4g26220 [Glycine max]	sp|Q9C5D7|CAMT3_ARATH	sp|Q9C5D7|CAMT3_ARATH Probable caffeoyl-CoA O-methyltransferase At4g26220 OS=Arabidopsis thaliana GN=At4g26220 PE=2 SV=1	_	_	_	_	_	PF01596.14|Methyltransf_3|O-methyltransferase|Glyma.01G004200.2|m.86:27-236;PF13578.3|Methyltransf_24|Methyltransferase domain|Glyma.01G004200.2|m.86:76-183
Glyma.01G004600	3.39905098335461	12.633939581784	-1.89100396587201	9.39741748286276e-06	1.51059691449155e-05	down	yes	3.56393707622254	3.00063547962241	3.63258039421887	16.8288275460746	10.4016866451023	10.6713045541751	Gm01	442090	442422	-	Glyma.01G004600	--	--	--	--	--	--	198	NP_001351392.1	NP_001351392.1 uncharacterized protein LOC100306086 [Glycine max]	_	_	_	_	_	_	_	_
Glyma.01G004700	24.1580608346634	3.33709249436008	2.85212139619446	8.77539079679731e-54	5.06674349576987e-53	up	yes	23.0156406096563	24.416129793092	25.0424121012418	2.64982154527233	3.74344514718006	3.61801079062786	Gm01	445357	447970	-	Glyma.01G004700	--	GO:0006302|double-strand break repair; GO:0007131|reciprocal meiotic recombination; GO:0009553|embryo sac development; GO:0009555|pollen development; GO:0010212|response to ionizing radiation	GO:0005634|nucleus; GO:0005730|nucleolus	GO:0003690|double-stranded DNA binding	--	--	657	XP_003517991.1	XP_003517991.1 meiotic nuclear division protein 1 homolog isoform X1 [Glycine max]	sp|Q8GYD2|MND1_ARATH	sp|Q8GYD2|MND1_ARATH Meiotic nuclear division protein 1 homolog OS=Arabidopsis thaliana GN=MND1 PE=1 SV=1	_	_	_	_	_	PF03962.12|Mnd1|Mnd1 family|Glyma.01G004700.1|m.91:16-204
Glyma.01G004800	154.720575280136	1.15933218783502	7.04792966233324	0	0	up	yes	154.490936951781	157.67314383606	151.997645052567	1.27802527440545	1.16394789735287	1.03602339174674	Gm01	450191	455645	+	Glyma.01G004800	--	--	GO:0016021|integral component of membrane	GO:0004674|protein serine/threonine kinase activity; GO:0005524|ATP binding	--	--	2706	XP_006572924.1	XP_006572924.1 probable LRR receptor-like serine/threonine-protein kinase At4g29180 isoform X1 [Glycine max]	sp|C0LGR6|Y4291_ARATH	sp|C0LGR6|Y4291_ARATH Probable LRR receptor-like serine/threonine-protein kinase At4g29180 OS=Arabidopsis thaliana GN=At4g29180 PE=2 SV=2	_	_	_	_	_	PF12819.4|Malectin_like|Carbohydrate-binding protein of the ER|Glyma.01G004800.1|m.94:33-360;PF07714.14|Pkinase_Tyr|Protein tyrosine kinase|Glyma.01G004800.1|m.94:577-853;PF00069.22|Pkinase|Protein kinase domain|Glyma.01G004800.1|m.94:578-793;PF13855.3|LRR_8|Leucine rich repeat|Glyma.01G004800.1|m.94:417-476
Glyma.01G005000	4.79531606543768	23.0592131504018	-2.26326556588277	9.49996365813694e-59	5.84371648031343e-58	down	yes	4.88246324727923	5.3198079565467	4.18367699248712	23.3418569334443	22.8438336029606	22.9919489148004	Gm01	468123	469175	-	Glyma.01G005000	--	GO:0006355|regulation of transcription, DNA-templated; GO:0006979|response to oxidative stress	GO:0005886|plasma membrane	GO:0003677|DNA binding; GO:0003700|DNA-binding transcription factor activity; GO:0046872|metal ion binding	--	--	1053	XP_003516267.1	XP_003516267.1 zinc finger CCCH domain-containing protein 20 [Glycine max]	sp|O82199|C3H20_ARATH	sp|O82199|C3H20_ARATH Zinc finger CCCH domain-containing protein 20 OS=Arabidopsis thaliana GN=At2g19810 PE=2 SV=1	_	_	_	_	_	PF00642.21|zf-CCCH|Zinc finger C-x8-C-x5-C-x3-H type (and similar)|Glyma.01G005000.1|m.103:130-151
Glyma.01G005500	1.50338566924723	3.8966763550295	-1.36816205279485	1.87049866030408e-08	3.54508345905503e-08	down	yes	1.13188497819278	1.5485986415134	1.82967338803551	4.00667413959174	4.22360565951156	3.45974926598519	Gm01	548488	553101	+	Glyma.01G005500	--	GO:0006351|transcription, DNA-templated	GO:0005634|nucleus	GO:0003700|DNA-binding transcription factor activity; GO:0044212|transcription regulatory region DNA binding	--	--	1356	XP_006572925.1	XP_006572925.1 NAC domain-containing protein 75 isoform X1 [Glycine max]	sp|Q9M0F8|NAC75_ARATH	sp|Q9M0F8|NAC75_ARATH NAC domain-containing protein 75 OS=Arabidopsis thaliana GN=NAC075 PE=2 SV=1	_	_	_	_	_	PF02365.12|NAM|No apical meristem (NAM) protein|Glyma.01G005500.11|m.111:48-189
Glyma.01G005600	0.195364455272798	2.00102958403938	-3.29167590014968	7.57726722616377e-10	1.55422442776358e-09	down	yes	0.277136785897717	0	0.308956579920677	1.89126937162071	1.97893363777505	2.13288574272237	Gm01	562575	564419	+	Glyma.01G005600	--	GO:0071555|cell wall organization	GO:0005576|extracellular region; GO:0005618|cell wall	GO:0005199|structural constituent of cell wall	--	--	1455	KRH74203.1	KRH74203.1 hypothetical protein GLYMA_01G005600 [Glycine max]	sp|Q9LJ64|PLRX1_ARATH	sp|Q9LJ64|PLRX1_ARATH Pollen-specific leucine-rich repeat extensin-like protein 1 OS=Arabidopsis thaliana GN=PEX1 PE=2 SV=1	_	_	_	_	_	PF13855.3|LRR_8|Leucine rich repeat|Glyma.01G005600.1|m.122:207-264;PF00560.30|LRR_1|Leucine Rich Repeat|Glyma.01G005600.1|m.122:231-246;PF08263.9|LRRNT_2|Leucine rich repeat N-terminal domain|Glyma.01G005600.1|m.122:134-168
Glyma.01G006000	4.23008494447841	18.6926814116452	-2.14108005209072	1.56499025895259e-19	4.70371297608732e-19	down	yes	2.14486182702755	4.96609732113801	5.57929568526968	19.1843806247805	18.8255272755761	18.0681363345791	Gm01	588751	589563	+	Glyma.01G006000	--	--	--	--	--	--	564	NP_001237279.1	NP_001237279.1 uncharacterized protein LOC100306340 [Glycine max]	_	_	_	_	_	_	_	_
Glyma.01G006100	6.59658259974163	15.9683443049165	-1.27414181820371	6.58978071009809e-33	2.74886854939101e-32	down	yes	7.31840891287415	6.72578899135349	5.74554989499726	16.7864857658698	15.9166436807434	15.2019034681362	Gm01	591589	601280	-	Glyma.01G006100	--	GO:0006420|arginyl-tRNA aminoacylation; GO:0009793|embryo development ending in seed dormancy	GO:0005739|mitochondrion; GO:0009507|chloroplast; GO:0009570|chloroplast stroma	GO:0004814|arginine-tRNA ligase activity; GO:0005524|ATP binding	ko:K01887|RARS,argS	ko00970|Aminoacyl-tRNA biosynthesis	1956	XP_006572930.1	XP_006572930.1 arginine--tRNA ligase, cytoplasmic [Glycine max]	sp|O23247|SYRM_ARATH	sp|O23247|SYRM_ARATH Arginine--tRNA ligase, chloroplastic/mitochondrial OS=Arabidopsis thaliana GN=EMB1027 PE=1 SV=1	_	_	_	_	_	PF00750.16|tRNA-synt_1d|tRNA synthetases class I (R)|Glyma.01G006100.1|m.128:188-521;PF05746.12|DALR_1|DALR anticodon binding domain|Glyma.01G006100.1|m.128:535-650;PF03485.13|Arg_tRNA_synt_N|Arginyl tRNA synthetase N terminal domain|Glyma.01G006100.1|m.128:102-161
Glyma.01G006200	11.5886806373302	261.267301599299	-4.49354918467628	1.83748595326636e-135	1.99727994951791e-134	down	yes	12.9930963121713	10.1850141422612	11.5879314575582	291.777833817942	246.788599571216	245.235471408739	Gm01	602222	602446	+	Glyma.01G006200	--	--	--	--	--	--	225	XP_003516452.1	XP_003516452.1 programmed cell death protein 4 [Glycine max]	_	_	_	_	_	_	_	_
Glyma.01G006500	0.895502898470718	20.2400549224993	-4.48306275149672	1.34195713381988e-191	1.90715203892231e-190	down	yes	0.73562199063364	1.14342005526368	0.807466649514833	20.2328352042478	20.5286131466101	19.95871641664	Gm01	617148	644508	+	Glyma.01G006500	--	GO:0006383|transcription by RNA polymerase III; GO:0009561|megagametogenesis	GO:0005666|RNA polymerase III complex	GO:0003677|DNA binding; GO:0003899|DNA-directed 5'-3' RNA polymerase activity; GO:0032549|ribonucleoside binding; GO:0046872|metal ion binding	ko:K03021|RPC2,POLR3B	ko00230|Purine metabolism; ko00240|Pyrimidine metabolism; ko01100|Metabolic pathways; ko03020|RNA polymerase; ko04623|Cytosolic DNA-sensing pathway; ko05169|Epstein-Barr virus infection	3504	KRH74220.1	KRH74220.1 hypothetical protein GLYMA_01G006500 [Glycine max]	sp|F4KD38|NRPC2_ARATH	sp|F4KD38|NRPC2_ARATH DNA-directed RNA polymerase III subunit 2 OS=Arabidopsis thaliana GN=NRPC2 PE=2 SV=1	_	_	_	_	_	PF00562.25|RNA_pol_Rpb2_6|RNA polymerase Rpb2, domain 6|Glyma.01G006500.1|m.137:695-1071;PF04563.12|RNA_pol_Rpb2_1|RNA polymerase beta subunit|Glyma.01G006500.1|m.137:60-423;PF04560.17|RNA_pol_Rpb2_7|RNA polymerase Rpb2, domain 7|Glyma.01G006500.1|m.137:1073-1163;PF04561.11|RNA_pol_Rpb2_2|RNA polymerase Rpb2, domain 2|Glyma.01G006500.1|m.137:211-387;PF04566.10|RNA_pol_Rpb2_4|RNA polymerase Rpb2, …
Glyma.01G006600	1.88984131375515	4.58851302738146	-1.27528850654417	4.80092459700919e-19	1.41929806402826e-18	down	yes	2.21244221923072	1.99185413473166	1.46522758730308	4.86907634368174	4.69254961369409	4.20391312476854	Gm01	646550	654155	+	Glyma.01G006600	--	GO:0006468|protein phosphorylation; GO:0006623|protein targeting to vacuole; GO:0009555|pollen development; GO:0009846|pollen germination; GO:0016236|macroautophagy; GO:0030242|autophagy of peroxisome; GO:0045324|late endosome to vacuole transport; GO:0048015|phosphatidylinositol-mediated signaling	GO:0005643|nuclear pore; GO:0005737|cytoplasm; GO:0005770|late endosome; GO:0005794|Golgi apparatus; GO:0010008|endosome membrane; GO:0034271|phosphatidylinositol 3-kinase complex, class III, type I; GO:0034272|phosphatidylinositol 3-kinase complex, class III, type II; GO:0071561|nucleus-vacuole junction; GO:0080008|Cul4-RING E3 ubiquitin ligase complex	GO:0004674|protein serine/threonine kinase activity; GO:0005524|ATP binding	ko:K08333|PIK3R4,VPS15	ko04136|Autophagy - other; ko04138|Autophagy - yeast; ko04140|Autophagy - animal; ko04371|Apelin signaling pathway	4602	XP_003517635.1	XP_003517635.1 serine/threonine-protein kinase VPS15 [Glycine max]	sp|Q9M0E5|VPS15_ARATH	sp|Q9M0E5|VPS15_ARATH Serine/threonine-protein kinase VPS15 OS=Arabidopsis thaliana GN=VPS15 PE=1 SV=1	_	_	_	_	_	PF00069.22|Pkinase|Protein kinase domain|Glyma.01G006600.1|m.139:29-292;PF00400.29|WD40|WD domain, G-beta repeat|Glyma.01G006600.1|m.139:1113-1149;PF07714.14|Pkinase_Tyr|Protein tyrosine kinase|Glyma.01G006600.1|m.139:28-247;PF02985.19|HEAT|HEAT repeat|Glyma.01G006600.1|m.139:526-554
Glyma.01G006700	0.40886546144445	2.06067138070819	-2.30553978006924	3.92250319117521e-10	8.17079410732069e-10	down	yes	0.379157520903788	0.678362484008936	0.169076379420625	2.27945657020173	2.03997091666309	1.86258665525976	Gm01	657805	662955	-	Glyma.01G006700	--	GO:0007275|multicellular organism development; GO:0010073|meristem maintenance; GO:0040008|regulation of growth	GO:0005773|vacuole; GO:0005783|endoplasmic reticulum; GO:0005789|endoplasmic reticulum membrane; GO:0016021|integral component of membrane	GO:0008237|metallopeptidase activity; GO:0046872|metal ion binding	ko:K01301|NAALAD	--	2127	XP_006572934.1	XP_006572934.1 probable glutamate carboxypeptidase LAMP1 isoform X1 [Glycine max]	sp|Q7Y228|LAMP1_ARATH	sp|Q7Y228|LAMP1_ARATH Probable glutamate carboxypeptidase LAMP1 OS=Arabidopsis thaliana GN=LAMP1 PE=2 SV=1	_	_	_	_	_	PF04253.12|TFR_dimer|Transferrin receptor-like dimerisation domain|Glyma.01G006700.1|m.141:577-703;PF04389.14|Peptidase_M28|Peptidase family M28|Glyma.01G006700.1|m.141:327-516;PF02225.19|PA|PA domain|Glyma.01G006700.1|m.141:143-235
Glyma.01G007100	0	0.621361080893265	-5.98039342596457	6.61218700854462e-05	0.000100026648350057	down	yes	0	0	0	0.544177530396324	0.658765659054234	0.661140053229236	Gm01	712273	713304	-	Glyma.01G007100	--	GO:0006855|drug transmembrane transport; GO:0006952|defense response; GO:0010015|root morphogenesis; GO:0010252|auxin homeostasis; GO:0031348|negative regulation of defense response; GO:0046620|regulation of organ growth	GO:0005770|late endosome; GO:0010008|endosome membrane; GO:0016021|integral component of membrane; GO:0031902|late endosome membrane	GO:0015297|antiporter activity; GO:0042910|xenobiotic transmembrane transporter activity	ko:K03327|TC.MATE,SLC47A,norM,mdtK,dinF	--	1032	XP_006573924.2	XP_006573924.2 protein DETOXIFICATION 51 [Glycine max]	sp|Q9SZE2|DTX51_ARATH	sp|Q9SZE2|DTX51_ARATH Protein DETOXIFICATION 51 OS=Arabidopsis thaliana GN=DTX51 PE=2 SV=1	_	_	_	_	_	PF01554.15|MatE|MatE|Glyma.01G007100.1|m.147:110-271
Glyma.01G007200	299.622733195267	26.6513753590242	3.49037212813313	0	0	up	yes	312.499607064052	294.700526573253	291.668065948496	25.9891305060104	25.5341280805247	28.4308674905375	Gm01	734914	739532	+	Glyma.01G007200	--	GO:0006096|glycolytic process; GO:0010148|transpiration; GO:0010182|sugar mediated signaling pathway; GO:0010255|glucose mediated signaling pathway; GO:0012501|programmed cell death; GO:0019320|hexose catabolic process; GO:0090332|stomatal closure	GO:0005634|nucleus; GO:0005739|mitochondrion; GO:0005741|mitochondrial outer membrane; GO:0005773|vacuole; GO:0005774|vacuolar membrane; GO:0005829|cytosol; GO:0009536|plastid; GO:0016020|membrane; GO:0016021|integral component of membrane	GO:0004340|glucokinase activity; GO:0004396|hexokinase activity; GO:0005524|ATP binding; GO:0005536|glucose binding; GO:0008270|zinc ion binding; GO:0008865|fructokinase activity; GO:0019158|mannokinase activity	ko:K00844|HK	ko00010|Glycolysis / Gluconeogenesis; ko00051|Fructose and mannose metabolism; ko00052|Galactose metabolism; ko00500|Starch and sucrose metabolism; ko00520|Amino sugar and nucleotide sugar metabolism; ko00521|Streptomycin biosynthesis; ko00524|Neomycin, kanamycin and gentamicin biosynthesis; ko01100|Metabolic pathways; ko01110|Biosynthesis of secondary metabolites; ko01120|Microbial metabolism in…	1491	XP_003516735.1	XP_003516735.1 hexokinase-1 [Glycine max]	sp|Q42525|HXK1_ARATH	sp|Q42525|HXK1_ARATH Hexokinase-1 OS=Arabidopsis thaliana GN=HXK1 PE=1 SV=2	_	_	_	_	_	PF03727.13|Hexokinase_2|Hexokinase|Glyma.01G007200.3|m.148:247-485;PF00349.18|Hexokinase_1|Hexokinase|Glyma.01G007200.3|m.148:41-238
Glyma.01G007300	48.0943934082091	1.04748619090443	5.50745793310167	0	0	up	yes	51.1057037712229	44.321797791594	48.8556786618105	0.855970699899745	1.19257307942458	1.09391479338897	Gm01	739535	745257	+	Glyma.01G007300	--	GO:0006096|glycolytic process; GO:0010148|transpiration; GO:0010182|sugar mediated signaling pathway; GO:0010255|glucose mediated signaling pathway; GO:0012501|programmed cell death; GO:0019320|hexose catabolic process; GO:0090332|stomatal closure	GO:0005634|nucleus; GO:0005739|mitochondrion; GO:0005741|mitochondrial outer membrane; GO:0005773|vacuole; GO:0005774|vacuolar membrane; GO:0005829|cytosol; GO:0009536|plastid; GO:0016020|membrane; GO:0016021|integral component of membrane	GO:0004340|glucokinase activity; GO:0004396|hexokinase activity; GO:0005524|ATP binding; GO:0005536|glucose binding; GO:0008270|zinc ion binding; GO:0008865|fructokinase activity; GO:0019158|mannokinase activity	ko:K00844|HK	ko00010|Glycolysis / Gluconeogenesis; ko00051|Fructose and mannose metabolism; ko00052|Galactose metabolism; ko00500|Starch and sucrose metabolism; ko00520|Amino sugar and nucleotide sugar metabolism; ko00521|Streptomycin biosynthesis; ko00524|Neomycin, kanamycin and gentamicin biosynthesis; ko01100|Metabolic pathways; ko01110|Biosynthesis of secondary metabolites; ko01120|Microbial metabolism in…	1500	XP_003516783.1	XP_003516783.1 hexokinase-1 [Glycine max]	sp|Q42525|HXK1_ARATH	sp|Q42525|HXK1_ARATH Hexokinase-1 OS=Arabidopsis thaliana GN=HXK1 PE=1 SV=2	_	_	_	_	_	PF03727.13|Hexokinase_2|Hexokinase|Glyma.01G007300.3|m.149:248-488;PF00349.18|Hexokinase_1|Hexokinase|Glyma.01G007300.3|m.149:42-239
Glyma.01G007500	10.7711745372986	0.685485850413888	3.95434938487369	3.07477898382587e-166	3.88978744702586e-165	up	yes	10.270302774125	10.1861334975906	11.8570873401803	0.728297207841991	0.718597694533588	0.609562648866086	Gm01	751973	755317	-	Glyma.01G007500	--	GO:0010102|lateral root morphogenesis; GO:0010468|regulation of gene expression	GO:0005886|plasma membrane; GO:0016021|integral component of membrane	GO:0004674|protein serine/threonine kinase activity; GO:0005524|ATP binding	--	--	3033	XP_003517639.1	XP_003517639.1 receptor-like protein kinase HSL1 [Glycine max]	sp|C0LGX3|HSL2_ARATH	sp|C0LGX3|HSL2_ARATH LRR receptor-like serine/threonine-protein kinase HSL2 OS=Arabidopsis thaliana GN=HSL2 PE=2 SV=1	_	_	_	_	_	PF00069.22|Pkinase|Protein kinase domain|Glyma.01G007500.1|m.152:693-970;PF07714.14|Pkinase_Tyr|Protein tyrosine kinase|Glyma.01G007500.1|m.152:693-971;PF13855.3|LRR_8|Leucine rich repeat|Glyma.01G007500.1|m.152:78-135;PF08263.9|LRRNT_2|Leucine rich repeat N-terminal domain|Glyma.01G007500.1|m.152:33-71;PF00560.30|LRR_1|Leucine Rich Repeat|Glyma.01G007500.1|m.152:293-315
Glyma.01G007700	71.8986682654561	20.0438312685385	1.84228780276972	1.88470857941209e-35	8.25278992014944e-35	up	yes	72.7225539860334	85.7196463880194	57.2538044223154	19.9614786572842	20.0949552749608	20.0750598733705	Gm01	765468	766070	-	Glyma.01G007700	--	GO:0030150|protein import into mitochondrial matrix	GO:0005739|mitochondrion; GO:0005741|mitochondrial outer membrane; GO:0005743|mitochondrial inner membrane; GO:0005744|TIM23 mitochondrial import inner membrane translocase complex; GO:0031305|integral component of mitochondrial inner membrane	--	ko:K17795|TIM17	--	603	XP_003516788.1	XP_003516788.1 mitochondrial import inner membrane translocase subunit TIM17-2 [Glycine max]	sp|Q9SP35|TI172_ARATH	sp|Q9SP35|TI172_ARATH Mitochondrial import inner membrane translocase subunit TIM17-2 OS=Arabidopsis thaliana GN=TIM17-2 PE=1 SV=2	_	_	_	_	_	PF02466.16|Tim17|Tim17/Tim22/Tim23/Pmp24 family|Glyma.01G007700.1|m.153:16-122
Glyma.01G008200	0.0484091503980405	0.205463965101692	-1.88318030341489	0.00733062845410336	0.00956537289947136	down	yes	0.0541108458777749	0.0911166053163466	0	0.170818582810397	0.20929241455602	0.23628089793866	Gm01	806943	816938	+	Glyma.01G008200	--	--	GO:0016021|integral component of membrane	GO:0005524|ATP binding; GO:0042626|ATPase-coupled transmembrane transporter activity	ko:K05658|ABCB1,CD243	ko02010|ABC transporters; ko04976|Bile secretion; ko05206|MicroRNAs in cancer	3726	XP_003517643.1	XP_003517643.1 putative ABC transporter B family member 8 isoform X1 [Glycine max]	sp|Q9LHK4|AB8B_ARATH	sp|Q9LHK4|AB8B_ARATH Putative ABC transporter B family member 8 OS=Arabidopsis thaliana GN=ABCB8 PE=5 SV=1	_	_	_	_	_	PF00664.20|ABC_membrane|ABC transporter transmembrane region|Glyma.01G008200.1|m.160:40-312;PF00664.20|ABC_membrane|ABC transporter transmembrane region|Glyma.01G008200.1|m.160:678-947;PF00005.24|ABC_tran|ABC transporter|Glyma.01G008200.1|m.160:383-532;PF00005.24|ABC_tran|ABC transporter|Glyma.01G008200.1|m.160:1022-1168
Glyma.01G008400	43.1724904133713	16.3828184182723	1.39738253021772	5.27233107410517e-44	2.66989294907076e-43	up	yes	44.2992333103697	42.6499591209137	42.5682788088306	17.9139538895152	15.592067324741	15.6424340405607	Gm01	822821	827416	+	Glyma.01G008400	--	--	--	GO:0046872|metal ion binding; GO:0051213|dioxygenase activity	--	--	999	XP_006572938.1	XP_006572938.1 probable iron/ascorbate oxidoreductase DDB_G0283291-like isoform X1 [Glycine max]	sp|Q54RA4|Y3291_DICDI	sp|Q54RA4|Y3291_DICDI Probable iron/ascorbate oxidoreductase DDB_G0283291 OS=Dictyostelium discoideum GN=DDB_G0283291 PE=3 SV=1	_	_	_	_	_	PF14226.3|DIOX_N|non-haem dioxygenase in morphine synthesis N-terminal|Glyma.01G008400.1|m.163:13-129;PF03171.17|2OG-FeII_Oxy|2OG-Fe(II) oxygenase superfamily|Glyma.01G008400.1|m.163:181-283
Glyma.01G008500	10.7589331120643	438.771068386772	-5.3485540477051	0	0	down	yes	10.0467936593706	10.9917100822076	11.2382955946146	444.129265807891	443.480727478653	428.703211873773	Gm01	832235	836624	-	Glyma.01G008500	--	GO:0006108|malate metabolic process; GO:0051260|protein homooligomerization	GO:0005737|cytoplasm	GO:0004471|malate dehydrogenase (decarboxylating) (NAD+) activity; GO:0004473|malate dehydrogenase (decarboxylating) (NADP+) activity; GO:0008948|oxaloacetate decarboxylase activity; GO:0046872|metal ion binding; GO:0051287|NAD binding	ko:K00029|E1.1.1.40,maeB	ko00620|Pyruvate metabolism; ko00710|Carbon fixation in photosynthetic organisms; ko01100|Metabolic pathways; ko01120|Microbial metabolism in diverse environments; ko01200|Carbon metabolism	1776	XP_003516804.1	XP_003516804.1 NADP-dependent malic enzyme [Glycine max]	sp|P34105|MAOX_POPTR	sp|P34105|MAOX_POPTR NADP-dependent malic enzyme OS=Populus trichocarpa PE=2 SV=3	_	_	_	_	_	PF03949.12|Malic_M|Malic enzyme, NAD binding domain|Glyma.01G008500.1|m.164:307-559;PF00390.16|malic|Malic enzyme, N-terminal domain|Glyma.01G008500.1|m.164:116-296
Glyma.01G009000	0	1.70273992848787	-7.42016229136251	2.53528996482353e-06	4.23470653563728e-06	down	yes	0	0	0	1.55221451456331	1.65799961014528	1.89800566075503	Gm01	887650	888252	-	Glyma.01G009000	--	--	--	--	--	--	603	XP_003516814.1	XP_003516814.1 uncharacterized protein LOC100802495 [Glycine max]	_	_	_	_	_	_	_	PF05553.8|DUF761|Cotton fibre expressed protein|Glyma.01G009000.1|m.174:162-184
Glyma.01G009300	11.0797520246318	28.3774351021613	-1.35602539663184	1.17761675160896e-66	7.8924158897732e-66	down	yes	12.3368560885341	10.1690342313263	10.733365754035	28.0595352078966	29.0734381958923	27.9993319026949	Gm01	913273	921660	+	Glyma.01G009300	--	GO:0009651|response to salt stress; GO:0018279|protein N-linked glycosylation via asparagine; GO:0043687|post-translational protein modification; GO:0047484|regulation of response to osmotic stress	GO:0005783|endoplasmic reticulum; GO:0005886|plasma membrane; GO:0008250|oligosaccharyltransferase complex; GO:0016020|membrane; GO:0016021|integral component of membrane	GO:0004579|dolichyl-diphosphooligosaccharide-protein glycotransferase activity	ko:K07151|STT3	ko00510|N-Glycan biosynthesis; ko00513|Various types of N-glycan biosynthesis; ko01100|Metabolic pathways; ko04141|Protein processing in endoplasmic reticulum	2337	XP_003516821.1	XP_003516821.1 dolichyl-diphosphooligosaccharide--protein glycosyltransferase subunit STT3A [Glycine max]	sp|Q93ZY3|STT3A_ARATH	sp|Q93ZY3|STT3A_ARATH Dolichyl-diphosphooligosaccharide--protein glycosyltransferase subunit STT3A OS=Arabidopsis thaliana GN=STT3A PE=2 SV=1	_	_	_	_	_	PF02516.11|STT3|Oligosaccharyl transferase STT3 subunit|Glyma.01G009300.1|m.178:22-485
Glyma.01G009400	2.24457043950846	8.06355107638735	-1.84035078432004	9.54494495922597e-41	4.59114652424845e-40	down	yes	2.65006587461342	1.81471510304339	2.26893034086857	8.19520297931872	7.8566168277086	8.13883342213474	Gm01	925259	930512	-	Glyma.01G009400	--	--	--	--	--	--	2853	XP_003517646.1	XP_003517646.1 protein unc-13 homolog isoform X1 [Glycine max]	_	_	_	_	_	_	_	PF05664.8|DUF810|Plant family of unknown function (DUF810)|Glyma.01G009400.2|m.179:33-715
Glyma.01G009600	0.460223428264254	6.26956629776886	-3.73924659563069	2.36524842881255e-15	6.18383795050946e-15	down	yes	0.495982808709937	0	0.884687476082826	6.93066644616937	6.24704886319978	5.63098358393742	Gm01	942435	944942	-	Glyma.01G009600	--	GO:0006351|transcription, DNA-templated; GO:0006355|regulation of transcription, DNA-templated	GO:0005634|nucleus	GO:0003677|DNA binding; GO:0003700|DNA-binding transcription factor activity	--	--	813	XP_003516829.1	XP_003516829.1 myb family transcription factor PHL11 isoform X1 [Glycine max]	sp|C0SVS4|PHLB_ARATH	sp|C0SVS4|PHLB_ARATH Myb family transcription factor PHL11 OS=Arabidopsis thaliana GN=PHL11 PE=1 SV=1	_	_	_	_	_	PF14379.3|Myb_CC_LHEQLE|MYB-CC type transfactor, LHEQLE motif|Glyma.01G009600.1|m.181:119-164;PF00249.28|Myb_DNA-binding|Myb-like DNA-binding domain|Glyma.01G009600.1|m.181:23-74
Glyma.01G009700	1.37507548797065	24.5611603926679	-4.14892947991158	6.05565583159626e-106	5.53267467659903e-105	down	yes	0.749505619853492	1.31467035087015	2.06105049318831	24.2521111725029	24.7899294126409	24.64144059286	Gm01	957982	961316	+	Glyma.01G009700	--	--	--	--	--	--	1614	XP_014620666.1	XP_014620666.1 uncharacterized protein LOC100812276 [Glycine max]	_	_	_	_	_	_	_	_
Glyma.01G009900	0.35341653628581	5.15224535160253	-3.82830273947355	3.31786658924139e-21	1.04453040775761e-20	down	yes	0.441175080395163	0.619074528462268	0	5.27046456572907	5.17753007360684	5.00874141547169	Gm01	972267	976144	-	Glyma.01G009900	--	GO:0009658|chloroplast organization; GO:0009853|photorespiration; GO:0097339|glycolate transmembrane transport; GO:1901975|glycerate transmembrane transport	GO:0009507|chloroplast; GO:0009706|chloroplast inner membrane; GO:0009941|chloroplast envelope; GO:0016020|membrane; GO:0016021|integral component of membrane	GO:0043879|glycolate transmembrane transporter activity; GO:1901974|glycerate transmembrane transporter activity	--	--	1371	XP_003516843.1	XP_003516843.1 plastidal glycolate/glycerate translocator 1, chloroplastic [Glycine max]	sp|Q9FVQ4|PLGG1_ARATH	sp|Q9FVQ4|PLGG1_ARATH Plastidal glycolate/glycerate translocator 1, chloroplastic OS=Arabidopsis thaliana GN=PLGG1 PE=1 SV=1	_	_	_	_	_	PF04172.13|LrgB|LrgB-like family|Glyma.01G009900.1|m.184:220-444
Glyma.01G010000	0.036063523769321	1.53348357717287	-5.06642154368652	3.17265072793652e-07	5.5999911741501e-07	down	yes	0	0	0.108190571307963	1.30654995023676	1.74449092554816	1.54940985573368	Gm01	978203	983168	-	Glyma.01G010000	--	GO:0006744|ubiquinone biosynthetic process	GO:0005777|peroxisome	GO:0005524|ATP binding; GO:0016405|CoA-ligase activity	ko:K01904|4CL	ko00130|Ubiquinone and other terpenoid-quinone biosynthesis; ko00360|Phenylalanine metabolism; ko00940|Phenylpropanoid biosynthesis; ko01100|Metabolic pathways; ko01110|Biosynthesis of secondary metabolites	1662	XP_003517649.2	XP_003517649.2 4-coumarate--CoA ligase-like 6 [Glycine max]	sp|Q84P24|4CLL6_ARATH	sp|Q84P24|4CLL6_ARATH 4-coumarate--CoA ligase-like 6 OS=Arabidopsis thaliana GN=4CLL6 PE=2 SV=2	_	_	_	_	_	PF00501.25|AMP-binding|AMP-binding enzyme|Glyma.01G010000.1|m.185:51-455;PF13193.3|AMP-binding_C|AMP-binding enzyme C-terminal domain|Glyma.01G010000.1|m.185:465-539
Glyma.01G010100	1.37444644124278	4.02122817739528	-1.54191020295626	2.64089052162421e-12	6.0942946731088e-12	down	yes	0.842176323060106	1.66630348331341	1.61485951735482	3.87843554496	4.44343895518934	3.7418100320365	Gm01	985649	992189	-	Glyma.01G010100	--	GO:0006811|ion transport	GO:0000139|Golgi membrane; GO:0005794|Golgi apparatus; GO:0005886|plasma membrane; GO:0009506|plasmodesma; GO:0016021|integral component of membrane	--	--	--	2394	XP_003516847.1	XP_003516847.1 CSC1-like protein At1g32090 [Glycine max]	sp|Q9FVQ5|CSCL1_ARATH	sp|Q9FVQ5|CSCL1_ARATH CSC1-like protein At1g32090 OS=Arabidopsis thaliana GN=At1g32090 PE=1 SV=1	_	_	_	_	_	PF02714.12|RSN1_7TM|Calcium-dependent channel, 7TM region, putative phosphate|Glyma.01G010100.2|m.186:373-645;PF13967.3|RSN1_TM|Late exocytosis, associated with Golgi transport|Glyma.01G010100.2|m.186:7-179;PF14703.3|PHM7_cyt|Cytosolic domain of 10TM putative phosphate transporter|Glyma.01G010100.2|m.186:200-362
Glyma.01G010200	0.0924565553945283	28.6588833597412	-8.12832960903038	6.74691724475871e-30	2.64643006405361e-29	down	yes	0	0.277369666183585	0	27.345454409798	30.4179534358918	28.2132422335337	Gm01	998077	1001930	-	Glyma.01G010200	--	GO:0019253|reductive pentose-phosphate cycle	GO:0009507|chloroplast	GO:0005524|ATP binding; GO:0008974|phosphoribulokinase activity	ko:K00855|PRK,prkB	ko00710|Carbon fixation in photosynthetic organisms; ko01100|Metabolic pathways; ko01120|Microbial metabolism in diverse environments; ko01200|Carbon metabolism	1224	XP_003516852.1	XP_003516852.1 phosphoribulokinase, chloroplastic [Glycine max]	sp|P27774|KPPR_MESCR	sp|P27774|KPPR_MESCR Phosphoribulokinase, chloroplastic OS=Mesembryanthemum crystallinum PE=2 SV=1	_	_	_	_	_	PF00485.15|PRK|Phosphoribulokinase / Uridine kinase family|Glyma.01G010200.1|m.187:64-262
Glyma.01G010300	11.0319977077533	67.2484397642141	-2.60671410541164	4.39375305197521e-143	4.95899332496776e-142	down	yes	10.3393339354148	12.0684899510088	10.6881692368363	67.0680413266638	68.9820593043381	65.6952186616405	Gm01	1006222	1011450	-	Glyma.01G010300	--	GO:0015031|protein transport	GO:0005739|mitochondrion; GO:0005794|Golgi apparatus; GO:0005886|plasma membrane; GO:0016021|integral component of membrane; GO:0030658|transport vesicle membrane	--	ko:K19995|SCAMP	--	810	NP_001241214.1	NP_001241214.1 uncharacterized protein LOC100780723 [Glycine max]	sp|Q9C6X2|SCAM4_ARATH	sp|Q9C6X2|SCAM4_ARATH Secretory carrier-associated membrane protein 4 OS=Arabidopsis thaliana GN=SCAMP4 PE=1 SV=1	_	_	_	_	_	PF04144.10|SCAMP|SCAMP family|Glyma.01G010300.1|m.188:97-267
Glyma.01G010400	66.1752548493331	31.5314853850431	1.0692592378674	3.01862316203325e-76	2.21209381963429e-75	up	yes	65.7066593404895	67.3111219645517	65.5079832429582	31.5938550138202	31.1453685873959	31.8552325539131	Gm01	1013988	1018150	+	Glyma.01G010400	--	GO:0006364|rRNA processing; GO:0010501|RNA secondary structure unwinding	GO:0005730|nucleolus; GO:0005737|cytoplasm; GO:0005829|cytosol	GO:0003723|RNA binding; GO:0003724|RNA helicase activity; GO:0005524|ATP binding	ko:K14811|DBP3	--	1614	NP_001237872.2	NP_001237872.2 DEAD-box RNA helicase [Glycine max]	sp|Q6YS30|RH5_ORYSJ	sp|Q6YS30|RH5_ORYSJ DEAD-box ATP-dependent RNA helicase 5 OS=Oryza sativa subsp. japonica GN=Os07g0301200 PE=2 SV=1	_	_	_	_	_	PF00270.26|DEAD|DEAD/DEAH box helicase|Glyma.01G010400.1|m.190:142-308;PF00271.28|Helicase_C|Helicase conserved C-terminal domain|Glyma.01G010400.1|m.190:353-462
Glyma.01G010500	80.5120716357943	1.29987293553393	5.9418855149847	0	0	up	yes	81.9406037020577	77.1894565564717	82.4061546488535	1.27467523911444	1.20471847608609	1.42022509140125	Gm01	1023635	1026439	+	Glyma.01G010500	--	GO:0007165|signal transduction; GO:0009626|plant-type hypersensitive response	GO:0005886|plasma membrane; GO:0012505|endomembrane system; GO:0019897|extrinsic component of plasma membrane	GO:0000166|nucleotide binding; GO:0005524|ATP binding; GO:0043531|ADP binding	ko:K13457|RPM1,RPS3	ko04626|Plant-pathogen interaction	2805	NP_001235671.1	NP_001235671.1 NBS-LRR type disease resistance protein [Glycine max]	sp|Q39214|RPM1_ARATH	sp|Q39214|RPM1_ARATH Disease resistance protein RPM1 OS=Arabidopsis thaliana GN=RPM1 PE=1 SV=1	_	_	_	_	_	PF00931.19|NB-ARC|NB-ARC domain|Glyma.01G010500.1|m.192:158-446
Glyma.01G010700	16.0680081440576	0.128013161111485	6.86413902541688	2.13565689290298e-22	6.97471027191902e-22	up	yes	17.883663132217	16.4910471856394	13.8293141143164	0.0263565041121204	0.140763641663865	0.21691933755847	Gm01	1034124	1037996	+	Glyma.01G010700	--	GO:0007165|signal transduction; GO:0009626|plant-type hypersensitive response	GO:0005886|plasma membrane; GO:0012505|endomembrane system; GO:0019897|extrinsic component of plasma membrane	GO:0000166|nucleotide binding; GO:0005524|ATP binding; GO:0043531|ADP binding	ko:K13457|RPM1,RPS3	ko04626|Plant-pathogen interaction	2841	XP_003517650.1	XP_003517650.1 disease resistance protein RPM1 [Glycine max]	sp|Q39214|RPM1_ARATH	sp|Q39214|RPM1_ARATH Disease resistance protein RPM1 OS=Arabidopsis thaliana GN=RPM1 PE=1 SV=1	_	_	_	_	_	PF00931.19|NB-ARC|NB-ARC domain|Glyma.01G010700.1|m.197:168-456
Glyma.01G010900	20.576499661888	8.16416097416195	1.33255598847628	6.45226710754129e-14	1.59626279077652e-13	up	yes	19.4856678013587	23.2695096281116	18.9743215561936	7.93833730731995	8.04551668809432	8.50862892707158	Gm01	1052567	1055827	+	Glyma.01G010900	--	--	--	--	--	--	456	NP_001241166.1	NP_001241166.1 uncharacterized protein LOC100791210 [Glycine max]	_	_	_	_	_	_	_	_
Glyma.01G011000	1.85518496182433	13.1807485432117	-2.82213582825463	6.13313691442827e-09	1.19548607295561e-08	down	yes	0.395327474001155	1.99706159652181	3.17316581495002	12.5532153129543	16.5452756390286	10.4437546776523	Gm01	1058037	1058291	-	Glyma.01G011000	--	--	--	--	--	--	255	KHN40413.1	KHN40413.1 hypothetical protein glysoja_000911 [Glycine soja]	_	_	_	_	_	_	_	_
Glyma.01G011200	66.6610692286314	15.9810280483557	2.05979817300989	3.0005904012953e-155	3.60018573061337e-154	up	yes	72.9078911802556	61.8436788370133	65.2316376686252	15.7384471682462	15.682574170992	16.5220628058288	Gm01	1071494	1077274	-	Glyma.01G011200	--	GO:0007188|adenylate cyclase-modulating G protein-coupled receptor signaling pathway; GO:0009617|response to bacterium; GO:0009723|response to ethylene; GO:2000280|regulation of root development	GO:0005634|nucleus; GO:0005834|heterotrimeric G-protein complex	GO:0001664|G protein-coupled receptor binding; GO:0003924|GTPase activity; GO:0005525|GTP binding; GO:0031683|G-protein beta/gamma-subunit complex binding; GO:0046872|metal ion binding	--	--	2583	XP_003516883.1	XP_003516883.1 extra-large guanine nucleotide-binding protein 3 [Glycine max]	sp|Q9C516|XLG3_ARATH	sp|Q9C516|XLG3_ARATH Extra-large guanine nucleotide-binding protein 3 OS=Arabidopsis thaliana GN=XLG3 PE=1 SV=1	_	_	_	_	_	PF00503.17|G-alpha|G-protein alpha subunit|Glyma.01G011200.1|m.212:441-827
Glyma.01G011300	0.04853095844628	7.14676174355456	-6.93396323829102	1.00784296533531e-17	2.8618019717425e-17	down	yes	0	0.046685983417039	0.098906891921801	6.72385517095638	7.62203761372826	7.09439244597904	Gm01	1089568	1091385	+	Glyma.01G011300	--	GO:0009451|RNA modification	GO:0043231|intracellular membrane-bounded organelle	GO:0003723|RNA binding; GO:0004519|endonuclease activity; GO:0008270|zinc ion binding	--	--	1818	XP_006572946.1	XP_006572946.1 pentatricopeptide repeat-containing protein At1g31920 [Glycine max]	sp|Q9C6T2|PPR68_ARATH	sp|Q9C6T2|PPR68_ARATH Pentatricopeptide repeat-containing protein At1g31920 OS=Arabidopsis thaliana GN=PCMP-H11 PE=2 SV=1	_	_	_	_	_	PF13041.3|PPR_2|PPR repeat family|Glyma.01G011300.1|m.216:95-141;PF13041.3|PPR_2|PPR repeat family|Glyma.01G011300.1|m.216:297-345;PF01535.17|PPR|PPR repeat|Glyma.01G011300.1|m.216:99-127;PF01535.17|PPR|PPR repeat|Glyma.01G011300.1|m.216:170-196;PF01535.17|PPR|PPR repeat|Glyma.01G011300.1|m.216:199-227;PF01535.17|PPR|PPR repeat|Glyma.01G011300.1|m.216:272-295;PF01535.17|PPR|PPR repeat|Glyma.01G01…
Glyma.01G011400	10.7614958697708	3.03035282801379	1.82490795424402	2.76765667154195e-13	6.65997606460847e-13	up	yes	11.0142626784211	9.11621636190048	12.1540085689907	2.73862380852787	3.2955505584321	3.05688411708141	Gm01	1092783	1095259	+	Glyma.01G011400	--	GO:0043328|protein transport to vacuole involved in ubiquitin-dependent protein catabolic process via the multivesicular body sorting pathway	GO:0000814|ESCRT II complex	GO:0005198|structural molecule activity; GO:0042803|protein homodimerization activity	ko:K12189|VPS25,EAP20	ko04144|Endocytosis	540	XP_003516889.1	XP_003516889.1 vacuolar protein sorting-associated protein 25 isoform X3 [Glycine max]	sp|Q8VZC9|VPS25_ARATH	sp|Q8VZC9|VPS25_ARATH Vacuolar protein sorting-associated protein 25 OS=Arabidopsis thaliana GN=VPS25 PE=1 SV=1	_	_	_	_	_	PF05871.9|ESCRT-II|ESCRT-II complex subunit|Glyma.01G011400.1|m.217:13-145
Glyma.01G011600	9.85278946136173	0.0420313260878779	7.56647145014388	6.96386005126151e-58	4.23675831917297e-57	up	yes	9.7118021069648	10.0302001829162	9.81636609420419	0.0721375994051389	0.0256846182380887	0.0282717606204061	Gm01	1127035	1131260	-	Glyma.01G011600	--	GO:0007405|neuroblast proliferation; GO:0016042|lipid catabolic process; GO:0019369|arachidonic acid metabolic process; GO:0042136|neurotransmitter biosynthetic process	GO:0005634|nucleus; GO:0005765|lysosomal membrane; GO:0005886|plasma membrane; GO:0016021|integral component of membrane	GO:0046872|metal ion binding; GO:0047372|acylglycerol lipase activity	ko:K13806|DAGL	ko04723|Retrograde endocannabinoid signaling; ko04745|Phototransduction - fly; ko04925|Aldosterone synthesis and secretion	1557	XP_003517654.1	XP_003517654.1 uncharacterized protein LOC100808014 [Glycine max]	sp|Q8NCG7|DGLB_HUMAN	sp|Q8NCG7|DGLB_HUMAN Sn1-specific diacylglycerol lipase beta OS=Homo sapiens GN=DAGLB PE=1 SV=2	_	_	_	_	_	PF01764.22|Lipase_3|Lipase (class 3)|Glyma.01G011600.1|m.220:145-276
Glyma.01G011900	0.660970654222372	9.38313209217404	-3.80728472266541	1.12805946052822e-60	7.10011469992489e-60	down	yes	0.490878071966906	1.01444363966745	0.47759025103276	9.19826242614132	9.37370887160461	9.57742497877619	Gm01	1145194	1151270	-	Glyma.01G011900	--	--	--	--	--	--	2259	XP_003517655.1	XP_003517655.1 uncharacterized protein LOC100808539 [Glycine max]	_	_	_	_	_	_	_	PF13962.3|PGG|Domain of unknown function|Glyma.01G011900.1|m.234:595-706;PF12796.4|Ank_2|Ankyrin repeats (3 copies)|Glyma.01G011900.1|m.234:126-211;PF13961.3|DUF4219|Domain of unknown function (DUF4219)|Glyma.01G011900.1|m.234:16-42
Glyma.01G012000	0.0479584967451507	3.15155122241227	-5.76946860698192	1.43351572290158e-20	4.43314898231844e-20	down	yes	0.0615436543774693	0	0.0823318358579827	3.37709000731668	3.02739796946966	3.05016569045046	Gm01	1161855	1165130	+	Glyma.01G012000	--	--	--	--	ko:K19613|SHOC2,SUR8	ko04014|Ras signaling pathway	3276	XP_006572949.1	XP_006572949.1 putative disease resistance protein RGA3 [Glycine max]	_	_	_	_	_	_	_	PF00931.19|NB-ARC|NB-ARC domain|Glyma.01G012000.1|m.235:172-227;PF00931.19|NB-ARC|NB-ARC domain|Glyma.01G012000.1|m.235:244-418;PF13855.3|LRR_8|Leucine rich repeat|Glyma.01G012000.1|m.235:550-603
Glyma.01G012100	0	126.256899862068	-13.6241888740713	1.88774863816724e-31	7.65300498649504e-31	down	yes	0	0	0	122.638080773317	126.486529349424	129.646089463464	Gm01	1167086	1172007	-	Glyma.01G012100	--	GO:0007216|G protein-coupled glutamate receptor signaling pathway; GO:0007405|neuroblast proliferation; GO:0019369|arachidonic acid metabolic process; GO:0042136|neurotransmitter biosynthetic process; GO:0046340|diacylglycerol catabolic process; GO:0071926|endocannabinoid signaling pathway; GO:0098921|retrograde trans-synaptic signaling by endocannabinoid	GO:0005886|plasma membrane; GO:0016021|integral component of membrane; GO:0043196|varicosity; GO:0045211|postsynaptic membrane	GO:0046872|metal ion binding; GO:0047372|acylglycerol lipase activity	--	--	1716	XP_003516907.1	XP_003516907.1 uncharacterized protein LOC100807640 isoform X1 [Glycine max]	sp|Q9Y4D2|DGLA_HUMAN	sp|Q9Y4D2|DGLA_HUMAN Sn1-specific diacylglycerol lipase alpha OS=Homo sapiens GN=DAGLA PE=1 SV=3	_	_	_	_	_	PF01764.22|Lipase_3|Lipase (class 3)|Glyma.01G012100.1|m.237:149-288
Glyma.01G012200	0	0.915209800657397	-6.5317086432706	4.18924240497034e-07	7.33793998754534e-07	down	yes	0	0	0	0.987326320972234	0.829629425177757	0.928673655822201	Gm01	1184533	1187415	-	Glyma.01G012200	--	--	--	--	--	--	1422	KRH74315.1	KRH74315.1 hypothetical protein GLYMA_01G012200, partial [Glycine max]	_	_	_	_	_	_	_	PF01764.22|Lipase_3|Lipase (class 3)|Glyma.01G012200.1|m.238:49-189
Glyma.01G012300	41.3131203821671	7.95889933980273	2.37449681997372	1.40345569887742e-64	9.20708649092094e-64	up	yes	42.8436149948752	41.1997967907442	39.895949360882	8.4628675602135	8.12316183995552	7.29066861923917	Gm01	1195364	1196817	-	Glyma.01G012300	--	GO:0006259|DNA metabolic process; GO:0007059|chromosome segregation; GO:0009944|polarity specification of adaxial/abaxial axis; GO:0016226|iron-sulfur cluster assembly; GO:0042127|regulation of cell population proliferation; GO:0051726|regulation of cell cycle; GO:1990067|intrachromosomal DNA recombination; GO:2001022|positive regulation of response to DNA damage stimulus	GO:0005634|nucleus; GO:0005737|cytoplasm	GO:0010209|vacuolar sorting signal binding	--	--	480	XP_006572950.1	XP_006572950.1 protein AE7 [Glycine max]	sp|Q9C9G6|AE7_ARATH	sp|Q9C9G6|AE7_ARATH Protein AE7 OS=Arabidopsis thaliana GN=AE7 PE=1 SV=2	_	_	_	_	_	PF01883.16|DUF59|Domain of unknown function DUF59|Glyma.01G012300.1|m.242:39-114
Glyma.01G012400	22.1265472314301	6.80189465380705	1.70030218499285	2.80015300700089e-35	1.22147540912181e-34	up	yes	20.0626264754149	24.8160663990394	21.500948819836	6.34722253635732	7.53310289700405	6.52535852805978	Gm01	1200661	1204033	+	Glyma.01G012400	--	GO:0009611|response to wounding; GO:0010193|response to ozone; GO:0010224|response to UV-B	GO:0009507|chloroplast	--	--	--	1221	NP_001242537.2	NP_001242537.2 uncharacterized protein LOC100810147 [Glycine max]	sp|Q9LVJ0|UVB31_ARATH	sp|Q9LVJ0|UVB31_ARATH UV-B-induced protein At3g17800, chloroplastic OS=Arabidopsis thaliana GN=At3g17800 PE=2 SV=1	_	_	_	_	_	PF05542.8|DUF760|Protein of unknown function (DUF760)|Glyma.01G012400.1|m.243:136-261
Glyma.01G013000	0.178240974657247	2.06794586011514	-3.46450546533909	0.000206746823612689	0.000302692469009479	down	yes	0	0.171464884549852	0.363258039421888	2.45814334942663	2.10053477881678	1.645159452102	Gm01	1234458	1234952	+	Glyma.01G013000	--	--	--	--	--	--	495	XP_006573927.1	XP_006573927.1 ankyrin repeat-containing protein NPR4, partial [Glycine max]	_	_	_	_	_	_	_	PF13962.3|PGG|Domain of unknown function|Glyma.01G013000.1|m.248:7-118
Glyma.01G013500	0	1.49658440454824	-7.23513769019605	4.48561753622692e-10	9.31842663247913e-10	down	yes	0	0	0	1.32193486791388	1.46139770081783	1.706420644913	Gm01	1287238	1295332	-	Glyma.01G013500	--	GO:0006468|protein phosphorylation; GO:0042742|defense response to bacterium	GO:0005886|plasma membrane; GO:0016021|integral component of membrane	GO:0004674|protein serine/threonine kinase activity; GO:0005524|ATP binding	ko:K04733|IRAK4	ko04064|NF-kappa B signaling pathway; ko04620|Toll-like receptor signaling pathway; ko04621|NOD-like receptor signaling pathway; ko04624|Toll and Imd signaling pathway; ko04722|Neurotrophin signaling pathway; ko05133|Pertussis; ko05140|Leishmaniasis; ko05142|Chagas disease (American trypanosomiasis); ko05145|Toxoplasmosis; ko05152|Tuberculosis; ko05162|Measles; ko05164|Influenza A	2025	XP_003517662.1	XP_003517662.1 putative receptor-like protein kinase At4g00960 [Glycine max]	sp|O65468|CRK8_ARATH	sp|O65468|CRK8_ARATH Cysteine-rich receptor-like protein kinase 8 OS=Arabidopsis thaliana GN=CRK8 PE=3 SV=2	_	_	_	_	_	PF07714.14|Pkinase_Tyr|Protein tyrosine kinase|Glyma.01G013500.1|m.253:346-609;PF00069.22|Pkinase|Protein kinase domain|Glyma.01G013500.1|m.253:344-552;PF01657.14|Stress-antifung|Salt stress response/antifungal|Glyma.01G013500.1|m.253:47-142;PF01657.14|Stress-antifung|Salt stress response/antifungal|Glyma.01G013500.1|m.253:161-255
Glyma.01G013600	19.5014138583873	6.75976743141979	1.52714014653205	1.25868460225305e-35	5.52700896181892e-35	up	yes	18.1746104333464	20.8787349203672	19.4508962214484	7.18488755998275	6.39278416990582	6.70163056437079	Gm01	1304894	1313909	-	Glyma.01G013600	--	GO:0006351|transcription, DNA-templated; GO:0045893|positive regulation of transcription, DNA-templated	GO:0005634|nucleus	GO:0003700|DNA-binding transcription factor activity; GO:0042802|identical protein binding; GO:0043565|sequence-specific DNA binding	ko:K09060|GBF	--	1248	XP_006572954.1	XP_006572954.1 bZIP transcription factor 16 isoform X1 [Glycine max]	sp|Q501B2|BZP16_ARATH	sp|Q501B2|BZP16_ARATH bZIP transcription factor 16 OS=Arabidopsis thaliana GN=BZIP16 PE=1 SV=1	_	_	_	_	_	PF16596.2|MFMR_assoc|Disordered region downstream of MFMR|Glyma.01G013600.1|m.256:138-277;PF07777.8|MFMR|G-box binding protein MFMR|Glyma.01G013600.1|m.256:1-99;PF00170.18|bZIP_1|bZIP transcription factor|Glyma.01G013600.1|m.256:310-372;PF07716.12|bZIP_2|Basic region leucine zipper|Glyma.01G013600.1|m.256:312-360
Glyma.01G013900	40.8768384072847	18.4959864471798	1.14364447072807	2.40697266697062e-15	6.29005872255697e-15	up	yes	38.1411492516919	36.1776124944624	48.3117534756997	18.2535074448802	20.4742941512819	16.7601577453774	Gm01	1330319	1333365	+	Glyma.01G013900	--	GO:0010411|xyloglucan metabolic process; GO:0042546|cell wall biogenesis; GO:0071555|cell wall organization	GO:0005618|cell wall; GO:0048046|apoplast	GO:0004553|hydrolase activity, hydrolyzing O-glycosyl compounds; GO:0016762|xyloglucan:xyloglucosyl transferase activity	ko:K08235|E2.4.1.207	--	1044	XP_003516952.1	XP_003516952.1 probable xyloglucan endotransglucosylase/hydrolase protein 30 [Glycine max]	sp|Q38908|XTH30_ARATH	sp|Q38908|XTH30_ARATH Probable xyloglucan endotransglucosylase/hydrolase protein 30 OS=Arabidopsis thaliana GN=XTH30 PE=2 SV=2	_	_	_	_	_	PF00722.18|Glyco_hydro_16|Glycosyl hydrolases family 16|Glyma.01G013900.1|m.264:43-224;PF06955.9|XET_C|Xyloglucan endo-transglycosylase (XET) C-terminus|Glyma.01G013900.1|m.264:264-303
Glyma.01G014000	91.0712905559632	7.89022311835804	3.52718942994591	0	0	up	yes	92.5504364290283	90.9177610355758	89.7456742032855	7.19345310958215	8.12446479206202	8.35275145342996	Gm01	1340256	1344313	-	Glyma.01G014000	--	GO:0030244|cellulose biosynthetic process; GO:0071555|cell wall organization	GO:0000139|Golgi membrane; GO:0016021|integral component of membrane	GO:0016760|cellulose synthase (UDP-forming) activity	ko:K20924|CSLD	--	3357	XP_006572955.1	XP_006572955.1 cellulose synthase-like protein D2 [Glycine max]	sp|A2YU42|CSLD2_ORYSI	sp|A2YU42|CSLD2_ORYSI Cellulose synthase-like protein D2 OS=Oryza sativa subsp. indica GN=CSLD2 PE=3 SV=1	_	_	_	_	_	PF03552.11|Cellulose_synt|Cellulose synthase|Glyma.01G014000.1|m.266:347-1106;PF14570.3|zf-RING_4|RING/Ubox like zinc-binding domain|Glyma.01G014000.1|m.266:107-156;PF13632.3|Glyco_trans_2_3|Glycosyl transferase family group 2|Glyma.01G014000.1|m.266:811-926
Glyma.01G014100	1.44151219816675	18.0322104357264	-3.63574749955224	5.48598059261702e-63	3.54560326026215e-62	down	yes	1.72955769875506	0.832108998550754	1.76286989719445	17.8326621039287	17.5450494039462	18.7189197993044	Gm01	1354752	1359296	-	Glyma.01G014100	--	--	--	GO:0016787|hydrolase activity	--	--	1224	XP_006572957.1	XP_006572957.1 alpha/beta hydrolase domain-containing protein 17B isoform X1 [Glycine max]	sp|Q7ZVZ7|AB17C_DANRE	sp|Q7ZVZ7|AB17C_DANRE Protein ABHD17C OS=Danio rerio GN=abhd17c PE=2 SV=1	_	_	_	_	_	PF01738.15|DLH|Dienelactone hydrolase family|Glyma.01G014100.1|m.275:122-225
Glyma.01G014200	37.1149902520566	7.22318614204464	2.35968746289279	1.85365984773743e-133	1.99658357387671e-132	up	yes	35.8723078260308	35.3184041607098	40.1542587694292	7.38184526200364	6.99914240654008	7.28857075759019	Gm01	1375556	1384299	-	Glyma.01G014200	--	GO:0016024|CDP-diacylglycerol biosynthetic process	GO:0009570|chloroplast stroma	GO:0004366|glycerol-3-phosphate O-acyltransferase activity; GO:0102420|sn-1-glycerol-3-phosphate C16:0-DCA-CoA acyl transferase activity	ko:K00630|ATS1	ko00561|Glycerolipid metabolism; ko00564|Glycerophospholipid metabolism; ko01100|Metabolic pathways; ko01110|Biosynthesis of secondary metabolites	1377	XP_003516958.1	XP_003516958.1 glycerol-3-phosphate acyltransferase, chloroplastic [Glycine max]	sp|Q43822|PLSB_PHAVU	sp|Q43822|PLSB_PHAVU Glycerol-3-phosphate acyltransferase, chloroplastic OS=Phaseolus vulgaris GN=PLSB PE=2 SV=1	_	_	_	_	_	PF14829.3|GPAT_N|Glycerol-3-phosphate acyltransferase N-terminal|Glyma.01G014200.1|m.279:94-169;PF01553.18|Acyltransferase|Acyltransferase|Glyma.01G014200.1|m.279:210-365
Glyma.01G014600	0	1.55782831428951	-7.29262377493937	6.48305940247841e-11	1.40272793292079e-10	down	yes	0	0	0	1.59551933469113	1.52708060295431	1.55088500522308	Gm01	1407341	1413045	+	Glyma.01G014600	--	GO:0006351|transcription, DNA-templated; GO:0006355|regulation of transcription, DNA-templated	GO:0005634|nucleus	GO:0008289|lipid binding; GO:0043565|sequence-specific DNA binding	--	--	2370	NP_001352051.1	NP_001352051.1 homeobox-leucine zipper protein HDG5-like [Glycine max]	sp|Q336P2|ROC3_ORYSJ	sp|Q336P2|ROC3_ORYSJ Homeobox-leucine zipper protein ROC3 OS=Oryza sativa subsp. japonica GN=ROC3 PE=2 SV=1	_	_	_	_	_	PF01852.16|START|START domain|Glyma.01G014600.1|m.290:286-510;PF00046.26|Homeobox|Homeobox domain|Glyma.01G014600.1|m.290:86-141
Glyma.01G014700	49.2383861165572	4.09535369175535	3.58449802171483	0	0	up	yes	49.5915859399425	49.6139140350745	48.5096583746546	3.85343800826877	4.52091173787262	3.91171132912465	Gm01	1430587	1436125	+	Glyma.01G014700	--	GO:0006351|transcription, DNA-templated; GO:0006355|regulation of transcription, DNA-templated; GO:0045815|positive regulation of gene expression, epigenetic; GO:0048439|flower morphogenesis	GO:0000792|heterochromatin; GO:0005634|nucleus	GO:0032454|histone demethylase activity (H3-K9 specific); GO:0046872|metal ion binding; GO:0051213|dioxygenase activity	--	--	2655	XP_014622048.1	XP_014622048.1 jmjC domain-containing protein isoform X2 [Glycine max]	sp|Q336N8|JM706_ORYSJ	sp|Q336N8|JM706_ORYSJ Lysine-specific demethylase JMJ706 OS=Oryza sativa subsp. japonica GN=JMJ706 PE=2 SV=1	_	_	_	_	_	PF02373.19|JmjC|JmjC domain, hydroxylase|Glyma.01G014700.1|m.299:290-413;PF02375.14|JmjN|jmjN domain|Glyma.01G014700.1|m.299:114-146;PF02928.13|zf-C5HC2|C5HC2 zinc finger|Glyma.01G014700.1|m.299:510-561
Glyma.01G014900	1.99046152734498	4.16216193664218	-1.06046227194003	0.000442089009802566	0.000631885583031127	down	yes	2.54291726519662	0.917568841645155	2.51089847519318	4.04750422608293	3.81895564256814	4.62002594127548	Gm01	1482441	1486155	+	Glyma.01G014900	--	--	GO:0009507|chloroplast	GO:0000287|magnesium ion binding	--	--	1110	XP_003517670.1	XP_003517670.1 probable inactive shikimate kinase like 2, chloroplastic [Glycine max]	sp|O82290|SKL2_ARATH	sp|O82290|SKL2_ARATH Probable inactive shikimate kinase like 2, chloroplastic OS=Arabidopsis thaliana GN=SKL2 PE=2 SV=2	_	_	_	_	_	PF01202.19|SKI|Shikimate kinase|Glyma.01G014900.1|m.305:182-268
Glyma.01G015000	201.625598976742	49.7974674811294	2.01731640817631	0	0	up	yes	208.622163071424	200.53013729244	195.724496566361	49.8684052513159	49.6738843459604	49.850112846112	Gm01	1488149	1493333	-	Glyma.01G015000	--	GO:0000303|response to superoxide; GO:0006809|nitric oxide biosynthetic process; GO:0006970|response to osmotic stress; GO:0009414|response to water deprivation; GO:0009651|response to salt stress; GO:0009723|response to ethylene; GO:0009793|embryo development ending in seed dormancy; GO:0009816|defense response to bacterium, incompatible interaction; GO:0009867|jasmonic acid mediated signaling p…	GO:0005634|nucleus; GO:0005737|cytoplasm; GO:0016363|nuclear matrix	GO:0003950|NAD+ ADP-ribosyltransferase activity	--	--	1842	XP_003516978.1	XP_003516978.1 inactive poly [ADP-ribose] polymerase RCD1 isoform X1 [Glycine max]	sp|Q8RY59|RCD1_ARATH	sp|Q8RY59|RCD1_ARATH Inactive poly [ADP-ribose] polymerase RCD1 OS=Arabidopsis thaliana GN=RCD1 PE=1 SV=1	_	_	_	_	_	PF12174.5|RST|RCD1-SRO-TAF4 (RST) plant domain|Glyma.01G015000.2|m.307:532-596
Glyma.01G015200	8.84820047956821	0.960067627591805	3.19085641639062	3.72471799977146e-46	1.94629232658771e-45	up	yes	9.41158249826402	7.80663255486828	9.32638638557232	1.04861429508736	0.705234605958475	1.12635398172958	Gm01	1503861	1506620	-	Glyma.01G015200	--	GO:0000303|response to superoxide; GO:0006809|nitric oxide biosynthetic process; GO:0006970|response to osmotic stress; GO:0009414|response to water deprivation; GO:0009651|response to salt stress; GO:0009723|response to ethylene; GO:0009793|embryo development ending in seed dormancy; GO:0009816|defense response to bacterium, incompatible interaction; GO:0009867|jasmonic acid mediated signaling p…	GO:0005634|nucleus; GO:0005737|cytoplasm; GO:0016363|nuclear matrix	GO:0003950|NAD+ ADP-ribosyltransferase activity	--	--	1446	KHN04854.1	KHN04854.1 Inactive poly [ADP-ribose] polymerase RCD1 [Glycine soja]	sp|Q8RY59|RCD1_ARATH	sp|Q8RY59|RCD1_ARATH Inactive poly [ADP-ribose] polymerase RCD1 OS=Arabidopsis thaliana GN=RCD1 PE=1 SV=1	_	_	_	_	_	_
Glyma.01G015300	19.9768066243235	8.06511495689438	1.30749328188215	1.87564675699623e-14	4.74318102938717e-14	up	yes	19.3259829906783	22.2815508005715	18.3228860817206	8.63240376715744	7.7702624216394	7.7926786818863	Gm01	1510084	1511069	-	Glyma.01G015300	--	--	--	--	--	--	579	NP_001237318.2	NP_001237318.2 uncharacterized protein LOC100500391 [Glycine max]	_	_	_	_	_	_	_	_
Glyma.01G015400	2.37935701589111	15.2888311982308	-2.67872709655651	1.44664195244194e-12	3.37203788210507e-12	down	yes	4.42828061962535	1.31589330003375	1.39389712801422	17.8490229969994	15.4487005535071	12.5687700441859	Gm01	1512890	1513479	+	Glyma.01G015400	--	--	--	--	--	--	387	XP_003516991.1	XP_003516991.1 uncharacterized protein LOC100808005 [Glycine max]	_	_	_	_	_	_	_	_
Glyma.01G016300	1.03697651580986	2.44408028917626	-1.22895336757381	0.0221150173682414	0.0276518018545894	down	yes	2.11217821823475	0.485000673441011	0.513750655753812	2.03242533638307	2.32328379657043	2.97653173457527	Gm01	1557542	1558634	-	Glyma.01G016300	--	--	--	--	ko:K11971|RNF14,ARA54	--	525	KHN04863.1	KHN04863.1 hypothetical protein glysoja_024224 [Glycine soja]	_	_	_	_	_	_	_	_
Glyma.01G016500	0	4.83093201059285	-8.91914102190588	8.56537536413227e-18	2.43819707914272e-17	down	yes	0	0	0	4.95859796776194	4.82667814945534	4.70751991456126	Gm01	1576652	1585553	+	Glyma.01G016500	--	--	GO:0016020|membrane; GO:0016021|integral component of membrane	GO:0005524|ATP binding; GO:0042626|ATPase-coupled transmembrane transporter activity	ko:K05658|ABCB1,CD243	ko02010|ABC transporters; ko04976|Bile secretion; ko05206|MicroRNAs in cancer	3741	XP_003517674.1	XP_003517674.1 ABC transporter B family member 2 [Glycine max]	sp|Q8LPK2|AB2B_ARATH	sp|Q8LPK2|AB2B_ARATH ABC transporter B family member 2 OS=Arabidopsis thaliana GN=ABCB2 PE=1 SV=3	_	_	_	_	_	PF00664.20|ABC_membrane|ABC transporter transmembrane region|Glyma.01G016500.1|m.330:46-314;PF00664.20|ABC_membrane|ABC transporter transmembrane region|Glyma.01G016500.1|m.330:685-955;PF00005.24|ABC_tran|ABC transporter|Glyma.01G016500.1|m.330:385-533;PF00005.24|ABC_tran|ABC transporter|Glyma.01G016500.1|m.330:1021-1169
Glyma.01G016600	0.647632736069685	2.98285001786924	-2.18616596084686	2.08522487458473e-08	3.93990225274762e-08	down	yes	0.86161116128457	0.483618905140609	0.597668141783875	2.4710724400219	3.13319413506941	3.34428347851642	Gm01	1595358	1597568	+	Glyma.01G016600	--	GO:0006357|regulation of transcription by RNA polymerase II; GO:0030154|cell differentiation	GO:0005634|nucleus	GO:0000981|DNA-binding transcription factor activity, RNA polymerase II-specific; GO:0001135|RNA polymerase II transcription regulator recruiting activity; GO:0003700|DNA-binding transcription factor activity; GO:0043565|sequence-specific DNA binding; GO:0044212|transcription regulatory region DNA binding	ko:K09422|MYBP	--	1053	XP_006572975.1	XP_006572975.1 transcription factor MYB39 [Glycine max]	sp|Q8GWP0|MYB39_ARATH	sp|Q8GWP0|MYB39_ARATH Transcription factor MYB39 OS=Arabidopsis thaliana GN=MYB39 PE=2 SV=1	_	_	_	_	_	PF00249.28|Myb_DNA-binding|Myb-like DNA-binding domain|Glyma.01G016600.1|m.335:15-62;PF00249.28|Myb_DNA-binding|Myb-like DNA-binding domain|Glyma.01G016600.1|m.335:68-112;PF13921.3|Myb_DNA-bind_6|Myb-like DNA-binding domain|Glyma.01G016600.1|m.335:18-76;PF13921.3|Myb_DNA-bind_6|Myb-like DNA-binding domain|Glyma.01G016600.1|m.335:71-118
Glyma.01G017100	427.104915903431	14.6330672143223	4.86633459639528	0	0	up	yes	403.122014030212	448.140622259494	430.052111420587	15.5165571733807	14.6633485521248	13.7192959174614	Gm01	1636563	1639525	+	Glyma.01G017100	--	--	--	--	--	--	900	XP_003517041.1	XP_003517041.1 cinnamoyl-CoA reductase-like SNL6 [Glycine max]	_	_	_	_	_	_	_	PF01073.16|3Beta_HSD|3-beta hydroxysteroid dehydrogenase/isomerase family|Glyma.01G017100.1|m.340:14-172;PF13460.3|NAD_binding_10|NAD(P)H-binding|Glyma.01G017100.1|m.340:17-132;PF01370.18|Epimerase|NAD dependent epimerase/dehydratase family|Glyma.01G017100.1|m.340:13-190
Glyma.01G017300	1.07611769163913	3.51606529932682	-1.69887875027621	1.76192112778455e-06	2.97395980762027e-06	down	yes	0.460312812193126	1.78276503251148	0.985275230212791	3.69265454050854	3.37823098647957	3.47731037099234	Gm01	1651017	1652111	-	Glyma.01G017300	--	GO:0016567|protein ubiquitination; GO:0043161|proteasome-mediated ubiquitin-dependent protein catabolic process	GO:0016021|integral component of membrane	GO:0004842|ubiquitin-protein transferase activity; GO:0046872|metal ion binding; GO:0061630|ubiquitin protein ligase activity	--	--	1095	NP_001304580.2	NP_001304580.2 putative E3 ubiquitin-protein ligase [Glycine max]	sp|Q7XLY8|ATL41_ORYSJ	sp|Q7XLY8|ATL41_ORYSJ E3 ubiquitin-protein ligase Os04g0590900 OS=Oryza sativa subsp. japonica GN=Os04g0590900 PE=2 SV=2	_	_	_	_	_	PF13639.3|zf-RING_2|Ring finger domain|Glyma.01G017300.2|m.345:141-184;PF17123.2|zf-RING_11|RING-like zinc finger|Glyma.01G017300.2|m.345:141-170;PF12678.4|zf-rbx1|RING-H2 zinc finger domain|Glyma.01G017300.2|m.345:142-184;PF13923.3|zf-C3HC4_2|Zinc finger, C3HC4 type (RING finger)|Glyma.01G017300.2|m.345:142-183;PF00097.22|zf-C3HC4|Zinc finger, C3HC4 type (RING finger)|Glyma.01G017300.2|m.345:142…
Glyma.01G017800	49.784576472376	3.48935142799719	3.83082915339876	1.72641366036401e-153	2.05350792382158e-152	up	yes	45.2991146207458	55.5744352270317	48.4801795693505	3.09769759956276	3.50847854735706	3.86187813707175	Gm01	1724691	1725490	+	Glyma.01G017800	--	--	--	--	--	--	696	XP_003517060.1	XP_003517060.1 uncharacterized protein LOC100800009 [Glycine max]	_	_	_	_	_	_	_	_
Glyma.01G018000	2.90107587849236	88.4258241962998	-4.92500655536614	2.60170920951577e-85	2.05764484680008e-84	down	yes	2.48909891037765	3.77222746009675	2.44190126500269	96.4180466597323	88.3750636643214	80.4843622648457	Gm01	1738924	1739926	-	Glyma.01G018000	--	--	--	--	--	--	405	NP_001336609.1	NP_001336609.1 uncharacterized protein LOC100305951 [Glycine max]	_	_	_	_	_	_	_	_
Glyma.01G018100	0.801495093911782	66.1613940183379	-6.34948148995088	3.93356539100382e-58	2.40121120792797e-57	down	yes	0.983497618246777	0.690041608554284	0.730946054934286	83.4016216342047	51.6305931281025	63.4519672927065	Gm01	1747654	1748268	+	Glyma.01G018100	--	--	--	--	--	--	615	KRH74414.1	KRH74414.1 hypothetical protein GLYMA_01G018100 [Glycine max]	_	_	_	_	_	_	_	_
Glyma.01G018300	5.00422705538709	2.05631815431564	1.27896492072894	1.0107477302331e-11	2.2703912648778e-11	up	yes	4.9197521281083	5.7052335204502	4.38769551760277	2.27532350830905	1.88723408663083	2.00639686800703	Gm01	1752712	1756258	-	Glyma.01G018300	--	GO:0006511|ubiquitin-dependent protein catabolic process; GO:0016579|protein deubiquitination	--	GO:0036459|thiol-dependent ubiquitinyl hydrolase activity	ko:K11855|USP36_42	--	2172	XP_003517073.2	XP_003517073.2 ubiquitin carboxyl-terminal hydrolase 20 [Glycine max]	sp|Q9FPS7|UBP20_ARATH	sp|Q9FPS7|UBP20_ARATH Ubiquitin carboxyl-terminal hydrolase 20 OS=Arabidopsis thaliana GN=UBP20 PE=2 SV=1	_	_	_	_	_	PF00443.26|UCH|Ubiquitin carboxyl-terminal hydrolase|Glyma.01G018300.1|m.356:116-421;PF13423.3|UCH_1|Ubiquitin carboxyl-terminal hydrolase|Glyma.01G018300.1|m.356:115-403
Glyma.01G018400	145.543794547747	22.4644661312896	2.69519369979345	0	0	up	yes	141.663016861296	142.619435620907	152.348931161037	22.3232980675893	23.2166308935273	21.8534694327522	Gm01	1775261	1777234	+	Glyma.01G018400	--	GO:0006351|transcription, DNA-templated; GO:0009269|response to desiccation; GO:0009611|response to wounding; GO:0009737|response to abscisic acid; GO:0009738|abscisic acid-activated signaling pathway; GO:0009753|response to jasmonic acid; GO:0009963|positive regulation of flavonoid biosynthetic process; GO:0010200|response to chitin; GO:0043619|regulation of transcription from RNA polymerase II …	GO:0005634|nucleus	GO:0003677|DNA binding; GO:0003700|DNA-binding transcription factor activity; GO:0043565|sequence-specific DNA binding; GO:0046983|protein dimerization activity	ko:K13422|MYC2	ko04016|MAPK signaling pathway - plant; ko04075|Plant hormone signal transduction	1974	KRH74418.1	KRH74418.1 hypothetical protein GLYMA_01G018400 [Glycine max]	sp|Q39204|MYC2_ARATH	sp|Q39204|MYC2_ARATH Transcription factor MYC2 OS=Arabidopsis thaliana GN=MYC2 PE=1 SV=2	_	_	_	_	_	PF14215.3|bHLH-MYC_N|bHLH-MYC and R2R3-MYB transcription factors N-terminal|Glyma.01G018400.1|m.357:42-227;PF00010.23|HLH|Helix-loop-helix DNA-binding domain|Glyma.01G018400.1|m.357:474-519
Glyma.01G018600	2.65484724412741	5.99633287048975	-1.172431594777	0.0016747950485847	0.0023018906161896	down	yes	0.976826607270297	2.6317866000675	4.35592852504444	6.23990234854452	6.16139645821313	5.5876998047116	Gm01	1786488	1787003	-	Glyma.01G018600	--	--	--	--	--	--	516	XP_003517091.1	XP_003517091.1 uncharacterized protein LOC100817619 [Glycine max]	_	_	_	_	_	_	_	_
Glyma.01G018700	23.3186764487293	8.06488081776677	1.53059158697934	1.47732834650061e-24	5.10966267695344e-24	up	yes	22.6476789572762	21.2852960130851	26.0230543758266	8.07861965501218	8.96348892684747	7.15253387144065	Gm01	1792994	1793950	+	Glyma.01G018700	--	GO:0009960|endosperm development; GO:0080113|regulation of seed growth	GO:0043078|polar nucleus	--	--	--	957	XP_006572978.1	XP_006572978.1 protein HAIKU1 [Glycine max]	sp|O82170|IKU1_ARATH	sp|O82170|IKU1_ARATH Protein HAIKU1 OS=Arabidopsis thaliana GN=IKU1 PE=1 SV=1	_	_	_	_	_	PF05678.11|VQ|VQ motif|Glyma.01G018700.1|m.360:40-65
Glyma.01G019000	7.09293787990091	3.29199590950779	1.10507753496074	1.05939400459911e-05	1.69541444199333e-05	up	yes	8.11880584190292	7.02545718239495	6.13455061540486	3.2246475224022	3.86937049956924	2.78196970655194	Gm01	1820934	1822208	-	Glyma.01G019000	--	GO:0006839|mitochondrial transport; GO:1990575|mitochondrial L-ornithine transmembrane transport	GO:0005739|mitochondrion; GO:0005743|mitochondrial inner membrane; GO:0009507|chloroplast; GO:0009536|plastid; GO:0016021|integral component of membrane	GO:0000064|L-ornithine transmembrane transporter activity	ko:K15109|SLC25A20_29,CACT,CACL,CRC1	--	894	KRH74426.1	KRH74426.1 hypothetical protein GLYMA_01G019000 [Glycine max]	sp|Q93XM7|MCAT_ARATH	sp|Q93XM7|MCAT_ARATH Mitochondrial carnitine/acylcarnitine carrier-like protein OS=Arabidopsis thaliana GN=BOU PE=1 SV=1	_	_	_	_	_	PF00153.24|Mito_carr|Mitochondrial carrier protein|Glyma.01G019000.1|m.366:4-95;PF00153.24|Mito_carr|Mitochondrial carrier protein|Glyma.01G019000.1|m.366:103-200;PF00153.24|Mito_carr|Mitochondrial carrier protein|Glyma.01G019000.1|m.366:214-296
Glyma.01G019100	0.267369303019423	4.82614326067934	-4.1239769462133	1.32527384022344e-05	2.10594391730937e-05	down	yes	0.539607574001577	0	0.262500335056692	4.21762742682644	5.31266642963514	4.94813592557645	Gm01	1829482	1838531	-	Glyma.01G019100	--	GO:0005982|starch metabolic process; GO:0019252|starch biosynthetic process	GO:0009501|amyloplast; GO:0009507|chloroplast	GO:0004373|glycogen (starch) synthase activity; GO:0009011|starch synthase activity; GO:0033201|alpha-1,4-glucan synthase activity	--	--	2055	XP_006572982.1	XP_006572982.1 probable starch synthase 4, chloroplastic/amyloplastic isoform X1 [Glycine max]	sp|Q0WVX5|SSY4_ARATH	sp|Q0WVX5|SSY4_ARATH Probable starch synthase 4, chloroplastic/amyloplastic OS=Arabidopsis thaliana GN=SS4 PE=1 SV=1	_	_	_	_	_	PF08323.8|Glyco_transf_5|Starch synthase catalytic domain|Glyma.01G019100.1|m.367:194-434
Glyma.01G019300	0.241135389290804	1.88937177331526	-2.91898507031091	1.75650750329098e-11	3.90051820957148e-11	down	yes	0.246716852350207	0.124633065862227	0.352056249659979	2.00666463191079	2.15320830427677	1.50824238375823	Gm01	1868971	1871173	-	Glyma.01G019300	--	--	--	--	--	--	2043	XP_003517133.1	XP_003517133.1 probable E3 ubiquitin-protein ligase EDA40 [Glycine max]	_	_	_	_	_	_	_	PF00092.25|VWA|von Willebrand factor type A domain|Glyma.01G019300.1|m.370:292-411;PF13519.3|VWA_2|von Willebrand factor type A domain|Glyma.01G019300.1|m.370:293-402;PF13768.3|VWA_3|von Willebrand factor type A domain|Glyma.01G019300.1|m.370:292-455;PF17123.2|zf-RING_11|RING-like zinc finger|Glyma.01G019300.1|m.370:126-155
Glyma.01G019500	1.98538329589805	28.244042552526	-3.82371949383227	9.65539668456574e-32	3.93611441734369e-31	down	yes	3.43966030528564	1.33661602916814	1.17987355324038	29.4307205258123	29.0747856044279	26.2266215273378	Gm01	1908954	1909533	+	Glyma.01G019500	--	--	GO:0005886|plasma membrane; GO:0016021|integral component of membrane	--	--	--	381	XP_003517141.1	XP_003517141.1 uncharacterized protein At5g65660 [Glycine max]	sp|Q9LSK9|Y5566_ARATH	sp|Q9LSK9|Y5566_ARATH Uncharacterized protein At5g65660 OS=Arabidopsis thaliana GN=At5g65660 PE=2 SV=1	_	_	_	_	_	_
Glyma.01G019700	0.572704831133756	4.68924851738337	-3.01159288890102	1.55433749965457e-10	3.29883585828074e-10	down	yes	0	0.494898646368378	1.22321584703289	4.11142253869114	4.99401083739211	4.96231217606685	Gm01	1944436	1945870	-	Glyma.01G019700	--	GO:0006351|transcription, DNA-templated; GO:0007275|multicellular organism development; GO:0010371|regulation of gibberellin biosynthetic process; GO:0045487|gibberellin catabolic process	GO:0005634|nucleus	GO:0003677|DNA binding; GO:0003700|DNA-binding transcription factor activity; GO:0046983|protein dimerization activity	--	--	1005	XP_003517154.1	XP_003517154.1 transcription factor bHLH93 isoform X1 [Glycine max]	sp|Q9LSL1|BH093_ARATH	sp|Q9LSL1|BH093_ARATH Transcription factor bHLH93 OS=Arabidopsis thaliana GN=BHLH93 PE=1 SV=1	_	_	_	_	_	PF00010.23|HLH|Helix-loop-helix DNA-binding domain|Glyma.01G019700.1|m.376:167-210
Glyma.01G019800	2.93353689489394	17.869947168944	-2.60271985779003	1.79878728439573e-74	1.29910319081726e-73	down	yes	3.1801999191313	2.03235744001792	3.58805332553261	18.1718478884637	17.9206882377477	17.5173053806207	Gm01	1978929	1984010	-	Glyma.01G019800	--	GO:0009738|abscisic acid-activated signaling pathway; GO:0009787|regulation of abscisic acid-activated signaling pathway; GO:0071470|cellular response to osmotic stress	GO:0005886|plasma membrane	--	--	--	2580	XP_003517161.1	XP_003517161.1 glycine-rich domain-containing protein 1 isoform X1 [Glycine max]	sp|Q9ZQ47|GRDP1_ARATH	sp|Q9ZQ47|GRDP1_ARATH Glycine-rich domain-containing protein 1 OS=Arabidopsis thaliana GN=GRDP1 PE=2 SV=1	_	_	_	_	_	PF07173.9|DUF1399|Protein of unknown function (DUF1399)|Glyma.01G019800.3|m.387:12-98;PF07173.9|DUF1399|Protein of unknown function (DUF1399)|Glyma.01G019800.3|m.387:94-238
Glyma.01G019900	0.725431535752102	2.10332190313162	-1.52284959002141	0.007746188762073	0.0100911742905453	down	yes	1.70730340965857	0.261355251276911	0.207635946320825	1.80135749091932	2.17040955894353	2.33819865953202	Gm01	1987179	1991571	-	Glyma.01G019900	--	--	GO:0009507|chloroplast; GO:0009535|chloroplast thylakoid membrane; GO:0009941|chloroplast envelope	--	--	--	1299	XP_003517682.1	XP_003517682.1 uncharacterized protein At4g37920 [Glycine max]	sp|Q84WN0|Y4920_ARATH	sp|Q84WN0|Y4920_ARATH Uncharacterized protein At4g37920 OS=Arabidopsis thaliana GN=At4g37920 PE=2 SV=2	_	_	_	_	_	_
Glyma.01G020200	6.79244360063061	37.0291732896892	-2.44492690297448	1.71619401122777e-24	5.92749656736492e-24	down	yes	5.86095964362178	7.8953598002025	6.62101135806754	39.5435672087995	33.3257921639201	38.2181604963481	Gm01	2017869	2018326	-	Glyma.01G020200	--	GO:0000902|cell morphogenesis; GO:0010090|trichome morphogenesis; GO:0030041|actin filament polymerization; GO:0045010|actin nucleation; GO:0048870|cell motility; GO:0051259|protein complex oligomerization	GO:0005856|cytoskeleton; GO:0005886|plasma membrane; GO:0031209|SCAR complex; GO:0071944|cell periphery	GO:0042802|identical protein binding; GO:0044877|protein-containing complex binding	ko:K05752|C3ORF10,HSPC300	ko04810|Regulation of actin cytoskeleton	258	XP_003517200.1	XP_003517200.1 protein BRICK 1 [Glycine max]	sp|Q94JY4|BRK1_ARATH	sp|Q94JY4|BRK1_ARATH Protein BRICK 1 OS=Arabidopsis thaliana GN=BRK1 PE=1 SV=1	_	_	_	_	_	_
Glyma.01G020900	8.68668874612127	65.5433672428995	-2.91413178225111	8.9004068060203e-197	1.29318779900974e-195	down	yes	8.42385127107145	8.8849985630378	8.75121640425456	65.6650880755924	65.4213760220646	65.5436376310414	Gm01	2111904	2116318	-	Glyma.01G020900	--	--	--	GO:0008270|zinc ion binding; GO:0046029|mannitol dehydrogenase activity	ko:K00083|E1.1.1.195	ko00940|Phenylpropanoid biosynthesis; ko01100|Metabolic pathways; ko01110|Biosynthesis of secondary metabolites	1089	NP_001240222.1	NP_001240222.1 uncharacterized protein LOC100809071 [Glycine max]	sp|Q9ZRF1|MTDH_FRAAN	sp|Q9ZRF1|MTDH_FRAAN Probable mannitol dehydrogenase OS=Fragaria ananassa GN=CAD PE=2 SV=1	_	_	_	_	_	PF08240.9|ADH_N|Alcohol dehydrogenase GroES-like domain|Glyma.01G020900.1|m.417:39-152;PF00107.23|ADH_zinc_N|Zinc-binding dehydrogenase|Glyma.01G020900.1|m.417:195-318;PF01262.18|AlaDh_PNT_C|Alanine dehydrogenase/PNT, C-terminal domain|Glyma.01G020900.1|m.417:190-257
Glyma.01G021000	40.9954269548465	0.583943022971038	6.10934650909306	1.97369561255638e-226	3.18482701117052e-225	up	yes	41.536838066927	38.743919538077	42.7055232595356	0.814653917726645	0.407315237559023	0.529859913627445	Gm01	2129460	2131910	+	Glyma.01G021000	--	--	--	GO:0008270|zinc ion binding; GO:0046029|mannitol dehydrogenase activity	ko:K00083|E1.1.1.195	ko00940|Phenylpropanoid biosynthesis; ko01100|Metabolic pathways; ko01110|Biosynthesis of secondary metabolites	1080	XP_003517258.1	XP_003517258.1 probable mannitol dehydrogenase [Glycine max]	sp|Q9ZRF1|MTDH_FRAAN	sp|Q9ZRF1|MTDH_FRAAN Probable mannitol dehydrogenase OS=Fragaria ananassa GN=CAD PE=2 SV=1	_	_	_	_	_	PF08240.9|ADH_N|Alcohol dehydrogenase GroES-like domain|Glyma.01G021000.1|m.419:38-151;PF00107.23|ADH_zinc_N|Zinc-binding dehydrogenase|Glyma.01G021000.1|m.419:194-317;PF02826.16|2-Hacid_dh_C|D-isomer specific 2-hydroxyacid dehydrogenase, NAD binding domain|Glyma.01G021000.1|m.419:178-223;PF01262.18|AlaDh_PNT_C|Alanine dehydrogenase/PNT, C-terminal domain|Glyma.01G021000.1|m.419:186-256
Glyma.01G021100	1.88347373445211	0.914973110517089	1.0335520774402	0.01603778476283	0.0203186577743949	up	yes	1.78950010420641	2.17628507313274	1.68463602601719	0.64614373431674	1.14372541154282	0.955050185691708	Gm01	2147442	2148455	+	Glyma.01G021100	--	GO:0006351|transcription, DNA-templated; GO:0006355|regulation of transcription, DNA-templated; GO:0010052|guard cell differentiation; GO:0010118|stomatal movement; GO:0045893|positive regulation of transcription, DNA-templated; GO:1902066|regulation of cell wall pectin metabolic process	GO:0005634|nucleus	GO:0003700|DNA-binding transcription factor activity; GO:0043565|sequence-specific DNA binding; GO:0046872|metal ion binding	--	--	1014	XP_003517274.1	XP_003517274.1 dof zinc finger protein DOF5.7 [Glycine max]	sp|Q9LSL6|DOF57_ARATH	sp|Q9LSL6|DOF57_ARATH Dof zinc finger protein DOF5.7 OS=Arabidopsis thaliana GN=DOF5.7 PE=2 SV=1	_	_	_	_	_	PF02701.12|zf-Dof|Dof domain, zinc finger|Glyma.01G021100.1|m.420:36-92
Glyma.01G021200	0.0930992420160432	2.69960910092738	-4.71597910643254	5.87105176707096e-24	2.00049146644655e-23	down	yes	0.0632226440077107	0.159689779590173	0.0563853024502459	2.58870831204904	2.78394199826538	2.72617699246771	Gm01	2155650	2161608	-	Glyma.01G021200	--	GO:0007018|microtubule-based movement	GO:0005871|kinesin complex; GO:0005874|microtubule	GO:0003777|microtubule motor activity; GO:0005524|ATP binding; GO:0008017|microtubule binding; GO:0016887|ATPase activity	ko:K10406|KIFC2_3	--	3189	XP_006572992.1	XP_006572992.1 kinesin-like protein KIN-14R [Glycine max]	sp|F4IJK6|KN14R_ARATH	sp|F4IJK6|KN14R_ARATH Kinesin-like protein KIN-14R OS=Arabidopsis thaliana GN=KIN14R PE=3 SV=1	_	_	_	_	_	PF00225.20|Kinesin|Kinesin motor domain|Glyma.01G021200.1|m.422:405-720;PF16796.2|Microtub_bd|Microtubule binding|Glyma.01G021200.1|m.422:380-540;PF11721.5|Malectin|Di-glucose binding within endoplasmic reticulum|Glyma.01G021200.1|m.422:62-204
Glyma.01G022400	69.7979667629258	7.25632913086922	3.26409307221653	0	0	up	yes	72.5465185733246	69.6987722759598	67.1486094394929	7.46584342805988	7.20955327166483	7.09359069288296	Gm01	2245314	2249681	+	Glyma.01G022400	--	GO:0006468|protein phosphorylation; GO:0007166|cell surface receptor signaling pathway; GO:0009623|response to parasitic fungus; GO:0009814|defense response, incompatible interaction; GO:0071369|cellular response to ethylene stimulus	GO:0005634|nucleus; GO:0005737|cytoplasm; GO:0005829|cytosol; GO:0005886|plasma membrane; GO:0012505|endomembrane system	GO:0004675|transmembrane receptor protein serine/threonine kinase activity; GO:0005524|ATP binding; GO:0051020|GTPase binding	--	--	1359	XP_003517343.1	XP_003517343.1 receptor-like cytosolic serine/threonine-protein kinase RBK1 [Glycine max]	sp|Q8H1D6|RBK1_ARATH	sp|Q8H1D6|RBK1_ARATH Receptor-like cytosolic serine/threonine-protein kinase RBK1 OS=Arabidopsis thaliana GN=RBK1 PE=1 SV=1	_	_	_	_	_	PF00069.22|Pkinase|Protein kinase domain|Glyma.01G022400.1|m.441:140-401;PF07714.14|Pkinase_Tyr|Protein tyrosine kinase|Glyma.01G022400.1|m.441:140-402
Glyma.01G022500	5.13390577179181	2.05117562690496	1.31939677696903	7.05082264608451e-11	1.52232163657859e-10	up	yes	5.65527169265841	4.76142213652134	4.98502348619567	2.1857974958698	2.08693806114568	1.88079132369941	Gm01	2255296	2259810	-	Glyma.01G022500	--	GO:0006351|transcription, DNA-templated; GO:0007275|multicellular organism development; GO:0009873|ethylene-activated signaling pathway	GO:0005634|nucleus	GO:0003677|DNA binding; GO:0003700|DNA-binding transcription factor activity	ko:K09285|OVM,ANT	--	1533	XP_003517351.1	XP_003517351.1 AP2-like ethylene-responsive transcription factor AIL6 [Glycine max]	sp|Q52QU2|AIL6_ARATH	sp|Q52QU2|AIL6_ARATH AP2-like ethylene-responsive transcription factor AIL6 OS=Arabidopsis thaliana GN=AIL6 PE=2 SV=1	_	_	_	_	_	PF00847.17|AP2|AP2 domain|Glyma.01G022500.1|m.442:223-282;PF00847.17|AP2|AP2 domain|Glyma.01G022500.1|m.442:325-376
Glyma.01G022700	0.191347272199748	5.19160275621478	-4.69119839332033	6.92558042620164e-31	2.77240597507851e-30	down	yes	0.184884925942769	0.389156890656474	0	5.22709839100909	5.17076940315019	5.17694047448505	Gm01	2296800	2301655	-	Glyma.01G022700	--	GO:0055085|transmembrane transport	GO:0005886|plasma membrane; GO:0016021|integral component of membrane	GO:0005215|transporter activity	--	--	2181	XP_006572997.1	XP_006572997.1 nucleobase-ascorbate transporter 11 [Glycine max]	sp|Q6SZ87|NAT11_ARATH	sp|Q6SZ87|NAT11_ARATH Nucleobase-ascorbate transporter 11 OS=Arabidopsis thaliana GN=NAT11 PE=2 SV=1	_	_	_	_	_	PF00860.17|Xan_ur_permease|Permease family|Glyma.01G022700.1|m.444:201-620
Glyma.01G022900	9.32036342636633	2.1013417723434	2.14377314339739	4.13707671419213e-41	2.00450593292818e-40	up	yes	9.79802111164186	10.2054249922457	7.95764417521144	2.35090509323922	1.76980659788353	2.18331362590745	Gm01	2313056	2316927	-	Glyma.01G022900	--	--	GO:0005886|plasma membrane	GO:0003779|actin binding	--	--	2994	XP_003517694.1	XP_003517694.1 protein NETWORKED 2D [Glycine max]	sp|F4IJK1|NET2D_ARATH	sp|F4IJK1|NET2D_ARATH Protein NETWORKED 2D OS=Arabidopsis thaliana GN=NET2D PE=3 SV=1	_	_	_	_	_	PF07765.9|KIP1|KIP1-like protein|Glyma.01G022900.1|m.447:11-84
Glyma.01G023200	20.4590925730996	9.01795531741683	1.18097596360472	2.59537810044022e-31	1.04921160939961e-30	up	yes	20.2083717786285	18.9004313365264	22.2684746041438	9.00452575019132	8.66470596261922	9.38463423943994	Gm01	2341585	2347657	+	Glyma.01G023200	--	GO:0006811|ion transport; GO:0010020|chloroplast fission; GO:0055085|transmembrane transport	GO:0009507|chloroplast; GO:0009526|plastid envelope; GO:0016021|integral component of membrane; GO:0031969|chloroplast membrane	--	--	--	2160	XP_006573000.1	XP_006573000.1 mechanosensitive ion channel protein 2, chloroplastic isoform X1 [Glycine max]	sp|Q56X46|MSL2_ARATH	sp|Q56X46|MSL2_ARATH Mechanosensitive ion channel protein 2, chloroplastic OS=Arabidopsis thaliana GN=MSL2 PE=2 SV=1	_	_	_	_	_	PF00924.15|MS_channel|Mechanosensitive ion channel|Glyma.01G023200.1|m.451:240-446
Glyma.01G023300	4.11719288174438	39.12661421402	-3.24528618248712	7.28289815348659e-165	9.15613720026691e-164	down	yes	3.57476971171258	4.48727251055996	4.28953642296059	38.0670251592058	40.2745743598013	39.0382431230528	Gm01	2352425	2356547	-	Glyma.01G023300	--	GO:0006004|fucose metabolic process; GO:0006486|protein glycosylation	GO:0016021|integral component of membrane	GO:0016757|transferase activity, transferring glycosyl groups	--	--	1551	XP_003517397.1	XP_003517397.1 O-fucosyltransferase 39 isoform X1 [Glycine max]	sp|Q0WUZ5|OFT39_ARATH	sp|Q0WUZ5|OFT39_ARATH O-fucosyltransferase 39 OS=Arabidopsis thaliana GN=OFUT39 PE=2 SV=1	_	_	_	_	_	PF10250.6|O-FucT|GDP-fucose protein O-fucosyltransferase|Glyma.01G023300.1|m.453:102-454
Glyma.01G023600	2.25329835673913	5.42819561485986	-1.26470126804407	1.26706608439866e-21	4.0425665353718e-21	down	yes	1.83622050765564	2.18647844584062	2.73719611672113	5.41181226325758	5.54649405881949	5.32628052250251	Gm01	2389897	2411089	+	Glyma.01G023600	--	GO:0000911|cytokinesis by cell plate formation; GO:0000913|preprophase band assembly; GO:0007018|microtubule-based movement; GO:0009903|chloroplast avoidance movement; GO:0009904|chloroplast accumulation movement; GO:0016032|viral process; GO:0031022|nuclear migration along microfilament	GO:0005634|nucleus; GO:0005694|chromosome; GO:0005819|spindle; GO:0005829|cytosol; GO:0005871|kinesin complex; GO:0005874|microtubule; GO:0005886|plasma membrane; GO:0009504|cell plate; GO:0009524|phragmoplast; GO:0009941|chloroplast envelope; GO:0016020|membrane	GO:0003777|microtubule motor activity; GO:0005524|ATP binding; GO:0008017|microtubule binding; GO:0016887|ATPase activity	--	--	3843	XP_003517699.1	XP_003517699.1 kinesin-like protein KIN-14B isoform X1 [Glycine max]	sp|Q9LX99|KN14A_ARATH	sp|Q9LX99|KN14A_ARATH Kinesin-like protein KIN-14A OS=Arabidopsis thaliana GN=KIN14A PE=1 SV=1	_	_	_	_	_	PF00225.20|Kinesin|Kinesin motor domain|Glyma.01G023600.1|m.457:139-446;PF16796.2|Microtub_bd|Microtubule binding|Glyma.01G023600.1|m.457:119-273
Glyma.01G024000	1424.78534688377	38.4774378301875	5.21022326791414	0	0	up	yes	1412.27010582441	1429.70979442818	1432.37614039873	37.6748821044197	40.6826179812383	37.0748134049044	Gm01	2464843	2465796	+	Glyma.01G024000	--	GO:0006839|mitochondrial transport; GO:0008272|sulfate transport; GO:0015709|thiosulfate transport; GO:0015729|oxaloacetate transport; GO:0035435|phosphate ion transmembrane transport; GO:0071422|succinate transmembrane transport; GO:0071423|malate transmembrane transport; GO:1902600|proton transmembrane transport	GO:0005743|mitochondrial inner membrane; GO:0016021|integral component of membrane	GO:0005310|dicarboxylic acid transmembrane transporter activity; GO:0015114|phosphate ion transmembrane transporter activity; GO:0015116|sulfate transmembrane transporter activity; GO:0015117|thiosulfate transmembrane transporter activity; GO:0015131|oxaloacetate transmembrane transporter activity; GO:0015140|malate transmembrane transporter activity; GO:0015141|succinate transmembrane transporte…	ko:K15104|SLC25A11,OGC	--	954	XP_003517430.1	XP_003517430.1 mitochondrial uncoupling protein 5 [Glycine max]	sp|Q9SJY5|PUMP5_ARATH	sp|Q9SJY5|PUMP5_ARATH Mitochondrial uncoupling protein 5 OS=Arabidopsis thaliana GN=PUMP5 PE=2 SV=1	_	_	_	_	_	PF00153.24|Mito_carr|Mitochondrial carrier protein|Glyma.01G024000.1|m.471:4-116;PF00153.24|Mito_carr|Mitochondrial carrier protein|Glyma.01G024000.1|m.471:124-218;PF00153.24|Mito_carr|Mitochondrial carrier protein|Glyma.01G024000.1|m.471:226-315
Glyma.01G024300	0	7.77973766382185	-9.60543093301981	3.36018512817666e-14	8.41023222043635e-14	down	yes	0	0	0	8.65700737916203	8.31313716616468	6.36906844613885	Gm01	2493037	2494922	+	Glyma.01G024300	--	--	--	--	--	--	1092	XP_006573016.1	XP_006573016.1 uncharacterized protein LOC102668432 isoform X1 [Glycine max]	_	_	_	_	_	_	_	_
Glyma.01G024500	10.2821927026325	0.926649231761295	3.45789769370144	7.28459589004952e-23	2.4117398276498e-22	up	yes	9.58153134777901	10.7940243587106	10.471022401408	1.47853107857079	0.535354090986668	0.766062525726426	Gm01	2511690	2512436	+	Glyma.01G024500	--	--	--	--	--	--	747	XP_014633174.1	XP_014633174.1 uncharacterized protein LOC102668650 [Glycine max]	_	_	_	_	_	_	_	_
Glyma.01G024800	123.871867006157	0	13.5966774104921	3.18110200210688e-40	1.51593201553488e-39	up	yes	120.606933149325	126.165715726209	124.842952142938	0	0	0	Gm01	2546750	2553633	-	Glyma.01G024800	--	GO:0006002|fructose 6-phosphate metabolic process; GO:0006096|glycolytic process	GO:0009507|chloroplast	GO:0003872|6-phosphofructokinase activity; GO:0005524|ATP binding; GO:0046872|metal ion binding	ko:K00850|pfkA,PFK	ko00010|Glycolysis / Gluconeogenesis; ko00030|Pentose phosphate pathway; ko00051|Fructose and mannose metabolism; ko00052|Galactose metabolism; ko00680|Methane metabolism; ko01100|Metabolic pathways; ko01110|Biosynthesis of secondary metabolites; ko01120|Microbial metabolism in diverse environments; ko01130|Biosynthesis of antibiotics; ko01200|Carbon metabolism; ko01230|Biosynthesis of amino acid…	1665	XP_003517707.2	XP_003517707.2 ATP-dependent 6-phosphofructokinase 5, chloroplastic [Glycine max]	sp|Q8VYN6|PFKA5_ARATH	sp|Q8VYN6|PFKA5_ARATH ATP-dependent 6-phosphofructokinase 5, chloroplastic OS=Arabidopsis thaliana GN=PFK5 PE=1 SV=1	_	_	_	_	_	PF00365.17|PFK|Phosphofructokinase|Glyma.01G024800.1|m.481:199-501
Glyma.01G025100	182.390895633394	44.8178252958901	2.0246463958674	8.47145791623545e-70	5.85419733786008e-69	up	yes	168.014176450491	166.567418784897	212.591091664794	45.2002926372693	47.5725683139959	41.6806149364051	Gm01	2601202	2601681	+	Glyma.01G025100	--	--	--	--	--	--	480	KRH74514.1	KRH74514.1 hypothetical protein GLYMA_01G025100 [Glycine max]	_	_	_	_	_	_	_	_
Glyma.01G025300	1.30072413734187	4.95371587705168	-1.92105645852809	8.81569059385959e-18	2.5071713379547e-17	down	yes	1.16045827578417	1.57176144170698	1.16995269453446	4.24425790373974	5.05391142425815	5.56297830315716	Gm01	2649014	2651794	+	Glyma.01G025300	--	GO:0016567|protein ubiquitination	--	--	--	--	1908	KHN14527.1	KHN14527.1 BTB/POZ domain-containing protein [Glycine soja]	sp|Q9C9V6|Y1790_ARATH	sp|Q9C9V6|Y1790_ARATH BTB/POZ domain-containing protein At1g67900 OS=Arabidopsis thaliana GN=At1g67900 PE=1 SV=1	_	_	_	_	_	PF03000.11|NPH3|NPH3 family|Glyma.01G025300.1|m.491:211-494
Glyma.01G025500	7.93715967419482	0.399601581444623	4.27814614071226	3.15076487397872e-43	1.57790268230741e-42	up	yes	9.76492649455846	7.89910878396328	6.14744374406271	0.302217492664549	0.436748273373312	0.459838978296007	Gm01	2699293	2701386	-	Glyma.01G025500	--	GO:0002229|defense response to oomycetes; GO:0002239|response to oomycetes; GO:0009617|response to bacterium; GO:0009620|response to fungus; GO:0009751|response to salicylic acid; GO:0010150|leaf senescence; GO:0046244|salicylic acid catabolic process	--	GO:0046872|metal ion binding; GO:0051213|dioxygenase activity	--	--	1053	XP_006573023.1	XP_006573023.1 protein DMR6-LIKE OXYGENASE 1 [Glycine max]	sp|Q9ZSA8|DLO1_ARATH	sp|Q9ZSA8|DLO1_ARATH Protein DMR6-LIKE OXYGENASE 1 OS=Arabidopsis thaliana GN=DLO1 PE=1 SV=1	_	_	_	_	_	PF03171.17|2OG-FeII_Oxy|2OG-Fe(II) oxygenase superfamily|Glyma.01G025500.1|m.493:206-299;PF14226.3|DIOX_N|non-haem dioxygenase in morphine synthesis N-terminal|Glyma.01G025500.1|m.493:39-143
Glyma.01G026400	5.50683946406223	1.64587006246425	1.73625253195705	9.13595857269927e-17	2.51215150883095e-16	up	yes	6.14953848446242	5.13133882439631	5.23964108332796	1.63134701922732	1.92766837026597	1.37859479789946	Gm01	2764981	2766816	+	Glyma.01G026400	--	--	--	--	--	--	1836	XP_003517523.1	XP_003517523.1 uncharacterized protein LOC100779659 [Glycine max]	_	_	_	_	_	_	_	_
Glyma.01G026700	11.5514327267597	44.0483118707642	-1.93009402615932	4.53607296797859e-102	4.03616725199852e-101	down	yes	11.8516224052214	12.8545302971139	9.94814547794381	43.5757495958524	44.5957177297271	43.973468286713	Gm01	2800630	2806766	-	Glyma.01G026700	--	GO:0009058|biosynthetic process; GO:0042853|L-alanine catabolic process	GO:0005777|peroxisome; GO:0009507|chloroplast; GO:0009570|chloroplast stroma	GO:0004021|L-alanine:2-oxoglutarate aminotransferase activity; GO:0008453|alanine-glyoxylate transaminase activity; GO:0030170|pyridoxal phosphate binding; GO:0047958|glycine:2-oxoglutarate aminotransferase activity	ko:K14272|GGAT	ko00220|Arginine biosynthesis; ko00250|Alanine, aspartate and glutamate metabolism; ko00260|Glycine, serine and threonine metabolism; ko00630|Glyoxylate and dicarboxylate metabolism; ko00710|Carbon fixation in photosynthetic organisms; ko01100|Metabolic pathways; ko01110|Biosynthesis of secondary metabolites; ko01120|Microbial metabolism in diverse environments; ko01130|Biosynthesis of antibiotic…	1446	NP_001237567.2	NP_001237567.2 alanine aminotransferase 2 [Glycine max]	sp|Q9S7E9|GGT2_ARATH	sp|Q9S7E9|GGT2_ARATH Glutamate--glyoxylate aminotransferase 2 OS=Arabidopsis thaliana GN=GGAT2 PE=1 SV=1	_	_	_	_	_	PF00155.18|Aminotran_1_2|Aminotransferase class I and II|Glyma.01G026700.1|m.510:84-453
Glyma.01G027500	67.9994266669816	3.74456962305624	4.17901527984616	0	0	up	yes	72.5680742606372	66.8354586571149	64.5947470831927	3.93961778939466	3.72041247711498	3.57367860265908	Gm01	2877911	2880712	-	Glyma.01G027500	--	--	--	--	--	--	1383	KHN14548.1	KHN14548.1 Lipase [Glycine soja]	_	_	_	_	_	_	_	_
Glyma.01G027800	0.610018320821827	3.35774884918309	-2.44140180182158	8.6923220951928e-13	2.04663323998608e-12	down	yes	0.355962238242566	0.839160769724913	0.634931954498003	3.72807725061346	3.36082141314109	2.98434788379473	Gm01	2899467	2903780	-	Glyma.01G027800	--	--	--	--	--	--	1416	XP_003517602.1	XP_003517602.1 uncharacterized protein LOC100776639 [Glycine max]	_	_	_	_	_	_	_	PF03080.12|DUF239|Domain of unknown function (DUF239)|Glyma.01G027800.1|m.526:242-464;PF14365.3|DUF4409|Domain of unknown function (DUF4409)|Glyma.01G027800.1|m.526:123-229
Glyma.01G028100	1.29467818601042	2.87349175260509	-1.14412290275834	0.000104789801148302	0.000156439642874438	down	yes	1.5437749750428	0.779863257447261	1.56039632554119	2.64694173131215	2.26594972753147	3.70758379897164	Gm01	2934606	2937630	+	Glyma.01G028100	--	GO:0010193|response to ozone; GO:0046777|protein autophosphorylation	GO:0005886|plasma membrane; GO:0009506|plasmodesma; GO:0016021|integral component of membrane	GO:0004674|protein serine/threonine kinase activity; GO:0005524|ATP binding	--	--	1959	XP_003517719.1	XP_003517719.1 cysteine-rich receptor-like protein kinase 2 [Glycine max]	sp|Q9CAL3|CRK2_ARATH	sp|Q9CAL3|CRK2_ARATH Cysteine-rich receptor-like protein kinase 2 OS=Arabidopsis thaliana GN=CRK2 PE=2 SV=1	_	_	_	_	_	PF07714.14|Pkinase_Tyr|Protein tyrosine kinase|Glyma.01G028100.3|m.534:326-597;PF00069.22|Pkinase|Protein kinase domain|Glyma.01G028100.3|m.534:324-599;PF01657.14|Stress-antifung|Salt stress response/antifungal|Glyma.01G028100.3|m.534:50-132;PF01657.14|Stress-antifung|Salt stress response/antifungal|Glyma.01G028100.3|m.534:147-241
Glyma.01G028200	0	1.48283128378084	-7.22190731451927	1.52327868341788e-06	2.58330960174807e-06	down	yes	0	0	0	1.69509158287233	1.62692843634885	1.12647383212134	Gm01	2938673	2941914	-	Glyma.01G028200	--	GO:0042372|phylloquinone biosynthetic process	GO:0009507|chloroplast	GO:0052624|2-phytyl-1,4-naphthoquinone methyltransferase activity	ko:K03183|ubiE	ko00130|Ubiquinone and other terpenoid-quinone biosynthesis; ko01100|Metabolic pathways; ko01110|Biosynthesis of secondary metabolites	762	XP_003517623.3	XP_003517623.3 2-phytyl-1,4-beta-naphthoquinone methyltransferase, chloroplastic [Glycine max]	sp|Q3ED65|MENG_ARATH	sp|Q3ED65|MENG_ARATH 2-phytyl-1,4-beta-naphthoquinone methyltransferase, chloroplastic OS=Arabidopsis thaliana GN=MENG PE=1 SV=2	_	_	_	_	_	PF01209.15|Ubie_methyltran|ubiE/COQ5 methyltransferase family|Glyma.01G028200.1|m.536:28-247;PF13847.3|Methyltransf_31|Methyltransferase domain|Glyma.01G028200.1|m.536:69-189;PF13649.3|Methyltransf_25|Methyltransferase domain|Glyma.01G028200.1|m.536:69-167;PF08241.9|Methyltransf_11|Methyltransferase domain|Glyma.01G028200.1|m.536:70-170;PF08242.9|Methyltransf_12|Methyltransferase domain|Glyma.01G…
Glyma.01G028300	0.247371819968235	5.40998392188158	-4.39636256745536	2.5623574641166e-17	7.17122718439981e-17	down	yes	0	0.23796762014629	0.504147839758414	6.00080328659094	5.04558722481781	5.183561254236	Gm01	2952374	2961137	-	Glyma.01G028300	--	GO:0010073|meristem maintenance	GO:0005634|nucleus	GO:0003700|DNA-binding transcription factor activity; GO:0043565|sequence-specific DNA binding	--	--	1032	XP_003517631.1	XP_003517631.1 homeobox protein knotted-1-like 6 [Glycine max]	sp|Q84JS6|KNAT6_ARATH	sp|Q84JS6|KNAT6_ARATH Homeobox protein knotted-1-like 6 OS=Arabidopsis thaliana GN=KNAT6 PE=1 SV=1	_	_	_	_	_	PF03791.10|KNOX2|KNOX2 domain|Glyma.01G028300.4|m.537:156-202;PF03790.10|KNOX1|KNOX1 domain|Glyma.01G028300.4|m.537:102-143;PF05920.8|Homeobox_KN|Homeobox KN domain|Glyma.01G028300.4|m.537:280-319;PF03789.10|ELK|ELK domain|Glyma.01G028300.4|m.537:240-261;PF00046.26|Homeobox|Homeobox domain|Glyma.01G028300.4|m.537:286-320
Glyma.01G028500	4.68124939132068	46.0885643264908	-3.29667771765301	6.68892321561954e-34	2.84046209063829e-33	down	yes	5.53892889397223	6.52885521939822	1.97596406059159	42.8564721740695	47.6815180191472	47.7277027862557	Gm01	3003576	3003848	+	Glyma.01G028500	--	GO:0009877|nodulation	--	--	--	--	273	NP_001237636.1	NP_001237636.1 early nodulin-36A [Glycine max]	sp|Q02918|NO36A_SOYBN	sp|Q02918|NO36A_SOYBN Early nodulin-36A OS=Glycine max PE=2 SV=1	_	_	_	_	_	_
Glyma.01G028600	0.321086819109824	1.93350637474184	-2.55338035786518	3.0406447008864e-09	6.02963433774968e-09	down	yes	0.127767434563111	0.322719079285844	0.512773943480516	2.08787607099588	1.91338198355587	1.79926106967377	Gm01	3005354	3009638	-	Glyma.01G028600	--	GO:0071554|cell wall organization or biogenesis	GO:0005794|Golgi apparatus; GO:0016021|integral component of membrane	GO:0016413|O-acetyltransferase activity	--	--	1578	XP_003517720.1	XP_003517720.1 protein trichome birefringence-like 2 [Glycine max]	sp|Q8VYR3|TBL2_ARATH	sp|Q8VYR3|TBL2_ARATH Protein trichome birefringence-like 2 OS=Arabidopsis thaliana GN=TBL2 PE=2 SV=1	_	_	_	_	_	PF13839.3|PC-Esterase|GDSL/SGNH-like Acyl-Esterase family found in Pmr5 and Cas1p|Glyma.01G028600.1|m.540:228-512;PF14416.3|PMR5N|PMR5 N terminal Domain|Glyma.01G028600.1|m.540:175-227
Glyma.01G028700	1.55444540979244	12.6902675917802	-3.02113567182298	6.92418544286792e-75	5.01861346506329e-74	down	yes	1.36557240656422	1.6014173179656	1.69634650484749	12.2171672978034	13.0014120953	12.8522233822372	Gm01	3017185	3022288	-	Glyma.01G028700	--	GO:0006468|protein phosphorylation; GO:0006952|defense response; GO:0007166|cell surface receptor signaling pathway; GO:0016032|viral process	GO:0005886|plasma membrane; GO:0016021|integral component of membrane	GO:0004675|transmembrane receptor protein serine/threonine kinase activity; GO:0005524|ATP binding	--	--	1872	KHN14560.1	KHN14560.1 Protein NSP-INTERACTING KINASE 3 [Glycine soja]	sp|Q93ZS4|NIK3_ARATH	sp|Q93ZS4|NIK3_ARATH Protein NSP-INTERACTING KINASE 3 OS=Arabidopsis thaliana GN=NIK3 PE=1 SV=1	_	_	_	_	_	PF00069.22|Pkinase|Protein kinase domain|Glyma.01G028700.1|m.541:303-573;PF07714.14|Pkinase_Tyr|Protein tyrosine kinase|Glyma.01G028700.1|m.541:305-575;PF08263.9|LRRNT_2|Leucine rich repeat N-terminal domain|Glyma.01G028700.1|m.541:32-71
Glyma.01G028800	2.18222500801642	11.1043174637093	-2.3419515664557	1.47431656108571e-20	4.55809757415933e-20	down	yes	0.993632226320109	2.8139600004754	2.73908279725375	12.2281957314219	10.356079500401	10.7286771593051	Gm01	3040099	3041214	-	Glyma.01G028800	--	--	--	--	--	--	1116	XP_003517722.1	XP_003517722.1 F-box/kelch-repeat protein At1g23390 [Glycine max]	sp|Q9LDE3|FBK9_ARATH	sp|Q9LDE3|FBK9_ARATH F-box/kelch-repeat protein At1g23390 OS=Arabidopsis thaliana GN=At1g23390 PE=2 SV=1	_	_	_	_	_	PF00646.30|F-box|F-box domain|Glyma.01G028800.1|m.543:12-45
Glyma.01G028900	308.035070633659	68.8919153227343	2.1605254573246	0	0	up	yes	304.486068831503	308.33955942996	311.279583639515	69.0362781061847	69.8112466980986	67.8282211639196	Gm01	3063198	3066626	-	Glyma.01G028900	--	GO:0006629|lipid metabolic process	GO:0005829|cytosol	GO:0003878|ATP citrate synthase activity; GO:0005524|ATP binding	ko:K01648|ACLY	ko00020|Citrate cycle (TCA cycle); ko00720|Carbon fixation pathways in prokaryotes; ko01100|Metabolic pathways; ko01110|Biosynthesis of secondary metabolites; ko01120|Microbial metabolism in diverse environments; ko01130|Biosynthesis of antibiotics	1272	KHN14562.1	KHN14562.1 ATP-citrate synthase alpha chain protein 1 [Glycine soja]	sp|Q9SGY2|ACLA1_ARATH	sp|Q9SGY2|ACLA1_ARATH ATP-citrate synthase alpha chain protein 1 OS=Arabidopsis thaliana GN=ACLA-1 PE=1 SV=1	_	_	_	_	_	PF16114.2|Citrate_bind|ATP citrate lyase citrate-binding|Glyma.01G028900.1|m.545:241-417;PF08442.7|ATP-grasp_2|ATP-grasp domain|Glyma.01G028900.1|m.545:6-203
Glyma.01G029100	52.9977384547544	14.0449539807655	1.91512426015183	3.16192592647194e-83	2.45780856158152e-82	up	yes	50.504860226435	49.8069553863074	58.6813997515208	14.0304391130447	14.5076951515987	13.5967276776531	Gm01	3087252	3091374	-	Glyma.01G029100	--	--	--	--	--	--	1002	XP_003517676.1	XP_003517676.1 uncharacterized protein LOC100820116 [Glycine max]	_	_	_	_	_	_	_	_
Glyma.01G030300	368.294475208296	1.35493559926414	8.07592223392425	0	0	up	yes	370.164566529018	350.951876198287	383.766982897582	1.33712193183097	1.53404440119632	1.19364046476512	Gm01	3181144	3181899	+	Glyma.01G030300	--	--	--	--	--	--	756	XP_003517721.1	XP_003517721.1 protein bfr2 [Glycine max]	_	_	_	_	_	_	_	PF07816.8|DUF1645|Protein of unknown function (DUF1645)|Glyma.01G030300.1|m.562:79-229
Glyma.01G030500	92.1324336528968	19.2390936248156	2.25907518696064	9.29937352427113e-79	6.95534160096169e-78	up	yes	100.808505870295	94.8127063223242	80.7760887660713	17.5567144932166	18.4665500664589	21.6940163147713	Gm01	3192560	3202721	+	Glyma.01G030500	--	GO:0015976|carbon utilization	GO:0009570|chloroplast stroma	GO:0004089|carbonate dehydratase activity; GO:0008270|zinc ion binding	ko:K01673|cynT,can	ko00910|Nitrogen metabolism	837	NP_001341808.1	NP_001341808.1 carbonic anhydrase isoform 1 [Glycine max]	sp|P27141|CAHC_TOBAC	sp|P27141|CAHC_TOBAC Carbonic anhydrase, chloroplastic OS=Nicotiana tabacum PE=2 SV=1	_	_	_	_	_	PF00484.16|Pro_CA|Carbonic anhydrase|Glyma.01G030500.1|m.566:105-262
Glyma.01G030900	1.56063980662115	4.94365372162637	-1.65714065584999	8.75994645497484e-19	2.5720391897771e-18	down	yes	1.59507129541605	1.52202215557701	1.56482596887039	4.907011815232	5.08323791867389	4.84071143097322	Gm01	3238010	3240006	+	Glyma.01G030900	--	--	GO:0005618|cell wall; GO:0048046|apoplast	--	--	--	1890	XP_003517743.1	XP_003517743.1 polygalacturonase 1 beta-like protein 3 [Glycine max]	sp|P92990|PGL3_ARATH	sp|P92990|PGL3_ARATH Polygalacturonase 1 beta-like protein 3 OS=Arabidopsis thaliana GN=PGL3 PE=2 SV=2	_	_	_	_	_	PF03181.12|BURP|BURP domain|Glyma.01G030900.1|m.571:414-626
Glyma.01G031300	0	4.27676586087186	-8.74374581043234	7.76578927335067e-14	1.91352381844601e-13	down	yes	0	0	0	4.40712967231667	4.05114892858519	4.37201898171372	Gm01	3260711	3263010	+	Glyma.01G031300	--	--	--	--	--	--	1767	XP_003517727.1	XP_003517727.1 uncharacterized protein LOC100808883 [Glycine max]	_	_	_	_	_	_	_	PF06075.9|DUF936|Plant protein of unknown function (DUF936)|Glyma.01G031300.1|m.574:4-294;PF06075.9|DUF936|Plant protein of unknown function (DUF936)|Glyma.01G031300.1|m.574:231-558
Glyma.01G031500	1068.73140459843	49.3417731009691	4.43666708839763	0	0	up	yes	1092.80909053828	1074.87486912608	1038.51025413092	49.9771028546692	49.5373370718604	48.5108793763777	Gm01	3281536	3285411	-	Glyma.01G031500	--	--	GO:0005759|mitochondrial matrix	GO:0004029|aldehyde dehydrogenase (NAD) activity	ko:K00128|ALDH	ko00010|Glycolysis / Gluconeogenesis; ko00053|Ascorbate and aldarate metabolism; ko00071|Fatty acid degradation; ko00280|Valine, leucine and isoleucine degradation; ko00310|Lysine degradation; ko00330|Arginine and proline metabolism; ko00340|Histidine metabolism; ko00380|Tryptophan metabolism; ko00410|beta-Alanine metabolism; ko00561|Glycerolipid metabolism; ko00620|Pyruvate metabolism; ko00625|C…	1617	NP_001354105.1	NP_001354105.1 aldehyde dehydrogenase family 2 member B1 [Glycine max]	sp|Q8S528|AL2B7_ARATH	sp|Q8S528|AL2B7_ARATH Aldehyde dehydrogenase family 2 member B7, mitochondrial OS=Arabidopsis thaliana GN=ALDH2B7 PE=1 SV=2	_	_	_	_	_	PF00171.19|Aldedh|Aldehyde dehydrogenase family|Glyma.01G031500.1|m.593:67-528
Glyma.01G031700	49.5763372688219	132.095357666892	-1.41367440906116	3.06496266501923e-142	3.44233494357264e-141	down	yes	46.8853719534409	50.6580103601488	51.1856294928761	131.590153067094	129.803468947611	134.892450985971	Gm01	3301636	3304461	+	Glyma.01G031700	--	GO:0008295|spermidine biosynthetic process	--	GO:0004766|spermidine synthase activity	ko:K00797|speE,SRM	ko00270|Cysteine and methionine metabolism; ko00330|Arginine and proline metabolism; ko00410|beta-Alanine metabolism; ko00480|Glutathione metabolism; ko01100|Metabolic pathways	1017	NP_001241525.1	NP_001241525.1 uncharacterized protein LOC100790506 [Glycine max]	sp|Q9ZTR1|SPD1_PEA	sp|Q9ZTR1|SPD1_PEA Spermidine synthase 1 OS=Pisum sativum GN=SPDSYN1 PE=2 SV=1	_	_	_	_	_	PF01564.14|Spermine_synth|Spermine/spermidine synthase|Glyma.01G031700.1|m.595:50-294
Glyma.01G031800	0.415927647907405	1.58959178893885	-1.90902349403217	2.61729042758356e-06	4.3691291387357e-06	down	yes	0.340713158834963	0.717153509524097	0.189916275363154	1.2653794369672	1.9598437977261	1.54355213212324	Gm01	3328731	3334378	+	Glyma.01G031800	--	--	GO:0005886|plasma membrane; GO:0016021|integral component of membrane	GO:0015079|potassium ion transmembrane transporter activity	ko:K03549|kup	--	2367	XP_003517765.1	XP_003517765.1 potassium transporter 6 [Glycine max]	sp|Q8W4I4|POT6_ARATH	sp|Q8W4I4|POT6_ARATH Potassium transporter 6 OS=Arabidopsis thaliana GN=POT6 PE=2 SV=1	_	_	_	_	_	PF02705.13|K_trans|K+ potassium transporter|Glyma.01G031800.1|m.596:34-614
Glyma.01G032000	1.16842728212673	6.1245875152737	-2.38010360535347	2.47016014742083e-24	8.49919710995565e-24	down	yes	1.32294627126371	1.0024620218761	1.17987355324038	5.87140417835488	6.63891765155258	5.86344071591364	Gm01	3364237	3366864	+	Glyma.01G032000	--	--	--	--	--	--	1524	XP_006573048.1	XP_006573048.1 uncharacterized protein LOC100799483 [Glycine max]	_	_	_	_	_	_	_	_
Glyma.01G032200	0.304821064364101	0.754436249376617	-1.27986411881283	0.0376915903730589	0.0460889142607252	down	yes	0.534793134590423	0.300177251466585	0.0794928070352937	0.959984976699156	0.777896474913784	0.525427296516911	Gm01	3393573	3394703	-	Glyma.01G032200	--	GO:0043161|proteasome-mediated ubiquitin-dependent protein catabolic process	GO:0016021|integral component of membrane	GO:0046872|metal ion binding; GO:0061630|ubiquitin protein ligase activity	--	--	1131	XP_003517782.1	XP_003517782.1 RING-H2 finger protein ATL47 [Glycine max]	sp|Q9FL07|ATL46_ARATH	sp|Q9FL07|ATL46_ARATH RING-H2 finger protein ATL46 OS=Arabidopsis thaliana GN=ATL46 PE=2 SV=1	_	_	_	_	_	PF13639.3|zf-RING_2|Ring finger domain|Glyma.01G032200.1|m.621:148-191;PF12678.4|zf-rbx1|RING-H2 zinc finger domain|Glyma.01G032200.1|m.621:152-191;PF17123.2|zf-RING_11|RING-like zinc finger|Glyma.01G032200.1|m.621:148-177;PF00097.22|zf-C3HC4|Zinc finger, C3HC4 type (RING finger)|Glyma.01G032200.1|m.621:149-190;PF12861.4|zf-ANAPC11|Anaphase-promoting complex subunit 11 RING-H2 finger|Glyma.01G032…
Glyma.01G032300	71.7450631283363	5.32941315414533	3.74832754220276	2.30603828248774e-305	4.64376773435469e-304	up	yes	68.7999656852011	70.419501672974	76.0157220268339	5.48838126277091	5.27861087559902	5.22124732406606	Gm01	3397255	3398076	-	Glyma.01G032300	--	--	--	--	--	--	822	NP_001304484.2	NP_001304484.2 uncharacterized protein LOC100807284 [Glycine max]	_	_	_	_	_	_	_	_
Glyma.01G033200	12.409593487906	3.20822627541596	1.94828028124657	1.7585556487193e-93	1.47158842682015e-92	up	yes	11.8960672183564	12.2504283876908	13.0822848576708	2.98793631499417	3.40308512364995	3.23365738760375	Gm01	3487531	3492608	+	Glyma.01G033200	--	GO:0007165|signal transduction; GO:0009626|plant-type hypersensitive response	GO:0005737|cytoplasm	GO:0005524|ATP binding; GO:0043531|ADP binding	--	--	4254	KRH74635.1	KRH74635.1 hypothetical protein GLYMA_01G033200 [Glycine max]	sp|Q40392|TMVRN_NICGU	sp|Q40392|TMVRN_NICGU TMV resistance protein N OS=Nicotiana glutinosa GN=N PE=1 SV=1	_	_	_	_	_	PF01582.17|TIR|TIR domain|Glyma.01G033200.1|m.635:18-195;PF00931.19|NB-ARC|NB-ARC domain|Glyma.01G033200.1|m.635:197-439;PF13676.3|TIR_2|TIR domain|Glyma.01G033200.1|m.635:20-111
Glyma.01G033700	0	1.14034837145943	-6.84592702282828	9.49828846206528e-07	1.63015133169467e-06	down	yes	0	0	0	0.901515636758556	1.39722867996039	1.12230079765935	Gm01	3526660	3533081	+	Glyma.01G033700	--	GO:0006810|transport	GO:0005886|plasma membrane; GO:0016021|integral component of membrane	GO:0022857|transmembrane transporter activity	--	--	1059	XP_003517735.1	XP_003517735.1 WAT1-related protein At5g40210 [Glycine max]	sp|Q945L4|WTR40_ARATH	sp|Q945L4|WTR40_ARATH WAT1-related protein At5g40210 OS=Arabidopsis thaliana GN=At5g40210 PE=2 SV=1	_	_	_	_	_	PF00892.17|EamA|EamA-like transporter family|Glyma.01G033700.1|m.638:9-145;PF00892.17|EamA|EamA-like transporter family|Glyma.01G033700.1|m.638:173-311
Glyma.01G033800	0.144015898136717	12.366797028079	-6.32841492048146	8.11730075526828e-23	2.68278387088649e-22	down	yes	0.190925200511922	0.24112249389823	0	12.7102556360978	13.1977711012797	11.1923643468594	Gm01	3536008	3539386	+	Glyma.01G033800	--	GO:0006810|transport	GO:0005886|plasma membrane; GO:0016021|integral component of membrane	GO:0022857|transmembrane transporter activity	--	--	1056	KHN09903.1	KHN09903.1 Auxin-induced protein 5NG4-like protein [Glycine soja]	sp|Q9FL08|WTR42_ARATH	sp|Q9FL08|WTR42_ARATH WAT1-related protein At5g40240 OS=Arabidopsis thaliana GN=At5g40240 PE=2 SV=1	_	_	_	_	_	PF00892.17|EamA|EamA-like transporter family|Glyma.01G033800.4|m.639:15-153;PF00892.17|EamA|EamA-like transporter family|Glyma.01G033800.4|m.639:187-320
Glyma.01G033900	0.14352867936928	10.3219447153494	-6.07245984052879	8.32357240333543e-21	2.59198965191586e-20	down	yes	0	0	0.430586038107841	10.1308759394473	11.2426666667937	9.59229153980719	Gm01	3545461	3549139	+	Glyma.01G033900	--	GO:0006810|transport	GO:0005886|plasma membrane; GO:0016021|integral component of membrane	GO:0022857|transmembrane transporter activity	--	--	1044	XP_003517737.1	XP_003517737.1 WAT1-related protein At5g40240 isoform X2 [Glycine max]	sp|Q9FL08|WTR42_ARATH	sp|Q9FL08|WTR42_ARATH WAT1-related protein At5g40240 OS=Arabidopsis thaliana GN=At5g40240 PE=2 SV=1	_	_	_	_	_	PF00892.17|EamA|EamA-like transporter family|Glyma.01G033900.1|m.640:15-153;PF00892.17|EamA|EamA-like transporter family|Glyma.01G033900.1|m.640:183-320
Glyma.01G034000	0	9.20320639584873	-9.84755952267639	2.53673365767944e-11	5.59198665272334e-11	down	yes	0	0	0	10.9806073795816	8.95901165965124	7.67000014831336	Gm01	3553234	3554869	-	Glyma.01G034000	--	GO:0006952|defense response; GO:0009607|response to biotic stimulus	GO:0016020|membrane	--	--	--	462	NP_001235026.1	NP_001235026.1 uncharacterized protein LOC100499973 [Glycine max]	sp|Q93VR4|ML423_ARATH	sp|Q93VR4|ML423_ARATH MLP-like protein 423 OS=Arabidopsis thaliana GN=MLP423 PE=2 SV=1	_	_	_	_	_	PF00407.16|Bet_v_1|Pathogenesis-related protein Bet v I family|Glyma.01G034000.1|m.641:2-151;PF10604.6|Polyketide_cyc2|Polyketide cyclase / dehydrase and lipid transport|Glyma.01G034000.1|m.641:7-131
Glyma.01G034100	0	4.75854765107052	-8.89740612358489	3.34910118288186e-12	7.69406226116065e-12	down	yes	0	0	0	4.79992488349578	4.17487945789768	5.3008386118181	Gm01	3564920	3568990	+	Glyma.01G034100	--	GO:0006468|protein phosphorylation; GO:0006952|defense response; GO:0007166|cell surface receptor signaling pathway	GO:0005886|plasma membrane	GO:0004675|transmembrane receptor protein serine/threonine kinase activity; GO:0005524|ATP binding	ko:K04733|IRAK4	ko04064|NF-kappa B signaling pathway; ko04620|Toll-like receptor signaling pathway; ko04621|NOD-like receptor signaling pathway; ko04624|Toll and Imd signaling pathway; ko04722|Neurotrophin signaling pathway; ko05133|Pertussis; ko05140|Leishmaniasis; ko05142|Chagas disease (American trypanosomiasis); ko05145|Toxoplasmosis; ko05152|Tuberculosis; ko05162|Measles; ko05164|Influenza A	1092	XP_003517816.1	XP_003517816.1 probable serine/threonine-protein kinase PBL28 isoform X2 [Glycine max]	sp|Q84M95|PBL28_ARATH	sp|Q84M95|PBL28_ARATH Probable serine/threonine-protein kinase PBL28 OS=Arabidopsis thaliana GN=PBL28 PE=2 SV=1	_	_	_	_	_	PF00069.22|Pkinase|Protein kinase domain|Glyma.01G034100.1|m.642:66-340;PF07714.14|Pkinase_Tyr|Protein tyrosine kinase|Glyma.01G034100.1|m.642:69-342
Glyma.01G034300	19.2880220088552	5.65248745019721	1.76894513020225	1.27072775866682e-34	5.47584912647878e-34	up	yes	19.1254232603507	18.2837555463873	20.4548872198277	6.16915515638415	6.03038143918554	4.75792575502195	Gm01	3577516	3579438	-	Glyma.01G034300	--	GO:0010411|xyloglucan metabolic process	GO:0000139|Golgi membrane; GO:0005794|Golgi apparatus; GO:0016021|integral component of membrane	GO:0016413|O-acetyltransferase activity	--	--	1323	XP_003517820.1	XP_003517820.1 protein ALTERED XYLOGLUCAN 4 [Glycine max]	sp|O04523|TBL27_ARATH	sp|O04523|TBL27_ARATH Protein ALTERED XYLOGLUCAN 4 OS=Arabidopsis thaliana GN=AXY4 PE=1 SV=1	_	_	_	_	_	PF13839.3|PC-Esterase|GDSL/SGNH-like Acyl-Esterase family found in Pmr5 and Cas1p|Glyma.01G034300.1|m.645:134-428;PF14416.3|PMR5N|PMR5 N terminal Domain|Glyma.01G034300.1|m.645:82-133
Glyma.01G034600	3.51082308635561	0.946653466184723	1.87984440761786	9.82120625539752e-12	2.20723950792725e-11	up	yes	3.59757006522692	3.93119376536279	3.00370542847711	0.90968963623428	1.07796412010858	0.852306642211309	Gm01	3588866	3590855	-	Glyma.01G034600	--	GO:0010411|xyloglucan metabolic process	GO:0000139|Golgi membrane; GO:0005794|Golgi apparatus; GO:0016021|integral component of membrane	GO:0016413|O-acetyltransferase activity	--	--	1317	XP_014627135.1	XP_014627135.1 protein ALTERED XYLOGLUCAN 4 [Glycine max]	sp|O04523|TBL27_ARATH	sp|O04523|TBL27_ARATH Protein ALTERED XYLOGLUCAN 4 OS=Arabidopsis thaliana GN=AXY4 PE=1 SV=1	_	_	_	_	_	PF13839.3|PC-Esterase|GDSL/SGNH-like Acyl-Esterase family found in Pmr5 and Cas1p|Glyma.01G034600.1|m.647:134-426;PF14416.3|PMR5N|PMR5 N terminal Domain|Glyma.01G034600.1|m.647:81-133
Glyma.01G034900	0	2.91336013082308	-8.19148375649953	7.05926698813584e-11	1.52395372538686e-10	down	yes	0	0	0	2.47886531654508	2.69345443516614	3.56776064075803	Gm01	3613948	3615759	-	Glyma.01G034900	--	GO:0010411|xyloglucan metabolic process	GO:0000139|Golgi membrane; GO:0005794|Golgi apparatus; GO:0016021|integral component of membrane	GO:0016413|O-acetyltransferase activity	--	--	1314	XP_003517740.1	XP_003517740.1 protein ALTERED XYLOGLUCAN 4 [Glycine max]	sp|O04523|TBL27_ARATH	sp|O04523|TBL27_ARATH Protein ALTERED XYLOGLUCAN 4 OS=Arabidopsis thaliana GN=AXY4 PE=1 SV=1	_	_	_	_	_	PF13839.3|PC-Esterase|GDSL/SGNH-like Acyl-Esterase family found in Pmr5 and Cas1p|Glyma.01G034900.1|m.652:132-426;PF14416.3|PMR5N|PMR5 N terminal Domain|Glyma.01G034900.1|m.652:79-131
Glyma.01G035100	37.8284167944133	9.74657284080153	1.95540535466525	3.25156908312145e-73	2.32201952254847e-72	up	yes	37.3235644571679	37.6896428755341	38.4720430505378	9.82406771137631	10.3782743763073	9.03737643472097	Gm01	3634346	3639416	+	Glyma.01G035100	--	GO:0009793|embryo development ending in seed dormancy; GO:0016126|sterol biosynthetic process; GO:0080065|4-alpha-methyl-delta7-sterol oxidation	GO:0005783|endoplasmic reticulum; GO:0005789|endoplasmic reticulum membrane; GO:0009941|chloroplast envelope; GO:0016021|integral component of membrane	GO:0000254|C-4 methylsterol oxidase activity; GO:0005506|iron ion binding	ko:K14424|SMO2	ko00100|Steroid biosynthesis; ko01100|Metabolic pathways; ko01110|Biosynthesis of secondary metabolites	816	NP_001240044.1	NP_001240044.1 uncharacterized protein LOC100816716 [Glycine max]	sp|Q8VWZ8|SMO22_ARATH	sp|Q8VWZ8|SMO22_ARATH Methylsterol monooxygenase 2-2 OS=Arabidopsis thaliana GN=SMO2-2 PE=2 SV=1	_	_	_	_	_	PF04116.10|FA_hydroxylase|Fatty acid hydroxylase superfamily|Glyma.01G035100.1|m.656:113-247
Glyma.01G035300	0.346459979795443	4.01272887094901	-3.49636248691561	1.36315905726081e-06	2.31701377840842e-06	down	yes	0	0	1.03937993938633	4.68894396133403	4.0838542998561	3.26538835165691	Gm01	3670040	3671285	+	Glyma.01G035300	--	--	--	--	--	--	519	XP_003517842.1	XP_003517842.1 uncharacterized protein LOC100777177 [Glycine max]	_	_	_	_	_	_	_	PF14009.3|DUF4228|Domain of unknown function (DUF4228)|Glyma.01G035300.1|m.658:1-169
Glyma.01G035600	0.139900854982512	0.901217044646919	-2.60378612149333	0.00044791495028754	0.000639918321916419	down	yes	0.263207587128707	0	0.156494977818829	0.863485181391278	0.748307604725098	1.09185834782438	Gm01	3708836	3711623	-	Glyma.01G035600	--	GO:0007049|cell cycle; GO:0051301|cell division	GO:0005634|nucleus	--	ko:K18810|CYCD1_2_4	--	1149	XP_003517843.2	XP_003517843.2 cyclin-D1-1 [Glycine max]	sp|P42751|CCD11_ARATH	sp|P42751|CCD11_ARATH Cyclin-D1-1 OS=Arabidopsis thaliana GN=CYCD1-1 PE=1 SV=3	_	_	_	_	_	PF00134.20|Cyclin_N|Cyclin, N-terminal domain|Glyma.01G035600.1|m.660:96-221;PF02984.16|Cyclin_C|Cyclin, C-terminal domain|Glyma.01G035600.1|m.660:224-329
Glyma.01G035700	3.03291942172082	8.61466582507261	-1.50301242763952	1.94812211440112e-18	5.66297357837265e-18	down	yes	3.75870640828839	2.65828109604133	2.68177076083273	8.89220983450303	8.49919531697291	8.45259232374189	Gm01	3729335	3732779	+	Glyma.01G035700	--	--	--	--	--	--	1341	XP_003517742.1	XP_003517742.1 ubiquitin carboxyl-terminal hydrolase 36 [Glycine max]	_	_	_	_	_	_	_	_
Glyma.01G036000	1856.69873761686	12.1979462477937	7.24878319181094	0	0	up	yes	1836.61848677854	1867.37401637858	1866.10370969347	12.3325108648273	12.3434157242331	11.9179121543208	Gm01	3762215	3764182	-	Glyma.01G036000	--	GO:0019761|glucosinolate biosynthetic process; GO:0042742|defense response to bacterium; GO:0052544|defense response by callose deposition in cell wall	GO:0043231|intracellular membrane-bounded organelle	GO:0047251|thiohydroximate beta-D-glucosyltransferase activity; GO:0080043|quercetin 3-O-glucosyltransferase activity; GO:0080044|quercetin 7-O-glucosyltransferase activity; GO:0102659|UDP-glucose: 4-methylthiobutylhydroximate S-glucosyltransferase activity; GO:0103099|UDP-glucose:5-methylthiopentylhydroximate S-glucosyltransferase activity; GO:0103100|UDP-glucose: 6-methylthiohexylhydroximate S-…	ko:K11820|UGT74B1	ko00380|Tryptophan metabolism; ko00966|Glucosinolate biosynthesis; ko01110|Biosynthesis of secondary metabolites; ko01210|2-Oxocarboxylic acid metabolism	1398	XP_003517852.1	XP_003517852.1 UDP-glycosyltransferase 74B1 [Glycine max]	sp|O48676|U74B1_ARATH	sp|O48676|U74B1_ARATH UDP-glycosyltransferase 74B1 OS=Arabidopsis thaliana GN=UGT74B1 PE=1 SV=1	_	_	_	_	_	PF00201.15|UDPGT|UDP-glucoronosyl and UDP-glucosyl transferase|Glyma.01G036000.1|m.664:250-416
Glyma.01G036500	8.66523278507557	21.9973935915605	-1.3430139166157	2.74868064631257e-24	9.44147811030159e-24	down	yes	6.86773276002007	10.6696214656021	8.45834412960453	22.8492774563491	21.9901577490392	21.1527455692933	Gm01	3812947	3816646	-	Glyma.01G036500	--	GO:0009737|response to abscisic acid	GO:0016020|membrane	--	--	--	1233	XP_006573067.1	XP_006573067.1 chaperone protein dnaJ 16 isoform X1 [Glycine max]	sp|Q8VXV4|DNJ16_ARATH	sp|Q8VXV4|DNJ16_ARATH Chaperone protein dnaJ 16 OS=Arabidopsis thaliana GN=ATJ16 PE=2 SV=1	_	_	_	_	_	PF00226.28|DnaJ|DnaJ domain|Glyma.01G036500.1|m.669:22-84
Glyma.01G036600	333.261905704428	20.9829494068166	3.98872292807269	0	0	up	yes	315.477858591335	336.694682388801	347.613176133149	19.0549084114645	22.6119631128747	21.2819766961106	Gm01	3851752	3852477	-	Glyma.01G036600	--	GO:0006351|transcription, DNA-templated; GO:0006355|regulation of transcription, DNA-templated; GO:0009736|cytokinin-activated signaling pathway; GO:0009740|gibberellic acid mediated signaling pathway; GO:0009873|ethylene-activated signaling pathway; GO:0010026|trichome differentiation; GO:0048510|regulation of timing of transition from vegetative to reproductive phase; GO:0048766|root hair initi…	GO:0005634|nucleus	GO:0003700|DNA-binding transcription factor activity; GO:0044212|transcription regulatory region DNA binding; GO:0046872|metal ion binding	--	--	726	NP_001237195.2	NP_001237195.2 C2H2-type zinc finger domain-containing protein [Glycine max]	sp|Q39264|ZFP5_ARATH	sp|Q39264|ZFP5_ARATH Zinc finger protein 5 OS=Arabidopsis thaliana GN=ZFP5 PE=1 SV=1	_	_	_	_	_	PF13912.3|zf-C2H2_6|C2H2-type zinc finger|Glyma.01G036600.1|m.672:77-101
Glyma.01G036700	26.9883988506687	11.7453331838759	1.19955842010858	1.89546512256134e-18	5.51362911770567e-18	up	yes	23.731379225648	26.1089630583848	31.1248542679733	12.1835482057635	12.1238638554795	10.9285874903848	Gm01	3856619	3863257	-	Glyma.01G036700	--	--	--	--	--	--	1011	XP_003517859.1	XP_003517859.1 uncharacterized protein LOC100796844 [Glycine max]	_	_	_	_	_	_	_	PF00536.27|SAM_1|SAM domain (Sterile alpha motif)|Glyma.01G036700.1|m.673:272-328;PF07647.14|SAM_2|SAM domain (Sterile alpha motif)|Glyma.01G036700.1|m.673:273-328
Glyma.01G036751	4.20698905641678	40.5589142768346	-3.26608951024924	4.81234972843582e-15	1.24325352913713e-14	down	yes	3.50029534271856	4.12587378448082	4.99479804205095	49.7892208227615	28.3269233393321	43.5605986684101	Gm01	3887731	3887874	-	Glyma.01G036751	--	--	--	--	--	--	144	_	_	_	_	_	_	_	_	_	_
Glyma.01G036800	5.17564170638486	1.53625947398816	1.74574009425575	4.57489736612065e-11	9.96625487457231e-11	up	yes	4.7229791536774	6.45363799336829	4.35030797210889	1.27961131110706	1.52039328305442	1.80877382780301	Gm01	3907672	3908973	-	Glyma.01G036800	--	GO:0009846|pollen germination	GO:0005634|nucleus; GO:0005737|cytoplasm	--	--	--	1302	XP_003517744.1	XP_003517744.1 protein JINGUBANG [Glycine max]	sp|O48716|JGB_ARATH	sp|O48716|JGB_ARATH Protein JINGUBANG OS=Arabidopsis thaliana GN=JGB PE=1 SV=1	_	_	_	_	_	PF00400.29|WD40|WD domain, G-beta repeat|Glyma.01G036800.1|m.674:198-231;PF00400.29|WD40|WD domain, G-beta repeat|Glyma.01G036800.1|m.674:237-274;PF00400.29|WD40|WD domain, G-beta repeat|Glyma.01G036800.1|m.674:284-319;PF00400.29|WD40|WD domain, G-beta repeat|Glyma.01G036800.1|m.674:333-365;PF00400.29|WD40|WD domain, G-beta repeat|Glyma.01G036800.1|m.674:374-424
Glyma.01G036900	180.808282722131	6.67656771407709	4.7571308970332	0	0	up	yes	180.216323343544	179.549597542035	182.658927280813	7.32055582790139	6.06939008125025	6.63975723307963	Gm01	3913596	3914669	-	Glyma.01G036900	--	--	GO:0005886|plasma membrane; GO:0031012|extracellular matrix; GO:0031225|anchored component of membrane	GO:0004222|metalloendopeptidase activity; GO:0008270|zinc ion binding	--	--	1074	NP_001237230.2	NP_001237230.2 matrix metalloproteinase MMP2 precursor [Glycine max]	sp|Q9ZUJ5|5MMP_ARATH	sp|Q9ZUJ5|5MMP_ARATH Metalloendoproteinase 5-MMP OS=Arabidopsis thaliana GN=5MMP PE=1 SV=1	_	_	_	_	_	PF00413.21|Peptidase_M10|Matrixin|Glyma.01G036900.1|m.677:163-324;PF01471.15|PG_binding_1|Putative peptidoglycan binding domain|Glyma.01G036900.1|m.677:76-133
Glyma.01G037200	487.295553984141	1.78830473618598	8.08204533824332	0	0	up	yes	446.829280844385	488.553090654373	526.504290453666	1.59281717844426	2.22756610779887	1.54453092231482	Gm01	3937713	3938852	-	Glyma.01G037200	--	--	GO:0005886|plasma membrane; GO:0031012|extracellular matrix; GO:0031225|anchored component of membrane	GO:0004222|metalloendopeptidase activity; GO:0008270|zinc ion binding	--	--	1140	XP_003517862.1	XP_003517862.1 metalloendoproteinase 5-MMP [Glycine max]	sp|Q5XF51|3MMP_ARATH	sp|Q5XF51|3MMP_ARATH Metalloendoproteinase 3-MMP OS=Arabidopsis thaliana GN=3MMP PE=1 SV=1	_	_	_	_	_	PF00413.21|Peptidase_M10|Matrixin|Glyma.01G037200.1|m.680:178-333;PF01471.15|PG_binding_1|Putative peptidoglycan binding domain|Glyma.01G037200.1|m.680:70-128
Glyma.01G037500	0	0.872380141563251	-6.46332841755895	9.23302320282149e-05	0.000138378810057955	down	yes	0	0	0	0.967821588753843	0.57129929423863	1.07801954169728	Gm01	3977954	3979138	+	Glyma.01G037500	--	GO:0000160|phosphorelay signal transduction system; GO:0006351|transcription, DNA-templated; GO:0006355|regulation of transcription, DNA-templated; GO:0007623|circadian rhythm; GO:0009735|response to cytokinin; GO:0009736|cytokinin-activated signaling pathway; GO:0010114|response to red light; GO:0010161|red light signaling pathway	GO:0005634|nucleus; GO:0005737|cytoplasm	GO:0000156|phosphorelay response regulator activity	ko:K14492|ARR-A	ko04075|Plant hormone signal transduction	735	XP_003517746.1	XP_003517746.1 two-component response regulator ARR5 [Glycine max]	sp|Q9ZWS9|ARR3_ARATH	sp|Q9ZWS9|ARR3_ARATH Two-component response regulator ARR3 OS=Arabidopsis thaliana GN=ARR3 PE=2 SV=1	_	_	_	_	_	PF00072.21|Response_reg|Response regulator receiver domain|Glyma.01G037500.1|m.684:22-144
Glyma.01G037600	2.34534729044343	0.313816345979095	2.86269207889451	1.24302341553852e-26	4.53667316524315e-26	up	yes	2.10792693701723	2.67953426593588	2.24858066837718	0.29933110897077	0.344325527892901	0.297792401073614	Gm01	3993585	3996107	+	Glyma.01G037600	--	GO:0009932|cell tip growth; GO:0045010|actin nucleation	GO:0005886|plasma membrane; GO:0005911|cell-cell junction; GO:0016021|integral component of membrane	GO:0003779|actin binding; GO:0005522|profilin binding; GO:0051015|actin filament binding	--	--	2439	XP_006573071.1	XP_006573071.1 formin-like protein 8 [Glycine max]	sp|O04532|FH8_ARATH	sp|O04532|FH8_ARATH Formin-like protein 8 OS=Arabidopsis thaliana GN=FH8 PE=1 SV=1	_	_	_	_	_	PF02181.20|FH2|Formin Homology 2 Domain|Glyma.01G037600.1|m.685:377-792
Glyma.01G037700	0.687433670483864	8.36094918826546	-3.58526329944687	2.51344154889212e-37	1.13837116580429e-36	down	yes	0.814614188850866	0.400084730616322	0.847602091984404	8.31986979805935	7.94433025321731	8.81864751351971	Gm01	3997744	4001375	-	Glyma.01G037700	--	--	GO:0005737|cytoplasm; GO:0005874|microtubule	--	--	--	1473	XP_006573072.1	XP_006573072.1 protein WVD2-like 7 [Glycine max]	sp|Q67Y69|WDL7_ARATH	sp|Q67Y69|WDL7_ARATH Protein WVD2-like 7 OS=Arabidopsis thaliana GN=WDL7 PE=2 SV=1	_	_	_	_	_	_
Glyma.01G037800	1.74245903744937	12.0796373733047	-2.7863183441173	3.0057693079521e-21	9.47488704863883e-21	down	yes	2.43278445539173	0.896117383054658	1.89847527390172	13.2986154125089	11.8525215569417	11.0877751504636	Gm01	4003107	4003769	+	Glyma.01G037800	--	--	GO:0005618|cell wall; GO:0048046|apoplast	GO:0030145|manganese ion binding; GO:0045735|nutrient reservoir activity	--	--	663	NP_001241459.1	NP_001241459.1 cupin family protein precursor [Glycine max]	sp|P92998|GL11_ARATH	sp|P92998|GL11_ARATH Germin-like protein subfamily 1 member 1 OS=Arabidopsis thaliana GN=GLP7 PE=2 SV=2	_	_	_	_	_	PF00190.19|Cupin_1|Cupin|Glyma.01G037800.1|m.693:65-211;PF07883.8|Cupin_2|Cupin domain|Glyma.01G037800.1|m.693:100-170
Glyma.01G037900	13.4963787399123	3.90174309840314	1.78775738830768	3.45404525233479e-31	1.39176279270008e-30	up	yes	12.2353331663154	14.2578254263551	13.9959776270663	3.65503514875167	3.86895740161605	4.1812367448417	Gm01	4006316	4007452	-	Glyma.01G037900	--	GO:0000271|polysaccharide biosynthetic process; GO:0045489|pectin biosynthetic process; GO:0071555|cell wall organization	GO:0000139|Golgi membrane; GO:0005794|Golgi apparatus; GO:0016021|integral component of membrane	GO:0016757|transferase activity, transferring glycosyl groups; GO:0047262|polygalacturonate 4-alpha-galacturonosyltransferase activity	--	--	1137	XP_003517873.1	XP_003517873.1 probable galacturonosyltransferase-like 9 [Glycine max]	sp|O04536|GATL9_ARATH	sp|O04536|GATL9_ARATH Probable galacturonosyltransferase-like 9 OS=Arabidopsis thaliana GN=GATL9 PE=2 SV=1	_	_	_	_	_	PF01501.17|Glyco_transf_8|Glycosyl transferase family 8|Glyma.01G037900.1|m.694:72-332
Glyma.01G038002	0.444981203057532	1.55215857087658	-1.77966205670941	0.00350763139486735	0.00469981661798667	down	yes	0.884285139213111	0	0.450658469959484	1.61862128590064	1.60364714172247	1.43420728500662	Gm01	4018006	4023009	-	Glyma.01G038002	--	GO:0006086|acetyl-CoA biosynthetic process from pyruvate; GO:0006096|glycolytic process	GO:0005759|mitochondrial matrix	GO:0004739|pyruvate dehydrogenase (acetyl-transferring) activity	ko:K00161|PDHA,pdhA	ko00010|Glycolysis / Gluconeogenesis; ko00020|Citrate cycle (TCA cycle); ko00620|Pyruvate metabolism; ko01100|Metabolic pathways; ko01110|Biosynthesis of secondary metabolites; ko01120|Microbial metabolism in diverse environments; ko01130|Biosynthesis of antibiotics; ko01200|Carbon metabolism; ko04066|HIF-1 signaling pathway; ko04922|Glucagon signaling pathway; ko05230|Central carbon metabolism i…	732	KYP65931.1	KYP65931.1 hypothetical protein KK1_012208 [Cajanus cajan]	sp|P52902|ODPA_PEA	sp|P52902|ODPA_PEA Pyruvate dehydrogenase E1 component subunit alpha, mitochondrial OS=Pisum sativum PE=2 SV=1	_	_	_	_	_	PF00676.17|E1_dh|Dehydrogenase E1 component|Glyma.01G038002.1|m.700:27-214
Glyma.01G038100	1.38925597862974	5.17902542898993	-1.89080369388907	2.75641600704623e-31	1.11392072764508e-30	down	yes	1.6758077788699	0.997386022338565	1.49457413468077	5.18292834797421	5.23813826961702	5.11600966937856	Gm01	4025243	4032441	-	Glyma.01G038100	--	GO:0000373|Group II intron splicing; GO:0006397|mRNA processing; GO:0009793|embryo development ending in seed dormancy; GO:0010497|plasmodesmata-mediated intercellular transport; GO:0010501|RNA secondary structure unwinding; GO:0016441|posttranscriptional gene silencing; GO:0031047|gene silencing by RNA	GO:0005730|nucleolus; GO:0009507|chloroplast; GO:0009570|chloroplast stroma; GO:0010494|cytoplasmic stress granule	GO:0003723|RNA binding; GO:0003724|RNA helicase activity; GO:0005524|ATP binding	--	--	3489	XP_003517748.1	XP_003517748.1 DExH-box ATP-dependent RNA helicase DExH15 chloroplastic [Glycine max]	sp|B9DFG3|ISE2_ARATH	sp|B9DFG3|ISE2_ARATH DExH-box ATP-dependent RNA helicase DExH15 chloroplastic OS=Arabidopsis thaliana GN=ISE2 PE=1 SV=2	_	_	_	_	_	PF08148.9|DSHCT|DSHCT (NUC185) domain|Glyma.01G038100.1|m.708:993-1157;PF00270.26|DEAD|DEAD/DEAH box helicase|Glyma.01G038100.1|m.708:149-301;PF04851.12|ResIII|Type III restriction enzyme, res subunit|Glyma.01G038100.1|m.708:146-300;PF00271.28|Helicase_C|Helicase conserved C-terminal domain|Glyma.01G038100.1|m.708:504-565
Glyma.01G038400	0.134869690189629	0.772229033842257	-2.43283530121548	3.09893410396143e-05	4.79292505051194e-05	down	yes	0.100607291287719	0.169411412878597	0.134590366402571	0.681905496173278	0.997778208500601	0.637003396852893	Gm01	4083447	4087263	+	Glyma.01G038400	--	--	GO:0005874|microtubule	GO:0008017|microtubule binding	--	--	2004	XP_006573077.1	XP_006573077.1 TORTIFOLIA1-like protein 4 [Glycine max]	sp|Q93ZH1|TORL4_ARATH	sp|Q93ZH1|TORL4_ARATH TORTIFOLIA1-like protein 4 OS=Arabidopsis thaliana GN=TOR1L4 PE=2 SV=1	_	_	_	_	_	PF02985.19|HEAT|HEAT repeat|Glyma.01G038400.1|m.712:226-254
Glyma.01G038500	65.558253901164	3.85295242855518	4.08522165974076	0	0	up	yes	65.5976141059178	62.1390439280789	68.9381036694953	3.21262299132985	4.27845978606103	4.06777450827467	Gm01	4107382	4109199	+	Glyma.01G038500	--	--	GO:0016021|integral component of membrane	GO:0016757|transferase activity, transferring glycosyl groups	--	--	1818	XP_003517750.1	XP_003517750.1 glycosyltransferase family 92 protein RCOM_0530710 [Glycine max]	sp|B9S2H4|Y232_RICCO	sp|B9S2H4|Y232_RICCO Glycosyltransferase family 92 protein RCOM_0530710 OS=Ricinus communis GN=RCOM_0699480 PE=3 SV=1	_	_	_	_	_	PF01697.24|Glyco_transf_92|Glycosyltransferase family 92|Glyma.01G038500.1|m.714:316-567;PF13704.3|Glyco_tranf_2_4|Glycosyl transferase family 2|Glyma.01G038500.1|m.714:328-416
Glyma.01G038600	3.25298856429854	11.6983907564834	-1.84327696386743	3.24354880887001e-18	9.36381650179736e-18	down	yes	2.79093316362942	3.38372562865821	3.58430690060799	9.99213598670584	13.0867396470942	12.0162966356503	Gm01	4122027	4123556	+	Glyma.01G038600	--	GO:0000122|negative regulation of transcription by RNA polymerase II; GO:0006351|transcription, DNA-templated; GO:0006355|regulation of transcription, DNA-templated; GO:0009646|response to absence of light; GO:0009651|response to salt stress; GO:0009723|response to ethylene; GO:0009733|response to auxin; GO:0009737|response to abscisic acid; GO:0009739|response to gibberellin; GO:0009751|response…	GO:0005634|nucleus	GO:0000976|transcription regulatory region sequence-specific DNA binding; GO:0003700|DNA-binding transcription factor activity; GO:0008270|zinc ion binding	--	--	903	NP_001304346.2	NP_001304346.2 transcription factor MYB1R1 [Glycine max]	sp|Q9LVS0|KUA1_ARATH	sp|Q9LVS0|KUA1_ARATH Transcription factor KUA1 OS=Arabidopsis thaliana GN=KUA1 PE=1 SV=1	_	_	_	_	_	PF00249.28|Myb_DNA-binding|Myb-like DNA-binding domain|Glyma.01G038600.1|m.716:90-134
Glyma.01G038800	58.4327364276282	22.8097638619076	1.35673986738117	3.94873184180288e-47	2.08710024516473e-46	up	yes	60.5288857179945	56.4912565074749	58.2780670574153	24.2278944607983	23.3389098216378	20.8624873032866	Gm01	4154941	4158506	-	Glyma.01G038800	--	--	GO:0005737|cytoplasm	GO:0004721|phosphoprotein phosphatase activity; GO:0046872|metal ion binding	ko:K04382|PPP2C	ko03015|mRNA surveillance pathway; ko04013|MAPK signaling pathway - fly; ko04071|Sphingolipid signaling pathway; ko04111|Cell cycle - yeast; ko04113|Meiosis - yeast; ko04114|Oocyte meiosis; ko04136|Autophagy - other; ko04138|Autophagy - yeast; ko04140|Autophagy - animal; ko04151|PI3K-Akt signaling pathway; ko04152|AMPK signaling pathway; ko04261|Adrenergic signaling in cardiomyocytes; ko04350|TGF…	921	XP_003517887.1	XP_003517887.1 serine/threonine-protein phosphatase PP2A catalytic subunit [Glycine max]	sp|Q9ZSE4|PP2A_HEVBR	sp|Q9ZSE4|PP2A_HEVBR Serine/threonine-protein phosphatase PP2A catalytic subunit OS=Hevea brasiliensis GN=PP2A PE=2 SV=1	_	_	_	_	_	PF00149.25|Metallophos|Calcineurin-like phosphoesterase|Glyma.01G038800.1|m.719:48-239
Glyma.01G039200	0.288915487055302	2.7596112769752	-3.21187395275157	1.43937300412297e-06	2.44450628314137e-06	down	yes	0	0.640566927186241	0.226179533979666	2.11921211837361	2.33909333678835	3.82052837576364	Gm01	4231876	4235125	-	Glyma.01G039200	--	GO:0006351|transcription, DNA-templated; GO:0006355|regulation of transcription, DNA-templated	GO:0005634|nucleus	GO:0003677|DNA binding; GO:0046983|protein dimerization activity	--	--	795	XP_014628143.1	XP_014628143.1 transcription factor BHLH094 [Glycine max]	sp|Q69WS3|BH094_ORYSJ	sp|Q69WS3|BH094_ORYSJ Transcription factor BHLH094 OS=Oryza sativa subsp. japonica GN=BHLH094 PE=1 SV=2	_	_	_	_	_	PF00010.23|HLH|Helix-loop-helix DNA-binding domain|Glyma.01G039200.1|m.724:147-194
Glyma.01G039500	61.2136290553122	9.06447669216373	2.75420221059324	1.85758423365087e-194	2.67863957645594e-193	up	yes	61.3104363187757	64.028597677958	58.3018531692029	9.75516897374796	8.04236465866142	9.39589644408182	Gm01	4282352	4287016	+	Glyma.01G039500	--	--	--	--	--	--	1539	XP_003517757.1	XP_003517757.1 uncharacterized protein LOC100787325 [Glycine max]	_	_	_	_	_	_	_	PF07059.9|DUF1336|Protein of unknown function (DUF1336)|Glyma.01G039500.5|m.731:257-498
Glyma.01G039600	0	4.65612689930158	-8.86608173295273	1.59788037302918e-14	4.05117145083639e-14	down	yes	0	0	0	5.01926417394661	4.73549597571822	4.21362054823992	Gm01	4292576	4294492	-	Glyma.01G039600	--	--	--	--	--	--	1917	NP_001241099.1	NP_001241099.1 probable leucine-rich repeat receptor-like protein kinase At1g35710-like precursor [Glycine max]	_	_	_	_	_	_	_	PF13855.3|LRR_8|Leucine rich repeat|Glyma.01G039600.1|m.733:120-166;PF13855.3|LRR_8|Leucine rich repeat|Glyma.01G039600.1|m.733:154-214;PF13855.3|LRR_8|Leucine rich repeat|Glyma.01G039600.1|m.733:280-335;PF13855.3|LRR_8|Leucine rich repeat|Glyma.01G039600.1|m.733:424-482;PF00560.30|LRR_1|Leucine Rich Repeat|Glyma.01G039600.1|m.733:228-249;PF00560.30|LRR_1|Leucine Rich Repeat|Glyma.01G039600.1|m.7…
Glyma.01G039800	1.58749580040915	3.82977423433333	-1.26520934934224	9.06365718506950e-09	1.74918475126306e-08	down	yes	1.73535769103794	1.15114922491215	1.87598048527735	3.73027026157121	3.44210059909034	4.31695184233844	Gm01	4308478	4313381	+	Glyma.01G039800	--	GO:0010405|arabinogalactan protein metabolic process; GO:0018258|protein O-linked glycosylation via hydroxyproline; GO:0048354|mucilage biosynthetic process involved in seed coat development; GO:1900056|negative regulation of leaf senescence	GO:0000139|Golgi membrane; GO:0005794|Golgi apparatus; GO:0009507|chloroplast; GO:0016021|integral component of membrane	GO:0030246|carbohydrate binding; GO:1990714|hydroxyproline O-galactosyltransferase activity	ko:K20843|GALT2S	--	1917	KRH74738.1	KRH74738.1 hypothetical protein GLYMA_01G039800 [Glycine max]	sp|Q9LV16|B3GTJ_ARATH	sp|Q9LV16|B3GTJ_ARATH Hydroxyproline O-galactosyltransferase GALT6 OS=Arabidopsis thaliana GN=GALT6 PE=2 SV=2	_	_	_	_	_	PF00337.19|Gal-bind_lectin|Galactoside-binding lectin|Glyma.01G039800.1|m.735:151-358;PF01762.18|Galactosyl_T|Galactosyltransferase|Glyma.01G039800.1|m.735:406-585
Glyma.01G039900	0.385973707735538	1.52506046589231	-1.95481893927439	0.00135693574873727	0.00187813346628755	down	yes	0	0.342238378436197	0.815682744770418	1.32094706975237	1.8342623509577	1.41997197696685	Gm01	4316471	4317700	-	Glyma.01G039900	--	--	--	--	--	--	936	XP_003517759.1	XP_003517759.1 wall-associated receptor kinase-like 15 [Glycine max]	_	_	_	_	_	_	_	PF13947.3|GUB_WAK_bind|Wall-associated receptor kinase galacturonan-binding|Glyma.01G039900.2|m.737:25-123;PF14380.3|WAK_assoc|Wall-associated receptor kinase C-terminal|Glyma.01G039900.2|m.737:204-257
Glyma.01G040000	12.6470087861113	37.3449501285344	-1.56136294099095	1.73023128405558e-28	6.5878498746632e-28	down	yes	9.96694267079184	12.2277712159916	15.7463124715505	39.8719183966319	36.0088008550831	36.1541311338883	Gm01	4328531	4329828	+	Glyma.01G040000	--	GO:0006749|glutathione metabolic process; GO:0009407|toxin catabolic process	GO:0005737|cytoplasm; GO:0005829|cytosol	GO:0004364|glutathione transferase activity	ko:K00799|GST,gst	ko00480|Glutathione metabolism; ko00980|Metabolism of xenobiotics by cytochrome P450; ko00982|Drug metabolism - cytochrome P450; ko01524|Platinum drug resistance; ko05204|Chemical carcinogenesis; ko05418|Fluid shear stress and atherosclerosis	708	NP_001235768.1	NP_001235768.1 tau class glutathione S-transferase [Glycine max]	sp|Q9FUS9|GSTUI_ARATH	sp|Q9FUS9|GSTUI_ARATH Glutathione S-transferase U18 OS=Arabidopsis thaliana GN=GSTU18 PE=2 SV=1	_	_	_	_	_	PF02798.17|GST_N|Glutathione S-transferase, N-terminal domain|Glyma.01G040000.1|m.738:6-77;PF13417.3|GST_N_3|Glutathione S-transferase, N-terminal domain|Glyma.01G040000.1|m.738:8-81;PF13409.3|GST_N_2|Glutathione S-transferase, N-terminal domain|Glyma.01G040000.1|m.738:13-77;PF00043.22|GST_C|Glutathione S-transferase, C-terminal domain|Glyma.01G040000.1|m.738:103-206;PF14497.3|GST_C_3|Glutathione…
Glyma.01G040200	0.728997297348775	4.4274384407996	-2.58608611229654	8.52645390509272e-10	1.74331100951115e-09	down	yes	0.571963153874012	0.722341428529165	0.892687309643149	3.95636361673674	4.4245307043162	4.90142100134586	Gm01	4337821	4339176	+	Glyma.01G040200	--	GO:0006749|glutathione metabolic process; GO:0009407|toxin catabolic process	GO:0005737|cytoplasm; GO:0005829|cytosol	GO:0004364|glutathione transferase activity	ko:K00799|GST,gst	ko00480|Glutathione metabolism; ko00980|Metabolism of xenobiotics by cytochrome P450; ko00982|Drug metabolism - cytochrome P450; ko01524|Platinum drug resistance; ko05204|Chemical carcinogenesis; ko05418|Fluid shear stress and atherosclerosis	705	NP_001238627.1	NP_001238627.1 glutathione S-transferase GST 5 [Glycine max]	sp|Q9FUS9|GSTUI_ARATH	sp|Q9FUS9|GSTUI_ARATH Glutathione S-transferase U18 OS=Arabidopsis thaliana GN=GSTU18 PE=2 SV=1	_	_	_	_	_	PF02798.17|GST_N|Glutathione S-transferase, N-terminal domain|Glyma.01G040200.1|m.739:6-78;PF13417.3|GST_N_3|Glutathione S-transferase, N-terminal domain|Glyma.01G040200.1|m.739:11-80;PF13409.3|GST_N_2|Glutathione S-transferase, N-terminal domain|Glyma.01G040200.1|m.739:14-78;PF00043.22|GST_C|Glutathione S-transferase, C-terminal domain|Glyma.01G040200.1|m.739:102-202;PF13410.3|GST_C_2|Glutathion…
Glyma.01G040300	0	5.60034137321081	-9.13194474714257	5.21191734682446e-14	1.29400683497355e-13	down	yes	0	0	0	6.01420375295886	5.57320694485983	5.21361342181375	Gm01	4345263	4350573	+	Glyma.01G040300	--	--	--	--	--	--	1410	XP_003517761.1	XP_003517761.1 tetratricopeptide repeat protein 38 [Glycine max]	_	_	_	_	_	_	_	_
Glyma.01G040400	36.0539523779927	12.9387831355074	1.47774098883687	1.01748626780535e-75	7.42941892109353e-75	up	yes	36.1250820067884	37.0429539778569	34.9938211493328	13.2692354421531	13.2899708702122	12.2571430941569	Gm01	4361956	4370404	+	Glyma.01G040400	--	--	--	--	--	--	1617	XP_003517906.1	XP_003517906.1 uncharacterized protein LOC100811752 [Glycine max]	_	_	_	_	_	_	_	PF04601.10|DUF569|Domain of unknown function (DUF569)|Glyma.01G040400.2|m.742:1-146;PF04601.10|DUF569|Domain of unknown function (DUF569)|Glyma.01G040400.2|m.742:219-360
Glyma.01G040500	0.299819242974717	1.95973476648523	-2.6685027191948	3.10168759600169e-06	5.15376434898273e-06	down	yes	0	0.527174645044577	0.372283083879574	2.07350792327411	2.02852647954296	1.77716989663863	Gm01	4373165	4374803	+	Glyma.01G040500	--	--	--	--	--	--	966	NP_001240072.1	NP_001240072.1 uncharacterized protein LOC100813905 [Glycine max]	_	_	_	_	_	_	_	PF06695.8|Sm_multidrug_ex|Putative small multi-drug export protein|Glyma.01G040500.1|m.743:159-279
Glyma.01G040900	4.13977866135932	0.612641712080261	2.73656025448908	2.77218098831561e-42	1.36938821306338e-41	up	yes	3.67581838120145	4.21773738278001	4.52578022009651	0.513447918321669	0.600057825991204	0.724419391927909	Gm01	4391115	4394213	-	Glyma.01G040900	--	GO:0000398|mRNA splicing, via spliceosome; GO:0008380|RNA splicing; GO:0035194|posttranscriptional gene silencing by RNA	GO:0005681|spliceosomal complex; GO:0005737|cytoplasm; GO:0016020|membrane	GO:0003723|RNA binding; GO:0003724|RNA helicase activity; GO:0005524|ATP binding	ko:K12813|DHX16	ko03040|Spliceosome	3099	XP_014628468.1	XP_014628468.1 pre-mRNA-splicing factor ATP-dependent RNA helicase DEAH1 [Glycine max]	sp|Q8VY00|ESP3_ARATH	sp|Q8VY00|ESP3_ARATH Pre-mRNA-splicing factor ATP-dependent RNA helicase DEAH1 OS=Arabidopsis thaliana GN=ESP3 PE=1 SV=1	_	_	_	_	_	PF07717.13|OB_NTP_bind|Oligonucleotide/oligosaccharide-binding (OB)-fold|Glyma.01G040900.4|m.747:936-1020;PF04408.20|HA2|Helicase associated domain (HA2)|Glyma.01G040900.4|m.747:795-885;PF00271.28|Helicase_C|Helicase conserved C-terminal domain|Glyma.01G040900.4|m.747:606-733;PF00270.26|DEAD|DEAD/DEAH box helicase|Glyma.01G040900.4|m.747:408-561
Glyma.01G041200	0.74607685675045	3.29125182879189	-2.12640839570242	0.000554595727860529	0.000787590889511602	down	yes	1.05835701701097	0	1.17987355324038	3.39018316574466	3.30633843516058	3.17723388547044	Gm01	4412872	4413919	-	Glyma.01G041200	--	GO:0006662|glycerol ether metabolic process; GO:0034599|cellular response to oxidative stress; GO:0045454|cell redox homeostasis	GO:0005739|mitochondrion; GO:0005829|cytosol; GO:0005886|plasma membrane	GO:0004791|thioredoxin-disulfide reductase activity; GO:0015035|protein disulfide oxidoreductase activity; GO:0016671|oxidoreductase activity, acting on a sulfur group of donors, disulfide as acceptor; GO:0047134|protein-disulfide reductase activity	ko:K03671|trxA	ko04621|NOD-like receptor signaling pathway; ko05418|Fluid shear stress and atherosclerosis	381	NP_001236052.1	NP_001236052.1 TRX domain-containing protein [Glycine max]	sp|Q38879|TRXH2_ARATH	sp|Q38879|TRXH2_ARATH Thioredoxin H2 OS=Arabidopsis thaliana GN=TRX2 PE=2 SV=2	_	_	_	_	_	PF00085.17|Thioredoxin|Thioredoxin|Glyma.01G041200.1|m.749:32-123;PF13098.3|Thioredoxin_2|Thioredoxin-like domain|Glyma.01G041200.1|m.749:37-120;PF14595.3|Thioredoxin_9|Thioredoxin|Glyma.01G041200.1|m.749:17-121
Glyma.01G041400	3.83820859196489	1.5299829613829	1.32127261364355	1.31529615496418e-10	2.80169634394356e-10	up	yes	3.67953751968869	3.78133912062839	4.05374913557759	1.62780061266379	1.55627692874989	1.40587134273503	Gm01	4449336	4453542	-	Glyma.01G041400	--	GO:0015706|nitrate transport; GO:0042128|nitrate assimilation	GO:0005886|plasma membrane; GO:0016021|integral component of membrane	GO:0015293|symporter activity; GO:0080054|low-affinity nitrate transmembrane transporter activity	--	--	1863	XP_014628550.1	XP_014628550.1 protein NRT1/ PTR FAMILY 2.13 [Glycine max]	sp|Q8RX77|PTR21_ARATH	sp|Q8RX77|PTR21_ARATH Protein NRT1/ PTR FAMILY 2.13 OS=Arabidopsis thaliana GN=NPF2.13 PE=1 SV=1	_	_	_	_	_	PF00854.18|PTR2|POT family|Glyma.01G041400.1|m.752:126-556
Glyma.01G041600	0.127094097762111	1.11108877695066	-3.03166216102491	9.45220640680069e-05	0.000141589841490422	down	yes	0	0	0.381282293286332	1.09555537417194	1.13629927480033	1.10141168187972	Gm01	4482549	4485009	-	Glyma.01G041600	--	GO:0006810|transport; GO:0010507|negative regulation of autophagy; GO:0021702|cerebellar Purkinje cell differentiation; GO:0031175|neuron projection development; GO:0050885|neuromuscular process controlling balance	GO:0005737|cytoplasm; GO:0005794|Golgi apparatus; GO:0005829|cytosol; GO:0016020|membrane	GO:0004842|ubiquitin-protein transferase activity; GO:0005086|ARF guanyl-nucleotide exchange factor activity	--	--	1179	KRH74759.1	KRH74759.1 hypothetical protein GLYMA_01G041600 [Glycine max]	sp|Q15751|HERC1_HUMAN	sp|Q15751|HERC1_HUMAN Probable E3 ubiquitin-protein ligase HERC1 OS=Homo sapiens GN=HERC1 PE=1 SV=2	_	_	_	_	_	PF00415.15|RCC1|Regulator of chromosome condensation (RCC1) repeat|Glyma.01G041600.3|m.755:19-66;PF00415.15|RCC1|Regulator of chromosome condensation (RCC1) repeat|Glyma.01G041600.3|m.755:70-118;PF00415.15|RCC1|Regulator of chromosome condensation (RCC1) repeat|Glyma.01G041600.3|m.755:122-171;PF00415.15|RCC1|Regulator of chromosome condensation (RCC1) repeat|Glyma.01G041600.3|m.755:179-228;PF0041…
Glyma.01G041651	22.9098467729303	11.2175093660386	1.02955947359317	2.74524331271988e-09	5.45767874103741e-09	up	yes	25.6240798787507	18.4735796847204	24.6318807553198	11.2546183912104	11.4433770352821	10.9545326716233	Gm01	4486854	4488491	-	Glyma.01G041651	--	GO:0006351|transcription, DNA-templated	--	GO:0003700|DNA-binding transcription factor activity; GO:0003723|RNA binding	--	--	657	KRH74759.1	KRH74759.1 hypothetical protein GLYMA_01G041600 [Glycine max]	sp|P0CJ66|Y1705_ARATH	sp|P0CJ66|Y1705_ARATH Uncharacterized protein At1g27050 OS=Arabidopsis thaliana GN=At1g27050 PE=2 SV=1	_	_	_	_	_	PF00076.19|RRM_1|RNA recognition motif. (a.k.a. RRM, RBD, or RNP domain)|Glyma.01G041651.1|m.756:73-123
Glyma.01G041700	2.0817298637303	15.3421925537129	-2.87567625964982	4.59888826529284e-47	2.4285035641061e-46	down	yes	2.35094463316918	2.21688740658671	1.67735755143502	14.7732016423563	15.4442663685033	15.8091096502792	Gm01	4521875	4523509	-	Glyma.01G041700	--	GO:0006351|transcription, DNA-templated; GO:0009637|response to blue light; GO:0030308|negative regulation of cell growth; GO:0045893|positive regulation of transcription, DNA-templated; GO:0048510|regulation of timing of transition from vegetative to reproductive phase; GO:0048573|photoperiodism, flowering	GO:0005634|nucleus	GO:0003700|DNA-binding transcription factor activity; GO:0043565|sequence-specific DNA binding	ko:K09338|HD-ZIP	--	1038	KHN01166.1	KHN01166.1 Homeobox-leucine zipper protein HAT5 [Glycine soja]	sp|Q940J1|ATB16_ARATH	sp|Q940J1|ATB16_ARATH Homeobox-leucine zipper protein ATHB-16 OS=Arabidopsis thaliana GN=ATHB-16 PE=2 SV=2	_	_	_	_	_	PF02183.15|HALZ|Homeobox associated leucine zipper|Glyma.01G041700.1|m.758:141-182;PF00046.26|Homeobox|Homeobox domain|Glyma.01G041700.1|m.758:86-139;PF05920.8|Homeobox_KN|Homeobox KN domain|Glyma.01G041700.1|m.758:110-137
Glyma.01G042100	18.2174761507464	0.873470233681395	4.36678947605783	2.580745191848e-189	3.62430508488115e-188	up	yes	17.033161336705	19.1212909184215	18.4979761971128	0.79612547205568	0.976790459976968	0.847494769011536	Gm01	4594807	4600997	+	Glyma.01G042100	--	GO:0009624|response to nematode; GO:0010119|regulation of stomatal movement; GO:0042128|nitrate assimilation; GO:0080168|abscisic acid transport	GO:0005886|plasma membrane; GO:0016021|integral component of membrane	GO:0015293|symporter activity; GO:0090440|abscisic acid transmembrane transporter activity	--	--	1740	XP_006573086.1	XP_006573086.1 protein NRT1/ PTR FAMILY 4.6 [Glycine max]	sp|Q8H157|PTR19_ARATH	sp|Q8H157|PTR19_ARATH Protein NRT1/ PTR FAMILY 4.6 OS=Arabidopsis thaliana GN=NPF4.6 PE=1 SV=1	_	_	_	_	_	PF00854.18|PTR2|POT family|Glyma.01G042100.1|m.759:99-532
Glyma.01G042800	106.299401298383	41.8388962894626	1.34500770571835	2.29368062610664e-63	1.48855809197102e-62	up	yes	108.804361255589	113.50768773002	96.5861549095395	43.5101624604836	41.0148152957161	40.9917111121881	Gm01	4662959	4668552	-	Glyma.01G042800	--	--	--	--	--	--	996	XP_006572907.1	XP_006572907.1 bZIP transcription factor bZIP109 isoform X1 [Glycine max]	_	_	_	_	_	_	_	PF07889.9|DUF1664|Protein of unknown function (DUF1664)|Glyma.01G042800.3|m.767:95-217
Glyma.01G043000	0.890073040016073	2.52309520502057	-1.49278731643885	0.000131133492206846	0.000194477876055935	down	yes	1.01826773606358	0.857324422749261	0.794626961235379	2.64723129938252	2.72665572250255	2.19539859317665	Gm01	4674473	4678668	+	Glyma.01G043000	--	GO:0006281|DNA repair; GO:0006351|transcription, DNA-templated; GO:0006355|regulation of transcription, DNA-templated; GO:0006952|defense response; GO:0032211|negative regulation of telomere maintenance via telomerase	GO:0009295|nucleoid; GO:0009507|chloroplast; GO:0009508|plastid chromosome	GO:0003677|DNA binding; GO:0003697|single-stranded DNA binding; GO:0003729|mRNA binding; GO:0042162|telomeric DNA binding	--	--	792	XP_003517771.1	XP_003517771.1 single-stranded DNA-binding protein WHY1, chloroplastic isoform X1 [Glycine max]	sp|Q9M9S3|WHY1_ARATH	sp|Q9M9S3|WHY1_ARATH Single-stranded DNA-binding protein WHY1, chloroplastic OS=Arabidopsis thaliana GN=WHY1 PE=1 SV=1	_	_	_	_	_	PF08536.8|Whirly|Whirly transcription factor|Glyma.01G043000.1|m.769:82-221
Glyma.01G043100	15.8138164091966	0.154080683272646	6.5915483779878	2.59142650975247e-44	1.31713316403434e-43	up	yes	15.7572617462042	13.9060927554414	17.7780947259441	0.0705073711699945	0.225937573992679	0.165797104655263	Gm01	4685577	4686107	+	Glyma.01G043100	--	GO:0000919|cell plate assembly; GO:0006952|defense response	GO:0005634|nucleus; GO:0005856|cytoskeleton; GO:0009524|phragmoplast	GO:0004709|MAP kinase kinase kinase activity; GO:0005524|ATP binding	--	--	531	KHN01177.1	KHN01177.1 Mitogen-activated protein kinase kinase kinase 1 [Glycine soja]	sp|Q40541|NPK1_TOBAC	sp|Q40541|NPK1_TOBAC Mitogen-activated protein kinase kinase kinase NPK1 OS=Nicotiana tabacum GN=NPK1 PE=1 SV=1	_	_	_	_	_	PF00069.22|Pkinase|Protein kinase domain|Glyma.01G043100.2|m.770:1-92;PF07714.14|Pkinase_Tyr|Protein tyrosine kinase|Glyma.01G043100.2|m.770:1-87
Glyma.01G043600	1.22775227645182	8.3517784437305	-2.75608721511277	6.7696186875041e-11	1.46362666857665e-10	down	yes	0.658879123335259	1.84913110789056	1.17524659812964	9.82886579084463	6.88297406784232	8.34349547250456	Gm01	4743243	4745628	+	Glyma.01G043600	--	GO:0016567|protein ubiquitination	--	GO:0005524|ATP binding; GO:0016740|transferase activity	ko:K10573|UBE2A,UBC2,RAD6A	ko04120|Ubiquitin mediated proteolysis	459	NP_001236381.1	NP_001236381.1 uncharacterized protein LOC100500581 [Glycine max]	sp|P35130|UBC2_MEDSA	sp|P35130|UBC2_MEDSA Ubiquitin-conjugating enzyme E2 2 OS=Medicago sativa GN=UBC2 PE=2 SV=1	_	_	_	_	_	PF00179.23|UQ_con|Ubiquitin-conjugating enzyme|Glyma.01G043600.1|m.775:8-144
Glyma.01G043800	4.77026513480877	10.7614288190395	-1.17204709076613	3.04715569822482e-14	7.63785168644429e-14	down	yes	3.7535081972982	4.76544692432435	5.79184028280376	10.1785641146471	11.9594686772649	10.1462536652064	Gm01	4764090	4768230	+	Glyma.01G043800	--	--	GO:0005829|cytosol; GO:0005875|microtubule associated complex; GO:0005886|plasma membrane	--	--	--	1692	XP_003517776.1	XP_003517776.1 protein IQ-DOMAIN 31 isoform X1 [Glycine max]	sp|Q8L4D8|IQD31_ARATH	sp|Q8L4D8|IQD31_ARATH Protein IQ-DOMAIN 31 OS=Arabidopsis thaliana GN=IQD31 PE=1 SV=1	_	_	_	_	_	PF13178.3|DUF4005|Protein of unknown function (DUF4005)|Glyma.01G043800.1|m.777:462-542;PF00612.24|IQ|IQ calmodulin-binding motif|Glyma.01G043800.1|m.777:116-136;PF00612.24|IQ|IQ calmodulin-binding motif|Glyma.01G043800.1|m.777:141-156;PF00612.24|IQ|IQ calmodulin-binding motif|Glyma.01G043800.1|m.777:165-181
Glyma.01G044000	2.78409860892466	20.5440578866344	-2.87896840407454	9.88195186421791e-23	3.25631590855831e-22	down	yes	1.57289867315353	1.80585357132291	4.97354358229754	19.9676875153425	19.9671129220423	21.6973732225183	Gm01	4819454	4820686	-	Glyma.01G044000	--	--	--	--	--	--	705	XP_003517945.1	XP_003517945.1 heme-binding protein 2 [Glycine max]	_	_	_	_	_	_	_	PF04832.9|SOUL|SOUL heme-binding protein|Glyma.01G044000.1|m.781:44-223
Glyma.01G044100	115.613807148805	7.16680377712595	4.00995319554452	0	0	up	yes	118.751767432968	108.359980558847	119.7296734546	7.98162266427903	7.39314903830654	6.12563962879227	Gm01	4836398	4839647	-	Glyma.01G044100	--	GO:0006468|protein phosphorylation; GO:0006952|defense response; GO:0007166|cell surface receptor signaling pathway	GO:0005634|nucleus; GO:0005737|cytoplasm; GO:0005886|plasma membrane	GO:0004675|transmembrane receptor protein serine/threonine kinase activity; GO:0005524|ATP binding	ko:K04733|IRAK4	ko04064|NF-kappa B signaling pathway; ko04620|Toll-like receptor signaling pathway; ko04621|NOD-like receptor signaling pathway; ko04624|Toll and Imd signaling pathway; ko04722|Neurotrophin signaling pathway; ko05133|Pertussis; ko05140|Leishmaniasis; ko05142|Chagas disease (American trypanosomiasis); ko05145|Toxoplasmosis; ko05152|Tuberculosis; ko05162|Measles; ko05164|Influenza A	1236	XP_003517946.2	XP_003517946.2 probable serine/threonine-protein kinase PBL3 isoform X1 [Glycine max]	sp|O49840|PBL3_ARATH	sp|O49840|PBL3_ARATH Probable serine/threonine-protein kinase PBL3 OS=Arabidopsis thaliana GN=PBL3 PE=1 SV=1	_	_	_	_	_	PF07714.14|Pkinase_Tyr|Protein tyrosine kinase|Glyma.01G044100.1|m.782:81-356;PF00069.22|Pkinase|Protein kinase domain|Glyma.01G044100.1|m.782:80-355
Glyma.01G044200	43.8554315932911	21.4503010796572	1.03141414666072	6.93942983104636e-24	2.35939243910033e-23	up	yes	44.5669023938161	45.9847063489136	41.0146860371435	20.1524338688643	21.3244796988467	22.8739896712605	Gm01	4864069	4867378	+	Glyma.01G044200	--	GO:0009553|embryo sac development; GO:0009555|pollen development; GO:0030968|endoplasmic reticulum unfolded protein response; GO:0072334|UDP-galactose transmembrane transport	GO:0030173|integral component of Golgi membrane; GO:0030176|integral component of endoplasmic reticulum membrane	GO:0005459|UDP-galactose transmembrane transporter activity; GO:0005460|UDP-glucose transmembrane transporter activity; GO:0015297|antiporter activity	ko:K15275|SLC35B1	--	993	KRH74812.1	KRH74812.1 hypothetical protein GLYMA_01G044200 [Glycine max]	sp|Q9M9S6|UTR3_ARATH	sp|Q9M9S6|UTR3_ARATH UDP-galactose/UDP-glucose transporter 3 OS=Arabidopsis thaliana GN=UTR3 PE=1 SV=1	_	_	_	_	_	PF08449.8|UAA|UAA transporter family|Glyma.01G044200.1|m.783:15-315
Glyma.01G044500	0	3.29171057007858	-8.36706984805935	2.23017540515291e-08	4.20662193670248e-08	down	yes	0	0	0	3.82034837665991	3.43459694750605	2.62018638606978	Gm01	4905586	4906173	-	Glyma.01G044500	--	--	--	--	--	--	588	XP_003517781.1	XP_003517781.1 uncharacterized protein LOC100803562 [Glycine max]	_	_	_	_	_	_	_	PF03703.11|bPH_2|Bacterial PH domain|Glyma.01G044500.1|m.787:107-176
Glyma.01G044600	0.161482339901402	10.5454146558899	-5.94377943580738	1.7608858061569e-19	5.28097045244843e-19	down	yes	0	0.484447019704206	0	10.5565471239075	10.728165970577	10.3515308731853	Gm01	4913822	4915584	-	Glyma.01G044600	--	GO:0006351|transcription, DNA-templated; GO:0009744|response to sucrose; GO:0009965|leaf morphogenesis; GO:0048826|cotyledon morphogenesis; GO:0080022|primary root development	GO:0005634|nucleus	GO:0003700|DNA-binding transcription factor activity; GO:0043565|sequence-specific DNA binding	ko:K09338|HD-ZIP	--	876	XP_006572886.1	XP_006572886.1 uncharacterized protein LOC100814080 isoform X2 [Glycine max]	sp|Q8LC03|ATB13_ARATH	sp|Q8LC03|ATB13_ARATH Homeobox-leucine zipper protein ATHB-13 OS=Arabidopsis thaliana GN=ATHB-13 PE=2 SV=2	_	_	_	_	_	PF02183.15|HALZ|Homeobox associated leucine zipper|Glyma.01G044600.1|m.790:141-181;PF00046.26|Homeobox|Homeobox domain|Glyma.01G044600.1|m.790:86-139
Glyma.01G045100	110.130517898762	25.9673323958567	2.08402010380397	0	0	up	yes	110.052408515154	111.326285311684	109.012859869447	25.2147726872412	26.0411952150781	26.6460292852509	Gm01	5052082	5053695	+	Glyma.01G045100	--	GO:0006511|ubiquitin-dependent protein catabolic process; GO:0030162|regulation of proteolysis; GO:0043161|proteasome-mediated ubiquitin-dependent protein catabolic process	GO:0005634|nucleus; GO:0005737|cytoplasm; GO:0019005|SCF ubiquitin ligase complex	GO:0031625|ubiquitin protein ligase binding	--	--	1614	XP_003517954.1	XP_003517954.1 F-box/kelch-repeat protein At1g26930 [Glycine max]	sp|Q8L736|SKI11_ARATH	sp|Q8L736|SKI11_ARATH F-box/kelch-repeat protein SKIP11 OS=Arabidopsis thaliana GN=SKIP11 PE=1 SV=2	_	_	_	_	_	PF01344.22|Kelch_1|Kelch motif|Glyma.01G045100.2|m.794:320-365;PF01344.22|Kelch_1|Kelch motif|Glyma.01G045100.2|m.794:368-415
Glyma.01G045400	0	3.11267666543707	-8.28663938439101	4.54704692386632e-08	8.43583647558519e-08	down	yes	0	0	0	3.55607338142859	2.90256899492207	2.87938761996056	Gm01	5132544	5135226	-	Glyma.01G045400	--	GO:0009414|response to water deprivation; GO:0009737|response to abscisic acid; GO:0042538|hyperosmotic salinity response	GO:0009506|plasmodesma; GO:0016021|integral component of membrane	--	ko:K17279|REEP5_6	--	558	NP_001235434.1	NP_001235434.1 uncharacterized protein LOC100306464 [Glycine max]	sp|Q9S784|HA22C_ARATH	sp|Q9S784|HA22C_ARATH HVA22-like protein c OS=Arabidopsis thaliana GN=HVA22C PE=2 SV=1	_	_	_	_	_	PF03134.16|TB2_DP1_HVA22|TB2/DP1, HVA22 family|Glyma.01G045400.1|m.797:29-105
Glyma.01G045500	2.50665179290077	19.5135895690435	-2.95564080605644	6.10795365064579e-68	4.14519873787915e-67	down	yes	2.95321830340531	2.21763965884548	2.34909741645152	20.4390150561589	19.6471772329809	18.4545764179908	Gm01	5218814	5220076	-	Glyma.01G045500	--	GO:0006351|transcription, DNA-templated; GO:0006355|regulation of transcription, DNA-templated; GO:0008283|cell population proliferation; GO:0009735|response to cytokinin; GO:0009737|response to abscisic acid; GO:0009739|response to gibberellin; GO:0010029|regulation of seed germination; GO:0010229|inflorescence development; GO:0031347|regulation of defense response	GO:0005634|nucleus	GO:0003677|DNA binding; GO:0003700|DNA-binding transcription factor activity	--	--	1263	KRH74835.1	KRH74835.1 hypothetical protein GLYMA_01G045500 [Glycine max]	sp|Q93Z00|TCP14_ARATH	sp|Q93Z00|TCP14_ARATH Transcription factor TCP14 OS=Arabidopsis thaliana GN=TCP14 PE=1 SV=1	_	_	_	_	_	PF03634.10|TCP|TCP family transcription factor|Glyma.01G045500.1|m.798:70-232
Glyma.01G045800	21.1219498189104	8.5687893706903	1.30057991343821	3.98248794653936e-20	1.21672409226407e-19	up	yes	19.4437770966444	19.6446860310676	24.2773863290192	8.16556954216063	8.91984110737564	8.62095746253464	Gm01	5269210	5272540	-	Glyma.01G045800	--	GO:0006635|fatty acid beta-oxidation; GO:0006839|mitochondrial transport; GO:0015866|ADP transport; GO:0015867|ATP transport; GO:0090351|seedling development	GO:0005743|mitochondrial inner membrane; GO:0005777|peroxisome; GO:0005779|integral component of peroxisomal membrane	GO:0005347|ATP transmembrane transporter activity; GO:0015217|ADP transmembrane transporter activity; GO:0015297|antiporter activity	--	--	1011	XP_003517964.2	XP_003517964.2 peroxisomal adenine nucleotide carrier 1-like [Glycine max]	sp|B6ZJZ9|PNC1_SOYBN	sp|B6ZJZ9|PNC1_SOYBN Peroxisomal adenine nucleotide carrier 1 OS=Glycine max GN=PNC1 PE=2 SV=1	_	_	_	_	_	PF00153.24|Mito_carr|Mitochondrial carrier protein|Glyma.01G045800.1|m.802:24-116;PF00153.24|Mito_carr|Mitochondrial carrier protein|Glyma.01G045800.1|m.802:122-206;PF00153.24|Mito_carr|Mitochondrial carrier protein|Glyma.01G045800.1|m.802:220-312
Glyma.01G046000	6.88503026692871	3.41575782023592	1.00913371924945	2.56262299392575e-06	4.27973824122572e-06	up	yes	5.29002506784251	7.59045769409712	7.77460803884649	3.61111865403574	3.56164785432583	3.07450695234618	Gm01	5310081	5311433	+	Glyma.01G046000	--	GO:0030148|sphingolipid biosynthetic process; GO:0070417|cellular response to cold	GO:0005783|endoplasmic reticulum; GO:0005789|endoplasmic reticulum membrane; GO:0016021|integral component of membrane	GO:0046872|metal ion binding; GO:0052631|sphingolipid delta-8 desaturase activity	ko:K13076|SLD	--	1353	NP_001350835.1	NP_001350835.1 delta8-sphingolipid desaturase 1 [Glycine max]	sp|Q3EBF7|SLD2_ARATH	sp|Q3EBF7|SLD2_ARATH Delta(8)-fatty-acid desaturase 2 OS=Arabidopsis thaliana GN=SLD2 PE=1 SV=1	_	_	_	_	_	PF00487.21|FA_desaturase|Fatty acid desaturase|Glyma.01G046000.2|m.804:139-409;PF00173.25|Cyt-b5|Cytochrome b5-like Heme/Steroid binding domain|Glyma.01G046000.2|m.804:12-81
Glyma.01G046200	3.68743430585851	9.48022417104787	-1.35991765144611	2.31255969397648e-10	4.87469350282077e-10	down	yes	4.18401061977877	3.96304052228063	2.91525177551612	9.80902937280928	10.2959840381917	8.33565910214262	Gm01	5318672	5321861	-	Glyma.01G046200	--	--	--	--	--	--	771	NP_001235045.2	NP_001235045.2 haloacid dehalogenase-like hydrolase domain-containing protein isoform 1 [Glycine max]	_	_	_	_	_	_	_	PF13419.3|HAD_2|Haloacid dehalogenase-like hydrolase|Glyma.01G046200.1|m.807:120-234;PF00702.23|Hydrolase|haloacid dehalogenase-like hydrolase|Glyma.01G046200.1|m.807:44-230;PF13242.3|Hydrolase_like|HAD-hyrolase-like|Glyma.01G046200.1|m.807:190-234
Glyma.01G046300	0	0.659878403490247	-6.06582733582733	4.26533283757785e-06	7.02490607719501e-06	down	yes	0	0	0	0.732620113796724	0.742072295148018	0.504942801525998	Gm01	5328666	5330147	-	Glyma.01G046300	--	GO:0008152|metabolic process	GO:0043231|intracellular membrane-bounded organelle	GO:0080043|quercetin 3-O-glucosyltransferase activity; GO:0080044|quercetin 7-O-glucosyltransferase activity; GO:0102240|soyasapogenol B glucuronide galactosyltransferase activity	--	--	1482	XP_003517967.1	XP_003517967.1 soyasapogenol B glucuronide galactosyltransferase-like [Glycine max]	sp|D4Q9Z4|SGT2_SOYBN	sp|D4Q9Z4|SGT2_SOYBN Soyasapogenol B glucuronide galactosyltransferase OS=Glycine max GN=GmSGT2 PE=1 SV=1	_	_	_	_	_	PF00201.15|UDPGT|UDP-glucoronosyl and UDP-glucosyl transferase|Glyma.01G046300.1|m.808:241-403
Glyma.01G046500	70.5320907009334	10.2037139643601	2.78797677249876	1.25675018204185e-184	1.72415109635901e-183	up	yes	74.4432043349868	72.1438501743503	65.0092175934632	10.4398366216033	10.1259137728834	10.0453914985937	Gm01	5353951	5356416	+	Glyma.01G046500	--	GO:0009640|photomorphogenesis; GO:0046520|sphingoid biosynthetic process	GO:0005783|endoplasmic reticulum; GO:0005789|endoplasmic reticulum membrane; GO:0005794|Golgi apparatus; GO:0016021|integral component of membrane	GO:0005506|iron ion binding; GO:0042284|sphingolipid delta-4 desaturase activity	ko:K04713|SUR2	ko00600|Sphingolipid metabolism; ko01100|Metabolic pathways	780	XP_003517969.1	XP_003517969.1 sphinganine C4-monooxygenase 1 [Glycine max]	sp|Q8VYI1|SBH1_ARATH	sp|Q8VYI1|SBH1_ARATH Sphinganine C4-monooxygenase 1 OS=Arabidopsis thaliana GN=SBH1 PE=1 SV=1	_	_	_	_	_	PF04116.10|FA_hydroxylase|Fatty acid hydroxylase superfamily|Glyma.01G046500.1|m.812:98-234
Glyma.01G047300	1.05248120702267	2.28527948312798	-1.11123250976019	0.0159069296124004	0.0201617756626549	down	yes	0.951023640285799	0.934160102146601	1.27225987863562	1.55997558713613	3.08106380383412	2.2147990584137	Gm01	5504981	5506392	+	Glyma.01G047300	--	--	--	--	--	--	636	KRH74859.1	KRH74859.1 hypothetical protein GLYMA_01G047300 [Glycine max]	_	_	_	_	_	_	_	PF00067.19|p450|Cytochrome P450|Glyma.01G047300.2|m.822:149-211
Glyma.01G047400	1.4460704179088	3.51397777429922	-1.27512469694264	9.2397701782055e-07	1.58665280051118e-06	down	yes	0.95797556748087	1.73721001451824	1.64302567172729	3.84520298232677	3.15718031026611	3.53955003030479	Gm01	5509570	5513313	+	Glyma.01G047400	--	GO:0006351|transcription, DNA-templated; GO:0009846|pollen germination; GO:0010208|pollen wall assembly; GO:0022414|reproductive process; GO:0045893|positive regulation of transcription, DNA-templated; GO:0048655|anther wall tapetum morphogenesis; GO:0055046|microgametogenesis; GO:0071367|cellular response to brassinosteroid stimulus	GO:0005634|nucleus	GO:0046872|metal ion binding	--	--	1368	KRH74860.1	KRH74860.1 hypothetical protein GLYMA_01G047400 [Glycine max]	sp|Q9FMS5|MS1_ARATH	sp|Q9FMS5|MS1_ARATH PHD finger protein MALE STERILITY 1 OS=Arabidopsis thaliana GN=MS1 PE=1 SV=1	_	_	_	_	_	_
Glyma.01G047600	0.368853969183014	2.49070554358893	-2.72262142320777	3.71635425956853e-05	5.71332018966214e-05	down	yes	0.815602798303355	0	0.290959109245687	1.99919201458222	2.94431756011333	2.52860705607123	Gm01	5534412	5535029	+	Glyma.01G047600	--	--	--	--	--	--	618	KRH74862.1	KRH74862.1 hypothetical protein GLYMA_01G047600 [Glycine max]	_	_	_	_	_	_	_	_
Glyma.01G047700	117.956475784368	20.7283420974282	2.50800445730869	3.51221058936439e-288	6.7528180706177e-287	up	yes	115.678053193788	117.898537690132	120.292836469185	19.915507147271	20.6689582061943	21.6005609388192	Gm01	5538968	5542980	+	Glyma.01G047700	--	--	--	--	--	--	861	XP_003517979.1	XP_003517979.1 uncharacterized protein LOC100812998 [Glycine max]	_	_	_	_	_	_	_	PF12428.5|DUF3675|Protein of unknown function (DUF3675)|Glyma.01G047700.1|m.826:119-238;PF12906.4|RINGv|RING-variant domain|Glyma.01G047700.1|m.826:68-113
Glyma.01G047900	18.029761844823	0.690467889056784	4.68671756654257	6.88875170131141e-100	6.02525183730399e-99	up	yes	17.4236923726435	18.0990711469289	18.5665220148965	0.630293166519648	0.897664435391787	0.543446065258918	Gm01	5574464	5575354	+	Glyma.01G047900	--	GO:0006351|transcription, DNA-templated; GO:0009414|response to water deprivation; GO:0045893|positive regulation of transcription, DNA-templated	GO:0005634|nucleus	GO:0003677|DNA binding; GO:0003700|DNA-binding transcription factor activity; GO:0042803|protein homodimerization activity; GO:0046872|metal ion binding	--	--	891	XP_003517792.1	XP_003517792.1 zinc-finger homeodomain protein 11 [Glycine max]	sp|Q9SEZ1|ZHD11_ARATH	sp|Q9SEZ1|ZHD11_ARATH Zinc-finger homeodomain protein 11 OS=Arabidopsis thaliana GN=ZHD11 PE=1 SV=1	_	_	_	_	_	PF04770.9|ZF-HD_dimer|ZF-HD protein dimerisation region|Glyma.01G047900.1|m.828:49-102
Glyma.01G048400	6.91961961426444	1.48970885566312	2.20809370918584	4.36942502994349e-14	1.08903554506445e-13	up	yes	6.21726467922522	6.3562863589736	8.18530780459451	1.64931339609106	1.2038391883002	1.6159739825981	Gm01	5616970	5620166	+	Glyma.01G048400	--	--	--	GO:0003723|RNA binding; GO:0033897|ribonuclease T2 activity	ko:K01166|E3.1.27.1	--	681	XP_003517990.1	XP_003517990.1 ribonuclease 3 [Glycine max]	sp|P42815|RNS3_ARATH	sp|P42815|RNS3_ARATH Ribonuclease 3 OS=Arabidopsis thaliana GN=RNS3 PE=2 SV=1	_	_	_	_	_	PF00445.15|Ribonuclease_T2|Ribonuclease T2 family|Glyma.01G048400.1|m.837:28-209
Glyma.01G048500	156.523328502741	8.97308474377119	4.12311510908937	0	0	up	yes	156.289975524457	157.442311071775	155.83769891199	9.05469041526022	9.03931705701657	8.82524675903679	Gm01	5650828	5654459	+	Glyma.01G048500	--	GO:0006486|protein glycosylation; GO:0010493|Lewis a epitope biosynthetic process	GO:0000139|Golgi membrane; GO:0005794|Golgi apparatus; GO:0016021|integral component of membrane	GO:0010488|UDP-galactose:N-glycan beta-1,3-galactosyltransferase activity; GO:0030246|carbohydrate binding	ko:K14413|GALT1	ko00513|Various types of N-glycan biosynthesis; ko01100|Metabolic pathways	1920	XP_003517993.2	XP_003517993.2 beta-1,3-galactosyltransferase GALT1 [Glycine max]	sp|Q8L7F9|B3GTF_ARATH	sp|Q8L7F9|B3GTF_ARATH Beta-1,3-galactosyltransferase GALT1 OS=Arabidopsis thaliana GN=GALT1 PE=1 SV=1	_	_	_	_	_	PF00337.19|Gal-bind_lectin|Galactoside-binding lectin|Glyma.01G048500.1|m.842:166-357;PF01762.18|Galactosyl_T|Galactosyltransferase|Glyma.01G048500.1|m.842:401-584
Glyma.01G048700	1.38126603654939	4.45472320298763	-1.68217241912698	0.000241285562995885	0.00035155574011015	down	yes	1.16879427095994	0.369022251531204	2.60598158715702	4.17802157250372	5.0713161988574	4.11483183760176	Gm01	5670159	5670848	+	Glyma.01G048700	--	GO:0090378|seed trichome elongation	--	GO:0004842|ubiquitin-protein transferase activity; GO:0046872|metal ion binding	--	--	690	XP_003517795.1	XP_003517795.1 E3 ubiquitin-protein ligase MPSR1 [Glycine max]	sp|P0CH30|RING1_GOSHI	sp|P0CH30|RING1_GOSHI E3 ubiquitin-protein ligase RING1 OS=Gossypium hirsutum GN=RING1 PE=1 SV=1	_	_	_	_	_	PF13639.3|zf-RING_2|Ring finger domain|Glyma.01G048700.1|m.845:116-158;PF17123.2|zf-RING_11|RING-like zinc finger|Glyma.01G048700.1|m.845:116-144;PF13923.3|zf-C3HC4_2|Zinc finger, C3HC4 type (RING finger)|Glyma.01G048700.1|m.845:116-157;PF00097.22|zf-C3HC4|Zinc finger, C3HC4 type (RING finger)|Glyma.01G048700.1|m.845:117-157;PF12861.4|zf-ANAPC11|Anaphase-promoting complex subunit 11 RING-H2 finge…
Glyma.01G048800	0.039164143694753	6.23042825992209	-6.98789471433938	2.43407511263108e-13	5.87367740038201e-13	down	yes	0.117492431084259	0	0	5.96717934380044	6.10584443842452	6.6182609975413	Gm01	5671385	5673669	-	Glyma.01G048800	--	--	--	GO:0016614|oxidoreductase activity, acting on CH-OH group of donors; GO:0046593|mandelonitrile lyase activity; GO:0050660|flavin adenine dinucleotide binding	--	--	1716	XP_003517995.2	XP_003517995.2 (R)-mandelonitrile lyase-like [Glycine max]	sp|Q9SSM2|MDLL_ARATH	sp|Q9SSM2|MDLL_ARATH (R)-mandelonitrile lyase-like OS=Arabidopsis thaliana GN=At1g73050 PE=2 SV=1	_	_	_	_	_	PF00732.16|GMC_oxred_N|GMC oxidoreductase|Glyma.01G048800.1|m.846:82-177;PF00732.16|GMC_oxred_N|GMC oxidoreductase|Glyma.01G048800.1|m.846:253-366;PF05199.10|GMC_oxred_C|GMC oxidoreductase|Glyma.01G048800.1|m.846:419-547
Glyma.01G049100	1.97080194546198	13.9298776239451	-2.81506135432897	3.84718541487557e-35	1.67354509551845e-34	down	yes	1.75319140643991	1.64009889569424	2.51911553425179	14.9395922895588	12.1132009778423	14.7368396044342	Gm01	5707052	5708774	-	Glyma.01G049100	--	GO:0006351|transcription, DNA-templated; GO:0006355|regulation of transcription, DNA-templated	GO:0005634|nucleus	GO:0003677|DNA binding; GO:0003700|DNA-binding transcription factor activity	--	--	1035	XP_003517998.2	XP_003517998.2 myb family transcription factor PHL8 isoform X2 [Glycine max]	sp|F4I274|PHL8_ARATH	sp|F4I274|PHL8_ARATH Myb family transcription factor PHL8 OS=Arabidopsis thaliana GN=PHL8 PE=2 SV=1	_	_	_	_	_	PF14379.3|Myb_CC_LHEQLE|MYB-CC type transfactor, LHEQLE motif|Glyma.01G049100.1|m.847:113-159;PF00249.28|Myb_DNA-binding|Myb-like DNA-binding domain|Glyma.01G049100.1|m.847:17-68
Glyma.01G050100	0.0851782897087407	85.4724399104605	-9.81077984139148	1.58694620938548e-23	5.34544583000968e-23	down	yes	0.255534869126222	0	0	86.6705828107723	84.4422353537503	85.3045015668589	Gm01	5876892	5878362	-	Glyma.01G050100	--	GO:0009664|plant-type cell wall organization	GO:0005576|extracellular region; GO:0005618|cell wall; GO:0016020|membrane	--	--	--	789	XP_003518007.1	XP_003518007.1 expansin-A10 [Glycine max]	sp|Q9LDR9|EXP10_ARATH	sp|Q9LDR9|EXP10_ARATH Expansin-A10 OS=Arabidopsis thaliana GN=EXPA10 PE=2 SV=1	_	_	_	_	_	PF01357.18|Pollen_allerg_1|Pollen allergen|Glyma.01G050100.3|m.867:170-247;PF03330.15|DPBB_1|Lytic transglycolase|Glyma.01G050100.3|m.867:74-159
Glyma.01G050900	0	11.6260803838409	-10.1843894526076	2.31290847452755e-14	5.82413186986152e-14	down	yes	0	0	0	12.5559010671932	10.810561848296	11.5117782360334	Gm01	6017295	6019103	-	Glyma.01G050900	--	GO:0006810|transport; GO:0009767|photosynthetic electron transport chain	GO:0009344|nitrite reductase complex [NAD(P)H]; GO:0009507|chloroplast; GO:0009534|chloroplast thylakoid; GO:0009535|chloroplast thylakoid membrane; GO:0009543|chloroplast thylakoid lumen; GO:0009654|photosystem II oxygen evolving complex; GO:0019898|extrinsic component of membrane	GO:0005509|calcium ion binding; GO:0045156|electron transporter, transferring electrons within the cyclic electron transport pathway of photosynthesis activity	ko:K08901|psbQ	ko00195|Photosynthesis; ko01100|Metabolic pathways	738	XP_003518016.2	XP_003518016.2 photosynthetic NDH subunit of lumenal location 2, chloroplastic [Glycine max]	sp|Q9XI73|PNSL2_ARATH	sp|Q9XI73|PNSL2_ARATH Photosynthetic NDH subunit of lumenal location 2, chloroplastic OS=Arabidopsis thaliana GN=PNSL2 PE=1 SV=1	_	_	_	_	_	PF05757.8|PsbQ|Oxygen evolving enhancer protein 3 (PsbQ)|Glyma.01G050900.1|m.871:119-245
Glyma.01G052400	38.9509251340149	13.6650609480985	1.51048067192421	2.20198952114163e-42	1.08991676240494e-41	up	yes	36.7089797286787	41.486577213459	38.657218459907	14.1577616311514	13.5823606718498	13.2550605412942	Gm01	6356100	6359338	-	Glyma.01G052400	--	--	--	GO:0003723|RNA binding	--	--	714	NP_001237981.2	NP_001237981.2 uncharacterized protein LOC100306639 [Glycine max]	sp|Q5M9I6|MMTA2_RAT	sp|Q5M9I6|MMTA2_RAT Multiple myeloma tumor-associated protein 2 homolog OS=Rattus norvegicus GN=Mmtag2 PE=2 SV=2	_	_	_	_	_	PF10159.6|MMtag|Kinase phosphorylation protein|Glyma.01G052400.1|m.882:8-85
Glyma.01G052700	14.872875461474	2.36077288746286	2.65022392184178	1.2674315428203e-37	5.77378028535745e-37	up	yes	13.4411341160393	13.3137439768121	17.8637482915705	2.30019929711053	2.50923611587163	2.27288324940641	Gm01	6429832	6432665	-	Glyma.01G052700	--	--	--	--	--	--	765	XP_003517810.1	XP_003517810.1 uncharacterized protein LOC100789803 [Glycine max]	_	_	_	_	_	_	_	PF11360.5|DUF3110|Protein of unknown function (DUF3110)|Glyma.01G052700.1|m.889:171-219
Glyma.01G053100	0	5.3753686162527	-9.07290128712342	2.37800063527109e-17	6.66556384823444e-17	down	yes	0	0	0	4.78639097161665	5.88139901438231	5.45831586275915	Gm01	6609534	6614336	+	Glyma.01G053100	--	GO:0006351|transcription, DNA-templated; GO:0006355|regulation of transcription, DNA-templated; GO:0010050|vegetative phase change; GO:0010267|production of ta-siRNAs involved in RNA interference; GO:0010492|maintenance of shoot apical meristem identity; GO:0010599|production of lsiRNA involved in RNA interference; GO:0035195|gene silencing by miRNA; GO:0040034|regulation of development, heteroch…	GO:0005737|cytoplasm; GO:1990904|ribonucleoprotein complex	GO:0003723|RNA binding	ko:K11593|ELF2C,AGO	--	3090	XP_006573133.1	XP_006573133.1 protein argonaute 7 [Glycine max]	sp|Q9C793|AGO7_ARATH	sp|Q9C793|AGO7_ARATH Protein argonaute 7 OS=Arabidopsis thaliana GN=AGO7 PE=2 SV=1	_	_	_	_	_	PF02171.14|Piwi|Piwi domain|Glyma.01G053100.1|m.895:681-988;PF16486.2|ArgoN|N-terminal domain of argonaute|Glyma.01G053100.1|m.895:177-323;PF02170.19|PAZ|PAZ domain|Glyma.01G053100.1|m.895:396-517;PF08699.7|ArgoL1|Argonaute linker 1 domain|Glyma.01G053100.1|m.895:333-382
Glyma.01G053300	5.53140024379187	12.2823457489903	-1.14943777277977	1.11580229294036e-20	3.46243596984783e-20	down	yes	6.24668091931313	5.30469486576105	5.04282494630144	11.2598237892005	12.571941466966	13.0152719908043	Gm01	6699944	6706037	-	Glyma.01G053300	--	--	GO:0005886|plasma membrane; GO:0016021|integral component of membrane; GO:0030659|cytoplasmic vesicle membrane	GO:0019706|protein-cysteine S-palmitoyltransferase activity	ko:K20027|ZDHHC1_11	--	1872	XP_003516296.1	XP_003516296.1 probable protein S-acyltransferase 22 [Glycine max]	sp|Q9C533|ZDHC1_ARATH	sp|Q9C533|ZDHC1_ARATH Probable protein S-acyltransferase 22 OS=Arabidopsis thaliana GN=PAT22 PE=2 SV=2	_	_	_	_	_	PF01529.17|zf-DHHC|DHHC palmitoyltransferase|Glyma.01G053300.1|m.899:180-312
Glyma.01G053700	0.732967440665681	2.69125924934617	-1.86226121349777	8.38155781167415e-05	0.000126001459549899	down	yes	0.278861703652267	1.17392970749899	0.746110910845786	2.48560425502188	3.15281353252024	2.43535996049639	Gm01	6788827	6793020	+	Glyma.01G053700	--	GO:0000467|exonucleolytic trimming to generate mature 3'-end of 5.8S rRNA from tricistronic rRNA transcript (SSU-rRNA, 5.8S rRNA, LSU-rRNA); GO:0034427|nuclear-transcribed mRNA catabolic process, exonucleolytic, 3'-5'; GO:0034475|U4 snRNA 3'-end processing; GO:0043928|exonucleolytic catabolism of deadenylated mRNA; GO:0071034|CUT catabolic process; GO:0071035|nuclear polyadenylation-dependent rRN…	GO:0000176|nuclear exosome (RNase complex); GO:0000177|cytoplasmic exosome (RNase complex); GO:0005730|nucleolus	GO:0003723|RNA binding	ko:K03681|RRP40,EXOSC3	ko03018|RNA degradation	723	XP_006572879.1	XP_006572879.1 uncharacterized protein LOC100809941 isoform X1 [Glycine max]	sp|Q7KWX9|EXOS3_DICDI	sp|Q7KWX9|EXOS3_DICDI Putative exosome complex component rrp40 OS=Dictyostelium discoideum GN=exosc3 PE=3 SV=1	_	_	_	_	_	PF15985.2|KH_6|KH domain|Glyma.01G053700.1|m.923:159-207
Glyma.01G053800	24.4593161298017	4.49052343384486	2.4428090723268	3.35214326789117e-88	2.70267041512134e-87	up	yes	24.0967700435573	22.3355573295202	26.9456210163275	4.78939873243548	4.37035607763689	4.3118154914622	Gm01	6800452	6805034	-	Glyma.01G053800	--	GO:0006351|transcription, DNA-templated; GO:0006952|defense response; GO:0009723|response to ethylene; GO:0009751|response to salicylic acid; GO:0009753|response to jasmonic acid; GO:1900150|regulation of defense response to fungus; GO:1900425|negative regulation of defense response to bacterium	GO:0005634|nucleus	GO:0003677|DNA binding; GO:0003700|DNA-binding transcription factor activity; GO:0043565|sequence-specific DNA binding; GO:0044212|transcription regulatory region DNA binding; GO:0046872|metal ion binding	--	--	1368	XP_003517814.1	XP_003517814.1 probable WRKY transcription factor 4 [Glycine max]	sp|Q9XI90|WRKY4_ARATH	sp|Q9XI90|WRKY4_ARATH Probable WRKY transcription factor 4 OS=Arabidopsis thaliana GN=WRKY4 PE=1 SV=2	_	_	_	_	_	PF03106.12|WRKY|WRKY DNA -binding domain|Glyma.01G053800.1|m.924:175-231;PF03106.12|WRKY|WRKY DNA -binding domain|Glyma.01G053800.1|m.924:343-400
Glyma.01G054100	0.0676794265661597	0.740861228886326	-3.27294184350077	0.00174994815411437	0.00240211531080796	down	yes	0.203038279698479	0	0	0.754066749068824	0.604092909315772	0.864424028274381	Gm01	6949195	6955716	-	Glyma.01G054100	--	GO:0007059|chromosome segregation; GO:0007094|mitotic spindle assembly checkpoint; GO:0051301|cell division; GO:0051321|meiotic cell cycle	GO:0000776|kinetochore; GO:0000777|condensed chromosome kinetochore; GO:0005819|spindle; GO:0009524|phragmoplast; GO:0033597|mitotic checkpoint complex; GO:0080008|Cul4-RING E3 ubiquitin ligase complex; GO:1990298|bub1-bub3 complex	GO:0043130|ubiquitin binding	ko:K02180|BUB3	ko04110|Cell cycle; ko04111|Cell cycle - yeast; ko05166|HTLV-I infection	993	XP_025983621.1	XP_025983621.1 mitotic checkpoint protein BUB3.3-like isoform X1 [Glycine max]	sp|F4I241|BUB33_ARATH	sp|F4I241|BUB33_ARATH Mitotic checkpoint protein BUB3.3 OS=Arabidopsis thaliana GN=BUB3.3 PE=2 SV=1	_	_	_	_	_	_
Glyma.01G054400	5.04083259123733	15.9764382943251	-1.66225541887512	4.50812830675924e-14	1.12246853393532e-13	down	yes	5.3838796873638	6.09600293965911	3.64261514668909	16.9270279178749	14.1404466198291	16.8618403452712	Gm01	6991386	6993744	-	Glyma.01G054400	--	--	--	--	--	--	543	XP_003516309.1	XP_003516309.1 uncharacterized protein At5g01610 [Glycine max]	sp|Q9M015|Y5161_ARATH	sp|Q9M015|Y5161_ARATH Uncharacterized protein At5g01610 OS=Arabidopsis thaliana GN=At5g01610 PE=1 SV=1	_	_	_	_	_	PF04398.9|DUF538|Protein of unknown function, DUF538|Glyma.01G054400.1|m.939:63-168
Glyma.01G054800	1.89300638326695	5.86497939507069	-1.62630339095535	2.48646341337815e-29	9.62362230411111e-29	down	yes	1.73105515130809	1.82895876853176	2.11900522996101	5.71675902033321	5.67548339276457	6.20269577211428	Gm01	7076212	7079562	+	Glyma.01G054800	--	--	--	--	--	--	2970	XP_014628979.1	XP_014628979.1 uncharacterized protein LOC100799644 [Glycine max]	_	_	_	_	_	_	_	PF05904.8|DUF863|Plant protein of unknown function (DUF863)|Glyma.01G054800.1|m.944:49-979
Glyma.01G055400	1.30090050647955	25.8103391099349	-4.29987784983509	3.66784216907982e-40	1.74643452837754e-39	down	yes	1.98726445264022	0.304211891943286	1.61122517485515	25.1273487046228	25.0480954006238	27.2555732245581	Gm01	7148173	7149353	-	Glyma.01G055400	--	--	--	--	--	--	558	NP_001241008.1	NP_001241008.1 uncharacterized protein LOC100790671 [Glycine max]	_	_	_	_	_	_	_	_
Glyma.01G056000	48.1833539868787	2.52044044929436	4.25137378018603	5.48918232034955e-239	9.16238454683648e-238	up	yes	46.4398734908099	49.0601492703594	49.0500391994667	2.47726460279295	2.72098228154853	2.36307446354159	Gm01	7214518	7216825	-	Glyma.01G056000	--	--	--	--	--	--	801	XP_003517822.1	XP_003517822.1 uncharacterized protein LOC100802857 [Glycine max]	_	_	_	_	_	_	_	PF03763.10|Remorin_C|Remorin, C-terminal region|Glyma.01G056000.1|m.959:155-258
Glyma.01G056100	243.751499004031	3.30443193401683	6.20056484111831	0	0	up	yes	236.464396485876	250.514592862835	244.275507663381	3.41327991715256	3.53196429771461	2.96805158718332	Gm01	7218634	7220520	-	Glyma.01G056100	--	GO:0010150|leaf senescence	--	GO:0016682|oxidoreductase activity, acting on diphenols and related substances as donors, oxygen as acceptor; GO:0046872|metal ion binding	--	--	1053	XP_003516325.1	XP_003516325.1 protein SRG1 [Glycine max]	sp|Q39224|SRG1_ARATH	sp|Q39224|SRG1_ARATH Protein SRG1 OS=Arabidopsis thaliana GN=SRG1 PE=2 SV=1	_	_	_	_	_	PF03171.17|2OG-FeII_Oxy|2OG-Fe(II) oxygenase superfamily|Glyma.01G056100.1|m.960:202-299;PF14226.3|DIOX_N|non-haem dioxygenase in morphine synthesis N-terminal|Glyma.01G056100.1|m.960:46-142
Glyma.01G056800	2.71116941987173	8.00252356377338	-1.55802991300833	1.8844695109148e-09	3.78311126965262e-09	down	yes	2.48074622947034	3.03803553833295	2.61472649181191	6.15614527004056	9.75170831105313	8.09971711022645	Gm01	7350635	7353733	+	Glyma.01G056800	--	GO:0006351|transcription, DNA-templated; GO:0006970|response to osmotic stress; GO:0009414|response to water deprivation; GO:0009651|response to salt stress	GO:0005634|nucleus	GO:0003700|DNA-binding transcription factor activity; GO:0043565|sequence-specific DNA binding; GO:0044212|transcription regulatory region DNA binding	--	--	894	NP_001237777.2	NP_001237777.2 WRKY transcription factor 32 [Glycine max]	sp|Q9C983|WRK57_ARATH	sp|Q9C983|WRK57_ARATH Probable WRKY transcription factor 57 OS=Arabidopsis thaliana GN=WRKY57 PE=2 SV=1	_	_	_	_	_	PF03106.12|WRKY|WRKY DNA -binding domain|Glyma.01G056800.8|m.965:145-202
Glyma.01G057100	7.61174302700666	42.8844871132888	-2.49259936904108	4.91235117203515e-100	4.30096141899391e-99	down	yes	7.33533826499025	8.64632177704089	6.85356903898883	43.9776901487857	46.1018338999427	38.5739372911379	Gm01	7487170	7488612	-	Glyma.01G057100	--	GO:0005975|carbohydrate metabolic process; GO:0006024|glycosaminoglycan biosynthetic process; GO:0006065|UDP-glucuronate biosynthetic process; GO:0052546|cell wall pectin metabolic process	GO:0005634|nucleus; GO:0005829|cytosol	GO:0003979|UDP-glucose 6-dehydrogenase activity; GO:0051287|NAD binding	ko:K00012|UGDH,ugd	ko00040|Pentose and glucuronate interconversions; ko00053|Ascorbate and aldarate metabolism; ko00520|Amino sugar and nucleotide sugar metabolism; ko01100|Metabolic pathways	1443	NP_001304614.2	NP_001304614.2 UDP-glucose 6-dehydrogenase 4-like [Glycine max]	sp|Q9LIA8|UGDH2_ARATH	sp|Q9LIA8|UGDH2_ARATH UDP-glucose 6-dehydrogenase 2 OS=Arabidopsis thaliana GN=UGD2 PE=1 SV=1	_	_	_	_	_	PF03721.11|UDPG_MGDP_dh_N|UDP-glucose/GDP-mannose dehydrogenase family, NAD binding domain|Glyma.01G057100.1|m.968:3-186;PF03720.12|UDPG_MGDP_dh_C|UDP-glucose/GDP-mannose dehydrogenase family, UDP binding domain|Glyma.01G057100.1|m.968:328-451;PF00984.16|UDPG_MGDP_dh|UDP-glucose/GDP-mannose dehydrogenase family, central domain|Glyma.01G057100.1|m.968:210-304
Glyma.01G057400	41.4302183729444	12.629170128137	1.71312986435527	5.61664890630813e-69	3.84587999778724e-68	up	yes	38.4688196353857	41.2780627805669	44.5437727028806	12.2070220807592	12.5108301730126	13.1696581306393	Gm01	7556308	7560282	+	Glyma.01G057400	--	--	--	GO:0005524|ATP binding	--	--	1098	XP_003516351.1	XP_003516351.1 COBW domain-containing protein 1 [Glycine max]	sp|Q9BRT8|CBWD1_HUMAN	sp|Q9BRT8|CBWD1_HUMAN COBW domain-containing protein 1 OS=Homo sapiens GN=CBWD1 PE=2 SV=1	_	_	_	_	_	PF02492.16|cobW|CobW/HypB/UreG, nucleotide-binding domain|Glyma.01G057400.1|m.970:31-221;PF07683.11|CobW_C|Cobalamin synthesis protein cobW C-terminal domain|Glyma.01G057400.1|m.970:268-361
Glyma.01G057500	1.80722249582781	4.6367053687397	-1.35447310144371	4.86004503533672e-12	1.10890306647111e-11	down	yes	1.35277114694437	2.18679852759232	1.88209781294674	4.62214988781075	4.90495556164621	4.38301065676214	Gm01	7572698	7580223	+	Glyma.01G057500	--	GO:0032259|methylation	GO:0005789|endoplasmic reticulum membrane; GO:0005794|Golgi apparatus; GO:0016021|integral component of membrane	GO:0008757|S-adenosylmethionine-dependent methyltransferase activity	--	--	1863	XP_006573141.1	XP_006573141.1 probable methyltransferase PMT5 [Glycine max]	sp|Q3EC77|PMT5_ARATH	sp|Q3EC77|PMT5_ARATH Probable methyltransferase PMT5 OS=Arabidopsis thaliana GN=At2g03480 PE=2 SV=2	_	_	_	_	_	PF03141.13|Methyltransf_29|Putative S-adenosyl-L-methionine-dependent methyltransferase|Glyma.01G057500.1|m.971:96-615;PF08241.9|Methyltransf_11|Methyltransferase domain|Glyma.01G057500.1|m.971:221-316;PF13649.3|Methyltransf_25|Methyltransferase domain|Glyma.01G057500.1|m.971:220-312
Glyma.01G057600	1.09067825801455	0.532947843724685	1.01950729013114	0.021152065372468	0.0265035794738714	up	yes	1.08615225180115	0.914479384265879	1.27140313797661	0.668110756510827	0.471273828580688	0.45945894608254	Gm01	7583374	7584858	-	Glyma.01G057600	--	GO:0009451|RNA modification	GO:0043231|intracellular membrane-bounded organelle	GO:0003723|RNA binding; GO:0004519|endonuclease activity	--	--	1485	XP_003517831.1	XP_003517831.1 putative pentatricopeptide repeat-containing protein At1g26500 [Glycine max]	sp|Q9FZD4|PPR59_ARATH	sp|Q9FZD4|PPR59_ARATH Putative pentatricopeptide repeat-containing protein At1g26500 OS=Arabidopsis thaliana GN=At1g26500 PE=3 SV=1	_	_	_	_	_	PF13041.3|PPR_2|PPR repeat family|Glyma.01G057600.1|m.972:276-312;PF13041.3|PPR_2|PPR repeat family|Glyma.01G057600.1|m.972:339-385;PF01535.17|PPR|PPR repeat|Glyma.01G057600.1|m.972:205-235;PF01535.17|PPR|PPR repeat|Glyma.01G057600.1|m.972:276-306;PF01535.17|PPR|PPR repeat|Glyma.01G057600.1|m.972:344-372;PF13812.3|PPR_3|Pentatricopeptide repeat domain|Glyma.01G057600.1|m.972:339-384
Glyma.01G058000	10.2290879267657	43.2394524621437	-2.07859465908293	9.21698622888183e-40	4.35492481876435e-39	down	yes	9.69312556445141	7.50818350230795	13.4859547135376	44.8792976606856	43.2466241388717	41.5924355868739	Gm01	7624667	7627881	+	Glyma.01G058000	--	--	GO:0005634|nucleus; GO:0005737|cytoplasm	GO:0019904|protein domain specific binding	ko:K06630|YWHAE	ko04011|MAPK signaling pathway - yeast; ko04110|Cell cycle; ko04114|Oocyte meiosis; ko04151|PI3K-Akt signaling pathway; ko04390|Hippo signaling pathway; ko04391|Hippo signaling pathway - fly; ko04722|Neurotrophin signaling pathway; ko05169|Epstein-Barr virus infection; ko05203|Viral carcinogenesis	780	NP_001238423.1	NP_001238423.1 14-3-3 protein SGF14e [Glycine max]	sp|Q9C5W6|14312_ARATH	sp|Q9C5W6|14312_ARATH 14-3-3-like protein GF14 iota OS=Arabidopsis thaliana GN=GRF12 PE=2 SV=1	_	_	_	_	_	PF00244.17|14-3-3|14-3-3 protein|Glyma.01G058000.1|m.977:13-235
Glyma.01G058300	6.52988139723804	25.7581508658961	-1.97825263511187	8.79699694932382e-34	3.72555146906857e-33	down	yes	6.68945332163992	7.07292648768141	5.82726438239278	24.4396175317994	27.8023506849	25.0324843809889	Gm01	7656093	7657838	+	Glyma.01G058300	--	GO:0009408|response to heat	GO:0009506|plasmodesma; GO:0031225|anchored component of membrane; GO:0046658|anchored component of plasma membrane	GO:0001872|(1->3)-beta-D-glucan binding; GO:0004553|hydrolase activity, hydrolyzing O-glycosyl compounds; GO:0030247|polysaccharide binding	--	--	648	XP_003516362.1	XP_003516362.1 PLASMODESMATA CALLOSE-BINDING PROTEIN 4 [Glycine max]	sp|Q9SD84|PDCB2_ARATH	sp|Q9SD84|PDCB2_ARATH PLASMODESMATA CALLOSE-BINDING PROTEIN 2 OS=Arabidopsis thaliana GN=PDCB2 PE=1 SV=1	_	_	_	_	_	PF07983.10|X8|X8 domain|Glyma.01G058300.1|m.980:21-91
Glyma.01G058500	6.33081270231075	34.0591498326992	-2.42572627899791	7.15459817082364e-101	6.29615609538237e-100	down	yes	5.34238625579902	7.36627366919815	6.28377818193507	33.7587343649367	34.3393876859564	34.0793274472044	Gm01	7704526	7710195	-	Glyma.01G058500	--	GO:0071705|nitrogen compound transport	GO:0016021|integral component of membrane	GO:0005524|ATP binding	--	--	1302	XP_006573149.1	XP_006573149.1 probable ureide permease A3 isoform X1 [Glycine max]	sp|Q41706|UPSA3_VIGUN	sp|Q41706|UPSA3_VIGUN Probable ureide permease A3 (Fragment) OS=Vigna unguiculata GN=A3 PE=2 SV=2	_	_	_	_	_	PF07168.8|Ureide_permease|Ureide permease|Glyma.01G058500.1|m.987:68-423
Glyma.01G058600	11.5850897050775	0.417821118894853	4.76036246993713	8.49214666744444e-23	2.80397996445919e-22	up	yes	13.7857785805531	13.5413293439371	7.42816119074244	0.586657485760596	0.227868664368684	0.43893720655528	Gm01	7736921	7737271	-	Glyma.01G058600	--	GO:0015979|photosynthesis; GO:0022904|respiratory electron transport chain	GO:0009535|chloroplast thylakoid membrane; GO:0016021|integral component of membrane	GO:0005506|iron ion binding; GO:0016491|oxidoreductase activity; GO:0020037|heme binding; GO:0045158|electron transporter, transferring electrons within cytochrome b6/f complex of photosystem II activity	ko:K02635|petB	ko00195|Photosynthesis; ko01100|Metabolic pathways	351	KRH75043.1	KRH75043.1 hypothetical protein GLYMA_01G058600 [Glycine max]	sp|Q2PMQ5|CYB6_SOYBN	sp|Q2PMQ5|CYB6_SOYBN Cytochrome b6 OS=Glycine max GN=petB PE=3 SV=1	_	_	_	_	_	PF00033.16|Cytochrome_B|Cytochrome b/b6/petB|Glyma.01G058600.1|m.988:1-114;PF13631.3|Cytochrom_B_N_2|Cytochrome b(N-terminal)/b6/petB|Glyma.01G058600.1|m.988:20-114
Glyma.01G058700	0.325965893115315	1.15890848880814	-1.79877530422031	2.08034176907134e-05	3.25931884152927e-05	down	yes	0.393344225803825	0.283863270408618	0.300690183133502	1.31476203330537	0.947388740445889	1.21457469267315	Gm01	7757680	7759473	-	Glyma.01G058700	--	--	--	--	--	--	1794	XP_014629135.1	XP_014629135.1 putative pentatricopeptide repeat-containing protein At1g12700, mitochondrial [Glycine max]	_	_	_	_	_	_	_	PF13041.3|PPR_2|PPR repeat family|Glyma.01G058700.4|m.989:148-197;PF13041.3|PPR_2|PPR repeat family|Glyma.01G058700.4|m.989:219-267;PF13041.3|PPR_2|PPR repeat family|Glyma.01G058700.4|m.989:254-296;PF13041.3|PPR_2|PPR repeat family|Glyma.01G058700.4|m.989:324-371;PF13041.3|PPR_2|PPR repeat family|Glyma.01G058700.4|m.989:358-397;PF13041.3|PPR_2|PPR repeat family|Glyma.01G058700.4|m.989:393-442;PF1…
Glyma.01G059000	0.552937461406564	1.45267100870272	-1.37755874522891	2.85034433080042e-05	4.42204032398237e-05	down	yes	0.55177069441869	0.418104028828458	0.688937660972545	1.47544489029624	1.52127589845152	1.36129223736039	Gm01	7773092	7774918	-	Glyma.01G059000	--	--	--	--	--	--	1827	KRH75048.1	KRH75048.1 hypothetical protein GLYMA_01G059000 [Glycine max]	_	_	_	_	_	_	_	PF13041.3|PPR_2|PPR repeat family|Glyma.01G059000.1|m.990:159-208;PF13041.3|PPR_2|PPR repeat family|Glyma.01G059000.1|m.990:201-243;PF13041.3|PPR_2|PPR repeat family|Glyma.01G059000.1|m.990:230-278;PF13041.3|PPR_2|PPR repeat family|Glyma.01G059000.1|m.990:267-307;PF13041.3|PPR_2|PPR repeat family|Glyma.01G059000.1|m.990:335-382;PF13041.3|PPR_2|PPR repeat family|Glyma.01G059000.1|m.990:369-418;PF1…
Glyma.01G059100	0.248547317269479	1.46416880560983	-2.51140149510764	2.42545042659819e-06	4.05872220040376e-06	down	yes	0	0.333497516118573	0.412144435689863	1.54465166191868	1.20470447115153	1.64315028375928	Gm01	7788644	7791435	+	Glyma.01G059100	--	GO:0009451|RNA modification	GO:0009507|chloroplast; GO:0043231|intracellular membrane-bounded organelle	GO:0003723|RNA binding; GO:0004519|endonuclease activity	--	--	1527	KRH75049.1	KRH75049.1 hypothetical protein GLYMA_01G059100 [Glycine max]	sp|Q9FGR7|PP426_ARATH	sp|Q9FGR7|PP426_ARATH Pentatricopeptide repeat-containing protein At5g50280, chloroplastic OS=Arabidopsis thaliana GN=EMB1006 PE=2 SV=1	_	_	_	_	_	PF13041.3|PPR_2|PPR repeat family|Glyma.01G059100.3|m.991:45-102;PF13041.3|PPR_2|PPR repeat family|Glyma.01G059100.3|m.991:165-212;PF13041.3|PPR_2|PPR repeat family|Glyma.01G059100.3|m.991:203-247;PF13041.3|PPR_2|PPR repeat family|Glyma.01G059100.3|m.991:271-318;PF13041.3|PPR_2|PPR repeat family|Glyma.01G059100.3|m.991:344-390;PF13041.3|PPR_2|PPR repeat family|Glyma.01G059100.3|m.991:376-424;PF13…
Glyma.01G059200	13.5986388632392	4.57080832048943	1.57084867457782	3.05710921944607e-32	1.25727404719486e-31	up	yes	13.7466144368584	13.6314583217133	13.417843831146	4.63738197266831	4.75649942703223	4.31854356176774	Gm01	7792478	7797364	-	Glyma.01G059200	--	--	GO:0016021|integral component of membrane	--	--	--	1320	XP_006573153.1	XP_006573153.1 protein root UVB sensitive 3 [Glycine max]	sp|Q84JB8|RUS3_ARATH	sp|Q84JB8|RUS3_ARATH Protein root UVB sensitive 3 OS=Arabidopsis thaliana GN=RUS3 PE=2 SV=1	_	_	_	_	_	PF04884.11|DUF647|Vitamin B6 photo-protection and homoeostasis|Glyma.01G059200.2|m.993:48-284
Glyma.01G060300	3.87898671102343	0.269200016455245	3.80002337328847	3.94798575820452e-28	1.49214015567745e-27	up	yes	3.21203572625939	4.09120257620787	4.33372183060303	0.305877566105123	0.196034071552471	0.305688411708141	Gm01	8110243	8114447	+	Glyma.01G060300	--	GO:0007165|signal transduction; GO:0009414|response to water deprivation; GO:0009737|response to abscisic acid	GO:0005634|nucleus	--	--	--	1224	XP_003516385.1	XP_003516385.1 ninja-family protein AFP3 [Glycine max]	sp|Q9LMX5|AFP2_ARATH	sp|Q9LMX5|AFP2_ARATH Ninja-family protein AFP2 OS=Arabidopsis thaliana GN=AFP2 PE=1 SV=1	_	_	_	_	_	PF16136.2|NINJA_B|Putative nuclear localisation signal|Glyma.01G060300.1|m.1000:142-264;PF07897.8|EAR|Ethylene-responsive binding factor-associated repression|Glyma.01G060300.1|m.1000:85-121;PF16135.2|Jas|TPL-binding domain in jasmonate signalling|Glyma.01G060300.1|m.1000:333-399
Glyma.01G060900	38.8988482860192	83.761091530212	-1.10635419511039	2.43067572730942e-20	7.47524503616148e-20	down	yes	37.3022300009347	42.8268943290801	36.5674205280428	94.0565097124646	79.55386349589	77.6729013822815	Gm01	8376522	8377820	+	Glyma.01G060900	--	--	GO:0005874|microtubule	--	ko:K18635|SPR1	--	327	NP_001238317.1	NP_001238317.1 uncharacterized protein LOC100499684 [Glycine max]	sp|B3H4F1|SP1L1_ARATH	sp|B3H4F1|SP1L1_ARATH Protein SPIRAL1-like 1 OS=Arabidopsis thaliana GN=SP1L1 PE=2 SV=1	_	_	_	_	_	_
Glyma.01G061000	0	2.34434135011347	-7.87917969809229	2.53271656259143e-08	4.76397524623565e-08	down	yes	0	0	0	2.60386902514452	2.0296159137425	2.39953911145338	Gm01	8379880	8380677	+	Glyma.01G061000	--	--	--	--	--	--	798	KHN44937.1	KHN44937.1 hypothetical protein glysoja_036148 [Glycine soja]	_	_	_	_	_	_	_	_
Glyma.01G061100	1.95033822789101	5.72974830647748	-1.54988488281987	7.92152914880032e-15	2.03020137123354e-14	down	yes	1.48342650992756	2.00919984678858	2.35838832695688	6.10815776920864	5.60333856729251	5.4777485829313	Gm01	8417841	8419702	+	Glyma.01G061100	--	GO:0008284|positive regulation of cell population proliferation; GO:0035265|organ growth; GO:0040009|regulation of growth rate; GO:0044550|secondary metabolite biosynthetic process; GO:0046622|positive regulation of organ growth; GO:0048437|floral organ development	GO:0005783|endoplasmic reticulum; GO:0016020|membrane; GO:0016021|integral component of membrane	GO:0005506|iron ion binding; GO:0016709|oxidoreductase activity, acting on paired donors, with incorporation or reduction of molecular oxygen, NAD(P)H as one donor, and incorporation of one atom of oxygen; GO:0020037|heme binding	ko:K20619|CYP78A	--	1563	XP_003517846.1	XP_003517846.1 cytochrome P450 78A5 [Glycine max]	sp|Q9LMX7|C78A5_ARATH	sp|Q9LMX7|C78A5_ARATH Cytochrome P450 78A5 OS=Arabidopsis thaliana GN=CYP78A5 PE=2 SV=1	_	_	_	_	_	PF00067.19|p450|Cytochrome P450|Glyma.01G061100.1|m.1008:60-501
Glyma.01G061800	25.0224481815186	2.42843806537918	3.35977015946025	5.28017761640439e-182	7.16402349176064e-181	up	yes	23.3194328365597	27.1985179309913	24.5493937770047	2.45931236302759	2.18394681259693	2.64205502051302	Gm01	8513973	8515913	-	Glyma.01G061800	--	--	--	--	--	--	1941	XP_006573157.1	XP_006573157.1 uncharacterized protein LOC100804606 [Glycine max]	sp|Q5UNY4|YL728_MIMIV	sp|Q5UNY4|YL728_MIMIV Uncharacterized protein L728 OS=Acanthamoeba polyphaga mimivirus GN=MIMI_L728 PE=4 SV=1	_	_	_	_	_	PF11443.5|DUF2828|Domain of unknown function (DUF2828)|Glyma.01G061800.1|m.1016:66-630
Glyma.01G062100	0.43813825261379	2.08941976626271	-2.22797486980133	1.23497454600094e-09	2.50316960924965e-09	down	yes	0.702498298747698	0.24644343162653	0.365473027467143	2.04373108279855	2.21784888617029	2.0066793298193	Gm01	8608716	8612339	-	Glyma.01G062100	--	GO:0006355|regulation of transcription, DNA-templated; GO:0009658|chloroplast organization; GO:0009662|etioplast organization; GO:0042793|plastid transcription	GO:0000427|plastid-encoded plastid RNA polymerase complex; GO:0009295|nucleoid; GO:0042644|chloroplast nucleoid	GO:0016301|kinase activity	--	--	1722	XP_006573158.1	XP_006573158.1 fructokinase-like 2, chloroplastic [Glycine max]	sp|F4I0K2|SCKL2_ARATH	sp|F4I0K2|SCKL2_ARATH Fructokinase-like 2, chloroplastic OS=Arabidopsis thaliana GN=FLN2 PE=1 SV=2	_	_	_	_	_	PF00294.21|PfkB|pfkB family carbohydrate kinase|Glyma.01G062100.1|m.1023:238-526
Glyma.01G062400	2.95389167901442	37.3492057196983	-3.65589915504498	3.10634056320428e-205	4.65883437691373e-204	down	yes	2.89593528503075	3.02675011657094	2.93898963544157	37.9586333060048	38.4855953488836	35.6033885042064	Gm01	8695449	8700771	+	Glyma.01G062400	--	GO:0009308|amine metabolic process; GO:0055114|oxidation-reduction process; GO:0097185|cellular response to azide	--	GO:0005507|copper ion binding; GO:0008131|primary amine oxidase activity; GO:0048038|quinone binding; GO:0052593|tryptamine:oxygen oxidoreductase (deaminating) activity; GO:0052594|aminoacetone:oxygen oxidoreductase(deaminating) activity; GO:0052595|aliphatic-amine oxidase activity; GO:0052596|phenethylamine:oxygen oxidoreductase (deaminating) activity; GO:0052597|diamine oxidase activity	ko:K00276|AOC3,AOC2,tynA	ko00260|Glycine, serine and threonine metabolism; ko00350|Tyrosine metabolism; ko00360|Phenylalanine metabolism; ko00410|beta-Alanine metabolism; ko00950|Isoquinoline alkaloid biosynthesis; ko00960|Tropane, piperidine and pyridine alkaloid biosynthesis; ko01100|Metabolic pathways; ko01110|Biosynthesis of secondary metabolites	2019	NP_001345467.1	NP_001345467.1 putative copper amine oxidase precursor [Glycine max]	sp|Q43077|AMO_PEA	sp|Q43077|AMO_PEA Primary amine oxidase OS=Pisum sativum PE=1 SV=1	_	_	_	_	_	PF01179.17|Cu_amine_oxid|Copper amine oxidase, enzyme domain|Glyma.01G062400.1|m.1029:247-658;PF02728.13|Cu_amine_oxidN3|Copper amine oxidase, N3 domain|Glyma.01G062400.1|m.1029:124-215;PF02727.13|Cu_amine_oxidN2|Copper amine oxidase, N2 domain|Glyma.01G062400.1|m.1029:32-107
Glyma.01G063800	0.064188797115756	12.0517507076894	-7.34502225862173	3.66539550478447e-14	9.16082843716455e-14	down	yes	0.192566391347268	0	0	11.9791821590969	12.5091082334485	11.6669617305228	Gm01	9204973	9206019	-	Glyma.01G063800	--	GO:0009734|auxin-activated signaling pathway; GO:0010929|positive regulation of auxin mediated signaling pathway; GO:0060918|auxin transport	GO:0005886|plasma membrane	--	--	--	1047	XP_003517861.1	XP_003517861.1 protein BIG GRAIN 1-like E [Glycine max]	sp|Q93Z37|BIG1E_ARATH	sp|Q93Z37|BIG1E_ARATH Protein BIG GRAIN 1-like E OS=Arabidopsis thaliana GN=At1g69160 PE=2 SV=1	_	_	_	_	_	_
Glyma.01G064400	60.3493235369352	5.8647082514918	3.36098752553058	0	0	up	yes	58.8196226805733	61.7677559238355	60.4605920063969	5.63006896020509	5.92070792720256	6.04334786706776	Gm01	9606549	9612338	-	Glyma.01G064400	--	--	--	--	--	--	1719	XP_006573167.1	XP_006573167.1 uncharacterized protein LOC100807478 isoform X1 [Glycine max]	_	_	_	_	_	_	_	_
Glyma.01G064600	29.1454423423539	4.36001645526092	2.73805459399246	1.13017665813389e-144	1.28610816995508e-143	up	yes	28.113630408272	28.2292518537042	31.0934447650854	4.33900494435215	4.54643257335599	4.19461184807463	Gm01	9673489	9676843	-	Glyma.01G064600	--	--	GO:0009506|plasmodesma	--	--	--	1359	XP_006573170.1	XP_006573170.1 ACT domain-containing protein ACR4 [Glycine max]	sp|Q8LJW3|ACR4_ARATH	sp|Q8LJW3|ACR4_ARATH ACT domain-containing protein ACR4 OS=Arabidopsis thaliana GN=ACR4 PE=2 SV=1	_	_	_	_	_	PF01842.22|ACT|ACT domain|Glyma.01G064600.1|m.1064:42-102;PF01842.22|ACT|ACT domain|Glyma.01G064600.1|m.1064:132-184;PF13740.3|ACT_6|ACT domain|Glyma.01G064600.1|m.1064:131-176
Glyma.01G065800	8.09998530718497	0.506106721124387	3.97395797702094	4.83438781725165e-112	4.59867802450443e-111	up	yes	8.86478405623786	8.06967486531407	7.36549700000298	0.429125189696973	0.518484703339456	0.570710270336733	Gm01	10119506	10122166	+	Glyma.01G065800	--	GO:0006952|defense response	--	GO:0005524|ATP binding; GO:0043531|ADP binding	--	--	2661	XP_006573177.1	XP_006573177.1 disease resistance protein RGA2 [Glycine max]	sp|Q7XBQ9|RGA2_SOLBU	sp|Q7XBQ9|RGA2_SOLBU Disease resistance protein RGA2 OS=Solanum bulbocastanum GN=RGA2 PE=1 SV=1	_	_	_	_	_	PF00931.19|NB-ARC|NB-ARC domain|Glyma.01G065800.1|m.1077:170-452
Glyma.01G066600	5.20611688390385	11.2641434625004	-1.11196972760392	2.06369868684299e-12	4.78219813468631e-12	down	yes	5.88298896770266	5.28895393144129	4.44640775256761	11.276262701079	12.0447521826868	10.4714155037353	Gm01	10608328	10613373	-	Glyma.01G066600	--	GO:0006351|transcription, DNA-templated	GO:0005634|nucleus	GO:0003700|DNA-binding transcription factor activity; GO:0043565|sequence-specific DNA binding; GO:0046983|protein dimerization activity	--	--	1011	XP_006572868.1	XP_006572868.1 uncharacterized protein LOC100795416 isoform X1 [Glycine max]	sp|Q9CAA4|BIM2_ARATH	sp|Q9CAA4|BIM2_ARATH Transcription factor BIM2 OS=Arabidopsis thaliana GN=BIM2 PE=1 SV=1	_	_	_	_	_	PF00010.23|HLH|Helix-loop-helix DNA-binding domain|Glyma.01G066600.1|m.1083:47-96
Glyma.01G067100	3.52664628985777	12.1712193734812	-1.78420471490885	2.78299414035841e-34	1.19164888365135e-33	down	yes	3.16600589457028	3.75607231037471	3.65786066462832	12.332826269179	12.2884398514498	11.8923919998148	Gm01	10902008	10903408	+	Glyma.01G067100	--	GO:0008152|metabolic process	GO:0043231|intracellular membrane-bounded organelle	GO:0008194|UDP-glycosyltransferase activity; GO:0035251|UDP-glucosyltransferase activity; GO:0080043|quercetin 3-O-glucosyltransferase activity; GO:0080044|quercetin 7-O-glucosyltransferase activity	--	--	1401	XP_003517884.1	XP_003517884.1 UDP-glycosyltransferase 89A2 [Glycine max]	sp|Q9LZD8|U89A2_ARATH	sp|Q9LZD8|U89A2_ARATH UDP-glycosyltransferase 89A2 OS=Arabidopsis thaliana GN=UGT89A2 PE=2 SV=1	_	_	_	_	_	PF00201.15|UDPGT|UDP-glucoronosyl and UDP-glucosyl transferase|Glyma.01G067100.1|m.1090:268-398
Glyma.01G067600	1.40682404940632	12.1046070590143	-3.09601510022542	4.73178465915875e-58	2.88745356615509e-57	down	yes	1.18892713316921	1.58054223188411	1.45100278316564	11.8407085533834	12.1636038438144	12.3095087798452	Gm01	11010648	11013489	-	Glyma.01G067600	--	GO:0008645|hexose transmembrane transport; GO:0015749|monosaccharide transmembrane transport; GO:0046323|glucose import	GO:0005634|nucleus; GO:0005773|vacuole; GO:0005886|plasma membrane; GO:0009506|plasmodesma; GO:0016021|integral component of membrane	GO:0005351|carbohydrate:proton symporter activity; GO:0005355|glucose transmembrane transporter activity; GO:0015145|monosaccharide transmembrane transporter activity	--	--	1611	XP_003516606.1	XP_003516606.1 sugar transport protein 12 isoform X2 [Glycine max]	sp|P23586|STP1_ARATH	sp|P23586|STP1_ARATH Sugar transport protein 1 OS=Arabidopsis thaliana GN=STP1 PE=1 SV=2	_	_	_	_	_	PF00083.21|Sugar_tr|Sugar (and other) transporter|Glyma.01G067600.1|m.1096:48-511;PF07690.13|MFS_1|Major Facilitator Superfamily|Glyma.01G067600.1|m.1096:101-462
Glyma.01G068000	11.7170282222209	33.0000683283161	-1.49306866238241	2.88932438017747e-84	2.26740850117163e-83	down	yes	12.9078901303274	11.2596713859311	10.9835231504042	33.5728751045115	31.6553053526808	33.7720245277559	Gm01	11272707	11281303	+	Glyma.01G068000	--	GO:0006457|protein folding; GO:0009408|response to heat; GO:0009414|response to water deprivation; GO:0009651|response to salt stress; GO:0009704|de-etiolation; GO:0010157|response to chlorate; GO:0045037|protein import into chloroplast stroma	GO:0005739|mitochondrion; GO:0005774|vacuolar membrane; GO:0009507|chloroplast; GO:0009536|plastid; GO:0009570|chloroplast stroma; GO:0009941|chloroplast envelope	GO:0005524|ATP binding; GO:0042803|protein homodimerization activity; GO:0051082|unfolded protein binding	ko:K09487|HSP90B,TRA1	ko04141|Protein processing in endoplasmic reticulum; ko04151|PI3K-Akt signaling pathway; ko04626|Plant-pathogen interaction; ko04657|IL-17 signaling pathway; ko04915|Estrogen signaling pathway; ko04918|Thyroid hormone synthesis; ko05200|Pathways in cancer; ko05215|Prostate cancer; ko05418|Fluid shear stress and atherosclerosis	2382	XP_003516650.1	XP_003516650.1 heat shock protein 90-5, chloroplastic [Glycine max]	sp|Q9SIF2|HS905_ARATH	sp|Q9SIF2|HS905_ARATH Heat shock protein 90-5, chloroplastic OS=Arabidopsis thaliana GN=HSP90-5 PE=1 SV=1	_	_	_	_	_	PF00183.15|HSP90|Hsp90 protein|Glyma.01G068000.1|m.1099:268-770;PF02518.23|HATPase_c|Histidine kinase-, DNA gyrase B-, and HSP90-like ATPase|Glyma.01G068000.1|m.1099:104-264;PF13589.3|HATPase_c_3|Histidine kinase-, DNA gyrase B-, and HSP90-like ATPase|Glyma.01G068000.1|m.1099:105-245
Glyma.01G068200	0	1.76055687355525	-7.46805937627581	5.73922306887901e-07	9.98232884012772e-07	down	yes	0	0	0	1.49757656365068	2.34613576833997	1.4379582886751	Gm01	11331219	11332836	+	Glyma.01G068200	--	GO:0010150|leaf senescence	--	GO:0016682|oxidoreductase activity, acting on diphenols and related substances as donors, oxygen as acceptor; GO:0046872|metal ion binding	--	--	750	XP_014629306.1	XP_014629306.1 protein SRG1 [Glycine max]	sp|Q39224|SRG1_ARATH	sp|Q39224|SRG1_ARATH Protein SRG1 OS=Arabidopsis thaliana GN=SRG1 PE=2 SV=1	_	_	_	_	_	PF03171.17|2OG-FeII_Oxy|2OG-Fe(II) oxygenase superfamily|Glyma.01G068200.1|m.1102:100-197
Glyma.01G068600	3.96003610833067	10.0654087581751	-1.34361433575087	7.64931303648664e-14	1.88603819569968e-13	down	yes	5.36669601729336	2.9780743106027	3.53533799709596	9.60333428596325	9.83443521933467	10.7584567692274	Gm01	11485467	11488256	-	Glyma.01G068600	--	GO:0006351|transcription, DNA-templated; GO:0006355|regulation of transcription, DNA-templated; GO:0040008|regulation of growth	GO:0005634|nucleus	GO:0003700|DNA-binding transcription factor activity; GO:0043565|sequence-specific DNA binding; GO:0046983|protein dimerization activity	--	--	1653	XP_006573184.1	XP_006573184.1 transcription factor bHLH49 isoform X1 [Glycine max]	sp|Q9CAA9|BH049_ARATH	sp|Q9CAA9|BH049_ARATH Transcription factor bHLH49 OS=Arabidopsis thaliana GN=BHLH49 PE=1 SV=1	_	_	_	_	_	PF00010.23|HLH|Helix-loop-helix DNA-binding domain|Glyma.01G068600.1|m.1108:366-414
Glyma.01G068800	1.80231877254397	4.45666677926481	-1.30136189486185	3.45585513734429e-12	7.93349144363005e-12	down	yes	1.70202494233493	1.88338418774729	1.8215471875497	4.56027595660634	3.92578796258046	4.88393641860764	Gm01	11518665	11523107	+	Glyma.01G068800	--	GO:2000769|regulation of establishment or maintenance of cell polarity regulating cell shape	GO:0016021|integral component of membrane	--	--	--	2046	XP_006573186.1	XP_006573186.1 WPP domain-interacting tail-anchored protein 2 isoform X1 [Glycine max]	sp|A8MQR0|WIT2_ARATH	sp|A8MQR0|WIT2_ARATH WPP domain-interacting tail-anchored protein 2 OS=Arabidopsis thaliana GN=WIT2 PE=1 SV=1	_	_	_	_	_	_
Glyma.01G069500	0.687689177295775	6.73985853369415	-3.27420090635212	2.43413140725192e-33	1.02293525761191e-32	down	yes	0.265285541763933	0.804080063862728	0.993701926260663	6.16765084766663	7.12470356683386	6.92722118658196	Gm01	11716239	11721615	+	Glyma.01G069500	--	GO:0006457|protein folding; GO:0006458|'de novo' protein folding; GO:0042026|protein refolding; GO:0061077|chaperone-mediated protein folding	GO:0005829|cytosol; GO:0009507|chloroplast; GO:0009570|chloroplast stroma; GO:0009941|chloroplast envelope	GO:0005524|ATP binding; GO:0044183|protein folding chaperone; GO:0051082|unfolded protein binding	ko:K04077|groEL,HSPD1	ko03018|RNA degradation; ko04212|Longevity regulating pathway - worm; ko04940|Type I diabetes mellitus; ko05134|Legionellosis; ko05152|Tuberculosis	1818	XP_003516734.2	XP_003516734.2 ruBisCO large subunit-binding protein subunit beta, chloroplastic isoform X1 [Glycine max]	sp|Q9C667|CPNB4_ARATH	sp|Q9C667|CPNB4_ARATH Chaperonin 60 subunit beta 4, chloroplastic OS=Arabidopsis thaliana GN=CPN60B4 PE=1 SV=1	_	_	_	_	_	PF00118.21|Cpn60_TCP1|TCP-1/cpn60 chaperonin family|Glyma.01G069500.1|m.1118:54-557
Glyma.01G070300	0.851320183792842	1.92650421963639	-1.16883310075065	6.97412657489743e-05	0.000105358448980694	down	yes	0.909550428904914	1.14868580551818	0.495724316955433	1.73591268342968	1.9143537754312	2.12924620004829	Gm01	12029991	12039630	+	Glyma.01G070300	--	GO:0006206|pyrimidine nucleobase metabolic process; GO:0043097|pyrimidine nucleoside salvage; GO:0044206|UMP salvage; GO:0044211|CTP salvage	GO:0005829|cytosol	GO:0004849|uridine kinase activity; GO:0005524|ATP binding	--	--	1995	XP_003517896.1	XP_003517896.1 uridine-cytidine kinase C [Glycine max]	sp|Q54R62|UCKC_DICDI	sp|Q54R62|UCKC_DICDI Uridine-cytidine kinase C OS=Dictyostelium discoideum GN=udkC PE=3 SV=1	_	_	_	_	_	PF00485.15|PRK|Phosphoribulokinase / Uridine kinase family|Glyma.01G070300.3|m.1128:68-236;PF01928.18|CYTH|CYTH domain|Glyma.01G070300.3|m.1128:269-404
Glyma.01G071300	687.192354593161	104.732613961053	2.71388646535056	0	0	up	yes	694.61591263998	697.040878915209	669.920272224295	104.308030551091	103.572068680228	106.31774265184	Gm01	12886584	12887651	+	Glyma.01G071300	--	GO:0006557|S-adenosylmethioninamine biosynthetic process; GO:0006597|spermine biosynthetic process; GO:0008295|spermidine biosynthetic process	--	GO:0004014|adenosylmethionine decarboxylase activity	ko:K01611|speD,AMD1	ko00270|Cysteine and methionine metabolism; ko00330|Arginine and proline metabolism; ko01100|Metabolic pathways	1068	XP_006573201.1	XP_006573201.1 S-adenosylmethionine decarboxylase proenzyme [Glycine max]	sp|Q9M4D8|DCAM_VICFA	sp|Q9M4D8|DCAM_VICFA S-adenosylmethionine decarboxylase proenzyme OS=Vicia faba GN=SAMDC PE=2 SV=1	_	_	_	_	_	PF01536.13|SAM_decarbox|Adenosylmethionine decarboxylase|Glyma.01G071300.2|m.1135:9-332
Glyma.01G071400	392.226384629951	77.3939031874139	2.3412451460133	5.31186174862984e-147	6.12982437379586e-146	up	yes	373.987111284241	408.657974843815	394.034067761797	79.0387630815639	71.2184521428959	81.9244943377819	Gm01	12886160	12886412	+	Glyma.01G071400	--	--	--	--	--	--	162	KRH75225.1	KRH75225.1 hypothetical protein GLYMA_01G071400 [Glycine max]	_	_	_	_	_	_	_	_
Glyma.01G071700	1.46000522820919	14.1210747063403	-3.26497799943149	1.93125959615627e-58	1.18437977192593e-57	down	yes	0.756333913281953	1.45552184955502	2.16815992179061	13.9645403041382	13.8553856167038	14.543298198179	Gm01	12937603	12941435	+	Glyma.01G071700	--	GO:0006468|protein phosphorylation; GO:0007166|cell surface receptor signaling pathway; GO:0016032|viral process; GO:0034504|protein localization to nucleus; GO:0040015|negative regulation of multicellular organism growth; GO:0046777|protein autophosphorylation; GO:0051607|defense response to virus	GO:0005654|nucleoplasm; GO:0005737|cytoplasm; GO:0005886|plasma membrane; GO:0016021|integral component of membrane	GO:0004672|protein kinase activity; GO:0004675|transmembrane receptor protein serine/threonine kinase activity; GO:0005524|ATP binding	--	--	1866	XP_003517902.1	XP_003517902.1 protein NSP-INTERACTING KINASE 2 [Glycine max]	sp|Q9LFS4|NIK1_ARATH	sp|Q9LFS4|NIK1_ARATH Protein NSP-INTERACTING KINASE 1 OS=Arabidopsis thaliana GN=NIK1 PE=1 SV=1	_	_	_	_	_	PF00069.22|Pkinase|Protein kinase domain|Glyma.01G071700.1|m.1137:302-567;PF07714.14|Pkinase_Tyr|Protein tyrosine kinase|Glyma.01G071700.1|m.1137:304-570;PF13855.3|LRR_8|Leucine rich repeat|Glyma.01G071700.1|m.1137:97-157;PF13855.3|LRR_8|Leucine rich repeat|Glyma.01G071700.1|m.1137:122-181;PF08263.9|LRRNT_2|Leucine rich repeat N-terminal domain|Glyma.01G071700.1|m.1137:31-70;PF00560.30|LRR_1|Leuc…
Glyma.01G074500	62.0215090024411	4.85380594391135	3.67284364648543	1.13146223142605e-182	1.53999612407732e-181	up	yes	68.8058055940106	61.7926783939658	55.4660430193468	4.39764546468852	5.45908214494691	4.70469022209863	Gm01	14148049	14151182	-	Glyma.01G074500	--	--	--	--	--	--	945	XP_006606961.1	XP_006606961.1 uncharacterized protein LOC100780830 isoform X1 [Glycine max]	_	_	_	_	_	_	_	PF00300.19|His_Phos_1|Histidine phosphatase superfamily (branch 1)|Glyma.01G074500.1|m.1153:69-169;PF00300.19|His_Phos_1|Histidine phosphatase superfamily (branch 1)|Glyma.01G074500.1|m.1153:203-257
Glyma.01G074600	152.609067839788	9.96458941344036	3.93553395333779	0	0	up	yes	147.63568279069	162.023253648994	148.168267079679	10.4669329717521	10.1339075526415	9.29292771592749	Gm01	14362010	14363404	+	Glyma.01G074600	--	GO:0008152|metabolic process	--	GO:0050505|hydroquinone glucosyltransferase activity	ko:K08237|E2.4.1.218	--	1395	XP_003556942.1	XP_003556942.1 hydroquinone glucosyltransferase [Glycine max]	sp|Q9AR73|HQGT_RAUSE	sp|Q9AR73|HQGT_RAUSE Hydroquinone glucosyltransferase OS=Rauvolfia serpentina GN=AS PE=1 SV=1	_	_	_	_	_	PF00201.15|UDPGT|UDP-glucoronosyl and UDP-glucosyl transferase|Glyma.01G074600.1|m.1158:263-391
Glyma.01G074800	0	9.06500719893044	-9.82575497733018	4.00187751666847e-13	9.55848319945056e-13	down	yes	0	0	0	9.60997619079641	9.50558460034176	8.07946080565315	Gm01	16686471	16690079	-	Glyma.01G074800	--	--	--	--	--	--	711	NP_001242683.2	NP_001242683.2 uncharacterized protein LOC100795590 [Glycine max]	_	_	_	_	_	_	_	_
Glyma.01G075300	10.0476217802764	4.78919733917779	1.06742416473351	2.90299017050776e-05	4.50047121022126e-05	up	yes	8.57215185971893	12.7023985901217	8.86831489098843	5.03012536260221	5.03287473495936	4.30459191997179	Gm01	16966516	16968364	+	Glyma.01G075300	--	GO:0070125|mitochondrial translational elongation	GO:0005739|mitochondrion	GO:0003746|translation elongation factor activity; GO:0003924|GTPase activity; GO:0005524|ATP binding; GO:0005525|GTP binding	ko:K02355|fusA,GFM,EFG	--	588	KRH75282.1	KRH75282.1 hypothetical protein GLYMA_01G075300 [Glycine max]	sp|Q9C641|EFGM1_ARATH	sp|Q9C641|EFGM1_ARATH Elongation factor G-1, mitochondrial OS=Arabidopsis thaliana GN=MEFG1 PE=1 SV=1	_	_	_	_	_	PF00009.24|GTP_EFTU|Elongation factor Tu GTP binding domain|Glyma.01G075300.1|m.1177:23-129
Glyma.01G075400	22.392671094483	10.9059001114823	1.03723965855027	1.12988276578204e-13	2.76646139360813e-13	up	yes	22.2350676068522	23.8372671414624	21.1056785351345	10.6874923203794	9.55812081637538	12.4720871976922	Gm01	17001866	17021046	+	Glyma.01G075400	--	GO:0046686|response to cadmium ion; GO:0070125|mitochondrial translational elongation	GO:0005739|mitochondrion	GO:0003746|translation elongation factor activity; GO:0003924|GTPase activity; GO:0005525|GTP binding	ko:K02355|fusA,GFM,EFG	--	1410	XP_003516805.1	XP_003516805.1 elongation factor G-2, mitochondrial isoform X1 [Glycine max]	sp|F4IW10|EFGM2_ARATH	sp|F4IW10|EFGM2_ARATH Elongation factor G-2, mitochondrial OS=Arabidopsis thaliana GN=MEFG2 PE=1 SV=1	_	_	_	_	_	PF03764.15|EFG_IV|Elongation factor G, domain IV|Glyma.01G075400.2|m.1178:248-368;PF14492.3|EFG_II|Elongation Factor G, domain II|Glyma.01G075400.2|m.1178:173-247;PF00679.21|EFG_C|Elongation factor G C-terminus|Glyma.01G075400.2|m.1178:371-457;PF03144.22|GTP_EFTU_D2|Elongation factor Tu domain 2|Glyma.01G075400.2|m.1178:94-160
Glyma.01G075800	0	1.13880001326797	-6.84398386071061	3.21557185298968e-07	5.67342402816518e-07	down	yes	0	0	0	0.999217056647662	1.33414347278412	1.08303951037213	Gm01	17175040	17181309	+	Glyma.01G075800	--	GO:0006351|transcription, DNA-templated; GO:0006355|regulation of transcription, DNA-templated	GO:0005634|nucleus	GO:0003677|DNA binding; GO:0046872|metal ion binding	--	--	1035	XP_003517942.1	XP_003517942.1 squamosa promoter-binding-like protein 7 isoform X1 [Glycine max]	sp|Q01JD1|SPL7_ORYSI	sp|Q01JD1|SPL7_ORYSI Squamosa promoter-binding-like protein 7 OS=Oryza sativa subsp. indica GN=SPL7 PE=2 SV=1	_	_	_	_	_	PF03110.11|SBP|SBP domain|Glyma.01G075800.1|m.1181:179-252
Glyma.01G076100	1.17643877363634	3.16647485358168	-1.42078894621113	0.000235767964099086	0.000343691044100924	down	yes	0.54936515460651	1.3876041065751	1.59234705972742	3.54501264215676	2.80590457183959	3.1485073467487	Gm01	17605317	17615146	+	Glyma.01G076100	--	--	GO:0009534|chloroplast thylakoid	--	--	--	726	XP_006573219.1	XP_006573219.1 probable plastid-lipid-associated protein 11, chloroplastic isoform X2 [Glycine max]	sp|O81304|PAP11_ARATH	sp|O81304|PAP11_ARATH Probable plastid-lipid-associated protein 11, chloroplastic OS=Arabidopsis thaliana GN=PAP11 PE=2 SV=1	_	_	_	_	_	PF04755.9|PAP_fibrillin|PAP_fibrillin|Glyma.01G076100.1|m.1195:40-204
Glyma.01G076700	6.91073889068098	0.50436037597478	3.75007466172368	1.31818083076422e-16	3.60794506854509e-16	up	yes	5.87037483983644	5.11295890675764	9.74888292544885	0.60143637094405	0.602273352360001	0.309371404620288	Gm01	18276733	18277425	+	Glyma.01G076700	--	--	--	--	--	--	498	KHN25005.1	KHN25005.1 hypothetical protein glysoja_047817 [Glycine soja]	_	_	_	_	_	_	_	_
Glyma.01G076900	0	8.61676211575024	-9.75267536377032	7.99786292592007e-16	2.12948588768312e-15	down	yes	0	0	0	9.05397595671165	8.27699413221545	8.51931625832362	Gm01	18427983	18433381	+	Glyma.01G076900	--	GO:0006351|transcription, DNA-templated; GO:0006355|regulation of transcription, DNA-templated; GO:0009567|double fertilization forming a zygote and endosperm	GO:0005634|nucleus; GO:0009506|plasmodesma	GO:0003677|DNA binding; GO:0003700|DNA-binding transcription factor activity; GO:0046983|protein dimerization activity	--	--	1377	XP_003516808.1	XP_003516808.1 transcription factor UNE10 [Glycine max]	sp|Q8GZ38|UNE10_ARATH	sp|Q8GZ38|UNE10_ARATH Transcription factor UNE10 OS=Arabidopsis thaliana GN=UNE10 PE=2 SV=1	_	_	_	_	_	PF00010.23|HLH|Helix-loop-helix DNA-binding domain|Glyma.01G076900.1|m.1199:275-320
Glyma.01G077000	14.2056021022806	218.445292267378	-3.94179094591725	0	0	down	yes	13.9004534473428	15.6723838719847	13.0439689875144	224.075342250072	212.326054247249	218.934480304812	Gm01	18675747	18677744	+	Glyma.01G077000	--	GO:0009826|unidimensional cell growth; GO:0009828|plant-type cell wall loosening; GO:0019953|sexual reproduction	GO:0005576|extracellular region; GO:0005618|cell wall; GO:0016020|membrane	--	--	--	834	NP_001238660.1	NP_001238660.1 cytokinin induced message [Glycine max]	sp|Q9SHY6|EXPB2_ARATH	sp|Q9SHY6|EXPB2_ARATH Putative expansin-B2 OS=Arabidopsis thaliana GN=EXPB2 PE=3 SV=2	_	_	_	_	_	PF01357.18|Pollen_allerg_1|Pollen allergen|Glyma.01G077000.1|m.1201:177-260;PF03330.15|DPBB_1|Lytic transglycolase|Glyma.01G077000.1|m.1201:85-164
Glyma.01G077100	1.0159363073379	21.8858163804976	-4.41564216858425	4.40155160051476e-32	1.80587905830723e-31	down	yes	0.541981214356423	1.21684756777315	1.28898013988412	25.5970187738681	21.6796819991093	18.3807483685153	Gm01	18867998	18869443	-	Glyma.01G077100	--	--	GO:0005886|plasma membrane; GO:0016021|integral component of membrane	GO:0051536|iron-sulfur cluster binding	--	--	558	NP_001235047.1	NP_001235047.1 CASP-like protein 2D1 [Glycine max]	sp|C6T2J5|CSPL4_SOYBN	sp|C6T2J5|CSPL4_SOYBN CASP-like protein 2D1 OS=Glycine max PE=2 SV=1	_	_	_	_	_	PF04535.9|DUF588|Domain of unknown function (DUF588)|Glyma.01G077100.1|m.1202:21-156
Glyma.01G077700	0.319671313243975	3.19392591755835	-3.28074052987346	6.02887232938104e-10	1.24380935032195e-09	down	yes	0	0.30751854294267	0.651495396789255	3.81515768593075	3.31446737282466	2.45215269391965	Gm01	19647541	19649495	+	Glyma.01G077700	--	GO:0006810|transport	GO:0005886|plasma membrane; GO:0016021|integral component of membrane	GO:0022857|transmembrane transporter activity	--	--	1104	XP_003516812.1	XP_003516812.1 WAT1-related protein At3g28050 [Glycine max]	sp|Q94JU2|WTR18_ARATH	sp|Q94JU2|WTR18_ARATH WAT1-related protein At3g28050 OS=Arabidopsis thaliana GN=At3g28050 PE=2 SV=1	_	_	_	_	_	PF00892.17|EamA|EamA-like transporter family|Glyma.01G077700.1|m.1216:24-153
Glyma.01G077900	0.968752400904628	5.26485301056158	-2.43011504564637	7.13050529496159e-11	1.53885027470546e-10	down	yes	0.984183460379446	1.42050406447158	0.501569677862857	5.22167560547658	5.35443689997712	5.21844652623103	Gm01	19797125	19797841	-	Glyma.01G077900	--	--	--	--	--	--	717	NP_001304544.2	NP_001304544.2 uncharacterized protein LOC100801971 [Glycine max]	_	_	_	_	_	_	_	_
Glyma.01G078000	0.284572603406087	1.53726563206576	-2.39302573309029	0.000190988740641768	0.000280336627621453	down	yes	0.4634873833117	0.39023042690656	0	1.54921713481105	1.24109846679427	1.82148129459196	Gm01	19868662	19870695	-	Glyma.01G078000	--	GO:0006810|transport; GO:0016032|viral process	GO:0009506|plasmodesma; GO:0016021|integral component of membrane	--	--	--	870	XP_003517958.1	XP_003517958.1 cysteine-rich repeat secretory protein 15 [Glycine max]	sp|Q6NKQ9|CRR15_ARATH	sp|Q6NKQ9|CRR15_ARATH Cysteine-rich repeat secretory protein 15 OS=Arabidopsis thaliana GN=CRRSP15 PE=1 SV=1	_	_	_	_	_	PF01657.14|Stress-antifung|Salt stress response/antifungal|Glyma.01G078000.1|m.1220:47-144;PF01657.14|Stress-antifung|Salt stress response/antifungal|Glyma.01G078000.1|m.1220:161-243
Glyma.01G078700	534.522455331693	0.617575707980859	9.73427232175431	4.05658262751054e-154	4.84188640479464e-153	up	yes	467.134497147595	587.168848092109	549.264020755374	0.716054367865764	0.655589354044329	0.481083402032485	Gm01	20572292	20572474	+	Glyma.01G078700	--	--	--	--	--	--	183	KHN21817.1	KHN21817.1 hypothetical protein glysoja_042914 [Glycine soja]	_	_	_	_	_	_	_	_
Glyma.01G078800	0	4.5209850609452	-8.82368092394189	7.28997828078644e-08	1.33548120497357e-07	down	yes	0	0	0	5.80456032422746	3.15174158449477	4.60665327411338	Gm01	20715032	20715418	+	Glyma.01G078800	--	--	GO:0005576|extracellular region	--	--	--	387	NP_001235244.1	NP_001235244.1 alpha-amylase inhibitor/lipid transfer/seed storage family protein precursor [Glycine max]	sp|Q8RW93|LBP65_ARATH	sp|Q8RW93|LBP65_ARATH Putative lipid-binding protein At4g00165 OS=Arabidopsis thaliana GN=At4g00165 PE=2 SV=1	_	_	_	_	_	PF14547.3|Hydrophob_seed|Hydrophobic seed protein|Glyma.01G078800.1|m.1227:44-128;PF14368.3|LTP_2|Probable lipid transfer|Glyma.01G078800.1|m.1227:41-127;PF00234.19|Tryp_alpha_amyl|Protease inhibitor/seed storage/LTP family|Glyma.01G078800.1|m.1227:48-127
Glyma.01G079300	40.9014227589508	15.4577226784674	1.40324290646572	6.87249853622422e-39	3.20670036713931e-38	up	yes	38.763270709649	44.6604786793597	39.2805188878436	16.3128875683378	15.020410611024	15.0398698560405	Gm01	20839863	20842936	-	Glyma.01G079300	--	--	--	--	--	--	840	XP_003516818.1	XP_003516818.1 U6 snRNA phosphodiesterase isoform X2 [Glycine max]	_	_	_	_	_	_	_	PF09749.6|HVSL|Uncharacterised conserved protein|Glyma.01G079300.2|m.1238:55-272
Glyma.01G080500	88.2132693159026	24.7070697920418	1.83565150187837	1.98512386250044e-102	1.77322283281978e-101	up	yes	88.5508678399444	88.2558877456598	87.8330523621036	25.6856357680653	26.2414413768729	22.1941322311873	Gm01	22510283	22511236	+	Glyma.01G080500	--	--	--	--	--	--	954	XP_006574065.1	XP_006574065.1 uncharacterized protein LOC102663973 [Glycine max]	_	_	_	_	_	_	_	_
Glyma.01G080600	15.8537526576679	3.14182279065135	2.33147576131305	1.79478430484924e-57	1.08732226490999e-56	up	yes	16.4186005341493	14.7546618375936	16.3879956012608	2.90668868894226	3.32414230698342	3.19463737602837	Gm01	22753964	22758967	+	Glyma.01G080600	--	GO:0006629|lipid metabolic process; GO:0006979|response to oxidative stress; GO:0009809|lignin biosynthetic process; GO:0010043|response to zinc ion; GO:0042542|response to hydrogen peroxide; GO:0046686|response to cadmium ion	GO:0005783|endoplasmic reticulum; GO:0005794|Golgi apparatus; GO:0005886|plasma membrane; GO:0009506|plasmodesma	GO:0003846|2-acylglycerol O-acyltransferase activity; GO:0004622|lysophospholipase activity; GO:0016787|hydrolase activity; GO:0090430|caffeoyl-CoA: alcohol caffeoyl transferase activity	ko:K01054|MGLL	ko00561|Glycerolipid metabolism; ko01100|Metabolic pathways; ko04723|Retrograde endocannabinoid signaling; ko04923|Regulation of lipolysis in adipocytes	1185	XP_003516824.1	XP_003516824.1 caffeoylshikimate esterase isoform X1 [Glycine max]	sp|Q9C942|CSE_ARATH	sp|Q9C942|CSE_ARATH Caffeoylshikimate esterase OS=Arabidopsis thaliana GN=CSE PE=1 SV=1	_	_	_	_	_	PF12146.5|Hydrolase_4|Serine aminopeptidase, S33|Glyma.01G080600.1|m.1247:131-373;PF00561.17|Abhydrolase_1|alpha/beta hydrolase fold|Glyma.01G080600.1|m.1247:134-263;PF12697.4|Abhydrolase_6|Alpha/beta hydrolase family|Glyma.01G080600.1|m.1247:137-376
Glyma.01G080700	2.06927018831836	12.3896429542754	-2.57614943423859	4.61180801068926e-27	1.69884048831926e-26	down	yes	1.3594508053048	3.16961021024727	1.67874954940302	12.5833715410483	12.2793790213946	12.3061783003833	Gm01	22919618	22934935	+	Glyma.01G080700	--	GO:0010584|pollen exine formation; GO:0080110|sporopollenin biosynthetic process	GO:0005829|cytosol	GO:0016491|oxidoreductase activity; GO:0050662|coenzyme binding	--	--	960	KHN24189.1	KHN24189.1 Bifunctional dihydroflavonol 4-reductase/flavanone 4-reductase [Glycine soja]	sp|Q9CA28|TKPR2_ARATH	sp|Q9CA28|TKPR2_ARATH Tetraketide alpha-pyrone reductase 2 OS=Arabidopsis thaliana GN=TKPR2 PE=1 SV=1	_	_	_	_	_	PF01370.18|Epimerase|NAD dependent epimerase/dehydratase family|Glyma.01G080700.1|m.1249:5-241;PF01073.16|3Beta_HSD|3-beta hydroxysteroid dehydrogenase/isomerase family|Glyma.01G080700.1|m.1249:6-236;PF13460.3|NAD_binding_10|NAD(P)H-binding|Glyma.01G080700.1|m.1249:8-188;PF07993.9|NAD_binding_4|Male sterility protein|Glyma.01G080700.1|m.1249:6-218;PF16363.2|GDP_Man_Dehyd|GDP-mannose 4,6 dehydrata…
Glyma.01G080900	6.02305923775486	20.3787811758259	-1.75681388167214	8.48994513177765e-24	2.87888981401047e-23	down	yes	5.77548731548563	5.89410540640117	6.39958499137778	21.2221678833311	19.5094741626282	20.4047014815184	Gm01	23107483	23110907	-	Glyma.01G080900	--	--	--	--	--	--	576	NP_001238071.2	NP_001238071.2 uncharacterized protein LOC100306644 precursor [Glycine max]	_	_	_	_	_	_	_	PF06749.9|DUF1218|Protein of unknown function (DUF1218)|Glyma.01G080900.1|m.1252:62-157
Glyma.01G081300	0.672186559903823	16.9580136998058	-4.63650754859406	5.93072662347188e-121	5.96450266586607e-120	down	yes	0.651077540604702	0.365447224336607	1.00003491477016	17.0203579668588	16.7167052189309	17.1369779136276	Gm01	23462178	23467185	-	Glyma.01G081300	--	GO:0010411|xyloglucan metabolic process; GO:0045493|xylan catabolic process; GO:0046686|response to cadmium ion; GO:0071555|cell wall organization	GO:0005618|cell wall; GO:0009505|plant-type cell wall; GO:0009506|plasmodesma; GO:0009507|chloroplast; GO:0048046|apoplast	GO:0009044|xylan 1,4-beta-xylosidase activity; GO:0030246|carbohydrate binding; GO:0046556|alpha-L-arabinofuranosidase activity; GO:0061634|alpha-D-xyloside xylohydrolase; GO:0080176|xyloglucan 1,6-alpha-xylosidase activity	ko:K15925|XYL1	--	2787	XP_003516826.1	XP_003516826.1 alpha-xylosidase 1 [Glycine max]	sp|Q9S7Y7|XYL1_ARATH	sp|Q9S7Y7|XYL1_ARATH Alpha-xylosidase 1 OS=Arabidopsis thaliana GN=XYL1 PE=1 SV=1	_	_	_	_	_	PF01055.23|Glyco_hydro_31|Glycosyl hydrolases family 31|Glyma.01G081300.1|m.1255:279-769;PF16863.2|NtCtMGAM_N|N-terminal barrel of NtMGAM and CtMGAM, maltase-glucoamylase|Glyma.01G081300.1|m.1255:58-187;PF13802.3|Gal_mutarotas_2|Galactose mutarotase-like|Glyma.01G081300.1|m.1255:190-258
Glyma.01G081600	3.39635665588471	15.836693017029	-2.21788039892944	1.26208754551569e-44	6.44233392081717e-44	down	yes	3.43599182342425	4.36388531995595	2.38919282427394	16.2648407837278	15.7330082936773	15.5122299736818	Gm01	23740769	23745562	+	Glyma.01G081600	--	GO:0010336|gibberellic acid homeostasis; GO:0042128|nitrate assimilation	GO:0005886|plasma membrane; GO:0016021|integral component of membrane; GO:0097708|intracellular vesicle	GO:0005215|transporter activity	--	--	1731	XP_006573238.1	XP_006573238.1 protein NRT1/ PTR FAMILY 3.1 [Glycine max]	sp|Q9SX20|PTR18_ARATH	sp|Q9SX20|PTR18_ARATH Protein NRT1/ PTR FAMILY 3.1 OS=Arabidopsis thaliana GN=NPF3.1 PE=2 SV=1	_	_	_	_	_	PF00854.18|PTR2|POT family|Glyma.01G081600.1|m.1265:83-513
Glyma.01G081900	0	1.6259787049019	-7.35401015900037	5.17865672602511e-09	1.01408612090233e-08	down	yes	0	0	0	1.76932296030158	1.4571017353056	1.65151141909853	Gm01	23862851	23877384	+	Glyma.01G081900	--	GO:0006086|acetyl-CoA biosynthetic process from pyruvate; GO:0006096|glycolytic process	GO:0009507|chloroplast; GO:0009534|chloroplast thylakoid; GO:0009570|chloroplast stroma; GO:0009941|chloroplast envelope; GO:0016020|membrane; GO:0022626|cytosolic ribosome	GO:0004742|dihydrolipoyllysine-residue acetyltransferase activity	ko:K00627|DLAT,aceF,pdhC	ko00010|Glycolysis / Gluconeogenesis; ko00020|Citrate cycle (TCA cycle); ko00620|Pyruvate metabolism; ko01100|Metabolic pathways; ko01110|Biosynthesis of secondary metabolites; ko01120|Microbial metabolism in diverse environments; ko01130|Biosynthesis of antibiotics; ko01200|Carbon metabolism	1386	XP_003517978.1	XP_003517978.1 dihydrolipoyllysine-residue acetyltransferase component 4 of pyruvate dehydrogenase complex, chloroplastic [Glycine max]	sp|Q9SQI8|ODP24_ARATH	sp|Q9SQI8|ODP24_ARATH Dihydrolipoyllysine-residue acetyltransferase component 4 of pyruvate dehydrogenase complex, chloroplastic OS=Arabidopsis thaliana GN=LTA2 PE=2 SV=1	_	_	_	_	_	PF00198.20|2-oxoacid_dh|2-oxoacid dehydrogenases acyltransferase (catalytic domain)|Glyma.01G081900.1|m.1267:241-459;PF00364.19|Biotin_lipoyl|Biotin-requiring enzyme|Glyma.01G081900.1|m.1267:50-120;PF02817.14|E3_binding|e3 binding domain|Glyma.01G081900.1|m.1267:167-201
Glyma.01G082000	0.22914648654093	16.3097379752332	-6.09257948790207	5.82616774965384e-32	2.38497487469484e-31	down	yes	0	0.333825438946615	0.353614020676174	16.8790278867709	16.5547592932276	15.4954267457012	Gm01	23922530	23925391	-	Glyma.01G082000	--	--	--	--	ko:K01246|tag	ko03410|Base excision repair	1017	XP_003516830.1	XP_003516830.1 uncharacterized protein LOC100810677 [Glycine max]	_	_	_	_	_	_	_	PF03352.10|Adenine_glyco|Methyladenine glycosylase|Glyma.01G082000.1|m.1268:149-323
Glyma.01G082400	135.783724793506	33.5474631913245	2.0167112491945	0	0	up	yes	136.054146441242	133.662593002762	137.634434936515	32.7063326061489	33.8293819121749	34.1066750556497	Gm01	24079810	24082646	+	Glyma.01G082400	--	--	--	--	--	--	2025	NP_001235277.2	NP_001235277.2 agenet and bromo-adjacent homology domain-containing protein [Glycine max]	_	_	_	_	_	_	_	PF05641.9|Agenet|Agenet domain|Glyma.01G082400.1|m.1271:376-452;PF01426.15|BAH|BAH domain|Glyma.01G082400.1|m.1271:146-253
Glyma.01G083000	144.326964295064	2.39894827712141	5.90489358951497	0	0	up	yes	138.154231229834	149.581890868193	145.244770787165	2.40946724349739	2.77165004135573	2.01572754651111	Gm01	24231850	24233668	+	Glyma.01G083000	--	--	--	--	ko:K19476|IST1	ko04144|Endocytosis	1212	NP_001239723.1	NP_001239723.1 uncharacterized protein LOC100812818 [Glycine max]	_	_	_	_	_	_	_	PF03398.11|Ist1|Regulator of Vps4 activity in the MVB pathway|Glyma.01G083000.1|m.1277:19-182
Glyma.01G083700	0.053997816670821	2.42309848996317	-5.24862822299669	1.58032809949153e-10	3.35172444604525e-10	down	yes	0	0	0.161993450012463	2.50720400671248	2.32980312785603	2.43228833532099	Gm01	24558871	24563405	+	Glyma.01G083700	--	--	GO:0009705|plant-type vacuole membrane; GO:0016021|integral component of membrane	GO:0015140|malate transmembrane transporter activity	--	--	1665	XP_003517985.1	XP_003517985.1 aluminum-activated malate transporter 4 [Glycine max]	sp|Q9C6L8|ALMT4_ARATH	sp|Q9C6L8|ALMT4_ARATH Aluminum-activated malate transporter 4 OS=Arabidopsis thaliana GN=ALMT4 PE=3 SV=1	_	_	_	_	_	PF11744.5|ALMT|Aluminium activated malate transporter|Glyma.01G083700.1|m.1282:68-539;PF13515.3|FUSC_2|Fusaric acid resistance protein-like|Glyma.01G083700.1|m.1282:104-227;PF04632.9|FUSC|Fusaric acid resistance protein family|Glyma.01G083700.1|m.1282:107-262
Glyma.01G084200	0.208187253158622	0.615323445357895	-1.51903578985526	0.0195310854156044	0.0245502072015455	down	yes	0.275998647146597	0.348563112329269	0	0.691898823041897	0.656935533416084	0.497135979615704	Gm01	24746731	24753092	-	Glyma.01G084200	--	GO:0006351|transcription, DNA-templated; GO:0009909|regulation of flower development	GO:0005634|nucleus	GO:0003677|DNA binding; GO:0003700|DNA-binding transcription factor activity; GO:0043565|sequence-specific DNA binding	ko:K14431|TGA	ko04075|Plant hormone signal transduction	1461	XP_014629584.1	XP_014629584.1 transcription factor TGA2.2 isoform X1 [Glycine max]	sp|Q9SX27|PAN_ARATH	sp|Q9SX27|PAN_ARATH Transcription factor PERIANTHIA OS=Arabidopsis thaliana GN=PAN PE=1 SV=1	_	_	_	_	_	PF14144.3|DOG1|Seed dormancy control|Glyma.01G084200.1|m.1292:285-359;PF00170.18|bZIP_1|bZIP transcription factor|Glyma.01G084200.1|m.1292:202-240;PF07716.12|bZIP_2|Basic region leucine zipper|Glyma.01G084200.1|m.1292:200-247
Glyma.01G084500	0.158903231168529	11.1592863071912	-6.04719626591956	4.15427082896096e-29	1.60067490203951e-28	down	yes	0.292198567739985	0.184511125765602	0	11.4624293141742	10.8671061404087	11.1483234669908	Gm01	24897112	24907280	-	Glyma.01G084500	--	--	--	--	--	--	1380	XP_006573246.1	XP_006573246.1 CTL-like protein DDB_G0274487 isoform X1 [Glycine max]	_	_	_	_	_	_	_	PF04515.9|Choline_transpo|Plasma-membrane choline transporter|Glyma.01G084500.1|m.1295:120-414
Glyma.01G084600	0.480843105397497	9.10378721699223	-4.21471683196186	9.73368301361371e-37	4.35807274182536e-36	down	yes	0.484989375321005	0.525000728982537	0.432539211888949	8.43995039308289	10.4306293824393	8.44078187545449	Gm01	25058317	25059771	-	Glyma.01G084600	--	GO:0009414|response to water deprivation; GO:0009627|systemic acquired resistance; GO:0009737|response to abscisic acid; GO:0030163|protein catabolic process	GO:0005783|endoplasmic reticulum	GO:0003677|DNA binding; GO:0004190|aspartic-type endopeptidase activity; GO:0070001|aspartic-type peptidase activity	--	--	1455	XP_003517994.1	XP_003517994.1 protein ASPARTIC PROTEASE IN GUARD CELL 1 [Glycine max]	sp|Q9LS40|ASPG1_ARATH	sp|Q9LS40|ASPG1_ARATH Protein ASPARTIC PROTEASE IN GUARD CELL 1 OS=Arabidopsis thaliana GN=ASPG1 PE=1 SV=1	_	_	_	_	_	PF14543.3|TAXi_N|Xylanase inhibitor N-terminal|Glyma.01G084600.1|m.1296:149-306;PF14541.3|TAXi_C|Xylanase inhibitor C-terminal|Glyma.01G084600.1|m.1296:329-480;PF00026.20|Asp|Eukaryotic aspartyl protease|Glyma.01G084600.1|m.1296:148-480
Glyma.01G084700	4.17117627343392	8.52693908624443	-1.02981001824732	5.83085616261095e-05	8.85258727390803e-05	down	yes	4.30805580642285	4.17121305683775	4.03425995704115	9.07985790461285	9.39958240520823	7.1013769489122	Gm01	25112337	25115513	-	Glyma.01G084700	--	GO:0030163|protein catabolic process	GO:0005840|ribosome; GO:0009570|chloroplast stroma	GO:0008233|peptidase activity	ko:K06891|clpS	--	468	NP_001235414.1	NP_001235414.1 uncharacterized protein LOC100500511 [Glycine max]	sp|Q9SX29|CLPS1_ARATH	sp|Q9SX29|CLPS1_ARATH ATP-dependent Clp protease adapter protein CLPS1, chloroplastic OS=Arabidopsis thaliana GN=CPLS1 PE=1 SV=1	_	_	_	_	_	PF02617.14|ClpS|ATP-dependent Clp protease adaptor protein ClpS|Glyma.01G084700.1|m.1297:74-141
Glyma.01G084800	1.76905333629532	15.6622008376174	-3.13902612223545	8.97897700755692e-57	5.39506322204192e-56	down	yes	2.22484525893344	1.09807991132953	1.98423483862298	15.4857850522098	16.0237713007342	15.4770461599081	Gm01	25188660	25192364	-	Glyma.01G084800	--	GO:0003333|amino acid transmembrane transport	GO:0005886|plasma membrane; GO:0016021|integral component of membrane	GO:0015171|amino acid transmembrane transporter activity	--	--	1314	XP_003516838.1	XP_003516838.1 lysine histidine transporter-like 6 [Glycine max]	sp|Q9C6M2|LHTL6_ARATH	sp|Q9C6M2|LHTL6_ARATH Lysine histidine transporter-like 6 OS=Arabidopsis thaliana GN=At1g25530 PE=2 SV=1	_	_	_	_	_	PF01490.15|Aa_trans|Transmembrane amino acid transporter protein|Glyma.01G084800.1|m.1298:26-421;PF03222.10|Trp_Tyr_perm|Tryptophan/tyrosine permease family|Glyma.01G084800.1|m.1298:28-157
Glyma.01G085700	54.9829265158042	0.0756205154990871	9.3270738264275	3.85510850936331e-135	4.18244050157295e-134	up	yes	57.5310081120583	54.5936655488727	52.8241058864817	0.0685703554785112	0.0292973997045451	0.128993791314205	Gm01	25407341	25409562	+	Glyma.01G085700	--	GO:0008152|metabolic process	GO:0043231|intracellular membrane-bounded organelle	GO:0080043|quercetin 3-O-glucosyltransferase activity; GO:0080044|quercetin 7-O-glucosyltransferase activity	--	--	1365	XP_003516841.1	XP_003516841.1 UDP-glycosyltransferase 83A1 [Glycine max]	sp|Q9SGA8|U83A1_ARATH	sp|Q9SGA8|U83A1_ARATH UDP-glycosyltransferase 83A1 OS=Arabidopsis thaliana GN=UGT83A1 PE=2 SV=1	_	_	_	_	_	PF00201.15|UDPGT|UDP-glucoronosyl and UDP-glucosyl transferase|Glyma.01G085700.1|m.1304:262-427
Glyma.01G086201	9.43274600151204	4.46628014103738	1.07690613614051	2.62063483928363e-21	8.27297036035312e-21	up	yes	9.31843331574152	9.37396259591869	9.6058420928759	4.32223728104464	4.49678155969342	4.57982158237407	Gm01	25608665	25659965	-	Glyma.01G086201	--	GO:0006351|transcription, DNA-templated; GO:0009585|red, far-red light phototransduction; GO:0009867|jasmonic acid mediated signaling pathway; GO:0009908|flower development; GO:0009909|regulation of flower development; GO:0009911|positive regulation of flower development; GO:0010114|response to red light; GO:0010218|response to far red light; GO:0031349|positive regulation of defense response; GO…	GO:0005634|nucleus; GO:0016592|mediator complex	GO:0003677|DNA binding; GO:0003713|transcription coactivator activity	ko:K15168|MED25	--	2499	XP_006573256.1	XP_006573256.1 mediator of RNA polymerase II transcription subunit 25 isoform X1 [Glycine max]	sp|Q7XYY2|MED25_ARATH	sp|Q7XYY2|MED25_ARATH Mediator of RNA polymerase II transcription subunit 25 OS=Arabidopsis thaliana GN=MED25 PE=1 SV=1	_	_	_	_	_	PF11265.5|Med25_VWA|Mediator complex subunit 25 von Willebrand factor type A|Glyma.01G086201.1|m.1309:3-225
Glyma.01G086700	73.6740811226811	10.669176697091	2.78655254200072	2.93097612522696e-194	4.2194048023491e-193	up	yes	70.4775255952849	71.9949464588202	78.5497713139382	10.5585716055635	11.6991070385972	9.7498514471123	Gm01	25906609	25908722	-	Glyma.01G086700	--	GO:0006351|transcription, DNA-templated; GO:0006355|regulation of transcription, DNA-templated; GO:0009737|response to abscisic acid; GO:0055062|phosphate ion homeostasis	GO:0005634|nucleus	GO:0003677|DNA binding; GO:0003700|DNA-binding transcription factor activity	--	--	1140	XP_003516846.1	XP_003516846.1 transcription factor HHO2 [Glycine max]	sp|Q8VZS3|HHO2_ARATH	sp|Q8VZS3|HHO2_ARATH Transcription factor HHO2 OS=Arabidopsis thaliana GN=HHO2 PE=1 SV=1	_	_	_	_	_	PF00249.28|Myb_DNA-binding|Myb-like DNA-binding domain|Glyma.01G086700.1|m.1314:213-263
Glyma.01G086900	8.56560056029021	1.38076562531059	2.62435839418244	1.48953011464905e-21	4.74135417803105e-21	up	yes	9.18827527463623	9.83578839693196	6.67273800930244	1.46247711294012	1.56214650768375	1.11767325530789	Gm01	26267089	26268037	-	Glyma.01G086900	--	GO:0006636|unsaturated fatty acid biosynthetic process; GO:0007623|circadian rhythm; GO:0009611|response to wounding; GO:0009625|response to insect; GO:0009637|response to blue light; GO:0009646|response to absence of light; GO:0009651|response to salt stress; GO:0009695|jasmonic acid biosynthetic process; GO:0009723|response to ethylene; GO:0009734|auxin-activated signaling pathway; GO:0009737|r…	GO:0009507|chloroplast	GO:0046423|allene-oxide cyclase activity	ko:K10525|AOC	ko00592|alpha-Linolenic acid metabolism; ko01100|Metabolic pathways; ko01110|Biosynthesis of secondary metabolites	768	NP_001241361.1	NP_001241361.1 allene oxide cyclase 4, chloroplastic-like [Glycine max]	sp|A2XID3|AOC_ORYSI	sp|A2XID3|AOC_ORYSI Allene oxide cyclase, chloroplastic OS=Oryza sativa subsp. indica GN=AOC PE=2 SV=1	_	_	_	_	_	PF06351.8|Allene_ox_cyc|Allene oxide cyclase|Glyma.01G086900.1|m.1317:80-253
Glyma.01G087500	40.5284335400116	18.6371465678713	1.12033545955692	6.99793626006418e-37	3.14218196786165e-36	up	yes	41.8071639063819	40.8576324898791	38.9205042237737	17.9579527329541	19.3549276048118	18.5985593658481	Gm01	26491095	26492249	-	Glyma.01G087500	--	GO:0006351|transcription, DNA-templated; GO:0009873|ethylene-activated signaling pathway; GO:0048573|photoperiodism, flowering	GO:0005634|nucleus	GO:0003677|DNA binding; GO:0003700|DNA-binding transcription factor activity	ko:K09287|RAV	--	1155	XP_003516851.1	XP_003516851.1 AP2/ERF and B3 domain-containing transcription repressor TEM1 [Glycine max]	sp|Q9C6M5|RAVL1_ARATH	sp|Q9C6M5|RAVL1_ARATH AP2/ERF and B3 domain-containing transcription repressor TEM1 OS=Arabidopsis thaliana GN=TEM1 PE=1 SV=1	_	_	_	_	_	PF02362.18|B3|B3 DNA binding domain|Glyma.01G087500.1|m.1327:205-313;PF00847.17|AP2|AP2 domain|Glyma.01G087500.1|m.1327:75-123
Glyma.01G087700	0.751557370349303	6.15214690254462	-3.01640844755989	3.98305297600587e-35	1.73177309632276e-34	down	yes	0.566339920619633	0.953653009575021	0.734679180853256	5.91802791687802	6.53580397903233	6.0026088117235	Gm01	26633242	26644790	-	Glyma.01G087700	--	--	--	--	--	--	1929	XP_003518009.1	XP_003518009.1 receptor-like protein 4 [Glycine max]	_	_	_	_	_	_	_	PF12819.4|Malectin_like|Carbohydrate-binding protein of the ER|Glyma.01G087700.1|m.1328:43-380;PF11721.5|Malectin|Di-glucose binding within endoplasmic reticulum|Glyma.01G087700.1|m.1328:215-376
Glyma.01G087800	0.453012632578757	3.66280638865928	-2.9877593858365	1.15017733275971e-11	2.57451615012874e-11	down	yes	0.396493631741572	0.166912719473308	0.795631546521391	3.38684965230735	3.81427945710944	3.78729005656104	Gm01	26678822	26679838	+	Glyma.01G087800	--	GO:0000271|polysaccharide biosynthetic process; GO:0045489|pectin biosynthetic process; GO:0071555|cell wall organization	GO:0000139|Golgi membrane; GO:0005794|Golgi apparatus; GO:0016021|integral component of membrane	GO:0016757|transferase activity, transferring glycosyl groups; GO:0047262|polygalacturonate 4-alpha-galacturonosyltransferase activity	--	--	1017	XP_003516853.1	XP_003516853.1 probable galacturonosyltransferase-like 3 [Glycine max]	sp|Q0V7R1|GATL3_ARATH	sp|Q0V7R1|GATL3_ARATH Probable galacturonosyltransferase-like 3 OS=Arabidopsis thaliana GN=GATL3 PE=2 SV=1	_	_	_	_	_	PF01501.17|Glyco_transf_8|Glycosyl transferase family 8|Glyma.01G087800.1|m.1332:53-310
Glyma.01G087900	0.132461252715666	3.49947246196418	-4.62261269658812	1.7174951569546e-17	4.83778697175718e-17	down	yes	0	0.293685528900266	0.103698229246733	3.85405733292455	3.21726505665526	3.42709499631273	Gm01	26716073	26721678	+	Glyma.01G087900	--	GO:0007623|circadian rhythm; GO:0009643|photosynthetic acclimation; GO:0042548|regulation of photosynthesis, light reaction	GO:0009507|chloroplast; GO:0009535|chloroplast thylakoid membrane; GO:0042651|thylakoid membrane	GO:0004672|protein kinase activity; GO:0004674|protein serine/threonine kinase activity; GO:0005524|ATP binding	--	--	1734	XP_003516854.1	XP_003516854.1 serine/threonine-protein kinase STN7, chloroplastic [Glycine max]	sp|Q9S713|STT7_ARATH	sp|Q9S713|STT7_ARATH Serine/threonine-protein kinase STN7, chloroplastic OS=Arabidopsis thaliana GN=STN7 PE=1 SV=1	_	_	_	_	_	PF00069.22|Pkinase|Protein kinase domain|Glyma.01G087900.1|m.1334:153-344;PF07714.14|Pkinase_Tyr|Protein tyrosine kinase|Glyma.01G087900.1|m.1334:152-344
Glyma.01G088000	2.33199616262939	11.4355368233671	-2.28897451327643	1.70980938230966e-05	2.69448931764372e-05	down	yes	2.80023627417485	2.94705270320059	1.24869951051274	12.6098026626837	10.6920249859244	11.0047828214931	Gm01	26733313	26733456	+	Glyma.01G088000	--	--	--	--	--	--	144	KHN10788.1	KHN10788.1 hypothetical protein glysoja_034134, partial [Glycine soja]	_	_	_	_	_	_	_	_
Glyma.01G088300	0	3.40140672788332	-8.41422296153019	5.49170479423056e-11	1.19227573664542e-10	down	yes	0	0	0	3.87304283702763	3.41213681041728	2.91904053620506	Gm01	26864509	26867664	-	Glyma.01G088300	--	GO:0006351|transcription, DNA-templated; GO:0006355|regulation of transcription, DNA-templated	GO:0005634|nucleus	GO:0003677|DNA binding; GO:0003700|DNA-binding transcription factor activity; GO:0046983|protein dimerization activity	--	--	1131	XP_006573268.1	XP_006573268.1 transcription factor bHLH30 [Glycine max]	sp|Q9S7Y1|BH030_ARATH	sp|Q9S7Y1|BH030_ARATH Transcription factor bHLH30 OS=Arabidopsis thaliana GN=BHLH30 PE=1 SV=1	_	_	_	_	_	PF00010.23|HLH|Helix-loop-helix DNA-binding domain|Glyma.01G088300.1|m.1336:181-227
Glyma.01G088501	0.726688147715587	7.14186372739509	-3.27919331049769	3.25659921796853e-08	6.08932417847233e-08	down	yes	0.605456491713481	0.764640701370963	0.809967250062317	8.31986979805935	7.68594846303022	5.41977292109569	Gm01	26920345	26922198	-	Glyma.01G088501	--	GO:0006468|protein phosphorylation; GO:0009729|detection of brassinosteroid stimulus; GO:0009733|response to auxin; GO:0009742|brassinosteroid mediated signaling pathway; GO:0009825|multidimensional cell growth; GO:0009965|leaf morphogenesis; GO:0016032|viral process; GO:0046777|protein autophosphorylation; GO:0046827|positive regulation of protein export from nucleus; GO:0048765|root hair cell d…	GO:0005886|plasma membrane	GO:0004672|protein kinase activity; GO:0004674|protein serine/threonine kinase activity; GO:0005524|ATP binding; GO:0042802|identical protein binding	--	--	333	KRH75502.1	KRH75502.1 hypothetical protein GLYMA_01G088500 [Glycine max]	sp|Q39011|KSG7_ARATH	sp|Q39011|KSG7_ARATH Shaggy-related protein kinase eta OS=Arabidopsis thaliana GN=ASK7 PE=1 SV=2	_	_	_	_	_	_
Glyma.01G089300	0.124651907160473	1.53880616506988	-3.52385003152492	1.9548465672574e-12	4.53361675266086e-12	down	yes	0.312100637369333	0	0.0618550841120861	1.63564003769898	1.37567769510506	1.6051007624056	Gm01	27072778	27081404	-	Glyma.01G089300	--	GO:0009902|chloroplast relocation	GO:0009507|chloroplast; GO:0009707|chloroplast outer membrane	--	--	--	2907	XP_006573276.1	XP_006573276.1 protein CHUP1, chloroplastic [Glycine max]	sp|Q9LI74|CHUP1_ARATH	sp|Q9LI74|CHUP1_ARATH Protein CHUP1, chloroplastic OS=Arabidopsis thaliana GN=CHUP1 PE=1 SV=1	_	_	_	_	_	_
Glyma.01G090002	0.357426653470703	1.76580017725445	-2.27294106109058	0.000366623808640502	0.000526797031109355	down	yes	0	0.894599397651403	0.177680562760706	1.93609618324405	1.75190923233256	1.60939511618674	Gm01	27296027	27300287	+	Glyma.01G090002	--	GO:0006997|nucleus organization; GO:0097298|regulation of nucleus size	GO:0000789|cytoplasmic chromatin; GO:0005634|nucleus; GO:0005635|nuclear envelope; GO:0005652|nuclear lamina; GO:0005654|nucleoplasm; GO:0005829|cytosol; GO:0031965|nuclear membrane; GO:0034399|nuclear periphery	--	--	--	1518	XP_025983860.1	XP_025983860.1 protein CROWDED NUCLEI 2-like isoform X1 [Glycine max]	sp|F4HRT5|CRWN1_ARATH	sp|F4HRT5|CRWN1_ARATH Protein CROWDED NUCLEI 1 OS=Arabidopsis thaliana GN=CRWN1 PE=1 SV=1	_	_	_	_	_	_
Glyma.01G090102	0.59741691357366	2.06205701089691	-1.77030471196616	8.86192711364111e-06	1.42704036828272e-05	down	yes	0.852503220890441	0.179439995459148	0.760307524371392	2.00521174836949	1.91640918997595	2.2645500943453	Gm01	27300336	27301754	+	Glyma.01G090102	--	GO:0006997|nucleus organization	GO:0005652|nuclear lamina; GO:0005654|nucleoplasm; GO:0005730|nucleolus; GO:0005737|cytoplasm; GO:0009506|plasmodesma; GO:0031965|nuclear membrane	--	--	--	1419	XP_025983863.1	XP_025983863.1 protein CROWDED NUCLEI 1-like [Glycine max]	sp|Q9CA42|CRWN3_ARATH	sp|Q9CA42|CRWN3_ARATH Protein CROWDED NUCLEI 3 OS=Arabidopsis thaliana GN=CRWN3 PE=1 SV=1	_	_	_	_	_	_
Glyma.01G090400	88.2880039742626	3.34356656333731	4.71861268250177	1.24176113281078e-119	1.23691190651835e-118	up	yes	84.1839452530882	102.445756284733	78.2343103849665	3.87530777435923	2.52574424821289	3.62964766743982	Gm01	27376402	27376686	+	Glyma.01G090400	--	GO:0010227|floral organ abscission	GO:0005615|extracellular space	--	--	--	285	KRH75534.1	KRH75534.1 hypothetical protein GLYMA_01G090400 [Glycine max]	sp|Q29PV4|IDL1_ARATH	sp|Q29PV4|IDL1_ARATH Protein IDA-LIKE 1 OS=Arabidopsis thaliana GN=IDL1 PE=1 SV=1	_	_	_	_	_	_
Glyma.01G090900	6.50807364346873	1.44586646703832	2.1625676155059	1.30926882411148e-09	2.64970155499729e-09	up	yes	7.68692310557802	5.17756710209358	6.6597307227346	1.63134701922732	1.21976755632649	1.48648482556116	Gm01	27515964	27517216	-	Glyma.01G090900	--	GO:0006203|dGTP catabolic process; GO:0006974|cellular response to DNA damage stimulus	GO:0005829|cytosol	GO:0000210|NAD+ diphosphatase activity; GO:0008413|8-oxo-7,8-dihydroguanosine triphosphate pyrophosphatase activity; GO:0019177|dihydroneopterin triphosphate pyrophosphohydrolase activity; GO:0035539|8-oxo-7,8-dihydrodeoxyguanosine triphosphate pyrophosphatase activity; GO:0046872|metal ion binding	ko:K03574|mutT,NUDT15,MTH2	--	459	XP_003516865.1	XP_003516865.1 nudix hydrolase 1 [Glycine max]	sp|Q9CA40|NUDT1_ARATH	sp|Q9CA40|NUDT1_ARATH Nudix hydrolase 1 OS=Arabidopsis thaliana GN=NUDT1 PE=1 SV=1	_	_	_	_	_	PF00293.25|NUDIX|NUDIX domain|Glyma.01G090900.1|m.1363:15-138
Glyma.01G091300	2.83025910162913	28.1186675155046	-3.30794676210402	2.38603936414329e-15	6.23677436650024e-15	down	yes	2.3580937045683	2.9780743106027	3.15460928971639	31.9658155399123	28.0638249801432	24.3263620264584	Gm01	27677312	27677808	+	Glyma.01G091300	--	--	--	--	--	--	171	KRH75543.1	KRH75543.1 hypothetical protein GLYMA_01G091300 [Glycine max]	_	_	_	_	_	_	_	_
Glyma.01G091400	708.698711586931	2.52230637206536	8.12859701246873	0	0	up	yes	715.16162819209	706.78354351967	704.150963049034	2.8552766530615	2.46730800596632	2.24433445716826	Gm01	27679737	27681505	-	Glyma.01G091400	--	GO:0009813|flavonoid biosynthetic process	--	GO:0016210|naringenin-chalcone synthase activity	ko:K00660|CHS	ko00941|Flavonoid biosynthesis; ko01100|Metabolic pathways; ko01110|Biosynthesis of secondary metabolites; ko04712|Circadian rhythm - plant	1167	XP_003516867.1	XP_003516867.1 chalcone synthase 6 [Glycine max]	sp|P30080|CHS6_SOYBN	sp|P30080|CHS6_SOYBN Chalcone synthase 6 OS=Glycine max GN=CHS6 PE=3 SV=1	_	_	_	_	_	PF00195.16|Chal_sti_synt_N|Chalcone and stilbene synthases, N-terminal domain|Glyma.01G091400.1|m.1367:5-228;PF02797.12|Chal_sti_synt_C|Chalcone and stilbene synthases, C-terminal domain|Glyma.01G091400.1|m.1367:237-387;PF08541.7|ACP_syn_III_C|3-Oxoacyl-[acyl-carrier-protein (ACP)] synthase III C terminal|Glyma.01G091400.1|m.1367:300-384;PF08392.9|FAE1_CUT1_RppA|FAE1/Type III polyketide synthase-…
Glyma.01G091800	1.15753740446965	6.06727191100383	-2.37995507240553	1.99355591191658e-38	9.21203674541697e-38	down	yes	1.18797902540751	1.03593367748869	1.24869951051274	6.02717840484414	6.13497537563074	6.03966195253661	Gm01	27925960	27931801	+	Glyma.01G091800	--	GO:0006817|phosphate ion transport; GO:0016036|cellular response to phosphate starvation	GO:0005802|trans-Golgi network; GO:0005886|plasma membrane; GO:0016021|integral component of membrane	--	--	--	2376	XP_003516868.1	XP_003516868.1 phosphate transporter PHO1 homolog 1 [Glycine max]	sp|Q93ZF5|PHO11_ARATH	sp|Q93ZF5|PHO11_ARATH Phosphate transporter PHO1 homolog 1 OS=Arabidopsis thaliana GN=PHO1-H1 PE=2 SV=1	_	_	_	_	_	PF03124.11|EXS|EXS family|Glyma.01G091800.1|m.1368:435-768;PF03105.16|SPX|SPX domain|Glyma.01G091800.1|m.1368:2-345
Glyma.01G092300	8.85863048319432	32.651953235161	-1.88082782671972	5.04436762618258e-41	2.44101741438445e-40	down	yes	6.84275918634727	9.0533459042322	10.6797863590035	33.1962804942568	34.0529003565874	30.7066788546389	Gm01	28002763	28003691	-	Glyma.01G092300	--	--	--	--	--	--	825	_	_	_	_	_	_	_	_	_	_
Glyma.01G092900	98.6264629993827	4.36355812349432	4.49524169500259	0	0	up	yes	101.873483135535	99.5754788257399	94.4304270368732	4.434025688874	4.02466614289877	4.63198253871018	Gm01	28099313	28106785	+	Glyma.01G092900	--	GO:0048194|Golgi vesicle budding	GO:0000139|Golgi membrane; GO:0005802|trans-Golgi network; GO:0005886|plasma membrane; GO:0016021|integral component of membrane	GO:0000287|magnesium ion binding; GO:0005524|ATP binding; GO:0140326|ATPase-coupled intramembrane lipid transporter activity	ko:K01530|E3.6.3.1	--	3597	XP_003516268.2	XP_003516268.2 putative phospholipid-transporting ATPase 9 [Glycine max]	sp|Q9SX33|ALA9_ARATH	sp|Q9SX33|ALA9_ARATH Putative phospholipid-transporting ATPase 9 OS=Arabidopsis thaliana GN=ALA9 PE=3 SV=1	_	_	_	_	_	PF16212.2|PhoLip_ATPase_C|Phospholipid-translocating P-type ATPase C-terminal|Glyma.01G092900.1|m.1374:893-1143;PF16209.2|PhoLip_ATPase_N|Phospholipid-translocating ATPase N-terminal|Glyma.01G092900.1|m.1374:48-114;PF13246.3|Cation_ATPase|Cation transport ATPase (P-type)|Glyma.01G092900.1|m.1374:533-625
Glyma.01G094900	37.6993300072782	2.28250812980643	4.03992276282253	1.81931164741654e-131	1.93956645754763e-130	up	yes	36.7329624130115	38.6782500531838	37.6867775556393	1.69246666439975	2.30084921241311	2.85420851260643	Gm01	29339154	29344971	+	Glyma.01G094900	--	GO:0006952|defense response; GO:0043068|positive regulation of programmed cell death	--	GO:0004197|cysteine-type endopeptidase activity	--	--	1095	XP_003516790.1	XP_003516790.1 metacaspase-1 [Glycine max]	sp|Q7XJE6|MCA1_ARATH	sp|Q7XJE6|MCA1_ARATH Metacaspase-1 OS=Arabidopsis thaliana GN=AMC1 PE=1 SV=1	_	_	_	_	_	PF00656.19|Peptidase_C14|Caspase domain|Glyma.01G094900.1|m.1404:71-350;PF06943.9|zf-LSD1|LSD1 zinc finger|Glyma.01G094900.1|m.1404:9-33
Glyma.01G096000	220.316672098551	52.2907191967669	2.07474146354202	3.22367736726131e-259	5.73088952718859e-258	up	yes	213.720402650767	216.143270106965	231.086343537921	52.906091476522	52.7842641762184	51.1818019375603	Gm01	29613058	29614749	+	Glyma.01G096000	--	--	--	--	--	--	633	XP_006573204.1	XP_006573204.1 uncharacterized protein LOC100777527 [Glycine max]	_	_	_	_	_	_	_	PF04640.11|PLATZ|PLATZ transcription factor|Glyma.01G096000.1|m.1408:70-141
Glyma.01G096300	75.8323013589806	31.0824138819088	1.28644011634842	3.98122732522482e-49	2.1637241626281e-48	up	yes	79.613255378992	80.0197062068443	67.8639424911054	32.7386258435523	30.1269122623016	30.3817035398724	Gm01	31547144	31552439	-	Glyma.01G096300	--	--	GO:0005829|cytosol	GO:0005096|GTPase activator activity; GO:0046872|metal ion binding	ko:K12493|ARFGAP2_3	ko04144|Endocytosis	1239	XP_003516792.1	XP_003516792.1 probable ADP-ribosylation factor GTPase-activating protein AGD8 [Glycine max]	sp|Q8H100|AGD8_ARATH	sp|Q8H100|AGD8_ARATH Probable ADP-ribosylation factor GTPase-activating protein AGD8 OS=Arabidopsis thaliana GN=AGD8 PE=1 SV=1	_	_	_	_	_	PF01412.15|ArfGap|Putative GTPase activating protein for Arf|Glyma.01G096300.5|m.1428:11-109
Glyma.01G096600	1.56235060683018	6.5146059608217	-2.05296782656735	3.36046305006203e-28	1.27288026761507e-27	down	yes	1.52740160409537	1.37467536751175	1.78497484888341	6.17143947011221	6.63381756241042	6.73856084994247	Gm01	31951673	31953586	+	Glyma.01G096600	--	GO:0006351|transcription, DNA-templated; GO:0009269|response to desiccation; GO:0009611|response to wounding; GO:0009737|response to abscisic acid; GO:0009738|abscisic acid-activated signaling pathway; GO:0009753|response to jasmonic acid; GO:0009963|positive regulation of flavonoid biosynthetic process; GO:0010200|response to chitin; GO:0043619|regulation of transcription from RNA polymerase II …	GO:0005634|nucleus	GO:0003677|DNA binding; GO:0003700|DNA-binding transcription factor activity; GO:0043565|sequence-specific DNA binding; GO:0046983|protein dimerization activity	ko:K13422|MYC2	ko04016|MAPK signaling pathway - plant; ko04075|Plant hormone signal transduction	1914	XP_003516794.1	XP_003516794.1 transcription factor MYC2 [Glycine max]	sp|Q39204|MYC2_ARATH	sp|Q39204|MYC2_ARATH Transcription factor MYC2 OS=Arabidopsis thaliana GN=MYC2 PE=1 SV=2	_	_	_	_	_	PF14215.3|bHLH-MYC_N|bHLH-MYC and R2R3-MYB transcription factors N-terminal|Glyma.01G096600.1|m.1432:64-246;PF00010.23|HLH|Helix-loop-helix DNA-binding domain|Glyma.01G096600.1|m.1432:451-496
Glyma.01G096800	13.98782059392	1.77978046764247	2.96734767847801	5.53638832274683e-44	2.80278641419858e-43	up	yes	14.7157244201465	12.7800464811899	14.4676908804235	1.39859880225998	1.81568109031013	2.12506151035729	Gm01	32103817	32104686	+	Glyma.01G096800	--	GO:0009960|endosperm development; GO:0080113|regulation of seed growth	GO:0043078|polar nucleus	--	--	--	870	XP_003517925.1	XP_003517925.1 protein HAIKU1 [Glycine max]	sp|O82170|IKU1_ARATH	sp|O82170|IKU1_ARATH Protein HAIKU1 OS=Arabidopsis thaliana GN=IKU1 PE=1 SV=1	_	_	_	_	_	PF05678.11|VQ|VQ motif|Glyma.01G096800.1|m.1434:46-71
Glyma.01G097000	2.27401393755278	18.654235971138	-3.03063309300077	5.75391030024145e-33	2.40281228703389e-32	down	yes	2.65696837177521	2.6317866000675	1.53328684081564	17.0073617499864	20.4604863518021	18.4948598116256	Gm01	32153862	32154506	-	Glyma.01G097000	--	GO:0009738|abscisic acid-activated signaling pathway; GO:0080163|regulation of protein serine/threonine phosphatase activity	GO:0005634|nucleus; GO:0005737|cytoplasm; GO:0005886|plasma membrane	GO:0004864|protein phosphatase inhibitor activity; GO:0010427|abscisic acid binding; GO:0038023|signaling receptor activity; GO:0042802|identical protein binding; GO:0042803|protein homodimerization activity	ko:K14496|PYL	ko04016|MAPK signaling pathway - plant; ko04075|Plant hormone signal transduction	645	NP_001240109.1	NP_001240109.1 abscisic acid receptor PYR1-like protein [Glycine max]	sp|Q8VZS8|PYL1_ARATH	sp|Q8VZS8|PYL1_ARATH Abscisic acid receptor PYL1 OS=Arabidopsis thaliana GN=PYL1 PE=1 SV=1	_	_	_	_	_	PF10604.6|Polyketide_cyc2|Polyketide cyclase / dehydrase and lipid transport|Glyma.01G097000.1|m.1436:57-197;PF03364.17|Polyketide_cyc|Polyketide cyclase / dehydrase and lipid transport|Glyma.01G097000.1|m.1436:59-192
Glyma.01G097200	35.2333095756914	10.4625565368879	1.75073573633155	1.6838218044152e-77	1.24854444089228e-76	up	yes	36.3285971952791	33.8033215382008	35.5680099935942	10.2809029386259	11.2873394470086	9.81942722502907	Gm01	32590687	32595892	-	Glyma.01G097200	--	--	--	--	ko:K15193|SPTY2D1,SPT2	--	1458	XP_006573291.1	XP_006573291.1 protein SPT2 homolog isoform X1 [Glycine max]	_	_	_	_	_	_	_	PF08243.8|SPT2|SPT2 chromatin protein|Glyma.01G097200.1|m.1439:383-476
Glyma.01G097400	55.6997224532254	0.0380354724460913	10.1796132360257	1.18691602655282e-121	1.20174811450592e-120	up	yes	49.9123778423031	59.3733490059912	57.8134405113818	0.0288439245695432	0.0513494486346997	0.0339130441340311	Gm01	32611595	32619510	-	Glyma.01G097400	--	GO:0006094|gluconeogenesis; GO:0009817|defense response to fungus, incompatible interaction; GO:0016036|cellular response to phosphate starvation; GO:0046686|response to cadmium ion	GO:0005634|nucleus; GO:0005730|nucleolus; GO:0005829|cytosol; GO:0016020|membrane	GO:0004612|phosphoenolpyruvate carboxykinase (ATP) activity; GO:0005524|ATP binding	ko:K01610|E4.1.1.49,pckA	ko00010|Glycolysis / Gluconeogenesis; ko00020|Citrate cycle (TCA cycle); ko00620|Pyruvate metabolism; ko00710|Carbon fixation in photosynthetic organisms; ko01100|Metabolic pathways; ko01110|Biosynthesis of secondary metabolites; ko01120|Microbial metabolism in diverse environments; ko01130|Biosynthesis of antibiotics; ko01200|Carbon metabolism	1947	XP_003516278.1	XP_003516278.1 phosphoenolpyruvate carboxykinase (ATP) isoform X2 [Glycine max]	sp|Q9T074|PCKA_ARATH	sp|Q9T074|PCKA_ARATH Phosphoenolpyruvate carboxykinase (ATP) OS=Arabidopsis thaliana GN=PCKA PE=1 SV=1	_	_	_	_	_	PF01293.17|PEPCK_ATP|Phosphoenolpyruvate carboxykinase|Glyma.01G097400.3|m.1443:127-594
Glyma.01G097500	21.8731367139287	4.13762154792322	2.39946338213523	4.03493105803306e-64	2.63548655127785e-63	up	yes	21.3550728946419	21.8577665912148	22.4065706559295	3.84891172900877	3.92434561930274	4.63960729545814	Gm01	32681748	32696647	-	Glyma.01G097500	--	GO:0060548|negative regulation of cell death	GO:0005739|mitochondrion; GO:0005783|endoplasmic reticulum; GO:0005829|cytosol	GO:0003725|double-stranded RNA binding; GO:0004860|protein kinase inhibitor activity; GO:0017150|tRNA dihydrouridine synthase activity; GO:0050660|flavin adenine dinucleotide binding	ko:K05543|DUS2	--	963	XP_006573297.1	XP_006573297.1 tRNA-dihydrouridine(20) synthase [NAD(P)+]-like isoform X2 [Glycine max]	sp|Q9NX74|DUS2L_HUMAN	sp|Q9NX74|DUS2L_HUMAN tRNA-dihydrouridine(20) synthase [NAD(P)+]-like OS=Homo sapiens GN=DUS2 PE=1 SV=1	_	_	_	_	_	PF01207.14|Dus|Dihydrouridine synthase (Dus)|Glyma.01G097500.1|m.1444:8-282
Glyma.01G097900	0.065302129987061	4.49233225097916	-5.90183804124093	4.13933153645908e-17	1.1505196663005e-16	down	yes	0.10355265112511	0	0.0923537388360731	4.30735940238512	5.03224596620057	4.13739138435179	Gm01	32883729	32885767	-	Glyma.01G097900	--	--	--	--	--	--	1947	XP_003516882.1	XP_003516882.1 E3 ubiquitin-protein ligase WAVH1 [Glycine max]	_	_	_	_	_	_	_	PF00092.25|VWA|von Willebrand factor type A domain|Glyma.01G097900.1|m.1446:279-392;PF13519.3|VWA_2|von Willebrand factor type A domain|Glyma.01G097900.1|m.1446:280-389;PF17123.2|zf-RING_11|RING-like zinc finger|Glyma.01G097900.1|m.1446:111-140;PF13639.3|zf-RING_2|Ring finger domain|Glyma.01G097900.1|m.1446:110-156;PF13768.3|VWA_3|von Willebrand factor type A domain|Glyma.01G097900.1|m.1446:279-3…
Glyma.01G098000	8.91210737521815	36.1589158116829	-2.01929393707379	1.11319880602182e-78	8.32059928052127e-78	down	yes	8.95028790437195	8.96344702551027	8.82258719577224	36.1972653059961	34.7398024108752	37.5396797181773	Gm01	33154029	33157714	-	Glyma.01G098000	--	GO:0006351|transcription, DNA-templated; GO:0009733|response to auxin; GO:0009734|auxin-activated signaling pathway	GO:0005634|nucleus	GO:0003700|DNA-binding transcription factor activity; GO:0043565|sequence-specific DNA binding	ko:K14484|IAA	ko04075|Plant hormone signal transduction	1053	NP_001237053.2	NP_001237053.2 AUX/IAA superfamily protein [Glycine max]	sp|Q38827|IAA9_ARATH	sp|Q38827|IAA9_ARATH Auxin-responsive protein IAA9 OS=Arabidopsis thaliana GN=IAA9 PE=1 SV=1	_	_	_	_	_	PF02309.13|AUX_IAA|AUX/IAA family|Glyma.01G098000.3|m.1450:72-341
Glyma.01G098200	36.4362818896575	0.00858072734619343	10.937748951084	6.24497196988288e-24	2.12579685431907e-23	up	yes	36.5504524208086	32.0639334108224	40.6944598373415	0	0	0.0257421820385803	Gm01	33244713	33246139	+	Glyma.01G098200	--	--	--	--	--	--	855	XP_006573301.1	XP_006573301.1 uncharacterized protein LOC102669268 isoform X1 [Glycine max]	_	_	_	_	_	_	_	_
Glyma.01G098300	8.87963704338942	0	9.79598070597355	3.02430148034506e-19	8.99557929305366e-19	up	yes	11.0391985971081	8.7837065406585	6.81600599240166	0	0	0	Gm01	33284888	33286732	+	Glyma.01G098300	--	--	--	--	--	--	831	XP_006573304.1	XP_006573304.1 uncharacterized protein LOC102669590 [Glycine max]	_	_	_	_	_	_	_	_
Glyma.01G098400	0.768832672895772	5.9787133691106	-2.9428607708179	2.99331678768884e-22	9.7267966013084e-22	down	yes	0.966215711216882	0.406749766064745	0.933532541405689	5.74150759227099	5.98906009335624	6.20557242170457	Gm01	33287761	33290705	-	Glyma.01G098400	--	GO:0006468|protein phosphorylation; GO:0007166|cell surface receptor signaling pathway; GO:0045087|innate immune response	GO:0005886|plasma membrane	GO:0004675|transmembrane receptor protein serine/threonine kinase activity; GO:0005524|ATP binding	ko:K04733|IRAK4	ko04064|NF-kappa B signaling pathway; ko04620|Toll-like receptor signaling pathway; ko04621|NOD-like receptor signaling pathway; ko04624|Toll and Imd signaling pathway; ko04722|Neurotrophin signaling pathway; ko05133|Pertussis; ko05140|Leishmaniasis; ko05142|Chagas disease (American trypanosomiasis); ko05145|Toxoplasmosis; ko05152|Tuberculosis; ko05162|Measles; ko05164|Influenza A	1242	XP_006573305.1	XP_006573305.1 receptor-like cytoplasmic kinase 176 isoform X1 [Glycine max]	sp|Q65XV8|RK176_ORYSJ	sp|Q65XV8|RK176_ORYSJ Receptor-like cytoplasmic kinase 176 OS=Oryza sativa subsp. japonica GN=RLCK176 PE=1 SV=1	_	_	_	_	_	PF00069.22|Pkinase|Protein kinase domain|Glyma.01G098400.6|m.1463:77-353;PF07714.14|Pkinase_Tyr|Protein tyrosine kinase|Glyma.01G098400.6|m.1463:77-355
Glyma.01G098700	502.291537308631	4.74663390910771	6.7224688866103	0	0	up	yes	489.958172645722	499.633394529151	517.283044751019	4.61299711575568	4.90538062874863	4.72152398281881	Gm01	33465652	33467637	-	Glyma.01G098700	--	--	--	--	ko:K07025|K07025	--	909	NP_001242073.2	NP_001242073.2 putative haloacid dehalogenase-like hydrolase [Glycine max]	_	_	_	_	_	_	_	PF13419.3|HAD_2|Haloacid dehalogenase-like hydrolase|Glyma.01G098700.1|m.1468:210-253;PF13242.3|Hydrolase_like|HAD-hyrolase-like|Glyma.01G098700.1|m.1468:210-259
Glyma.01G099600	11.041996769541	4.94996599672694	1.15590491027147	3.97359006872947e-12	9.09777752770608e-12	up	yes	12.6357769066072	11.573879707115	8.91633369490087	4.89050197840472	5.46249210400343	4.49690390777266	Gm01	33699084	33708494	-	Glyma.01G099600	--	GO:0006914|autophagy; GO:0015031|protein transport	GO:0005776|autophagosome; GO:0031410|cytoplasmic vesicle	GO:0004674|protein serine/threonine kinase activity; GO:0005524|ATP binding	--	--	2178	XP_006574111.1	XP_006574111.1 serine/threonine-protein kinase ATG1c [Glycine max]	sp|F4IRW0|ATG1C_ARATH	sp|F4IRW0|ATG1C_ARATH Serine/threonine-protein kinase ATG1c OS=Arabidopsis thaliana GN=ATG1C PE=2 SV=1	_	_	_	_	_	PF00069.22|Pkinase|Protein kinase domain|Glyma.01G099600.1|m.1473:14-272;PF07714.14|Pkinase_Tyr|Protein tyrosine kinase|Glyma.01G099600.1|m.1473:16-266
Glyma.01G099700	6.42655655334218	13.4109355914358	-1.06012426436362	2.52342050953878e-10	5.30877231463635e-10	down	yes	8.19581348538981	5.02744600518121	6.05641016945551	13.240768398131	13.980576224864	13.0114621513124	Gm01	33791976	33800108	+	Glyma.01G099700	--	GO:0006223|uracil salvage; GO:0044206|UMP salvage	--	GO:0004845|uracil phosphoribosyltransferase activity; GO:0005525|GTP binding	ko:K00761|upp,UPRT	ko00240|Pyrimidine metabolism; ko01100|Metabolic pathways	861	NP_001242264.2	NP_001242264.2 uracil phosphoribosyltransferase-like protein [Glycine max]	sp|P93394|UPP_TOBAC	sp|P93394|UPP_TOBAC Uracil phosphoribosyltransferase OS=Nicotiana tabacum GN=UPP PE=2 SV=1	_	_	_	_	_	PF14681.3|UPRTase|Uracil phosphoribosyltransferase|Glyma.01G099700.1|m.1475:77-284;PF00156.24|Pribosyltran|Phosphoribosyl transferase domain|Glyma.01G099700.1|m.1475:140-239
Glyma.01G099800	1.40906665811176	10.043481688438	-2.82468095318586	9.44256287148449e-59	5.80944528282238e-58	down	yes	1.00896241732671	1.80978275663911	1.40845480036946	10.3618221766953	10.1717626735307	9.59686021508796	Gm01	33844150	33856746	+	Glyma.01G099800	--	GO:0055129|L-proline biosynthetic process	GO:0005737|cytoplasm	GO:0004349|glutamate 5-kinase activity; GO:0004350|glutamate-5-semialdehyde dehydrogenase activity; GO:0005524|ATP binding	ko:K12657|ALDH18A1,P5CS	ko00330|Arginine and proline metabolism; ko01100|Metabolic pathways; ko01110|Biosynthesis of secondary metabolites; ko01230|Biosynthesis of amino acids	2280	XP_014629869.1	XP_014629869.1 delta-1-pyrroline-5-carboxylate synthase isoform X1 [Glycine max]	sp|O65361|P5CS_MESCR	sp|O65361|P5CS_MESCR Delta-1-pyrroline-5-carboxylate synthase OS=Mesembryanthemum crystallinum GN=P5CS PE=2 SV=1	_	_	_	_	_	PF00696.25|AA_kinase|Amino acid kinase family|Glyma.01G099800.10|m.1477:53-302;PF00171.19|Aldedh|Aldehyde dehydrogenase family|Glyma.01G099800.10|m.1477:334-598
Glyma.01G102400	5.78581380630901	14.0204659236393	-1.27547976537866	8.48223037013335e-10	1.73457807943193e-09	down	yes	5.38506975802856	5.44071268283185	6.53165897806663	15.0797640089826	13.2021407418606	13.7794930200747	Gm01	34693575	34696830	-	Glyma.01G102400	--	--	GO:0005886|plasma membrane; GO:0016021|integral component of membrane	--	--	--	468	NP_001235139.1	NP_001235139.1 uncharacterized protein LOC100306188 [Glycine max]	sp|Q945M8|CSPLI_ARATH	sp|Q945M8|CSPLI_ARATH CASP-like protein 5B2 OS=Arabidopsis thaliana GN=At3g53850 PE=2 SV=1	_	_	_	_	_	PF04535.9|DUF588|Domain of unknown function (DUF588)|Glyma.01G102400.1|m.1500:9-140
Glyma.01G102600	306.168446127989	79.9116591088128	1.93771428808763	0	0	up	yes	310.237641738837	308.866140124482	299.401556520647	80.2046047093174	79.8333148589194	79.6970577582015	Gm01	34746976	34749784	+	Glyma.01G102600	--	GO:0009409|response to cold; GO:0009414|response to water deprivation; GO:0009636|response to toxic substance; GO:0009651|response to salt stress; GO:0055114|oxidation-reduction process	GO:0009507|chloroplast	GO:0004033|aldo-keto reductase (NADP) activity; GO:0008106|alcohol dehydrogenase (NADP+) activity; GO:0016229|steroid dehydrogenase activity; GO:0070401|NADP+ binding	--	--	942	XP_003516896.1	XP_003516896.1 NADPH-dependent aldo-keto reductase, chloroplastic [Glycine max]	sp|Q0PGJ6|AKRC9_ARATH	sp|Q0PGJ6|AKRC9_ARATH NADPH-dependent aldo-keto reductase, chloroplastic OS=Arabidopsis thaliana GN=AKR4C9 PE=1 SV=1	_	_	_	_	_	PF00248.18|Aldo_ket_red|Aldo/keto reductase family|Glyma.01G102600.1|m.1503:19-283
Glyma.01G103200	39.4766406200466	12.8254361143674	1.62123231803549	6.42704922467918e-59	3.95913130683055e-58	up	yes	38.378432036753	36.9181175842802	43.1333722391067	12.6249187051947	12.4864079167142	13.3649817211932	Gm01	35046238	35049371	-	Glyma.01G103200	--	GO:0002181|cytoplasmic translation; GO:0006417|regulation of translation; GO:0006886|intracellular protein transport	GO:0022626|cytosolic ribosome	--	ko:K09562|HSPBP1	ko04141|Protein processing in endoplasmic reticulum	1161	XP_003516899.1	XP_003516899.1 hsp70 nucleotide exchange factor fes1 [Glycine max]	sp|Q6C239|FES1_YARLI	sp|Q6C239|FES1_YARLI Hsp70 nucleotide exchange factor FES1 OS=Yarrowia lipolytica (strain CLIB 122 / E 150) GN=FES1 PE=3 SV=1	_	_	_	_	_	PF08609.7|Fes1|Nucleotide exchange factor Fes1|Glyma.01G103200.1|m.1509:10-95
Glyma.01G103500	1.77554843290018	12.5694631390625	-2.81663118022156	3.16216690396989e-66	2.10943853812869e-65	down	yes	1.98804653231461	2.04124862559348	1.29735014079246	12.083620420991	12.5608902066608	13.0638787895358	Gm01	35188262	35192062	-	Glyma.01G103500	--	GO:0006351|transcription, DNA-templated; GO:0009734|auxin-activated signaling pathway	GO:0005634|nucleus	GO:0003700|DNA-binding transcription factor activity; GO:0043565|sequence-specific DNA binding	ko:K14486|K14486,ARF	ko04075|Plant hormone signal transduction	2079	XP_006573317.1	XP_006573317.1 auxin response factor 9 [Glycine max]	sp|Q9XED8|ARFI_ARATH	sp|Q9XED8|ARFI_ARATH Auxin response factor 9 OS=Arabidopsis thaliana GN=ARF9 PE=1 SV=1	_	_	_	_	_	PF06507.10|Auxin_resp|Auxin response factor|Glyma.01G103500.1|m.1510:252-333;PF02362.18|B3|B3 DNA binding domain|Glyma.01G103500.1|m.1510:126-226;PF02309.13|AUX_IAA|AUX/IAA family|Glyma.01G103500.1|m.1510:552-617;PF02309.13|AUX_IAA|AUX/IAA family|Glyma.01G103500.1|m.1510:624-665
Glyma.01G104100	0	0.65466904546874	-6.05456426209933	1.83567025254183e-06	3.09586174680566e-06	down	yes	0	0	0	0.564246488964132	0.567247526194384	0.832513121247704	Gm01	35608570	35616870	-	Glyma.01G104100	--	GO:0006952|defense response; GO:0009058|biosynthetic process	GO:0009507|chloroplast	GO:0008909|isochorismate synthase activity	ko:K02552|menF	ko00130|Ubiquinone and other terpenoid-quinone biosynthesis; ko01053|Biosynthesis of siderophore group nonribosomal peptides; ko01100|Metabolic pathways; ko01110|Biosynthesis of secondary metabolites; ko01130|Biosynthesis of antibiotics	1692	XP_003516902.1	XP_003516902.1 isochorismate synthase 2, chloroplastic isoform X1 [Glycine max]	sp|Q9ZPC0|ICS_CATRO	sp|Q9ZPC0|ICS_CATRO Isochorismate synthase, chloroplastic OS=Catharanthus roseus PE=1 SV=1	_	_	_	_	_	PF00425.15|Chorismate_bind|chorismate binding enzyme|Glyma.01G104100.1|m.1512:287-542
Glyma.01G105400	22.829632705095	0.695116153499882	5.01753470834189	4.85303079524733e-30	1.90922101490165e-29	up	yes	22.0018564399453	28.2917059507256	18.1953357246142	1.18855282829419	0.634776993598478	0.262018638606978	Gm01	36138740	36139070	+	Glyma.01G105400	--	--	--	--	--	--	252	XP_003516905.1	XP_003516905.1 uncharacterized protein LOC100806570 [Glycine max]	_	_	_	_	_	_	_	_
Glyma.01G105600	10.3519280362518	31.6537004495677	-1.61153739993233	1.93713847423637e-24	6.68390414432159e-24	down	yes	12.7069545214657	9.09376262701895	9.25506696027088	30.7144773164702	31.4634684841716	32.7831555480613	Gm01	36223727	36225382	+	Glyma.01G105600	--	--	--	--	--	--	465	XP_006573322.1	XP_006573322.1 uncharacterized protein LOC100775733 isoform X1 [Glycine max]	_	_	_	_	_	_	_	_
Glyma.01G105900	0.0881155321851973	0.670684736236787	-2.79443331335134	2.96373557694337e-05	4.5907172233388e-05	down	yes	0.098493899238197	0.165852697317395	0	0.640146308350927	0.683772970632459	0.688134929726974	Gm01	36243861	36253952	-	Glyma.01G105900	--	--	GO:0005829|cytosol; GO:0005886|plasma membrane	GO:0005089|Rho guanyl-nucleotide exchange factor activity	--	--	1932	KHN13942.1	KHN13942.1 Rop guanine nucleotide exchange factor 1, partial [Glycine soja]	sp|Q9LZN0|ROGF7_ARATH	sp|Q9LZN0|ROGF7_ARATH Rop guanine nucleotide exchange factor 7 OS=Arabidopsis thaliana GN=ROPGEF7 PE=1 SV=1	_	_	_	_	_	PF03759.10|PRONE|PRONE (Plant-specific Rop nucleotide exchanger)|Glyma.01G105900.4|m.1534:205-573
Glyma.01G106000	980.060729566442	52.8083677779509	4.2137742447823	0	0	up	yes	929.423876092035	995.22505614848	1015.53325645881	53.6915233899762	54.7451876729124	49.988392270964	Gm01	36392304	36393696	+	Glyma.01G106000	--	GO:0006749|glutathione metabolic process; GO:0009407|toxin catabolic process; GO:0009408|response to heat; GO:0009733|response to auxin; GO:0009735|response to cytokinin; GO:0009737|response to abscisic acid; GO:0009739|response to gibberellin; GO:0010038|response to metal ion	GO:0005737|cytoplasm	GO:0004364|glutathione transferase activity	ko:K00799|GST,gst	ko00480|Glutathione metabolism; ko00980|Metabolism of xenobiotics by cytochrome P450; ko00982|Drug metabolism - cytochrome P450; ko01524|Platinum drug resistance; ko05204|Chemical carcinogenesis; ko05418|Fluid shear stress and atherosclerosis	660	NP_001235279.1	NP_001235279.1 uncharacterized protein LOC100527381 [Glycine max]	sp|P32110|GSTX6_SOYBN	sp|P32110|GSTX6_SOYBN Probable glutathione S-transferase OS=Glycine max GN=HSP26-A PE=2 SV=1	_	_	_	_	_	PF13417.3|GST_N_3|Glutathione S-transferase, N-terminal domain|Glyma.01G106000.1|m.1537:10-84;PF02798.17|GST_N|Glutathione S-transferase, N-terminal domain|Glyma.01G106000.1|m.1537:7-79;PF13409.3|GST_N_2|Glutathione S-transferase, N-terminal domain|Glyma.01G106000.1|m.1537:15-79;PF00043.22|GST_C|Glutathione S-transferase, C-terminal domain|Glyma.01G106000.1|m.1537:107-197;PF13410.3|GST_C_2|Glutat…
Glyma.01G106200	69.8801335662119	31.5041071509174	1.14909101454662	3.91604203314646e-22	1.26809203885084e-21	up	yes	74.7408518270669	71.3293919727386	63.5701568988303	34.4896420719551	29.6094614013981	30.4132179793991	Gm01	36453922	36455162	-	Glyma.01G106200	--	--	--	--	--	--	495	KHN06032.1	KHN06032.1 Universal stress protein [Glycine soja]	_	_	_	_	_	_	_	PF00582.23|Usp|Universal stress protein family|Glyma.01G106200.1|m.1539:5-157
Glyma.01G107000	0.61336618274	1.52307881164449	-1.29828006733468	1.53770556831076e-05	2.43139366538621e-05	down	yes	0.424010539938148	0.565239130456138	0.850848877825714	1.23354536438104	1.8082133287679	1.52747774178453	Gm01	37089500	37092450	+	Glyma.01G107000	--	--	--	--	--	--	2853	XP_006573324.1	XP_006573324.1 uncharacterized protein LOC102665709 [Glycine max]	_	_	_	_	_	_	_	PF12043.5|DUF3527|Domain of unknown function (DUF3527)|Glyma.01G107000.1|m.1548:612-722;PF12043.5|DUF3527|Domain of unknown function (DUF3527)|Glyma.01G107000.1|m.1548:732-901
Glyma.01G107100	1.8385916501469	5.7039549028077	-1.62806307814231	6.25402031561978e-09	1.21856611536449e-08	down	yes	2.00947187781318	1.31589330003375	2.19040977259377	6.71670551803463	5.44727234041484	4.94788684997363	Gm01	37094425	37096323	-	Glyma.01G107100	--	--	--	--	--	--	903	XP_003516914.1	XP_003516914.1 uncharacterized protein LOC100811218 [Glycine max]	_	_	_	_	_	_	_	PF13474.3|SnoaL_3|SnoaL-like domain|Glyma.01G107100.1|m.1549:184-297;PF02151.16|UVR|UvrB/uvrC motif|Glyma.01G107100.1|m.1549:146-175;PF14534.3|DUF4440|Domain of unknown function (DUF4440)|Glyma.01G107100.1|m.1549:186-290
Glyma.01G107850	0.38528256692366	20.1127937920488	-5.66980247890335	4.35525333179963e-15	1.12685512420558e-14	down	yes	0.610960641638149	0	0.544887059132831	21.6127526799587	18.7836283105731	19.9420003856147	Gm01	37378859	37380077	-	Glyma.01G107850	--	GO:1900459|positive regulation of brassinosteroid mediated signaling pathway	GO:0005886|plasma membrane	GO:0004674|protein serine/threonine kinase activity; GO:0005524|ATP binding	ko:K14500|BSK	ko04075|Plant hormone signal transduction	330	KHN22546.1	KHN22546.1 Putative serine/threonine-protein kinase [Glycine soja]	sp|B9FDE0|BSK3_ORYSJ	sp|B9FDE0|BSK3_ORYSJ Probable serine/threonine-protein kinase BSK3 OS=Oryza sativa subsp. japonica GN=BSK3 PE=1 SV=1	_	_	_	_	_	_
Glyma.01G107901	0.82620429276507	23.3412289093657	-4.80349921701517	2.42576733786861e-24	8.3506246405584e-24	down	yes	1.58753552551645	0.89107735277876	0	23.8295483389298	22.5670718590325	23.6270665301348	Gm01	37382160	37382760	-	Glyma.01G107901	--	GO:0006468|protein phosphorylation; GO:0007166|cell surface receptor signaling pathway; GO:0009742|brassinosteroid mediated signaling pathway	GO:0005886|plasma membrane	GO:0004675|transmembrane receptor protein serine/threonine kinase activity; GO:0005524|ATP binding	ko:K14500|BSK	ko04075|Plant hormone signal transduction	381	XP_007134779.1	XP_007134779.1 hypothetical protein PHAVU_010G075300g [Phaseolus vulgaris]	sp|Q9FHD7|Y5126_ARATH	sp|Q9FHD7|Y5126_ARATH Probable serine/threonine-protein kinase At5g41260 OS=Arabidopsis thaliana GN=At5g41260 PE=1 SV=1	_	_	_	_	_	PF07714.14|Pkinase_Tyr|Protein tyrosine kinase|Glyma.01G107901.1|m.1556:6-92
Glyma.01G107951	0.639736860370273	17.242306408207	-4.7307898806891	1.09702065720079e-17	3.11092039287731e-17	down	yes	1.04194838108832	0.8772622000225	0	13.7858307700402	20.253814772491	17.6872736820897	Gm01	37382764	37383763	-	Glyma.01G107951	--	GO:0006468|protein phosphorylation; GO:0007166|cell surface receptor signaling pathway; GO:0009737|response to abscisic acid; GO:0009742|brassinosteroid mediated signaling pathway	GO:0005773|vacuole; GO:0005886|plasma membrane; GO:0009506|plasmodesma; GO:0016020|membrane	GO:0004675|transmembrane receptor protein serine/threonine kinase activity; GO:0005524|ATP binding	ko:K14500|BSK	ko04075|Plant hormone signal transduction	387	XP_007134779.1	XP_007134779.1 hypothetical protein PHAVU_010G075300g [Phaseolus vulgaris]	sp|Q944A7|Y4523_ARATH	sp|Q944A7|Y4523_ARATH Probable serine/threonine-protein kinase At4g35230 OS=Arabidopsis thaliana GN=At4g35230 PE=1 SV=1	_	_	_	_	_	_
Glyma.01G108000	48.7857224889049	10.3312394348408	2.2383455761565	5.06858622350755e-101	4.46728350669267e-100	up	yes	49.390834093065	52.6315545623023	44.3347788113475	9.88479768864671	10.7912088911741	10.3177117247015	Gm01	37412927	37416731	-	Glyma.01G108000	--	GO:0030148|sphingolipid biosynthetic process	GO:0005802|trans-Golgi network; GO:0016021|integral component of membrane	GO:0045140|inositol phosphoceramide synthase activity	--	--	945	XP_003516920.1	XP_003516920.1 phosphatidylinositol:ceramide inositolphosphotransferase 1 [Glycine max]	sp|Q9M325|IPCS1_ARATH	sp|Q9M325|IPCS1_ARATH Phosphatidylinositol:ceramide inositolphosphotransferase 1 OS=Arabidopsis thaliana GN=IPCS1 PE=2 SV=1	_	_	_	_	_	PF14360.3|PAP2_C|PAP2 superfamily C-terminal|Glyma.01G108000.1|m.1558:172-240
Glyma.01G108200	18.6573371345161	0.542960357230286	5.07719627925701	1.21882414291885e-170	1.56839347389426e-169	up	yes	20.7059724498845	19.2264058045424	16.0396331491214	0.571258665711822	0.528049523724086	0.529572882254949	Gm01	37484017	37492870	-	Glyma.01G108200	--	GO:0046274|lignin catabolic process	GO:0048046|apoplast	GO:0005507|copper ion binding; GO:0016722|oxidoreductase activity, oxidizing metal ions; GO:0052716|hydroquinone:oxygen oxidoreductase activity	ko:K05909|E1.10.3.2	--	1704	XP_003516921.1	XP_003516921.1 laccase-7 [Glycine max]	sp|Q9SR40|LAC7_ARATH	sp|Q9SR40|LAC7_ARATH Laccase-7 OS=Arabidopsis thaliana GN=LAC7 PE=2 SV=1	_	_	_	_	_	PF07731.11|Cu-oxidase_2|Multicopper oxidase|Glyma.01G108200.1|m.1561:414-550;PF07732.12|Cu-oxidase_3|Multicopper oxidase|Glyma.01G108200.1|m.1561:34-145;PF00394.19|Cu-oxidase|Multicopper oxidase|Glyma.01G108200.1|m.1561:158-308
Glyma.01G108300	4.98320376673458	0	8.96382197232077	6.40536098455874e-11	1.38617776208698e-10	up	yes	5.82906326460887	6.06250841801264	3.05803961758222	0	0	0	Gm01	37506209	37508019	-	Glyma.01G108300	--	GO:0046274|lignin catabolic process	GO:0048046|apoplast	GO:0005507|copper ion binding; GO:0016722|oxidoreductase activity, oxidizing metal ions; GO:0052716|hydroquinone:oxygen oxidoreductase activity	ko:K05909|E1.10.3.2	--	294	KRH75774.1	KRH75774.1 hypothetical protein GLYMA_01G108300 [Glycine max]	sp|Q9SR40|LAC7_ARATH	sp|Q9SR40|LAC7_ARATH Laccase-7 OS=Arabidopsis thaliana GN=LAC7 PE=2 SV=1	_	_	_	_	_	_
Glyma.01G108700	2629.20108568265	74.1096826920845	5.14862945769069	0	0	up	yes	2580.73488048428	2674.58221283351	2632.28616373015	76.9817786977895	74.4951133122766	70.8521560661875	Gm01	37555648	37557823	-	Glyma.01G108700	--	--	--	--	--	--	543	NP_001242705.2	NP_001242705.2 putative PAR1 protein precursor [Glycine max]	_	_	_	_	_	_	_	PF06521.8|PAR1|PAR1 protein|Glyma.01G108700.1|m.1562:25-178
Glyma.01G109100	3.98277220099715	17.1237666105167	-2.1013796723258	7.45917459511757e-38	3.41564730296375e-37	down	yes	3.89598090319979	4.83829174229801	3.21404395749366	17.5259865963468	16.5566399330316	17.2886733021717	Gm01	37729642	37733080	+	Glyma.01G109100	--	--	--	--	--	--	1035	XP_003516923.1	XP_003516923.1 uncharacterized protein LOC100815839 [Glycine max]	_	_	_	_	_	_	_	PF02357.16|NusG|Transcription termination factor nusG|Glyma.01G109100.1|m.1569:106-216;PF00467.26|KOW|KOW motif|Glyma.01G109100.1|m.1569:291-322
Glyma.01G109200	0.99055515575317	12.4562711257388	-3.63915739167859	6.81993256614192e-41	3.29236475417211e-40	down	yes	1.05911515240997	1.05384578039952	0.858704534450021	12.3367696862341	12.7764784857665	12.2555652052158	Gm01	37760630	37761676	+	Glyma.01G109200	--	--	GO:0005886|plasma membrane; GO:0016021|integral component of membrane	GO:0004674|protein serine/threonine kinase activity; GO:0005524|ATP binding; GO:0030246|carbohydrate binding	--	--	1047	XP_003516924.1	XP_003516924.1 L-type lectin-domain containing receptor kinase I.7 [Glycine max]	sp|O04533|LRK52_ARATH	sp|O04533|LRK52_ARATH Putative L-type lectin-domain containing receptor kinase V.2 OS=Arabidopsis thaliana GN=LECRK52 PE=3 SV=1	_	_	_	_	_	PF00139.16|Lectin_legB|Legume lectin domain|Glyma.01G109200.1|m.1571:32-258
Glyma.01G109300	48.1185513844219	130.178646433023	-1.43563873304211	1.196720907136e-177	1.59601411453246e-176	down	yes	49.209485458166	49.7934024732771	45.3527662218226	129.471040507467	131.762776484548	129.302122307054	Gm01	37763196	37765822	-	Glyma.01G109300	--	GO:0007017|microtubule-based process	GO:0005737|cytoplasm; GO:0005874|microtubule	GO:0003924|GTPase activity; GO:0005200|structural constituent of cytoskeleton; GO:0005525|GTP binding	ko:K07375|TUBB	ko04145|Phagosome; ko04540|Gap junction; ko05130|Pathogenic Escherichia coli infection	1350	XP_003516925.1	XP_003516925.1 tubulin beta-2 chain-like [Glycine max]	sp|P37392|TBB1_LUPAL	sp|P37392|TBB1_LUPAL Tubulin beta-1 chain OS=Lupinus albus GN=TUBB1 PE=3 SV=1	_	_	_	_	_	PF00091.22|Tubulin|Tubulin/FtsZ family, GTPase domain|Glyma.01G109300.1|m.1572:3-211;PF03953.14|Tubulin_C|Tubulin C-terminal domain|Glyma.01G109300.1|m.1572:261-381
Glyma.01G109500	8.28194554666366	44.2709073109957	-2.41690223569735	1.74216492288472e-69	1.20030910603312e-68	down	yes	6.90899417179589	9.2542963390224	8.68254612917269	45.224712815853	44.6316450195304	42.9563640976038	Gm01	37859972	37860613	+	Glyma.01G109500	--	--	--	--	--	--	642	NP_001276155.2	NP_001276155.2 SOUL heme-binding domain-containing protein [Glycine max]	_	_	_	_	_	_	_	PF04832.9|SOUL|SOUL heme-binding protein|Glyma.01G109500.1|m.1574:10-211
Glyma.01G109700	2.37458203602418	5.77146688557166	-1.27769916653036	1.2035994261957e-06	2.05177951688361e-06	down	yes	2.58483348385371	1.20904726285152	3.3298653613673	5.81324235890045	5.81065094140145	5.69050735641309	Gm01	37864835	37869010	+	Glyma.01G109700	--	GO:0009658|chloroplast organization; GO:0042793|plastid transcription	GO:0005634|nucleus; GO:0005737|cytoplasm; GO:0009295|nucleoid; GO:0009507|chloroplast; GO:0042644|chloroplast nucleoid	GO:0016301|kinase activity; GO:0016773|phosphotransferase activity, alcohol group as acceptor; GO:0043621|protein self-association	--	--	1404	XP_003516930.1	XP_003516930.1 fructokinase-like 1, chloroplastic [Glycine max]	sp|Q9M394|SCKL1_ARATH	sp|Q9M394|SCKL1_ARATH Fructokinase-like 1, chloroplastic OS=Arabidopsis thaliana GN=FLN1 PE=1 SV=1	_	_	_	_	_	PF00294.21|PfkB|pfkB family carbohydrate kinase|Glyma.01G109700.1|m.1577:125-439
Glyma.01G109800	28.1362168898522	1.2606578492621	4.4692935114061	0	0	up	yes	27.9848612650349	28.4685291129177	27.9552602916039	1.2577303171285	1.22888858604455	1.29535464461325	Gm01	37874680	37879598	-	Glyma.01G109800	--	GO:0006004|fucose metabolic process; GO:0006486|protein glycosylation	GO:0005737|cytoplasm; GO:0016021|integral component of membrane	GO:0016757|transferase activity, transferring glycosyl groups	--	--	1920	XP_003516326.1	XP_003516326.1 O-fucosyltransferase 19 [Glycine max]	sp|Q9SH89|OFT19_ARATH	sp|Q9SH89|OFT19_ARATH O-fucosyltransferase 19 OS=Arabidopsis thaliana GN=OFUT19 PE=2 SV=1	_	_	_	_	_	PF10250.6|O-FucT|GDP-fucose protein O-fucosyltransferase|Glyma.01G109800.1|m.1578:230-545
Glyma.01G110100	0	1.42314961441007	-7.16304541814679	1.14920002058343e-08	2.20669730155527e-08	down	yes	0	0	0	1.12647324344921	1.59531175470287	1.54766384507813	Gm01	37919149	37922309	-	Glyma.01G110100	--	--	--	--	--	--	1479	XP_003516931.1	XP_003516931.1 uncharacterized protein LOC100819920 [Glycine max]	_	_	_	_	_	_	_	PF05056.9|DUF674|Protein of unknown function (DUF674)|Glyma.01G110100.1|m.1583:5-458
Glyma.01G110300	0	1.29257502701604	-7.02522266246018	8.71473056870468e-07	1.49888490651489e-06	down	yes	0	0	0	1.60454631819716	1.24839475407701	1.02478400877396	Gm01	38024499	38027824	+	Glyma.01G110300	--	GO:0008643|carbohydrate transport	GO:0005783|endoplasmic reticulum; GO:0005794|Golgi apparatus; GO:0016021|integral component of membrane	--	--	--	945	XP_003516328.2	XP_003516328.2 probable sugar phosphate/phosphate translocator At3g11320 [Glycine max]	sp|Q5XF09|PT311_ARATH	sp|Q5XF09|PT311_ARATH Probable sugar phosphate/phosphate translocator At3g11320 OS=Arabidopsis thaliana GN=At3g11320 PE=2 SV=1	_	_	_	_	_	PF03151.13|TPT|Triose-phosphate Transporter family|Glyma.01G110300.1|m.1585:18-305;PF08449.8|UAA|UAA transporter family|Glyma.01G110300.1|m.1585:35-307
Glyma.01G110400	3.7081401274987	1.07152153099009	1.78151875604932	1.5102240561723e-07	2.71564310048528e-07	up	yes	3.52622345636833	4.45332408483644	3.14487284129134	0.808876230366882	1.06971678550855	1.33597157709484	Gm01	38044010	38047838	+	Glyma.01G110400	--	GO:0006839|mitochondrial transport; GO:0009853|photorespiration; GO:1990542|mitochondrial transmembrane transport	GO:0005739|mitochondrion; GO:0005743|mitochondrial inner membrane; GO:0005774|vacuolar membrane; GO:0009506|plasmodesma; GO:0009507|chloroplast; GO:0016021|integral component of membrane	GO:0017077|oxidative phosphorylation uncoupler activity	ko:K15103|UCP2_3,SLC25A8_9	--	918	XP_003516932.1	XP_003516932.1 mitochondrial uncoupling protein 1 [Glycine max]	sp|O81845|PUMP1_ARATH	sp|O81845|PUMP1_ARATH Mitochondrial uncoupling protein 1 OS=Arabidopsis thaliana GN=PUMP1 PE=1 SV=1	_	_	_	_	_	PF00153.24|Mito_carr|Mitochondrial carrier protein|Glyma.01G110400.1|m.1587:10-108;PF00153.24|Mito_carr|Mitochondrial carrier protein|Glyma.01G110400.1|m.1587:114-209;PF00153.24|Mito_carr|Mitochondrial carrier protein|Glyma.01G110400.1|m.1587:216-300
Glyma.01G111500	0.375053826208873	3.36896505989019	-3.13344939481128	0.000216772015085294	0.000316965789361448	down	yes	0.594740447612358	0	0.530421031014261	4.91461335416338	2.59528292957962	2.59699889592757	Gm01	38336307	38336645	-	Glyma.01G111500	--	--	--	--	--	--	339	XP_006573338.1	XP_006573338.1 uncharacterized protein LOC100778224 [Glycine max]	_	_	_	_	_	_	_	PF06127.8|DUF962|Protein of unknown function (DUF962)|Glyma.01G111500.1|m.1615:3-96
Glyma.01G111900	1.05706901568427	6.63451596074441	-2.6385106164452	4.10102632258077e-28	1.54896173541811e-27	down	yes	1.264056499941	1.10860916734818	0.798541379763632	7.76564649646449	6.44577234016887	5.69212904559987	Gm01	38442903	38444816	+	Glyma.01G111900	--	GO:0010088|phloem development; GO:0010233|phloem transport; GO:0010588|cotyledon vascular tissue pattern formation; GO:0022622|root system development	GO:0005886|plasma membrane; GO:0009507|chloroplast; GO:0016324|apical plasma membrane	--	--	--	1914	XP_006573340.1	XP_006573340.1 UPF0503 protein At3g09070, chloroplastic [Glycine max]	sp|Q9SS80|U503A_ARATH	sp|Q9SS80|U503A_ARATH UPF0503 protein At3g09070, chloroplastic OS=Arabidopsis thaliana GN=At3g09070 PE=1 SV=1	_	_	_	_	_	PF05340.9|DUF740|Protein of unknown function (DUF740)|Glyma.01G111900.1|m.1618:3-615
Glyma.01G112200	0.434338875374014	0.208223149320839	1.02585621654507	0.0293328831220596	0.0362825035246088	up	yes	0.488966075361171	0.571780637646031	0.24226991311484	0.181597804808086	0.193973891334054	0.249097751820377	Gm01	38583142	38592572	+	Glyma.01G112200	--	GO:0007165|signal transduction; GO:0009626|plant-type hypersensitive response	GO:0005737|cytoplasm	GO:0005524|ATP binding; GO:0043531|ADP binding	--	--	3684	KRH75822.1	KRH75822.1 hypothetical protein GLYMA_01G112200 [Glycine max]	sp|Q40392|TMVRN_NICGU	sp|Q40392|TMVRN_NICGU TMV resistance protein N OS=Nicotiana glutinosa GN=N PE=1 SV=1	_	_	_	_	_	PF01582.17|TIR|TIR domain|Glyma.01G112200.1|m.1622:25-174;PF00931.19|NB-ARC|NB-ARC domain|Glyma.01G112200.1|m.1622:400-653;PF13676.3|TIR_2|TIR domain|Glyma.01G112200.1|m.1622:28-123
Glyma.01G112400	0	0.502199631018443	-5.67863430852549	2.13106304849295e-05	3.33544639220284e-05	down	yes	0	0	0	0.556030902345551	0.51473500768035	0.435832983029429	Gm01	38632764	38634501	-	Glyma.01G112400	--	GO:0009611|response to wounding	GO:0016021|integral component of membrane	GO:0004497|monooxygenase activity; GO:0005506|iron ion binding; GO:0016705|oxidoreductase activity, acting on paired donors, with incorporation or reduction of molecular oxygen; GO:0020037|heme binding	ko:K20665|CYP94B	--	1515	KRH75826.1	KRH75826.1 hypothetical protein GLYMA_01G112400 [Glycine max]	sp|Q9FMV7|C94B1_ARATH	sp|Q9FMV7|C94B1_ARATH Cytochrome P450 94B1 OS=Arabidopsis thaliana GN=CYP94B1 PE=2 SV=1	_	_	_	_	_	PF00067.19|p450|Cytochrome P450|Glyma.01G112400.1|m.1626:33-477
Glyma.01G112500	0	1.53814559962855	-7.27439734987727	1.15715792618213e-09	2.35028507656492e-09	down	yes	0	0	0	1.57890076756932	1.54788774695504	1.48764828436128	Gm01	38692877	38696007	+	Glyma.01G112500	--	GO:0006807|nitrogen compound metabolic process; GO:0015031|protein transport; GO:0042938|dipeptide transport; GO:0042939|tripeptide transport	GO:0005886|plasma membrane; GO:0009506|plasmodesma; GO:0016021|integral component of membrane	GO:0042937|tripeptide transmembrane transporter activity; GO:0071916|dipeptide transmembrane transporter activity	ko:K14638|SLC15A3_4,PHT	--	1731	XP_006573342.1	XP_006573342.1 protein NRT1/ PTR FAMILY 8.1 [Glycine max]	sp|Q9M390|PTR1_ARATH	sp|Q9M390|PTR1_ARATH Protein NRT1/ PTR FAMILY 8.1 OS=Arabidopsis thaliana GN=NPF8.1 PE=1 SV=1	_	_	_	_	_	PF00854.18|PTR2|POT family|Glyma.01G112500.7|m.1627:105-532;PF07690.13|MFS_1|Major Facilitator Superfamily|Glyma.01G112500.7|m.1627:48-509
Glyma.01G112600	21.7714317934974	71.5050673759791	-1.71514844049994	2.00003618734445e-170	2.571741826408e-169	down	yes	22.1007895187564	21.1934284720489	22.020077389687	70.2156753521703	73.73480825372	70.5647185220471	Gm01	38884448	38888300	+	Glyma.01G112600	--	GO:0009809|lignin biosynthetic process; GO:0009834|plant-type secondary cell wall biogenesis; GO:0046274|lignin catabolic process	GO:0048046|apoplast	GO:0005507|copper ion binding; GO:0016491|oxidoreductase activity; GO:0016722|oxidoreductase activity, oxidizing metal ions; GO:0052716|hydroquinone:oxygen oxidoreductase activity	ko:K05909|E1.10.3.2	--	1674	XP_003516941.1	XP_003516941.1 laccase-4 [Glycine max]	sp|O80434|LAC4_ARATH	sp|O80434|LAC4_ARATH Laccase-4 OS=Arabidopsis thaliana GN=IRX12 PE=2 SV=2	_	_	_	_	_	PF00394.19|Cu-oxidase|Multicopper oxidase|Glyma.01G112600.1|m.1629:157-306;PF07732.12|Cu-oxidase_3|Multicopper oxidase|Glyma.01G112600.1|m.1629:33-144;PF07731.11|Cu-oxidase_2|Multicopper oxidase|Glyma.01G112600.1|m.1629:409-540
Glyma.01G112700	1.70250159095713	12.9887348238573	-2.92419397806178	1.5003115305849e-38	6.95239235038234e-38	down	yes	2.18716679403006	1.59036216882777	1.32997581001357	12.6459559430562	13.2317198473316	13.0885286811841	Gm01	38933258	38935013	+	Glyma.01G112700	--	GO:0006351|transcription, DNA-templated; GO:0006355|regulation of transcription, DNA-templated; GO:0009908|flower development; GO:0048262|determination of dorsal/ventral asymmetry	GO:0005634|nucleus	GO:0003677|DNA binding	--	--	1014	XP_003516340.1	XP_003516340.1 transcription factor DIVARICATA isoform X1 [Glycine max]	sp|Q8S9H7|DIV_ANTMA	sp|Q8S9H7|DIV_ANTMA Transcription factor DIVARICATA OS=Antirrhinum majus GN=DIVARICATA PE=2 SV=1	_	_	_	_	_	PF00249.28|Myb_DNA-binding|Myb-like DNA-binding domain|Glyma.01G112700.1|m.1630:57-102;PF00249.28|Myb_DNA-binding|Myb-like DNA-binding domain|Glyma.01G112700.1|m.1630:165-209
Glyma.01G112900	22.0539328687664	45.8630049603868	-1.05595544334201	2.19156197738701e-14	5.52705703027112e-14	down	yes	16.0586181281101	22.2164343570961	27.8867461210929	45.7154951009156	45.8001623675937	46.073357412651	Gm01	39137720	39139144	+	Glyma.01G112900	--	--	--	--	--	--	1425	XP_003516942.1	XP_003516942.1 BAHD acyltransferase DCR [Glycine max]	_	_	_	_	_	_	_	PF02458.12|Transferase|Transferase family|Glyma.01G112900.1|m.1633:6-467
Glyma.01G113000	7.73989878028484	34.5174533120098	-2.15549455440802	5.28321041741613e-85	4.17073247876489e-84	down	yes	6.28449972982753	7.61284454017617	9.32235207085082	34.8196077617255	33.758264275971	34.974487898333	Gm01	39205818	39210632	-	Glyma.01G113000	--	GO:0009247|glycolipid biosynthetic process; GO:0016036|cellular response to phosphate starvation; GO:0046506|sulfolipid biosynthetic process	GO:0009507|chloroplast; GO:0009536|plastid; GO:0009941|chloroplast envelope; GO:0016021|integral component of membrane; GO:0031969|chloroplast membrane	GO:0008194|UDP-glycosyltransferase activity	ko:K06119|SQD2	ko00561|Glycerolipid metabolism; ko01100|Metabolic pathways	1572	XP_003516943.1	XP_003516943.1 sulfoquinovosyl transferase SQD2 [Glycine max]	sp|Q8S4F6|SQD2_ARATH	sp|Q8S4F6|SQD2_ARATH Sulfoquinovosyl transferase SQD2 OS=Arabidopsis thaliana GN=SQD2 PE=1 SV=1	_	_	_	_	_	PF00534.17|Glycos_transf_1|Glycosyl transferases group 1|Glyma.01G113000.1|m.1635:317-469;PF13692.3|Glyco_trans_1_4|Glycosyl transferases group 1|Glyma.01G113000.1|m.1635:320-456;PF13439.3|Glyco_transf_4|Glycosyltransferase Family 4|Glyma.01G113000.1|m.1635:134-297;PF13579.3|Glyco_trans_4_4|Glycosyl transferase 4-like domain|Glyma.01G113000.1|m.1635:130-284;PF13524.3|Glyco_trans_1_2|Glycosyl tran…
Glyma.01G113200	22.8595313905653	0.625031031234369	5.17045590229532	5.71542413957618e-202	8.4540648731231e-201	up	yes	21.4703714328214	22.610410029586	24.4978127092884	0.721449155916911	0.51374446337889	0.639899474407306	Gm01	39286082	39289604	-	Glyma.01G113200	--	GO:0008654|phospholipid biosynthetic process; GO:0009908|flower development; GO:0010143|cutin biosynthetic process	GO:0016020|membrane; GO:0016021|integral component of membrane	GO:0016791|phosphatase activity; GO:0090447|glycerol-3-phosphate 2-O-acyltransferase activity; GO:0102419|sn-2-glycerol-3-phosphate omega-OH-C22:0-CoA acyl transferase activity	ko:K13508|GPAT	ko00561|Glycerolipid metabolism; ko00564|Glycerophospholipid metabolism; ko01100|Metabolic pathways; ko01110|Biosynthesis of secondary metabolites	1479	XP_006573346.1	XP_006573346.1 glycerol-3-phosphate 2-O-acyltransferase 6 [Glycine max]	sp|O80437|GPAT6_ARATH	sp|O80437|GPAT6_ARATH Glycerol-3-phosphate 2-O-acyltransferase 6 OS=Arabidopsis thaliana GN=GPAT6 PE=1 SV=1	_	_	_	_	_	PF12710.4|HAD|haloacid dehalogenase-like hydrolase|Glyma.01G113200.1|m.1637:21-200;PF01553.18|Acyltransferase|Acyltransferase|Glyma.01G113200.1|m.1637:296-388
Glyma.01G113400	0.187479065888432	0.989785269596335	-2.33991854513312	0.000653734510629079	0.000924414745134376	down	yes	0.181147360054438	0.381289837610858	0	1.04278691539019	0.898269330563884	1.02829956283493	Gm01	39365071	39368422	-	Glyma.01G113400	--	GO:0034220|ion transmembrane transport	GO:0005887|integral component of plasma membrane	GO:0005215|transporter activity	ko:K09872|PIP	--	1092	KRH75838.1	KRH75838.1 hypothetical protein GLYMA_01G113400 [Glycine max]	sp|Q06611|PIP12_ARATH	sp|Q06611|PIP12_ARATH Aquaporin PIP1-2 OS=Arabidopsis thaliana GN=PIP1-2 PE=1 SV=1	_	_	_	_	_	PF00230.17|MIP|Major intrinsic protein|Glyma.01G113400.1|m.1638:43-272
Glyma.01G114000	1.26941905029167	15.292615631715	-3.58021749458813	4.35204006532623e-64	2.84207281717255e-63	down	yes	1.24969222153258	1.75361813744167	0.804946791900773	15.0453843817179	15.3408811862012	15.4915813272258	Gm01	39821953	39828519	-	Glyma.01G114000	--	GO:0006865|amino acid transport; GO:0009734|auxin-activated signaling pathway	GO:0005886|plasma membrane; GO:0016021|integral component of membrane	GO:0015293|symporter activity	ko:K13946|AUX1,LAX	ko04075|Plant hormone signal transduction	1452	XP_014630069.1	XP_014630069.1 auxin transporter-like protein 2 [Glycine max]	sp|Q9FEL7|LAX2_MEDTR	sp|Q9FEL7|LAX2_MEDTR Auxin transporter-like protein 2 OS=Medicago truncatula GN=LAX2 PE=2 SV=1	_	_	_	_	_	PF01490.15|Aa_trans|Transmembrane amino acid transporter protein|Glyma.01G114000.2|m.1644:43-436
Glyma.01G114400	15.097696059477	2.27960268495302	2.72211449057305	1.13287326615205e-81	8.68250409969862e-81	up	yes	14.3177298192592	15.9909642330188	14.9843941261529	2.23822584241271	2.14444227837399	2.45613993407237	Gm01	40117397	40118776	+	Glyma.01G114400	--	--	--	--	--	--	1380	XP_006574168.1	XP_006574168.1 UPF0481 protein At3g47200 [Glycine max]	_	_	_	_	_	_	_	PF03140.12|DUF247|Plant protein of unknown function|Glyma.01G114400.1|m.1646:30-446
Glyma.01G114800	4.24167088134263	23.2168067468407	-2.44968899573062	6.06311165008378e-22	1.95380170008081e-21	down	yes	3.85606306607684	3.71038766566893	5.15856191228213	24.2947017668741	20.7603295447371	24.5953889289108	Gm01	40219906	40220501	+	Glyma.01G114800	--	GO:0032544|plastid translation	GO:0005840|ribosome; GO:0009507|chloroplast; GO:0009570|chloroplast stroma; GO:0009941|chloroplast envelope	--	ko:K19033|PSRP4	--	366	NP_001348032.1	NP_001348032.1 30S ribosomal protein S31, chloroplastic [Glycine max]	sp|O80439|RR31_ARATH	sp|O80439|RR31_ARATH 30S ribosomal protein S31, chloroplastic OS=Arabidopsis thaliana GN=RPS31 PE=1 SV=1	_	_	_	_	_	PF17067.2|RPS31|Ribosomal protein S31e|Glyma.01G114800.1|m.1651:1-102
Glyma.01G115500	32.2855513513585	5.04209041413214	2.67638308671401	4.24885939376868e-75	3.08474537685905e-74	up	yes	30.1266799152605	34.8420024023715	31.8879717364435	4.9181496343208	4.85932733030559	5.34879427777004	Gm01	40513848	40515613	-	Glyma.01G115500	--	--	--	--	--	--	609	NP_001235969.1	NP_001235969.1 uncharacterized protein LOC100527430 [Glycine max]	_	_	_	_	_	_	_	_
Glyma.01G115900	7.62061146128312	262.240673639507	-5.1030039997118	0	0	down	yes	8.42957723772223	6.7083426481102	7.72391449801694	247.001495370736	278.631107679785	261.089417868001	Gm01	40630998	40633138	-	Glyma.01G115900	--	GO:0009637|response to blue light; GO:0009735|response to cytokinin; GO:0009768|photosynthesis, light harvesting in photosystem I; GO:0010114|response to red light; GO:0010218|response to far red light; GO:0018298|protein-chromophore linkage	GO:0009507|chloroplast; GO:0009522|photosystem I; GO:0009523|photosystem II; GO:0009534|chloroplast thylakoid; GO:0009535|chloroplast thylakoid membrane; GO:0009579|thylakoid; GO:0009941|chloroplast envelope; GO:0010287|plastoglobule; GO:0016020|membrane; GO:0016021|integral component of membrane	GO:0016168|chlorophyll binding; GO:0031409|pigment binding; GO:0046872|metal ion binding	ko:K08915|LHCB4	ko00196|Photosynthesis - antenna proteins; ko01100|Metabolic pathways	873	XP_003516950.1	XP_003516950.1 chlorophyll a-b binding protein CP29.2, chloroplastic [Glycine max]	sp|Q9XF88|CB4B_ARATH	sp|Q9XF88|CB4B_ARATH Chlorophyll a-b binding protein CP29.2, chloroplastic OS=Arabidopsis thaliana GN=LHCB4.2 PE=1 SV=1	_	_	_	_	_	PF00504.18|Chloroa_b-bind|Chlorophyll A-B binding protein|Glyma.01G115900.1|m.1661:63-259
Glyma.01G116300	6.97092911507644	0.246331704193285	4.76733522887083	9.15143750881263e-40	4.32514068921168e-39	up	yes	4.88462267374861	8.36697068216948	7.66119398931124	0.140749677034839	0.267274523620412	0.330970911924604	Gm01	40697828	40711248	+	Glyma.01G116300	--	--	GO:0005737|cytoplasm	GO:0004022|alcohol dehydrogenase (NAD) activity; GO:0008270|zinc ion binding	ko:K00001|E1.1.1.1,adh	ko00010|Glycolysis / Gluconeogenesis; ko00071|Fatty acid degradation; ko00350|Tyrosine metabolism; ko00625|Chloroalkane and chloroalkene degradation; ko00626|Naphthalene degradation; ko00830|Retinol metabolism; ko00980|Metabolism of xenobiotics by cytochrome P450; ko00982|Drug metabolism - cytochrome P450; ko01100|Metabolic pathways; ko01110|Biosynthesis of secondary metabolites; ko01120|Microbia…	1197	XP_006573352.1	XP_006573352.1 alcohol dehydrogenase-like 4 [Glycine max]	sp|A1L4Y2|ADHL3_ARATH	sp|A1L4Y2|ADHL3_ARATH Alcohol dehydrogenase-like 3 OS=Arabidopsis thaliana GN=At1g32780 PE=2 SV=1	_	_	_	_	_	PF08240.9|ADH_N|Alcohol dehydrogenase GroES-like domain|Glyma.01G116300.1|m.1667:49-177;PF00107.23|ADH_zinc_N|Zinc-binding dehydrogenase|Glyma.01G116300.1|m.1667:226-349
Glyma.01G117900	1.13103422871547	3.20565421807862	-1.49477021047792	1.44280276920971e-14	3.66339134034333e-14	down	yes	1.16751065105373	1.22024929819424	1.00534273689843	3.27445354871705	3.17819455620771	3.16431454931111	Gm01	41200755	41204865	-	Glyma.01G117900	--	GO:0006468|protein phosphorylation; GO:0048544|recognition of pollen	GO:0005886|plasma membrane	GO:0004674|protein serine/threonine kinase activity; GO:0005516|calmodulin binding; GO:0005524|ATP binding; GO:0030246|carbohydrate binding	--	--	2448	XP_006573356.1	XP_006573356.1 G-type lectin S-receptor-like serine/threonine-protein kinase At4g27290 isoform X1 [Glycine max]	sp|O81832|Y4729_ARATH	sp|O81832|Y4729_ARATH G-type lectin S-receptor-like serine/threonine-protein kinase At4g27290 OS=Arabidopsis thaliana GN=At4g27290 PE=3 SV=4	_	_	_	_	_	PF07714.14|Pkinase_Tyr|Protein tyrosine kinase|Glyma.01G117900.1|m.1682:502-769;PF00069.22|Pkinase|Protein kinase domain|Glyma.01G117900.1|m.1682:502-767;PF01453.21|B_lectin|D-mannose binding lectin|Glyma.01G117900.1|m.1682:75-181;PF00954.17|S_locus_glycop|S-locus glycoprotein domain|Glyma.01G117900.1|m.1682:213-321;PF08276.8|PAN_2|PAN-like domain|Glyma.01G117900.1|m.1682:342-410
Glyma.01G118000	17.9984822233436	0.0860556580019129	7.55059028295478	6.36948800681376e-12	1.4465988623838e-11	up	yes	17.3504835811618	18.722452467392	17.9225106214769	0	0.174252508046641	0.0839144659590976	Gm01	41228143	41231249	-	Glyma.01G118000	--	--	GO:0005622|intracellular	GO:0000287|magnesium ion binding; GO:0004737|pyruvate decarboxylase activity; GO:0016831|carboxy-lyase activity; GO:0030976|thiamine pyrophosphate binding	ko:K01568|PDC,pdc	ko00010|Glycolysis / Gluconeogenesis; ko01100|Metabolic pathways; ko01110|Biosynthesis of secondary metabolites; ko01130|Biosynthesis of antibiotics	1836	XP_003516954.1	XP_003516954.1 pyruvate decarboxylase 2 [Glycine max]	sp|Q9M040|PDC4_ARATH	sp|Q9M040|PDC4_ARATH Pyruvate decarboxylase 4 OS=Arabidopsis thaliana GN=PDC4 PE=2 SV=1	_	_	_	_	_	PF02776.15|TPP_enzyme_N|Thiamine pyrophosphate enzyme, N-terminal TPP binding domain|Glyma.01G118000.3|m.1690:46-213;PF00205.19|TPP_enzyme_M|Thiamine pyrophosphate enzyme, central domain|Glyma.01G118000.3|m.1690:243-352;PF02775.18|TPP_enzyme_C|Thiamine pyrophosphate enzyme, C-terminal TPP binding domain|Glyma.01G118000.3|m.1690:457-582
Glyma.01G118350	2.02432116527498	7.9161325649833	-1.96206963625668	1.9698366476255e-38	9.10365386672714e-38	down	yes	2.49443679982583	1.68014090106586	1.89838579493326	8.59093121097864	7.83062658500293	7.32683989896834	Gm01	41319583	41355029	+	Glyma.01G118350	--	GO:0009861|jasmonic acid and ethylene-dependent systemic resistance; GO:0045088|regulation of innate immune response	GO:0005886|plasma membrane; GO:0009506|plasmodesma; GO:0016021|integral component of membrane	GO:0004674|protein serine/threonine kinase activity; GO:0005524|ATP binding	--	--	2994	XP_006574177.1	XP_006574177.1 probable leucine-rich repeat receptor-like serine/threonine-protein kinase At3g14840 isoform X1 [Glycine max]	sp|C0LGN2|Y3148_ARATH	sp|C0LGN2|Y3148_ARATH Probable leucine-rich repeat receptor-like serine/threonine-protein kinase At3g14840 OS=Arabidopsis thaliana GN=LRR-RLK PE=2 SV=1	_	_	_	_	_	PF07714.14|Pkinase_Tyr|Protein tyrosine kinase|Glyma.01G118350.1|m.1693:661-886;PF00069.22|Pkinase|Protein kinase domain|Glyma.01G118350.1|m.1693:659-864;PF11721.5|Malectin|Di-glucose binding within endoplasmic reticulum|Glyma.01G118350.1|m.1693:395-579;PF13855.3|LRR_8|Leucine rich repeat|Glyma.01G118350.1|m.1693:271-330;PF13516.3|LRR_6|Leucine Rich repeat|Glyma.01G118350.1|m.1693:293-308
Glyma.01G118800	4.30402050633324	9.23828634409192	-1.10015303279933	8.16959264334929e-19	2.40034063714789e-18	down	yes	5.0125776399594	3.42900165355825	4.47048222548207	8.82334258193708	9.37633130357807	9.5151851467606	Gm01	41364992	41400320	+	Glyma.01G118800	--	GO:0009861|jasmonic acid and ethylene-dependent systemic resistance; GO:0045088|regulation of innate immune response	GO:0005886|plasma membrane; GO:0009506|plasmodesma; GO:0016021|integral component of membrane	GO:0004674|protein serine/threonine kinase activity; GO:0005524|ATP binding	--	--	2865	XP_014630170.1	XP_014630170.1 probable leucine-rich repeat receptor-like serine/threonine-protein kinase At3g14840 isoform X1 [Glycine max]	sp|C0LGN2|Y3148_ARATH	sp|C0LGN2|Y3148_ARATH Probable leucine-rich repeat receptor-like serine/threonine-protein kinase At3g14840 OS=Arabidopsis thaliana GN=LRR-RLK PE=2 SV=1	_	_	_	_	_	PF07714.14|Pkinase_Tyr|Protein tyrosine kinase|Glyma.01G118800.2|m.1697:661-886;PF00069.22|Pkinase|Protein kinase domain|Glyma.01G118800.2|m.1697:659-864;PF11721.5|Malectin|Di-glucose binding within endoplasmic reticulum|Glyma.01G118800.2|m.1697:395-579;PF13855.3|LRR_8|Leucine rich repeat|Glyma.01G118800.2|m.1697:271-330;PF00560.30|LRR_1|Leucine Rich Repeat|Glyma.01G118800.2|m.1697:295-314;PF1351…
Glyma.01G118900	3.00333272772019	6.9014980146196	-1.19763845571146	1.29141371667465e-24	4.47337605207641e-24	down	yes	3.12819187385299	3.00192275353045	2.87988355577713	7.30174759304158	6.77857954725582	6.6241669035614	Gm01	41421487	41452036	+	Glyma.01G118900	--	GO:0009861|jasmonic acid and ethylene-dependent systemic resistance; GO:0045088|regulation of innate immune response	GO:0005886|plasma membrane; GO:0009506|plasmodesma; GO:0016021|integral component of membrane	GO:0004674|protein serine/threonine kinase activity; GO:0005524|ATP binding	--	--	2997	XP_006573364.1	XP_006573364.1 probable leucine-rich repeat receptor-like serine/threonine-protein kinase At3g14840 [Glycine max]	sp|C0LGN2|Y3148_ARATH	sp|C0LGN2|Y3148_ARATH Probable leucine-rich repeat receptor-like serine/threonine-protein kinase At3g14840 OS=Arabidopsis thaliana GN=LRR-RLK PE=2 SV=1	_	_	_	_	_	PF07714.14|Pkinase_Tyr|Protein tyrosine kinase|Glyma.01G118900.1|m.1700:661-886;PF00069.22|Pkinase|Protein kinase domain|Glyma.01G118900.1|m.1700:659-864;PF11721.5|Malectin|Di-glucose binding within endoplasmic reticulum|Glyma.01G118900.1|m.1700:395-579;PF13855.3|LRR_8|Leucine rich repeat|Glyma.01G118900.1|m.1700:275-330
Glyma.01G119300	0.665676300674852	21.9207999806592	-5.02048237512438	2.21145217163938e-38	1.02134328769316e-37	down	yes	0.730496419349961	0.61503708588534	0.651495396789255	23.7930189551024	21.2995280352011	20.669852951674	Gm01	41527823	41530545	-	Glyma.01G119300	--	GO:0000082|G1/S transition of mitotic cell cycle; GO:0006405|RNA export from nucleus; GO:0006511|ubiquitin-dependent protein catabolic process; GO:0007051|spindle organization; GO:0043547|positive regulation of GTPase activity; GO:0051028|mRNA transport	GO:0005634|nucleus; GO:0005643|nuclear pore; GO:0005737|cytoplasm	GO:0008536|Ran GTPase binding	ko:K15306|RANBP1	ko05166|HTLV-I infection; ko05203|Viral carcinogenesis	690	XP_003516957.1	XP_003516957.1 ran-binding protein 1 homolog b [Glycine max]	sp|P92985|RBP1C_ARATH	sp|P92985|RBP1C_ARATH Ran-binding protein 1 homolog c OS=Arabidopsis thaliana GN=RANBP1C PE=2 SV=1	_	_	_	_	_	PF00638.15|Ran_BP1|RanBP1 domain|Glyma.01G119300.1|m.1704:40-157
Glyma.01G119500	3.59949495064067	12.2439370292879	-1.76337645177564	1.19703193254077e-30	4.76805027149119e-30	down	yes	2.93578490137812	4.64291278294081	3.21978716760309	11.1095309818242	13.1493267310296	12.4729533750099	Gm01	41721502	41731070	+	Glyma.01G119500	--	GO:0009737|response to abscisic acid; GO:0009793|embryo development ending in seed dormancy; GO:0032264|IMP salvage	GO:0005634|nucleus; GO:0005783|endoplasmic reticulum; GO:0005829|cytosol; GO:0031307|integral component of mitochondrial outer membrane; GO:0043231|intracellular membrane-bounded organelle	GO:0003876|AMP deaminase activity; GO:0005524|ATP binding; GO:0043424|protein histidine kinase binding; GO:0046872|metal ion binding	ko:K01490|AMPD	ko00230|Purine metabolism; ko01100|Metabolic pathways; ko01110|Biosynthesis of secondary metabolites; ko01130|Biosynthesis of antibiotics	2541	XP_006573365.1	XP_006573365.1 AMP deaminase [Glycine max]	sp|O80452|AMPD_ARATH	sp|O80452|AMPD_ARATH AMP deaminase OS=Arabidopsis thaliana GN=AMPD PE=1 SV=2	_	_	_	_	_	PF00962.19|A_deaminase|Adenosine/AMP deaminase|Glyma.01G119500.3|m.1710:391-797
Glyma.01G120400	1.86776343493958	10.4813534593794	-2.4821135824325	1.96537904161374e-35	8.60493671938578e-35	down	yes	1.92863955307407	1.6238065225582	2.05084422918648	9.55958549644568	11.0497438918781	10.8347309898144	Gm01	41899565	41901984	+	Glyma.01G120400	--	GO:0006636|unsaturated fatty acid biosynthetic process	GO:0031969|chloroplast membrane	GO:0016717|oxidoreductase activity, acting on paired donors, with oxidation of a pair of donors resulting in the reduction of molecular oxygen to two molecules of water	ko:K10257|FAD3,FAD7,FAD8,desB	--	1359	NP_001238609.1	NP_001238609.1 omega-3 fatty acid desaturase [Glycine max]	sp|P48621|FAD3C_SOYBN	sp|P48621|FAD3C_SOYBN Omega-3 fatty acid desaturase, chloroplastic OS=Glycine max GN=FAD7 PE=2 SV=1	_	_	_	_	_	PF11960.5|DUF3474|Domain of unknown function (DUF3474)|Glyma.01G120400.1|m.1723:1-140;PF00487.21|FA_desaturase|Fatty acid desaturase|Glyma.01G120400.1|m.1723:149-403
Glyma.01G121000	69.1832798848996	2.83983712847645	4.60168055375608	4.49269401782915e-268	8.21156679957254e-267	up	yes	76.4372187368168	62.2832061406084	68.8294147772736	3.01709564105449	2.73442397242421	2.76799177195064	Gm01	42031334	42032694	-	Glyma.01G121000	--	GO:0006351|transcription, DNA-templated; GO:0006355|regulation of transcription, DNA-templated	GO:0005634|nucleus	GO:0000981|DNA-binding transcription factor activity, RNA polymerase II-specific; GO:0003700|DNA-binding transcription factor activity; GO:0042802|identical protein binding; GO:0043565|sequence-specific DNA binding	--	--	819	XP_003516961.1	XP_003516961.1 trihelix transcription factor GT-3b [Glycine max]	sp|Q9SDW0|TGT3A_ARATH	sp|Q9SDW0|TGT3A_ARATH Trihelix transcription factor GT-3a OS=Arabidopsis thaliana GN=GT-3A PE=1 SV=1	_	_	_	_	_	PF13837.3|Myb_DNA-bind_4|Myb/SANT-like DNA-binding domain|Glyma.01G121000.1|m.1726:37-121
Glyma.01G121209	150.175138553114	22.9766694337353	2.70787270672774	1.5748985273408e-168	2.00857891811038e-167	up	yes	134.780603086658	165.242216624293	150.502595948392	23.0396394407797	24.2435982555111	21.646770604915	Gm01	42454874	42456133	+	Glyma.01G121209	--	GO:0009813|flavonoid biosynthetic process; GO:0080167|response to karrikin; GO:0097237|cellular response to toxic substance	--	GO:0046872|metal ion binding; GO:0051213|dioxygenase activity	--	--	546	KHN44118.1	KHN44118.1 Leucoanthocyanidin dioxygenase [Glycine soja]	sp|Q9FFF6|DIOX5_ARATH	sp|Q9FFF6|DIOX5_ARATH Probable 2-oxoglutarate-dependent dioxygenase At5g05600 OS=Arabidopsis thaliana GN=At5g05600 PE=2 SV=1	_	_	_	_	_	PF03171.17|2OG-FeII_Oxy|2OG-Fe(II) oxygenase superfamily|Glyma.01G121209.1|m.1729:33-131
Glyma.01G121300	14.7339020086155	6.29811774830575	1.22483689256591	2.99806200347124e-15	7.80452563422529e-15	up	yes	15.0119175408427	13.14141371084	16.0483747741637	6.03682860347354	6.17217334160177	6.68535129984195	Gm01	42883525	42887718	-	Glyma.01G121300	--	GO:0006457|protein folding; GO:0006986|response to unfolded protein; GO:0009408|response to heat	GO:0005829|cytosol; GO:0005886|plasma membrane; GO:0070062|extracellular exosome	GO:0001671|ATPase activator activity; GO:0051082|unfolded protein binding; GO:0051087|chaperone binding	ko:K09510|DNAJB4	--	1014	XP_003516966.1	XP_003516966.1 dnaJ homolog subfamily B member 1 [Glycine max]	sp|Q9UDY4|DNJB4_HUMAN	sp|Q9UDY4|DNJB4_HUMAN DnaJ homolog subfamily B member 4 OS=Homo sapiens GN=DNAJB4 PE=1 SV=1	_	_	_	_	_	PF01556.15|DnaJ_C|DnaJ C terminal domain|Glyma.01G121300.1|m.1734:162-320;PF00226.28|DnaJ|DnaJ domain|Glyma.01G121300.1|m.1734:4-67
Glyma.01G121700	0	13.6821260338785	-10.4191307619658	1.92009494696932e-14	4.85451317906669e-14	down	yes	0	0	0	14.8664954571314	14.6510625457971	11.528820098707	Gm01	42945212	42946381	+	Glyma.01G121700	--	GO:0009409|response to cold	GO:0009507|chloroplast; GO:0009534|chloroplast thylakoid; GO:0009941|chloroplast envelope; GO:0016021|integral component of membrane	--	--	--	651	NP_001304390.2	NP_001304390.2 rhodanese-like domain-containing protein 10 [Glycine max]	sp|Q9SR92|STR10_ARATH	sp|Q9SR92|STR10_ARATH Rhodanese-like domain-containing protein 10 OS=Arabidopsis thaliana GN=STR10 PE=2 SV=1	_	_	_	_	_	PF00581.17|Rhodanese|Rhodanese-like domain|Glyma.01G121700.1|m.1738:56-178
Glyma.01G122300	1.55031190443487	3.14946360953512	-1.01784519816716	0.00759349183293131	0.00990049188849304	down	yes	0.946558740566147	1.59389892680144	2.11047804593702	2.49010187617974	3.75501883537128	3.20327011705433	Gm01	43107417	43108838	-	Glyma.01G122300	--	--	--	--	--	--	639	XP_014630276.1	XP_014630276.1 uncharacterized protein LOC100779117 isoform X1 [Glycine max]	_	_	_	_	_	_	_	PF00067.19|p450|Cytochrome P450|Glyma.01G122300.1|m.1743:150-210
Glyma.01G124500	3.93200118244539	26.0612887763369	-2.72546178681989	9.01313724334984e-36	3.96939993573029e-35	down	yes	4.43114311517779	5.38889637156679	1.97596406059159	25.4167450973681	26.8071207296588	25.9600005019837	Gm01	44073287	44076375	-	Glyma.01G124500	--	GO:0006826|iron ion transport; GO:0006880|intracellular sequestering of iron ion	GO:0005737|cytoplasm; GO:0009507|chloroplast	GO:0004322|ferroxidase activity; GO:0005506|iron ion binding; GO:0008199|ferric iron binding	ko:K00522|FTH1	ko04216|Ferroptosis; ko04978|Mineral absorption	774	NP_001237034.2	NP_001237034.2 ferritin-2, chloroplastic [Glycine max]	sp|Q94IC4|FRI2_SOYBN	sp|Q94IC4|FRI2_SOYBN Ferritin-2, chloroplastic OS=Glycine max PE=2 SV=1	_	_	_	_	_	PF00210.21|Ferritin|Ferritin-like domain|Glyma.01G124500.1|m.1768:94-236
Glyma.01G124602	48.7623511568753	23.5066127878959	1.05238324494407	5.35425853922638e-18	1.53504198483274e-17	up	yes	43.0352101083714	52.7780947267922	50.4737486354623	23.9378709979252	23.1136780739235	23.4682892918391	Gm01	44092543	44098527	-	Glyma.01G124602	--	--	--	--	--	--	513	NP_001237444.1	NP_001237444.1 uncharacterized protein LOC100500143 [Glycine max]	sp|Q9M015|Y5161_ARATH	sp|Q9M015|Y5161_ARATH Uncharacterized protein At5g01610 OS=Arabidopsis thaliana GN=At5g01610 PE=1 SV=1	_	_	_	_	_	PF04398.9|DUF538|Protein of unknown function, DUF538|Glyma.01G124602.1|m.1772:56-159
Glyma.01G124802	0	1.63444819311662	-7.3614597478349	9.9472825675156e-06	1.595336384949e-05	down	yes	0	0	0	1.8647984030133	1.64713685407881	1.39140932225775	Gm01	44177389	44179466	+	Glyma.01G124802	--	GO:0045492|xylan biosynthetic process	GO:0000139|Golgi membrane; GO:0005794|Golgi apparatus; GO:0016021|integral component of membrane	GO:1990538|xylan O-acetyltransferase activity	--	--	522	KHN10556.1	KHN10556.1 hypothetical protein glysoja_037035 [Glycine soja]	sp|O80919|TBL34_ARATH	sp|O80919|TBL34_ARATH Protein trichome birefringence-like 34 OS=Arabidopsis thaliana GN=TBL34 PE=2 SV=2	_	_	_	_	_	PF13839.3|PC-Esterase|GDSL/SGNH-like Acyl-Esterase family found in Pmr5 and Cas1p|Glyma.01G124802.1|m.1776:4-167
Glyma.01G125000	1.8383543083497	5.36902803779416	-1.54110417751298	1.1630667537484e-09	2.3618684711521e-09	down	yes	2.55021517826638	1.89453388062895	1.07031386615378	4.84706700288726	5.75762569974869	5.50239141074654	Gm01	44211094	44214360	+	Glyma.01G125000	--	GO:0045492|xylan biosynthetic process	GO:0005794|Golgi apparatus; GO:0016021|integral component of membrane	GO:1990538|xylan O-acetyltransferase activity	--	--	1344	XP_003516393.1	XP_003516393.1 protein trichome birefringence-like 35 [Glycine max]	sp|Q8RXQ1|TBL35_ARATH	sp|Q8RXQ1|TBL35_ARATH Protein trichome birefringence-like 35 OS=Arabidopsis thaliana GN=TBL35 PE=2 SV=1	_	_	_	_	_	PF13839.3|PC-Esterase|GDSL/SGNH-like Acyl-Esterase family found in Pmr5 and Cas1p|Glyma.01G125000.1|m.1782:164-445;PF14416.3|PMR5N|PMR5 N terminal Domain|Glyma.01G125000.1|m.1782:108-161
Glyma.01G125200	0.0810413859117576	3.37673572168305	-5.21722908289933	2.4568806511463e-18	7.11964026106395e-18	down	yes	0	0.158942168262504	0.0841819894727689	3.44421576260954	3.4917192351523	3.19427216728732	Gm01	44327515	44332631	+	Glyma.01G125200	--	GO:0010069|zygote asymmetric cytokinesis in embryo sac; GO:0010070|zygote asymmetric cell division; GO:0046777|protein autophosphorylation	GO:0005886|plasma membrane; GO:0009505|plant-type cell wall; GO:0009507|chloroplast; GO:0009570|chloroplast stroma; GO:0016021|integral component of membrane; GO:0090406|pollen tube	GO:0004674|protein serine/threonine kinase activity; GO:0005524|ATP binding; GO:0016301|kinase activity	--	--	2136	XP_003516395.1	XP_003516395.1 receptor protein kinase-like protein ZAR1 [Glycine max]	sp|Q9ZU46|ZAR1_ARATH	sp|Q9ZU46|ZAR1_ARATH Receptor protein kinase-like protein ZAR1 OS=Arabidopsis thaliana GN=ZAR1 PE=1 SV=1	_	_	_	_	_	PF00069.22|Pkinase|Protein kinase domain|Glyma.01G125200.1|m.1784:419-675;PF07714.14|Pkinase_Tyr|Protein tyrosine kinase|Glyma.01G125200.1|m.1784:420-706;PF13855.3|LRR_8|Leucine rich repeat|Glyma.01G125200.1|m.1784:99-156;PF13855.3|LRR_8|Leucine rich repeat|Glyma.01G125200.1|m.1784:145-206;PF08263.9|LRRNT_2|Leucine rich repeat N-terminal domain|Glyma.01G125200.1|m.1784:25-64
Glyma.01G125800	0.023231618800237	7.51367213904945	-7.82273659908024	2.4074408010114e-16	6.52809071445214e-16	down	yes	0	0	0.069694856400711	7.48062711784813	7.67268238192579	7.38770691737443	Gm01	44556540	44559850	-	Glyma.01G125800	--	--	GO:0005618|cell wall; GO:0005886|plasma membrane; GO:0009505|plant-type cell wall; GO:0009506|plasmodesma; GO:0016021|integral component of membrane	GO:0004672|protein kinase activity; GO:0005524|ATP binding	--	--	2580	XP_003516400.1	XP_003516400.1 probably inactive leucine-rich repeat receptor-like protein kinase IMK2 [Glycine max]	sp|Q9SCT4|IMK2_ARATH	sp|Q9SCT4|IMK2_ARATH Probably inactive leucine-rich repeat receptor-like protein kinase IMK2 OS=Arabidopsis thaliana GN=IMK2 PE=1 SV=1	_	_	_	_	_	PF07714.14|Pkinase_Tyr|Protein tyrosine kinase|Glyma.01G125800.1|m.1794:573-838;PF00069.22|Pkinase|Protein kinase domain|Glyma.01G125800.1|m.1794:573-837;PF13855.3|LRR_8|Leucine rich repeat|Glyma.01G125800.1|m.1794:297-355;PF13855.3|LRR_8|Leucine rich repeat|Glyma.01G125800.1|m.1794:344-403;PF08263.9|LRRNT_2|Leucine rich repeat N-terminal domain|Glyma.01G125800.1|m.1794:80-119;PF00560.30|LRR_1|Le…
Glyma.01G125900	96.3271705884823	28.4774254081358	1.75776731083812	1.35907738611458e-83	1.06025894406107e-82	up	yes	93.1714978498178	90.9192550325592	104.89075888307	28.8453667657717	29.5084741524165	27.0784353062193	Gm01	44577740	44578399	-	Glyma.01G125900	--	GO:0016192|vesicle-mediated transport	GO:0005768|endosome; GO:0005783|endoplasmic reticulum; GO:0005794|Golgi apparatus; GO:0005802|trans-Golgi network; GO:0005829|cytosol; GO:0010008|endosome membrane; GO:0016021|integral component of membrane	--	--	--	660	XP_003516984.1	XP_003516984.1 PRA1 family protein B4 [Glycine max]	sp|O80915|PR1B4_ARATH	sp|O80915|PR1B4_ARATH PRA1 family protein B4 OS=Arabidopsis thaliana GN=PRA1B4 PE=1 SV=1	_	_	_	_	_	PF03208.16|PRA1|PRA1 family protein|Glyma.01G125900.1|m.1795:48-189
Glyma.01G126600	79.1258663401161	4.29688647330079	4.19961450744175	9.35865854980805e-213	1.44968694180225e-211	up	yes	75.4313646355851	88.1168758256975	73.8293585590657	4.80992472700306	3.99215218630293	4.08858250659639	Gm01	44674020	44674595	+	Glyma.01G126600	--	--	GO:0048046|apoplast	GO:0016853|isomerase activity	--	--	576	XP_003516987.1	XP_003516987.1 dirigent protein 22 [Glycine max]	sp|Q9C523|DIR19_ARATH	sp|Q9C523|DIR19_ARATH Dirigent protein 19 OS=Arabidopsis thaliana GN=DIR19 PE=2 SV=1	_	_	_	_	_	PF03018.11|Dirigent|Dirigent-like protein|Glyma.01G126600.1|m.1802:44-187
Glyma.01G127100	1432.05959447552	0.962659598153767	10.5238789915919	0	0	up	yes	1403.53737295905	1457.76737504002	1434.8740354275	0.821039782703226	0.947154093079834	1.11978491867824	Gm01	44816406	44816975	+	Glyma.01G127100	--	--	GO:0048046|apoplast	GO:0016853|isomerase activity	--	--	570	XP_003516989.1	XP_003516989.1 dirigent protein 22 [Glycine max]	sp|Q9FI66|DIR3_ARATH	sp|Q9FI66|DIR3_ARATH Dirigent protein 3 OS=Arabidopsis thaliana GN=DIR3 PE=3 SV=1	_	_	_	_	_	PF03018.11|Dirigent|Dirigent-like protein|Glyma.01G127100.1|m.1805:45-186
Glyma.01G127200	958.038245015483	311.471329884178	1.6209526174105	1.60178711707627e-153	1.9059274145308e-152	up	yes	917.410741253475	957.427255348366	999.276738444607	321.998770398702	324.194716786156	288.220502467676	Gm01	44909663	44910229	+	Glyma.01G127200	--	--	GO:0048046|apoplast	GO:0016853|isomerase activity	--	--	567	NP_001340730.1	NP_001340730.1 dirigent protein 22 precursor [Glycine max]	sp|Q9FI66|DIR3_ARATH	sp|Q9FI66|DIR3_ARATH Dirigent protein 3 OS=Arabidopsis thaliana GN=DIR3 PE=3 SV=1	_	_	_	_	_	PF03018.11|Dirigent|Dirigent-like protein|Glyma.01G127200.1|m.1806:44-186
Glyma.01G127400	2.09836963464299	21.1571132753117	-3.32762480683532	3.2393151931625e-37	1.46385588814371e-36	down	yes	2.24018901933988	1.59594238696401	2.45897749762508	22.4956479539836	19.7562132007649	21.2194786711867	Gm01	44993260	44993844	+	Glyma.01G127400	--	--	GO:0048046|apoplast	GO:0016853|isomerase activity	--	--	585	NP_001240070.1	NP_001240070.1 dirigent family protein precursor [Glycine max]	sp|Q9C523|DIR19_ARATH	sp|Q9C523|DIR19_ARATH Dirigent protein 19 OS=Arabidopsis thaliana GN=DIR19 PE=2 SV=1	_	_	_	_	_	PF03018.11|Dirigent|Dirigent-like protein|Glyma.01G127400.1|m.1808:49-191
Glyma.01G127500	1.28067479893616	7.35445388021973	-2.51245300243515	5.40459015291998e-24	1.84355682927984e-23	down	yes	1.27404114843974	1.00562935843811	1.56235388993063	8.14736064940291	7.17057329024631	6.74542770100998	Gm01	45037153	45039323	+	Glyma.01G127500	--	GO:0006810|transport; GO:0007049|cell cycle; GO:0051301|cell division	GO:0005737|cytoplasm; GO:0005886|plasma membrane; GO:0016021|integral component of membrane	GO:0008289|lipid binding	--	--	1266	XP_003516408.1	XP_003516408.1 patellin-6 [Glycine max]	sp|Q9SCU1|PATL6_ARATH	sp|Q9SCU1|PATL6_ARATH Patellin-6 OS=Arabidopsis thaliana GN=PATL6 PE=2 SV=1	_	_	_	_	_	PF00650.17|CRAL_TRIO|CRAL/TRIO domain|Glyma.01G127500.1|m.1809:139-301;PF03765.12|CRAL_TRIO_N|CRAL/TRIO, N-terminal domain|Glyma.01G127500.1|m.1809:60-116
Glyma.01G128100	57.6274261184205	2.45552932891245	4.54703659158916	0	0	up	yes	56.2252165287076	60.2591059816636	56.3979558448903	2.41980465091195	2.36167031082898	2.58511302499641	Gm01	45122591	45125579	-	Glyma.01G128100	--	GO:0006351|transcription, DNA-templated; GO:0006970|response to osmotic stress; GO:0009408|response to heat; GO:0009409|response to cold; GO:0009414|response to water deprivation; GO:0009651|response to salt stress; GO:0010120|camalexin biosynthetic process; GO:0010200|response to chitin; GO:0010508|positive regulation of autophagy; GO:0034605|cellular response to heat; GO:0042742|defense respons…	GO:0005634|nucleus	GO:0003700|DNA-binding transcription factor activity; GO:0043565|sequence-specific DNA binding; GO:0044212|transcription regulatory region DNA binding	ko:K13424|WRKY33	ko04016|MAPK signaling pathway - plant; ko04626|Plant-pathogen interaction	1524	XP_006573388.1	XP_006573388.1 probable WRKY transcription factor 33 isoform X2 [Glycine max]	sp|Q8S8P5|WRK33_ARATH	sp|Q8S8P5|WRK33_ARATH Probable WRKY transcription factor 33 OS=Arabidopsis thaliana GN=WRKY33 PE=1 SV=2	_	_	_	_	_	PF03106.12|WRKY|WRKY DNA -binding domain|Glyma.01G128100.1|m.1817:206-262;PF03106.12|WRKY|WRKY DNA -binding domain|Glyma.01G128100.1|m.1817:355-411
Glyma.01G128200	26.8292653078402	4.34846208929218	2.62245411415565	1.28307415309578e-178	1.716497997741e-177	up	yes	27.8294622469672	27.1144671796216	25.5438664969317	4.05384259959134	4.49115373591621	4.50038993236898	Gm01	45139641	45144159	-	Glyma.01G128200	--	--	--	--	ko:K10268|FBXL2_20	--	2016	XP_003516411.1	XP_003516411.1 F-box/LRR-repeat protein 3 [Glycine max]	sp|Q8RWU5|FBL3_ARATH	sp|Q8RWU5|FBL3_ARATH F-box/LRR-repeat protein 3 OS=Arabidopsis thaliana GN=FBL3 PE=2 SV=1	_	_	_	_	_	PF13516.3|LRR_6|Leucine Rich repeat|Glyma.01G128200.1|m.1820:258-280;PF13516.3|LRR_6|Leucine Rich repeat|Glyma.01G128200.1|m.1820:363-382;PF13516.3|LRR_6|Leucine Rich repeat|Glyma.01G128200.1|m.1820:411-434;PF13516.3|LRR_6|Leucine Rich repeat|Glyma.01G128200.1|m.1820:512-536;PF13516.3|LRR_6|Leucine Rich repeat|Glyma.01G128200.1|m.1820:538-562;PF13516.3|LRR_6|Leucine Rich repeat|Glyma.01G128200.1|…
Glyma.01G128700	2.16458176417431	7.42674851964931	-1.77393403184917	1.60576587467028e-35	7.04209728658573e-35	down	yes	1.52650048220505	2.40354316041563	2.56370164990226	7.08293340330363	7.51452375519189	7.6827884004524	Gm01	45229943	45236884	-	Glyma.01G128700	--	GO:0010090|trichome morphogenesis; GO:0010091|trichome branching; GO:0030036|actin cytoskeleton organization; GO:0045010|actin nucleation; GO:0051127|positive regulation of actin nucleation	GO:0005737|cytoplasm; GO:0005856|cytoskeleton; GO:0005886|plasma membrane; GO:0031209|SCAR complex	GO:0003779|actin binding	--	--	5085	XP_003516414.1	XP_003516414.1 protein SCAR2 [Glycine max]	sp|Q5XPJ9|SCAR2_ARATH	sp|Q5XPJ9|SCAR2_ARATH Protein SCAR2 OS=Arabidopsis thaliana GN=SCAR2 PE=1 SV=1	_	_	_	_	_	_
Glyma.01G129000	87.8029724967473	0.139438879317045	9.19873473171336	5.48956749532913e-109	5.1228524851398e-108	up	yes	89.1572715234767	91.2727398008334	82.9789061659319	0.250850345670131	0.167466292281005	0	Gm01	45362600	45364482	+	Glyma.01G129000	--	--	GO:0009507|chloroplast	GO:0019904|protein domain specific binding	--	--	597	XP_003516997.1	XP_003516997.1 protein LURP-one-related 15 [Glycine max]	sp|Q9LZX1|LOR15_ARATH	sp|Q9LZX1|LOR15_ARATH Protein LURP-one-related 15 OS=Arabidopsis thaliana GN=At5g01750 PE=1 SV=1	_	_	_	_	_	PF04525.9|LOR|LURP-one-related|Glyma.01G129000.1|m.1833:11-187
Glyma.01G129100	541.746225709764	2.65250082378349	7.66871804552199	0	0	up	yes	545.412854206117	555.597923896662	524.227899026514	2.44579087028378	2.37802135039028	3.13369025067642	Gm01	45389062	45390790	+	Glyma.01G129100	--	--	GO:0009507|chloroplast	GO:0019904|protein domain specific binding	--	--	597	NP_001236124.1	NP_001236124.1 uncharacterized protein LOC100527184 [Glycine max]	sp|Q9LZX1|LOR15_ARATH	sp|Q9LZX1|LOR15_ARATH Protein LURP-one-related 15 OS=Arabidopsis thaliana GN=At5g01750 PE=1 SV=1	_	_	_	_	_	PF04525.9|LOR|LURP-one-related|Glyma.01G129100.1|m.1834:11-187
Glyma.01G129400	8.14368856451221	56.8119747295006	-2.80092421195578	9.81339558414418e-199	1.43614227343818e-197	down	yes	8.82427397324008	8.61827177070424	6.9885199495923	57.3782617218053	57.0319123880868	56.0257500786098	Gm01	45428254	45434521	-	Glyma.01G129400	--	GO:0009853|photorespiration	GO:0005739|mitochondrion	GO:0008453|alanine-glyoxylate transaminase activity; GO:0030170|pyridoxal phosphate binding; GO:0042802|identical protein binding	ko:K00827|AGXT2	ko00250|Alanine, aspartate and glutamate metabolism; ko00260|Glycine, serine and threonine metabolism; ko00270|Cysteine and methionine metabolism; ko00280|Valine, leucine and isoleucine degradation; ko01100|Metabolic pathways; ko01110|Biosynthesis of secondary metabolites	1428	XP_003516998.1	XP_003516998.1 alanine--glyoxylate aminotransferase 2 homolog 2, mitochondrial [Glycine max]	sp|Q94AL9|AGT22_ARATH	sp|Q94AL9|AGT22_ARATH Alanine--glyoxylate aminotransferase 2 homolog 2, mitochondrial OS=Arabidopsis thaliana GN=AGT3 PE=1 SV=2	_	_	_	_	_	PF00202.18|Aminotran_3|Aminotransferase class-III|Glyma.01G129400.1|m.1835:77-470
Glyma.01G130500	2.07136221978236	0	7.70138424913408	1.73517111235426e-12	4.03393311193079e-12	up	yes	1.99516834534958	1.5029968786323	2.71592143536521	0	0	0	Gm01	45689106	45690870	+	Glyma.01G130500	--	GO:0006979|response to oxidative stress; GO:0009809|lignin biosynthetic process; GO:0010089|xylem development; GO:0042744|hydrogen peroxide catabolic process; GO:1901430|positive regulation of syringal lignin biosynthetic process	GO:0005618|cell wall; GO:0005794|Golgi apparatus; GO:0005829|cytosol; GO:0048046|apoplast	GO:0004601|peroxidase activity; GO:0020037|heme binding; GO:0046872|metal ion binding	ko:K00430|E1.11.1.7	ko00940|Phenylpropanoid biosynthesis; ko01100|Metabolic pathways; ko01110|Biosynthesis of secondary metabolites	960	XP_003517000.1	XP_003517000.1 peroxidase P7 [Glycine max]	sp|Q9FLC0|PER52_ARATH	sp|Q9FLC0|PER52_ARATH Peroxidase 52 OS=Arabidopsis thaliana GN=PER52 PE=2 SV=1	_	_	_	_	_	PF00141.20|peroxidase|Peroxidase|Glyma.01G130500.1|m.1843:44-282
Glyma.01G130800	6.5286553249225	0	9.35285016563137	1.06151981745163e-18	3.11013655355628e-18	up	yes	6.30053161689342	6.5424570011053	6.74297735676879	0	0	0	Gm01	45755667	45757926	+	Glyma.01G130800	--	GO:0006979|response to oxidative stress; GO:0042744|hydrogen peroxide catabolic process	GO:0005576|extracellular region	GO:0004601|peroxidase activity; GO:0020037|heme binding; GO:0046872|metal ion binding	ko:K00430|E1.11.1.7	ko00940|Phenylpropanoid biosynthesis; ko01100|Metabolic pathways; ko01110|Biosynthesis of secondary metabolites	960	XP_003517003.1	XP_003517003.1 peroxidase P7 [Glycine max]	sp|P22195|PER1_ARAHY	sp|P22195|PER1_ARAHY Cationic peroxidase 1 OS=Arachis hypogaea GN=PNC1 PE=1 SV=2	_	_	_	_	_	PF00141.20|peroxidase|Peroxidase|Glyma.01G130800.1|m.1845:44-283
Glyma.01G131100	2.54618256212371	0.200237392705444	3.60389968282881	4.82657600923721e-12	1.10133950618304e-11	up	yes	2.97135064031781	1.95255483196956	2.71464221408377	0.0672886665910624	0.359372309459958	0.174051202065311	Gm01	45800310	45803725	+	Glyma.01G131100	--	GO:0006103|2-oxoglutarate metabolic process; GO:0006531|aspartate metabolic process; GO:0006536|glutamate metabolic process; GO:0009058|biosynthetic process; GO:0046686|response to cadmium ion	GO:0005739|mitochondrion; GO:0005759|mitochondrial matrix	GO:0004069|L-aspartate:2-oxoglutarate aminotransferase activity; GO:0005507|copper ion binding; GO:0030170|pyridoxal phosphate binding; GO:0080130|L-phenylalanine:2-oxoglutarate aminotransferase activity	ko:K14455|GOT2	ko00220|Arginine biosynthesis; ko00250|Alanine, aspartate and glutamate metabolism; ko00270|Cysteine and methionine metabolism; ko00330|Arginine and proline metabolism; ko00350|Tyrosine metabolism; ko00360|Phenylalanine metabolism; ko00400|Phenylalanine, tyrosine and tryptophan biosynthesis; ko00710|Carbon fixation in photosynthetic organisms; ko00950|Isoquinoline alkaloid biosynthesis; ko00960|T…	1347	XP_003517004.1	XP_003517004.1 aspartate aminotransferase, mitochondrial [Glycine max]	sp|P46643|AAT1_ARATH	sp|P46643|AAT1_ARATH Aspartate aminotransferase, mitochondrial OS=Arabidopsis thaliana GN=ASP1 PE=1 SV=1	_	_	_	_	_	PF00155.18|Aminotran_1_2|Aminotransferase class I and II|Glyma.01G131100.2|m.1851:50-432
Glyma.01G131300	0.356737500238123	5.83427439099121	-3.99420421533366	7.27788800654698e-29	2.78924956600384e-28	down	yes	0.660055693198358	0.303125420900632	0.107031386615378	6.0839047898309	5.90342604046584	5.51549234267689	Gm01	45841753	45844346	+	Glyma.01G131300	--	GO:0009903|chloroplast avoidance movement; GO:0009904|chloroplast accumulation movement	GO:0005829|cytosol	--	--	--	1680	XP_003516427.1	XP_003516427.1 WEB family protein At2g38370 [Glycine max]	sp|Q5XVC7|Y2048_ARATH	sp|Q5XVC7|Y2048_ARATH WEB family protein At2g40480 OS=Arabidopsis thaliana GN=At2g40480 PE=2 SV=1	_	_	_	_	_	PF05701.8|WEMBL|Weak chloroplast movement under blue light|Glyma.01G131300.1|m.1854:18-117;PF05701.8|WEMBL|Weak chloroplast movement under blue light|Glyma.01G131300.1|m.1854:167-424
Glyma.01G131500	473.458072904635	6.28885513401757	6.23203370295906	0	0	up	yes	469.075476389341	464.818220203268	486.480522121296	5.71991048616581	6.5939494751688	6.55270544071811	Gm01	45896254	45897657	+	Glyma.01G131500	--	GO:0018105|peptidyl-serine phosphorylation; GO:0018107|peptidyl-threonine phosphorylation; GO:0035556|intracellular signal transduction	GO:0005622|intracellular	GO:0004674|protein serine/threonine kinase activity; GO:0005524|ATP binding	ko:K07198|PRKAA,AMPK	ko04068|FoxO signaling pathway; ko04140|Autophagy - animal; ko04150|mTOR signaling pathway; ko04151|PI3K-Akt signaling pathway; ko04152|AMPK signaling pathway; ko04211|Longevity regulating pathway; ko04213|Longevity regulating pathway - multiple species; ko04371|Apelin signaling pathway; ko04530|Tight junction; ko04710|Circadian rhythm; ko04910|Insulin signaling pathway; ko04920|Adipocytokine sig…	1404	XP_003517006.1	XP_003517006.1 CBL-interacting protein kinase 2 [Glycine max]	sp|Q7X996|CIPK2_ORYSJ	sp|Q7X996|CIPK2_ORYSJ CBL-interacting protein kinase 2 OS=Oryza sativa subsp. japonica GN=CIPK2 PE=2 SV=1	_	_	_	_	_	PF00069.22|Pkinase|Protein kinase domain|Glyma.01G131500.1|m.1857:12-266;PF07714.14|Pkinase_Tyr|Protein tyrosine kinase|Glyma.01G131500.1|m.1857:13-262;PF03822.11|NAF|NAF domain|Glyma.01G131500.1|m.1857:311-368;PF14531.3|Kinase-like|Kinase-like|Glyma.01G131500.1|m.1857:107-254
Glyma.01G131800	86.3483047529066	3.13232949693892	4.78042855184527	0	0	up	yes	89.049903478596	85.0763390893798	84.9186716907439	3.22202639050023	3.34680074932114	2.82816135099538	Gm01	45945921	45948029	+	Glyma.01G131800	--	GO:0010200|response to chitin	GO:0005634|nucleus; GO:0005737|cytoplasm	GO:0004842|ubiquitin-protein transferase activity	--	--	2109	XP_003516428.1	XP_003516428.1 U-box domain-containing protein 16 [Glycine max]	sp|Q9LZW3|PUB16_ARATH	sp|Q9LZW3|PUB16_ARATH U-box domain-containing protein 16 OS=Arabidopsis thaliana GN=PUB16 PE=2 SV=1	_	_	_	_	_	PF04564.12|U-box|U-box domain|Glyma.01G131800.1|m.1858:273-344;PF00514.20|Arm|Armadillo/beta-catenin-like repeat|Glyma.01G131800.1|m.1858:418-456
Glyma.01G132000	2.95484000911458	39.9494075842465	-3.75250903449228	2.93730327504058e-210	4.50338549759672e-209	down	yes	3.08485045286148	2.7827907492517	2.99687882523057	39.6182652392015	40.5044955907055	39.7254619228324	Gm01	46007188	46013104	-	Glyma.01G132000	--	GO:0006468|protein phosphorylation; GO:0035556|intracellular signal transduction; GO:0048573|photoperiodism, flowering	GO:0005829|cytosol	GO:0004672|protein kinase activity; GO:0004674|protein serine/threonine kinase activity; GO:0005524|ATP binding; GO:0043424|protein histidine kinase binding	ko:K08867|WNK,PRKWNK	--	1830	XP_003517007.1	XP_003517007.1 probable serine/threonine-protein kinase WNK5 isoform X1 [Glycine max]	sp|Q9SCU5|WNK5_ARATH	sp|Q9SCU5|WNK5_ARATH Probable serine/threonine-protein kinase WNK5 OS=Arabidopsis thaliana GN=WNK5 PE=1 SV=2	_	_	_	_	_	PF00069.22|Pkinase|Protein kinase domain|Glyma.01G132000.1|m.1862:28-282;PF07714.14|Pkinase_Tyr|Protein tyrosine kinase|Glyma.01G132000.1|m.1862:28-265
Glyma.01G132100	2.7361185715673	18.9751432548313	-2.7894050605882	3.1938054646653e-12	7.34415300005005e-12	down	yes	3.45911539751011	1.66421799710151	3.08502232009029	20.9220255215904	18.5252197617085	17.4781844811949	Gm01	46013602	46013805	-	Glyma.01G132100	--	--	--	--	--	--	204	KRH76110.1	KRH76110.1 hypothetical protein GLYMA_01G132100 [Glycine max]	_	_	_	_	_	_	_	_
Glyma.01G132300	14.3465197146497	6.92433247259436	1.04987714106159	3.25435952714102e-10	6.8111511771167e-10	up	yes	16.6207572402636	12.3205816237031	14.0982202799825	6.45796345212268	7.27433957986643	7.04069438579396	Gm01	46179101	46183735	+	Glyma.01G132300	--	GO:0035556|intracellular signal transduction	GO:0005737|cytoplasm	GO:0004672|protein kinase activity; GO:0004674|protein serine/threonine kinase activity; GO:0005524|ATP binding	--	--	1116	XP_003517008.1	XP_003517008.1 serine/threonine-protein kinase STY13 isoform X1 [Glycine max]	sp|Q2MHE4|HT1_ARATH	sp|Q2MHE4|HT1_ARATH Serine/threonine-protein kinase HT1 OS=Arabidopsis thaliana GN=HT1 PE=1 SV=1	_	_	_	_	_	PF07714.14|Pkinase_Tyr|Protein tyrosine kinase|Glyma.01G132300.2|m.1865:56-315;PF00069.22|Pkinase|Protein kinase domain|Glyma.01G132300.2|m.1865:58-312;PF14531.3|Kinase-like|Kinase-like|Glyma.01G132300.2|m.1865:159-285
Glyma.01G132500	32.313838291472	978.563475998363	-4.92000975331822	0	0	down	yes	29.0848070157993	32.0956328012434	35.7610750573732	955.124548560827	1022.62573668715	957.940142747112	Gm01	46290027	46291184	+	Glyma.01G132500	--	GO:0006869|lipid transport	--	GO:0008289|lipid binding	--	--	357	NP_001336638.1	NP_001336638.1 AAI_LTSS superfamily protein precursor [Glycine max]	sp|O23758|NLTP_CICAR	sp|O23758|NLTP_CICAR Non-specific lipid-transfer protein OS=Cicer arietinum PE=3 SV=1	_	_	_	_	_	PF00234.19|Tryp_alpha_amyl|Protease inhibitor/seed storage/LTP family|Glyma.01G132500.1|m.1872:29-113;PF14368.3|LTP_2|Probable lipid transfer|Glyma.01G132500.1|m.1872:13-105
Glyma.01G133000	7.48466316685517	3.72960900784804	1.00297620244395	2.63840072495271e-09	5.25133396703928e-09	up	yes	6.06255774210793	7.68762526933909	8.70380648911849	3.88535173737755	3.37290745773449	3.93056782843207	Gm01	46355691	46362691	-	Glyma.01G133000	--	GO:0006351|transcription, DNA-templated; GO:0045892|negative regulation of transcription, DNA-templated	GO:0005634|nucleus; GO:0005739|mitochondrion	GO:0003677|DNA binding; GO:0008270|zinc ion binding	--	--	2727	XP_014630512.1	XP_014630512.1 B3 domain-containing transcription repressor VAL2 isoform X1 [Glycine max]	sp|Q6Z3U3|Y7797_ORYSJ	sp|Q6Z3U3|Y7797_ORYSJ B3 domain-containing protein Os07g0679700 OS=Oryza sativa subsp. japonica GN=Os07g0679700 PE=2 SV=1	_	_	_	_	_	PF02362.18|B3|B3 DNA binding domain|Glyma.01G133000.1|m.1878:322-421;PF07496.12|zf-CW|CW-type Zinc Finger|Glyma.01G133000.1|m.1878:592-634
Glyma.01G133100	8.01868409570521	0	9.64901973864183	2.0845874588124e-18	6.05251004588576e-18	up	yes	9.43004468615404	7.0449702565048	7.58103734445678	0	0	0	Gm01	46395704	46400962	-	Glyma.01G133100	--	--	--	--	--	--	759	XP_006573406.1	XP_006573406.1 uncharacterized protein LOC102669362 isoform X1 [Glycine max]	_	_	_	_	_	_	_	PF05659.8|RPW8|Arabidopsis broad-spectrum mildew resistance protein RPW8|Glyma.01G133100.1|m.1882:3-132
Glyma.01G133300	0.27033666887426	2.18121549099927	-2.96649899980739	2.91878880257608e-17	8.1515403419876e-17	down	yes	0.484989375321005	0.233333657325572	0.0926869739762032	2.13571915434719	2.34311239750448	2.06481492114613	Gm01	46457443	46460525	-	Glyma.01G133300	--	--	GO:0005886|plasma membrane; GO:0016021|integral component of membrane	GO:0004672|protein kinase activity; GO:0005524|ATP binding	--	--	2910	XP_003516434.1	XP_003516434.1 leucine-rich repeat receptor-like protein kinase PXC2 [Glycine max]	sp|Q9LY03|IRK_ARATH	sp|Q9LY03|IRK_ARATH Probable LRR receptor-like serine/threonine-protein kinase IRK OS=Arabidopsis thaliana GN=IRK PE=1 SV=1	_	_	_	_	_	PF00069.22|Pkinase|Protein kinase domain|Glyma.01G133300.1|m.1886:689-955;PF07714.14|Pkinase_Tyr|Protein tyrosine kinase|Glyma.01G133300.1|m.1886:689-956;PF13855.3|LRR_8|Leucine rich repeat|Glyma.01G133300.1|m.1886:391-450;PF00560.30|LRR_1|Leucine Rich Repeat|Glyma.01G133300.1|m.1886:197-218;PF00560.30|LRR_1|Leucine Rich Repeat|Glyma.01G133300.1|m.1886:488-509;PF08263.9|LRRNT_2|Leucine rich repea…
Glyma.01G133400	107.245165113473	40.0461165683978	1.42095266153987	4.57849065604615e-25	1.60566580854414e-24	up	yes	113.129545476664	109.708948631147	98.8970012326089	45.9672806342779	36.5102567484725	37.660812322443	Gm01	46464575	46464844	-	Glyma.01G133400	--	GO:0006616|SRP-dependent cotranslational protein targeting to membrane, translocation; GO:0031204|posttranslational protein targeting to membrane, translocation	GO:0005784|Sec61 translocon complex; GO:0016021|integral component of membrane; GO:0031205|endoplasmic reticulum Sec complex	GO:0005086|ARF guanyl-nucleotide exchange factor activity	ko:K09481|SEC61B,SBH2	ko03060|Protein export; ko04141|Protein processing in endoplasmic reticulum; ko04145|Phagosome; ko05110|Vibrio cholerae infection	270	XP_003517012.1	XP_003517012.1 protein transport protein Sec61 subunit beta [Glycine max]	sp|P38389|SC61B_ARATH	sp|P38389|SC61B_ARATH Protein transport protein Sec61 subunit beta OS=Arabidopsis thaliana GN=At2g45070 PE=1 SV=1	_	_	_	_	_	_
Glyma.01G133501	0	1.00172820620162	-6.66067796179319	8.27532401356167e-07	1.42508892982094e-06	down	yes	0	0	0	1.1699816903521	0.899796388425842	0.935406539826912	Gm01	46468801	46472401	+	Glyma.01G133501	--	GO:0006351|transcription, DNA-templated; GO:0006355|regulation of transcription, DNA-templated; GO:0009567|double fertilization forming a zygote and endosperm	GO:0005634|nucleus; GO:0009506|plasmodesma	GO:0003677|DNA binding; GO:0003700|DNA-binding transcription factor activity; GO:0046983|protein dimerization activity	--	--	1200	KHN11866.1	KHN11866.1 Transcription factor UNE10 [Glycine soja]	sp|Q8GZ38|UNE10_ARATH	sp|Q8GZ38|UNE10_ARATH Transcription factor UNE10 OS=Arabidopsis thaliana GN=UNE10 PE=2 SV=1	_	_	_	_	_	PF00010.23|HLH|Helix-loop-helix DNA-binding domain|Glyma.01G133501.1|m.1888:237-283
Glyma.01G133900	0.310787433727615	1.32032223623487	-2.05208621068218	0.0348987089839305	0.0428350398810069	down	yes	0	0	0.932362301182845	1.91357005355365	1.36265461292473	0.684742042226236	Gm01	46530095	46531345	+	Glyma.01G133900	--	GO:0000079|regulation of cyclin-dependent protein serine/threonine kinase activity; GO:0007049|cell cycle; GO:0051301|cell division	--	GO:0019901|protein kinase binding	--	--	675	XP_003517014.1	XP_003517014.1 cyclin-U2-1 [Glycine max]	sp|Q9SHD3|CCU21_ARATH	sp|Q9SHD3|CCU21_ARATH Cyclin-U2-1 OS=Arabidopsis thaliana GN=CYCU2-1 PE=1 SV=1	_	_	_	_	_	PF08613.8|Cyclin|Cyclin|Glyma.01G133900.1|m.1890:58-170;PF00134.20|Cyclin_N|Cyclin, N-terminal domain|Glyma.01G133900.1|m.1890:79-170
Glyma.01G134200	6.33042313836215	1.31364398276792	2.26006398793615	1.41112359089366e-22	4.62957706292141e-22	up	yes	6.70220485294309	5.41098201243386	6.87808254970951	1.34686416812846	1.31117870808866	1.28288907208663	Gm01	46630107	46631204	+	Glyma.01G134200	--	GO:0006351|transcription, DNA-templated; GO:0006355|regulation of transcription, DNA-templated	GO:0005634|nucleus	GO:0003700|DNA-binding transcription factor activity; GO:0044212|transcription regulatory region DNA binding; GO:0046872|metal ion binding	--	--	1098	XP_003517016.1	XP_003517016.1 zinc finger protein ZAT9 [Glycine max]	sp|Q9M202|ZAT9_ARATH	sp|Q9M202|ZAT9_ARATH Zinc finger protein ZAT9 OS=Arabidopsis thaliana GN=ZAT9 PE=2 SV=1	_	_	_	_	_	PF13912.3|zf-C2H2_6|C2H2-type zinc finger|Glyma.01G134200.1|m.1892:4-27;PF13912.3|zf-C2H2_6|C2H2-type zinc finger|Glyma.01G134200.1|m.1892:220-245;PF13912.3|zf-C2H2_6|C2H2-type zinc finger|Glyma.01G134200.1|m.1892:274-296
Glyma.01G134600	1156.589487949	7.53363802446822	7.26041320209664	0	0	up	yes	1161.64916094472	1160.53585656908	1147.5834463332	7.43072340742706	7.85233677959033	7.31785388638726	Gm01	46725024	46731275	-	Glyma.01G134600	--	--	GO:0016021|integral component of membrane; GO:0031969|chloroplast membrane	GO:0047292|trihydroxypterocarpan dimethylallyltransferase activity	ko:K09833|HPT,HGGT,ubiA	ko00130|Ubiquinone and other terpenoid-quinone biosynthesis; ko01100|Metabolic pathways; ko01110|Biosynthesis of secondary metabolites	1179	NP_001335591.1	NP_001335591.1 homogentisate phytyltransferase 1, chloroplastic-like [Glycine max]	sp|B9A1Q4|G4DT_SOYBN	sp|B9A1Q4|G4DT_SOYBN Glycinol 4-dimethylallyltransferase OS=Glycine max GN=G4DT PE=1 SV=1	_	_	_	_	_	PF01040.15|UbiA|UbiA prenyltransferase family|Glyma.01G134600.3|m.1897:114-380
Glyma.01G134700	52.5629956071875	1.81123417028394	4.85133360404846	4.59372582381841e-74	3.30515981494331e-73	up	yes	54.8516870176603	49.5104854137699	53.3268143901322	1.83526539663074	1.76430664397224	1.83413047024885	Gm01	46760961	46761888	+	Glyma.01G134700	--	--	--	--	ko:K09833|HPT,HGGT,ubiA	ko00130|Ubiquinone and other terpenoid-quinone biosynthesis; ko01100|Metabolic pathways; ko01110|Biosynthesis of secondary metabolites	204	KRH76150.1	KRH76150.1 hypothetical protein GLYMA_01G134700 [Glycine max]	_	_	_	_	_	_	_	_
Glyma.01G135200	7106.48406504247	15.081795059548	8.8792297682893	0	0	up	yes	7123.09969404695	7049.73480462502	7146.61769645544	13.55728309124	18.0730766611923	13.6150254262116	Gm01	46808114	46812053	-	Glyma.01G135200	--	GO:0044550|secondary metabolite biosynthetic process	GO:0016020|membrane	GO:0005506|iron ion binding; GO:0016709|oxidoreductase activity, acting on paired donors, with incorporation or reduction of molecular oxygen, NAD(P)H as one donor, and incorporation of one atom of oxygen; GO:0020037|heme binding	--	--	1581	KRH76155.1	KRH76155.1 hypothetical protein GLYMA_01G135200 [Glycine max]	sp|O49859|C82A4_SOYBN	sp|O49859|C82A4_SOYBN Cytochrome P450 82A4 OS=Glycine max GN=CYP82A4 PE=2 SV=1	_	_	_	_	_	PF00067.19|p450|Cytochrome P450|Glyma.01G135200.1|m.1901:43-504
Glyma.01G135500	15.8813704049993	5.98411668543929	1.40662446831524	1.47728635885072e-20	4.56686917739695e-20	up	yes	17.1397012217951	14.7154846388002	15.7889253544027	5.94675257378068	6.19546606000393	5.81013142253326	Gm01	46882657	46886284	+	Glyma.01G135500	--	GO:0016036|cellular response to phosphate starvation; GO:0080040|positive regulation of cellular response to phosphate starvation	GO:0005783|endoplasmic reticulum	--	--	--	786	XP_003517020.1	XP_003517020.1 SPX domain-containing protein 3 [Glycine max]	sp|Q5PP62|SPX3_ARATH	sp|Q5PP62|SPX3_ARATH SPX domain-containing protein 3 OS=Arabidopsis thaliana GN=SPX3 PE=2 SV=1	_	_	_	_	_	PF03105.16|SPX|SPX domain|Glyma.01G135500.1|m.1903:1-37;PF03105.16|SPX|SPX domain|Glyma.01G135500.1|m.1903:92-162
Glyma.01G136300	9.87336606556975	4.15726113408044	1.24590297011926	1.2119805475807e-20	3.75648516255097e-20	up	yes	9.33412091391617	10.5806379978323	9.70533928496079	3.86400457084667	4.55181551507201	4.05596331632265	Gm01	47142409	47144622	-	Glyma.01G136300	--	GO:0006351|transcription, DNA-templated; GO:0006355|regulation of transcription, DNA-templated; GO:0007623|circadian rhythm; GO:0030154|cell differentiation; GO:0048768|root hair cell tip growth; GO:0051301|cell division	GO:0005634|nucleus	GO:0003700|DNA-binding transcription factor activity; GO:0043565|sequence-specific DNA binding	--	--	2214	XP_003516440.1	XP_003516440.1 scarecrow-like protein 6 [Glycine max]	sp|O81316|SCL6_ARATH	sp|O81316|SCL6_ARATH Scarecrow-like protein 6 OS=Arabidopsis thaliana GN=SCL6 PE=1 SV=1	_	_	_	_	_	PF03514.11|GRAS|GRAS domain family|Glyma.01G136300.1|m.1912:381-736
Glyma.01G137500	62.0072851308826	2.57821360344098	4.58264177994499	4.36512090871246e-167	5.53638815806679e-166	up	yes	57.8605033693407	66.6278045466793	61.5335474766277	2.32611744354026	3.19454339086098	2.21397997592169	Gm01	47510296	47510802	+	Glyma.01G137500	--	GO:0007275|multicellular organism development; GO:0009734|auxin-activated signaling pathway; GO:0010029|regulation of seed germination; GO:0040008|regulation of growth; GO:1900057|positive regulation of leaf senescence	GO:0005634|nucleus	--	ko:K14488|SAUR	ko04075|Plant hormone signal transduction	507	XP_006573419.1	XP_006573419.1 auxin-responsive protein SAUR36 [Glycine max]	sp|O22150|SAU36_ARATH	sp|O22150|SAU36_ARATH Auxin-responsive protein SAUR36 OS=Arabidopsis thaliana GN=SAUR36 PE=2 SV=1	_	_	_	_	_	PF02519.11|Auxin_inducible|Auxin responsive protein|Glyma.01G137500.1|m.1928:64-146
Glyma.01G137700	225.266076205071	0.991982808337011	7.81269254512808	0	0	up	yes	229.489130934702	223.866347668242	222.442750012269	0.846498380616504	1.02044092284872	1.10900912154581	Gm01	47540232	47544048	-	Glyma.01G137700	--	GO:0042545|cell wall modification; GO:0045490|pectin catabolic process	GO:0005576|extracellular region; GO:0005618|cell wall	GO:0004857|enzyme inhibitor activity; GO:0030599|pectinesterase activity; GO:0045330|aspartyl esterase activity	ko:K01051|E3.1.1.11	ko00040|Pentose and glucuronate interconversions; ko01100|Metabolic pathways	1548	XP_003517028.1	XP_003517028.1 pectinesterase 2 [Glycine max]	sp|O04887|PME2_CITSI	sp|O04887|PME2_CITSI Pectinesterase 2 OS=Citrus sinensis GN=PECS-2.1 PE=2 SV=1	_	_	_	_	_	PF01095.16|Pectinesterase|Pectinesterase|Glyma.01G137700.1|m.1933:209-501;PF04043.12|PMEI|Plant invertase/pectin methylesterase inhibitor|Glyma.01G137700.1|m.1933:29-171
Glyma.01G138000	48.7282259624701	0.017222631609261	10.8060314848043	3.6380968011562e-55	2.13784749740297e-54	up	yes	47.5388948871545	48.5235654387445	50.1222175615113	0	0.0516678948277831	0	Gm01	47623970	47625987	-	Glyma.01G138000	--	GO:0042545|cell wall modification; GO:0045490|pectin catabolic process	GO:0005576|extracellular region; GO:0005618|cell wall	GO:0004857|enzyme inhibitor activity; GO:0030599|pectinesterase activity; GO:0045330|aspartyl esterase activity	ko:K01051|E3.1.1.11	ko00040|Pentose and glucuronate interconversions; ko01100|Metabolic pathways	1548	XP_003517029.1	XP_003517029.1 pectinesterase 2 [Glycine max]	sp|O04887|PME2_CITSI	sp|O04887|PME2_CITSI Pectinesterase 2 OS=Citrus sinensis GN=PECS-2.1 PE=2 SV=1	_	_	_	_	_	PF01095.16|Pectinesterase|Pectinesterase|Glyma.01G138000.1|m.1936:207-501;PF04043.12|PMEI|Plant invertase/pectin methylesterase inhibitor|Glyma.01G138000.1|m.1936:27-171
Glyma.01G138100	37.5729970040513	0	11.8758644017256	1.37390169514082e-31	5.58299561861862e-31	up	yes	34.2540530282784	37.2288146134549	41.2361233704207	0	0	0	Gm01	47648811	47650828	+	Glyma.01G138100	--	GO:0042545|cell wall modification; GO:0045490|pectin catabolic process	GO:0005576|extracellular region; GO:0005618|cell wall	GO:0004857|enzyme inhibitor activity; GO:0030599|pectinesterase activity; GO:0045330|aspartyl esterase activity	ko:K01051|E3.1.1.11	ko00040|Pentose and glucuronate interconversions; ko01100|Metabolic pathways	1548	XP_003517029.1	XP_003517029.1 pectinesterase 2 [Glycine max]	sp|O04887|PME2_CITSI	sp|O04887|PME2_CITSI Pectinesterase 2 OS=Citrus sinensis GN=PECS-2.1 PE=2 SV=1	_	_	_	_	_	PF01095.16|Pectinesterase|Pectinesterase|Glyma.01G138100.1|m.1937:207-501;PF04043.12|PMEI|Plant invertase/pectin methylesterase inhibitor|Glyma.01G138100.1|m.1937:27-171
Glyma.01G138300	37.6839627211599	16.9968668941151	1.14821608813377	1.21524622940492e-30	4.84004208993274e-30	up	yes	40.2393952598926	36.8499470008201	35.9625459027669	18.2673141253641	16.5462558093863	16.1770307475948	Gm01	47667588	47674805	+	Glyma.01G138300	--	GO:0016485|protein processing; GO:0031365|N-terminal protein amino acid modification	GO:0005737|cytoplasm; GO:0005829|cytosol	GO:0004177|aminopeptidase activity; GO:0008235|metalloexopeptidase activity; GO:0046872|metal ion binding	ko:K01265|map	--	1194	XP_003517032.1	XP_003517032.1 methionine aminopeptidase 1A isoform X1 [Glycine max]	sp|Q9SLN5|MAP1A_ARATH	sp|Q9SLN5|MAP1A_ARATH Methionine aminopeptidase 1A OS=Arabidopsis thaliana GN=MAP1A PE=1 SV=1	_	_	_	_	_	PF00557.21|Peptidase_M24|Metallopeptidase family M24|Glyma.01G138300.1|m.1940:147-375;PF15801.2|zf-C6H2|zf-MYND-like zinc finger, mRNA-binding|Glyma.01G138300.1|m.1940:15-58;PF01753.15|zf-MYND|MYND finger|Glyma.01G138300.1|m.1940:14-56
Glyma.01G139100	0.630472233275679	1.66629331427	-1.38806667973187	0.0375593669795832	0.0459349795269007	down	yes	0	1.28598663412389	0.605430065703146	1.796335524581	1.31283423676049	1.88971018146851	Gm01	47786588	47787857	+	Glyma.01G139100	--	GO:0010196|nonphotochemical quenching	GO:0009507|chloroplast; GO:0016021|integral component of membrane	--	--	--	594	XP_003517036.1	XP_003517036.1 uncharacterized protein ycf20 [Glycine max]	sp|O80813|YC20L_ARATH	sp|O80813|YC20L_ARATH Ycf20-like protein OS=Arabidopsis thaliana GN=At1g65420 PE=2 SV=2	_	_	_	_	_	PF04483.9|DUF565|Protein of unknown function (DUF565)|Glyma.01G139100.1|m.1949:138-196
Glyma.01G139600	192.690475563959	50.2672940116346	1.93838122278812	0	0	up	yes	192.545523886608	201.269132447938	184.256770357332	51.2478671971717	49.8999884188279	49.6540264189042	Gm01	47840651	47848868	-	Glyma.01G139600	--	GO:0009073|aromatic amino acid family biosynthetic process; GO:0009423|chorismate biosynthetic process; GO:0009635|response to herbicide	GO:0009507|chloroplast	GO:0003866|3-phosphoshikimate 1-carboxyvinyltransferase activity	ko:K00800|aroA	ko00400|Phenylalanine, tyrosine and tryptophan biosynthesis; ko01100|Metabolic pathways; ko01110|Biosynthesis of secondary metabolites; ko01130|Biosynthesis of antibiotics; ko01230|Biosynthesis of amino acids	1578	XP_003517039.1	XP_003517039.1 3-phosphoshikimate 1-carboxyvinyltransferase 2 [Glycine max]	sp|P11043|AROA_PETHY	sp|P11043|AROA_PETHY 3-phosphoshikimate 1-carboxyvinyltransferase, chloroplastic OS=Petunia hybrida PE=1 SV=1	_	_	_	_	_	PF00275.17|EPSP_synthase|EPSP synthase (3-phosphoshikimate 1-carboxyvinyltransferase)|Glyma.01G139600.1|m.1952:89-519
Glyma.01G139633	12.5526713449577	6.08358248476067	1.04378071455988	1.35508048573101e-08	2.58946706582394e-08	up	yes	12.3731370254238	12.3913285753178	12.8935484341315	6.48175902872066	5.39929500950333	6.36969341605801	Gm01	47874539	47875418	-	Glyma.01G139633	--	GO:0006415|translational termination; GO:0030307|positive regulation of cell growth; GO:0032259|methylation	GO:0005737|cytoplasm; GO:0005829|cytosol; GO:0032991|protein-containing complex	GO:0003676|nucleic acid binding; GO:0008276|protein methyltransferase activity; GO:0008757|S-adenosylmethionine-dependent methyltransferase activity	ko:K19589|N6AMT1	--	774	XP_006573427.1	XP_006573427.1 hemK methyltransferase family member 2-like [Glycine max]	sp|Q9Y5N5|HEMK2_HUMAN	sp|Q9Y5N5|HEMK2_HUMAN HemK methyltransferase family member 2 OS=Homo sapiens GN=N6AMT1 PE=1 SV=4	_	_	_	_	_	PF05175.11|MTS|Methyltransferase small domain|Glyma.01G139633.1|m.1953:48-131;PF13847.3|Methyltransf_31|Methyltransferase domain|Glyma.01G139633.1|m.1953:52-196
Glyma.01G141100	4.34199741302588	0.0185711379420968	7.25097539115385	1.62857826767088e-12	3.78970757178312e-12	up	yes	3.90032909617211	4.04167227867509	5.08399086423043	0.0557134138262903	0	0	Gm01	48224910	48225995	+	Glyma.01G141100	--	--	--	--	--	--	672	XP_003517044.1	XP_003517044.1 uncharacterized protein LOC100791746 isoform X1 [Glycine max]	_	_	_	_	_	_	_	PF07279.8|DUF1442|Protein of unknown function (DUF1442)|Glyma.01G141100.1|m.1964:1-220
Glyma.01G142300	42.7519247712503	10.5695639367289	2.01504662776566	5.00900915173139e-59	3.08670776914586e-58	up	yes	47.0257069956537	39.2086142251904	42.0214530929069	9.2750722409072	11.0301127325149	11.4035068367646	Gm01	48562643	48571827	-	Glyma.01G142300	--	GO:0010150|leaf senescence; GO:1900055|regulation of leaf senescence; GO:2000377|regulation of reactive oxygen species metabolic process	GO:0000138|Golgi trans cisterna; GO:0005769|early endosome; GO:0005794|Golgi apparatus; GO:0005802|trans-Golgi network; GO:0016021|integral component of membrane	GO:0019706|protein-cysteine S-palmitoyltransferase activity; GO:0019707|protein-cysteine S-acyltransferase activity	ko:K20028|ZDHHC2_15_20	--	975	KRH76257.1	KRH76257.1 hypothetical protein GLYMA_01G142300 [Glycine max]	sp|Q8VYP5|ZDH14_ARATH	sp|Q8VYP5|ZDH14_ARATH Probable protein S-acyltransferase 14 OS=Arabidopsis thaliana GN=PAT14 PE=2 SV=1	_	_	_	_	_	PF01529.17|zf-DHHC|DHHC palmitoyltransferase|Glyma.01G142300.1|m.1982:121-247
Glyma.01G142900	37.6107393098076	2.6261837355813	3.83500536919457	1.72239214168934e-77	1.27686917974322e-76	up	yes	34.3596559047401	44.8589211470965	33.6136408775861	2.05185978127815	2.52195183943179	3.30473958603396	Gm01	48737023	48741091	+	Glyma.01G142900	--	--	--	--	--	--	666	XP_006573443.1	XP_006573443.1 uncharacterized protein LOC102667445 isoform X1 [Glycine max]	_	_	_	_	_	_	_	PF07386.8|DUF1499|Protein of unknown function (DUF1499)|Glyma.01G142900.1|m.1990:86-210
Glyma.01G143100	83.516525173385	17.667860707649	2.24029072399077	5.76039015950735e-156	6.93078389736672e-155	up	yes	89.1879288247275	83.9782626203095	77.3833840751179	17.6767262496232	18.4972552471787	16.829600626145	Gm01	48747621	48753331	-	Glyma.01G143100	--	GO:0006351|transcription, DNA-templated; GO:0006355|regulation of transcription, DNA-templated	GO:0005634|nucleus	GO:0003677|DNA binding	--	--	1041	NP_001241091.1	NP_001241091.1 uncharacterized protein LOC100796830 [Glycine max]	sp|O49658|AHL2_ARATH	sp|O49658|AHL2_ARATH AT-hook motif nuclear-localized protein 2 OS=Arabidopsis thaliana GN=AHL2 PE=2 SV=1	_	_	_	_	_	PF03479.12|DUF296|Domain of unknown function (DUF296)|Glyma.01G143100.1|m.1993:136-249
Glyma.01G143500	211.645878418315	0.451447330414733	8.84133885442638	2.1012648867456e-301	4.180072580883e-300	up	yes	192.976282665993	219.193359913479	222.767992675473	0.297138207073548	0.603038143918554	0.454165640252096	Gm01	48818700	48820921	+	Glyma.01G143500	--	GO:0006351|transcription, DNA-templated	GO:0005634|nucleus	GO:0003700|DNA-binding transcription factor activity; GO:0043565|sequence-specific DNA binding	ko:K09419|HSFF	--	630	XP_003516466.1	XP_003516466.1 heat stress transcription factor B-2a [Glycine max]	sp|Q40152|HSF8_SOLLC	sp|Q40152|HSF8_SOLLC Heat shock factor protein HSF8 OS=Solanum lycopersicum GN=HSF8 PE=3 SV=1	_	_	_	_	_	PF00447.14|HSF_DNA-bind|HSF-type DNA-binding|Glyma.01G143500.1|m.1996:35-129
Glyma.01G144300	1.59405592511071	3.67172894804945	-1.198658976224	0.000312868188690578	0.000451970301529558	down	yes	1.40663031446923	1.84225062004725	1.53328684081564	3.39566778967306	3.62708621691037	3.99243283756493	Gm01	48924383	48925027	+	Glyma.01G144300	--	GO:0009409|response to cold; GO:0048767|root hair elongation	GO:0005634|nucleus; GO:0005737|cytoplasm	GO:0005509|calcium ion binding	--	--	645	XP_003517059.1	XP_003517059.1 calmodulin-like protein 7 [Glycine max]	sp|Q9FYK2|CML25_ARATH	sp|Q9FYK2|CML25_ARATH Probable calcium-binding protein CML25 OS=Arabidopsis thaliana GN=CML25 PE=2 SV=1	_	_	_	_	_	PF00036.29|EF-hand_1|EF hand|Glyma.01G144300.1|m.2003:62-87;PF00036.29|EF-hand_1|EF hand|Glyma.01G144300.1|m.2003:183-210;PF13405.3|EF-hand_6|EF-hand domain|Glyma.01G144300.1|m.2003:62-90;PF13405.3|EF-hand_6|EF-hand domain|Glyma.01G144300.1|m.2003:147-175;PF13202.3|EF-hand_5|EF hand|Glyma.01G144300.1|m.2003:64-85;PF13202.3|EF-hand_5|EF hand|Glyma.01G144300.1|m.2003:105-122;PF13202.3|EF-hand_5|EF …
Glyma.01G144500	0	1.08888784443641	-6.77990033808888	5.57507629173335e-10	1.15191258913859e-09	down	yes	0	0	0	0.938400353190624	1.20872021707694	1.11954296304168	Gm01	48976071	48991546	-	Glyma.01G144500	--	GO:0007018|microtubule-based movement; GO:0032886|regulation of microtubule-based process; GO:0048364|root development	GO:0005737|cytoplasm; GO:0005871|kinesin complex; GO:0005874|microtubule	GO:0003777|microtubule motor activity; GO:0005524|ATP binding; GO:0008017|microtubule binding; GO:0016887|ATPase activity	--	--	2697	XP_003516471.1	XP_003516471.1 kinesin-like protein KIN-UB [Glycine max]	sp|Q9LPC6|KINUB_ARATH	sp|Q9LPC6|KINUB_ARATH Kinesin-like protein KIN-UB OS=Arabidopsis thaliana GN=KINUB PE=1 SV=2	_	_	_	_	_	PF00225.20|Kinesin|Kinesin motor domain|Glyma.01G144500.1|m.2006:65-401;PF16796.2|Microtub_bd|Microtubule binding|Glyma.01G144500.1|m.2006:58-202;PF00514.20|Arm|Armadillo/beta-catenin-like repeat|Glyma.01G144500.1|m.2006:677-710
Glyma.01G144700	28.5856937970946	12.2499190176924	1.22184845964808	2.72161419993548e-11	5.99186656702118e-11	up	yes	27.9528010377808	27.0398605546758	30.7644197988271	13.3081103185772	12.2096265096132	11.2320202248867	Gm01	49024945	49025856	-	Glyma.01G144700	--	--	--	--	--	--	339	KRH76295.1	KRH76295.1 hypothetical protein GLYMA_01G144700 [Glycine max]	_	_	_	_	_	_	_	_
Glyma.01G144800	44.1040176528177	21.0911311902593	1.06391681778237	8.03650133085979e-16	2.13927739121952e-15	up	yes	40.490372958255	43.0525960119738	48.7690839882242	20.308750500853	22.2309942758076	20.7336487941174	Gm01	49040439	49049144	-	Glyma.01G144800	--	GO:0006457|protein folding	GO:0005737|cytoplasm	GO:0003755|peptidyl-prolyl cis-trans isomerase activity	ko:K12734|PPIL3	--	483	NP_001235459.2	NP_001235459.2 peptidyl-prolyl cis-trans isomerase GmCYP42 [Glycine max]	sp|Q9LPC7|CP18A_ARATH	sp|Q9LPC7|CP18A_ARATH Peptidyl-prolyl cis-trans isomerase CYP18-1 OS=Arabidopsis thaliana GN=CYP18-1 PE=2 SV=1	_	_	_	_	_	PF00160.18|Pro_isomerase|Cyclophilin type peptidyl-prolyl cis-trans isomerase/CLD|Glyma.01G144800.2|m.2009:3-152
Glyma.01G144900	5.518687285536	0.857112044633176	2.67264664236476	8.22150388924522e-25	2.86459057397712e-24	up	yes	5.87234014778415	4.88532231742766	5.79839939139618	0.934687175648832	1.02612009159366	0.610528866657037	Gm01	49062152	49065357	+	Glyma.01G144900	--	GO:0006351|transcription, DNA-templated; GO:0006355|regulation of transcription, DNA-templated; GO:0048366|leaf development	GO:0005634|nucleus	GO:0005524|ATP binding	--	--	1383	XP_006573444.1	XP_006573444.1 growth-regulating factor 9 isoform X1 [Glycine max]	sp|Q8S9M3|GRF9_ARATH	sp|Q8S9M3|GRF9_ARATH Growth-regulating factor 9 OS=Arabidopsis thaliana GN=GRF9 PE=1 SV=1	_	_	_	_	_	PF08879.7|WRC|WRC|Glyma.01G144900.3|m.2020:133-175;PF08879.7|WRC|WRC|Glyma.01G144900.3|m.2020:352-391
Glyma.01G145400	2.27405144629274	9.36358815950373	-2.03700626304048	8.41684710591612e-61	5.30443137064827e-60	down	yes	2.01498483221047	2.7193967800962	2.08777272657156	9.5469405420853	9.48638951544392	9.05743442098196	Gm01	49122496	49127257	-	Glyma.01G145400	--	--	GO:0005737|cytoplasm	GO:0003746|translation elongation factor activity	ko:K02357|tsf,TSFM	--	3402	XP_014630718.1	XP_014630718.1 uncharacterized protein LOC100797166 isoform X1 [Glycine max]	sp|B7K735|EFTS_CYAP7	sp|B7K735|EFTS_CYAP7 Elongation factor Ts OS=Cyanothece sp. (strain PCC 7424) GN=tsf PE=3 SV=1	_	_	_	_	_	PF00889.16|EF_TS|Elongation factor TS|Glyma.01G145400.1|m.2027:737-882;PF00889.16|EF_TS|Elongation factor TS|Glyma.01G145400.1|m.2027:981-1123;PF00575.20|S1|S1 RNA binding domain|Glyma.01G145400.1|m.2027:143-213;PF00575.20|S1|S1 RNA binding domain|Glyma.01G145400.1|m.2027:254-319
Glyma.01G145600	4.75973524678627	0.491160603091807	3.25056427689007	1.06819916323135e-15	2.8318914609186e-15	up	yes	5.10200116970078	3.99935110298216	5.17785346767586	0.555383978666266	0.418753409389572	0.499344421219582	Gm01	49169922	49177425	+	Glyma.01G145600	--	GO:0006351|transcription, DNA-templated; GO:0045892|negative regulation of transcription, DNA-templated; GO:0048366|leaf development	GO:0005634|nucleus	--	--	--	573	XP_003517062.1	XP_003517062.1 protein SPEAR3 [Glycine max]	sp|Q6IDB0|SPER3_ARATH	sp|Q6IDB0|SPER3_ARATH Protein SPEAR3 OS=Arabidopsis thaliana GN=SPEAR3 PE=1 SV=1	_	_	_	_	_	_
Glyma.01G145700	7.0658618084483	3.11824417013041	1.17755274816505	0.000197345955167095	0.000289347184117301	up	yes	6.25362939642026	7.58189638381729	7.36205964510736	3.20511113188267	2.92737727692995	3.22224410157862	Gm01	49174833	49176489	-	Glyma.01G145700	--	GO:0006397|mRNA processing; GO:0034605|cellular response to heat	GO:0005634|nucleus; GO:0010494|cytoplasmic stress granule	GO:0008143|poly(A) binding	--	--	390	XP_025980727.1	XP_025980727.1 ABC transporter G family member 11-like isoform X3 [Glycine max]	sp|Q9LEB3|RBP47_NICPL	sp|Q9LEB3|RBP47_NICPL Polyadenylate-binding protein RBP47 OS=Nicotiana plumbaginifolia GN=RBP47 PE=1 SV=1	_	_	_	_	_	PF00076.19|RRM_1|RNA recognition motif. (a.k.a. RRM, RBD, or RNP domain)|Glyma.01G145700.3|m.2031:64-106
Glyma.01G146300	0.790577253174275	2.07056926456318	-1.37786578809028	0.00425536949739523	0.00566138579928156	down	yes	0.48559010534824	0.327071745095094	1.55906990907949	2.18216238200545	1.67592134003529	2.35362407164881	Gm01	49258737	49261921	-	Glyma.01G146300	--	GO:0009409|response to cold; GO:0019243|methylglyoxal catabolic process to D-lactate via S-lactoyl-glutathione	GO:0009507|chloroplast; GO:0009570|chloroplast stroma; GO:0009579|thylakoid; GO:0010319|stromule; GO:0031977|thylakoid lumen	GO:0004462|lactoylglutathione lyase activity; GO:0046872|metal ion binding	ko:K01759|GLO1,gloA	ko00620|Pyruvate metabolism	1038	XP_003517064.1	XP_003517064.1 probable lactoylglutathione lyase, chloroplastic isoform X1 [Glycine max]	sp|Q8W593|LGUC_ARATH	sp|Q8W593|LGUC_ARATH Probable lactoylglutathione lyase, chloroplastic OS=Arabidopsis thaliana GN=At1g67280 PE=1 SV=1	_	_	_	_	_	PF00903.22|Glyoxalase|Glyoxalase/Bleomycin resistance protein/Dioxygenase superfamily|Glyma.01G146300.2|m.2039:84-204;PF00903.22|Glyoxalase|Glyoxalase/Bleomycin resistance protein/Dioxygenase superfamily|Glyma.01G146300.2|m.2039:217-331;PF13669.3|Glyoxalase_4|Glyoxalase/Bleomycin resistance protein/Dioxygenase superfamily|Glyma.01G146300.2|m.2039:86-193
Glyma.01G146500	3.87817693313868	0.221691305290431	4.06881806075866	7.61708484127625e-28	2.86035241558722e-27	up	yes	3.54128240762159	3.18033228485909	4.91291610693536	0.160746898908641	0.280966866018998	0.223360150943654	Gm01	49283933	49285213	+	Glyma.01G146500	--	GO:0016567|protein ubiquitination; GO:0043161|proteasome-mediated ubiquitin-dependent protein catabolic process	GO:0016021|integral component of membrane	GO:0004842|ubiquitin-protein transferase activity; GO:0046872|metal ion binding; GO:0061630|ubiquitin protein ligase activity	ko:K10664|ATL6S	--	1281	XP_003517066.1	XP_003517066.1 E3 ubiquitin-protein ligase ATL42 [Glycine max]	sp|Q5XF85|ATL42_ARATH	sp|Q5XF85|ATL42_ARATH E3 ubiquitin-protein ligase ATL42 OS=Arabidopsis thaliana GN=ATL42 PE=1 SV=2	_	_	_	_	_	PF13639.3|zf-RING_2|Ring finger domain|Glyma.01G146500.1|m.2043:113-156;PF17123.2|zf-RING_11|RING-like zinc finger|Glyma.01G146500.1|m.2043:113-142;PF13923.3|zf-C3HC4_2|Zinc finger, C3HC4 type (RING finger)|Glyma.01G146500.1|m.2043:113-155;PF12678.4|zf-rbx1|RING-H2 zinc finger domain|Glyma.01G146500.1|m.2043:126-156;PF00097.22|zf-C3HC4|Zinc finger, C3HC4 type (RING finger)|Glyma.01G146500.1|m.204…
Glyma.01G146600	0.459547739095086	13.2160166934308	-4.81596297270084	1.41446554336708e-110	1.33043214929924e-109	down	yes	0.667605999141024	0.332142243250542	0.378894974893691	13.4283750420664	12.7966226623409	13.423052375885	Gm01	49289380	49297277	-	Glyma.01G146600	--	--	GO:0005886|plasma membrane	GO:0004674|protein serine/threonine kinase activity; GO:0004721|phosphoprotein phosphatase activity; GO:0005524|ATP binding; GO:0046872|metal ion binding	--	--	3291	KRH76332.1	KRH76332.1 hypothetical protein GLYMA_01G146600 [Glycine max]	sp|Q9SL76|P2C19_ARATH	sp|Q9SL76|P2C19_ARATH Protein phosphatase 2C and cyclic nucleotide-binding/kinase domain-containing protein OS=Arabidopsis thaliana GN=At2g20050/At2g20040 PE=2 SV=2	_	_	_	_	_	PF00481.18|PP2C|Protein phosphatase 2C|Glyma.01G146600.1|m.2044:145-384;PF00069.22|Pkinase|Protein kinase domain|Glyma.01G146600.1|m.2044:803-1038;PF00027.26|cNMP_binding|Cyclic nucleotide-binding domain|Glyma.01G146600.1|m.2044:518-609;PF07714.14|Pkinase_Tyr|Protein tyrosine kinase|Glyma.01G146600.1|m.2044:885-1023
Glyma.01G147500	0.0315931948081805	2.42774786999066	-5.87305760534464	2.45671992297141e-09	4.89850321641695e-09	down	yes	0	0.0947795844245415	0	2.63392862953638	2.27754157502167	2.37177340541392	Gm01	49501785	49504560	+	Glyma.01G147500	--	GO:0006486|protein glycosylation; GO:0071555|cell wall organization	GO:0000139|Golgi membrane; GO:0016021|integral component of membrane	GO:0016757|transferase activity, transferring glycosyl groups	--	--	1791	XP_006573464.1	XP_006573464.1 probable glycosyltransferase At3g07620 [Glycine max]	sp|Q9SSE8|GLYT1_ARATH	sp|Q9SSE8|GLYT1_ARATH Probable glycosyltransferase At3g07620 OS=Arabidopsis thaliana GN=At3g07620 PE=3 SV=1	_	_	_	_	_	PF03016.12|Exostosin|Exostosin family|Glyma.01G147500.1|m.2055:269-545
Glyma.01G147600	5.75710215068478	1.37746704400591	2.05539307251405	8.90272360738272e-12	2.00710545646343e-11	up	yes	5.31326882792151	5.68252213540216	6.27551548873068	1.43997746504873	1.59508065058079	1.0973430163882	Gm01	49539755	49540456	+	Glyma.01G147600	--	GO:0006351|transcription, DNA-templated; GO:0009873|ethylene-activated signaling pathway; GO:0045893|positive regulation of transcription, DNA-templated	GO:0005634|nucleus	GO:0003700|DNA-binding transcription factor activity; GO:0043565|sequence-specific DNA binding	ko:K09286|EREBP	--	702	XP_003533400.1	XP_003533400.1 ethylene-responsive transcription factor TINY [Glycine max]	sp|Q9LYD3|DREB3_ARATH	sp|Q9LYD3|DREB3_ARATH Dehydration-responsive element-binding protein 3 OS=Arabidopsis thaliana GN=DREB3 PE=2 SV=1	_	_	_	_	_	PF00847.17|AP2|AP2 domain|Glyma.01G147600.3|m.2056:61-111
Glyma.01G147700	0.137857785805531	4.28701559720946	-4.86105289465219	1.86996169106008e-11	4.14630591317798e-11	down	yes	0.413573357416593	0	0	3.97433780353451	5.00399586953631	3.88271311855756	Gm01	49588042	49590905	+	Glyma.01G147700	--	--	--	--	--	--	975	XP_003517071.1	XP_003517071.1 protein LOW PSII ACCUMULATION 3, chloroplastic [Glycine max]	_	_	_	_	_	_	_	PF09353.7|DUF1995|Domain of unknown function (DUF1995)|Glyma.01G147700.1|m.2058:75-317
Glyma.01G148700	0.408593271251931	9.36364589439905	-4.48498926951089	3.67396770873512e-28	1.38994812184458e-27	down	yes	0.734488203062256	0	0.491291610693536	10.0929568042032	9.37856992591194	8.61941095308201	Gm01	49686107	49687204	-	Glyma.01G148700	--	--	GO:0005634|nucleus; GO:0005694|chromosome	GO:0018024|histone-lysine N-methyltransferase activity	ko:K11426|SMYD	--	1098	KRH76369.1	KRH76369.1 hypothetical protein GLYMA_01G148700 [Glycine max]	sp|Q9ZUM9|ASHR2_ARATH	sp|Q9ZUM9|ASHR2_ARATH Histone-lysine N-methyltransferase ASHR2 OS=Arabidopsis thaliana GN=ASHR2 PE=2 SV=3	_	_	_	_	_	PF00856.25|SET|SET domain|Glyma.01G148700.1|m.2083:21-276
Glyma.01G148800	0	12.4893256931762	-10.2876345519214	6.19512488900601e-14	1.53396940787317e-13	down	yes	0	0	0	13.375484460038	11.034185730829	13.0583068886617	Gm01	49689714	49690615	+	Glyma.01G148800	--	GO:0015979|photosynthesis	GO:0009507|chloroplast; GO:0009523|photosystem II; GO:0009535|chloroplast thylakoid membrane; GO:0016021|integral component of membrane	--	--	--	627	XP_003517076.1	XP_003517076.1 protein PAM68, chloroplastic [Glycine max]	sp|O49668|PAM68_ARATH	sp|O49668|PAM68_ARATH Protein PAM68, chloroplastic OS=Arabidopsis thaliana GN=PAM68 PE=1 SV=1	_	_	_	_	_	PF11947.5|DUF3464|Protein of unknown function (DUF3464)|Glyma.01G148800.1|m.2084:72-199
Glyma.01G149300	17.1422544918304	73.4713532598999	-2.09897997924612	2.68382800566164e-224	4.30249615339659e-223	down	yes	17.1385698385952	16.7479329541085	17.5402606827876	71.1327998495451	74.0635080030933	75.2177519270614	Gm01	49726664	49729531	-	Glyma.01G149300	--	GO:0032259|methylation	GO:0000139|Golgi membrane; GO:0005737|cytoplasm; GO:0005768|endosome; GO:0005794|Golgi apparatus; GO:0005802|trans-Golgi network; GO:0016021|integral component of membrane	GO:0008757|S-adenosylmethionine-dependent methyltransferase activity	--	--	1794	XP_003517079.1	XP_003517079.1 probable methyltransferase PMT20 isoform X1 [Glycine max]	sp|Q9C6S7|PMTK_ARATH	sp|Q9C6S7|PMTK_ARATH Probable methyltransferase PMT20 OS=Arabidopsis thaliana GN=At1g31850 PE=2 SV=1	_	_	_	_	_	PF03141.13|Methyltransf_29|Putative S-adenosyl-L-methionine-dependent methyltransferase|Glyma.01G149300.10|m.2098:80-586;PF08241.9|Methyltransf_11|Methyltransferase domain|Glyma.01G149300.10|m.2098:199-292
Glyma.01G149800	1.01800366894877	2.20687063359263	-1.10867917006799	4.73868602646595e-05	7.23846219763807e-05	down	yes	0.559529172268055	1.41327670799184	1.08120512658642	2.10401887700692	2.35839324749296	2.15819977627801	Gm01	49808356	49813003	+	Glyma.01G149800	--	--	--	GO:0005516|calmodulin binding	--	--	2085	XP_003516493.1	XP_003516493.1 protein NPG1 [Glycine max]	sp|Q8GZN1|NPG1_ARATH	sp|Q8GZN1|NPG1_ARATH Protein NPG1 OS=Arabidopsis thaliana GN=NPG1 PE=1 SV=1	_	_	_	_	_	PF13432.3|TPR_16|Tetratricopeptide repeat|Glyma.01G149800.1|m.2111:28-75;PF13432.3|TPR_16|Tetratricopeptide repeat|Glyma.01G149800.1|m.2111:636-678
Glyma.01G150000	0.612157808702267	2.26573252419348	-1.87097853426581	0.000272817599104346	0.000395806784291476	down	yes	0.796905184745412	0.447299698825702	0.592268542535686	2.36770998205642	2.95058397024431	1.4789036202797	Gm01	49820574	49821332	+	Glyma.01G150000	--	--	--	--	--	--	759	XP_003516494.2	XP_003516494.2 uncharacterized protein LOC100811557 [Glycine max]	_	_	_	_	_	_	_	PF08241.9|Methyltransf_11|Methyltransferase domain|Glyma.01G150000.1|m.2113:111-190
Glyma.01G150200	6.52506467122145	17.1464755898699	-1.39247979602386	1.71480660886987e-22	5.6130575642998e-22	down	yes	7.58112747398557	5.23281553153665	6.76125100814214	16.2085268321949	16.1887486324734	19.0421513049413	Gm01	49826049	49828209	-	Glyma.01G150200	--	GO:0015846|polyamine transport	GO:0005887|integral component of plasma membrane	GO:0015179|L-amino acid transmembrane transporter activity; GO:0015203|polyamine transmembrane transporter activity; GO:0015293|symporter activity; GO:0015297|antiporter activity	--	--	1473	XP_006573486.1	XP_006573486.1 probable polyamine transporter At1g31830 isoform X1 [Glycine max]	sp|Q9C6S5|PHSB_ARATH	sp|Q9C6S5|PHSB_ARATH Probable polyamine transporter At1g31830 OS=Arabidopsis thaliana GN=At1g31830 PE=2 SV=1	_	_	_	_	_	PF13520.3|AA_permease_2|Amino acid permease|Glyma.01G150200.4|m.2123:59-435;PF00324.18|AA_permease|Amino acid permease|Glyma.01G150200.4|m.2123:68-442
Glyma.01G150500	31.184523565146	7.66057053933631	2.02388698035545	7.11591755731582e-56	4.23060464582477e-55	up	yes	31.7541356139439	30.7637967619541	31.0356383195399	8.50161452665774	7.80837330960458	6.67172378174662	Gm01	49858106	49860008	+	Glyma.01G150500	--	GO:0006351|transcription, DNA-templated; GO:0006355|regulation of transcription, DNA-templated	GO:0005634|nucleus	GO:0000981|DNA-binding transcription factor activity, RNA polymerase II-specific; GO:0003700|DNA-binding transcription factor activity; GO:0042802|identical protein binding; GO:0043565|sequence-specific DNA binding	--	--	927	XP_003516496.1	XP_003516496.1 trihelix transcription factor GT-3b [Glycine max]	sp|Q9SDW0|TGT3A_ARATH	sp|Q9SDW0|TGT3A_ARATH Trihelix transcription factor GT-3a OS=Arabidopsis thaliana GN=GT-3A PE=1 SV=1	_	_	_	_	_	PF13837.3|Myb_DNA-bind_4|Myb/SANT-like DNA-binding domain|Glyma.01G150500.1|m.2127:48-131
Glyma.01G150700	2.68824498851253	23.5403352858847	-3.12565435005034	7.59252627837889e-121	7.62685654597366e-120	down	yes	2.87541040234062	2.37346526432262	2.81585929887436	23.9440548173176	23.5964501563327	23.0805008840039	Gm01	49873862	49882044	+	Glyma.01G150700	--	GO:0030244|cellulose biosynthetic process	GO:0005886|plasma membrane; GO:0016021|integral component of membrane	GO:0004674|protein serine/threonine kinase activity; GO:0005524|ATP binding	--	--	1788	XP_014634585.1	XP_014634585.1 LRR receptor-like serine/threonine-protein kinase FEI 1-like isoform X1 [Glycine max]	sp|C0LGF4|FEI1_ARATH	sp|C0LGF4|FEI1_ARATH LRR receptor-like serine/threonine-protein kinase FEI 1 OS=Arabidopsis thaliana GN=FEI1 PE=1 SV=1	_	_	_	_	_	PF00069.22|Pkinase|Protein kinase domain|Glyma.01G150700.3|m.2129:312-575;PF07714.14|Pkinase_Tyr|Protein tyrosine kinase|Glyma.01G150700.3|m.2129:313-577;PF08263.9|LRRNT_2|Leucine rich repeat N-terminal domain|Glyma.01G150700.3|m.2129:31-69
Glyma.01G150900	2.24525029533157	5.9911079323952	-1.41194131999846	1.06161515863322e-06	1.81666341934775e-06	down	yes	2.74575696922982	1.54118242533136	2.44881149143354	6.40986077827141	4.79787669286009	6.76558632605411	Gm01	49891910	49892680	-	Glyma.01G150900	--	--	--	--	--	--	771	XP_006573488.1	XP_006573488.1 uncharacterized protein LOC102666803 [Glycine max]	_	_	_	_	_	_	_	_
Glyma.01G151000	4.91977099860344	0.270967377916275	4.13304609172073	1.08725040944801e-12	2.55037246930123e-12	up	yes	5.50391267682643	5.12177435314861	4.13362596583527	0.215169046501535	0.344749574109518	0.252983513137772	Gm01	49894199	49894546	+	Glyma.01G151000	--	--	--	--	--	--	348	XP_025984267.1	XP_025984267.1 uncharacterized protein LOC102666935 [Glycine max]	_	_	_	_	_	_	_	_
Glyma.01G151466	0.99084877545963	3.31808740899483	-1.73346932019831	0.000163619675718523	0.000241243568116777	down	yes	1.33647640358345	1.12523830485841	0.510831617937029	3.33267511797264	3.7870218368091	2.83456527220276	Gm01	49931427	49932691	-	Glyma.01G151466	--	GO:0000289|nuclear-transcribed mRNA poly(A) tail shortening; GO:0006351|transcription, DNA-templated; GO:0006355|regulation of transcription, DNA-templated; GO:0042752|regulation of circadian rhythm	GO:0005634|nucleus; GO:0005737|cytoplasm	GO:0003723|RNA binding; GO:0004532|exoribonuclease activity; GO:0004535|poly(A)-specific ribonuclease activity; GO:0043621|protein self-association; GO:0046872|metal ion binding	ko:K12603|CNOT6,CCR4	ko03018|RNA degradation	528	KHN41755.1	KHN41755.1 Carbon catabolite repressor protein 4 like 4 [Glycine soja]	sp|A8MS41|CCR4D_ARATH	sp|A8MS41|CCR4D_ARATH Carbon catabolite repressor protein 4 homolog 4 OS=Arabidopsis thaliana GN=CCR4-4 PE=1 SV=1	_	_	_	_	_	PF03372.20|Exo_endo_phos|Endonuclease/Exonuclease/phosphatase family|Glyma.01G151466.1|m.2141:11-163
Glyma.01G152100	0.033441732802276	3.45017113830798	-6.3156179339078	1.40841986882259e-10	2.99450099919152e-10	down	yes	0	0.100325198406828	0	3.62887938000461	3.52166172512347	3.19997230979586	Gm01	49994947	50001604	+	Glyma.01G152100	--	GO:0080092|regulation of pollen tube growth	GO:0005886|plasma membrane	GO:0005089|Rho guanyl-nucleotide exchange factor activity	--	--	1692	XP_003517093.1	XP_003517093.1 rop guanine nucleotide exchange factor 14 isoform X1 [Glycine max]	sp|Q56WM6|ROGFE_ARATH	sp|Q56WM6|ROGFE_ARATH Rop guanine nucleotide exchange factor 14 OS=Arabidopsis thaliana GN=ROPGEF14 PE=1 SV=1	_	_	_	_	_	PF03759.10|PRONE|PRONE (Plant-specific Rop nucleotide exchanger)|Glyma.01G152100.2|m.2155:115-475
Glyma.01G152500	0.519741440661978	2.01794437005175	-1.93665779987353	0.000256750986324482	0.000373094493568111	down	yes	0.722641619141897	0.836582702844037	0	1.94577600115904	1.89921181149222	2.20884529750399	Gm01	50059631	50062070	-	Glyma.01G152500	--	--	--	--	--	--	1116	XP_006572897.1	XP_006572897.1 uncharacterized protein LOC100819752 isoform X1 [Glycine max]	_	_	_	_	_	_	_	_
Glyma.01G152700	0.142348206041387	2.64514609812775	-4.12334682986014	2.93181949061734e-07	5.18580255595892e-07	down	yes	0	0.42704461812416	0	2.16630572100413	2.91757878567149	2.85155378770764	Gm01	50070207	50073690	+	Glyma.01G152700	--	--	--	--	--	--	795	XP_003517096.1	XP_003517096.1 uncharacterized protein LOC100820285 isoform X1 [Glycine max]	_	_	_	_	_	_	_	PF03350.13|UPF0114|Uncharacterized protein family, UPF0114|Glyma.01G152700.1|m.2167:104-231
Glyma.01G152900	0.0273193782846327	1.3030739960615	-5.13687945685708	3.85061481470645e-08	7.17743429384088e-08	down	yes	0.0819581348538981	0	0	1.27080938074016	1.4305705904512	1.20784201699314	Gm01	50113609	50121143	+	Glyma.01G152900	--	--	GO:0005622|intracellular; GO:0016021|integral component of membrane	GO:0016491|oxidoreductase activity; GO:0046577|long-chain-alcohol oxidase activity; GO:0050660|flavin adenine dinucleotide binding	ko:K17756|FAO3	--	2430	XP_003517097.1	XP_003517097.1 long-chain-alcohol oxidase FAO4A [Glycine max]	sp|O65709|FAO4A_ARATH	sp|O65709|FAO4A_ARATH Long-chain-alcohol oxidase FAO4A OS=Arabidopsis thaliana GN=FAO4A PE=3 SV=2	_	_	_	_	_	PF00732.16|GMC_oxred_N|GMC oxidoreductase|Glyma.01G152900.1|m.2168:299-565;PF05199.10|GMC_oxred_C|GMC oxidoreductase|Glyma.01G152900.1|m.2168:665-794
Glyma.01G153000	93.7104090155364	3.0226600864215	4.94970754176417	1.86199649677869e-215	2.90652082350744e-214	up	yes	95.5580628562168	95.0424496782189	90.5307145121735	2.72995727748823	2.32586257810692	4.01216040366935	Gm01	50124015	50125319	+	Glyma.01G153000	--	--	--	--	--	--	576	XP_003517098.1	XP_003517098.1 uncharacterized protein LOC100775915 isoform X1 [Glycine max]	_	_	_	_	_	_	_	PF06749.9|DUF1218|Protein of unknown function (DUF1218)|Glyma.01G153000.1|m.2170:67-159
Glyma.01G153100	7.48333206365995	2.47995710503667	1.58948649634788	6.05181519366715e-20	1.83996341333152e-19	up	yes	8.02899604276683	8.16203198224474	6.25896816596827	2.4517846396051	2.55989270781262	2.42819396769228	Gm01	50127422	50133511	-	Glyma.01G153100	--	GO:0006397|mRNA processing; GO:0010606|positive regulation of cytoplasmic mRNA processing body assembly; GO:0017148|negative regulation of translation; GO:0031087|deadenylation-independent decapping of nuclear-transcribed mRNA	GO:0000932|P-body	GO:0042803|protein homodimerization activity	ko:K18749|LSM14,RAP55,SCD6	--	1695	XP_006573497.1	XP_006573497.1 decapping 5-like protein [Glycine max]	sp|Q9FH77|DCP5L_ARATH	sp|Q9FH77|DCP5L_ARATH Decapping 5-like protein OS=Arabidopsis thaliana GN=DCP5-L PE=2 SV=1	_	_	_	_	_	PF12701.4|LSM14|Scd6-like Sm domain|Glyma.01G153100.1|m.2171:18-91;PF09532.7|FDF|FDF domain|Glyma.01G153100.1|m.2171:427-521;PF14438.3|SM-ATX|Ataxin 2 SM domain|Glyma.01G153100.1|m.2171:16-90
Glyma.01G153200	1.70911887139256	11.1255085793887	-2.69542623922103	4.2970800183835e-48	2.30017022280485e-47	down	yes	2.5016195286391	1.48004900345848	1.1456880820801	11.1803481717885	11.043778610458	11.1523989559195	Gm01	50138855	50146709	+	Glyma.01G153200	--	GO:0006886|intracellular protein transport; GO:0016192|vesicle-mediated transport	GO:0005794|Golgi apparatus; GO:0005829|cytosol; GO:0005905|clathrin-coated pit; GO:0009506|plasmodesma; GO:0030124|AP-4 adaptor complex	--	ko:K12400|AP4E1	ko04142|Lysosome	2901	KRH76456.1	KRH76456.1 hypothetical protein GLYMA_01G153200 [Glycine max]	sp|Q8L7A9|AP4E_ARATH	sp|Q8L7A9|AP4E_ARATH AP-4 complex subunit epsilon OS=Arabidopsis thaliana GN=At1g31730 PE=1 SV=1	_	_	_	_	_	PF01602.17|Adaptin_N|Adaptin N terminal region|Glyma.01G153200.1|m.2172:36-579
Glyma.01G153300	12.0155935403776	4.53045850851528	1.40519820456487	2.5513352624747e-20	7.84211637626675e-20	up	yes	11.2323422798717	12.9067278023282	11.907710538933	4.26342311831178	5.08644536321079	4.24150704402326	Gm01	50156526	50158904	-	Glyma.01G153300	--	GO:0010268|brassinosteroid homeostasis; GO:0016125|sterol metabolic process; GO:0016132|brassinosteroid biosynthetic process; GO:0046345|abscisic acid catabolic process	GO:0016021|integral component of membrane	GO:0005506|iron ion binding; GO:0010295|(+)-abscisic acid 8'-hydroxylase activity; GO:0020037|heme binding	ko:K09843|E1.14.13.93	ko00906|Carotenoid biosynthesis	1404	NP_001237490.2	NP_001237490.2 abscisic acid 8'-hydroxylase [Glycine max]	sp|Q949P1|ABAH1_ARATH	sp|Q949P1|ABAH1_ARATH Abscisic acid 8'-hydroxylase 1 OS=Arabidopsis thaliana GN=CYP707A1 PE=2 SV=1	_	_	_	_	_	PF00067.19|p450|Cytochrome P450|Glyma.01G153300.1|m.2179:37-440
Glyma.01G153500	2.29097182913473	0.30674785308035	2.86083657480006	2.84461714354337e-07	5.03569768342154e-07	up	yes	2.28499279972668	1.47116870943773	3.11675397823979	0.349434531518493	0.159963802386816	0.410845225335742	Gm01	50203257	50204050	-	Glyma.01G153500	--	GO:0009772|photosynthetic electron transport in photosystem II; GO:0018298|protein-chromophore linkage	GO:0009523|photosystem II; GO:0009535|chloroplast thylakoid membrane; GO:0016021|integral component of membrane	GO:0016168|chlorophyll binding; GO:0016491|oxidoreductase activity; GO:0045156|electron transporter, transferring electrons within the cyclic electron transport pathway of photosynthesis activity; GO:0046872|metal ion binding	ko:K02706|psbD	ko00195|Photosynthesis; ko01100|Metabolic pathways	750	KRH76460.1	KRH76460.1 hypothetical protein GLYMA_01G153500 [Glycine max]	sp|Q09X22|PSBD_MORIN	sp|Q09X22|PSBD_MORIN Photosystem II D2 protein OS=Morus indica GN=psbD PE=3 SV=1	_	_	_	_	_	PF00124.16|Photo_RC|Photosynthetic reaction centre protein|Glyma.01G153500.1|m.2183:29-246
Glyma.01G153934	7.58643464867519	3.1412696696101	1.26938923705825	0.0354267301245483	0.0434490669173637	up	yes	4.35592309316088	7.8588072085349	10.5445736443298	2.31107494390538	2.22171947759467	4.89101458733026	Gm01	50232714	50232875	-	Glyma.01G153934	--	--	--	--	--	--	162	_	_	_	_	_	_	_	_	_	_
Glyma.01G154000	27.220433442557	1.54389499882295	4.13125902169836	4.43219592580023e-85	3.50051987855346e-84	up	yes	25.5542519870807	28.2917059507256	27.8153423898646	1.68141081248206	1.67626739028101	1.27400679370579	Gm01	50238230	50239194	-	Glyma.01G154000	--	--	--	--	--	--	501	NP_001240028.1	NP_001240028.1 glycine-rich protein A3-like [Glycine max]	_	_	_	_	_	_	_	_
Glyma.01G154400	7.38998320417669	35.480435646394	-2.26183638228474	6.16771512072611e-95	5.22344491348263e-94	down	yes	8.0443151149023	8.3589131218053	5.76672137582246	34.3005541219992	36.2140274847932	35.9267253323895	Gm01	50270927	50273784	-	Glyma.01G154400	--	GO:0010222|stem vascular tissue pattern formation; GO:0010588|cotyledon vascular tissue pattern formation	GO:0005886|plasma membrane; GO:0016021|integral component of membrane	GO:0005524|ATP binding; GO:0042626|ATPase-coupled transmembrane transporter activity	--	--	1980	XP_003517105.2	XP_003517105.2 ABC transporter G family member 14 [Glycine max]	sp|Q9C6W5|AB14G_ARATH	sp|Q9C6W5|AB14G_ARATH ABC transporter G family member 14 OS=Arabidopsis thaliana GN=ABCG14 PE=2 SV=1	_	_	_	_	_	PF01061.21|ABC2_membrane|ABC-2 type transporter|Glyma.01G154400.1|m.2197:398-603;PF00005.24|ABC_tran|ABC transporter|Glyma.01G154400.1|m.2197:89-238
Glyma.01G154700	13.56694637675	4.58409039908341	1.56330788571496	9.73591250337229e-22	3.11750183237516e-21	up	yes	15.3668537650811	14.5348127532671	10.7991726119018	5.02984892639551	4.58169356812215	4.14072870273256	Gm01	50316878	50319346	+	Glyma.01G154700	--	GO:0009901|anther dehiscence; GO:0010584|pollen exine formation	GO:0016021|integral component of membrane	GO:0005524|ATP binding; GO:0102485|dATP phosphohydrolase activity; GO:0102486|dCTP phosphohydrolase activity; GO:0102487|dUTP phosphohydrolase activity; GO:0102488|dTTP phosphohydrolase activity; GO:0102489|GTP phosphohydrolase activity; GO:0102490|8-oxo-dGTP phosphohydrolase activity; GO:0102491|dGTP phosphohydrolase activity	--	--	2073	XP_003517106.1	XP_003517106.1 probable apyrase 7 [Glycine max]	sp|F4JSH1|APY7_ARATH	sp|F4JSH1|APY7_ARATH Probable apyrase 7 OS=Arabidopsis thaliana GN=APY7 PE=2 SV=1	_	_	_	_	_	PF01150.14|GDA1_CD39|GDA1/CD39 (nucleoside phosphatase) family|Glyma.01G154700.1|m.2202:78-499
Glyma.01G154900	3.00984688218241	20.1588802677166	-2.73958368454286	3.72293249224373e-89	3.0299971725458e-88	down	yes	3.29774018075414	2.53715806326304	3.19464240253005	21.0741879656427	20.3225304498761	19.079922387631	Gm01	50348861	50351304	-	Glyma.01G154900	--	--	GO:0009507|chloroplast; GO:0010287|plastoglobule	GO:0016702|oxidoreductase activity, acting on single donors with incorporation of molecular oxygen, incorporation of two atoms of oxygen; GO:0046872|metal ion binding	ko:K09840|NCED	ko00906|Carotenoid biosynthesis; ko01100|Metabolic pathways; ko01110|Biosynthesis of secondary metabolites	1773	XP_003516508.1	XP_003516508.1 probable carotenoid cleavage dioxygenase 4, chloroplastic [Glycine max]	sp|O49675|CCD4_ARATH	sp|O49675|CCD4_ARATH Probable carotenoid cleavage dioxygenase 4, chloroplastic OS=Arabidopsis thaliana GN=CCD4 PE=1 SV=1	_	_	_	_	_	PF03055.12|RPE65|Retinal pigment epithelial membrane protein|Glyma.01G154900.1|m.2205:113-579
Glyma.01G155400	13.8370035903561	0.682729313844679	4.321138284296	4.02763388772299e-81	3.07043553074477e-80	up	yes	12.3584895747778	15.3067588426418	13.8457623536488	0.72071820439116	0.546988685973156	0.780481051169722	Gm01	50399405	50401378	+	Glyma.01G155400	--	GO:0009852|auxin catabolic process	--	GO:0046872|metal ion binding; GO:0051213|dioxygenase activity	--	--	951	XP_003517110.2	XP_003517110.2 2-oxoglutarate-dependent dioxygenase DAO [Glycine max]	sp|Q01IX6|DAO_ORYSI	sp|Q01IX6|DAO_ORYSI 2-oxoglutarate-dependent dioxygenase DAO OS=Oryza sativa subsp. indica GN=DAO PE=3 SV=1	_	_	_	_	_	PF03171.17|2OG-FeII_Oxy|2OG-Fe(II) oxygenase superfamily|Glyma.01G155400.1|m.2213:168-263;PF14226.3|DIOX_N|non-haem dioxygenase in morphine synthesis N-terminal|Glyma.01G155400.1|m.2213:22-94
Glyma.01G155900	0.202107581561114	2.51901953002232	-3.57571008355706	3.84733599203872e-18	1.10781014203406e-17	down	yes	0.307879380930219	0.259217201119214	0.039226162633908	2.69524577882158	2.35548792781634	2.50632488342905	Gm01	50429856	50434011	-	Glyma.01G155900	--	GO:0010074|maintenance of meristem identity; GO:0040008|regulation of growth	GO:0005783|endoplasmic reticulum; GO:0005886|plasma membrane	GO:0004252|serine-type endopeptidase activity	--	--	2292	XP_003516513.1	XP_003516513.1 subtilisin-like protease SBT5.3 [Glycine max]	sp|F4JXC5|SBT54_ARATH	sp|F4JXC5|SBT54_ARATH Subtilisin-like protease SBT5.4 OS=Arabidopsis thaliana GN=SBT5.4 PE=1 SV=1	_	_	_	_	_	PF00082.19|Peptidase_S8|Subtilase family|Glyma.01G155900.1|m.2220:140-589;PF05922.13|Inhibitor_I9|Peptidase inhibitor I9|Glyma.01G155900.1|m.2220:33-113;PF02225.19|PA|PA domain|Glyma.01G155900.1|m.2220:397-468
Glyma.01G156000	20.5997703805726	7.39031465004943	1.47766991314019	1.41049603027061e-24	4.87948872838744e-24	up	yes	20.3653547212716	18.0038128777345	23.4301435427117	7.24206848331076	7.39226662545136	7.53660884138617	Gm01	50456095	50461832	+	Glyma.01G156000	--	GO:0006071|glycerol metabolic process; GO:0019432|triglyceride biosynthetic process	GO:0005789|endoplasmic reticulum membrane; GO:0005811|lipid droplet; GO:0016021|integral component of membrane	GO:0004144|diacylglycerol O-acyltransferase activity	ko:K14457|MOGAT2,MGAT2	ko00561|Glycerolipid metabolism; ko04975|Fat digestion and absorption	990	NP_001299586.1	NP_001299586.1 diacylglycerol O-acyltransferase 2D [Glycine max]	sp|K7K424|DAT2D_SOYBN	sp|K7K424|DAT2D_SOYBN Diacylglycerol O-acyltransferase 2D OS=Glycine max GN=DGAT2D PE=1 SV=1	_	_	_	_	_	PF03982.10|DAGAT|Diacylglycerol acyltransferase|Glyma.01G156000.1|m.2221:54-322
Glyma.01G156200	8.60215489121273	42.4735011630074	-2.30245649486625	1.44797442644834e-126	1.50274259718953e-125	down	yes	8.8045890543767	8.50111356692477	8.50076205233672	42.6893319325906	42.9870674883642	41.7441040680675	Gm01	50468335	50472711	-	Glyma.01G156200	--	GO:0009733|response to auxin; GO:0009734|auxin-activated signaling pathway; GO:0055085|transmembrane transport	GO:0005789|endoplasmic reticulum membrane; GO:0016021|integral component of membrane	--	--	--	1248	XP_003517114.1	XP_003517114.1 protein PIN-LIKES 3 [Glycine max]	sp|Q9C9K5|PILS3_ARATH	sp|Q9C9K5|PILS3_ARATH Protein PIN-LIKES 3 OS=Arabidopsis thaliana GN=PILS3 PE=2 SV=1	_	_	_	_	_	PF03547.15|Mem_trans|Membrane transport protein|Glyma.01G156200.1|m.2222:10-407
Glyma.01G156500	134.684087522022	4.23921553260596	4.98634619079065	0	0	up	yes	142.165841611954	128.598663412389	133.287757541723	4.58174647970052	4.28807395675615	3.84782616136122	Gm01	50502373	50502801	+	Glyma.01G156500	--	--	--	--	--	--	429	KHN35934.1	KHN35934.1 hypothetical protein glysoja_003057 [Glycine soja]	_	_	_	_	_	_	_	_
Glyma.01G156600	193.673628724987	26.0868901096759	2.89175221366961	2.76171875270647e-307	5.57770001463034e-306	up	yes	210.946100783393	183.476669858345	186.598115533224	27.6843106892298	25.7982951737947	24.7780644660033	Gm01	50511181	50515529	+	Glyma.01G156600	--	GO:0019430|removal of superoxide radicals	GO:0005759|mitochondrial matrix	GO:0004791|thioredoxin-disulfide reductase activity	ko:K00384|trxB	ko00240|Pyrimidine metabolism; ko00450|Selenocompound metabolism	1113	XP_003517116.1	XP_003517116.1 thioredoxin reductase NTRB [Glycine max]	sp|Q39242|TRXB2_ARATH	sp|Q39242|TRXB2_ARATH Thioredoxin reductase 2 OS=Arabidopsis thaliana GN=NTR2 PE=2 SV=2	_	_	_	_	_	PF07992.11|Pyr_redox_2|Pyridine nucleotide-disulphide oxidoreductase|Glyma.01G156600.1|m.2228:46-348;PF13738.3|Pyr_redox_3|Pyridine nucleotide-disulphide oxidoreductase|Glyma.01G156600.1|m.2228:123-331;PF00070.24|Pyr_redox|Pyridine nucleotide-disulphide oxidoreductase|Glyma.01G156600.1|m.2228:198-263
Glyma.01G156700	1.8099772362112	7.43639447262559	-2.0326216392672	2.71015657926141e-26	9.80811789877736e-26	down	yes	2.16194712344382	1.56020437228266	1.70778021290713	7.62782180474651	7.81685860315478	6.86450300997547	Gm01	50525164	50529433	-	Glyma.01G156700	--	GO:0008299|isoprenoid biosynthetic process; GO:0015936|coenzyme A metabolic process	GO:0005789|endoplasmic reticulum membrane; GO:0016021|integral component of membrane	GO:0004420|hydroxymethylglutaryl-CoA reductase (NADPH) activity; GO:0050661|NADP binding	ko:K00021|HMGCR	ko00900|Terpenoid backbone biosynthesis; ko01100|Metabolic pathways; ko01110|Biosynthesis of secondary metabolites; ko01130|Biosynthesis of antibiotics; ko04152|AMPK signaling pathway; ko04976|Bile secretion	1632	XP_003517117.1	XP_003517117.1 3-hydroxy-3-methylglutaryl-coenzyme A reductase 1 [Glycine max]	sp|Q41438|HMDH3_SOLTU	sp|Q41438|HMDH3_SOLTU 3-hydroxy-3-methylglutaryl-coenzyme A reductase 3 OS=Solanum tuberosum GN=HMG3 PE=2 SV=1	_	_	_	_	_	PF00368.15|HMG-CoA_red|Hydroxymethylglutaryl-coenzyme A reductase|Glyma.01G156700.1|m.2229:158-533
[truncated: 19,494 more rows]
