# Supplementary material for: Digital gene expression profiling of the transcriptional response to Sclerotinia sclerotiorum and its antagonistic bacterium Bacillus amyloliquefaciens in soybean
Source: Front Microbiol. 2022 Nov 2;13:1025771. doi: 10.3389/fmicb.2022.1025771 (PMC9666723; doi:10.3389/fmicb.2022.1025771)
Supplement: Supplementary file 1 [file Data_Sheet_1.ZIP › ╕╜╝■1-8/Table S7 Differentially expressed genes in Gm-Ba vs Gm.xls]

gene_id	expression_Gm-Ba	expression_Gm	log2FC(Gm-Ba/Gm)	pval	padj	regulate	significant	fpkm_Gm-Ba-1	fpkm_Gm-Ba-2	fpkm_Gm-Ba-3	fpkm_Gm-1	fpkm_Gm-2	fpkm_Gm-3	chr	start	end	strand	gene_name	gene_biotype	GO_biological_process	GO_cellular_component	GO_molecular_function	KEGG_genes	KEGG_pathways	gene_length	NR_tophit_name	NR_tophit_description	Swissprot_tophit_name	Swissprot_tophit_description	String_tophit_name	String_tophit_description	COG	KOG	NOG	Pfam
Glyma.01G001600	14.1431847462109	4.87552560516616	1.53454103768721	2.06026488650149e-95	2.05947990867251e-94	up	yes	14.8975294824581	14.1002431126273	13.4317816435473	4.83644029881675	4.79127155256359	4.99886496411814	Gm01	265008	273275	-	Glyma.01G001600	--	GO:0006364|rRNA processing	GO:0005634|nucleus; GO:0005829|cytosol; GO:0032040|small-subunit processome; GO:0032153|cell division site; GO:0034388|Pwp2p-containing subcomplex of 90S preribosome; GO:0072686|mitotic spindle	--	ko:K14554|UTP21,WDR36	ko03008|Ribosome biogenesis in eukaryotes	2721	XP_003516969.1	XP_003516969.1 WD repeat-containing protein 36 [Glycine max]	sp|O14053|UTP21_SCHPO	sp|O14053|UTP21_SCHPO U3 small nucleolar RNA-associated protein 21 homolog OS=Schizosaccharomyces pombe (strain 972 / ATCC 24843) GN=SPCC1672.07 PE=3 SV=1	_	_	_	_	_	PF04192.9|Utp21|Utp21 specific WD40 associated putative domain|Glyma.01G001600.1|m.33:679-902;PF00400.29|WD40|WD domain, G-beta repeat|Glyma.01G001600.1|m.33:218-253;PF00400.29|WD40|WD domain, G-beta repeat|Glyma.01G001600.1|m.33:265-295;PF00400.29|WD40|WD domain, G-beta repeat|Glyma.01G001600.1|m.33:549-585;PF12894.4|ANAPC4_WD40|Anaphase-promoting complex subunit 4 WD40 domain|Glyma.01G001600.1|…
Glyma.01G002250	0.712236995582766	2.41434052960546	-1.74704813066414	7.50760408122586e-06	1.25213619754704e-05	down	yes	0.796044493966625	0.489244270650484	0.851422222131188	2.03044441500258	2.01012714639518	3.20245002741862	Gm01	310417	311065	-	Glyma.01G002250	--	--	--	--	--	--	378	_	_	_	_	_	_	_	_	_	_
Glyma.01G002600	3.9296733646228	10.230496129707	-1.37813768547606	1.29953790350667e-41	6.27453840244934e-41	down	yes	3.5177257767942	3.94305359183502	4.32824072523917	10.0674018452759	10.4511987520544	10.1728877917906	Gm01	338254	339642	+	Glyma.01G002600	--	GO:0006796|phosphate-containing compound metabolic process; GO:0006955|immune response; GO:0009143|nucleoside triphosphate catabolic process	GO:0005887|integral component of plasma membrane; GO:0048471|perinuclear region of cytoplasm; GO:0070062|extracellular exosome	GO:0003676|nucleic acid binding; GO:0004528|phosphodiesterase I activity; GO:0004551|nucleotide diphosphatase activity; GO:0005044|scavenger receptor activity; GO:0030247|polysaccharide binding; GO:0035529|NADH pyrophosphatase activity; GO:0046872|metal ion binding; GO:0047429|nucleoside-triphosphate diphosphatase activity	--	--	1389	XP_003517374.1	XP_003517374.1 ectonucleotide pyrophosphatase/phosphodiesterase family member 3 [Glycine max]	sp|O14638|ENPP3_HUMAN	sp|O14638|ENPP3_HUMAN Ectonucleotide pyrophosphatase/phosphodiesterase family member 3 OS=Homo sapiens GN=ENPP3 PE=1 SV=2	_	_	_	_	_	PF01663.19|Phosphodiest|Type I phosphodiesterase / nucleotide pyrophosphatase|Glyma.01G002600.1|m.63:75-401
Glyma.01G002700	7.20557461902871	15.3126184195425	-1.08647665980826	3.33793322458838e-22	1.05717233253817e-21	down	yes	6.86167930010668	7.92543914925898	6.82960540772048	16.0538332723117	15.1765344596256	14.7074875266903	Gm01	343059	346042	+	Glyma.01G002700	--	GO:0045454|cell redox homeostasis; GO:0055114|oxidation-reduction process	GO:0009507|chloroplast	--	--	--	639	XP_003517423.1	XP_003517423.1 thioredoxin-like 2, chloroplastic [Glycine max]	sp|Q5TKD8|TRL2_ORYSJ	sp|Q5TKD8|TRL2_ORYSJ Thioredoxin-like 2, chloroplastic OS=Oryza sativa subsp. japonica GN=Os05g0200100 PE=2 SV=1	_	_	_	_	_	PF00085.17|Thioredoxin|Thioredoxin|Glyma.01G002700.1|m.64:79-164
Glyma.01G003600	23.6904100444471	6.70219145494683	1.82005624749236	4.38883929519375e-113	5.25412923275441e-112	up	yes	25.2459825229415	22.7208700993566	23.1043775110432	7.11927082623515	6.33061380102266	6.65668973758269	Gm01	391263	393793	-	Glyma.01G003600	--	--	--	--	--	--	1554	XP_006572921.1	XP_006572921.1 uncharacterized protein LOC100790501 [Glycine max]	_	_	_	_	_	_	_	_
Glyma.01G003800	75.5630011349136	22.765467189274	1.73039026776436	3.0671950445167e-177	6.4061739977545e-176	up	yes	78.3206428918038	74.3485581229731	74.0198023899638	23.5196319291293	23.3899326434304	21.3868369952624	Gm01	400708	403398	-	Glyma.01G003800	--	GO:0006479|protein methylation	GO:0005634|nucleus	GO:0008168|methyltransferase activity	ko:K11434|PRMT1	ko04068|FoxO signaling pathway; ko04922|Glucagon signaling pathway	1131	KHN32907.1	KHN32907.1 Hypothetical protein glysoja_037078 [Glycine soja]	sp|A2Z0C0|ANM1_ORYSI	sp|A2Z0C0|ANM1_ORYSI Probable protein arginine N-methyltransferase 1 OS=Oryza sativa subsp. indica GN=PRMT1 PE=3 SV=1	_	_	_	_	_	PF13649.3|Methyltransf_25|Methyltransferase domain|Glyma.01G003800.1|m.76:97-171;PF06325.10|PrmA|Ribosomal protein L11 methyltransferase (PrmA)|Glyma.01G003800.1|m.76:91-167;PF08241.9|Methyltransf_11|Methyltransferase domain|Glyma.01G003800.1|m.76:98-184;PF13847.3|Methyltransf_31|Methyltransferase domain|Glyma.01G003800.1|m.76:93-167;PF05185.13|PRMT5|PRMT5 arginine-N-methyltransferase|Glyma.01G00…
Glyma.01G004000	2.47125173717873	1.01673049490732	1.27301057203113	0.000216940972432563	0.000327978978136411	up	yes	2.13042123565169	2.96795555886586	2.31537841701863	0.987610443654528	1.0069663819314	1.05561465913603	Gm01	418434	420376	+	Glyma.01G004000	--	GO:0006644|phospholipid metabolic process; GO:0016042|lipid catabolic process; GO:0050482|arachidonic acid secretion	GO:0005576|extracellular region	GO:0004623|phospholipase A2 activity; GO:0005509|calcium ion binding; GO:0102567|phospholipase A2 activity (consuming 1,2-dipalmitoylphosphatidylcholine); GO:0102568|phospholipase A2 activity consuming 1,2-dioleoylphosphatidylethanolamine)	--	--	417	NP_001235986.2	NP_001235986.2 phospholipase A2 precursor [Glycine max]	sp|Q9XG80|PLA21_ORYSJ	sp|Q9XG80|PLA21_ORYSJ Probable phospholipase A2 homolog 1 OS=Oryza sativa subsp. japonica GN=PLA2-I PE=2 SV=1	_	_	_	_	_	_
Glyma.01G004100	7.20418544857701	3.39387606967458	1.08365799817703	3.54842568273552e-28	1.30938174576502e-27	up	yes	7.77656987345424	6.69209833782935	7.14388813444744	3.21662571770041	3.07285708027883	3.8921454110445	Gm01	421977	426504	+	Glyma.01G004100	--	GO:0015031|protein transport	--	--	ko:K19476|IST1	ko04144|Endocytosis	3195	XP_014619417.1	XP_014619417.1 uncharacterized protein LOC100791547 [Glycine max]	sp|Q54I39|IST1L_DICDI	sp|Q54I39|IST1L_DICDI IST1-like protein OS=Dictyostelium discoideum GN=DDB_G0289029 PE=3 SV=1	_	_	_	_	_	PF03398.11|Ist1|Regulator of Vps4 activity in the MVB pathway|Glyma.01G004100.1|m.81:12-176
Glyma.01G004200	322.871704527334	48.7694303736232	2.72666087958135	0	0	up	yes	330.042045636623	330.901708781624	307.671359163756	47.3605977416726	49.2496644029145	49.6980289762826	Gm01	428998	430620	+	Glyma.01G004200	--	GO:0009809|lignin biosynthetic process	GO:0005829|cytosol	GO:0042409|caffeoyl-CoA O-methyltransferase activity; GO:0046872|metal ion binding	ko:K00588|E2.1.1.104	ko00360|Phenylalanine metabolism; ko00940|Phenylpropanoid biosynthesis; ko00941|Flavonoid biosynthesis; ko00945|Stilbenoid, diarylheptanoid and gingerol biosynthesis; ko01100|Metabolic pathways; ko01110|Biosynthesis of secondary metabolites	717	XP_003517937.1	XP_003517937.1 probable caffeoyl-CoA O-methyltransferase At4g26220 [Glycine max]	sp|Q9C5D7|CAMT3_ARATH	sp|Q9C5D7|CAMT3_ARATH Probable caffeoyl-CoA O-methyltransferase At4g26220 OS=Arabidopsis thaliana GN=At4g26220 PE=2 SV=1	_	_	_	_	_	PF01596.14|Methyltransf_3|O-methyltransferase|Glyma.01G004200.2|m.86:27-236;PF13578.3|Methyltransf_24|Methyltransferase domain|Glyma.01G004200.2|m.86:76-183
Glyma.01G004300	750.520809933614	310.21657821459	1.27458900444516	2.27741717316945e-90	2.14871002836212e-89	up	yes	707.755922817599	745.968436853673	797.838070129571	338.965935016389	300.64822087715	291.03557875023	Gm01	432566	433388	+	Glyma.01G004300	--	GO:0006412|translation	GO:0005840|ribosome	GO:0003735|structural constituent of ribosome	ko:K02910|RP-L31e,RPL31	ko03010|Ribosome	363	NP_001237446.1	NP_001237446.1 uncharacterized protein LOC100305583 [Glycine max]	sp|P46290|RL31_NICGU	sp|P46290|RL31_NICGU 60S ribosomal protein L31 OS=Nicotiana glutinosa GN=RPL31 PE=2 SV=1	_	_	_	_	_	PF01198.16|Ribosomal_L31e|Ribosomal protein L31e|Glyma.01G004300.2|m.87:11-92
Glyma.01G004600	2.80743643669214	12.633939581784	-2.16599107886736	2.65333140390767e-15	6.76058375863431e-15	down	yes	3.61838406348466	2.65834124682116	2.14558399977059	16.8288275460746	10.4016866451023	10.6713045541751	Gm01	442090	442422	-	Glyma.01G004600	--	--	--	--	--	--	198	NP_001351392.1	NP_001351392.1 uncharacterized protein LOC100306086 [Glycine max]	_	_	_	_	_	_	_	_
Glyma.01G004800	11.2270721432219	1.15933218783502	3.26450944661149	1.95031311202794e-220	5.41688349445742e-219	up	yes	11.8934710956278	11.2456268960707	10.5421184379673	1.27802527440545	1.16394789735287	1.03602339174674	Gm01	450191	455645	+	Glyma.01G004800	--	--	GO:0016021|integral component of membrane	GO:0004674|protein serine/threonine kinase activity; GO:0005524|ATP binding	--	--	2706	XP_006572924.1	XP_006572924.1 probable LRR receptor-like serine/threonine-protein kinase At4g29180 isoform X1 [Glycine max]	sp|C0LGR6|Y4291_ARATH	sp|C0LGR6|Y4291_ARATH Probable LRR receptor-like serine/threonine-protein kinase At4g29180 OS=Arabidopsis thaliana GN=At4g29180 PE=2 SV=2	_	_	_	_	_	PF12819.4|Malectin_like|Carbohydrate-binding protein of the ER|Glyma.01G004800.1|m.94:33-360;PF07714.14|Pkinase_Tyr|Protein tyrosine kinase|Glyma.01G004800.1|m.94:577-853;PF00069.22|Pkinase|Protein kinase domain|Glyma.01G004800.1|m.94:578-793;PF13855.3|LRR_8|Leucine rich repeat|Glyma.01G004800.1|m.94:417-476
Glyma.01G005000	3.60577160719433	23.0592131504018	-2.67359334023546	4.21751184697166e-188	9.60899643050518e-187	down	yes	3.64683631424026	3.79622674701973	3.37425176032299	23.3418569334443	22.8438336029606	22.9919489148004	Gm01	468123	469175	-	Glyma.01G005000	--	GO:0006355|regulation of transcription, DNA-templated; GO:0006979|response to oxidative stress	GO:0005886|plasma membrane	GO:0003677|DNA binding; GO:0003700|DNA-binding transcription factor activity; GO:0046872|metal ion binding	--	--	1053	XP_003516267.1	XP_003516267.1 zinc finger CCCH domain-containing protein 20 [Glycine max]	sp|O82199|C3H20_ARATH	sp|O82199|C3H20_ARATH Zinc finger CCCH domain-containing protein 20 OS=Arabidopsis thaliana GN=At2g19810 PE=2 SV=1	_	_	_	_	_	PF00642.21|zf-CCCH|Zinc finger C-x8-C-x5-C-x3-H type (and similar)|Glyma.01G005000.1|m.103:130-151
Glyma.01G005100	2.71533727025138	0.463865107660748	2.52388644028748	8.85800772622441e-20	2.61417382987225e-19	up	yes	2.2809736461736	2.81170708798392	3.05333107659661	0.399993740291315	0.427253745691283	0.564347836999645	Gm01	508478	510840	+	Glyma.01G005100	--	GO:0019310|inositol catabolic process; GO:0019853|L-ascorbic acid biosynthetic process	GO:0005737|cytoplasm	GO:0005506|iron ion binding; GO:0050113|inositol oxygenase activity	ko:K00469|MIOX	ko00053|Ascorbate and aldarate metabolism; ko00562|Inositol phosphate metabolism	936	NP_001241072.1	NP_001241072.1 uncharacterized protein LOC100794523 [Glycine max]	sp|O82200|MIOX2_ARATH	sp|O82200|MIOX2_ARATH Inositol oxygenase 2 OS=Arabidopsis thaliana GN=MIOX2 PE=2 SV=2	_	_	_	_	_	PF05153.12|MIOX|Myo-inositol oxygenase|Glyma.01G005100.1|m.104:62-311
Glyma.01G005600	0.630567878470751	2.00102958403938	-1.65051094460412	1.19331618430679e-15	3.0798664470792e-15	down	yes	0.640118252880379	0.69417593104508	0.557409451486793	1.89126937162071	1.97893363777505	2.13288574272237	Gm01	562575	564419	+	Glyma.01G005600	--	GO:0071555|cell wall organization	GO:0005576|extracellular region; GO:0005618|cell wall	GO:0005199|structural constituent of cell wall	--	--	1455	KRH74203.1	KRH74203.1 hypothetical protein GLYMA_01G005600 [Glycine max]	sp|Q9LJ64|PLRX1_ARATH	sp|Q9LJ64|PLRX1_ARATH Pollen-specific leucine-rich repeat extensin-like protein 1 OS=Arabidopsis thaliana GN=PEX1 PE=2 SV=1	_	_	_	_	_	PF13855.3|LRR_8|Leucine rich repeat|Glyma.01G005600.1|m.122:207-264;PF00560.30|LRR_1|Leucine Rich Repeat|Glyma.01G005600.1|m.122:231-246;PF08263.9|LRRNT_2|Leucine rich repeat N-terminal domain|Glyma.01G005600.1|m.122:134-168
Glyma.01G006000	1.73180125563553	18.6926814116452	-3.42459320183688	3.13158203019839e-108	3.57100863604067e-107	down	yes	1.72758592307651	2.14394686524823	1.32387097858186	19.1843806247805	18.8255272755761	18.0681363345791	Gm01	588751	589563	+	Glyma.01G006000	--	--	--	--	--	--	564	NP_001237279.1	NP_001237279.1 uncharacterized protein LOC100306340 [Glycine max]	_	_	_	_	_	_	_	_
Glyma.01G006100	7.44147268479213	15.9683443049165	-1.1005204338146	1.43580952503471e-51	8.17548505348227e-51	down	yes	7.38416733053704	7.82559948533625	7.1146512385031	16.7864857658698	15.9166436807434	15.2019034681362	Gm01	591589	601280	-	Glyma.01G006100	--	GO:0006420|arginyl-tRNA aminoacylation; GO:0009793|embryo development ending in seed dormancy	GO:0005739|mitochondrion; GO:0009507|chloroplast; GO:0009570|chloroplast stroma	GO:0004814|arginine-tRNA ligase activity; GO:0005524|ATP binding	ko:K01887|RARS,argS	ko00970|Aminoacyl-tRNA biosynthesis	1956	XP_006572930.1	XP_006572930.1 arginine--tRNA ligase, cytoplasmic [Glycine max]	sp|O23247|SYRM_ARATH	sp|O23247|SYRM_ARATH Arginine--tRNA ligase, chloroplastic/mitochondrial OS=Arabidopsis thaliana GN=EMB1027 PE=1 SV=1	_	_	_	_	_	PF00750.16|tRNA-synt_1d|tRNA synthetases class I (R)|Glyma.01G006100.1|m.128:188-521;PF05746.12|DALR_1|DALR anticodon binding domain|Glyma.01G006100.1|m.128:535-650;PF03485.13|Arg_tRNA_synt_N|Arginyl tRNA synthetase N terminal domain|Glyma.01G006100.1|m.128:102-161
Glyma.01G006200	18.7366949744896	261.267301599299	-3.80087361903112	0	0	down	yes	20.3150554860283	15.8695787729151	20.0254506645255	291.777833817942	246.788599571216	245.235471408739	Gm01	602222	602446	+	Glyma.01G006200	--	--	--	--	--	--	225	XP_003516452.1	XP_003516452.1 programmed cell death protein 4 [Glycine max]	_	_	_	_	_	_	_	_
Glyma.01G006400	45.8500110927223	22.9065031022239	1.00084978814458	3.2694996593485e-79	2.71518930804478e-78	up	yes	45.6780447591484	45.8172791192604	46.0547093997581	23.0500740600917	22.469831773399	23.1996034731811	Gm01	607484	615329	+	Glyma.01G006400	--	GO:0006420|arginyl-tRNA aminoacylation; GO:0009793|embryo development ending in seed dormancy	GO:0005739|mitochondrion; GO:0009507|chloroplast; GO:0009570|chloroplast stroma	GO:0004814|arginine-tRNA ligase activity; GO:0005524|ATP binding	ko:K01887|RARS,argS	ko00970|Aminoacyl-tRNA biosynthesis	1794	XP_006572789.1	XP_006572789.1 arginyl-tRNA synthetase isoform X1 [Glycine max]	sp|O23247|SYRM_ARATH	sp|O23247|SYRM_ARATH Arginine--tRNA ligase, chloroplastic/mitochondrial OS=Arabidopsis thaliana GN=EMB1027 PE=1 SV=1	_	_	_	_	_	PF00750.16|tRNA-synt_1d|tRNA synthetases class I (R)|Glyma.01G006400.1|m.129:134-467;PF05746.12|DALR_1|DALR anticodon binding domain|Glyma.01G006400.1|m.129:481-596;PF03485.13|Arg_tRNA_synt_N|Arginyl tRNA synthetase N terminal domain|Glyma.01G006400.1|m.129:16-107
Glyma.01G006500	2.22106269560056	20.2400549224993	-3.18212286013544	0	0	down	yes	2.24000620165854	1.98433394827228	2.43884793687087	20.2328352042478	20.5286131466101	19.95871641664	Gm01	617148	644508	+	Glyma.01G006500	--	GO:0006383|transcription by RNA polymerase III; GO:0009561|megagametogenesis	GO:0005666|RNA polymerase III complex	GO:0003677|DNA binding; GO:0003899|DNA-directed 5'-3' RNA polymerase activity; GO:0032549|ribonucleoside binding; GO:0046872|metal ion binding	ko:K03021|RPC2,POLR3B	ko00230|Purine metabolism; ko00240|Pyrimidine metabolism; ko01100|Metabolic pathways; ko03020|RNA polymerase; ko04623|Cytosolic DNA-sensing pathway; ko05169|Epstein-Barr virus infection	3504	KRH74220.1	KRH74220.1 hypothetical protein GLYMA_01G006500 [Glycine max]	sp|F4KD38|NRPC2_ARATH	sp|F4KD38|NRPC2_ARATH DNA-directed RNA polymerase III subunit 2 OS=Arabidopsis thaliana GN=NRPC2 PE=2 SV=1	_	_	_	_	_	PF00562.25|RNA_pol_Rpb2_6|RNA polymerase Rpb2, domain 6|Glyma.01G006500.1|m.137:695-1071;PF04563.12|RNA_pol_Rpb2_1|RNA polymerase beta subunit|Glyma.01G006500.1|m.137:60-423;PF04560.17|RNA_pol_Rpb2_7|RNA polymerase Rpb2, domain 7|Glyma.01G006500.1|m.137:1073-1163;PF04561.11|RNA_pol_Rpb2_2|RNA polymerase Rpb2, domain 2|Glyma.01G006500.1|m.137:211-387;PF04566.10|RNA_pol_Rpb2_4|RNA polymerase Rpb2, …
Glyma.01G006700	0.732093521326687	2.06067138070819	-1.48042569631685	6.76468071610284e-19	1.9412954580069e-18	down	yes	0.734292100217451	0.735697688099784	0.726290775662825	2.27945657020173	2.03997091666309	1.86258665525976	Gm01	657805	662955	-	Glyma.01G006700	--	GO:0007275|multicellular organism development; GO:0010073|meristem maintenance; GO:0040008|regulation of growth	GO:0005773|vacuole; GO:0005783|endoplasmic reticulum; GO:0005789|endoplasmic reticulum membrane; GO:0016021|integral component of membrane	GO:0008237|metallopeptidase activity; GO:0046872|metal ion binding	ko:K01301|NAALAD	--	2127	XP_006572934.1	XP_006572934.1 probable glutamate carboxypeptidase LAMP1 isoform X1 [Glycine max]	sp|Q7Y228|LAMP1_ARATH	sp|Q7Y228|LAMP1_ARATH Probable glutamate carboxypeptidase LAMP1 OS=Arabidopsis thaliana GN=LAMP1 PE=2 SV=1	_	_	_	_	_	PF04253.12|TFR_dimer|Transferrin receptor-like dimerisation domain|Glyma.01G006700.1|m.141:577-703;PF04389.14|Peptidase_M28|Peptidase family M28|Glyma.01G006700.1|m.141:327-516;PF02225.19|PA|PA domain|Glyma.01G006700.1|m.141:143-235
Glyma.01G007000	3.07811799369647	0.582848314772059	2.38099294606196	5.69108346400136e-26	1.99471568910384e-25	up	yes	2.89298830348916	3.44661101757721	2.89475466002303	0.666972935117585	0.68076440049813	0.400807608700461	Gm01	686694	688219	-	Glyma.01G007000	--	--	--	--	--	--	1263	XP_003517637.1	XP_003517637.1 protein IQ-DOMAIN 14 [Glycine max]	_	_	_	_	_	_	_	PF13178.3|DUF4005|Protein of unknown function (DUF4005)|Glyma.01G007000.1|m.145:312-392;PF00612.24|IQ|IQ calmodulin-binding motif|Glyma.01G007000.1|m.145:122-141;PF00612.24|IQ|IQ calmodulin-binding motif|Glyma.01G007000.1|m.145:147-160
Glyma.01G007100	0.0489630027450095	0.621361080893265	-3.42058342909221	1.34162427480123e-09	2.71678318236927e-09	down	yes	0.0694224849389498	0.0275692209758323	0.0498973023202464	0.544177530396324	0.658765659054234	0.661140053229236	Gm01	712273	713304	-	Glyma.01G007100	--	GO:0006855|drug transmembrane transport; GO:0006952|defense response; GO:0010015|root morphogenesis; GO:0010252|auxin homeostasis; GO:0031348|negative regulation of defense response; GO:0046620|regulation of organ growth	GO:0005770|late endosome; GO:0010008|endosome membrane; GO:0016021|integral component of membrane; GO:0031902|late endosome membrane	GO:0015297|antiporter activity; GO:0042910|xenobiotic transmembrane transporter activity	ko:K03327|TC.MATE,SLC47A,norM,mdtK,dinF	--	1032	XP_006573924.2	XP_006573924.2 protein DETOXIFICATION 51 [Glycine max]	sp|Q9SZE2|DTX51_ARATH	sp|Q9SZE2|DTX51_ARATH Protein DETOXIFICATION 51 OS=Arabidopsis thaliana GN=DTX51 PE=2 SV=1	_	_	_	_	_	PF01554.15|MatE|MatE|Glyma.01G007100.1|m.147:110-271
Glyma.01G007200	130.983176667533	26.6513753590242	2.29666855424657	0	0	up	yes	135.465310104067	129.405374616452	128.07884528208	25.9891305060104	25.5341280805247	28.4308674905375	Gm01	734914	739532	+	Glyma.01G007200	--	GO:0006096|glycolytic process; GO:0010148|transpiration; GO:0010182|sugar mediated signaling pathway; GO:0010255|glucose mediated signaling pathway; GO:0012501|programmed cell death; GO:0019320|hexose catabolic process; GO:0090332|stomatal closure	GO:0005634|nucleus; GO:0005739|mitochondrion; GO:0005741|mitochondrial outer membrane; GO:0005773|vacuole; GO:0005774|vacuolar membrane; GO:0005829|cytosol; GO:0009536|plastid; GO:0016020|membrane; GO:0016021|integral component of membrane	GO:0004340|glucokinase activity; GO:0004396|hexokinase activity; GO:0005524|ATP binding; GO:0005536|glucose binding; GO:0008270|zinc ion binding; GO:0008865|fructokinase activity; GO:0019158|mannokinase activity	ko:K00844|HK	ko00010|Glycolysis / Gluconeogenesis; ko00051|Fructose and mannose metabolism; ko00052|Galactose metabolism; ko00500|Starch and sucrose metabolism; ko00520|Amino sugar and nucleotide sugar metabolism; ko00521|Streptomycin biosynthesis; ko00524|Neomycin, kanamycin and gentamicin biosynthesis; ko01100|Metabolic pathways; ko01110|Biosynthesis of secondary metabolites; ko01120|Microbial metabolism in…	1491	XP_003516735.1	XP_003516735.1 hexokinase-1 [Glycine max]	sp|Q42525|HXK1_ARATH	sp|Q42525|HXK1_ARATH Hexokinase-1 OS=Arabidopsis thaliana GN=HXK1 PE=1 SV=2	_	_	_	_	_	PF03727.13|Hexokinase_2|Hexokinase|Glyma.01G007200.3|m.148:247-485;PF00349.18|Hexokinase_1|Hexokinase|Glyma.01G007200.3|m.148:41-238
Glyma.01G007300	13.7557446844487	1.04748619090443	3.7023719281415	4.66874479227212e-180	1.00338297813501e-178	up	yes	13.4931915617484	14.4142629940202	13.3597794975775	0.855970699899745	1.19257307942458	1.09391479338897	Gm01	739535	745257	+	Glyma.01G007300	--	GO:0006096|glycolytic process; GO:0010148|transpiration; GO:0010182|sugar mediated signaling pathway; GO:0010255|glucose mediated signaling pathway; GO:0012501|programmed cell death; GO:0019320|hexose catabolic process; GO:0090332|stomatal closure	GO:0005634|nucleus; GO:0005739|mitochondrion; GO:0005741|mitochondrial outer membrane; GO:0005773|vacuole; GO:0005774|vacuolar membrane; GO:0005829|cytosol; GO:0009536|plastid; GO:0016020|membrane; GO:0016021|integral component of membrane	GO:0004340|glucokinase activity; GO:0004396|hexokinase activity; GO:0005524|ATP binding; GO:0005536|glucose binding; GO:0008270|zinc ion binding; GO:0008865|fructokinase activity; GO:0019158|mannokinase activity	ko:K00844|HK	ko00010|Glycolysis / Gluconeogenesis; ko00051|Fructose and mannose metabolism; ko00052|Galactose metabolism; ko00500|Starch and sucrose metabolism; ko00520|Amino sugar and nucleotide sugar metabolism; ko00521|Streptomycin biosynthesis; ko00524|Neomycin, kanamycin and gentamicin biosynthesis; ko01100|Metabolic pathways; ko01110|Biosynthesis of secondary metabolites; ko01120|Microbial metabolism in…	1500	XP_003516783.1	XP_003516783.1 hexokinase-1 [Glycine max]	sp|Q42525|HXK1_ARATH	sp|Q42525|HXK1_ARATH Hexokinase-1 OS=Arabidopsis thaliana GN=HXK1 PE=1 SV=2	_	_	_	_	_	PF03727.13|Hexokinase_2|Hexokinase|Glyma.01G007300.3|m.149:248-488;PF00349.18|Hexokinase_1|Hexokinase|Glyma.01G007300.3|m.149:42-239
Glyma.01G007500	9.93219815868361	0.685485850413888	3.83747178932756	6.81197196287357e-262	2.43283693966208e-260	up	yes	10.0107909953429	9.62452139277364	10.1612820879343	0.728297207841991	0.718597694533588	0.609562648866086	Gm01	751973	755317	-	Glyma.01G007500	--	GO:0010102|lateral root morphogenesis; GO:0010468|regulation of gene expression	GO:0005886|plasma membrane; GO:0016021|integral component of membrane	GO:0004674|protein serine/threonine kinase activity; GO:0005524|ATP binding	--	--	3033	XP_003517639.1	XP_003517639.1 receptor-like protein kinase HSL1 [Glycine max]	sp|C0LGX3|HSL2_ARATH	sp|C0LGX3|HSL2_ARATH LRR receptor-like serine/threonine-protein kinase HSL2 OS=Arabidopsis thaliana GN=HSL2 PE=2 SV=1	_	_	_	_	_	PF00069.22|Pkinase|Protein kinase domain|Glyma.01G007500.1|m.152:693-970;PF07714.14|Pkinase_Tyr|Protein tyrosine kinase|Glyma.01G007500.1|m.152:693-971;PF13855.3|LRR_8|Leucine rich repeat|Glyma.01G007500.1|m.152:78-135;PF08263.9|LRRNT_2|Leucine rich repeat N-terminal domain|Glyma.01G007500.1|m.152:33-71;PF00560.30|LRR_1|Leucine Rich Repeat|Glyma.01G007500.1|m.152:293-315
Glyma.01G007700	68.0300677819274	20.0438312685385	1.76250668946908	1.37398300197818e-76	1.1086453335337e-75	up	yes	57.2676785211811	70.3500682357626	76.4724565888385	19.9614786572842	20.0949552749608	20.0750598733705	Gm01	765468	766070	-	Glyma.01G007700	--	GO:0030150|protein import into mitochondrial matrix	GO:0005739|mitochondrion; GO:0005741|mitochondrial outer membrane; GO:0005743|mitochondrial inner membrane; GO:0005744|TIM23 mitochondrial import inner membrane translocase complex; GO:0031305|integral component of mitochondrial inner membrane	--	ko:K17795|TIM17	--	603	XP_003516788.1	XP_003516788.1 mitochondrial import inner membrane translocase subunit TIM17-2 [Glycine max]	sp|Q9SP35|TI172_ARATH	sp|Q9SP35|TI172_ARATH Mitochondrial import inner membrane translocase subunit TIM17-2 OS=Arabidopsis thaliana GN=TIM17-2 PE=1 SV=2	_	_	_	_	_	PF02466.16|Tim17|Tim17/Tim22/Tim23/Pmp24 family|Glyma.01G007700.1|m.153:16-122
Glyma.01G008200	0.0371158278799538	0.205463965101692	-2.19316290957272	1.71111468168978e-06	2.96293793209084e-06	down	yes	0.034610630172462	0.00763591949733197	0.0691009339700674	0.170818582810397	0.20929241455602	0.23628089793866	Gm01	806943	816938	+	Glyma.01G008200	--	--	GO:0016021|integral component of membrane	GO:0005524|ATP binding; GO:0042626|ATPase-coupled transmembrane transporter activity	ko:K05658|ABCB1,CD243	ko02010|ABC transporters; ko04976|Bile secretion; ko05206|MicroRNAs in cancer	3726	XP_003517643.1	XP_003517643.1 putative ABC transporter B family member 8 isoform X1 [Glycine max]	sp|Q9LHK4|AB8B_ARATH	sp|Q9LHK4|AB8B_ARATH Putative ABC transporter B family member 8 OS=Arabidopsis thaliana GN=ABCB8 PE=5 SV=1	_	_	_	_	_	PF00664.20|ABC_membrane|ABC transporter transmembrane region|Glyma.01G008200.1|m.160:40-312;PF00664.20|ABC_membrane|ABC transporter transmembrane region|Glyma.01G008200.1|m.160:678-947;PF00005.24|ABC_tran|ABC transporter|Glyma.01G008200.1|m.160:383-532;PF00005.24|ABC_tran|ABC transporter|Glyma.01G008200.1|m.160:1022-1168
Glyma.01G008500	56.0950260682611	438.771068386772	-2.96729935769097	0	0	down	yes	56.8714625470007	56.077844528564	55.3357711292186	444.129265807891	443.480727478653	428.703211873773	Gm01	832235	836624	-	Glyma.01G008500	--	GO:0006108|malate metabolic process; GO:0051260|protein homooligomerization	GO:0005737|cytoplasm	GO:0004471|malate dehydrogenase (decarboxylating) (NAD+) activity; GO:0004473|malate dehydrogenase (decarboxylating) (NADP+) activity; GO:0008948|oxaloacetate decarboxylase activity; GO:0046872|metal ion binding; GO:0051287|NAD binding	ko:K00029|E1.1.1.40,maeB	ko00620|Pyruvate metabolism; ko00710|Carbon fixation in photosynthetic organisms; ko01100|Metabolic pathways; ko01120|Microbial metabolism in diverse environments; ko01200|Carbon metabolism	1776	XP_003516804.1	XP_003516804.1 NADP-dependent malic enzyme [Glycine max]	sp|P34105|MAOX_POPTR	sp|P34105|MAOX_POPTR NADP-dependent malic enzyme OS=Populus trichocarpa PE=2 SV=3	_	_	_	_	_	PF03949.12|Malic_M|Malic enzyme, NAD binding domain|Glyma.01G008500.1|m.164:307-559;PF00390.16|malic|Malic enzyme, N-terminal domain|Glyma.01G008500.1|m.164:116-296
Glyma.01G009000	0.25149614866267	1.70273992848787	-2.71144449798069	4.64636690080969e-09	9.18794271138196e-09	down	yes	0.23762522207959	0.0471831443566483	0.469680079551772	1.55221451456331	1.65799961014528	1.89800566075503	Gm01	887650	888252	-	Glyma.01G009000	--	--	--	--	--	--	603	XP_003516814.1	XP_003516814.1 uncharacterized protein LOC100802495 [Glycine max]	_	_	_	_	_	_	_	PF05553.8|DUF761|Cotton fibre expressed protein|Glyma.01G009000.1|m.174:162-184
Glyma.01G009200	3.42590011089357	0.760163381844631	2.15745165923498	3.87330042498875e-12	8.76329403615862e-12	up	yes	3.10182854545616	3.62456033932839	3.55131144789615	0.609645631754349	0.574582623515864	1.09626189026368	Gm01	906554	907075	+	Glyma.01G009200	--	--	--	--	--	--	522	XP_003516820.1	XP_003516820.1 lachrymatory-factor synthase [Glycine max]	_	_	_	_	_	_	_	PF10604.6|Polyketide_cyc2|Polyketide cyclase / dehydrase and lipid transport|Glyma.01G009200.1|m.177:18-159
Glyma.01G009400	2.57176073829882	8.06355107638735	-1.64484806235824	7.76870074786552e-92	7.44080529085789e-91	down	yes	2.55638263362153	2.57788160468445	2.58101797659049	8.19520297931872	7.8566168277086	8.13883342213474	Gm01	925259	930512	-	Glyma.01G009400	--	--	--	--	--	--	2853	XP_003517646.1	XP_003517646.1 protein unc-13 homolog isoform X1 [Glycine max]	_	_	_	_	_	_	_	PF05664.8|DUF810|Plant family of unknown function (DUF810)|Glyma.01G009400.2|m.179:33-715
Glyma.01G009700	11.9359053188061	24.5611603926679	-1.04044979934972	3.86163711375202e-58	2.4340945673395e-57	down	yes	11.3724869528392	11.9605324398572	12.474696563722	24.2521111725029	24.7899294126409	24.64144059286	Gm01	957982	961316	+	Glyma.01G009700	--	--	--	--	--	--	1614	XP_014620666.1	XP_014620666.1 uncharacterized protein LOC100812276 [Glycine max]	_	_	_	_	_	_	_	_
Glyma.01G010200	1.22583651682569	28.6588833597412	-4.53592589991009	0	0	down	yes	1.01846869081024	1.19709882060746	1.46194203905938	27.345454409798	30.4179534358918	28.2132422335337	Gm01	998077	1001930	-	Glyma.01G010200	--	GO:0019253|reductive pentose-phosphate cycle	GO:0009507|chloroplast	GO:0005524|ATP binding; GO:0008974|phosphoribulokinase activity	ko:K00855|PRK,prkB	ko00710|Carbon fixation in photosynthetic organisms; ko01100|Metabolic pathways; ko01120|Microbial metabolism in diverse environments; ko01200|Carbon metabolism	1224	XP_003516852.1	XP_003516852.1 phosphoribulokinase, chloroplastic [Glycine max]	sp|P27774|KPPR_MESCR	sp|P27774|KPPR_MESCR Phosphoribulokinase, chloroplastic OS=Mesembryanthemum crystallinum PE=2 SV=1	_	_	_	_	_	PF00485.15|PRK|Phosphoribulokinase / Uridine kinase family|Glyma.01G010200.1|m.187:64-262
Glyma.01G010400	98.0897091184728	31.5314853850431	1.63699825597496	4.82938101964825e-248	1.57773657506842e-246	up	yes	96.3864877806206	99.8797005220792	98.0029390527185	31.5938550138202	31.1453685873959	31.8552325539131	Gm01	1013988	1018150	+	Glyma.01G010400	--	GO:0006364|rRNA processing; GO:0010501|RNA secondary structure unwinding	GO:0005730|nucleolus; GO:0005737|cytoplasm; GO:0005829|cytosol	GO:0003723|RNA binding; GO:0003724|RNA helicase activity; GO:0005524|ATP binding	ko:K14811|DBP3	--	1614	NP_001237872.2	NP_001237872.2 DEAD-box RNA helicase [Glycine max]	sp|Q6YS30|RH5_ORYSJ	sp|Q6YS30|RH5_ORYSJ DEAD-box ATP-dependent RNA helicase 5 OS=Oryza sativa subsp. japonica GN=Os07g0301200 PE=2 SV=1	_	_	_	_	_	PF00270.26|DEAD|DEAD/DEAH box helicase|Glyma.01G010400.1|m.190:142-308;PF00271.28|Helicase_C|Helicase conserved C-terminal domain|Glyma.01G010400.1|m.190:353-462
Glyma.01G010500	10.1922022298633	1.29987293553393	2.96138182872421	4.71273913189345e-191	1.09122466783089e-189	up	yes	10.2983467369201	9.58017160301146	10.6980883496583	1.27467523911444	1.20471847608609	1.42022509140125	Gm01	1023635	1026439	+	Glyma.01G010500	--	GO:0007165|signal transduction; GO:0009626|plant-type hypersensitive response	GO:0005886|plasma membrane; GO:0012505|endomembrane system; GO:0019897|extrinsic component of plasma membrane	GO:0000166|nucleotide binding; GO:0005524|ATP binding; GO:0043531|ADP binding	ko:K13457|RPM1,RPS3	ko04626|Plant-pathogen interaction	2805	NP_001235671.1	NP_001235671.1 NBS-LRR type disease resistance protein [Glycine max]	sp|Q39214|RPM1_ARATH	sp|Q39214|RPM1_ARATH Disease resistance protein RPM1 OS=Arabidopsis thaliana GN=RPM1 PE=1 SV=1	_	_	_	_	_	PF00931.19|NB-ARC|NB-ARC domain|Glyma.01G010500.1|m.192:158-446
Glyma.01G010700	0.933284825195093	0.128013161111485	2.77288760816549	4.25965490615164e-05	6.76747018278899e-05	up	yes	0.97845384474884	0.951385577075184	0.870015053761254	0.0263565041121204	0.140763641663865	0.21691933755847	Gm01	1034124	1037996	+	Glyma.01G010700	--	GO:0007165|signal transduction; GO:0009626|plant-type hypersensitive response	GO:0005886|plasma membrane; GO:0012505|endomembrane system; GO:0019897|extrinsic component of plasma membrane	GO:0000166|nucleotide binding; GO:0005524|ATP binding; GO:0043531|ADP binding	ko:K13457|RPM1,RPS3	ko04626|Plant-pathogen interaction	2841	XP_003517650.1	XP_003517650.1 disease resistance protein RPM1 [Glycine max]	sp|Q39214|RPM1_ARATH	sp|Q39214|RPM1_ARATH Disease resistance protein RPM1 OS=Arabidopsis thaliana GN=RPM1 PE=1 SV=1	_	_	_	_	_	PF00931.19|NB-ARC|NB-ARC domain|Glyma.01G010700.1|m.197:168-456
Glyma.01G011000	5.49451154602451	13.1807485432117	-1.26083998226459	5.02942765721865e-10	1.03629969857281e-09	down	yes	5.33818072424678	5.18820304387545	5.95715086995129	12.5532153129543	16.5452756390286	10.4437546776523	Gm01	1058037	1058291	-	Glyma.01G011000	--	--	--	--	--	--	255	KHN40413.1	KHN40413.1 hypothetical protein glysoja_000911 [Glycine soja]	_	_	_	_	_	_	_	_
Glyma.01G011100	80.1448120114185	37.2871573513736	1.1037234557904	8.34790463650916e-97	8.46379261110041e-96	up	yes	81.4186903364004	78.7254421198766	80.2903035779786	37.632899435408	36.5980921696797	37.6304804490332	Gm01	1061904	1066236	+	Glyma.01G011100	--	GO:0006511|ubiquitin-dependent protein catabolic process; GO:0043248|proteasome assembly	GO:0000502|proteasome complex; GO:0005634|nucleus; GO:0005829|cytosol; GO:0008541|proteasome regulatory particle, lid subcomplex	GO:0005198|structural molecule activity	ko:K03039|PSMD13,RPN9	ko03050|Proteasome; ko05169|Epstein-Barr virus infection	1161	NP_001240961.1	NP_001240961.1 uncharacterized protein LOC100793480 [Glycine max]	sp|Q8RWF0|PS13A_ARATH	sp|Q8RWF0|PS13A_ARATH 26S proteasome non-ATPase regulatory subunit 13 homolog A OS=Arabidopsis thaliana GN=RPN9A PE=1 SV=1	_	_	_	_	_	PF01399.24|PCI|PCI domain|Glyma.01G011100.1|m.203:238-343
Glyma.01G011300	0.719066541579674	7.14676174355456	-3.29518455174413	1.31447320244349e-32	5.34677847534169e-32	down	yes	0.457134461881824	0.75119303094545	0.948872131911748	6.72385517095638	7.62203761372826	7.09439244597904	Gm01	1089568	1091385	+	Glyma.01G011300	--	GO:0009451|RNA modification	GO:0043231|intracellular membrane-bounded organelle	GO:0003723|RNA binding; GO:0004519|endonuclease activity; GO:0008270|zinc ion binding	--	--	1818	XP_006572946.1	XP_006572946.1 pentatricopeptide repeat-containing protein At1g31920 [Glycine max]	sp|Q9C6T2|PPR68_ARATH	sp|Q9C6T2|PPR68_ARATH Pentatricopeptide repeat-containing protein At1g31920 OS=Arabidopsis thaliana GN=PCMP-H11 PE=2 SV=1	_	_	_	_	_	PF13041.3|PPR_2|PPR repeat family|Glyma.01G011300.1|m.216:95-141;PF13041.3|PPR_2|PPR repeat family|Glyma.01G011300.1|m.216:297-345;PF01535.17|PPR|PPR repeat|Glyma.01G011300.1|m.216:99-127;PF01535.17|PPR|PPR repeat|Glyma.01G011300.1|m.216:170-196;PF01535.17|PPR|PPR repeat|Glyma.01G011300.1|m.216:199-227;PF01535.17|PPR|PPR repeat|Glyma.01G011300.1|m.216:272-295;PF01535.17|PPR|PPR repeat|Glyma.01G01…
Glyma.01G011700	0.477501179902504	1.059092721899	-1.13290936698966	1.47582348092465e-06	2.56671824302161e-06	down	yes	0.425818748629992	0.394571673758123	0.612113117319397	1.03843842947546	1.16863104765009	0.970208688571456	Gm01	1135038	1138137	+	Glyma.01G011700	--	GO:0009451|RNA modification	GO:0043231|intracellular membrane-bounded organelle	GO:0003723|RNA binding; GO:0004519|endonuclease activity; GO:0008270|zinc ion binding	--	--	1923	XP_006572948.1	XP_006572948.1 pentatricopeptide repeat-containing protein At1g31920 [Glycine max]	sp|Q9C6T2|PPR68_ARATH	sp|Q9C6T2|PPR68_ARATH Pentatricopeptide repeat-containing protein At1g31920 OS=Arabidopsis thaliana GN=PCMP-H11 PE=2 SV=1	_	_	_	_	_	PF13041.3|PPR_2|PPR repeat family|Glyma.01G011700.4|m.226:95-141;PF13041.3|PPR_2|PPR repeat family|Glyma.01G011700.4|m.226:297-344;PF01535.17|PPR|PPR repeat|Glyma.01G011700.4|m.226:99-127;PF01535.17|PPR|PPR repeat|Glyma.01G011700.4|m.226:170-196;PF01535.17|PPR|PPR repeat|Glyma.01G011700.4|m.226:199-227;PF01535.17|PPR|PPR repeat|Glyma.01G011700.4|m.226:272-295;PF01535.17|PPR|PPR repeat|Glyma.01G01…
Glyma.01G011900	3.42817945996704	9.38313209217404	-1.44996144742481	2.6810563506128e-67	1.91182916475749e-66	down	yes	3.45058330452465	3.24943359900009	3.58452147637637	9.19826242614132	9.37370887160461	9.57742497877619	Gm01	1145194	1151270	-	Glyma.01G011900	--	--	--	--	--	--	2259	XP_003517655.1	XP_003517655.1 uncharacterized protein LOC100808539 [Glycine max]	_	_	_	_	_	_	_	PF13962.3|PGG|Domain of unknown function|Glyma.01G011900.1|m.234:595-706;PF12796.4|Ank_2|Ankyrin repeats (3 copies)|Glyma.01G011900.1|m.234:126-211;PF13961.3|DUF4219|Domain of unknown function (DUF4219)|Glyma.01G011900.1|m.234:16-42
Glyma.01G012100	2.88912792964814	126.256899862068	-5.44471368777313	0	0	down	yes	3.03944261332711	2.77716523186618	2.85077594375114	122.638080773317	126.486529349424	129.646089463464	Gm01	1167086	1172007	-	Glyma.01G012100	--	GO:0007216|G protein-coupled glutamate receptor signaling pathway; GO:0007405|neuroblast proliferation; GO:0019369|arachidonic acid metabolic process; GO:0042136|neurotransmitter biosynthetic process; GO:0046340|diacylglycerol catabolic process; GO:0071926|endocannabinoid signaling pathway; GO:0098921|retrograde trans-synaptic signaling by endocannabinoid	GO:0005886|plasma membrane; GO:0016021|integral component of membrane; GO:0043196|varicosity; GO:0045211|postsynaptic membrane	GO:0046872|metal ion binding; GO:0047372|acylglycerol lipase activity	--	--	1716	XP_003516907.1	XP_003516907.1 uncharacterized protein LOC100807640 isoform X1 [Glycine max]	sp|Q9Y4D2|DGLA_HUMAN	sp|Q9Y4D2|DGLA_HUMAN Sn1-specific diacylglycerol lipase alpha OS=Homo sapiens GN=DAGLA PE=1 SV=3	_	_	_	_	_	PF01764.22|Lipase_3|Lipase (class 3)|Glyma.01G012100.1|m.237:149-288
Glyma.01G012200	0.0193982566711755	0.915209800657397	-4.97597803808724	5.20558460399906e-17	1.40709204381515e-16	down	yes	0.010076512581856	0.0300120633407794	0.0181061940908911	0.987326320972234	0.829629425177757	0.928673655822201	Gm01	1184533	1187415	-	Glyma.01G012200	--	--	--	--	--	--	1422	KRH74315.1	KRH74315.1 hypothetical protein GLYMA_01G012200, partial [Glycine max]	_	_	_	_	_	_	_	PF01764.22|Lipase_3|Lipase (class 3)|Glyma.01G012200.1|m.238:49-189
Glyma.01G013000	0.779243859031503	2.06794586011514	-1.39661503066633	2.60550842205787e-05	4.19753794110471e-05	down	yes	0.781570957712686	0.775948255828879	0.780212363552943	2.45814334942663	2.10053477881678	1.645159452102	Gm01	1234458	1234952	+	Glyma.01G013000	--	--	--	--	--	--	495	XP_006573927.1	XP_006573927.1 ankyrin repeat-containing protein NPR4, partial [Glycine max]	_	_	_	_	_	_	_	PF13962.3|PGG|Domain of unknown function|Glyma.01G013000.1|m.248:7-118
Glyma.01G013500	0.148708856430714	1.49658440454824	-3.24682695817426	2.31602333854844e-34	9.78115502821589e-34	down	yes	0.162746874322066	0.105375689063181	0.178004005906894	1.32193486791388	1.46139770081783	1.706420644913	Gm01	1287238	1295332	-	Glyma.01G013500	--	GO:0006468|protein phosphorylation; GO:0042742|defense response to bacterium	GO:0005886|plasma membrane; GO:0016021|integral component of membrane	GO:0004674|protein serine/threonine kinase activity; GO:0005524|ATP binding	ko:K04733|IRAK4	ko04064|NF-kappa B signaling pathway; ko04620|Toll-like receptor signaling pathway; ko04621|NOD-like receptor signaling pathway; ko04624|Toll and Imd signaling pathway; ko04722|Neurotrophin signaling pathway; ko05133|Pertussis; ko05140|Leishmaniasis; ko05142|Chagas disease (American trypanosomiasis); ko05145|Toxoplasmosis; ko05152|Tuberculosis; ko05162|Measles; ko05164|Influenza A	2025	XP_003517662.1	XP_003517662.1 putative receptor-like protein kinase At4g00960 [Glycine max]	sp|O65468|CRK8_ARATH	sp|O65468|CRK8_ARATH Cysteine-rich receptor-like protein kinase 8 OS=Arabidopsis thaliana GN=CRK8 PE=3 SV=2	_	_	_	_	_	PF07714.14|Pkinase_Tyr|Protein tyrosine kinase|Glyma.01G013500.1|m.253:346-609;PF00069.22|Pkinase|Protein kinase domain|Glyma.01G013500.1|m.253:344-552;PF01657.14|Stress-antifung|Salt stress response/antifungal|Glyma.01G013500.1|m.253:47-142;PF01657.14|Stress-antifung|Salt stress response/antifungal|Glyma.01G013500.1|m.253:161-255
Glyma.01G013800	4.78769615766365	2.32781582131847	1.03718051796737	2.26409387314175e-14	5.57193518516816e-14	up	yes	4.47881261552041	4.5394046836648	5.34487117380575	2.64252092340497	2.1347482524931	2.20617828805733	Gm01	1316669	1318354	+	Glyma.01G013800	--	GO:0006457|protein folding	--	GO:0051082|unfolded protein binding	--	--	1686	XP_003517663.1	XP_003517663.1 uncharacterized protein LOC100813361 [Glycine max]	sp|P50027|DNAJH_SYNY3	sp|P50027|DNAJH_SYNY3 DnAJ-like protein slr0093 OS=Synechocystis sp. (strain PCC 6803 / Kazusa) GN=slr0093 PE=4 SV=1	_	_	_	_	_	PF11926.5|DUF3444|Domain of unknown function (DUF3444)|Glyma.01G013800.1|m.258:334-533;PF00226.28|DnaJ|DnaJ domain|Glyma.01G013800.1|m.258:59-120
Glyma.01G014200	25.2294757882047	7.22318614204464	1.80297876233736	1.3924484624287e-128	1.94720130004328e-127	up	yes	25.4005831342815	24.9802368779188	25.3076073524139	7.38184526200364	6.99914240654008	7.28857075759019	Gm01	1375556	1384299	-	Glyma.01G014200	--	GO:0016024|CDP-diacylglycerol biosynthetic process	GO:0009570|chloroplast stroma	GO:0004366|glycerol-3-phosphate O-acyltransferase activity; GO:0102420|sn-1-glycerol-3-phosphate C16:0-DCA-CoA acyl transferase activity	ko:K00630|ATS1	ko00561|Glycerolipid metabolism; ko00564|Glycerophospholipid metabolism; ko01100|Metabolic pathways; ko01110|Biosynthesis of secondary metabolites	1377	XP_003516958.1	XP_003516958.1 glycerol-3-phosphate acyltransferase, chloroplastic [Glycine max]	sp|Q43822|PLSB_PHAVU	sp|Q43822|PLSB_PHAVU Glycerol-3-phosphate acyltransferase, chloroplastic OS=Phaseolus vulgaris GN=PLSB PE=2 SV=1	_	_	_	_	_	PF14829.3|GPAT_N|Glycerol-3-phosphate acyltransferase N-terminal|Glyma.01G014200.1|m.279:94-169;PF01553.18|Acyltransferase|Acyltransferase|Glyma.01G014200.1|m.279:210-365
Glyma.01G014600	0.22761072308173	1.55782831428951	-2.72209573537901	1.60038497493082e-33	6.64204555122483e-33	down	yes	0.272065839710112	0.264106157398859	0.146660172136218	1.59551933469113	1.52708060295431	1.55088500522308	Gm01	1407341	1413045	+	Glyma.01G014600	--	GO:0006351|transcription, DNA-templated; GO:0006355|regulation of transcription, DNA-templated	GO:0005634|nucleus	GO:0008289|lipid binding; GO:0043565|sequence-specific DNA binding	--	--	2370	NP_001352051.1	NP_001352051.1 homeobox-leucine zipper protein HDG5-like [Glycine max]	sp|Q336P2|ROC3_ORYSJ	sp|Q336P2|ROC3_ORYSJ Homeobox-leucine zipper protein ROC3 OS=Oryza sativa subsp. japonica GN=ROC3 PE=2 SV=1	_	_	_	_	_	PF01852.16|START|START domain|Glyma.01G014600.1|m.290:286-510;PF00046.26|Homeobox|Homeobox domain|Glyma.01G014600.1|m.290:86-141
Glyma.01G014700	10.6758911523487	4.09535369175535	1.38012880079214	8.55011377426398e-62	5.65371714809658e-61	up	yes	10.9279268890536	10.8279743486182	10.2717722193742	3.85343800826877	4.52091173787262	3.91171132912465	Gm01	1430587	1436125	+	Glyma.01G014700	--	GO:0006351|transcription, DNA-templated; GO:0006355|regulation of transcription, DNA-templated; GO:0045815|positive regulation of gene expression, epigenetic; GO:0048439|flower morphogenesis	GO:0000792|heterochromatin; GO:0005634|nucleus	GO:0032454|histone demethylase activity (H3-K9 specific); GO:0046872|metal ion binding; GO:0051213|dioxygenase activity	--	--	2655	XP_014622048.1	XP_014622048.1 jmjC domain-containing protein isoform X2 [Glycine max]	sp|Q336N8|JM706_ORYSJ	sp|Q336N8|JM706_ORYSJ Lysine-specific demethylase JMJ706 OS=Oryza sativa subsp. japonica GN=JMJ706 PE=2 SV=1	_	_	_	_	_	PF02373.19|JmjC|JmjC domain, hydroxylase|Glyma.01G014700.1|m.299:290-413;PF02375.14|JmjN|jmjN domain|Glyma.01G014700.1|m.299:114-146;PF02928.13|zf-C5HC2|C5HC2 zinc finger|Glyma.01G014700.1|m.299:510-561
Glyma.01G015400	6.62472673084799	15.2888311982308	-1.20531248731802	1.23250399660874e-13	2.9516229330385e-13	down	yes	5.88702672282295	7.86641771843748	6.12073575128355	17.8490229969994	15.4487005535071	12.5687700441859	Gm01	1512890	1513479	+	Glyma.01G015400	--	--	--	--	--	--	387	XP_003516991.1	XP_003516991.1 uncharacterized protein LOC100808005 [Glycine max]	_	_	_	_	_	_	_	_
Glyma.01G016500	0.872127517112417	4.83093201059285	-2.45622570546681	1.43851537461075e-123	1.90982654269555e-122	down	yes	0.761396896498919	0.926855860545043	0.928129794293288	4.95859796776194	4.82667814945534	4.70751991456126	Gm01	1576652	1585553	+	Glyma.01G016500	--	--	GO:0016020|membrane; GO:0016021|integral component of membrane	GO:0005524|ATP binding; GO:0042626|ATPase-coupled transmembrane transporter activity	ko:K05658|ABCB1,CD243	ko02010|ABC transporters; ko04976|Bile secretion; ko05206|MicroRNAs in cancer	3741	XP_003517674.1	XP_003517674.1 ABC transporter B family member 2 [Glycine max]	sp|Q8LPK2|AB2B_ARATH	sp|Q8LPK2|AB2B_ARATH ABC transporter B family member 2 OS=Arabidopsis thaliana GN=ABCB2 PE=1 SV=3	_	_	_	_	_	PF00664.20|ABC_membrane|ABC transporter transmembrane region|Glyma.01G016500.1|m.330:46-314;PF00664.20|ABC_membrane|ABC transporter transmembrane region|Glyma.01G016500.1|m.330:685-955;PF00005.24|ABC_tran|ABC transporter|Glyma.01G016500.1|m.330:385-533;PF00005.24|ABC_tran|ABC transporter|Glyma.01G016500.1|m.330:1021-1169
Glyma.01G016800	14.5103760755909	29.8137072864958	-1.03838078601603	5.23361070146789e-42	2.54712842743957e-41	down	yes	14.2369496036339	14.9187658246758	14.375412798463	30.671520005538	30.3264708691673	28.4431309847821	Gm01	1611642	1614210	+	Glyma.01G016800	--	--	GO:0005783|endoplasmic reticulum; GO:0005789|endoplasmic reticulum membrane; GO:0016021|integral component of membrane	--	--	--	780	ACU19626.1	ACU19626.1 unknown [Glycine max]	sp|Q8L586|Y4958_ARATH	sp|Q8L586|Y4958_ARATH Uncharacterized membrane protein At4g09580 OS=Arabidopsis thaliana GN=At4g09580 PE=1 SV=1	_	_	_	_	_	PF09335.8|SNARE_assoc|SNARE associated Golgi protein|Glyma.01G016800.3|m.337:101-220
Glyma.01G016900	21.6036549500141	10.5291325846286	1.03618692603076	4.93943220617325e-47	2.60869021765177e-46	up	yes	20.8545144756605	21.5775102837514	22.3789400906305	10.8835506079265	10.1398243599524	10.5640227860069	Gm01	1617490	1621758	-	Glyma.01G016900	--	--	GO:0005634|nucleus; GO:0005730|nucleolus	GO:0003723|RNA binding	ko:K14837|NOP12	--	1548	XP_003517031.1	XP_003517031.1 RNA-binding protein 34 [Glycine max]	sp|P42696|RBM34_HUMAN	sp|P42696|RBM34_HUMAN RNA-binding protein 34 OS=Homo sapiens GN=RBM34 PE=1 SV=2	_	_	_	_	_	PF00076.19|RRM_1|RNA recognition motif. (a.k.a. RRM, RBD, or RNP domain)|Glyma.01G016900.1|m.338:191-232;PF00076.19|RRM_1|RNA recognition motif. (a.k.a. RRM, RBD, or RNP domain)|Glyma.01G016900.1|m.338:302-375
Glyma.01G017100	136.26955422058	14.6330672143223	3.21827944847994	0	0	up	yes	135.375326643964	136.487861259085	136.945474758691	15.5165571733807	14.6633485521248	13.7192959174614	Gm01	1636563	1639525	+	Glyma.01G017100	--	--	--	--	--	--	900	XP_003517041.1	XP_003517041.1 cinnamoyl-CoA reductase-like SNL6 [Glycine max]	_	_	_	_	_	_	_	PF01073.16|3Beta_HSD|3-beta hydroxysteroid dehydrogenase/isomerase family|Glyma.01G017100.1|m.340:14-172;PF13460.3|NAD_binding_10|NAD(P)H-binding|Glyma.01G017100.1|m.340:17-132;PF01370.18|Epimerase|NAD dependent epimerase/dehydratase family|Glyma.01G017100.1|m.340:13-190
Glyma.01G017700	78.7976127829854	168.244479884089	-1.0942380127597	1.22412563941812e-95	1.22725611944838e-94	down	yes	77.186086377017	79.9921528242908	79.2145991476485	176.876219314439	167.753882074079	160.103338263748	Gm01	1692461	1694160	-	Glyma.01G017700	--	--	--	--	--	--	711	NP_001288359.1	NP_001288359.1 uncharacterized protein LOC100797900 [Glycine max]	_	_	_	_	_	_	_	PF04640.11|PLATZ|PLATZ transcription factor|Glyma.01G017700.1|m.347:89-160
Glyma.01G017800	28.46598338734	3.48935142799719	3.02458620277256	3.33832790707047e-147	5.47405528492561e-146	up	yes	26.5931097856069	29.3849353752791	29.419905001134	3.09769759956276	3.50847854735706	3.86187813707175	Gm01	1724691	1725490	+	Glyma.01G017800	--	--	--	--	--	--	696	XP_003517060.1	XP_003517060.1 uncharacterized protein LOC100800009 [Glycine max]	_	_	_	_	_	_	_	_
Glyma.01G018000	9.02719750193315	88.4258241962998	-3.29068354762062	6.20891698819802e-261	2.20361635501009e-259	down	yes	8.59728053483955	9.8701895422513	8.6141224287086	96.4180466597323	88.3750636643214	80.4843622648457	Gm01	1738924	1739926	-	Glyma.01G018000	--	--	--	--	--	--	405	NP_001336609.1	NP_001336609.1 uncharacterized protein LOC100305951 [Glycine max]	_	_	_	_	_	_	_	_
Glyma.01G018100	21.1262449052347	66.1613940183379	-1.64648858454491	7.30686131455589e-13	1.69950299274112e-12	down	yes	18.0333201462488	21.4195364061598	23.9258781632955	83.4016216342047	51.6305931281025	63.4519672927065	Gm01	1747654	1748268	+	Glyma.01G018100	--	--	--	--	--	--	615	KRH74414.1	KRH74414.1 hypothetical protein GLYMA_01G018100 [Glycine max]	_	_	_	_	_	_	_	_
Glyma.01G018800	2.96947567940232	6.12159120972969	-1.04120304521293	9.9861597537186e-09	1.94427417924466e-08	down	yes	2.21601575347466	3.5030296634517	3.18938162128061	5.79017965675752	6.72520490515144	5.84938906728011	Gm01	1806792	1807457	-	Glyma.01G018800	--	GO:0009738|abscisic acid-activated signaling pathway; GO:0080163|regulation of protein serine/threonine phosphatase activity	GO:0005634|nucleus; GO:0005737|cytoplasm; GO:0005886|plasma membrane	GO:0004864|protein phosphatase inhibitor activity; GO:0010427|abscisic acid binding; GO:0038023|signaling receptor activity; GO:0042802|identical protein binding; GO:0042803|protein homodimerization activity	ko:K14496|PYL	ko04016|MAPK signaling pathway - plant; ko04075|Plant hormone signal transduction	666	XP_003517094.1	XP_003517094.1 abscisic acid receptor PYL1 [Glycine max]	sp|Q8VZS8|PYL1_ARATH	sp|Q8VZS8|PYL1_ARATH Abscisic acid receptor PYL1 OS=Arabidopsis thaliana GN=PYL1 PE=1 SV=1	_	_	_	_	_	PF10604.6|Polyketide_cyc2|Polyketide cyclase / dehydrase and lipid transport|Glyma.01G018800.1|m.361:65-207
Glyma.01G019100	1.02068995459697	4.82614326067934	-2.23024656616662	1.28016088850108e-49	7.05029023479839e-49	down	yes	1.0807611377941	1.20451335089738	0.776795375099427	4.21762742682644	5.31266642963514	4.94813592557645	Gm01	1829482	1838531	-	Glyma.01G019100	--	GO:0005982|starch metabolic process; GO:0019252|starch biosynthetic process	GO:0009501|amyloplast; GO:0009507|chloroplast	GO:0004373|glycogen (starch) synthase activity; GO:0009011|starch synthase activity; GO:0033201|alpha-1,4-glucan synthase activity	--	--	2055	XP_006572982.1	XP_006572982.1 probable starch synthase 4, chloroplastic/amyloplastic isoform X1 [Glycine max]	sp|Q0WVX5|SSY4_ARATH	sp|Q0WVX5|SSY4_ARATH Probable starch synthase 4, chloroplastic/amyloplastic OS=Arabidopsis thaliana GN=SS4 PE=1 SV=1	_	_	_	_	_	PF08323.8|Glyco_transf_5|Starch synthase catalytic domain|Glyma.01G019100.1|m.367:194-434
Glyma.01G019300	0.818081563288667	1.88937177331526	-1.19767753836051	2.58917774880266e-11	5.64997347910508e-11	down	yes	0.792537690028446	0.84254130242147	0.819165697416086	2.00666463191079	2.15320830427677	1.50824238375823	Gm01	1868971	1871173	-	Glyma.01G019300	--	--	--	--	--	--	2043	XP_003517133.1	XP_003517133.1 probable E3 ubiquitin-protein ligase EDA40 [Glycine max]	_	_	_	_	_	_	_	PF00092.25|VWA|von Willebrand factor type A domain|Glyma.01G019300.1|m.370:292-411;PF13519.3|VWA_2|von Willebrand factor type A domain|Glyma.01G019300.1|m.370:293-402;PF13768.3|VWA_3|von Willebrand factor type A domain|Glyma.01G019300.1|m.370:292-455;PF17123.2|zf-RING_11|RING-like zinc finger|Glyma.01G019300.1|m.370:126-155
Glyma.01G019500	10.4559689865884	28.244042552526	-1.43275141228281	4.94482580405262e-37	2.19714921441926e-36	down	yes	9.66535913146878	11.1266770892698	10.5758707390267	29.4307205258123	29.0747856044279	26.2266215273378	Gm01	1908954	1909533	+	Glyma.01G019500	--	--	GO:0005886|plasma membrane; GO:0016021|integral component of membrane	--	--	--	381	XP_003517141.1	XP_003517141.1 uncharacterized protein At5g65660 [Glycine max]	sp|Q9LSK9|Y5566_ARATH	sp|Q9LSK9|Y5566_ARATH Uncharacterized protein At5g65660 OS=Arabidopsis thaliana GN=At5g65660 PE=2 SV=1	_	_	_	_	_	_
Glyma.01G019600	6.66530699744651	3.23706208311981	1.03969921898501	5.25825254825662e-17	1.42065288073027e-16	up	yes	7.16440044569962	6.10869068069206	6.72282986594786	3.07101076369544	2.91437319708007	3.72580228858393	Gm01	1933089	1935321	+	Glyma.01G019600	--	--	--	--	--	--	1530	XP_003517681.1	XP_003517681.1 uncharacterized protein LOC100777884 [Glycine max]	_	_	_	_	_	_	_	_
Glyma.01G019800	4.97293626095358	17.869947168944	-1.84327444863019	1.49290720401445e-137	2.25303477908499e-136	down	yes	5.32632735529778	4.44993003928725	5.1425513882757	18.1718478884637	17.9206882377477	17.5173053806207	Gm01	1978929	1984010	-	Glyma.01G019800	--	GO:0009738|abscisic acid-activated signaling pathway; GO:0009787|regulation of abscisic acid-activated signaling pathway; GO:0071470|cellular response to osmotic stress	GO:0005886|plasma membrane	--	--	--	2580	XP_003517161.1	XP_003517161.1 glycine-rich domain-containing protein 1 isoform X1 [Glycine max]	sp|Q9ZQ47|GRDP1_ARATH	sp|Q9ZQ47|GRDP1_ARATH Glycine-rich domain-containing protein 1 OS=Arabidopsis thaliana GN=GRDP1 PE=2 SV=1	_	_	_	_	_	PF07173.9|DUF1399|Protein of unknown function (DUF1399)|Glyma.01G019800.3|m.387:12-98;PF07173.9|DUF1399|Protein of unknown function (DUF1399)|Glyma.01G019800.3|m.387:94-238
Glyma.01G020100	2.07048657300821	6.11199122944544	-1.55708000043288	1.05204397044102e-59	6.76892354269607e-59	down	yes	1.93127316362338	2.09262373824383	2.18756281715741	5.79903968261474	6.08557943862889	6.45135456709269	Gm01	2008016	2015590	+	Glyma.01G020100	--	GO:0009877|nodulation	GO:0016021|integral component of membrane	GO:0004674|protein serine/threonine kinase activity; GO:0005524|ATP binding	ko:K04733|IRAK4	ko04064|NF-kappa B signaling pathway; ko04620|Toll-like receptor signaling pathway; ko04621|NOD-like receptor signaling pathway; ko04624|Toll and Imd signaling pathway; ko04722|Neurotrophin signaling pathway; ko05133|Pertussis; ko05140|Leishmaniasis; ko05142|Chagas disease (American trypanosomiasis); ko05145|Toxoplasmosis; ko05152|Tuberculosis; ko05162|Measles; ko05164|Influenza A	2760	XP_003517193.1	XP_003517193.1 nodulation receptor kinase [Glycine max]	sp|Q8LKZ1|NORK_PEA	sp|Q8LKZ1|NORK_PEA Nodulation receptor kinase OS=Pisum sativum GN=NORK PE=1 SV=1	_	_	_	_	_	PF12819.4|Malectin_like|Carbohydrate-binding protein of the ER|Glyma.01G020100.1|m.405:42-343;PF07714.14|Pkinase_Tyr|Protein tyrosine kinase|Glyma.01G020100.1|m.405:594-862;PF00069.22|Pkinase|Protein kinase domain|Glyma.01G020100.1|m.405:593-797;PF11721.5|Malectin|Di-glucose binding within endoplasmic reticulum|Glyma.01G020100.1|m.405:193-321;PF08263.9|LRRNT_2|Leucine rich repeat N-terminal domai…
Glyma.01G020200	10.6019722339964	37.0291732896892	-1.80335909225867	3.48485391117588e-44	1.75929414370154e-43	down	yes	9.38591996374602	11.1931037161879	11.2268930220554	39.5435672087995	33.3257921639201	38.2181604963481	Gm01	2017869	2018326	-	Glyma.01G020200	--	GO:0000902|cell morphogenesis; GO:0010090|trichome morphogenesis; GO:0030041|actin filament polymerization; GO:0045010|actin nucleation; GO:0048870|cell motility; GO:0051259|protein complex oligomerization	GO:0005856|cytoskeleton; GO:0005886|plasma membrane; GO:0031209|SCAR complex; GO:0071944|cell periphery	GO:0042802|identical protein binding; GO:0044877|protein-containing complex binding	ko:K05752|C3ORF10,HSPC300	ko04810|Regulation of actin cytoskeleton	258	XP_003517200.1	XP_003517200.1 protein BRICK 1 [Glycine max]	sp|Q94JY4|BRK1_ARATH	sp|Q94JY4|BRK1_ARATH Protein BRICK 1 OS=Arabidopsis thaliana GN=BRK1 PE=1 SV=1	_	_	_	_	_	_
Glyma.01G020900	14.0334376164194	65.5433672428995	-2.22277376013962	1.14869731719954e-279	4.47755650259712e-278	down	yes	13.0524981490065	14.5784217761789	14.4693929240728	65.6650880755924	65.4213760220646	65.5436376310414	Gm01	2111904	2116318	-	Glyma.01G020900	--	--	--	GO:0008270|zinc ion binding; GO:0046029|mannitol dehydrogenase activity	ko:K00083|E1.1.1.195	ko00940|Phenylpropanoid biosynthesis; ko01100|Metabolic pathways; ko01110|Biosynthesis of secondary metabolites	1089	NP_001240222.1	NP_001240222.1 uncharacterized protein LOC100809071 [Glycine max]	sp|Q9ZRF1|MTDH_FRAAN	sp|Q9ZRF1|MTDH_FRAAN Probable mannitol dehydrogenase OS=Fragaria ananassa GN=CAD PE=2 SV=1	_	_	_	_	_	PF08240.9|ADH_N|Alcohol dehydrogenase GroES-like domain|Glyma.01G020900.1|m.417:39-152;PF00107.23|ADH_zinc_N|Zinc-binding dehydrogenase|Glyma.01G020900.1|m.417:195-318;PF01262.18|AlaDh_PNT_C|Alanine dehydrogenase/PNT, C-terminal domain|Glyma.01G020900.1|m.417:190-257
Glyma.01G021000	40.611707105911	0.583943022971038	6.09578251943732	4.98153869129297e-302	2.15615913888235e-300	up	yes	39.3909350431152	41.0701748123749	41.3740114622429	0.814653917726645	0.407315237559023	0.529859913627445	Gm01	2129460	2131910	+	Glyma.01G021000	--	--	--	GO:0008270|zinc ion binding; GO:0046029|mannitol dehydrogenase activity	ko:K00083|E1.1.1.195	ko00940|Phenylpropanoid biosynthesis; ko01100|Metabolic pathways; ko01110|Biosynthesis of secondary metabolites	1080	XP_003517258.1	XP_003517258.1 probable mannitol dehydrogenase [Glycine max]	sp|Q9ZRF1|MTDH_FRAAN	sp|Q9ZRF1|MTDH_FRAAN Probable mannitol dehydrogenase OS=Fragaria ananassa GN=CAD PE=2 SV=1	_	_	_	_	_	PF08240.9|ADH_N|Alcohol dehydrogenase GroES-like domain|Glyma.01G021000.1|m.419:38-151;PF00107.23|ADH_zinc_N|Zinc-binding dehydrogenase|Glyma.01G021000.1|m.419:194-317;PF02826.16|2-Hacid_dh_C|D-isomer specific 2-hydroxyacid dehydrogenase, NAD binding domain|Glyma.01G021000.1|m.419:178-223;PF01262.18|AlaDh_PNT_C|Alanine dehydrogenase/PNT, C-terminal domain|Glyma.01G021000.1|m.419:186-256
Glyma.01G021200	0.54936678473185	2.69960910092738	-2.27621824355764	1.8076844239784e-56	1.10750301147173e-55	down	yes	0.566142650459801	0.637904571139766	0.444053132595984	2.58870831204904	2.78394199826538	2.72617699246771	Gm01	2155650	2161608	-	Glyma.01G021200	--	GO:0007018|microtubule-based movement	GO:0005871|kinesin complex; GO:0005874|microtubule	GO:0003777|microtubule motor activity; GO:0005524|ATP binding; GO:0008017|microtubule binding; GO:0016887|ATPase activity	ko:K10406|KIFC2_3	--	3189	XP_006572992.1	XP_006572992.1 kinesin-like protein KIN-14R [Glycine max]	sp|F4IJK6|KN14R_ARATH	sp|F4IJK6|KN14R_ARATH Kinesin-like protein KIN-14R OS=Arabidopsis thaliana GN=KIN14R PE=3 SV=1	_	_	_	_	_	PF00225.20|Kinesin|Kinesin motor domain|Glyma.01G021200.1|m.422:405-720;PF16796.2|Microtub_bd|Microtubule binding|Glyma.01G021200.1|m.422:380-540;PF11721.5|Malectin|Di-glucose binding within endoplasmic reticulum|Glyma.01G021200.1|m.422:62-204
Glyma.01G021700	0.788313568356064	0.216389437947908	1.81814887998938	9.36433868636743e-06	1.55118746758589e-05	up	yes	0.505372645547276	0.924770051322109	0.934798008198806	0.336592242867547	0.221250072457561	0.0913259985186148	Gm01	2204460	2206497	+	Glyma.01G021700	--	GO:1900994|(-)-secologanin biosynthetic process	--	GO:0035251|UDP-glucosyltransferase activity; GO:0102970|7-deoxyloganetic acid glucosyltransferase activity	ko:K21373|UGT8,UGT709C2	--	1446	XP_003517688.1	XP_003517688.1 7-deoxyloganetic acid glucosyltransferase [Glycine max]	sp|U3U992|UGT8_CATRO	sp|U3U992|UGT8_CATRO 7-deoxyloganetic acid glucosyltransferase OS=Catharanthus roseus GN=UGT709C2 PE=1 SV=1	_	_	_	_	_	PF00201.15|UDPGT|UDP-glucoronosyl and UDP-glucosyl transferase|Glyma.01G021700.1|m.436:279-413
Glyma.01G022400	41.4872706221809	7.25632913086922	2.51371783025698	3.21505573013468e-290	1.31481901424105e-288	up	yes	40.919850080589	41.4733589471845	42.0686028387691	7.46584342805988	7.20955327166483	7.09359069288296	Gm01	2245314	2249681	+	Glyma.01G022400	--	GO:0006468|protein phosphorylation; GO:0007166|cell surface receptor signaling pathway; GO:0009623|response to parasitic fungus; GO:0009814|defense response, incompatible interaction; GO:0071369|cellular response to ethylene stimulus	GO:0005634|nucleus; GO:0005737|cytoplasm; GO:0005829|cytosol; GO:0005886|plasma membrane; GO:0012505|endomembrane system	GO:0004675|transmembrane receptor protein serine/threonine kinase activity; GO:0005524|ATP binding; GO:0051020|GTPase binding	--	--	1359	XP_003517343.1	XP_003517343.1 receptor-like cytosolic serine/threonine-protein kinase RBK1 [Glycine max]	sp|Q8H1D6|RBK1_ARATH	sp|Q8H1D6|RBK1_ARATH Receptor-like cytosolic serine/threonine-protein kinase RBK1 OS=Arabidopsis thaliana GN=RBK1 PE=1 SV=1	_	_	_	_	_	PF00069.22|Pkinase|Protein kinase domain|Glyma.01G022400.1|m.441:140-401;PF07714.14|Pkinase_Tyr|Protein tyrosine kinase|Glyma.01G022400.1|m.441:140-402
Glyma.01G022500	5.690648818153	2.05117562690496	1.46765869060635	1.06699845845189e-27	3.88763128110443e-27	up	yes	5.05667402625375	6.07817697678525	5.93709545142	2.1857974958698	2.08693806114568	1.88079132369941	Gm01	2255296	2259810	-	Glyma.01G022500	--	GO:0006351|transcription, DNA-templated; GO:0007275|multicellular organism development; GO:0009873|ethylene-activated signaling pathway	GO:0005634|nucleus	GO:0003677|DNA binding; GO:0003700|DNA-binding transcription factor activity	ko:K09285|OVM,ANT	--	1533	XP_003517351.1	XP_003517351.1 AP2-like ethylene-responsive transcription factor AIL6 [Glycine max]	sp|Q52QU2|AIL6_ARATH	sp|Q52QU2|AIL6_ARATH AP2-like ethylene-responsive transcription factor AIL6 OS=Arabidopsis thaliana GN=AIL6 PE=2 SV=1	_	_	_	_	_	PF00847.17|AP2|AP2 domain|Glyma.01G022500.1|m.442:223-282;PF00847.17|AP2|AP2 domain|Glyma.01G022500.1|m.442:325-376
Glyma.01G022700	2.55709659205648	5.19160275621478	-1.0188186444214	3.1299608709044e-23	1.02000358708137e-22	down	yes	2.44397704337484	2.4590076546862	2.76830507810841	5.22709839100909	5.17076940315019	5.17694047448505	Gm01	2296800	2301655	-	Glyma.01G022700	--	GO:0055085|transmembrane transport	GO:0005886|plasma membrane; GO:0016021|integral component of membrane	GO:0005215|transporter activity	--	--	2181	XP_006572997.1	XP_006572997.1 nucleobase-ascorbate transporter 11 [Glycine max]	sp|Q6SZ87|NAT11_ARATH	sp|Q6SZ87|NAT11_ARATH Nucleobase-ascorbate transporter 11 OS=Arabidopsis thaliana GN=NAT11 PE=2 SV=1	_	_	_	_	_	PF00860.17|Xan_ur_permease|Permease family|Glyma.01G022700.1|m.444:201-620
Glyma.01G022800	9.8225126856586	3.19936223798069	1.61527350792822	3.70660562373294e-49	2.0243586550626e-48	up	yes	8.75501254217839	10.1876199574812	10.5249055573162	3.42673672573131	3.05434904062644	3.11700094758431	Gm01	2305728	2312326	+	Glyma.01G022800	--	GO:0006366|transcription by RNA polymerase II	GO:0005634|nucleus	GO:0003713|transcription coactivator activity	--	--	1617	RCW19551.1	RCW19551.1 hypothetical protein GLYMA_01G022800 [Glycine max]	sp|Q9LSM5|ECD_ARATH	sp|Q9LSM5|ECD_ARATH Protein ecdysoneless homolog OS=Arabidopsis thaliana GN=At5g65490 PE=1 SV=1	_	_	_	_	_	PF07093.8|SGT1|SGT1 protein|Glyma.01G022800.1|m.445:13-498
Glyma.01G024000	122.550753122346	38.4774378301875	1.67103753064528	1.66885439004548e-31	6.6154831103302e-31	up	yes	99.2652464268948	132.311106942114	136.075905998029	37.6748821044197	40.6826179812383	37.0748134049044	Gm01	2464843	2465796	+	Glyma.01G024000	--	GO:0006839|mitochondrial transport; GO:0008272|sulfate transport; GO:0015709|thiosulfate transport; GO:0015729|oxaloacetate transport; GO:0035435|phosphate ion transmembrane transport; GO:0071422|succinate transmembrane transport; GO:0071423|malate transmembrane transport; GO:1902600|proton transmembrane transport	GO:0005743|mitochondrial inner membrane; GO:0016021|integral component of membrane	GO:0005310|dicarboxylic acid transmembrane transporter activity; GO:0015114|phosphate ion transmembrane transporter activity; GO:0015116|sulfate transmembrane transporter activity; GO:0015117|thiosulfate transmembrane transporter activity; GO:0015131|oxaloacetate transmembrane transporter activity; GO:0015140|malate transmembrane transporter activity; GO:0015141|succinate transmembrane transporte…	ko:K15104|SLC25A11,OGC	--	954	XP_003517430.1	XP_003517430.1 mitochondrial uncoupling protein 5 [Glycine max]	sp|Q9SJY5|PUMP5_ARATH	sp|Q9SJY5|PUMP5_ARATH Mitochondrial uncoupling protein 5 OS=Arabidopsis thaliana GN=PUMP5 PE=2 SV=1	_	_	_	_	_	PF00153.24|Mito_carr|Mitochondrial carrier protein|Glyma.01G024000.1|m.471:4-116;PF00153.24|Mito_carr|Mitochondrial carrier protein|Glyma.01G024000.1|m.471:124-218;PF00153.24|Mito_carr|Mitochondrial carrier protein|Glyma.01G024000.1|m.471:226-315
Glyma.01G024300	0.204304086733137	7.77973766382185	-5.18384347596953	1.50656822138025e-93	1.47191413138402e-92	down	yes	0.170580962992848	0.312653143374274	0.129678153832289	8.65700737916203	8.31313716616468	6.36906844613885	Gm01	2493037	2494922	+	Glyma.01G024300	--	--	--	--	--	--	1092	XP_006573016.1	XP_006573016.1 uncharacterized protein LOC102668432 isoform X1 [Glycine max]	_	_	_	_	_	_	_	_
Glyma.01G024600	58.3824476088748	20.9542825093922	1.47784832955553	6.90642045230514e-71	5.20108815117623e-70	up	yes	61.9543528175173	55.5188708191014	57.6741191900057	21.2873223660873	22.8656392167758	18.7098859453136	Gm01	2514067	2515921	-	Glyma.01G024600	--	--	GO:0009535|chloroplast thylakoid membrane; GO:0016021|integral component of membrane	--	--	--	627	KRH74509.1	KRH74509.1 hypothetical protein GLYMA_01G024600 [Glycine max]	sp|Q8LDD3|CUT1D_ARATH	sp|Q8LDD3|CUT1D_ARATH Protein CURVATURE THYLAKOID 1D, chloroplastic OS=Arabidopsis thaliana GN=CURT1D PE=1 SV=1	_	_	_	_	_	PF14159.3|CAAD|CAAD domains of cyanobacterial aminoacyl-tRNA synthetase|Glyma.01G024600.1|m.479:129-204
Glyma.01G024700	12.4645115298954	4.17648838437588	1.5751707969918	9.60217237708059e-42	4.64870536927023e-41	up	yes	11.9142791942298	12.7717081702958	12.7075472251606	3.77496854787638	3.82970429287037	4.92479231238088	Gm01	2538333	2540345	+	Glyma.01G024700	--	GO:0007049|cell cycle; GO:0051301|cell division	GO:0005634|nucleus	--	ko:K18810|CYCD1_2_4	--	1086	XP_006573019.1	XP_006573019.1 cyclin-D4-1 [Glycine max]	sp|Q6YXH8|CCD41_ORYSJ	sp|Q6YXH8|CCD41_ORYSJ Cyclin-D4-1 OS=Oryza sativa subsp. japonica GN=CYCD4-1 PE=2 SV=2	_	_	_	_	_	PF00134.20|Cyclin_N|Cyclin, N-terminal domain|Glyma.01G024700.1|m.480:70-200;PF02984.16|Cyclin_C|Cyclin, C-terminal domain|Glyma.01G024700.1|m.480:202-293
Glyma.01G024800	8.62331378958681	0	9.75377061594178	8.31638992917861e-24	2.75251927524983e-23	up	yes	9.05339251516637	8.94554160398519	7.87100724960888	0	0	0	Gm01	2546750	2553633	-	Glyma.01G024800	--	GO:0006002|fructose 6-phosphate metabolic process; GO:0006096|glycolytic process	GO:0009507|chloroplast	GO:0003872|6-phosphofructokinase activity; GO:0005524|ATP binding; GO:0046872|metal ion binding	ko:K00850|pfkA,PFK	ko00010|Glycolysis / Gluconeogenesis; ko00030|Pentose phosphate pathway; ko00051|Fructose and mannose metabolism; ko00052|Galactose metabolism; ko00680|Methane metabolism; ko01100|Metabolic pathways; ko01110|Biosynthesis of secondary metabolites; ko01120|Microbial metabolism in diverse environments; ko01130|Biosynthesis of antibiotics; ko01200|Carbon metabolism; ko01230|Biosynthesis of amino acid…	1665	XP_003517707.2	XP_003517707.2 ATP-dependent 6-phosphofructokinase 5, chloroplastic [Glycine max]	sp|Q8VYN6|PFKA5_ARATH	sp|Q8VYN6|PFKA5_ARATH ATP-dependent 6-phosphofructokinase 5, chloroplastic OS=Arabidopsis thaliana GN=PFK5 PE=1 SV=1	_	_	_	_	_	PF00365.17|PFK|Phosphofructokinase|Glyma.01G024800.1|m.481:199-501
Glyma.01G025200	0.981594036923548	0.124846731398122	2.87842904366481	7.06460398605996e-14	1.70997408383044e-13	up	yes	0.883415231109303	1.04090619684362	1.02046068281772	0.190240925260504	0.0948294898973336	0.0894697790365291	Gm01	2616006	2620446	+	Glyma.01G025200	--	GO:0006855|drug transmembrane transport	GO:0016021|integral component of membrane	GO:0015297|antiporter activity; GO:0042910|xenobiotic transmembrane transporter activity	ko:K03327|TC.MATE,SLC47A,norM,mdtK,dinF	--	1476	XP_003517710.1	XP_003517710.1 protein DETOXIFICATION 27 [Glycine max]	sp|Q9FKQ1|DTX27_ARATH	sp|Q9FKQ1|DTX27_ARATH Protein DETOXIFICATION 27 OS=Arabidopsis thaliana GN=DTX27 PE=2 SV=1	_	_	_	_	_	PF01554.15|MatE|MatE|Glyma.01G025200.1|m.488:49-209;PF01554.15|MatE|MatE|Glyma.01G025200.1|m.488:271-431
Glyma.01G025500	2.6302010721905	0.399601581444623	2.68835461579259	1.63269312468227e-23	5.36424856984279e-23	up	yes	2.7351272356802	2.4047272632367	2.75074871765461	0.302217492664549	0.436748273373312	0.459838978296007	Gm01	2699293	2701386	-	Glyma.01G025500	--	GO:0002229|defense response to oomycetes; GO:0002239|response to oomycetes; GO:0009617|response to bacterium; GO:0009620|response to fungus; GO:0009751|response to salicylic acid; GO:0010150|leaf senescence; GO:0046244|salicylic acid catabolic process	--	GO:0046872|metal ion binding; GO:0051213|dioxygenase activity	--	--	1053	XP_006573023.1	XP_006573023.1 protein DMR6-LIKE OXYGENASE 1 [Glycine max]	sp|Q9ZSA8|DLO1_ARATH	sp|Q9ZSA8|DLO1_ARATH Protein DMR6-LIKE OXYGENASE 1 OS=Arabidopsis thaliana GN=DLO1 PE=1 SV=1	_	_	_	_	_	PF03171.17|2OG-FeII_Oxy|2OG-Fe(II) oxygenase superfamily|Glyma.01G025500.1|m.493:206-299;PF14226.3|DIOX_N|non-haem dioxygenase in morphine synthesis N-terminal|Glyma.01G025500.1|m.493:39-143
Glyma.01G026100	503.339347211406	194.526442834119	1.37151960028841	4.96074290988381e-94	4.86755058766994e-93	up	yes	468.554994697053	496.340712069274	545.12233486789	206.209927276733	200.357346445903	177.012054779721	Gm01	2743370	2743816	+	Glyma.01G026100	--	GO:0002181|cytoplasmic translation	GO:0005829|cytosol; GO:0009506|plasmodesma; GO:0016020|membrane; GO:0022625|cytosolic large ribosomal subunit; GO:0022626|cytosolic ribosome; GO:0042788|polysomal ribosome	GO:0003723|RNA binding; GO:0003735|structural constituent of ribosome	ko:K02900|RP-L27Ae,RPL27A	ko03010|Ribosome	447	NP_001239905.1	NP_001239905.1 60S ribosomal protein L27a [Glycine max]	sp|P49637|R27A3_ARATH	sp|P49637|R27A3_ARATH 60S ribosomal protein L27a-3 OS=Arabidopsis thaliana GN=RPL27AC PE=2 SV=2	_	_	_	_	_	PF00828.16|Ribosomal_L27A|Ribosomal proteins 50S-L15, 50S-L18e, 60S-L27A|Glyma.01G026100.1|m.499:28-145
Glyma.01G026200	35.1863418694765	12.1053651400393	1.53858760395649	1.70135912694052e-80	1.43456750908678e-79	up	yes	30.7006292702042	36.8662634713817	37.9921328668435	12.0710249671266	12.4698821545921	11.7751882983992	Gm01	2747139	2754697	-	Glyma.01G026200	--	GO:0006855|drug transmembrane transport	GO:0005773|vacuole; GO:0005774|vacuolar membrane; GO:0016021|integral component of membrane	GO:0015297|antiporter activity; GO:0042910|xenobiotic transmembrane transporter activity	ko:K03327|TC.MATE,SLC47A,norM,mdtK,dinF	--	1557	XP_003517712.1	XP_003517712.1 protein DETOXIFICATION 29 [Glycine max]	sp|Q38956|DTX29_ARATH	sp|Q38956|DTX29_ARATH Protein DETOXIFICATION 29 OS=Arabidopsis thaliana GN=DTX29 PE=1 SV=1	_	_	_	_	_	PF01554.15|MatE|MatE|Glyma.01G026200.1|m.500:68-228;PF01554.15|MatE|MatE|Glyma.01G026200.1|m.500:289-450
Glyma.01G027500	10.7991409804589	3.74456962305624	1.52553242457165	2.58377472783678e-53	1.51157469369346e-52	up	yes	10.784045270182	10.8749914089281	10.7383862622665	3.93961778939466	3.72041247711498	3.57367860265908	Gm01	2877911	2880712	-	Glyma.01G027500	--	--	--	--	--	--	1383	KHN14548.1	KHN14548.1 Lipase [Glycine soja]	_	_	_	_	_	_	_	_
Glyma.01G027700	41.8398601231381	19.4318897087331	1.10605434826243	3.59467774152171e-38	1.62885178331448e-37	up	yes	43.4425630022011	41.2385983154	40.8384190518133	17.9134275286868	20.5571459528001	19.8250956447123	Gm01	2892962	2894522	-	Glyma.01G027700	--	--	--	--	--	--	534	XP_003517596.1	XP_003517596.1 uncharacterized protein LOC100819044 [Glycine max]	_	_	_	_	_	_	_	PF15375.3|DUF4602|Domain of unknown function (DUF4602)|Glyma.01G027700.1|m.525:16-111
Glyma.01G028200	0.171182296480901	1.48283128378084	-3.04253722466155	1.21909414311797e-12	2.8145700899834e-12	down	yes	0.0752168025795236	0.16802029161649	0.270309795246689	1.69509158287233	1.62692843634885	1.12647383212134	Gm01	2938673	2941914	-	Glyma.01G028200	--	GO:0042372|phylloquinone biosynthetic process	GO:0009507|chloroplast	GO:0052624|2-phytyl-1,4-naphthoquinone methyltransferase activity	ko:K03183|ubiE	ko00130|Ubiquinone and other terpenoid-quinone biosynthesis; ko01100|Metabolic pathways; ko01110|Biosynthesis of secondary metabolites	762	XP_003517623.3	XP_003517623.3 2-phytyl-1,4-beta-naphthoquinone methyltransferase, chloroplastic [Glycine max]	sp|Q3ED65|MENG_ARATH	sp|Q3ED65|MENG_ARATH 2-phytyl-1,4-beta-naphthoquinone methyltransferase, chloroplastic OS=Arabidopsis thaliana GN=MENG PE=1 SV=2	_	_	_	_	_	PF01209.15|Ubie_methyltran|ubiE/COQ5 methyltransferase family|Glyma.01G028200.1|m.536:28-247;PF13847.3|Methyltransf_31|Methyltransferase domain|Glyma.01G028200.1|m.536:69-189;PF13649.3|Methyltransf_25|Methyltransferase domain|Glyma.01G028200.1|m.536:69-167;PF08241.9|Methyltransf_11|Methyltransferase domain|Glyma.01G028200.1|m.536:70-170;PF08242.9|Methyltransf_12|Methyltransferase domain|Glyma.01G…
Glyma.01G028300	2.35316118790471	5.40998392188158	-1.19757053503103	1.50431844544781e-16	4.00372916261324e-16	down	yes	2.27653845938119	2.22027561675647	2.56266948757647	6.00080328659094	5.04558722481781	5.183561254236	Gm01	2952374	2961137	-	Glyma.01G028300	--	GO:0010073|meristem maintenance	GO:0005634|nucleus	GO:0003700|DNA-binding transcription factor activity; GO:0043565|sequence-specific DNA binding	--	--	1032	XP_003517631.1	XP_003517631.1 homeobox protein knotted-1-like 6 [Glycine max]	sp|Q84JS6|KNAT6_ARATH	sp|Q84JS6|KNAT6_ARATH Homeobox protein knotted-1-like 6 OS=Arabidopsis thaliana GN=KNAT6 PE=1 SV=1	_	_	_	_	_	PF03791.10|KNOX2|KNOX2 domain|Glyma.01G028300.4|m.537:156-202;PF03790.10|KNOX1|KNOX1 domain|Glyma.01G028300.4|m.537:102-143;PF05920.8|Homeobox_KN|Homeobox KN domain|Glyma.01G028300.4|m.537:280-319;PF03789.10|ELK|ELK domain|Glyma.01G028300.4|m.537:240-261;PF00046.26|Homeobox|Homeobox domain|Glyma.01G028300.4|m.537:286-320
Glyma.01G028500	10.5905266501004	46.0885643264908	-2.12058587886387	3.74794943468317e-73	2.89735519874748e-72	down	yes	10.0249119789643	10.0049005879768	11.74176738336	42.8564721740695	47.6815180191472	47.7277027862557	Gm01	3003576	3003848	+	Glyma.01G028500	--	GO:0009877|nodulation	--	--	--	--	273	NP_001237636.1	NP_001237636.1 early nodulin-36A [Glycine max]	sp|Q02918|NO36A_SOYBN	sp|Q02918|NO36A_SOYBN Early nodulin-36A OS=Glycine max PE=2 SV=1	_	_	_	_	_	_
Glyma.01G028700	6.31589910640913	12.6902675917802	-1.00551644338575	1.09295729650479e-42	5.39003680044661e-42	down	yes	6.48851361119966	6.38677616150718	6.07240754652055	12.2171672978034	13.0014120953	12.8522233822372	Gm01	3017185	3022288	-	Glyma.01G028700	--	GO:0006468|protein phosphorylation; GO:0006952|defense response; GO:0007166|cell surface receptor signaling pathway; GO:0016032|viral process	GO:0005886|plasma membrane; GO:0016021|integral component of membrane	GO:0004675|transmembrane receptor protein serine/threonine kinase activity; GO:0005524|ATP binding	--	--	1872	KHN14560.1	KHN14560.1 Protein NSP-INTERACTING KINASE 3 [Glycine soja]	sp|Q93ZS4|NIK3_ARATH	sp|Q93ZS4|NIK3_ARATH Protein NSP-INTERACTING KINASE 3 OS=Arabidopsis thaliana GN=NIK3 PE=1 SV=1	_	_	_	_	_	PF00069.22|Pkinase|Protein kinase domain|Glyma.01G028700.1|m.541:303-573;PF07714.14|Pkinase_Tyr|Protein tyrosine kinase|Glyma.01G028700.1|m.541:305-575;PF08263.9|LRRNT_2|Leucine rich repeat N-terminal domain|Glyma.01G028700.1|m.541:32-71
Glyma.01G028900	229.176460604397	68.8919153227343	1.73390582573914	0	0	up	yes	228.652516111338	230.88832436774	227.988541334114	69.0362781061847	69.8112466980986	67.8282211639196	Gm01	3063198	3066626	-	Glyma.01G028900	--	GO:0006629|lipid metabolic process	GO:0005829|cytosol	GO:0003878|ATP citrate synthase activity; GO:0005524|ATP binding	ko:K01648|ACLY	ko00020|Citrate cycle (TCA cycle); ko00720|Carbon fixation pathways in prokaryotes; ko01100|Metabolic pathways; ko01110|Biosynthesis of secondary metabolites; ko01120|Microbial metabolism in diverse environments; ko01130|Biosynthesis of antibiotics	1272	KHN14562.1	KHN14562.1 ATP-citrate synthase alpha chain protein 1 [Glycine soja]	sp|Q9SGY2|ACLA1_ARATH	sp|Q9SGY2|ACLA1_ARATH ATP-citrate synthase alpha chain protein 1 OS=Arabidopsis thaliana GN=ACLA-1 PE=1 SV=1	_	_	_	_	_	PF16114.2|Citrate_bind|ATP citrate lyase citrate-binding|Glyma.01G028900.1|m.545:241-417;PF08442.7|ATP-grasp_2|ATP-grasp domain|Glyma.01G028900.1|m.545:6-203
Glyma.01G030300	18.1583783816323	1.35493559926414	3.73452486932973	1.7387122844711e-126	2.38640884854952e-125	up	yes	18.7828593695458	18.8170873327109	16.8751884426401	1.33712193183097	1.53404440119632	1.19364046476512	Gm01	3181144	3181899	+	Glyma.01G030300	--	--	--	--	--	--	756	XP_003517721.1	XP_003517721.1 protein bfr2 [Glycine max]	_	_	_	_	_	_	_	PF07816.8|DUF1645|Protein of unknown function (DUF1645)|Glyma.01G030300.1|m.562:79-229
Glyma.01G030400	5.59779704792382	19.1941498612801	-1.77591205659698	1.93206475955599e-66	1.36376102554172e-65	down	yes	6.13390449118119	5.61883383121141	5.04065282137886	17.715339201861	20.0183011833958	19.8488091985834	Gm01	3186087	3189543	-	Glyma.01G030400	--	GO:0070536|protein K63-linked deubiquitination; GO:0071108|protein K48-linked deubiquitination	--	GO:0008237|metallopeptidase activity; GO:0046872|metal ion binding	ko:K11866|STAMBP,AMSH	ko04144|Endocytosis	876	XP_003517724.1	XP_003517724.1 AMSH-like ubiquitin thioesterase 2 [Glycine max]	sp|Q6NKP9|AMSH2_ARATH	sp|Q6NKP9|AMSH2_ARATH AMSH-like ubiquitin thioesterase 2 OS=Arabidopsis thaliana GN=AMSH2 PE=2 SV=1	_	_	_	_	_	PF01398.18|JAB|JAB1/Mov34/MPN/PAD-1 ubiquitin protease|Glyma.01G030400.1|m.563:113-219
Glyma.01G030900	10.1634172636161	4.94365372162637	1.03823943607413	1.35230445273809e-30	5.26578924186987e-30	up	yes	9.7414685385093	9.77642963325891	10.97235361908	4.907011815232	5.08323791867389	4.84071143097322	Gm01	3238010	3240006	+	Glyma.01G030900	--	--	GO:0005618|cell wall; GO:0048046|apoplast	--	--	--	1890	XP_003517743.1	XP_003517743.1 polygalacturonase 1 beta-like protein 3 [Glycine max]	sp|P92990|PGL3_ARATH	sp|P92990|PGL3_ARATH Polygalacturonase 1 beta-like protein 3 OS=Arabidopsis thaliana GN=PGL3 PE=2 SV=2	_	_	_	_	_	PF03181.12|BURP|BURP domain|Glyma.01G030900.1|m.571:414-626
Glyma.01G031300	0.641968890940256	4.27676586087186	-2.71701458844593	5.10325676113471e-64	3.4902101133351e-63	down	yes	0.70549274337959	0.499148000825595	0.721265928615582	4.40712967231667	4.05114892858519	4.37201898171372	Gm01	3260711	3263010	+	Glyma.01G031300	--	--	--	--	--	--	1767	XP_003517727.1	XP_003517727.1 uncharacterized protein LOC100808883 [Glycine max]	_	_	_	_	_	_	_	PF06075.9|DUF936|Plant protein of unknown function (DUF936)|Glyma.01G031300.1|m.574:4-294;PF06075.9|DUF936|Plant protein of unknown function (DUF936)|Glyma.01G031300.1|m.574:231-558
Glyma.01G031500	199.308726266987	49.3417731009691	2.01390343612305	0	0	up	yes	198.538518226221	196.811093323672	202.576567251068	49.9771028546692	49.5373370718604	48.5108793763777	Gm01	3281536	3285411	-	Glyma.01G031500	--	--	GO:0005759|mitochondrial matrix	GO:0004029|aldehyde dehydrogenase (NAD) activity	ko:K00128|ALDH	ko00010|Glycolysis / Gluconeogenesis; ko00053|Ascorbate and aldarate metabolism; ko00071|Fatty acid degradation; ko00280|Valine, leucine and isoleucine degradation; ko00310|Lysine degradation; ko00330|Arginine and proline metabolism; ko00340|Histidine metabolism; ko00380|Tryptophan metabolism; ko00410|beta-Alanine metabolism; ko00561|Glycerolipid metabolism; ko00620|Pyruvate metabolism; ko00625|C…	1617	NP_001354105.1	NP_001354105.1 aldehyde dehydrogenase family 2 member B1 [Glycine max]	sp|Q8S528|AL2B7_ARATH	sp|Q8S528|AL2B7_ARATH Aldehyde dehydrogenase family 2 member B7, mitochondrial OS=Arabidopsis thaliana GN=ALDH2B7 PE=1 SV=2	_	_	_	_	_	PF00171.19|Aldedh|Aldehyde dehydrogenase family|Glyma.01G031500.1|m.593:67-528
Glyma.01G031900	6.16681611227982	19.2633760735003	-1.64167402088262	5.92658499106352e-140	9.15895035297706e-139	down	yes	6.15831316951121	6.37160762916397	5.97052753816429	19.2592994881906	18.3919948328153	20.1388338994951	Gm01	3344972	3347762	+	Glyma.01G031900	--	GO:0005992|trehalose biosynthetic process; GO:0070413|trehalose metabolism in response to stress	GO:0005737|cytoplasm	GO:0016757|transferase activity, transferring glycosyl groups; GO:0016791|phosphatase activity	ko:K16055|TPS	ko00500|Starch and sucrose metabolism; ko01100|Metabolic pathways	2583	XP_006573047.1	XP_006573047.1 probable alpha,alpha-trehalose-phosphate synthase [UDP-forming] 9 [Glycine max]	sp|Q9LRA7|TPS9_ARATH	sp|Q9LRA7|TPS9_ARATH Probable alpha,alpha-trehalose-phosphate synthase [UDP-forming] 9 OS=Arabidopsis thaliana GN=TPS9 PE=2 SV=1	_	_	_	_	_	PF00982.18|Glyco_transf_20|Glycosyltransferase family 20|Glyma.01G031900.10|m.608:59-544;PF02358.13|Trehalose_PPase|Trehalose-phosphatase|Glyma.01G031900.10|m.608:594-828
Glyma.01G032500	107.978958441611	50.1011239709508	1.1076810062659	2.06786895579181e-122	2.71473466032299e-121	up	yes	104.413406311936	108.260457410469	111.263011602429	49.4207141930179	50.7598636017394	50.1227941180952	Gm01	3415609	3425602	+	Glyma.01G032500	--	GO:0006435|threonyl-tRNA aminoacylation	GO:0005618|cell wall; GO:0005737|cytoplasm; GO:0005739|mitochondrion; GO:0005829|cytosol; GO:0005886|plasma membrane; GO:0009507|chloroplast; GO:0016020|membrane	GO:0004829|threonine-tRNA ligase activity; GO:0005524|ATP binding; GO:0046872|metal ion binding	ko:K01868|TARS,thrS	ko00970|Aminoacyl-tRNA biosynthesis	2154	XP_003517788.1	XP_003517788.1 threonine--tRNA ligase, mitochondrial 1 [Glycine max]	sp|O04630|SYTM1_ARATH	sp|O04630|SYTM1_ARATH Threonine--tRNA ligase, mitochondrial 1 OS=Arabidopsis thaliana GN=THRRS PE=1 SV=3	_	_	_	_	_	PF00587.22|tRNA-synt_2b|tRNA synthetase class II core domain (G, H, P, S and T)|Glyma.01G032500.1|m.626:405-610;PF03129.17|HGTP_anticodon|Anticodon binding domain|Glyma.01G032500.1|m.626:622-711;PF02824.18|TGS|TGS domain|Glyma.01G032500.1|m.626:83-143;PF07973.11|tRNA_SAD|Threonyl and Alanyl tRNA synthetase second additional domain|Glyma.01G032500.1|m.626:251-300
Glyma.01G033700	0.322857935261289	1.14034837145943	-1.78909236573666	7.57638069949158e-08	1.41384043616326e-07	down	yes	0.270610026277606	0.308962714392047	0.389001065114215	0.901515636758556	1.39722867996039	1.12230079765935	Gm01	3526660	3533081	+	Glyma.01G033700	--	GO:0006810|transport	GO:0005886|plasma membrane; GO:0016021|integral component of membrane	GO:0022857|transmembrane transporter activity	--	--	1059	XP_003517735.1	XP_003517735.1 WAT1-related protein At5g40210 [Glycine max]	sp|Q945L4|WTR40_ARATH	sp|Q945L4|WTR40_ARATH WAT1-related protein At5g40210 OS=Arabidopsis thaliana GN=At5g40210 PE=2 SV=1	_	_	_	_	_	PF00892.17|EamA|EamA-like transporter family|Glyma.01G033700.1|m.638:9-145;PF00892.17|EamA|EamA-like transporter family|Glyma.01G033700.1|m.638:173-311
Glyma.01G033900	2.24012488480051	10.3219447153494	-2.19903484875785	4.80034392204232e-69	3.51115869931583e-68	down	yes	2.11363538053207	2.41183150398919	2.19490776988026	10.1308759394473	11.2426666667937	9.59229153980719	Gm01	3545461	3549139	+	Glyma.01G033900	--	GO:0006810|transport	GO:0005886|plasma membrane; GO:0016021|integral component of membrane	GO:0022857|transmembrane transporter activity	--	--	1044	XP_003517737.1	XP_003517737.1 WAT1-related protein At5g40240 isoform X2 [Glycine max]	sp|Q9FL08|WTR42_ARATH	sp|Q9FL08|WTR42_ARATH WAT1-related protein At5g40240 OS=Arabidopsis thaliana GN=At5g40240 PE=2 SV=1	_	_	_	_	_	PF00892.17|EamA|EamA-like transporter family|Glyma.01G033900.1|m.640:15-153;PF00892.17|EamA|EamA-like transporter family|Glyma.01G033900.1|m.640:183-320
Glyma.01G034000	0.66231703354036	9.20320639584873	-3.7764897262444	3.24566142280203e-48	1.75074765376418e-47	down	yes	0.620294410883084	0.892956326152282	0.473700363585715	10.9806073795816	8.95901165965124	7.67000014831336	Gm01	3553234	3554869	-	Glyma.01G034000	--	GO:0006952|defense response; GO:0009607|response to biotic stimulus	GO:0016020|membrane	--	--	--	462	NP_001235026.1	NP_001235026.1 uncharacterized protein LOC100499973 [Glycine max]	sp|Q93VR4|ML423_ARATH	sp|Q93VR4|ML423_ARATH MLP-like protein 423 OS=Arabidopsis thaliana GN=MLP423 PE=2 SV=1	_	_	_	_	_	PF00407.16|Bet_v_1|Pathogenesis-related protein Bet v I family|Glyma.01G034000.1|m.641:2-151;PF10604.6|Polyketide_cyc2|Polyketide cyclase / dehydrase and lipid transport|Glyma.01G034000.1|m.641:7-131
Glyma.01G034300	12.9862366256364	5.65248745019721	1.19858606369622	5.10650816261255e-29	1.92089637037859e-28	up	yes	14.0147153087457	12.537556474252	12.4064380939116	6.16915515638415	6.03038143918554	4.75792575502195	Gm01	3577516	3579438	-	Glyma.01G034300	--	GO:0010411|xyloglucan metabolic process	GO:0000139|Golgi membrane; GO:0005794|Golgi apparatus; GO:0016021|integral component of membrane	GO:0016413|O-acetyltransferase activity	--	--	1323	XP_003517820.1	XP_003517820.1 protein ALTERED XYLOGLUCAN 4 [Glycine max]	sp|O04523|TBL27_ARATH	sp|O04523|TBL27_ARATH Protein ALTERED XYLOGLUCAN 4 OS=Arabidopsis thaliana GN=AXY4 PE=1 SV=1	_	_	_	_	_	PF13839.3|PC-Esterase|GDSL/SGNH-like Acyl-Esterase family found in Pmr5 and Cas1p|Glyma.01G034300.1|m.645:134-428;PF14416.3|PMR5N|PMR5 N terminal Domain|Glyma.01G034300.1|m.645:82-133
Glyma.01G034600	2.86093078242165	0.946653466184723	1.58545021872959	1.20149573960965e-15	3.10027350513439e-15	up	yes	3.16604484388548	2.89483100251017	2.52191650086931	0.90968963623428	1.07796412010858	0.852306642211309	Gm01	3588866	3590855	-	Glyma.01G034600	--	GO:0010411|xyloglucan metabolic process	GO:0000139|Golgi membrane; GO:0005794|Golgi apparatus; GO:0016021|integral component of membrane	GO:0016413|O-acetyltransferase activity	--	--	1317	XP_014627135.1	XP_014627135.1 protein ALTERED XYLOGLUCAN 4 [Glycine max]	sp|O04523|TBL27_ARATH	sp|O04523|TBL27_ARATH Protein ALTERED XYLOGLUCAN 4 OS=Arabidopsis thaliana GN=AXY4 PE=1 SV=1	_	_	_	_	_	PF13839.3|PC-Esterase|GDSL/SGNH-like Acyl-Esterase family found in Pmr5 and Cas1p|Glyma.01G034600.1|m.647:134-426;PF14416.3|PMR5N|PMR5 N terminal Domain|Glyma.01G034600.1|m.647:81-133
Glyma.01G034900	0.667893927541026	2.91336013082308	-2.10849611418344	5.88966802932527e-21	1.80305993605778e-20	down	yes	0.817853932157491	0.725360051428062	0.460467799037525	2.47886531654508	2.69345443516614	3.56776064075803	Gm01	3613948	3615759	-	Glyma.01G034900	--	GO:0010411|xyloglucan metabolic process	GO:0000139|Golgi membrane; GO:0005794|Golgi apparatus; GO:0016021|integral component of membrane	GO:0016413|O-acetyltransferase activity	--	--	1314	XP_003517740.1	XP_003517740.1 protein ALTERED XYLOGLUCAN 4 [Glycine max]	sp|O04523|TBL27_ARATH	sp|O04523|TBL27_ARATH Protein ALTERED XYLOGLUCAN 4 OS=Arabidopsis thaliana GN=AXY4 PE=1 SV=1	_	_	_	_	_	PF13839.3|PC-Esterase|GDSL/SGNH-like Acyl-Esterase family found in Pmr5 and Cas1p|Glyma.01G034900.1|m.652:132-426;PF14416.3|PMR5N|PMR5 N terminal Domain|Glyma.01G034900.1|m.652:79-131
Glyma.01G035300	0.570435297633253	4.01272887094901	-2.79296734376774	8.51677823218247e-21	2.59428199665131e-20	down	yes	0.552169591190723	0.712656394242323	0.446479907466713	4.68894396133403	4.0838542998561	3.26538835165691	Gm01	3670040	3671285	+	Glyma.01G035300	--	--	--	--	--	--	519	XP_003517842.1	XP_003517842.1 uncharacterized protein LOC100777177 [Glycine max]	_	_	_	_	_	_	_	PF14009.3|DUF4228|Domain of unknown function (DUF4228)|Glyma.01G035300.1|m.658:1-169
Glyma.01G036000	232.649075522228	12.1979462477937	4.25232504442208	0	0	up	yes	232.80714123551	233.370970780847	231.769114550327	12.3325108648273	12.3434157242331	11.9179121543208	Gm01	3762215	3764182	-	Glyma.01G036000	--	GO:0019761|glucosinolate biosynthetic process; GO:0042742|defense response to bacterium; GO:0052544|defense response by callose deposition in cell wall	GO:0043231|intracellular membrane-bounded organelle	GO:0047251|thiohydroximate beta-D-glucosyltransferase activity; GO:0080043|quercetin 3-O-glucosyltransferase activity; GO:0080044|quercetin 7-O-glucosyltransferase activity; GO:0102659|UDP-glucose: 4-methylthiobutylhydroximate S-glucosyltransferase activity; GO:0103099|UDP-glucose:5-methylthiopentylhydroximate S-glucosyltransferase activity; GO:0103100|UDP-glucose: 6-methylthiohexylhydroximate S-…	ko:K11820|UGT74B1	ko00380|Tryptophan metabolism; ko00966|Glucosinolate biosynthesis; ko01110|Biosynthesis of secondary metabolites; ko01210|2-Oxocarboxylic acid metabolism	1398	XP_003517852.1	XP_003517852.1 UDP-glycosyltransferase 74B1 [Glycine max]	sp|O48676|U74B1_ARATH	sp|O48676|U74B1_ARATH UDP-glycosyltransferase 74B1 OS=Arabidopsis thaliana GN=UGT74B1 PE=1 SV=1	_	_	_	_	_	PF00201.15|UDPGT|UDP-glucoronosyl and UDP-glucosyl transferase|Glyma.01G036000.1|m.664:250-416
Glyma.01G036600	213.760958194461	20.9829494068166	3.34808909177321	0	0	up	yes	220.399062746908	214.287124387491	206.596687448985	19.0549084114645	22.6119631128747	21.2819766961106	Gm01	3851752	3852477	-	Glyma.01G036600	--	GO:0006351|transcription, DNA-templated; GO:0006355|regulation of transcription, DNA-templated; GO:0009736|cytokinin-activated signaling pathway; GO:0009740|gibberellic acid mediated signaling pathway; GO:0009873|ethylene-activated signaling pathway; GO:0010026|trichome differentiation; GO:0048510|regulation of timing of transition from vegetative to reproductive phase; GO:0048766|root hair initi…	GO:0005634|nucleus	GO:0003700|DNA-binding transcription factor activity; GO:0044212|transcription regulatory region DNA binding; GO:0046872|metal ion binding	--	--	726	NP_001237195.2	NP_001237195.2 C2H2-type zinc finger domain-containing protein [Glycine max]	sp|Q39264|ZFP5_ARATH	sp|Q39264|ZFP5_ARATH Zinc finger protein 5 OS=Arabidopsis thaliana GN=ZFP5 PE=1 SV=1	_	_	_	_	_	PF13912.3|zf-C2H2_6|C2H2-type zinc finger|Glyma.01G036600.1|m.672:77-101
Glyma.01G036700	24.1038535796678	11.7453331838759	1.03654679297333	1.52755039486385e-36	6.73128699194074e-36	up	yes	25.1852415272171	23.7095300392158	23.4167891725705	12.1835482057635	12.1238638554795	10.9285874903848	Gm01	3856619	3863257	-	Glyma.01G036700	--	--	--	--	--	--	1011	XP_003517859.1	XP_003517859.1 uncharacterized protein LOC100796844 [Glycine max]	_	_	_	_	_	_	_	PF00536.27|SAM_1|SAM domain (Sterile alpha motif)|Glyma.01G036700.1|m.673:272-328;PF07647.14|SAM_2|SAM domain (Sterile alpha motif)|Glyma.01G036700.1|m.673:273-328
Glyma.01G036751	14.4500429821781	40.5589142768346	-1.48830285234373	7.53775840008142e-16	1.95967928768639e-15	down	yes	15.3238565088575	13.6329797725491	14.3932926651277	49.7892208227615	28.3269233393321	43.5605986684101	Gm01	3887731	3887874	-	Glyma.01G036751	--	--	--	--	--	--	144	_	_	_	_	_	_	_	_	_	_
Glyma.01G036900	2.6795293289115	6.67656771407709	-1.31391212886097	1.56550056173633e-22	5.00511132912831e-22	down	yes	2.7083301498641	2.86103826171542	2.46921957515498	7.32055582790139	6.06939008125025	6.63975723307963	Gm01	3913596	3914669	-	Glyma.01G036900	--	--	GO:0005886|plasma membrane; GO:0031012|extracellular matrix; GO:0031225|anchored component of membrane	GO:0004222|metalloendopeptidase activity; GO:0008270|zinc ion binding	--	--	1074	NP_001237230.2	NP_001237230.2 matrix metalloproteinase MMP2 precursor [Glycine max]	sp|Q9ZUJ5|5MMP_ARATH	sp|Q9ZUJ5|5MMP_ARATH Metalloendoproteinase 5-MMP OS=Arabidopsis thaliana GN=5MMP PE=1 SV=1	_	_	_	_	_	PF00413.21|Peptidase_M10|Matrixin|Glyma.01G036900.1|m.677:163-324;PF01471.15|PG_binding_1|Putative peptidoglycan binding domain|Glyma.01G036900.1|m.677:76-133
Glyma.01G037200	48.0312716651012	1.78830473618598	4.73956491792115	0	0	up	yes	47.9386373682428	48.1053885795667	48.0497890474941	1.59281717844426	2.22756610779887	1.54453092231482	Gm01	3937713	3938852	-	Glyma.01G037200	--	--	GO:0005886|plasma membrane; GO:0031012|extracellular matrix; GO:0031225|anchored component of membrane	GO:0004222|metalloendopeptidase activity; GO:0008270|zinc ion binding	--	--	1140	XP_003517862.1	XP_003517862.1 metalloendoproteinase 5-MMP [Glycine max]	sp|Q5XF51|3MMP_ARATH	sp|Q5XF51|3MMP_ARATH Metalloendoproteinase 3-MMP OS=Arabidopsis thaliana GN=3MMP PE=1 SV=1	_	_	_	_	_	PF00413.21|Peptidase_M10|Matrixin|Glyma.01G037200.1|m.680:178-333;PF01471.15|PG_binding_1|Putative peptidoglycan binding domain|Glyma.01G037200.1|m.680:70-128
Glyma.01G038600	25.9356811651338	11.6983907564834	1.14795161193166	1.2668226459518e-27	4.60929378978856e-27	up	yes	22.7388390668606	27.8527901058694	27.2154143226715	9.99213598670584	13.0867396470942	12.0162966356503	Gm01	4122027	4123556	+	Glyma.01G038600	--	GO:0000122|negative regulation of transcription by RNA polymerase II; GO:0006351|transcription, DNA-templated; GO:0006355|regulation of transcription, DNA-templated; GO:0009646|response to absence of light; GO:0009651|response to salt stress; GO:0009723|response to ethylene; GO:0009733|response to auxin; GO:0009737|response to abscisic acid; GO:0009739|response to gibberellin; GO:0009751|response…	GO:0005634|nucleus	GO:0000976|transcription regulatory region sequence-specific DNA binding; GO:0003700|DNA-binding transcription factor activity; GO:0008270|zinc ion binding	--	--	903	NP_001304346.2	NP_001304346.2 transcription factor MYB1R1 [Glycine max]	sp|Q9LVS0|KUA1_ARATH	sp|Q9LVS0|KUA1_ARATH Transcription factor KUA1 OS=Arabidopsis thaliana GN=KUA1 PE=1 SV=1	_	_	_	_	_	PF00249.28|Myb_DNA-binding|Myb-like DNA-binding domain|Glyma.01G038600.1|m.716:90-134
Glyma.01G039000	0.43493458529479	1.87629046462113	-2.08388669932789	5.22459748912073e-44	2.62863765395251e-43	down	yes	0.474165633362729	0.494807583427112	0.335830539094528	1.88553570966889	1.94641945537098	1.79691622882351	Gm01	4204667	4212707	+	Glyma.01G039000	--	GO:0007165|signal transduction; GO:0009626|plant-type hypersensitive response	GO:0005737|cytoplasm	GO:0005524|ATP binding; GO:0043531|ADP binding	--	--	4140	XP_006573080.1	XP_006573080.1 TMV resistance protein N [Glycine max]	sp|Q40392|TMVRN_NICGU	sp|Q40392|TMVRN_NICGU TMV resistance protein N OS=Nicotiana glutinosa GN=N PE=1 SV=1	_	_	_	_	_	PF00931.19|NB-ARC|NB-ARC domain|Glyma.01G039000.1|m.722:194-464;PF01582.17|TIR|TIR domain|Glyma.01G039000.1|m.722:16-178;PF13676.3|TIR_2|TIR domain|Glyma.01G039000.1|m.722:18-111;PF05729.9|NACHT|NACHT domain|Glyma.01G039000.1|m.722:212-360
Glyma.01G039600	2.10628622219398	4.65612689930158	-1.1406907817872	1.63178384981502e-21	5.07109355495588e-21	down	yes	2.27975183718141	2.0110430800086	2.02806374939192	5.01926417394661	4.73549597571822	4.21362054823992	Gm01	4292576	4294492	-	Glyma.01G039600	--	--	--	--	--	--	1917	NP_001241099.1	NP_001241099.1 probable leucine-rich repeat receptor-like protein kinase At1g35710-like precursor [Glycine max]	_	_	_	_	_	_	_	PF13855.3|LRR_8|Leucine rich repeat|Glyma.01G039600.1|m.733:120-166;PF13855.3|LRR_8|Leucine rich repeat|Glyma.01G039600.1|m.733:154-214;PF13855.3|LRR_8|Leucine rich repeat|Glyma.01G039600.1|m.733:280-335;PF13855.3|LRR_8|Leucine rich repeat|Glyma.01G039600.1|m.733:424-482;PF00560.30|LRR_1|Leucine Rich Repeat|Glyma.01G039600.1|m.733:228-249;PF00560.30|LRR_1|Leucine Rich Repeat|Glyma.01G039600.1|m.7…
Glyma.01G040000	17.3868638214582	37.3449501285344	-1.10247218478526	2.66767937696394e-43	1.32749548453617e-42	down	yes	18.3764847590262	17.6013121308076	16.1827945745409	39.8719183966319	36.0088008550831	36.1541311338883	Gm01	4328531	4329828	+	Glyma.01G040000	--	GO:0006749|glutathione metabolic process; GO:0009407|toxin catabolic process	GO:0005737|cytoplasm; GO:0005829|cytosol	GO:0004364|glutathione transferase activity	ko:K00799|GST,gst	ko00480|Glutathione metabolism; ko00980|Metabolism of xenobiotics by cytochrome P450; ko00982|Drug metabolism - cytochrome P450; ko01524|Platinum drug resistance; ko05204|Chemical carcinogenesis; ko05418|Fluid shear stress and atherosclerosis	708	NP_001235768.1	NP_001235768.1 tau class glutathione S-transferase [Glycine max]	sp|Q9FUS9|GSTUI_ARATH	sp|Q9FUS9|GSTUI_ARATH Glutathione S-transferase U18 OS=Arabidopsis thaliana GN=GSTU18 PE=2 SV=1	_	_	_	_	_	PF02798.17|GST_N|Glutathione S-transferase, N-terminal domain|Glyma.01G040000.1|m.738:6-77;PF13417.3|GST_N_3|Glutathione S-transferase, N-terminal domain|Glyma.01G040000.1|m.738:8-81;PF13409.3|GST_N_2|Glutathione S-transferase, N-terminal domain|Glyma.01G040000.1|m.738:13-77;PF00043.22|GST_C|Glutathione S-transferase, C-terminal domain|Glyma.01G040000.1|m.738:103-206;PF14497.3|GST_C_3|Glutathione…
Glyma.01G040200	1.89279511863468	4.4274384407996	-1.22160687620749	2.3009599237719e-10	4.81642568553382e-10	down	yes	1.76823500361948	2.13890228438883	1.77124806789572	3.95636361673674	4.4245307043162	4.90142100134586	Gm01	4337821	4339176	+	Glyma.01G040200	--	GO:0006749|glutathione metabolic process; GO:0009407|toxin catabolic process	GO:0005737|cytoplasm; GO:0005829|cytosol	GO:0004364|glutathione transferase activity	ko:K00799|GST,gst	ko00480|Glutathione metabolism; ko00980|Metabolism of xenobiotics by cytochrome P450; ko00982|Drug metabolism - cytochrome P450; ko01524|Platinum drug resistance; ko05204|Chemical carcinogenesis; ko05418|Fluid shear stress and atherosclerosis	705	NP_001238627.1	NP_001238627.1 glutathione S-transferase GST 5 [Glycine max]	sp|Q9FUS9|GSTUI_ARATH	sp|Q9FUS9|GSTUI_ARATH Glutathione S-transferase U18 OS=Arabidopsis thaliana GN=GSTU18 PE=2 SV=1	_	_	_	_	_	PF02798.17|GST_N|Glutathione S-transferase, N-terminal domain|Glyma.01G040200.1|m.739:6-78;PF13417.3|GST_N_3|Glutathione S-transferase, N-terminal domain|Glyma.01G040200.1|m.739:11-80;PF13409.3|GST_N_2|Glutathione S-transferase, N-terminal domain|Glyma.01G040200.1|m.739:14-78;PF00043.22|GST_C|Glutathione S-transferase, C-terminal domain|Glyma.01G040200.1|m.739:102-202;PF13410.3|GST_C_2|Glutathion…
Glyma.01G040300	0.876561858018405	5.60034137321081	-2.66179535655936	2.45117093165977e-69	1.80060493142623e-68	down	yes	0.812981610859532	0.958470363287446	0.858233599908237	6.01420375295886	5.57320694485983	5.21361342181375	Gm01	4345263	4350573	+	Glyma.01G040300	--	--	--	--	--	--	1410	XP_003517761.1	XP_003517761.1 tetratricopeptide repeat protein 38 [Glycine max]	_	_	_	_	_	_	_	_
Glyma.01G040600	0.49420861353083	1.47526204660231	-1.55862482047061	1.67004153696887e-06	2.8947556386338e-06	down	yes	0.70441347307838	0.392315964677671	0.385896402836438	1.52630704928427	1.60635113308104	1.29312795744163	Gm01	4381651	4383658	+	Glyma.01G040600	--	GO:0006457|protein folding	GO:0005829|cytosol; GO:0005886|plasma membrane; GO:0070062|extracellular exosome	GO:0001671|ATPase activator activity; GO:0051082|unfolded protein binding; GO:0051087|chaperone binding	ko:K09510|DNAJB4	--	834	XP_003517910.1	XP_003517910.1 dnaJ homolog subfamily B member 5 [Glycine max]	sp|Q9D832|DNJB4_MOUSE	sp|Q9D832|DNJB4_MOUSE DnaJ homolog subfamily B member 4 OS=Mus musculus GN=Dnajb4 PE=1 SV=1	_	_	_	_	_	PF01556.15|DnaJ_C|DnaJ C terminal domain|Glyma.01G040600.1|m.744:99-257;PF00226.28|DnaJ|DnaJ domain|Glyma.01G040600.1|m.744:5-71
Glyma.01G040700	36.7641697739533	7.67217895381472	2.25910529460218	2.74228201921319e-87	2.49349541000545e-86	up	yes	38.1414124447318	36.7412429528567	35.4098539242715	8.30490600345853	6.95286311333584	7.7587677446498	Gm01	4384488	4385321	-	Glyma.01G040700	--	GO:0006662|glycerol ether metabolic process; GO:0034599|cellular response to oxidative stress; GO:0045454|cell redox homeostasis	GO:0005739|mitochondrion; GO:0005829|cytosol; GO:0005886|plasma membrane	GO:0004791|thioredoxin-disulfide reductase activity; GO:0015035|protein disulfide oxidoreductase activity; GO:0016671|oxidoreductase activity, acting on a sulfur group of donors, disulfide as acceptor; GO:0047134|protein-disulfide reductase activity	ko:K03671|trxA	ko04621|NOD-like receptor signaling pathway; ko05418|Fluid shear stress and atherosclerosis	417	NP_001237762.1	NP_001237762.1 uncharacterized protein LOC100527298 [Glycine max]	sp|Q38879|TRXH2_ARATH	sp|Q38879|TRXH2_ARATH Thioredoxin H2 OS=Arabidopsis thaliana GN=TRX2 PE=2 SV=2	_	_	_	_	_	PF00085.17|Thioredoxin|Thioredoxin|Glyma.01G040700.1|m.745:45-136;PF00578.18|AhpC-TSA|AhpC/TSA family|Glyma.01G040700.1|m.745:49-127
Glyma.01G040900	4.16885750309177	0.612641712080261	2.7466344299965	1.39268925226786e-87	1.26972607129377e-86	up	yes	4.51734058434884	4.03039058556272	3.95884133936375	0.513447918321669	0.600057825991204	0.724419391927909	Gm01	4391115	4394213	-	Glyma.01G040900	--	GO:0000398|mRNA splicing, via spliceosome; GO:0008380|RNA splicing; GO:0035194|posttranscriptional gene silencing by RNA	GO:0005681|spliceosomal complex; GO:0005737|cytoplasm; GO:0016020|membrane	GO:0003723|RNA binding; GO:0003724|RNA helicase activity; GO:0005524|ATP binding	ko:K12813|DHX16	ko03040|Spliceosome	3099	XP_014628468.1	XP_014628468.1 pre-mRNA-splicing factor ATP-dependent RNA helicase DEAH1 [Glycine max]	sp|Q8VY00|ESP3_ARATH	sp|Q8VY00|ESP3_ARATH Pre-mRNA-splicing factor ATP-dependent RNA helicase DEAH1 OS=Arabidopsis thaliana GN=ESP3 PE=1 SV=1	_	_	_	_	_	PF07717.13|OB_NTP_bind|Oligonucleotide/oligosaccharide-binding (OB)-fold|Glyma.01G040900.4|m.747:936-1020;PF04408.20|HA2|Helicase associated domain (HA2)|Glyma.01G040900.4|m.747:795-885;PF00271.28|Helicase_C|Helicase conserved C-terminal domain|Glyma.01G040900.4|m.747:606-733;PF00270.26|DEAD|DEAD/DEAH box helicase|Glyma.01G040900.4|m.747:408-561
Glyma.01G041200	15.717693959024	3.29125182879189	2.25222205333475	1.31334577520388e-39	6.10609110617215e-39	up	yes	15.4946613313819	16.6900156339046	14.9684049117854	3.39018316574466	3.30633843516058	3.17723388547044	Gm01	4412872	4413919	-	Glyma.01G041200	--	GO:0006662|glycerol ether metabolic process; GO:0034599|cellular response to oxidative stress; GO:0045454|cell redox homeostasis	GO:0005739|mitochondrion; GO:0005829|cytosol; GO:0005886|plasma membrane	GO:0004791|thioredoxin-disulfide reductase activity; GO:0015035|protein disulfide oxidoreductase activity; GO:0016671|oxidoreductase activity, acting on a sulfur group of donors, disulfide as acceptor; GO:0047134|protein-disulfide reductase activity	ko:K03671|trxA	ko04621|NOD-like receptor signaling pathway; ko05418|Fluid shear stress and atherosclerosis	381	NP_001236052.1	NP_001236052.1 TRX domain-containing protein [Glycine max]	sp|Q38879|TRXH2_ARATH	sp|Q38879|TRXH2_ARATH Thioredoxin H2 OS=Arabidopsis thaliana GN=TRX2 PE=2 SV=2	_	_	_	_	_	PF00085.17|Thioredoxin|Thioredoxin|Glyma.01G041200.1|m.749:32-123;PF13098.3|Thioredoxin_2|Thioredoxin-like domain|Glyma.01G041200.1|m.749:37-120;PF14595.3|Thioredoxin_9|Thioredoxin|Glyma.01G041200.1|m.749:17-121
Glyma.01G041400	3.38316178076722	1.5299829613829	1.13971582838266	1.75798489079238e-15	4.5055298069023e-15	up	yes	3.17648672471706	3.64233360022735	3.33066501735725	1.62780061266379	1.55627692874989	1.40587134273503	Gm01	4449336	4453542	-	Glyma.01G041400	--	GO:0015706|nitrate transport; GO:0042128|nitrate assimilation	GO:0005886|plasma membrane; GO:0016021|integral component of membrane	GO:0015293|symporter activity; GO:0080054|low-affinity nitrate transmembrane transporter activity	--	--	1863	XP_014628550.1	XP_014628550.1 protein NRT1/ PTR FAMILY 2.13 [Glycine max]	sp|Q8RX77|PTR21_ARATH	sp|Q8RX77|PTR21_ARATH Protein NRT1/ PTR FAMILY 2.13 OS=Arabidopsis thaliana GN=NPF2.13 PE=1 SV=1	_	_	_	_	_	PF00854.18|PTR2|POT family|Glyma.01G041400.1|m.752:126-556
Glyma.01G042100	3.26010275199587	0.873470233681395	1.88808253557236	8.96755808037283e-28	3.27294278702275e-27	up	yes	3.35985676074189	3.56460520589589	2.85584628934983	0.79612547205568	0.976790459976968	0.847494769011536	Gm01	4594807	4600997	+	Glyma.01G042100	--	GO:0009624|response to nematode; GO:0010119|regulation of stomatal movement; GO:0042128|nitrate assimilation; GO:0080168|abscisic acid transport	GO:0005886|plasma membrane; GO:0016021|integral component of membrane	GO:0015293|symporter activity; GO:0090440|abscisic acid transmembrane transporter activity	--	--	1740	XP_006573086.1	XP_006573086.1 protein NRT1/ PTR FAMILY 4.6 [Glycine max]	sp|Q8H157|PTR19_ARATH	sp|Q8H157|PTR19_ARATH Protein NRT1/ PTR FAMILY 4.6 OS=Arabidopsis thaliana GN=NPF4.6 PE=1 SV=1	_	_	_	_	_	PF00854.18|PTR2|POT family|Glyma.01G042100.1|m.759:99-532
Glyma.01G043100	5.19273967427342	0.154080683272646	4.9867942122356	2.51491144761268e-27	9.09030147771575e-27	up	yes	5.36992726438503	4.60795386072894	5.60033789770629	0.0705073711699945	0.225937573992679	0.165797104655263	Gm01	4685577	4686107	+	Glyma.01G043100	--	GO:0000919|cell plate assembly; GO:0006952|defense response	GO:0005634|nucleus; GO:0005856|cytoskeleton; GO:0009524|phragmoplast	GO:0004709|MAP kinase kinase kinase activity; GO:0005524|ATP binding	--	--	531	KHN01177.1	KHN01177.1 Mitogen-activated protein kinase kinase kinase 1 [Glycine soja]	sp|Q40541|NPK1_TOBAC	sp|Q40541|NPK1_TOBAC Mitogen-activated protein kinase kinase kinase NPK1 OS=Nicotiana tabacum GN=NPK1 PE=1 SV=1	_	_	_	_	_	PF00069.22|Pkinase|Protein kinase domain|Glyma.01G043100.2|m.770:1-92;PF07714.14|Pkinase_Tyr|Protein tyrosine kinase|Glyma.01G043100.2|m.770:1-87
Glyma.01G043600	4.09908530884412	8.3517784437305	-1.02499253514239	1.48112007068812e-07	2.72267771105744e-07	down	yes	3.87096146085731	5.1448130542612	3.28148141141385	9.82886579084463	6.88297406784232	8.34349547250456	Gm01	4743243	4745628	+	Glyma.01G043600	--	GO:0016567|protein ubiquitination	--	GO:0005524|ATP binding; GO:0016740|transferase activity	ko:K10573|UBE2A,UBC2,RAD6A	ko04120|Ubiquitin mediated proteolysis	459	NP_001236381.1	NP_001236381.1 uncharacterized protein LOC100500581 [Glycine max]	sp|P35130|UBC2_MEDSA	sp|P35130|UBC2_MEDSA Ubiquitin-conjugating enzyme E2 2 OS=Medicago sativa GN=UBC2 PE=2 SV=1	_	_	_	_	_	PF00179.23|UQ_con|Ubiquitin-conjugating enzyme|Glyma.01G043600.1|m.775:8-144
Glyma.01G044000	8.8749994189171	20.5440578866344	-1.20997965920439	1.07468369755381e-36	4.74672842171302e-36	down	yes	9.00377134026932	9.22149381099711	8.39973310548488	19.9676875153425	19.9671129220423	21.6973732225183	Gm01	4819454	4820686	-	Glyma.01G044000	--	--	--	--	--	--	705	XP_003517945.1	XP_003517945.1 heme-binding protein 2 [Glycine max]	_	_	_	_	_	_	_	PF04832.9|SOUL|SOUL heme-binding protein|Glyma.01G044000.1|m.781:44-223
Glyma.01G044100	29.4781407637648	7.16680377712595	2.03872148164821	4.59806307551403e-114	5.56121054314033e-113	up	yes	27.8461001141917	29.8210642386447	30.7672579384579	7.98162266427903	7.39314903830654	6.12563962879227	Gm01	4836398	4839647	-	Glyma.01G044100	--	GO:0006468|protein phosphorylation; GO:0006952|defense response; GO:0007166|cell surface receptor signaling pathway	GO:0005634|nucleus; GO:0005737|cytoplasm; GO:0005886|plasma membrane	GO:0004675|transmembrane receptor protein serine/threonine kinase activity; GO:0005524|ATP binding	ko:K04733|IRAK4	ko04064|NF-kappa B signaling pathway; ko04620|Toll-like receptor signaling pathway; ko04621|NOD-like receptor signaling pathway; ko04624|Toll and Imd signaling pathway; ko04722|Neurotrophin signaling pathway; ko05133|Pertussis; ko05140|Leishmaniasis; ko05142|Chagas disease (American trypanosomiasis); ko05145|Toxoplasmosis; ko05152|Tuberculosis; ko05162|Measles; ko05164|Influenza A	1236	XP_003517946.2	XP_003517946.2 probable serine/threonine-protein kinase PBL3 isoform X1 [Glycine max]	sp|O49840|PBL3_ARATH	sp|O49840|PBL3_ARATH Probable serine/threonine-protein kinase PBL3 OS=Arabidopsis thaliana GN=PBL3 PE=1 SV=1	_	_	_	_	_	PF07714.14|Pkinase_Tyr|Protein tyrosine kinase|Glyma.01G044100.1|m.782:81-356;PF00069.22|Pkinase|Protein kinase domain|Glyma.01G044100.1|m.782:80-355
Glyma.01G044300	18.4436176495654	7.75433160710838	1.24897002953969	2.77222235227383e-45	1.42483706704345e-44	up	yes	19.9128931344886	16.7019353257224	18.7160244884851	7.54592842149569	7.65154551585988	8.06552088396956	Gm01	4869619	4875451	-	Glyma.01G044300	--	GO:0006351|transcription, DNA-templated; GO:0006355|regulation of transcription, DNA-templated; GO:0006357|regulation of transcription by RNA polymerase II; GO:0009553|embryo sac development; GO:0009554|megasporogenesis; GO:0009629|response to gravity; GO:0009737|response to abscisic acid; GO:0010052|guard cell differentiation; GO:0010235|guard mother cell cytokinesis; GO:0010376|stomatal complex…	GO:0005634|nucleus	GO:0000981|DNA-binding transcription factor activity, RNA polymerase II-specific; GO:0001135|RNA polymerase II transcription regulator recruiting activity; GO:0003700|DNA-binding transcription factor activity; GO:0043565|sequence-specific DNA binding; GO:0044212|transcription regulatory region DNA binding	ko:K09422|MYBP	--	1419	XP_006573101.1	XP_006573101.1 transcription factor MYB88 [Glycine max]	sp|F4IRB4|MYB88_ARATH	sp|F4IRB4|MYB88_ARATH Transcription factor MYB88 OS=Arabidopsis thaliana GN=MYB88 PE=1 SV=1	_	_	_	_	_	PF00249.28|Myb_DNA-binding|Myb-like DNA-binding domain|Glyma.01G044300.7|m.786:29-73;PF00249.28|Myb_DNA-binding|Myb-like DNA-binding domain|Glyma.01G044300.7|m.786:79-122;PF13921.3|Myb_DNA-bind_6|Myb-like DNA-binding domain|Glyma.01G044300.7|m.786:30-90;PF13921.3|Myb_DNA-bind_6|Myb-like DNA-binding domain|Glyma.01G044300.7|m.786:82-129
Glyma.01G044500	0.480117856539991	3.29171057007858	-2.7520130435343	6.71691406744248e-19	1.92791204324043e-18	down	yes	0.341161925985696	0.508061357983195	0.591130285651082	3.82034837665991	3.43459694750605	2.62018638606978	Gm01	4905586	4906173	-	Glyma.01G044500	--	--	--	--	--	--	588	XP_003517781.1	XP_003517781.1 uncharacterized protein LOC100803562 [Glycine max]	_	_	_	_	_	_	_	PF03703.11|bPH_2|Bacterial PH domain|Glyma.01G044500.1|m.787:107-176
Glyma.01G044600	3.77714661803209	10.5454146558899	-1.47880007337689	5.33592973016602e-27	1.91409923545196e-26	down	yes	3.04241662762587	4.64446958302446	3.64455364344594	10.5565471239075	10.728165970577	10.3515308731853	Gm01	4913822	4915584	-	Glyma.01G044600	--	GO:0006351|transcription, DNA-templated; GO:0009744|response to sucrose; GO:0009965|leaf morphogenesis; GO:0048826|cotyledon morphogenesis; GO:0080022|primary root development	GO:0005634|nucleus	GO:0003700|DNA-binding transcription factor activity; GO:0043565|sequence-specific DNA binding	ko:K09338|HD-ZIP	--	876	XP_006572886.1	XP_006572886.1 uncharacterized protein LOC100814080 isoform X2 [Glycine max]	sp|Q8LC03|ATB13_ARATH	sp|Q8LC03|ATB13_ARATH Homeobox-leucine zipper protein ATHB-13 OS=Arabidopsis thaliana GN=ATHB-13 PE=2 SV=2	_	_	_	_	_	PF02183.15|HALZ|Homeobox associated leucine zipper|Glyma.01G044600.1|m.790:141-181;PF00046.26|Homeobox|Homeobox domain|Glyma.01G044600.1|m.790:86-139
Glyma.01G045300	6.76517864453186	3.01572711373215	1.16297710853933	2.70249806719185e-16	7.12925219102115e-16	up	yes	7.03953072115584	6.3845270432398	6.87147816919994	3.07916749879157	2.87516638276958	3.09284745963531	Gm01	5123987	5126420	+	Glyma.01G045300	--	--	--	--	--	--	918	XP_003517783.1	XP_003517783.1 uncharacterized protein LOC100806758 isoform X1 [Glycine max]	_	_	_	_	_	_	_	_
Glyma.01G046300	0.045350466846664	0.659878403490247	-3.59723185053637	1.93353010911997e-13	4.59432293658597e-13	down	yes	0.0386742264275283	0.0191980000317537	0.0781791740807099	0.732620113796724	0.742072295148018	0.504942801525998	Gm01	5328666	5330147	-	Glyma.01G046300	--	GO:0008152|metabolic process	GO:0043231|intracellular membrane-bounded organelle	GO:0080043|quercetin 3-O-glucosyltransferase activity; GO:0080044|quercetin 7-O-glucosyltransferase activity; GO:0102240|soyasapogenol B glucuronide galactosyltransferase activity	--	--	1482	XP_003517967.1	XP_003517967.1 soyasapogenol B glucuronide galactosyltransferase-like [Glycine max]	sp|D4Q9Z4|SGT2_SOYBN	sp|D4Q9Z4|SGT2_SOYBN Soyasapogenol B glucuronide galactosyltransferase OS=Glycine max GN=GmSGT2 PE=1 SV=1	_	_	_	_	_	PF00201.15|UDPGT|UDP-glucoronosyl and UDP-glucosyl transferase|Glyma.01G046300.1|m.808:241-403
Glyma.01G047900	3.89646904194885	0.690467889056784	2.4794743600773	3.44087830552094e-25	1.18328328661426e-24	up	yes	3.68271089127994	3.67218310371692	4.33451313084968	0.630293166519648	0.897664435391787	0.543446065258918	Gm01	5574464	5575354	+	Glyma.01G047900	--	GO:0006351|transcription, DNA-templated; GO:0009414|response to water deprivation; GO:0045893|positive regulation of transcription, DNA-templated	GO:0005634|nucleus	GO:0003677|DNA binding; GO:0003700|DNA-binding transcription factor activity; GO:0042803|protein homodimerization activity; GO:0046872|metal ion binding	--	--	891	XP_003517792.1	XP_003517792.1 zinc-finger homeodomain protein 11 [Glycine max]	sp|Q9SEZ1|ZHD11_ARATH	sp|Q9SEZ1|ZHD11_ARATH Zinc-finger homeodomain protein 11 OS=Arabidopsis thaliana GN=ZHD11 PE=1 SV=1	_	_	_	_	_	PF04770.9|ZF-HD_dimer|ZF-HD protein dimerisation region|Glyma.01G047900.1|m.828:49-102
Glyma.01G048500	34.4307187775537	8.97308474377119	1.93883240308062	1.3556401198661e-208	3.49748998247148e-207	up	yes	35.9858595622927	33.6848388819924	33.621457888376	9.05469041526022	9.03931705701657	8.82524675903679	Gm01	5650828	5654459	+	Glyma.01G048500	--	GO:0006486|protein glycosylation; GO:0010493|Lewis a epitope biosynthetic process	GO:0000139|Golgi membrane; GO:0005794|Golgi apparatus; GO:0016021|integral component of membrane	GO:0010488|UDP-galactose:N-glycan beta-1,3-galactosyltransferase activity; GO:0030246|carbohydrate binding	ko:K14413|GALT1	ko00513|Various types of N-glycan biosynthesis; ko01100|Metabolic pathways	1920	XP_003517993.2	XP_003517993.2 beta-1,3-galactosyltransferase GALT1 [Glycine max]	sp|Q8L7F9|B3GTF_ARATH	sp|Q8L7F9|B3GTF_ARATH Beta-1,3-galactosyltransferase GALT1 OS=Arabidopsis thaliana GN=GALT1 PE=1 SV=1	_	_	_	_	_	PF00337.19|Gal-bind_lectin|Galactoside-binding lectin|Glyma.01G048500.1|m.842:166-357;PF01762.18|Galactosyl_T|Galactosyltransferase|Glyma.01G048500.1|m.842:401-584
Glyma.01G048700	1.61573859893532	4.45472320298763	-1.45747542973394	2.46302152099751e-12	5.61802146837839e-12	down	yes	1.9105067855199	1.64935861142371	1.28735039986236	4.17802157250372	5.0713161988574	4.11483183760176	Gm01	5670159	5670848	+	Glyma.01G048700	--	GO:0090378|seed trichome elongation	--	GO:0004842|ubiquitin-protein transferase activity; GO:0046872|metal ion binding	--	--	690	XP_003517795.1	XP_003517795.1 E3 ubiquitin-protein ligase MPSR1 [Glycine max]	sp|P0CH30|RING1_GOSHI	sp|P0CH30|RING1_GOSHI E3 ubiquitin-protein ligase RING1 OS=Gossypium hirsutum GN=RING1 PE=1 SV=1	_	_	_	_	_	PF13639.3|zf-RING_2|Ring finger domain|Glyma.01G048700.1|m.845:116-158;PF17123.2|zf-RING_11|RING-like zinc finger|Glyma.01G048700.1|m.845:116-144;PF13923.3|zf-C3HC4_2|Zinc finger, C3HC4 type (RING finger)|Glyma.01G048700.1|m.845:116-157;PF00097.22|zf-C3HC4|Zinc finger, C3HC4 type (RING finger)|Glyma.01G048700.1|m.845:117-157;PF12861.4|zf-ANAPC11|Anaphase-promoting complex subunit 11 RING-H2 finge…
Glyma.01G048800	2.1260147250071	6.23042825992209	-1.546723447326	3.77083851646631e-42	1.83967943471773e-41	down	yes	2.22113114050827	1.98132086691348	2.17559216759955	5.96717934380044	6.10584443842452	6.6182609975413	Gm01	5671385	5673669	-	Glyma.01G048800	--	--	--	GO:0016614|oxidoreductase activity, acting on CH-OH group of donors; GO:0046593|mandelonitrile lyase activity; GO:0050660|flavin adenine dinucleotide binding	--	--	1716	XP_003517995.2	XP_003517995.2 (R)-mandelonitrile lyase-like [Glycine max]	sp|Q9SSM2|MDLL_ARATH	sp|Q9SSM2|MDLL_ARATH (R)-mandelonitrile lyase-like OS=Arabidopsis thaliana GN=At1g73050 PE=2 SV=1	_	_	_	_	_	PF00732.16|GMC_oxred_N|GMC oxidoreductase|Glyma.01G048800.1|m.846:82-177;PF00732.16|GMC_oxred_N|GMC oxidoreductase|Glyma.01G048800.1|m.846:253-366;PF05199.10|GMC_oxred_C|GMC oxidoreductase|Glyma.01G048800.1|m.846:419-547
Glyma.01G050900	0.127271812726992	11.6260803838409	-6.40542594355219	4.51616235564737e-80	3.79671554015442e-79	down	yes	0.116494316190238	0.0385520813645785	0.22676904062616	12.5559010671932	10.810561848296	11.5117782360334	Gm01	6017295	6019103	-	Glyma.01G050900	--	GO:0006810|transport; GO:0009767|photosynthetic electron transport chain	GO:0009344|nitrite reductase complex [NAD(P)H]; GO:0009507|chloroplast; GO:0009534|chloroplast thylakoid; GO:0009535|chloroplast thylakoid membrane; GO:0009543|chloroplast thylakoid lumen; GO:0009654|photosystem II oxygen evolving complex; GO:0019898|extrinsic component of membrane	GO:0005509|calcium ion binding; GO:0045156|electron transporter, transferring electrons within the cyclic electron transport pathway of photosynthesis activity	ko:K08901|psbQ	ko00195|Photosynthesis; ko01100|Metabolic pathways	738	XP_003518016.2	XP_003518016.2 photosynthetic NDH subunit of lumenal location 2, chloroplastic [Glycine max]	sp|Q9XI73|PNSL2_ARATH	sp|Q9XI73|PNSL2_ARATH Photosynthetic NDH subunit of lumenal location 2, chloroplastic OS=Arabidopsis thaliana GN=PNSL2 PE=1 SV=1	_	_	_	_	_	PF05757.8|PsbQ|Oxygen evolving enhancer protein 3 (PsbQ)|Glyma.01G050900.1|m.871:119-245
Glyma.01G052600	4.0455160079098	13.0223787350035	-1.68414304178343	2.69934645253043e-70	2.01194513672324e-69	down	yes	4.02997525070604	4.04435428565281	4.06221848737054	12.2134674017243	13.0305879421425	13.8230808611438	Gm01	6418455	6428231	-	Glyma.01G052600	--	GO:0006970|response to osmotic stress; GO:0035556|intracellular signal transduction; GO:0045087|innate immune response; GO:0046777|protein autophosphorylation	GO:0005783|endoplasmic reticulum; GO:0005789|endoplasmic reticulum membrane; GO:0009898|cytoplasmic side of plasma membrane	GO:0004672|protein kinase activity; GO:0004674|protein serine/threonine kinase activity; GO:0004712|protein serine/threonine/tyrosine kinase activity; GO:0005524|ATP binding	--	--	1284	XP_003517809.1	XP_003517809.1 integrin-linked protein kinase 1 isoform X1 [Glycine max]	sp|F4IS56|ILK1_ARATH	sp|F4IS56|ILK1_ARATH Integrin-linked protein kinase 1 OS=Arabidopsis thaliana GN=ILK1 PE=1 SV=1	_	_	_	_	_	PF07714.14|Pkinase_Tyr|Protein tyrosine kinase|Glyma.01G052600.8|m.887:156-409;PF00069.22|Pkinase|Protein kinase domain|Glyma.01G052600.8|m.887:154-408;PF12796.4|Ank_2|Ankyrin repeats (3 copies)|Glyma.01G052600.8|m.887:26-90;PF13637.3|Ank_4|Ankyrin repeats (many copies)|Glyma.01G052600.8|m.887:61-97;PF13606.3|Ank_3|Ankyrin repeat|Glyma.01G052600.8|m.887:61-88;PF00023.27|Ank|Ankyrin repeat|Glyma.0…
Glyma.01G053100	1.45796584556824	5.3753686162527	-1.87522669524559	6.17100863242269e-70	4.57553459621828e-69	down	yes	1.54260720907086	1.36286116277966	1.46842916485421	4.78639097161665	5.88139901438231	5.45831586275915	Gm01	6609534	6614336	+	Glyma.01G053100	--	GO:0006351|transcription, DNA-templated; GO:0006355|regulation of transcription, DNA-templated; GO:0010050|vegetative phase change; GO:0010267|production of ta-siRNAs involved in RNA interference; GO:0010492|maintenance of shoot apical meristem identity; GO:0010599|production of lsiRNA involved in RNA interference; GO:0035195|gene silencing by miRNA; GO:0040034|regulation of development, heteroch…	GO:0005737|cytoplasm; GO:1990904|ribonucleoprotein complex	GO:0003723|RNA binding	ko:K11593|ELF2C,AGO	--	3090	XP_006573133.1	XP_006573133.1 protein argonaute 7 [Glycine max]	sp|Q9C793|AGO7_ARATH	sp|Q9C793|AGO7_ARATH Protein argonaute 7 OS=Arabidopsis thaliana GN=AGO7 PE=2 SV=1	_	_	_	_	_	PF02171.14|Piwi|Piwi domain|Glyma.01G053100.1|m.895:681-988;PF16486.2|ArgoN|N-terminal domain of argonaute|Glyma.01G053100.1|m.895:177-323;PF02170.19|PAZ|PAZ domain|Glyma.01G053100.1|m.895:396-517;PF08699.7|ArgoL1|Argonaute linker 1 domain|Glyma.01G053100.1|m.895:333-382
Glyma.01G053800	9.94535617732486	4.49052343384486	1.1453801288315	4.34461524149841e-30	1.67380314065047e-29	up	yes	9.99245325321263	10.0661513499828	9.77746392877915	4.78939873243548	4.37035607763689	4.3118154914622	Gm01	6800452	6805034	-	Glyma.01G053800	--	GO:0006351|transcription, DNA-templated; GO:0006952|defense response; GO:0009723|response to ethylene; GO:0009751|response to salicylic acid; GO:0009753|response to jasmonic acid; GO:1900150|regulation of defense response to fungus; GO:1900425|negative regulation of defense response to bacterium	GO:0005634|nucleus	GO:0003677|DNA binding; GO:0003700|DNA-binding transcription factor activity; GO:0043565|sequence-specific DNA binding; GO:0044212|transcription regulatory region DNA binding; GO:0046872|metal ion binding	--	--	1368	XP_003517814.1	XP_003517814.1 probable WRKY transcription factor 4 [Glycine max]	sp|Q9XI90|WRKY4_ARATH	sp|Q9XI90|WRKY4_ARATH Probable WRKY transcription factor 4 OS=Arabidopsis thaliana GN=WRKY4 PE=1 SV=2	_	_	_	_	_	PF03106.12|WRKY|WRKY DNA -binding domain|Glyma.01G053800.1|m.924:175-231;PF03106.12|WRKY|WRKY DNA -binding domain|Glyma.01G053800.1|m.924:343-400
Glyma.01G054500	3.36894612195373	0.961463041244942	1.79834233113163	6.21790287943684e-18	1.73333889259462e-17	up	yes	3.44979122360362	3.46760759015104	3.18943955210654	0.860246277821322	1.07867698912189	0.945465856791614	Gm01	7006835	7011838	-	Glyma.01G054500	--	GO:0009073|aromatic amino acid family biosynthetic process; GO:0046417|chorismate metabolic process	GO:0005829|cytosol; GO:0009507|chloroplast	GO:0004106|chorismate mutase activity; GO:0016688|L-ascorbate peroxidase activity	ko:K01850|E5.4.99.5	ko00400|Phenylalanine, tyrosine and tryptophan biosynthesis; ko01100|Metabolic pathways; ko01110|Biosynthesis of secondary metabolites; ko01130|Biosynthesis of antibiotics; ko01230|Biosynthesis of amino acids	945	XP_003516314.1	XP_003516314.1 chorismate mutase 3, chloroplastic isoform X1 [Glycine max]	sp|P42738|CM1_ARATH	sp|P42738|CM1_ARATH Chorismate mutase 1, chloroplastic OS=Arabidopsis thaliana GN=CM1 PE=1 SV=3	_	_	_	_	_	_
Glyma.01G054900	1.8983897143101	0.920598731441998	1.03612469015044	2.1261009871389e-10	4.45724545874648e-10	up	yes	1.86095805706552	1.72744947450981	2.10676161135496	0.880661730735474	1.00499976368878	0.876134699901741	Gm01	7090294	7092780	-	Glyma.01G054900	--	GO:0009451|RNA modification	GO:0005739|mitochondrion; GO:0043231|intracellular membrane-bounded organelle	GO:0003723|RNA binding; GO:0004519|endonuclease activity	--	--	2487	XP_003517819.1	XP_003517819.1 putative pentatricopeptide repeat-containing protein At1g69350, mitochondrial [Glycine max]	sp|Q9C507|PP111_ARATH	sp|Q9C507|PP111_ARATH Putative pentatricopeptide repeat-containing protein At1g69350, mitochondrial OS=Arabidopsis thaliana GN=PCMP-E66 PE=3 SV=1	_	_	_	_	_	PF01535.17|PPR|PPR repeat|Glyma.01G054900.1|m.945:141-166;PF01535.17|PPR|PPR repeat|Glyma.01G054900.1|m.945:169-199;PF01535.17|PPR|PPR repeat|Glyma.01G054900.1|m.945:271-298;PF01535.17|PPR|PPR repeat|Glyma.01G054900.1|m.945:372-402;PF01535.17|PPR|PPR repeat|Glyma.01G054900.1|m.945:444-470;PF01535.17|PPR|PPR repeat|Glyma.01G054900.1|m.945:472-497;PF01535.17|PPR|PPR repeat|Glyma.01G054900.1|m.945:5…
Glyma.01G055400	3.59340436349559	25.8103391099349	-2.84107548734319	1.34603512327124e-119	1.73307738578377e-118	down	yes	3.08146255729016	4.05356481315624	3.64518572004036	25.1273487046228	25.0480954006238	27.2555732245581	Gm01	7148173	7149353	-	Glyma.01G055400	--	--	--	--	--	--	558	NP_001241008.1	NP_001241008.1 uncharacterized protein LOC100790671 [Glycine max]	_	_	_	_	_	_	_	_
Glyma.01G056000	15.6837276586182	2.52044044929436	2.63272764183546	4.94906683711684e-87	4.48572475720287e-86	up	yes	16.4038831678066	16.2148321541603	14.4324676538876	2.47726460279295	2.72098228154853	2.36307446354159	Gm01	7214518	7216825	-	Glyma.01G056000	--	--	--	--	--	--	801	XP_003517822.1	XP_003517822.1 uncharacterized protein LOC100802857 [Glycine max]	_	_	_	_	_	_	_	PF03763.10|Remorin_C|Remorin, C-terminal region|Glyma.01G056000.1|m.959:155-258
Glyma.01G056100	127.228661945038	3.30443193401683	5.26263166968329	0	0	up	yes	135.137057599702	126.005006652858	120.543921582553	3.41327991715256	3.53196429771461	2.96805158718332	Gm01	7218634	7220520	-	Glyma.01G056100	--	GO:0010150|leaf senescence	--	GO:0016682|oxidoreductase activity, acting on diphenols and related substances as donors, oxygen as acceptor; GO:0046872|metal ion binding	--	--	1053	XP_003516325.1	XP_003516325.1 protein SRG1 [Glycine max]	sp|Q39224|SRG1_ARATH	sp|Q39224|SRG1_ARATH Protein SRG1 OS=Arabidopsis thaliana GN=SRG1 PE=2 SV=1	_	_	_	_	_	PF03171.17|2OG-FeII_Oxy|2OG-Fe(II) oxygenase superfamily|Glyma.01G056100.1|m.960:202-299;PF14226.3|DIOX_N|non-haem dioxygenase in morphine synthesis N-terminal|Glyma.01G056100.1|m.960:46-142
Glyma.01G057400	27.1532030987302	12.629170128137	1.10375187184719	1.70657320481501e-49	9.38051447165603e-49	up	yes	26.5826661345904	26.8319326290797	28.0450105325205	12.2070220807592	12.5108301730126	13.1696581306393	Gm01	7556308	7560282	+	Glyma.01G057400	--	--	--	GO:0005524|ATP binding	--	--	1098	XP_003516351.1	XP_003516351.1 COBW domain-containing protein 1 [Glycine max]	sp|Q9BRT8|CBWD1_HUMAN	sp|Q9BRT8|CBWD1_HUMAN COBW domain-containing protein 1 OS=Homo sapiens GN=CBWD1 PE=2 SV=1	_	_	_	_	_	PF02492.16|cobW|CobW/HypB/UreG, nucleotide-binding domain|Glyma.01G057400.1|m.970:31-221;PF07683.11|CobW_C|Cobalamin synthesis protein cobW C-terminal domain|Glyma.01G057400.1|m.970:268-361
Glyma.01G057600	1.10790723004776	0.532947843724685	1.04191494791931	0.000702888332608695	0.0010236736137446	up	yes	1.04209461028358	0.747209431538921	1.53441764832079	0.668110756510827	0.471273828580688	0.45945894608254	Gm01	7583374	7584858	-	Glyma.01G057600	--	GO:0009451|RNA modification	GO:0043231|intracellular membrane-bounded organelle	GO:0003723|RNA binding; GO:0004519|endonuclease activity	--	--	1485	XP_003517831.1	XP_003517831.1 putative pentatricopeptide repeat-containing protein At1g26500 [Glycine max]	sp|Q9FZD4|PPR59_ARATH	sp|Q9FZD4|PPR59_ARATH Putative pentatricopeptide repeat-containing protein At1g26500 OS=Arabidopsis thaliana GN=At1g26500 PE=3 SV=1	_	_	_	_	_	PF13041.3|PPR_2|PPR repeat family|Glyma.01G057600.1|m.972:276-312;PF13041.3|PPR_2|PPR repeat family|Glyma.01G057600.1|m.972:339-385;PF01535.17|PPR|PPR repeat|Glyma.01G057600.1|m.972:205-235;PF01535.17|PPR|PPR repeat|Glyma.01G057600.1|m.972:276-306;PF01535.17|PPR|PPR repeat|Glyma.01G057600.1|m.972:344-372;PF13812.3|PPR_3|Pentatricopeptide repeat domain|Glyma.01G057600.1|m.972:339-384
Glyma.01G058000	16.1202174508998	43.2394524621437	-1.42291598080657	1.02579209022046e-75	8.19168598013328e-75	down	yes	16.3127887071314	14.7181467243439	17.329716921224	44.8792976606856	43.2466241388717	41.5924355868739	Gm01	7624667	7627881	+	Glyma.01G058000	--	--	GO:0005634|nucleus; GO:0005737|cytoplasm	GO:0019904|protein domain specific binding	ko:K06630|YWHAE	ko04011|MAPK signaling pathway - yeast; ko04110|Cell cycle; ko04114|Oocyte meiosis; ko04151|PI3K-Akt signaling pathway; ko04390|Hippo signaling pathway; ko04391|Hippo signaling pathway - fly; ko04722|Neurotrophin signaling pathway; ko05169|Epstein-Barr virus infection; ko05203|Viral carcinogenesis	780	NP_001238423.1	NP_001238423.1 14-3-3 protein SGF14e [Glycine max]	sp|Q9C5W6|14312_ARATH	sp|Q9C5W6|14312_ARATH 14-3-3-like protein GF14 iota OS=Arabidopsis thaliana GN=GRF12 PE=2 SV=1	_	_	_	_	_	PF00244.17|14-3-3|14-3-3 protein|Glyma.01G058000.1|m.977:13-235
Glyma.01G058100	17.4287043040991	6.6108951717283	1.39719465832079	1.51848163152493e-14	3.76387013128057e-14	up	yes	15.3646178233076	18.5677042475786	18.3537908414111	7.51795463680062	5.86212729630401	6.45260358208028	Gm01	7632184	7632432	-	Glyma.01G058100	--	--	--	--	--	--	249	KRH75028.1	KRH75028.1 hypothetical protein GLYMA_01G058100 [Glycine max]	_	_	_	_	_	_	_	_
Glyma.01G058200	31.8829265836803	12.3257520967082	1.37039081158812	1.93214701241532e-101	2.05679582248593e-100	up	yes	30.9102657803118	31.4871781428418	33.2513358278872	12.8236566903638	12.3580895414991	11.7955100582616	Gm01	7633283	7637723	-	Glyma.01G058200	--	GO:0009451|RNA modification	GO:0005739|mitochondrion; GO:0043231|intracellular membrane-bounded organelle	GO:0003723|RNA binding; GO:0004519|endonuclease activity	--	--	1851	XP_003516357.1	XP_003516357.1 pentatricopeptide repeat-containing protein At1g26460, mitochondrial [Glycine max]	sp|Q9FZD1|PPR58_ARATH	sp|Q9FZD1|PPR58_ARATH Pentatricopeptide repeat-containing protein At1g26460, mitochondrial OS=Arabidopsis thaliana GN=At1g26460 PE=1 SV=1	_	_	_	_	_	PF13041.3|PPR_2|PPR repeat family|Glyma.01G058200.1|m.978:492-538;PF01535.17|PPR|PPR repeat|Glyma.01G058200.1|m.978:183-211;PF01535.17|PPR|PPR repeat|Glyma.01G058200.1|m.978:496-525;PF01535.17|PPR|PPR repeat|Glyma.01G058200.1|m.978:531-559
Glyma.01G059100	0.637856689928232	1.46416880560983	-1.18615511539139	3.33315670368191e-06	5.67993883050107e-06	down	yes	0.572401345366964	0.894347694995958	0.446821029421774	1.54465166191868	1.20470447115153	1.64315028375928	Gm01	7788644	7791435	+	Glyma.01G059100	--	GO:0009451|RNA modification	GO:0009507|chloroplast; GO:0043231|intracellular membrane-bounded organelle	GO:0003723|RNA binding; GO:0004519|endonuclease activity	--	--	1527	KRH75049.1	KRH75049.1 hypothetical protein GLYMA_01G059100 [Glycine max]	sp|Q9FGR7|PP426_ARATH	sp|Q9FGR7|PP426_ARATH Pentatricopeptide repeat-containing protein At5g50280, chloroplastic OS=Arabidopsis thaliana GN=EMB1006 PE=2 SV=1	_	_	_	_	_	PF13041.3|PPR_2|PPR repeat family|Glyma.01G059100.3|m.991:45-102;PF13041.3|PPR_2|PPR repeat family|Glyma.01G059100.3|m.991:165-212;PF13041.3|PPR_2|PPR repeat family|Glyma.01G059100.3|m.991:203-247;PF13041.3|PPR_2|PPR repeat family|Glyma.01G059100.3|m.991:271-318;PF13041.3|PPR_2|PPR repeat family|Glyma.01G059100.3|m.991:344-390;PF13041.3|PPR_2|PPR repeat family|Glyma.01G059100.3|m.991:376-424;PF13…
Glyma.01G060300	0.891966213437392	0.269200016455245	1.69177436630696	2.3534589824139e-06	4.04420725076537e-06	up	yes	1.05358830083818	0.801939986620533	0.820370352853462	0.305877566105123	0.196034071552471	0.305688411708141	Gm01	8110243	8114447	+	Glyma.01G060300	--	GO:0007165|signal transduction; GO:0009414|response to water deprivation; GO:0009737|response to abscisic acid	GO:0005634|nucleus	--	--	--	1224	XP_003516385.1	XP_003516385.1 ninja-family protein AFP3 [Glycine max]	sp|Q9LMX5|AFP2_ARATH	sp|Q9LMX5|AFP2_ARATH Ninja-family protein AFP2 OS=Arabidopsis thaliana GN=AFP2 PE=1 SV=1	_	_	_	_	_	PF16136.2|NINJA_B|Putative nuclear localisation signal|Glyma.01G060300.1|m.1000:142-264;PF07897.8|EAR|Ethylene-responsive binding factor-associated repression|Glyma.01G060300.1|m.1000:85-121;PF16135.2|Jas|TPL-binding domain in jasmonate signalling|Glyma.01G060300.1|m.1000:333-399
Glyma.01G061000	0.676888519539827	2.34434135011347	-1.77717563131978	2.58701136662412e-11	5.64560731214081e-11	down	yes	0.825970978702212	0.623935001031994	0.580759578885274	2.60386902514452	2.0296159137425	2.39953911145338	Gm01	8379880	8380677	+	Glyma.01G061000	--	--	--	--	--	--	798	KHN44937.1	KHN44937.1 hypothetical protein glysoja_036148 [Glycine soja]	_	_	_	_	_	_	_	_
Glyma.01G061100	0.288361978397264	5.72974830647748	-4.26585187138229	7.36603627848212e-99	7.64789647945782e-98	down	yes	0.229187474270621	0.191132487840127	0.444765973081044	6.10815776920864	5.60333856729251	5.4777485829313	Gm01	8417841	8419702	+	Glyma.01G061100	--	GO:0008284|positive regulation of cell population proliferation; GO:0035265|organ growth; GO:0040009|regulation of growth rate; GO:0044550|secondary metabolite biosynthetic process; GO:0046622|positive regulation of organ growth; GO:0048437|floral organ development	GO:0005783|endoplasmic reticulum; GO:0016020|membrane; GO:0016021|integral component of membrane	GO:0005506|iron ion binding; GO:0016709|oxidoreductase activity, acting on paired donors, with incorporation or reduction of molecular oxygen, NAD(P)H as one donor, and incorporation of one atom of oxygen; GO:0020037|heme binding	ko:K20619|CYP78A	--	1563	XP_003517846.1	XP_003517846.1 cytochrome P450 78A5 [Glycine max]	sp|Q9LMX7|C78A5_ARATH	sp|Q9LMX7|C78A5_ARATH Cytochrome P450 78A5 OS=Arabidopsis thaliana GN=CYP78A5 PE=2 SV=1	_	_	_	_	_	PF00067.19|p450|Cytochrome P450|Glyma.01G061100.1|m.1008:60-501
Glyma.01G061800	9.80175289564723	2.42843806537918	2.00855357136679	4.25284140984926e-78	3.48598082109418e-77	up	yes	9.69279524492901	9.08071335968727	10.6317500823254	2.45931236302759	2.18394681259693	2.64205502051302	Gm01	8513973	8515913	-	Glyma.01G061800	--	--	--	--	--	--	1941	XP_006573157.1	XP_006573157.1 uncharacterized protein LOC100804606 [Glycine max]	sp|Q5UNY4|YL728_MIMIV	sp|Q5UNY4|YL728_MIMIV Uncharacterized protein L728 OS=Acanthamoeba polyphaga mimivirus GN=MIMI_L728 PE=4 SV=1	_	_	_	_	_	PF11443.5|DUF2828|Domain of unknown function (DUF2828)|Glyma.01G061800.1|m.1016:66-630
Glyma.01G062000	5.90830878930458	15.7270460849783	-1.41090788924787	9.162421889315e-38	4.12599317901857e-37	down	yes	6.43519938252409	5.39346561197427	5.89626137341537	15.4330409231177	17.0190495860019	14.7290477458152	Gm01	8600176	8604464	+	Glyma.01G062000	--	GO:0005975|carbohydrate metabolic process; GO:0006098|pentose-phosphate shunt	--	GO:0017057|6-phosphogluconolactonase activity	ko:K01057|PGLS,pgl,devB	ko00030|Pentose phosphate pathway; ko01100|Metabolic pathways; ko01110|Biosynthesis of secondary metabolites; ko01120|Microbial metabolism in diverse environments; ko01130|Biosynthesis of antibiotics; ko01200|Carbon metabolism	786	KRH75087.1	KRH75087.1 hypothetical protein GLYMA_01G062000 [Glycine max]	sp|A2YNH4|6PGL2_ORYSI	sp|A2YNH4|6PGL2_ORYSI Probable 6-phosphogluconolactonase 2 OS=Oryza sativa subsp. indica GN=OsI_025867 PE=3 SV=1	_	_	_	_	_	PF01182.17|Glucosamine_iso|Glucosamine-6-phosphate isomerases/6-phosphogluconolactonase|Glyma.01G062000.1|m.1022:14-244
Glyma.01G062100	4.53151701304564	2.08941976626271	1.11318363105455	4.39091186917981e-18	1.22996740409096e-17	up	yes	4.33525276679385	4.84103993135207	4.41825834099101	2.04373108279855	2.21784888617029	2.0066793298193	Gm01	8608716	8612339	-	Glyma.01G062100	--	GO:0006355|regulation of transcription, DNA-templated; GO:0009658|chloroplast organization; GO:0009662|etioplast organization; GO:0042793|plastid transcription	GO:0000427|plastid-encoded plastid RNA polymerase complex; GO:0009295|nucleoid; GO:0042644|chloroplast nucleoid	GO:0016301|kinase activity	--	--	1722	XP_006573158.1	XP_006573158.1 fructokinase-like 2, chloroplastic [Glycine max]	sp|F4I0K2|SCKL2_ARATH	sp|F4I0K2|SCKL2_ARATH Fructokinase-like 2, chloroplastic OS=Arabidopsis thaliana GN=FLN2 PE=1 SV=2	_	_	_	_	_	PF00294.21|PfkB|pfkB family carbohydrate kinase|Glyma.01G062100.1|m.1023:238-526
Glyma.01G062400	14.5980303780054	37.3492057196983	-1.35470211218406	8.76806735260132e-123	1.15508873385544e-121	down	yes	15.0810806806456	14.500509010611	14.2125014427597	37.9586333060048	38.4855953488836	35.6033885042064	Gm01	8695449	8700771	+	Glyma.01G062400	--	GO:0009308|amine metabolic process; GO:0055114|oxidation-reduction process; GO:0097185|cellular response to azide	--	GO:0005507|copper ion binding; GO:0008131|primary amine oxidase activity; GO:0048038|quinone binding; GO:0052593|tryptamine:oxygen oxidoreductase (deaminating) activity; GO:0052594|aminoacetone:oxygen oxidoreductase(deaminating) activity; GO:0052595|aliphatic-amine oxidase activity; GO:0052596|phenethylamine:oxygen oxidoreductase (deaminating) activity; GO:0052597|diamine oxidase activity	ko:K00276|AOC3,AOC2,tynA	ko00260|Glycine, serine and threonine metabolism; ko00350|Tyrosine metabolism; ko00360|Phenylalanine metabolism; ko00410|beta-Alanine metabolism; ko00950|Isoquinoline alkaloid biosynthesis; ko00960|Tropane, piperidine and pyridine alkaloid biosynthesis; ko01100|Metabolic pathways; ko01110|Biosynthesis of secondary metabolites	2019	NP_001345467.1	NP_001345467.1 putative copper amine oxidase precursor [Glycine max]	sp|Q43077|AMO_PEA	sp|Q43077|AMO_PEA Primary amine oxidase OS=Pisum sativum PE=1 SV=1	_	_	_	_	_	PF01179.17|Cu_amine_oxid|Copper amine oxidase, enzyme domain|Glyma.01G062400.1|m.1029:247-658;PF02728.13|Cu_amine_oxidN3|Copper amine oxidase, N3 domain|Glyma.01G062400.1|m.1029:124-215;PF02727.13|Cu_amine_oxidN2|Copper amine oxidase, N2 domain|Glyma.01G062400.1|m.1029:32-107
Glyma.01G063800	3.29375339128611	12.0517507076894	-1.8682614170926	8.58653470877763e-59	5.4617855149623e-58	down	yes	3.33928120105197	2.85329587864488	3.68868309416148	11.9791821590969	12.5091082334485	11.6669617305228	Gm01	9204973	9206019	-	Glyma.01G063800	--	GO:0009734|auxin-activated signaling pathway; GO:0010929|positive regulation of auxin mediated signaling pathway; GO:0060918|auxin transport	GO:0005886|plasma membrane	--	--	--	1047	XP_003517861.1	XP_003517861.1 protein BIG GRAIN 1-like E [Glycine max]	sp|Q93Z37|BIG1E_ARATH	sp|Q93Z37|BIG1E_ARATH Protein BIG GRAIN 1-like E OS=Arabidopsis thaliana GN=At1g69160 PE=2 SV=1	_	_	_	_	_	_
Glyma.01G064400	13.734205613372	5.8647082514918	1.22623441271829	2.11216003796054e-44	1.06994567673727e-43	up	yes	12.7950607145421	13.5719473871951	14.8356087383789	5.63006896020509	5.92070792720256	6.04334786706776	Gm01	9606549	9612338	-	Glyma.01G064400	--	--	--	--	--	--	1719	XP_006573167.1	XP_006573167.1 uncharacterized protein LOC100807478 isoform X1 [Glycine max]	_	_	_	_	_	_	_	_
Glyma.01G064600	15.9697988767187	4.36001645526092	1.87053863317698	1.46648753023696e-89	1.36959173586506e-88	up	yes	16.6378571056865	15.167818554889	16.1037209695806	4.33900494435215	4.54643257335599	4.19461184807463	Gm01	9673489	9676843	-	Glyma.01G064600	--	--	GO:0009506|plasmodesma	--	--	--	1359	XP_006573170.1	XP_006573170.1 ACT domain-containing protein ACR4 [Glycine max]	sp|Q8LJW3|ACR4_ARATH	sp|Q8LJW3|ACR4_ARATH ACT domain-containing protein ACR4 OS=Arabidopsis thaliana GN=ACR4 PE=2 SV=1	_	_	_	_	_	PF01842.22|ACT|ACT domain|Glyma.01G064600.1|m.1064:42-102;PF01842.22|ACT|ACT domain|Glyma.01G064600.1|m.1064:132-184;PF13740.3|ACT_6|ACT domain|Glyma.01G064600.1|m.1064:131-176
Glyma.01G065800	4.59468762143392	0.506106721124387	3.15736196458167	1.52721759486809e-105	1.68626774063341e-104	up	yes	4.58241621893302	4.68309995814047	4.51854668722826	0.429125189696973	0.518484703339456	0.570710270336733	Gm01	10119506	10122166	+	Glyma.01G065800	--	GO:0006952|defense response	--	GO:0005524|ATP binding; GO:0043531|ADP binding	--	--	2661	XP_006573177.1	XP_006573177.1 disease resistance protein RGA2 [Glycine max]	sp|Q7XBQ9|RGA2_SOLBU	sp|Q7XBQ9|RGA2_SOLBU Disease resistance protein RGA2 OS=Solanum bulbocastanum GN=RGA2 PE=1 SV=1	_	_	_	_	_	PF00931.19|NB-ARC|NB-ARC domain|Glyma.01G065800.1|m.1077:170-452
Glyma.01G067100	5.84041636055792	12.1712193734812	-1.05804735148398	5.59009996146225e-30	2.14829903533062e-29	down	yes	5.57401604983054	5.43237626166186	6.51485677018137	12.332826269179	12.2884398514498	11.8923919998148	Gm01	10902008	10903408	+	Glyma.01G067100	--	GO:0008152|metabolic process	GO:0043231|intracellular membrane-bounded organelle	GO:0008194|UDP-glycosyltransferase activity; GO:0035251|UDP-glucosyltransferase activity; GO:0080043|quercetin 3-O-glucosyltransferase activity; GO:0080044|quercetin 7-O-glucosyltransferase activity	--	--	1401	XP_003517884.1	XP_003517884.1 UDP-glycosyltransferase 89A2 [Glycine max]	sp|Q9LZD8|U89A2_ARATH	sp|Q9LZD8|U89A2_ARATH UDP-glycosyltransferase 89A2 OS=Arabidopsis thaliana GN=UGT89A2 PE=2 SV=1	_	_	_	_	_	PF00201.15|UDPGT|UDP-glucoronosyl and UDP-glucosyl transferase|Glyma.01G067100.1|m.1090:268-398
Glyma.01G067600	3.07372470044194	12.1046070590143	-1.97400173179513	4.45673982686253e-92	4.28306636446324e-91	down	yes	3.45100853250336	2.94934191176837	2.82082365705408	11.8407085533834	12.1636038438144	12.3095087798452	Gm01	11010648	11013489	-	Glyma.01G067600	--	GO:0008645|hexose transmembrane transport; GO:0015749|monosaccharide transmembrane transport; GO:0046323|glucose import	GO:0005634|nucleus; GO:0005773|vacuole; GO:0005886|plasma membrane; GO:0009506|plasmodesma; GO:0016021|integral component of membrane	GO:0005351|carbohydrate:proton symporter activity; GO:0005355|glucose transmembrane transporter activity; GO:0015145|monosaccharide transmembrane transporter activity	--	--	1611	XP_003516606.1	XP_003516606.1 sugar transport protein 12 isoform X2 [Glycine max]	sp|P23586|STP1_ARATH	sp|P23586|STP1_ARATH Sugar transport protein 1 OS=Arabidopsis thaliana GN=STP1 PE=1 SV=2	_	_	_	_	_	PF00083.21|Sugar_tr|Sugar (and other) transporter|Glyma.01G067600.1|m.1096:48-511;PF07690.13|MFS_1|Major Facilitator Superfamily|Glyma.01G067600.1|m.1096:101-462
Glyma.01G067900	20.8743838382172	9.23752313332443	1.17528567015063	9.80949431409065e-44	4.91367928580834e-43	up	yes	20.3265844062857	21.6792312025243	20.6173359058416	8.71434638331217	9.38484951742577	9.61337349923534	Gm01	11233725	11240472	-	Glyma.01G067900	--	GO:0000972|transcription-dependent tethering of RNA polymerase II gene DNA at nuclear periphery; GO:0006405|RNA export from nucleus; GO:0006606|protein import into nucleus; GO:0051028|mRNA transport	GO:0005635|nuclear envelope; GO:0005643|nuclear pore; GO:0005829|cytosol; GO:0080008|Cul4-RING E3 ubiquitin ligase complex	GO:0003723|RNA binding; GO:0043130|ubiquitin binding	ko:K14298|RAE1,GLE2	ko03013|RNA transport; ko05164|Influenza A	1044	KHN15644.1	KHN15644.1 Rae1-like protein [Glycine soja]	sp|Q38942|RAE1_ARATH	sp|Q38942|RAE1_ARATH Protein RAE1 OS=Arabidopsis thaliana GN=RAE1 PE=1 SV=2	_	_	_	_	_	PF00400.29|WD40|WD domain, G-beta repeat|Glyma.01G067900.1|m.1098:24-50;PF00400.29|WD40|WD domain, G-beta repeat|Glyma.01G067900.1|m.1098:68-97;PF00400.29|WD40|WD domain, G-beta repeat|Glyma.01G067900.1|m.1098:111-140;PF00400.29|WD40|WD domain, G-beta repeat|Glyma.01G067900.1|m.1098:232-272
Glyma.01G068200	0.0362697398533637	1.76055687355525	-5.25799038874751	1.33919192605828e-16	3.56842336109919e-16	down	yes	0.057315203565597	0	0.0514940159944942	1.49757656365068	2.34613576833997	1.4379582886751	Gm01	11331219	11332836	+	Glyma.01G068200	--	GO:0010150|leaf senescence	--	GO:0016682|oxidoreductase activity, acting on diphenols and related substances as donors, oxygen as acceptor; GO:0046872|metal ion binding	--	--	750	XP_014629306.1	XP_014629306.1 protein SRG1 [Glycine max]	sp|Q39224|SRG1_ARATH	sp|Q39224|SRG1_ARATH Protein SRG1 OS=Arabidopsis thaliana GN=SRG1 PE=2 SV=1	_	_	_	_	_	PF03171.17|2OG-FeII_Oxy|2OG-Fe(II) oxygenase superfamily|Glyma.01G068200.1|m.1102:100-197
Glyma.01G068800	1.13668519931875	4.45666677926481	-1.96172925007884	1.1003017685921e-43	5.50667533695828e-43	down	yes	1.11284946623988	0.974458253420735	1.32274787829562	4.56027595660634	3.92578796258046	4.88393641860764	Gm01	11518665	11523107	+	Glyma.01G068800	--	GO:2000769|regulation of establishment or maintenance of cell polarity regulating cell shape	GO:0016021|integral component of membrane	--	--	--	2046	XP_006573186.1	XP_006573186.1 WPP domain-interacting tail-anchored protein 2 isoform X1 [Glycine max]	sp|A8MQR0|WIT2_ARATH	sp|A8MQR0|WIT2_ARATH WPP domain-interacting tail-anchored protein 2 OS=Arabidopsis thaliana GN=WIT2 PE=1 SV=1	_	_	_	_	_	_
Glyma.01G068900	5.09652211239463	1.36709145174024	1.89071668143658	1.29956088046169e-06	2.26605945551671e-06	up	yes	5.29063417528588	5.17962040856714	4.81931175333087	1.8239714557284	0.922868090693172	1.35443480879915	Gm01	11549800	11549994	+	Glyma.01G068900	--	--	--	--	--	--	195	KRH75194.1	KRH75194.1 hypothetical protein GLYMA_01G068900 [Glycine max]	_	_	_	_	_	_	_	_
Glyma.01G069000	0.968875331109442	4.98789062274749	-2.35212229285571	6.57417614437302e-16	1.71216727058744e-15	down	yes	1.06139265862217	0.891640445919225	0.953592888786931	4.58659488867375	5.29794644657191	5.07913053299681	Gm01	11575742	11576092	+	Glyma.01G069000	--	--	--	--	--	--	351	KRH75196.1	KRH75196.1 hypothetical protein GLYMA_01G069000 [Glycine max]	_	_	_	_	_	_	_	_
Glyma.01G069300	4.5315700808025	1.28044740260278	1.815319802728	1.96216104639851e-12	4.49361624988344e-12	up	yes	4.75226562227312	4.55127662059318	4.29116799954119	1.88137759252598	1.03829101214223	0.921673603140124	Gm01	11696146	11696742	+	Glyma.01G069300	--	GO:0006351|transcription, DNA-templated	GO:0005634|nucleus	GO:0003677|DNA binding; GO:0003700|DNA-binding transcription factor activity	--	--	597	NP_001236950.1	NP_001236950.1 bZIP transcription factor bZIP35 [Glycine max]	sp|Q9FMC2|BZP43_ARATH	sp|Q9FMC2|BZP43_ARATH Basic leucine zipper 43 OS=Arabidopsis thaliana GN=BZIP43 PE=1 SV=1	_	_	_	_	_	PF00170.18|bZIP_1|bZIP transcription factor|Glyma.01G069300.1|m.1116:83-141;PF07716.12|bZIP_2|Basic region leucine zipper|Glyma.01G069300.1|m.1116:81-127;PF03131.14|bZIP_Maf|bZIP Maf transcription factor|Glyma.01G069300.1|m.1116:83-144
Glyma.01G069500	1.85588554169682	6.73985853369415	-1.85499677567166	8.57857885073519e-62	5.67034086941909e-61	down	yes	1.98340770233579	1.78195836294737	1.8022905598073	6.16765084766663	7.12470356683386	6.92722118658196	Gm01	11716239	11721615	+	Glyma.01G069500	--	GO:0006457|protein folding; GO:0006458|'de novo' protein folding; GO:0042026|protein refolding; GO:0061077|chaperone-mediated protein folding	GO:0005829|cytosol; GO:0009507|chloroplast; GO:0009570|chloroplast stroma; GO:0009941|chloroplast envelope	GO:0005524|ATP binding; GO:0044183|protein folding chaperone; GO:0051082|unfolded protein binding	ko:K04077|groEL,HSPD1	ko03018|RNA degradation; ko04212|Longevity regulating pathway - worm; ko04940|Type I diabetes mellitus; ko05134|Legionellosis; ko05152|Tuberculosis	1818	XP_003516734.2	XP_003516734.2 ruBisCO large subunit-binding protein subunit beta, chloroplastic isoform X1 [Glycine max]	sp|Q9C667|CPNB4_ARATH	sp|Q9C667|CPNB4_ARATH Chaperonin 60 subunit beta 4, chloroplastic OS=Arabidopsis thaliana GN=CPN60B4 PE=1 SV=1	_	_	_	_	_	PF00118.21|Cpn60_TCP1|TCP-1/cpn60 chaperonin family|Glyma.01G069500.1|m.1118:54-557
Glyma.01G071300	363.283478160595	104.732613961053	1.79428695243788	0	0	up	yes	362.902373887133	369.069470969995	357.878589624657	104.308030551091	103.572068680228	106.31774265184	Gm01	12886584	12887651	+	Glyma.01G071300	--	GO:0006557|S-adenosylmethioninamine biosynthetic process; GO:0006597|spermine biosynthetic process; GO:0008295|spermidine biosynthetic process	--	GO:0004014|adenosylmethionine decarboxylase activity	ko:K01611|speD,AMD1	ko00270|Cysteine and methionine metabolism; ko00330|Arginine and proline metabolism; ko01100|Metabolic pathways	1068	XP_006573201.1	XP_006573201.1 S-adenosylmethionine decarboxylase proenzyme [Glycine max]	sp|Q9M4D8|DCAM_VICFA	sp|Q9M4D8|DCAM_VICFA S-adenosylmethionine decarboxylase proenzyme OS=Vicia faba GN=SAMDC PE=2 SV=1	_	_	_	_	_	PF01536.13|SAM_decarbox|Adenosylmethionine decarboxylase|Glyma.01G071300.2|m.1135:9-332
Glyma.01G071400	258.007599814685	77.3939031874139	1.73699125466572	2.35787202685105e-113	2.83468245399396e-112	up	yes	249.338825387991	252.989466825854	271.69450723021	79.0387630815639	71.2184521428959	81.9244943377819	Gm01	12886160	12886412	+	Glyma.01G071400	--	--	--	--	--	--	162	KRH75225.1	KRH75225.1 hypothetical protein GLYMA_01G071400 [Glycine max]	_	_	_	_	_	_	_	_
Glyma.01G071700	5.52687380569511	14.1210747063403	-1.35172764468947	5.1709665923818e-73	3.99018456032502e-72	down	yes	5.48272445683765	5.48902303158693	5.60887392866075	13.9645403041382	13.8553856167038	14.543298198179	Gm01	12937603	12941435	+	Glyma.01G071700	--	GO:0006468|protein phosphorylation; GO:0007166|cell surface receptor signaling pathway; GO:0016032|viral process; GO:0034504|protein localization to nucleus; GO:0040015|negative regulation of multicellular organism growth; GO:0046777|protein autophosphorylation; GO:0051607|defense response to virus	GO:0005654|nucleoplasm; GO:0005737|cytoplasm; GO:0005886|plasma membrane; GO:0016021|integral component of membrane	GO:0004672|protein kinase activity; GO:0004675|transmembrane receptor protein serine/threonine kinase activity; GO:0005524|ATP binding	--	--	1866	XP_003517902.1	XP_003517902.1 protein NSP-INTERACTING KINASE 2 [Glycine max]	sp|Q9LFS4|NIK1_ARATH	sp|Q9LFS4|NIK1_ARATH Protein NSP-INTERACTING KINASE 1 OS=Arabidopsis thaliana GN=NIK1 PE=1 SV=1	_	_	_	_	_	PF00069.22|Pkinase|Protein kinase domain|Glyma.01G071700.1|m.1137:302-567;PF07714.14|Pkinase_Tyr|Protein tyrosine kinase|Glyma.01G071700.1|m.1137:304-570;PF13855.3|LRR_8|Leucine rich repeat|Glyma.01G071700.1|m.1137:97-157;PF13855.3|LRR_8|Leucine rich repeat|Glyma.01G071700.1|m.1137:122-181;PF08263.9|LRRNT_2|Leucine rich repeat N-terminal domain|Glyma.01G071700.1|m.1137:31-70;PF00560.30|LRR_1|Leuc…
Glyma.01G074500	19.8188724315097	4.85380594391135	2.02744506666274	3.66279277546891e-86	3.29101351930764e-85	up	yes	19.3173463869234	20.2772933097293	19.8619775978764	4.39764546468852	5.45908214494691	4.70469022209863	Gm01	14148049	14151182	-	Glyma.01G074500	--	--	--	--	--	--	945	XP_006606961.1	XP_006606961.1 uncharacterized protein LOC100780830 isoform X1 [Glycine max]	_	_	_	_	_	_	_	PF00300.19|His_Phos_1|Histidine phosphatase superfamily (branch 1)|Glyma.01G074500.1|m.1153:69-169;PF00300.19|His_Phos_1|Histidine phosphatase superfamily (branch 1)|Glyma.01G074500.1|m.1153:203-257
Glyma.01G074600	65.2224215238924	9.96458941344036	2.70925982284016	0	0	up	yes	64.4436536147949	65.3057334929625	65.9178774639198	10.4669329717521	10.1339075526415	9.29292771592749	Gm01	14362010	14363404	+	Glyma.01G074600	--	GO:0008152|metabolic process	--	GO:0050505|hydroquinone glucosyltransferase activity	ko:K08237|E2.4.1.218	--	1395	XP_003556942.1	XP_003556942.1 hydroquinone glucosyltransferase [Glycine max]	sp|Q9AR73|HQGT_RAUSE	sp|Q9AR73|HQGT_RAUSE Hydroquinone glucosyltransferase OS=Rauvolfia serpentina GN=AS PE=1 SV=1	_	_	_	_	_	PF00201.15|UDPGT|UDP-glucoronosyl and UDP-glucosyl transferase|Glyma.01G074600.1|m.1158:263-391
Glyma.01G074800	1.23012841569297	9.06500719893044	-2.87140926767639	3.836898263663e-61	2.51373586397914e-60	down	yes	1.06811033367674	1.30052274476711	1.32175216863505	9.60997619079641	9.50558460034176	8.07946080565315	Gm01	16686471	16690079	-	Glyma.01G074800	--	--	--	--	--	--	711	NP_001242683.2	NP_001242683.2 uncharacterized protein LOC100795590 [Glycine max]	_	_	_	_	_	_	_	_
Glyma.01G075100	13.4635779899549	6.16535154741536	1.1255398448634	1.32685185331119e-09	2.68750734371903e-09	up	yes	10.0193870894747	15.0457468820286	15.3255999983614	7.13131696976516	5.46242307649216	5.90231459598877	Gm01	16948594	16948992	+	Glyma.01G075100	--	GO:0046686|response to cadmium ion; GO:0070125|mitochondrial translational elongation	GO:0005739|mitochondrion	GO:0003746|translation elongation factor activity; GO:0003924|GTPase activity; GO:0005525|GTP binding	ko:K02355|fusA,GFM,EFG	--	399	KRH75280.1	KRH75280.1 hypothetical protein GLYMA_01G075100 [Glycine max]	sp|F4IW10|EFGM2_ARATH	sp|F4IW10|EFGM2_ARATH Elongation factor G-2, mitochondrial OS=Arabidopsis thaliana GN=MEFG2 PE=1 SV=1	_	_	_	_	_	PF00009.24|GTP_EFTU|Elongation factor Tu GTP binding domain|Glyma.01G075100.1|m.1175:61-132
Glyma.01G075300	11.5782440488594	4.78919733917779	1.27179693139407	3.18139623811378e-19	9.22058816224904e-19	up	yes	10.6978632505515	11.9515386116047	12.0853302844221	5.03012536260221	5.03287473495936	4.30459191997179	Gm01	16966516	16968364	+	Glyma.01G075300	--	GO:0070125|mitochondrial translational elongation	GO:0005739|mitochondrion	GO:0003746|translation elongation factor activity; GO:0003924|GTPase activity; GO:0005524|ATP binding; GO:0005525|GTP binding	ko:K02355|fusA,GFM,EFG	--	588	KRH75282.1	KRH75282.1 hypothetical protein GLYMA_01G075300 [Glycine max]	sp|Q9C641|EFGM1_ARATH	sp|Q9C641|EFGM1_ARATH Elongation factor G-1, mitochondrial OS=Arabidopsis thaliana GN=MEFG1 PE=1 SV=1	_	_	_	_	_	PF00009.24|GTP_EFTU|Elongation factor Tu GTP binding domain|Glyma.01G075300.1|m.1177:23-129
Glyma.01G075400	24.4372823890156	10.9059001114823	1.16324300303183	8.56633648572488e-40	3.99578827295703e-39	up	yes	25.5276225809893	23.9819374056238	23.8022871804338	10.6874923203794	9.55812081637538	12.4720871976922	Gm01	17001866	17021046	+	Glyma.01G075400	--	GO:0046686|response to cadmium ion; GO:0070125|mitochondrial translational elongation	GO:0005739|mitochondrion	GO:0003746|translation elongation factor activity; GO:0003924|GTPase activity; GO:0005525|GTP binding	ko:K02355|fusA,GFM,EFG	--	1410	XP_003516805.1	XP_003516805.1 elongation factor G-2, mitochondrial isoform X1 [Glycine max]	sp|F4IW10|EFGM2_ARATH	sp|F4IW10|EFGM2_ARATH Elongation factor G-2, mitochondrial OS=Arabidopsis thaliana GN=MEFG2 PE=1 SV=1	_	_	_	_	_	PF03764.15|EFG_IV|Elongation factor G, domain IV|Glyma.01G075400.2|m.1178:248-368;PF14492.3|EFG_II|Elongation Factor G, domain II|Glyma.01G075400.2|m.1178:173-247;PF00679.21|EFG_C|Elongation factor G C-terminus|Glyma.01G075400.2|m.1178:371-457;PF03144.22|GTP_EFTU_D2|Elongation factor Tu domain 2|Glyma.01G075400.2|m.1178:94-160
Glyma.01G075800	0.270877600639174	1.13880001326797	-2.03211418847639	2.84693685178361e-10	5.93705137290025e-10	down	yes	0.334617535412159	0.284751653515185	0.193263612990179	0.999217056647662	1.33414347278412	1.08303951037213	Gm01	17175040	17181309	+	Glyma.01G075800	--	GO:0006351|transcription, DNA-templated; GO:0006355|regulation of transcription, DNA-templated	GO:0005634|nucleus	GO:0003677|DNA binding; GO:0046872|metal ion binding	--	--	1035	XP_003517942.1	XP_003517942.1 squamosa promoter-binding-like protein 7 isoform X1 [Glycine max]	sp|Q01JD1|SPL7_ORYSI	sp|Q01JD1|SPL7_ORYSI Squamosa promoter-binding-like protein 7 OS=Oryza sativa subsp. indica GN=SPL7 PE=2 SV=1	_	_	_	_	_	PF03110.11|SBP|SBP domain|Glyma.01G075800.1|m.1181:179-252
Glyma.01G076100	1.15618497225563	3.16647485358168	-1.44562996108158	5.91202750926783e-10	1.21522040775386e-09	down	yes	1.03464093629995	1.43420045468826	0.999713525778669	3.54501264215676	2.80590457183959	3.1485073467487	Gm01	17605317	17615146	+	Glyma.01G076100	--	--	GO:0009534|chloroplast thylakoid	--	--	--	726	XP_006573219.1	XP_006573219.1 probable plastid-lipid-associated protein 11, chloroplastic isoform X2 [Glycine max]	sp|O81304|PAP11_ARATH	sp|O81304|PAP11_ARATH Probable plastid-lipid-associated protein 11, chloroplastic OS=Arabidopsis thaliana GN=PAP11 PE=2 SV=1	_	_	_	_	_	PF04755.9|PAP_fibrillin|PAP_fibrillin|Glyma.01G076100.1|m.1195:40-204
Glyma.01G076700	2.93056266402875	0.50436037597478	2.5152408216929	3.05333899362489e-12	6.93574645724702e-12	up	yes	3.16499618083116	2.62804429350343	2.99864751775167	0.60143637094405	0.602273352360001	0.309371404620288	Gm01	18276733	18277425	+	Glyma.01G076700	--	--	--	--	--	--	498	KHN25005.1	KHN25005.1 hypothetical protein glysoja_047817 [Glycine soja]	_	_	_	_	_	_	_	_
Glyma.01G076900	0.951125975996286	8.61676211575024	-3.16602172962813	6.46606823584661e-118	8.198445699629e-117	down	yes	0.801247399155949	1.0330949908155	1.01903553801741	9.05397595671165	8.27699413221545	8.51931625832362	Gm01	18427983	18433381	+	Glyma.01G076900	--	GO:0006351|transcription, DNA-templated; GO:0006355|regulation of transcription, DNA-templated; GO:0009567|double fertilization forming a zygote and endosperm	GO:0005634|nucleus; GO:0009506|plasmodesma	GO:0003677|DNA binding; GO:0003700|DNA-binding transcription factor activity; GO:0046983|protein dimerization activity	--	--	1377	XP_003516808.1	XP_003516808.1 transcription factor UNE10 [Glycine max]	sp|Q8GZ38|UNE10_ARATH	sp|Q8GZ38|UNE10_ARATH Transcription factor UNE10 OS=Arabidopsis thaliana GN=UNE10 PE=2 SV=1	_	_	_	_	_	PF00010.23|HLH|Helix-loop-helix DNA-binding domain|Glyma.01G076900.1|m.1199:275-320
Glyma.01G077700	0.323054104515806	3.19392591755835	-3.26601232284516	4.6266473461018e-37	2.05738019600383e-36	down	yes	0.285537698922811	0.322140353793692	0.361484260830915	3.81515768593075	3.31446737282466	2.45215269391965	Gm01	19647541	19649495	+	Glyma.01G077700	--	GO:0006810|transport	GO:0005886|plasma membrane; GO:0016021|integral component of membrane	GO:0022857|transmembrane transporter activity	--	--	1104	XP_003516812.1	XP_003516812.1 WAT1-related protein At3g28050 [Glycine max]	sp|Q94JU2|WTR18_ARATH	sp|Q94JU2|WTR18_ARATH WAT1-related protein At3g28050 OS=Arabidopsis thaliana GN=At3g28050 PE=2 SV=1	_	_	_	_	_	PF00892.17|EamA|EamA-like transporter family|Glyma.01G077700.1|m.1216:24-153
Glyma.01G078600	5.30350778539252	0.301903635426679	4.09049231714517	1.99176155813651e-45	1.0266436672716e-44	up	yes	5.68358649455741	5.48973347861411	4.73720338300604	0.313113379496857	0.382231307973277	0.210366218809904	Gm01	20521203	20522917	+	Glyma.01G078600	--	--	--	--	--	--	834	XP_006573228.1	XP_006573228.1 uncharacterized protein LOC100787153 isoform X1 [Glycine max]	_	_	_	_	_	_	_	PF04640.11|PLATZ|PLATZ transcription factor|Glyma.01G078600.1|m.1226:93-164
Glyma.01G078700	48.8787267490643	0.617575707980859	6.2835685123048	3.22455753175852e-64	2.21109738109545e-63	up	yes	48.467364763804	47.7300047346835	50.4388107487054	0.716054367865764	0.655589354044329	0.481083402032485	Gm01	20572292	20572474	+	Glyma.01G078700	--	--	--	--	--	--	183	KHN21817.1	KHN21817.1 hypothetical protein glysoja_042914 [Glycine soja]	_	_	_	_	_	_	_	_
Glyma.01G078800	0.135566444245508	4.5209850609452	-4.96007500305057	8.60012669842767e-07	1.51408930626786e-06	down	yes	0.0740506506015465	0	0.332648682134976	5.80456032422746	3.15174158449477	4.60665327411338	Gm01	20715032	20715418	+	Glyma.01G078800	--	--	GO:0005576|extracellular region	--	--	--	387	NP_001235244.1	NP_001235244.1 alpha-amylase inhibitor/lipid transfer/seed storage family protein precursor [Glycine max]	sp|Q8RW93|LBP65_ARATH	sp|Q8RW93|LBP65_ARATH Putative lipid-binding protein At4g00165 OS=Arabidopsis thaliana GN=At4g00165 PE=2 SV=1	_	_	_	_	_	PF14547.3|Hydrophob_seed|Hydrophobic seed protein|Glyma.01G078800.1|m.1227:44-128;PF14368.3|LTP_2|Probable lipid transfer|Glyma.01G078800.1|m.1227:41-127;PF00234.19|Tryp_alpha_amyl|Protease inhibitor/seed storage/LTP family|Glyma.01G078800.1|m.1227:48-127
Glyma.01G080700	5.3584968398948	12.3896429542754	-1.20770847867642	8.753668044357e-32	3.49439789312833e-31	down	yes	5.75232981843518	5.34202274327558	4.98113795797364	12.5833715410483	12.2793790213946	12.3061783003833	Gm01	22919618	22934935	+	Glyma.01G080700	--	GO:0010584|pollen exine formation; GO:0080110|sporopollenin biosynthetic process	GO:0005829|cytosol	GO:0016491|oxidoreductase activity; GO:0050662|coenzyme binding	--	--	960	KHN24189.1	KHN24189.1 Bifunctional dihydroflavonol 4-reductase/flavanone 4-reductase [Glycine soja]	sp|Q9CA28|TKPR2_ARATH	sp|Q9CA28|TKPR2_ARATH Tetraketide alpha-pyrone reductase 2 OS=Arabidopsis thaliana GN=TKPR2 PE=1 SV=1	_	_	_	_	_	PF01370.18|Epimerase|NAD dependent epimerase/dehydratase family|Glyma.01G080700.1|m.1249:5-241;PF01073.16|3Beta_HSD|3-beta hydroxysteroid dehydrogenase/isomerase family|Glyma.01G080700.1|m.1249:6-236;PF13460.3|NAD_binding_10|NAD(P)H-binding|Glyma.01G080700.1|m.1249:8-188;PF07993.9|NAD_binding_4|Male sterility protein|Glyma.01G080700.1|m.1249:6-218;PF16363.2|GDP_Man_Dehyd|GDP-mannose 4,6 dehydrata…
Glyma.01G081050	36.0729817125267	14.5421646054682	1.31008479333114	1.06868641006924e-19	3.14411173882789e-19	up	yes	35.5158312692802	31.5519130521871	41.1512008161129	16.2397458558274	14.7829796009184	12.6037683596587	Gm01	23367782	23368154	+	Glyma.01G081050	--	--	--	--	--	--	234	KHN25023.1	KHN25023.1 Ethylene-responsive transcription factor ERF118 [Glycine soja]	_	_	_	_	_	_	_	_
Glyma.01G081100	23.0351899500211	8.51817332695675	1.43415699423718	5.7773450732809e-65	3.9977258757231e-64	up	yes	22.8798594878794	22.2436182357159	23.9820921264681	9.10824455714966	8.04477456000006	8.40150086372053	Gm01	23368266	23369381	+	Glyma.01G081100	--	GO:0006351|transcription, DNA-templated; GO:0009873|ethylene-activated signaling pathway	GO:0005634|nucleus	GO:0003677|DNA binding; GO:0003700|DNA-binding transcription factor activity	--	--	1116	XP_006573237.1	XP_006573237.1 ethylene-responsive transcription factor ERF118 [Glycine max]	sp|Q9CA27|EF118_ARATH	sp|Q9CA27|EF118_ARATH Ethylene-responsive transcription factor ERF118 OS=Arabidopsis thaliana GN=ERF118 PE=2 SV=1	_	_	_	_	_	PF00847.17|AP2|AP2 domain|Glyma.01G081100.1|m.1254:109-158
Glyma.01G081900	0.246405870547218	1.6259787049019	-2.67365277051672	1.44355500739725e-18	4.10739389649604e-18	down	yes	0.155073602720771	0.184749584721162	0.399394424199721	1.76932296030158	1.4571017353056	1.65151141909853	Gm01	23862851	23877384	+	Glyma.01G081900	--	GO:0006086|acetyl-CoA biosynthetic process from pyruvate; GO:0006096|glycolytic process	GO:0009507|chloroplast; GO:0009534|chloroplast thylakoid; GO:0009570|chloroplast stroma; GO:0009941|chloroplast envelope; GO:0016020|membrane; GO:0022626|cytosolic ribosome	GO:0004742|dihydrolipoyllysine-residue acetyltransferase activity	ko:K00627|DLAT,aceF,pdhC	ko00010|Glycolysis / Gluconeogenesis; ko00020|Citrate cycle (TCA cycle); ko00620|Pyruvate metabolism; ko01100|Metabolic pathways; ko01110|Biosynthesis of secondary metabolites; ko01120|Microbial metabolism in diverse environments; ko01130|Biosynthesis of antibiotics; ko01200|Carbon metabolism	1386	XP_003517978.1	XP_003517978.1 dihydrolipoyllysine-residue acetyltransferase component 4 of pyruvate dehydrogenase complex, chloroplastic [Glycine max]	sp|Q9SQI8|ODP24_ARATH	sp|Q9SQI8|ODP24_ARATH Dihydrolipoyllysine-residue acetyltransferase component 4 of pyruvate dehydrogenase complex, chloroplastic OS=Arabidopsis thaliana GN=LTA2 PE=2 SV=1	_	_	_	_	_	PF00198.20|2-oxoacid_dh|2-oxoacid dehydrogenases acyltransferase (catalytic domain)|Glyma.01G081900.1|m.1267:241-459;PF00364.19|Biotin_lipoyl|Biotin-requiring enzyme|Glyma.01G081900.1|m.1267:50-120;PF02817.14|E3_binding|e3 binding domain|Glyma.01G081900.1|m.1267:167-201
Glyma.01G082000	7.76298228499176	16.3097379752332	-1.07007776063831	3.47092255159873e-27	1.25127106508168e-26	down	yes	7.35460576726687	8.89631923595353	7.03802185175487	16.8790278867709	16.5547592932276	15.4954267457012	Gm01	23922530	23925391	-	Glyma.01G082000	--	--	--	--	ko:K01246|tag	ko03410|Base excision repair	1017	XP_003516830.1	XP_003516830.1 uncharacterized protein LOC100810677 [Glycine max]	_	_	_	_	_	_	_	PF03352.10|Adenine_glyco|Methyladenine glycosylase|Glyma.01G082000.1|m.1268:149-323
Glyma.01G082400	93.3026834756791	33.5474631913245	1.4754395339612	5.5770514860176e-178	1.17272808282122e-176	up	yes	96.6857952494219	89.2742837743271	93.9479714032884	32.7063326061489	33.8293819121749	34.1066750556497	Gm01	24079810	24082646	+	Glyma.01G082400	--	--	--	--	--	--	2025	NP_001235277.2	NP_001235277.2 agenet and bromo-adjacent homology domain-containing protein [Glycine max]	_	_	_	_	_	_	_	PF05641.9|Agenet|Agenet domain|Glyma.01G082400.1|m.1271:376-452;PF01426.15|BAH|BAH domain|Glyma.01G082400.1|m.1271:146-253
Glyma.01G083000	14.3622555005168	2.39894827712141	2.57681116525873	4.40386886072347e-96	4.43861569836571e-95	up	yes	13.9150153871097	13.3454136903903	15.8263374240504	2.40946724349739	2.77165004135573	2.01572754651111	Gm01	24231850	24233668	+	Glyma.01G083000	--	--	--	--	ko:K19476|IST1	ko04144|Endocytosis	1212	NP_001239723.1	NP_001239723.1 uncharacterized protein LOC100812818 [Glycine max]	_	_	_	_	_	_	_	PF03398.11|Ist1|Regulator of Vps4 activity in the MVB pathway|Glyma.01G083000.1|m.1277:19-182
Glyma.01G084500	2.72692952551775	11.1592863071912	-2.02890681206651	1.02181430411668e-86	9.22228644363791e-86	down	yes	2.55426450672769	2.95853700924127	2.6679870605843	11.4624293141742	10.8671061404087	11.1483234669908	Gm01	24897112	24907280	-	Glyma.01G084500	--	--	--	--	--	--	1380	XP_006573246.1	XP_006573246.1 CTL-like protein DDB_G0274487 isoform X1 [Glycine max]	_	_	_	_	_	_	_	PF04515.9|Choline_transpo|Plasma-membrane choline transporter|Glyma.01G084500.1|m.1295:120-414
Glyma.01G084600	1.50551544754094	9.10378721699223	-2.58824213032731	4.2146913162339e-90	3.96006822927795e-89	down	yes	1.37871623697312	1.64255713261371	1.495272973036	8.43995039308289	10.4306293824393	8.44078187545449	Gm01	25058317	25059771	-	Glyma.01G084600	--	GO:0009414|response to water deprivation; GO:0009627|systemic acquired resistance; GO:0009737|response to abscisic acid; GO:0030163|protein catabolic process	GO:0005783|endoplasmic reticulum	GO:0003677|DNA binding; GO:0004190|aspartic-type endopeptidase activity; GO:0070001|aspartic-type peptidase activity	--	--	1455	XP_003517994.1	XP_003517994.1 protein ASPARTIC PROTEASE IN GUARD CELL 1 [Glycine max]	sp|Q9LS40|ASPG1_ARATH	sp|Q9LS40|ASPG1_ARATH Protein ASPARTIC PROTEASE IN GUARD CELL 1 OS=Arabidopsis thaliana GN=ASPG1 PE=1 SV=1	_	_	_	_	_	PF14543.3|TAXi_N|Xylanase inhibitor N-terminal|Glyma.01G084600.1|m.1296:149-306;PF14541.3|TAXi_C|Xylanase inhibitor C-terminal|Glyma.01G084600.1|m.1296:329-480;PF00026.20|Asp|Eukaryotic aspartyl protease|Glyma.01G084600.1|m.1296:148-480
Glyma.01G084700	3.69193384283261	8.52693908624443	-1.20543977215201	8.46441863161321e-11	1.80513928761603e-10	down	yes	4.50071310050361	3.19166750527904	3.38342092271517	9.07985790461285	9.39958240520823	7.1013769489122	Gm01	25112337	25115513	-	Glyma.01G084700	--	GO:0030163|protein catabolic process	GO:0005840|ribosome; GO:0009570|chloroplast stroma	GO:0008233|peptidase activity	ko:K06891|clpS	--	468	NP_001235414.1	NP_001235414.1 uncharacterized protein LOC100500511 [Glycine max]	sp|Q9SX29|CLPS1_ARATH	sp|Q9SX29|CLPS1_ARATH ATP-dependent Clp protease adapter protein CLPS1, chloroplastic OS=Arabidopsis thaliana GN=CPLS1 PE=1 SV=1	_	_	_	_	_	PF02617.14|ClpS|ATP-dependent Clp protease adaptor protein ClpS|Glyma.01G084700.1|m.1297:74-141
Glyma.01G085700	2.37738781118625	0.0756205154990871	4.80133260731974	1.52467784274155e-31	6.04676595144025e-31	up	yes	2.72929540788557	2.36574211819867	2.0371259074745	0.0685703554785112	0.0292973997045451	0.128993791314205	Gm01	25407341	25409562	+	Glyma.01G085700	--	GO:0008152|metabolic process	GO:0043231|intracellular membrane-bounded organelle	GO:0080043|quercetin 3-O-glucosyltransferase activity; GO:0080044|quercetin 7-O-glucosyltransferase activity	--	--	1365	XP_003516841.1	XP_003516841.1 UDP-glycosyltransferase 83A1 [Glycine max]	sp|Q9SGA8|U83A1_ARATH	sp|Q9SGA8|U83A1_ARATH UDP-glycosyltransferase 83A1 OS=Arabidopsis thaliana GN=UGT83A1 PE=2 SV=1	_	_	_	_	_	PF00201.15|UDPGT|UDP-glucoronosyl and UDP-glucosyl transferase|Glyma.01G085700.1|m.1304:262-427
Glyma.01G086000	27.0347035275693	6.4317496302847	2.06982158821673	5.06798932897141e-127	6.98964464388305e-126	up	yes	25.8860523749055	27.581361550207	27.6366966575955	7.041357696064	5.64092537086537	6.61296582392474	Gm01	25559853	25567951	-	Glyma.01G086000	--	GO:0000460|maturation of 5.8S rRNA; GO:0000470|maturation of LSU-rRNA	GO:0005654|nucleoplasm; GO:0005730|nucleolus; GO:0009506|plasmodesma; GO:0030687|preribosome, large subunit precursor; GO:0070545|PeBoW complex; GO:0080008|Cul4-RING E3 ubiquitin ligase complex	--	ko:K14863|YTM1,WDR12	--	1308	XP_003516844.1	XP_003516844.1 ribosome biogenesis protein WDR12 homolog isoform X1 [Glycine max]	sp|Q9LF27|WDR12_ARATH	sp|Q9LF27|WDR12_ARATH Ribosome biogenesis protein WDR12 homolog OS=Arabidopsis thaliana GN=WDR12 PE=1 SV=1	_	_	_	_	_	PF00400.29|WD40|WD domain, G-beta repeat|Glyma.01G086000.1|m.1306:145-185;PF00400.29|WD40|WD domain, G-beta repeat|Glyma.01G086000.1|m.1306:202-235;PF00400.29|WD40|WD domain, G-beta repeat|Glyma.01G086000.1|m.1306:267-301;PF00400.29|WD40|WD domain, G-beta repeat|Glyma.01G086000.1|m.1306:316-343;PF00400.29|WD40|WD domain, G-beta repeat|Glyma.01G086000.1|m.1306:352-389;PF08154.9|NLE|NLE (NUC135) do…
Glyma.01G087700	2.31851954784794	6.15214690254462	-1.40402008233754	1.72423900053468e-41	8.30278407330742e-41	down	yes	2.35642180134349	2.31767316113682	2.28146368106352	5.91802791687802	6.53580397903233	6.0026088117235	Gm01	26633242	26644790	-	Glyma.01G087700	--	--	--	--	--	--	1929	XP_003518009.1	XP_003518009.1 receptor-like protein 4 [Glycine max]	_	_	_	_	_	_	_	PF12819.4|Malectin_like|Carbohydrate-binding protein of the ER|Glyma.01G087700.1|m.1328:43-380;PF11721.5|Malectin|Di-glucose binding within endoplasmic reticulum|Glyma.01G087700.1|m.1328:215-376
Glyma.01G087900	0.92831728258615	3.49947246196418	-1.90310644009932	2.07159621852109e-24	6.97354246201132e-24	down	yes	0.818080327709646	0.697339118800464	1.26953240124834	3.85405733292455	3.21726505665526	3.42709499631273	Gm01	26716073	26721678	+	Glyma.01G087900	--	GO:0007623|circadian rhythm; GO:0009643|photosynthetic acclimation; GO:0042548|regulation of photosynthesis, light reaction	GO:0009507|chloroplast; GO:0009535|chloroplast thylakoid membrane; GO:0042651|thylakoid membrane	GO:0004672|protein kinase activity; GO:0004674|protein serine/threonine kinase activity; GO:0005524|ATP binding	--	--	1734	XP_003516854.1	XP_003516854.1 serine/threonine-protein kinase STN7, chloroplastic [Glycine max]	sp|Q9S713|STT7_ARATH	sp|Q9S713|STT7_ARATH Serine/threonine-protein kinase STN7, chloroplastic OS=Arabidopsis thaliana GN=STN7 PE=1 SV=1	_	_	_	_	_	PF00069.22|Pkinase|Protein kinase domain|Glyma.01G087900.1|m.1334:153-344;PF07714.14|Pkinase_Tyr|Protein tyrosine kinase|Glyma.01G087900.1|m.1334:152-344
Glyma.01G088300	0.896728846629005	3.40140672788332	-1.91162368315464	4.52619483421524e-22	1.4275469503475e-21	down	yes	1.01353145120419	0.754680001248247	0.921975087434579	3.87304283702763	3.41213681041728	2.91904053620506	Gm01	26864509	26867664	-	Glyma.01G088300	--	GO:0006351|transcription, DNA-templated; GO:0006355|regulation of transcription, DNA-templated	GO:0005634|nucleus	GO:0003677|DNA binding; GO:0003700|DNA-binding transcription factor activity; GO:0046983|protein dimerization activity	--	--	1131	XP_006573268.1	XP_006573268.1 transcription factor bHLH30 [Glycine max]	sp|Q9S7Y1|BH030_ARATH	sp|Q9S7Y1|BH030_ARATH Transcription factor bHLH30 OS=Arabidopsis thaliana GN=BHLH30 PE=1 SV=1	_	_	_	_	_	PF00010.23|HLH|Helix-loop-helix DNA-binding domain|Glyma.01G088300.1|m.1336:181-227
Glyma.01G089300	0.397598526271071	1.53880616506988	-1.92593586006587	7.88486412057038e-27	2.81689599413736e-26	down	yes	0.364751037483159	0.371914196693581	0.456130344636473	1.63564003769898	1.37567769510506	1.6051007624056	Gm01	27072778	27081404	-	Glyma.01G089300	--	GO:0009902|chloroplast relocation	GO:0009507|chloroplast; GO:0009707|chloroplast outer membrane	--	--	--	2907	XP_006573276.1	XP_006573276.1 protein CHUP1, chloroplastic [Glycine max]	sp|Q9LI74|CHUP1_ARATH	sp|Q9LI74|CHUP1_ARATH Protein CHUP1, chloroplastic OS=Arabidopsis thaliana GN=CHUP1 PE=1 SV=1	_	_	_	_	_	_
Glyma.01G090400	55.0151525029891	3.34356656333731	4.03632309575937	2.35988071924176e-147	3.87336148658223e-146	up	yes	55.4549732744329	56.1541500928794	53.436334141655	3.87530777435923	2.52574424821289	3.62964766743982	Gm01	27376402	27376686	+	Glyma.01G090400	--	GO:0010227|floral organ abscission	GO:0005615|extracellular space	--	--	--	285	KRH75534.1	KRH75534.1 hypothetical protein GLYMA_01G090400 [Glycine max]	sp|Q29PV4|IDL1_ARATH	sp|Q29PV4|IDL1_ARATH Protein IDA-LIKE 1 OS=Arabidopsis thaliana GN=IDL1 PE=1 SV=1	_	_	_	_	_	_
Glyma.01G091300	5.45453130949877	28.1186675155046	-2.36387154531078	8.95474938972353e-35	3.80680091530974e-34	down	yes	5.69800269365584	4.49233200743035	6.17325922741013	31.9658155399123	28.0638249801432	24.3263620264584	Gm01	27677312	27677808	+	Glyma.01G091300	--	--	--	--	--	--	171	KRH75543.1	KRH75543.1 hypothetical protein GLYMA_01G091300 [Glycine max]	_	_	_	_	_	_	_	_
Glyma.01G091400	107.993231949738	2.52230637206536	5.41447871448797	0	0	up	yes	108.331628333175	109.063838180392	106.584229335648	2.8552766530615	2.46730800596632	2.24433445716826	Gm01	27679737	27681505	-	Glyma.01G091400	--	GO:0009813|flavonoid biosynthetic process	--	GO:0016210|naringenin-chalcone synthase activity	ko:K00660|CHS	ko00941|Flavonoid biosynthesis; ko01100|Metabolic pathways; ko01110|Biosynthesis of secondary metabolites; ko04712|Circadian rhythm - plant	1167	XP_003516867.1	XP_003516867.1 chalcone synthase 6 [Glycine max]	sp|P30080|CHS6_SOYBN	sp|P30080|CHS6_SOYBN Chalcone synthase 6 OS=Glycine max GN=CHS6 PE=3 SV=1	_	_	_	_	_	PF00195.16|Chal_sti_synt_N|Chalcone and stilbene synthases, N-terminal domain|Glyma.01G091400.1|m.1367:5-228;PF02797.12|Chal_sti_synt_C|Chalcone and stilbene synthases, C-terminal domain|Glyma.01G091400.1|m.1367:237-387;PF08541.7|ACP_syn_III_C|3-Oxoacyl-[acyl-carrier-protein (ACP)] synthase III C terminal|Glyma.01G091400.1|m.1367:300-384;PF08392.9|FAE1_CUT1_RppA|FAE1/Type III polyketide synthase-…
Glyma.01G091800	1.21053016335837	6.06727191100383	-2.3159158934423	9.27350385803507e-94	9.07058778566109e-93	down	yes	1.38101658422998	1.16152748171916	1.08904642412598	6.02717840484414	6.13497537563074	6.03966195253661	Gm01	27925960	27931801	+	Glyma.01G091800	--	GO:0006817|phosphate ion transport; GO:0016036|cellular response to phosphate starvation	GO:0005802|trans-Golgi network; GO:0005886|plasma membrane; GO:0016021|integral component of membrane	--	--	--	2376	XP_003516868.1	XP_003516868.1 phosphate transporter PHO1 homolog 1 [Glycine max]	sp|Q93ZF5|PHO11_ARATH	sp|Q93ZF5|PHO11_ARATH Phosphate transporter PHO1 homolog 1 OS=Arabidopsis thaliana GN=PHO1-H1 PE=2 SV=1	_	_	_	_	_	PF03124.11|EXS|EXS family|Glyma.01G091800.1|m.1368:435-768;PF03105.16|SPX|SPX domain|Glyma.01G091800.1|m.1368:2-345
Glyma.01G092900	18.8224920764069	4.36355812349432	2.10634455020314	4.61518003173913e-186	1.03559174567452e-184	up	yes	19.105067855199	17.6387829816351	19.7236253923866	4.434025688874	4.02466614289877	4.63198253871018	Gm01	28099313	28106785	+	Glyma.01G092900	--	GO:0048194|Golgi vesicle budding	GO:0000139|Golgi membrane; GO:0005802|trans-Golgi network; GO:0005886|plasma membrane; GO:0016021|integral component of membrane	GO:0000287|magnesium ion binding; GO:0005524|ATP binding; GO:0140326|ATPase-coupled intramembrane lipid transporter activity	ko:K01530|E3.6.3.1	--	3597	XP_003516268.2	XP_003516268.2 putative phospholipid-transporting ATPase 9 [Glycine max]	sp|Q9SX33|ALA9_ARATH	sp|Q9SX33|ALA9_ARATH Putative phospholipid-transporting ATPase 9 OS=Arabidopsis thaliana GN=ALA9 PE=3 SV=1	_	_	_	_	_	PF16212.2|PhoLip_ATPase_C|Phospholipid-translocating P-type ATPase C-terminal|Glyma.01G092900.1|m.1374:893-1143;PF16209.2|PhoLip_ATPase_N|Phospholipid-translocating ATPase N-terminal|Glyma.01G092900.1|m.1374:48-114;PF13246.3|Cation_ATPase|Cation transport ATPase (P-type)|Glyma.01G092900.1|m.1374:533-625
Glyma.01G093902	22.9865666185998	9.12765595588789	1.33152245383488	6.01807711391803e-117	7.54349710122757e-116	up	yes	23.0419526591715	22.7856056594641	23.1321415371638	9.05292422869066	8.84231620165902	9.487727437314	Gm01	28626547	28693019	-	Glyma.01G093902	--	--	--	--	ko:K20224|IPO9,RANBP9	--	3081	XP_003516875.1	XP_003516875.1 importin-9 [Glycine max]	_	_	_	_	_	_	_	PF03810.16|IBN_N|Importin-beta N-terminal domain|Glyma.01G093902.1|m.1389:30-104
Glyma.01G094900	6.89536736004039	2.28250812980643	1.590791316765	6.90223786651299e-24	2.29069404410975e-23	up	yes	6.75220206389225	6.95046497040024	6.98343504582867	1.69246666439975	2.30084921241311	2.85420851260643	Gm01	29339154	29344971	+	Glyma.01G094900	--	GO:0006952|defense response; GO:0043068|positive regulation of programmed cell death	--	GO:0004197|cysteine-type endopeptidase activity	--	--	1095	XP_003516790.1	XP_003516790.1 metacaspase-1 [Glycine max]	sp|Q7XJE6|MCA1_ARATH	sp|Q7XJE6|MCA1_ARATH Metacaspase-1 OS=Arabidopsis thaliana GN=AMC1 PE=1 SV=1	_	_	_	_	_	PF00656.19|Peptidase_C14|Caspase domain|Glyma.01G094900.1|m.1404:71-350;PF06943.9|zf-LSD1|LSD1 zinc finger|Glyma.01G094900.1|m.1404:9-33
Glyma.01G096800	6.45693280828644	1.77978046764247	1.85329898172706	3.04564141702771e-26	1.07333841507092e-25	up	yes	6.73618340756585	6.6713712110345	5.96324380625896	1.39859880225998	1.81568109031013	2.12506151035729	Gm01	32103817	32104686	+	Glyma.01G096800	--	GO:0009960|endosperm development; GO:0080113|regulation of seed growth	GO:0043078|polar nucleus	--	--	--	870	XP_003517925.1	XP_003517925.1 protein HAIKU1 [Glycine max]	sp|O82170|IKU1_ARATH	sp|O82170|IKU1_ARATH Protein HAIKU1 OS=Arabidopsis thaliana GN=IKU1 PE=1 SV=1	_	_	_	_	_	PF05678.11|VQ|VQ motif|Glyma.01G096800.1|m.1434:46-71
Glyma.01G097000	8.19758404160298	18.654235971138	-1.18524693001131	1.84557380198935e-23	6.0502677493705e-23	down	yes	6.90892570112429	9.24120287109898	8.44262355258568	17.0073617499864	20.4604863518021	18.4948598116256	Gm01	32153862	32154506	-	Glyma.01G097000	--	GO:0009738|abscisic acid-activated signaling pathway; GO:0080163|regulation of protein serine/threonine phosphatase activity	GO:0005634|nucleus; GO:0005737|cytoplasm; GO:0005886|plasma membrane	GO:0004864|protein phosphatase inhibitor activity; GO:0010427|abscisic acid binding; GO:0038023|signaling receptor activity; GO:0042802|identical protein binding; GO:0042803|protein homodimerization activity	ko:K14496|PYL	ko04016|MAPK signaling pathway - plant; ko04075|Plant hormone signal transduction	645	NP_001240109.1	NP_001240109.1 abscisic acid receptor PYR1-like protein [Glycine max]	sp|Q8VZS8|PYL1_ARATH	sp|Q8VZS8|PYL1_ARATH Abscisic acid receptor PYL1 OS=Arabidopsis thaliana GN=PYL1 PE=1 SV=1	_	_	_	_	_	PF10604.6|Polyketide_cyc2|Polyketide cyclase / dehydrase and lipid transport|Glyma.01G097000.1|m.1436:57-197;PF03364.17|Polyketide_cyc|Polyketide cyclase / dehydrase and lipid transport|Glyma.01G097000.1|m.1436:59-192
Glyma.01G097400	8.86424502983091	0.0380354724460913	7.52938040111382	1.42619995589706e-69	1.05220423741685e-68	up	yes	9.27287576947255	8.65817969074597	8.6616796292742	0.0288439245695432	0.0513494486346997	0.0339130441340311	Gm01	32611595	32619510	-	Glyma.01G097400	--	GO:0006094|gluconeogenesis; GO:0009817|defense response to fungus, incompatible interaction; GO:0016036|cellular response to phosphate starvation; GO:0046686|response to cadmium ion	GO:0005634|nucleus; GO:0005730|nucleolus; GO:0005829|cytosol; GO:0016020|membrane	GO:0004612|phosphoenolpyruvate carboxykinase (ATP) activity; GO:0005524|ATP binding	ko:K01610|E4.1.1.49,pckA	ko00010|Glycolysis / Gluconeogenesis; ko00020|Citrate cycle (TCA cycle); ko00620|Pyruvate metabolism; ko00710|Carbon fixation in photosynthetic organisms; ko01100|Metabolic pathways; ko01110|Biosynthesis of secondary metabolites; ko01120|Microbial metabolism in diverse environments; ko01130|Biosynthesis of antibiotics; ko01200|Carbon metabolism	1947	XP_003516278.1	XP_003516278.1 phosphoenolpyruvate carboxykinase (ATP) isoform X2 [Glycine max]	sp|Q9T074|PCKA_ARATH	sp|Q9T074|PCKA_ARATH Phosphoenolpyruvate carboxykinase (ATP) OS=Arabidopsis thaliana GN=PCKA PE=1 SV=1	_	_	_	_	_	PF01293.17|PEPCK_ATP|Phosphoenolpyruvate carboxykinase|Glyma.01G097400.3|m.1443:127-594
Glyma.01G097500	10.4358904765359	4.13762154792322	1.33257931673584	2.46061512362756e-28	9.11328048882235e-28	up	yes	9.99891401767424	10.5474171015577	10.7613403103759	3.84891172900877	3.92434561930274	4.63960729545814	Gm01	32681748	32696647	-	Glyma.01G097500	--	GO:0060548|negative regulation of cell death	GO:0005739|mitochondrion; GO:0005783|endoplasmic reticulum; GO:0005829|cytosol	GO:0003725|double-stranded RNA binding; GO:0004860|protein kinase inhibitor activity; GO:0017150|tRNA dihydrouridine synthase activity; GO:0050660|flavin adenine dinucleotide binding	ko:K05543|DUS2	--	963	XP_006573297.1	XP_006573297.1 tRNA-dihydrouridine(20) synthase [NAD(P)+]-like isoform X2 [Glycine max]	sp|Q9NX74|DUS2L_HUMAN	sp|Q9NX74|DUS2L_HUMAN tRNA-dihydrouridine(20) synthase [NAD(P)+]-like OS=Homo sapiens GN=DUS2 PE=1 SV=1	_	_	_	_	_	PF01207.14|Dus|Dihydrouridine synthase (Dus)|Glyma.01G097500.1|m.1444:8-282
Glyma.01G097900	1.81819944648836	4.49233225097916	-1.3002490557771	1.11914137903677e-25	3.89217446872715e-25	down	yes	1.75890262611424	1.94352387994804	1.7521718334028	4.30735940238512	5.03224596620057	4.13739138435179	Gm01	32883729	32885767	-	Glyma.01G097900	--	--	--	--	--	--	1947	XP_003516882.1	XP_003516882.1 E3 ubiquitin-protein ligase WAVH1 [Glycine max]	_	_	_	_	_	_	_	PF00092.25|VWA|von Willebrand factor type A domain|Glyma.01G097900.1|m.1446:279-392;PF13519.3|VWA_2|von Willebrand factor type A domain|Glyma.01G097900.1|m.1446:280-389;PF17123.2|zf-RING_11|RING-like zinc finger|Glyma.01G097900.1|m.1446:111-140;PF13639.3|zf-RING_2|Ring finger domain|Glyma.01G097900.1|m.1446:110-156;PF13768.3|VWA_3|von Willebrand factor type A domain|Glyma.01G097900.1|m.1446:279-3…
Glyma.01G098200	6.09848746390348	0.00858072734619343	8.36086440772287	1.53372268617141e-15	3.94024402359508e-15	up	yes	6.06669698559828	6.20607347693156	6.02269192918061	0	0	0.0257421820385803	Gm01	33244713	33246139	+	Glyma.01G098200	--	--	--	--	--	--	855	XP_006573301.1	XP_006573301.1 uncharacterized protein LOC102669268 isoform X1 [Glycine max]	_	_	_	_	_	_	_	_
Glyma.01G098300	1.09918847396763	0	6.79336071970674	1.39959131633414e-10	2.95614695480608e-10	up	yes	1.24148455376744	1.09560283213705	0.960478035998389	0	0	0	Gm01	33284888	33286732	+	Glyma.01G098300	--	--	--	--	--	--	831	XP_006573304.1	XP_006573304.1 uncharacterized protein LOC102669590 [Glycine max]	_	_	_	_	_	_	_	_
Glyma.01G098400	2.75515920248175	5.9787133691106	-1.1148835387132	1.10187292819444e-17	3.04971029472755e-17	down	yes	2.56361932881265	2.54517638759632	3.15668189103629	5.74150759227099	5.98906009335624	6.20557242170457	Gm01	33287761	33290705	-	Glyma.01G098400	--	GO:0006468|protein phosphorylation; GO:0007166|cell surface receptor signaling pathway; GO:0045087|innate immune response	GO:0005886|plasma membrane	GO:0004675|transmembrane receptor protein serine/threonine kinase activity; GO:0005524|ATP binding	ko:K04733|IRAK4	ko04064|NF-kappa B signaling pathway; ko04620|Toll-like receptor signaling pathway; ko04621|NOD-like receptor signaling pathway; ko04624|Toll and Imd signaling pathway; ko04722|Neurotrophin signaling pathway; ko05133|Pertussis; ko05140|Leishmaniasis; ko05142|Chagas disease (American trypanosomiasis); ko05145|Toxoplasmosis; ko05152|Tuberculosis; ko05162|Measles; ko05164|Influenza A	1242	XP_006573305.1	XP_006573305.1 receptor-like cytoplasmic kinase 176 isoform X1 [Glycine max]	sp|Q65XV8|RK176_ORYSJ	sp|Q65XV8|RK176_ORYSJ Receptor-like cytoplasmic kinase 176 OS=Oryza sativa subsp. japonica GN=RLCK176 PE=1 SV=1	_	_	_	_	_	PF00069.22|Pkinase|Protein kinase domain|Glyma.01G098400.6|m.1463:77-353;PF07714.14|Pkinase_Tyr|Protein tyrosine kinase|Glyma.01G098400.6|m.1463:77-355
Glyma.01G098700	78.6042417944718	4.74663390910771	4.04677779679539	0	0	up	yes	80.802456951939	78.2649239116291	76.7453445198472	4.61299711575568	4.90538062874863	4.72152398281881	Gm01	33465652	33467637	-	Glyma.01G098700	--	--	--	--	ko:K07025|K07025	--	909	NP_001242073.2	NP_001242073.2 putative haloacid dehalogenase-like hydrolase [Glycine max]	_	_	_	_	_	_	_	PF13419.3|HAD_2|Haloacid dehalogenase-like hydrolase|Glyma.01G098700.1|m.1468:210-253;PF13242.3|Hydrolase_like|HAD-hyrolase-like|Glyma.01G098700.1|m.1468:210-259
Glyma.01G100900	59.142089988446	19.3169725990238	1.61381347371572	6.37765471879161e-136	9.49880652811465e-135	up	yes	57.1215711211186	60.042782829041	60.2619160151784	20.4736255436028	19.4730709887555	18.004221264713	Gm01	34083657	34092431	+	Glyma.01G100900	--	GO:0035641|locomotory exploration behavior	GO:0005634|nucleus; GO:0005654|nucleoplasm; GO:0005739|mitochondrion; GO:0070062|extracellular exosome	--	--	--	1110	NP_001241305.1	NP_001241305.1 uncharacterized protein LOC100800706 [Glycine max]	sp|Q641W2|MYG1_RAT	sp|Q641W2|MYG1_RAT UPF0160 protein MYG1, mitochondrial OS=Rattus norvegicus GN=Myg1 PE=1 SV=1	_	_	_	_	_	PF03690.10|UPF0160|Uncharacterised protein family (UPF0160)|Glyma.01G100900.1|m.1490:49-367
Glyma.01G102300	14.0540281500711	28.9164174259619	-1.04037779144809	1.07347345086884e-17	2.97231360519432e-17	down	yes	14.6273175766367	12.6944775418301	14.8402893317466	27.2995727748823	31.1735014200002	28.2761780830031	Gm01	34678218	34678505	+	Glyma.01G102300	--	--	--	--	--	--	288	NP_001235013.1	NP_001235013.1 uncharacterized protein LOC100305924 [Glycine max]	_	_	_	_	_	_	_	_
Glyma.01G102600	174.429486920303	79.9116591088128	1.12606821439997	7.55262969289294e-109	8.67623916926573e-108	up	yes	172.432364017943	182.789905474311	168.066191268655	80.2046047093174	79.8333148589194	79.6970577582015	Gm01	34746976	34749784	+	Glyma.01G102600	--	GO:0009409|response to cold; GO:0009414|response to water deprivation; GO:0009636|response to toxic substance; GO:0009651|response to salt stress; GO:0055114|oxidation-reduction process	GO:0009507|chloroplast	GO:0004033|aldo-keto reductase (NADP) activity; GO:0008106|alcohol dehydrogenase (NADP+) activity; GO:0016229|steroid dehydrogenase activity; GO:0070401|NADP+ binding	--	--	942	XP_003516896.1	XP_003516896.1 NADPH-dependent aldo-keto reductase, chloroplastic [Glycine max]	sp|Q0PGJ6|AKRC9_ARATH	sp|Q0PGJ6|AKRC9_ARATH NADPH-dependent aldo-keto reductase, chloroplastic OS=Arabidopsis thaliana GN=AKR4C9 PE=1 SV=1	_	_	_	_	_	PF00248.18|Aldo_ket_red|Aldo/keto reductase family|Glyma.01G102600.1|m.1503:19-283
Glyma.01G102700	42.8072190996394	20.8612989115682	1.03667070988279	3.67626466306954e-24	1.23072594094339e-23	up	yes	45.3745361560976	41.6079007550943	41.4392203877262	20.0043928232751	21.4330584897368	21.1464454216926	Gm01	34750915	34751220	+	Glyma.01G102700	--	--	--	--	--	--	306	KRH75703.1	KRH75703.1 hypothetical protein GLYMA_01G102700 [Glycine max]	_	_	_	_	_	_	_	_
Glyma.01G103500	4.04475618938211	12.5694631390625	-1.63338327923392	4.45276919201396e-89	4.13253330155157e-88	down	yes	4.24557063448867	3.77710262096597	4.1115953126917	12.083620420991	12.5608902066608	13.0638787895358	Gm01	35188262	35192062	-	Glyma.01G103500	--	GO:0006351|transcription, DNA-templated; GO:0009734|auxin-activated signaling pathway	GO:0005634|nucleus	GO:0003700|DNA-binding transcription factor activity; GO:0043565|sequence-specific DNA binding	ko:K14486|K14486,ARF	ko04075|Plant hormone signal transduction	2079	XP_006573317.1	XP_006573317.1 auxin response factor 9 [Glycine max]	sp|Q9XED8|ARFI_ARATH	sp|Q9XED8|ARFI_ARATH Auxin response factor 9 OS=Arabidopsis thaliana GN=ARF9 PE=1 SV=1	_	_	_	_	_	PF06507.10|Auxin_resp|Auxin response factor|Glyma.01G103500.1|m.1510:252-333;PF02362.18|B3|B3 DNA binding domain|Glyma.01G103500.1|m.1510:126-226;PF02309.13|AUX_IAA|AUX/IAA family|Glyma.01G103500.1|m.1510:552-617;PF02309.13|AUX_IAA|AUX/IAA family|Glyma.01G103500.1|m.1510:624-665
Glyma.01G104100	0.0656364709425108	0.65466904546874	-3.13548221071691	3.63358918823833e-12	8.22913854204813e-12	down	yes	0.0423427922322673	0.025222904297038	0.129343716298227	0.564246488964132	0.567247526194384	0.832513121247704	Gm01	35608570	35616870	-	Glyma.01G104100	--	GO:0006952|defense response; GO:0009058|biosynthetic process	GO:0009507|chloroplast	GO:0008909|isochorismate synthase activity	ko:K02552|menF	ko00130|Ubiquinone and other terpenoid-quinone biosynthesis; ko01053|Biosynthesis of siderophore group nonribosomal peptides; ko01100|Metabolic pathways; ko01110|Biosynthesis of secondary metabolites; ko01130|Biosynthesis of antibiotics	1692	XP_003516902.1	XP_003516902.1 isochorismate synthase 2, chloroplastic isoform X1 [Glycine max]	sp|Q9ZPC0|ICS_CATRO	sp|Q9ZPC0|ICS_CATRO Isochorismate synthase, chloroplastic OS=Catharanthus roseus PE=1 SV=1	_	_	_	_	_	PF00425.15|Chorismate_bind|chorismate binding enzyme|Glyma.01G104100.1|m.1512:287-542
Glyma.01G105400	6.64738373836174	0.695116153499882	3.23902249228716	4.38419843620052e-16	1.14759674645811e-15	up	yes	5.97033370474969	6.7177001777778	7.25411733255772	1.18855282829419	0.634776993598478	0.262018638606978	Gm01	36138740	36139070	+	Glyma.01G105400	--	--	--	--	--	--	252	XP_003516905.1	XP_003516905.1 uncharacterized protein LOC100806570 [Glycine max]	_	_	_	_	_	_	_	_
Glyma.01G106000	660.325189126853	52.8083677779509	3.64408690456577	0	0	up	yes	650.592691382669	678.43742501305	651.945450984839	53.6915233899762	54.7451876729124	49.988392270964	Gm01	36392304	36393696	+	Glyma.01G106000	--	GO:0006749|glutathione metabolic process; GO:0009407|toxin catabolic process; GO:0009408|response to heat; GO:0009733|response to auxin; GO:0009735|response to cytokinin; GO:0009737|response to abscisic acid; GO:0009739|response to gibberellin; GO:0010038|response to metal ion	GO:0005737|cytoplasm	GO:0004364|glutathione transferase activity	ko:K00799|GST,gst	ko00480|Glutathione metabolism; ko00980|Metabolism of xenobiotics by cytochrome P450; ko00982|Drug metabolism - cytochrome P450; ko01524|Platinum drug resistance; ko05204|Chemical carcinogenesis; ko05418|Fluid shear stress and atherosclerosis	660	NP_001235279.1	NP_001235279.1 uncharacterized protein LOC100527381 [Glycine max]	sp|P32110|GSTX6_SOYBN	sp|P32110|GSTX6_SOYBN Probable glutathione S-transferase OS=Glycine max GN=HSP26-A PE=2 SV=1	_	_	_	_	_	PF13417.3|GST_N_3|Glutathione S-transferase, N-terminal domain|Glyma.01G106000.1|m.1537:10-84;PF02798.17|GST_N|Glutathione S-transferase, N-terminal domain|Glyma.01G106000.1|m.1537:7-79;PF13409.3|GST_N_2|Glutathione S-transferase, N-terminal domain|Glyma.01G106000.1|m.1537:15-79;PF00043.22|GST_C|Glutathione S-transferase, C-terminal domain|Glyma.01G106000.1|m.1537:107-197;PF13410.3|GST_C_2|Glutat…
Glyma.01G107850	4.97989800231233	20.1127937920488	-2.01174838768429	6.2913582521022e-35	2.68459096590078e-34	down	yes	3.77759296227798	5.38852955436722	5.77357149029178	21.6127526799587	18.7836283105731	19.9420003856147	Gm01	37378859	37380077	-	Glyma.01G107850	--	GO:1900459|positive regulation of brassinosteroid mediated signaling pathway	GO:0005886|plasma membrane	GO:0004674|protein serine/threonine kinase activity; GO:0005524|ATP binding	ko:K14500|BSK	ko04075|Plant hormone signal transduction	330	KHN22546.1	KHN22546.1 Putative serine/threonine-protein kinase [Glycine soja]	sp|B9FDE0|BSK3_ORYSJ	sp|B9FDE0|BSK3_ORYSJ Probable serine/threonine-protein kinase BSK3 OS=Oryza sativa subsp. japonica GN=BSK3 PE=1 SV=1	_	_	_	_	_	_
Glyma.01G107901	5.68438352044449	23.3412289093657	-2.03588690898972	6.05229218024858e-55	3.62468005955643e-54	down	yes	6.09256100894141	5.82470344270497	5.13588610968709	23.8295483389298	22.5670718590325	23.6270665301348	Gm01	37382160	37382760	-	Glyma.01G107901	--	GO:0006468|protein phosphorylation; GO:0007166|cell surface receptor signaling pathway; GO:0009742|brassinosteroid mediated signaling pathway	GO:0005886|plasma membrane	GO:0004675|transmembrane receptor protein serine/threonine kinase activity; GO:0005524|ATP binding	ko:K14500|BSK	ko04075|Plant hormone signal transduction	381	XP_007134779.1	XP_007134779.1 hypothetical protein PHAVU_010G075300g [Phaseolus vulgaris]	sp|Q9FHD7|Y5126_ARATH	sp|Q9FHD7|Y5126_ARATH Probable serine/threonine-protein kinase At5g41260 OS=Arabidopsis thaliana GN=At5g41260 PE=1 SV=1	_	_	_	_	_	PF07714.14|Pkinase_Tyr|Protein tyrosine kinase|Glyma.01G107901.1|m.1556:6-92
Glyma.01G107951	3.78051296259092	17.242306408207	-2.1863242405071	2.87694130238084e-37	1.2841753304581e-36	down	yes	3.36930460237037	4.08024470442318	3.89198958097922	13.7858307700402	20.253814772491	17.6872736820897	Gm01	37382764	37383763	-	Glyma.01G107951	--	GO:0006468|protein phosphorylation; GO:0007166|cell surface receptor signaling pathway; GO:0009737|response to abscisic acid; GO:0009742|brassinosteroid mediated signaling pathway	GO:0005773|vacuole; GO:0005886|plasma membrane; GO:0009506|plasmodesma; GO:0016020|membrane	GO:0004675|transmembrane receptor protein serine/threonine kinase activity; GO:0005524|ATP binding	ko:K14500|BSK	ko04075|Plant hormone signal transduction	387	XP_007134779.1	XP_007134779.1 hypothetical protein PHAVU_010G075300g [Phaseolus vulgaris]	sp|Q944A7|Y4523_ARATH	sp|Q944A7|Y4523_ARATH Probable serine/threonine-protein kinase At4g35230 OS=Arabidopsis thaliana GN=At4g35230 PE=1 SV=1	_	_	_	_	_	_
Glyma.01G108200	6.50257604912514	0.542960357230286	3.55798035447798	2.44665049758371e-106	2.72527460878797e-105	up	yes	6.3150994538972	6.69543770825741	6.49719098522081	0.571258665711822	0.528049523724086	0.529572882254949	Gm01	37484017	37492870	-	Glyma.01G108200	--	GO:0046274|lignin catabolic process	GO:0048046|apoplast	GO:0005507|copper ion binding; GO:0016722|oxidoreductase activity, oxidizing metal ions; GO:0052716|hydroquinone:oxygen oxidoreductase activity	ko:K05909|E1.10.3.2	--	1704	XP_003516921.1	XP_003516921.1 laccase-7 [Glycine max]	sp|Q9SR40|LAC7_ARATH	sp|Q9SR40|LAC7_ARATH Laccase-7 OS=Arabidopsis thaliana GN=LAC7 PE=2 SV=1	_	_	_	_	_	PF07731.11|Cu-oxidase_2|Multicopper oxidase|Glyma.01G108200.1|m.1561:414-550;PF07732.12|Cu-oxidase_3|Multicopper oxidase|Glyma.01G108200.1|m.1561:34-145;PF00394.19|Cu-oxidase|Multicopper oxidase|Glyma.01G108200.1|m.1561:158-308
Glyma.01G108700	624.64633527645	74.1096826920845	3.07513407588422	0	0	up	yes	615.610674024775	618.019683563646	640.30864824093	76.9817786977895	74.4951133122766	70.8521560661875	Gm01	37555648	37557823	-	Glyma.01G108700	--	--	--	--	--	--	543	NP_001242705.2	NP_001242705.2 putative PAR1 protein precursor [Glycine max]	_	_	_	_	_	_	_	PF06521.8|PAR1|PAR1 protein|Glyma.01G108700.1|m.1562:25-178
Glyma.01G109100	5.50168802561725	17.1237666105167	-1.63627620633913	2.51885199166421e-73	1.95206736831837e-72	down	yes	5.53770082759391	5.5940746237454	5.37328862551244	17.5259865963468	16.5566399330316	17.2886733021717	Gm01	37729642	37733080	+	Glyma.01G109100	--	--	--	--	--	--	1035	XP_003516923.1	XP_003516923.1 uncharacterized protein LOC100815839 [Glycine max]	_	_	_	_	_	_	_	PF02357.16|NusG|Transcription termination factor nusG|Glyma.01G109100.1|m.1569:106-216;PF00467.26|KOW|KOW motif|Glyma.01G109100.1|m.1569:291-322
Glyma.01G109600	9.08099149931377	21.0396745504356	-1.21128837380621	6.26494715946841e-16	1.63287905217782e-15	down	yes	9.84840887225966	9.60970332562904	7.7848623000526	25.1804908932416	19.7595404865721	18.178992271493	Gm01	37861249	37863210	-	Glyma.01G109600	--	--	--	--	--	--	339	XP_006573329.1	XP_006573329.1 protein transport protein yos1 isoform X1 [Glycine max]	_	_	_	_	_	_	_	PF08571.7|Yos1|Yos1-like|Glyma.01G109600.1|m.1575:38-112
Glyma.01G109800	5.8891966089855	1.2606578492621	2.21494288489642	8.44627851933014e-68	6.0596807206309e-67	up	yes	6.02257412466625	5.55692110294119	6.08809459934906	1.2577303171285	1.22888858604455	1.29535464461325	Gm01	37874680	37879598	-	Glyma.01G109800	--	GO:0006004|fucose metabolic process; GO:0006486|protein glycosylation	GO:0005737|cytoplasm; GO:0016021|integral component of membrane	GO:0016757|transferase activity, transferring glycosyl groups	--	--	1920	XP_003516326.1	XP_003516326.1 O-fucosyltransferase 19 [Glycine max]	sp|Q9SH89|OFT19_ARATH	sp|Q9SH89|OFT19_ARATH O-fucosyltransferase 19 OS=Arabidopsis thaliana GN=OFUT19 PE=2 SV=1	_	_	_	_	_	PF10250.6|O-FucT|GDP-fucose protein O-fucosyltransferase|Glyma.01G109800.1|m.1578:230-545
Glyma.01G110100	0.597746253574416	1.42314961441007	-1.2376482284094	1.97040407374549e-07	3.59632748666118e-07	down	yes	0.629730938432016	0.519397412623793	0.64411040966744	1.12647324344921	1.59531175470287	1.54766384507813	Gm01	37919149	37922309	-	Glyma.01G110100	--	--	--	--	--	--	1479	XP_003516931.1	XP_003516931.1 uncharacterized protein LOC100819920 [Glycine max]	_	_	_	_	_	_	_	PF05056.9|DUF674|Protein of unknown function (DUF674)|Glyma.01G110100.1|m.1583:5-458
Glyma.01G110400	2.95297880421864	1.07152153099009	1.4539859191244	6.77784737912367e-11	1.45235936771861e-10	up	yes	3.15469484646033	2.8831959368676	2.821045629328	0.808876230366882	1.06971678550855	1.33597157709484	Gm01	38044010	38047838	+	Glyma.01G110400	--	GO:0006839|mitochondrial transport; GO:0009853|photorespiration; GO:1990542|mitochondrial transmembrane transport	GO:0005739|mitochondrion; GO:0005743|mitochondrial inner membrane; GO:0005774|vacuolar membrane; GO:0009506|plasmodesma; GO:0009507|chloroplast; GO:0016021|integral component of membrane	GO:0017077|oxidative phosphorylation uncoupler activity	ko:K15103|UCP2_3,SLC25A8_9	--	918	XP_003516932.1	XP_003516932.1 mitochondrial uncoupling protein 1 [Glycine max]	sp|O81845|PUMP1_ARATH	sp|O81845|PUMP1_ARATH Mitochondrial uncoupling protein 1 OS=Arabidopsis thaliana GN=PUMP1 PE=1 SV=1	_	_	_	_	_	PF00153.24|Mito_carr|Mitochondrial carrier protein|Glyma.01G110400.1|m.1587:10-108;PF00153.24|Mito_carr|Mitochondrial carrier protein|Glyma.01G110400.1|m.1587:114-209;PF00153.24|Mito_carr|Mitochondrial carrier protein|Glyma.01G110400.1|m.1587:216-300
Glyma.01G111500	1.28750955861372	3.36896505989019	-1.38083626562235	7.00298801832305e-05	0.000109544538773135	down	yes	1.05669623092915	1.55265948929378	1.25317295561822	4.91461335416338	2.59528292957962	2.59699889592757	Gm01	38336307	38336645	-	Glyma.01G111500	--	--	--	--	--	--	339	XP_006573338.1	XP_006573338.1 uncharacterized protein LOC100778224 [Glycine max]	_	_	_	_	_	_	_	PF06127.8|DUF962|Protein of unknown function (DUF962)|Glyma.01G111500.1|m.1615:3-96
Glyma.01G112400	0.028919574925423	0.502199631018443	-3.71813835524956	8.71740377227701e-11	1.85700137693493e-10	down	yes	0	0.0187798257736362	0.0679788990026327	0.556030902345551	0.51473500768035	0.435832983029429	Gm01	38632764	38634501	-	Glyma.01G112400	--	GO:0009611|response to wounding	GO:0016021|integral component of membrane	GO:0004497|monooxygenase activity; GO:0005506|iron ion binding; GO:0016705|oxidoreductase activity, acting on paired donors, with incorporation or reduction of molecular oxygen; GO:0020037|heme binding	ko:K20665|CYP94B	--	1515	KRH75826.1	KRH75826.1 hypothetical protein GLYMA_01G112400 [Glycine max]	sp|Q9FMV7|C94B1_ARATH	sp|Q9FMV7|C94B1_ARATH Cytochrome P450 94B1 OS=Arabidopsis thaliana GN=CYP94B1 PE=2 SV=1	_	_	_	_	_	PF00067.19|p450|Cytochrome P450|Glyma.01G112400.1|m.1626:33-477
Glyma.01G112500	0.486696087188962	1.53814559962855	-1.64010587325465	1.63313257838824e-13	3.8924704997266e-13	down	yes	0.364221397586116	0.575274559010434	0.520592304970335	1.57890076756932	1.54788774695504	1.48764828436128	Gm01	38692877	38696007	+	Glyma.01G112500	--	GO:0006807|nitrogen compound metabolic process; GO:0015031|protein transport; GO:0042938|dipeptide transport; GO:0042939|tripeptide transport	GO:0005886|plasma membrane; GO:0009506|plasmodesma; GO:0016021|integral component of membrane	GO:0042937|tripeptide transmembrane transporter activity; GO:0071916|dipeptide transmembrane transporter activity	ko:K14638|SLC15A3_4,PHT	--	1731	XP_006573342.1	XP_006573342.1 protein NRT1/ PTR FAMILY 8.1 [Glycine max]	sp|Q9M390|PTR1_ARATH	sp|Q9M390|PTR1_ARATH Protein NRT1/ PTR FAMILY 8.1 OS=Arabidopsis thaliana GN=NPF8.1 PE=1 SV=1	_	_	_	_	_	PF00854.18|PTR2|POT family|Glyma.01G112500.7|m.1627:105-532;PF07690.13|MFS_1|Major Facilitator Superfamily|Glyma.01G112500.7|m.1627:48-509
Glyma.01G113000	4.37581056524752	34.5174533120098	-2.97682852265232	0	0	down	yes	4.68511683090281	3.95460481951805	4.4877100453217	34.8196077617255	33.758264275971	34.974487898333	Gm01	39205818	39210632	-	Glyma.01G113000	--	GO:0009247|glycolipid biosynthetic process; GO:0016036|cellular response to phosphate starvation; GO:0046506|sulfolipid biosynthetic process	GO:0009507|chloroplast; GO:0009536|plastid; GO:0009941|chloroplast envelope; GO:0016021|integral component of membrane; GO:0031969|chloroplast membrane	GO:0008194|UDP-glycosyltransferase activity	ko:K06119|SQD2	ko00561|Glycerolipid metabolism; ko01100|Metabolic pathways	1572	XP_003516943.1	XP_003516943.1 sulfoquinovosyl transferase SQD2 [Glycine max]	sp|Q8S4F6|SQD2_ARATH	sp|Q8S4F6|SQD2_ARATH Sulfoquinovosyl transferase SQD2 OS=Arabidopsis thaliana GN=SQD2 PE=1 SV=1	_	_	_	_	_	PF00534.17|Glycos_transf_1|Glycosyl transferases group 1|Glyma.01G113000.1|m.1635:317-469;PF13692.3|Glyco_trans_1_4|Glycosyl transferases group 1|Glyma.01G113000.1|m.1635:320-456;PF13439.3|Glyco_transf_4|Glycosyltransferase Family 4|Glyma.01G113000.1|m.1635:134-297;PF13579.3|Glyco_trans_4_4|Glycosyl transferase 4-like domain|Glyma.01G113000.1|m.1635:130-284;PF13524.3|Glyco_trans_1_2|Glycosyl tran…
Glyma.01G113400	0.261953764739903	0.989785269596335	-1.87825687351919	4.75208076673201e-08	8.95465296745462e-08	down	yes	0.347598943457125	0.230065520596164	0.208196830166419	1.04278691539019	0.898269330563884	1.02829956283493	Gm01	39365071	39368422	-	Glyma.01G113400	--	GO:0034220|ion transmembrane transport	GO:0005887|integral component of plasma membrane	GO:0005215|transporter activity	ko:K09872|PIP	--	1092	KRH75838.1	KRH75838.1 hypothetical protein GLYMA_01G113400 [Glycine max]	sp|Q06611|PIP12_ARATH	sp|Q06611|PIP12_ARATH Aquaporin PIP1-2 OS=Arabidopsis thaliana GN=PIP1-2 PE=1 SV=1	_	_	_	_	_	PF00230.17|MIP|Major intrinsic protein|Glyma.01G113400.1|m.1638:43-272
Glyma.01G114000	5.84033804565086	15.292615631715	-1.38718637530334	2.01482173937157e-64	1.38659251543071e-63	down	yes	5.48678601626583	5.90778785687897	6.12644026380777	15.0453843817179	15.3408811862012	15.4915813272258	Gm01	39821953	39828519	-	Glyma.01G114000	--	GO:0006865|amino acid transport; GO:0009734|auxin-activated signaling pathway	GO:0005886|plasma membrane; GO:0016021|integral component of membrane	GO:0015293|symporter activity	ko:K13946|AUX1,LAX	ko04075|Plant hormone signal transduction	1452	XP_014630069.1	XP_014630069.1 auxin transporter-like protein 2 [Glycine max]	sp|Q9FEL7|LAX2_MEDTR	sp|Q9FEL7|LAX2_MEDTR Auxin transporter-like protein 2 OS=Medicago truncatula GN=LAX2 PE=2 SV=1	_	_	_	_	_	PF01490.15|Aa_trans|Transmembrane amino acid transporter protein|Glyma.01G114000.2|m.1644:43-436
Glyma.01G114800	7.18587078634908	23.2168067468407	-1.69054963811112	9.81618617398408e-39	4.49577899605311e-38	down	yes	7.08610098727668	7.19059517582773	7.28091619594283	24.2947017668741	20.7603295447371	24.5953889289108	Gm01	40219906	40220501	+	Glyma.01G114800	--	GO:0032544|plastid translation	GO:0005840|ribosome; GO:0009507|chloroplast; GO:0009570|chloroplast stroma; GO:0009941|chloroplast envelope	--	ko:K19033|PSRP4	--	366	NP_001348032.1	NP_001348032.1 30S ribosomal protein S31, chloroplastic [Glycine max]	sp|O80439|RR31_ARATH	sp|O80439|RR31_ARATH 30S ribosomal protein S31, chloroplastic OS=Arabidopsis thaliana GN=RPS31 PE=1 SV=1	_	_	_	_	_	PF17067.2|RPS31|Ribosomal protein S31e|Glyma.01G114800.1|m.1651:1-102
Glyma.01G115900	9.44224465919101	262.240673639507	-4.79414569631199	0	0	down	yes	8.91241567471912	9.23938387095212	10.1749344319018	247.001495370736	278.631107679785	261.089417868001	Gm01	40630998	40633138	-	Glyma.01G115900	--	GO:0009637|response to blue light; GO:0009735|response to cytokinin; GO:0009768|photosynthesis, light harvesting in photosystem I; GO:0010114|response to red light; GO:0010218|response to far red light; GO:0018298|protein-chromophore linkage	GO:0009507|chloroplast; GO:0009522|photosystem I; GO:0009523|photosystem II; GO:0009534|chloroplast thylakoid; GO:0009535|chloroplast thylakoid membrane; GO:0009579|thylakoid; GO:0009941|chloroplast envelope; GO:0010287|plastoglobule; GO:0016020|membrane; GO:0016021|integral component of membrane	GO:0016168|chlorophyll binding; GO:0031409|pigment binding; GO:0046872|metal ion binding	ko:K08915|LHCB4	ko00196|Photosynthesis - antenna proteins; ko01100|Metabolic pathways	873	XP_003516950.1	XP_003516950.1 chlorophyll a-b binding protein CP29.2, chloroplastic [Glycine max]	sp|Q9XF88|CB4B_ARATH	sp|Q9XF88|CB4B_ARATH Chlorophyll a-b binding protein CP29.2, chloroplastic OS=Arabidopsis thaliana GN=LHCB4.2 PE=1 SV=1	_	_	_	_	_	PF00504.18|Chloroa_b-bind|Chlorophyll A-B binding protein|Glyma.01G115900.1|m.1661:63-259
Glyma.01G116300	0.899414444013705	0.246331704193285	1.82692598993502	1.12746035633604e-06	1.97282425474828e-06	up	yes	0.981588699327267	0.748722001238392	0.967932631475456	0.140749677034839	0.267274523620412	0.330970911924604	Gm01	40697828	40711248	+	Glyma.01G116300	--	--	GO:0005737|cytoplasm	GO:0004022|alcohol dehydrogenase (NAD) activity; GO:0008270|zinc ion binding	ko:K00001|E1.1.1.1,adh	ko00010|Glycolysis / Gluconeogenesis; ko00071|Fatty acid degradation; ko00350|Tyrosine metabolism; ko00625|Chloroalkane and chloroalkene degradation; ko00626|Naphthalene degradation; ko00830|Retinol metabolism; ko00980|Metabolism of xenobiotics by cytochrome P450; ko00982|Drug metabolism - cytochrome P450; ko01100|Metabolic pathways; ko01110|Biosynthesis of secondary metabolites; ko01120|Microbia…	1197	XP_006573352.1	XP_006573352.1 alcohol dehydrogenase-like 4 [Glycine max]	sp|A1L4Y2|ADHL3_ARATH	sp|A1L4Y2|ADHL3_ARATH Alcohol dehydrogenase-like 3 OS=Arabidopsis thaliana GN=At1g32780 PE=2 SV=1	_	_	_	_	_	PF08240.9|ADH_N|Alcohol dehydrogenase GroES-like domain|Glyma.01G116300.1|m.1667:49-177;PF00107.23|ADH_zinc_N|Zinc-binding dehydrogenase|Glyma.01G116300.1|m.1667:226-349
Glyma.01G118000	1.94300332981485	0.0860556580019129	4.34568000276261	6.01465357475931e-05	9.45397435247319e-05	up	yes	1.59989334571724	2.07652093153916	2.15259571218814	0	0.174252508046641	0.0839144659590976	Gm01	41228143	41231249	-	Glyma.01G118000	--	--	GO:0005622|intracellular	GO:0000287|magnesium ion binding; GO:0004737|pyruvate decarboxylase activity; GO:0016831|carboxy-lyase activity; GO:0030976|thiamine pyrophosphate binding	ko:K01568|PDC,pdc	ko00010|Glycolysis / Gluconeogenesis; ko01100|Metabolic pathways; ko01110|Biosynthesis of secondary metabolites; ko01130|Biosynthesis of antibiotics	1836	XP_003516954.1	XP_003516954.1 pyruvate decarboxylase 2 [Glycine max]	sp|Q9M040|PDC4_ARATH	sp|Q9M040|PDC4_ARATH Pyruvate decarboxylase 4 OS=Arabidopsis thaliana GN=PDC4 PE=2 SV=1	_	_	_	_	_	PF02776.15|TPP_enzyme_N|Thiamine pyrophosphate enzyme, N-terminal TPP binding domain|Glyma.01G118000.3|m.1690:46-213;PF00205.19|TPP_enzyme_M|Thiamine pyrophosphate enzyme, central domain|Glyma.01G118000.3|m.1690:243-352;PF02775.18|TPP_enzyme_C|Thiamine pyrophosphate enzyme, C-terminal TPP binding domain|Glyma.01G118000.3|m.1690:457-582
Glyma.01G118350	2.40442072179224	7.9161325649833	-1.71494000368166	1.35203730193463e-85	1.20843648472444e-84	down	yes	2.34479882617421	2.37955758427233	2.48890575493019	8.59093121097864	7.83062658500293	7.32683989896834	Gm01	41319583	41355029	+	Glyma.01G118350	--	GO:0009861|jasmonic acid and ethylene-dependent systemic resistance; GO:0045088|regulation of innate immune response	GO:0005886|plasma membrane; GO:0009506|plasmodesma; GO:0016021|integral component of membrane	GO:0004674|protein serine/threonine kinase activity; GO:0005524|ATP binding	--	--	2994	XP_006574177.1	XP_006574177.1 probable leucine-rich repeat receptor-like serine/threonine-protein kinase At3g14840 isoform X1 [Glycine max]	sp|C0LGN2|Y3148_ARATH	sp|C0LGN2|Y3148_ARATH Probable leucine-rich repeat receptor-like serine/threonine-protein kinase At3g14840 OS=Arabidopsis thaliana GN=LRR-RLK PE=2 SV=1	_	_	_	_	_	PF07714.14|Pkinase_Tyr|Protein tyrosine kinase|Glyma.01G118350.1|m.1693:661-886;PF00069.22|Pkinase|Protein kinase domain|Glyma.01G118350.1|m.1693:659-864;PF11721.5|Malectin|Di-glucose binding within endoplasmic reticulum|Glyma.01G118350.1|m.1693:395-579;PF13855.3|LRR_8|Leucine rich repeat|Glyma.01G118350.1|m.1693:271-330;PF13516.3|LRR_6|Leucine Rich repeat|Glyma.01G118350.1|m.1693:293-308
Glyma.01G118800	4.24240625551327	9.23828634409192	-1.1209066350811	7.44866798312753e-51	4.19504159346979e-50	down	yes	4.39363784239038	4.10168320084499	4.23189772330443	8.82334258193708	9.37633130357807	9.5151851467606	Gm01	41364992	41400320	+	Glyma.01G118800	--	GO:0009861|jasmonic acid and ethylene-dependent systemic resistance; GO:0045088|regulation of innate immune response	GO:0005886|plasma membrane; GO:0009506|plasmodesma; GO:0016021|integral component of membrane	GO:0004674|protein serine/threonine kinase activity; GO:0005524|ATP binding	--	--	2865	XP_014630170.1	XP_014630170.1 probable leucine-rich repeat receptor-like serine/threonine-protein kinase At3g14840 isoform X1 [Glycine max]	sp|C0LGN2|Y3148_ARATH	sp|C0LGN2|Y3148_ARATH Probable leucine-rich repeat receptor-like serine/threonine-protein kinase At3g14840 OS=Arabidopsis thaliana GN=LRR-RLK PE=2 SV=1	_	_	_	_	_	PF07714.14|Pkinase_Tyr|Protein tyrosine kinase|Glyma.01G118800.2|m.1697:661-886;PF00069.22|Pkinase|Protein kinase domain|Glyma.01G118800.2|m.1697:659-864;PF11721.5|Malectin|Di-glucose binding within endoplasmic reticulum|Glyma.01G118800.2|m.1697:395-579;PF13855.3|LRR_8|Leucine rich repeat|Glyma.01G118800.2|m.1697:271-330;PF00560.30|LRR_1|Leucine Rich Repeat|Glyma.01G118800.2|m.1697:295-314;PF1351…
Glyma.01G118900	2.60785636024308	6.9014980146196	-1.40061249778907	1.37119541890704e-51	7.81279020258312e-51	down	yes	2.90687719118143	2.37807298291233	2.53861890663548	7.30174759304158	6.77857954725582	6.6241669035614	Gm01	41421487	41452036	+	Glyma.01G118900	--	GO:0009861|jasmonic acid and ethylene-dependent systemic resistance; GO:0045088|regulation of innate immune response	GO:0005886|plasma membrane; GO:0009506|plasmodesma; GO:0016021|integral component of membrane	GO:0004674|protein serine/threonine kinase activity; GO:0005524|ATP binding	--	--	2997	XP_006573364.1	XP_006573364.1 probable leucine-rich repeat receptor-like serine/threonine-protein kinase At3g14840 [Glycine max]	sp|C0LGN2|Y3148_ARATH	sp|C0LGN2|Y3148_ARATH Probable leucine-rich repeat receptor-like serine/threonine-protein kinase At3g14840 OS=Arabidopsis thaliana GN=LRR-RLK PE=2 SV=1	_	_	_	_	_	PF07714.14|Pkinase_Tyr|Protein tyrosine kinase|Glyma.01G118900.1|m.1700:661-886;PF00069.22|Pkinase|Protein kinase domain|Glyma.01G118900.1|m.1700:659-864;PF11721.5|Malectin|Di-glucose binding within endoplasmic reticulum|Glyma.01G118900.1|m.1700:395-579;PF13855.3|LRR_8|Leucine rich repeat|Glyma.01G118900.1|m.1700:275-330
Glyma.01G119400	65.6207936236383	24.559253577498	1.41751884984172	4.55072384725392e-133	6.590723492921e-132	up	yes	65.572892740862	64.3977516666167	66.8917364634361	25.0713212009295	25.0582682767072	23.5481712548573	Gm01	41533888	41538374	-	Glyma.01G119400	--	GO:0001558|regulation of cell growth; GO:0006364|rRNA processing; GO:0007275|multicellular organism development; GO:0009734|auxin-activated signaling pathway; GO:0044843|cell cycle G1/S phase transition; GO:0051302|regulation of cell division	GO:0005634|nucleus; GO:1990904|ribonucleoprotein complex	GO:0003723|RNA binding	--	--	1173	XP_003516956.1	XP_003516956.1 ERBB-3 BINDING PROTEIN 1 [Glycine max]	sp|M1CZC0|EBP1_SOLTU	sp|M1CZC0|EBP1_SOLTU ERBB-3 BINDING PROTEIN 1 OS=Solanum tuberosum GN=EBP1 PE=2 SV=1	_	_	_	_	_	PF00557.21|Peptidase_M24|Metallopeptidase family M24|Glyma.01G119400.1|m.1705:21-224
Glyma.01G121000	9.51755554174821	2.83983712847645	1.74122664345821	4.10213460739607e-36	1.7905234841881e-35	up	yes	9.77997521158997	9.31011582492282	9.46257558873185	3.01709564105449	2.73442397242421	2.76799177195064	Gm01	42031334	42032694	-	Glyma.01G121000	--	GO:0006351|transcription, DNA-templated; GO:0006355|regulation of transcription, DNA-templated	GO:0005634|nucleus	GO:0000981|DNA-binding transcription factor activity, RNA polymerase II-specific; GO:0003700|DNA-binding transcription factor activity; GO:0042802|identical protein binding; GO:0043565|sequence-specific DNA binding	--	--	819	XP_003516961.1	XP_003516961.1 trihelix transcription factor GT-3b [Glycine max]	sp|Q9SDW0|TGT3A_ARATH	sp|Q9SDW0|TGT3A_ARATH Trihelix transcription factor GT-3a OS=Arabidopsis thaliana GN=GT-3A PE=1 SV=1	_	_	_	_	_	PF13837.3|Myb_DNA-bind_4|Myb/SANT-like DNA-binding domain|Glyma.01G121000.1|m.1726:37-121
Glyma.01G121209	54.3042817524892	22.9766694337353	1.24053415220974	5.45497222209009e-59	3.47957242526326e-58	up	yes	52.6963959522522	55.2093342341738	55.0071150710417	23.0396394407797	24.2435982555111	21.646770604915	Gm01	42454874	42456133	+	Glyma.01G121209	--	GO:0009813|flavonoid biosynthetic process; GO:0080167|response to karrikin; GO:0097237|cellular response to toxic substance	--	GO:0046872|metal ion binding; GO:0051213|dioxygenase activity	--	--	546	KHN44118.1	KHN44118.1 Leucoanthocyanidin dioxygenase [Glycine soja]	sp|Q9FFF6|DIOX5_ARATH	sp|Q9FFF6|DIOX5_ARATH Probable 2-oxoglutarate-dependent dioxygenase At5g05600 OS=Arabidopsis thaliana GN=At5g05600 PE=2 SV=1	_	_	_	_	_	PF03171.17|2OG-FeII_Oxy|2OG-Fe(II) oxygenase superfamily|Glyma.01G121209.1|m.1729:33-131
Glyma.01G121700	0.21532303375356	13.6821260338785	-5.92520786578442	1.80989310006818e-23	5.93557922731014e-23	down	yes	0.110052234188934	0.437042028372641	0.0988748386991057	14.8664954571314	14.6510625457971	11.528820098707	Gm01	42945212	42946381	+	Glyma.01G121700	--	GO:0009409|response to cold	GO:0009507|chloroplast; GO:0009534|chloroplast thylakoid; GO:0009941|chloroplast envelope; GO:0016021|integral component of membrane	--	--	--	651	NP_001304390.2	NP_001304390.2 rhodanese-like domain-containing protein 10 [Glycine max]	sp|Q9SR92|STR10_ARATH	sp|Q9SR92|STR10_ARATH Rhodanese-like domain-containing protein 10 OS=Arabidopsis thaliana GN=STR10 PE=2 SV=1	_	_	_	_	_	PF00581.17|Rhodanese|Rhodanese-like domain|Glyma.01G121700.1|m.1738:56-178
Glyma.01G124300	205.635706658174	54.9140561288022	1.90465087524632	6.11853392586022e-238	1.88684300731749e-236	up	yes	208.046979483549	213.636286142035	195.223854348938	58.1605992486979	54.2015714062247	52.3799977314841	Gm01	44020495	44023016	+	Glyma.01G124300	--	GO:0006412|translation	GO:0005840|ribosome	GO:0003735|structural constituent of ribosome; GO:0019843|rRNA binding	ko:K02987|RP-S4e,RPS4	ko03010|Ribosome	795	XP_003516980.1	XP_003516980.1 40S ribosomal protein S4 [Glycine max]	sp|P46300|RS4_SOLTU	sp|P46300|RS4_SOLTU 40S ribosomal protein S4 OS=Solanum tuberosum GN=RPS4 PE=2 SV=1	_	_	_	_	_	PF00900.17|Ribosomal_S4e|Ribosomal family S4e|Glyma.01G124300.1|m.1766:95-169;PF16121.2|40S_S4_C|40S ribosomal protein S4 C-terminus|Glyma.01G124300.1|m.1766:212-259;PF08071.9|RS4NT|RS4NT (NUC023) domain|Glyma.01G124300.1|m.1766:3-39;PF01479.22|S4|S4 domain|Glyma.01G124300.1|m.1766:47-90;PF00467.26|KOW|KOW motif|Glyma.01G124300.1|m.1766:177-210
Glyma.01G124802	0.718256792917301	1.63444819311662	-1.17508439957897	0.00104156097869011	0.00149438500337303	down	yes	0.960743354787306	0.626803667703405	0.567223356261191	1.8647984030133	1.64713685407881	1.39140932225775	Gm01	44177389	44179466	+	Glyma.01G124802	--	GO:0045492|xylan biosynthetic process	GO:0000139|Golgi membrane; GO:0005794|Golgi apparatus; GO:0016021|integral component of membrane	GO:1990538|xylan O-acetyltransferase activity	--	--	522	KHN10556.1	KHN10556.1 hypothetical protein glysoja_037035 [Glycine soja]	sp|O80919|TBL34_ARATH	sp|O80919|TBL34_ARATH Protein trichome birefringence-like 34 OS=Arabidopsis thaliana GN=TBL34 PE=2 SV=2	_	_	_	_	_	PF13839.3|PC-Esterase|GDSL/SGNH-like Acyl-Esterase family found in Pmr5 and Cas1p|Glyma.01G124802.1|m.1776:4-167
Glyma.01G125800	0.900165575096965	7.51367213904945	-3.04723605569171	2.35758358045482e-181	5.08924703661852e-180	down	yes	0.855285014447862	0.986978110934796	0.858233599908237	7.48062711784813	7.67268238192579	7.38770691737443	Gm01	44556540	44559850	-	Glyma.01G125800	--	--	GO:0005618|cell wall; GO:0005886|plasma membrane; GO:0009505|plant-type cell wall; GO:0009506|plasmodesma; GO:0016021|integral component of membrane	GO:0004672|protein kinase activity; GO:0005524|ATP binding	--	--	2580	XP_003516400.1	XP_003516400.1 probably inactive leucine-rich repeat receptor-like protein kinase IMK2 [Glycine max]	sp|Q9SCT4|IMK2_ARATH	sp|Q9SCT4|IMK2_ARATH Probably inactive leucine-rich repeat receptor-like protein kinase IMK2 OS=Arabidopsis thaliana GN=IMK2 PE=1 SV=1	_	_	_	_	_	PF07714.14|Pkinase_Tyr|Protein tyrosine kinase|Glyma.01G125800.1|m.1794:573-838;PF00069.22|Pkinase|Protein kinase domain|Glyma.01G125800.1|m.1794:573-837;PF13855.3|LRR_8|Leucine rich repeat|Glyma.01G125800.1|m.1794:297-355;PF13855.3|LRR_8|Leucine rich repeat|Glyma.01G125800.1|m.1794:344-403;PF08263.9|LRRNT_2|Leucine rich repeat N-terminal domain|Glyma.01G125800.1|m.1794:80-119;PF00560.30|LRR_1|Le…
Glyma.01G126200	8.8981535189187	24.0976835002791	-1.43629470330904	4.42948659398144e-31	1.73971095417924e-30	down	yes	8.83398049056768	8.51864530612531	9.34183476006312	25.2909316427733	23.2395789603266	23.7625398977373	Gm01	44610206	44613597	-	Glyma.01G126200	--	--	--	--	--	--	339	XP_003516986.1	XP_003516986.1 macrophage migration inhibitory factor homolog [Glycine max]	_	_	_	_	_	_	_	PF01187.15|MIF|Macrophage migration inhibitory factor (MIF)|Glyma.01G126200.1|m.1800:2-103
Glyma.01G126600	22.222009288717	4.29688647330079	2.36792114172143	2.06280130956933e-74	1.62147878002953e-73	up	yes	22.4633805641207	20.4000748045752	23.802572497455	4.80992472700306	3.99215218630293	4.08858250659639	Gm01	44674020	44674595	+	Glyma.01G126600	--	--	GO:0048046|apoplast	GO:0016853|isomerase activity	--	--	576	XP_003516987.1	XP_003516987.1 dirigent protein 22 [Glycine max]	sp|Q9C523|DIR19_ARATH	sp|Q9C523|DIR19_ARATH Dirigent protein 19 OS=Arabidopsis thaliana GN=DIR19 PE=2 SV=1	_	_	_	_	_	PF03018.11|Dirigent|Dirigent-like protein|Glyma.01G126600.1|m.1802:44-187
Glyma.01G127100	107.86187052721	0.962659598153767	6.79316799751633	0	0	up	yes	109.225683987947	105.070654173788	109.289273419894	0.821039782703226	0.947154093079834	1.11978491867824	Gm01	44816406	44816975	+	Glyma.01G127100	--	--	GO:0048046|apoplast	GO:0016853|isomerase activity	--	--	570	XP_003516989.1	XP_003516989.1 dirigent protein 22 [Glycine max]	sp|Q9FI66|DIR3_ARATH	sp|Q9FI66|DIR3_ARATH Dirigent protein 3 OS=Arabidopsis thaliana GN=DIR3 PE=3 SV=1	_	_	_	_	_	PF03018.11|Dirigent|Dirigent-like protein|Glyma.01G127100.1|m.1805:45-186
Glyma.01G127200	1301.39991891041	311.471329884178	2.06285785846366	0	0	up	yes	1288.53068756731	1324.57241152419	1291.09665763973	321.998770398702	324.194716786156	288.220502467676	Gm01	44909663	44910229	+	Glyma.01G127200	--	--	GO:0048046|apoplast	GO:0016853|isomerase activity	--	--	567	NP_001340730.1	NP_001340730.1 dirigent protein 22 precursor [Glycine max]	sp|Q9FI66|DIR3_ARATH	sp|Q9FI66|DIR3_ARATH Dirigent protein 3 OS=Arabidopsis thaliana GN=DIR3 PE=3 SV=1	_	_	_	_	_	PF03018.11|Dirigent|Dirigent-like protein|Glyma.01G127200.1|m.1806:44-186
Glyma.01G127900	0.539246047547094	1.23613085887554	-1.18193108886003	4.95146864270256e-06	8.35128775574405e-06	down	yes	0.547477240909853	0.374854229869024	0.695406671862406	1.28250957361389	1.10646898884162	1.31941401417111	Gm01	45108305	45109822	-	Glyma.01G127900	--	--	--	--	--	--	1518	XP_014630395.1	XP_014630395.1 uncharacterized protein LOC100811015 [Glycine max]	_	_	_	_	_	_	_	PF08241.9|Methyltransf_11|Methyltransferase domain|Glyma.01G127900.2|m.1814:146-196;PF05050.9|Methyltransf_21|Methyltransferase FkbM domain|Glyma.01G127900.2|m.1814:311-469
Glyma.01G129000	6.79428633319619	0.139438879317045	5.50881640660824	4.86796157045405e-36	2.12153801793351e-35	up	yes	6.14434343081777	7.1009446750616	7.13757089370921	0.250850345670131	0.167466292281005	0	Gm01	45362600	45364482	+	Glyma.01G129000	--	--	GO:0009507|chloroplast	GO:0019904|protein domain specific binding	--	--	597	XP_003516997.1	XP_003516997.1 protein LURP-one-related 15 [Glycine max]	sp|Q9LZX1|LOR15_ARATH	sp|Q9LZX1|LOR15_ARATH Protein LURP-one-related 15 OS=Arabidopsis thaliana GN=At5g01750 PE=1 SV=1	_	_	_	_	_	PF04525.9|LOR|LURP-one-related|Glyma.01G129000.1|m.1833:11-187
Glyma.01G129100	42.3506614696053	2.65250082378349	3.99187124063332	6.46865116799957e-207	1.64523702749412e-205	up	yes	41.7623342563395	46.1084830410879	39.1811671113886	2.44579087028378	2.37802135039028	3.13369025067642	Gm01	45389062	45390790	+	Glyma.01G129100	--	--	GO:0009507|chloroplast	GO:0019904|protein domain specific binding	--	--	597	NP_001236124.1	NP_001236124.1 uncharacterized protein LOC100527184 [Glycine max]	sp|Q9LZX1|LOR15_ARATH	sp|Q9LZX1|LOR15_ARATH Protein LURP-one-related 15 OS=Arabidopsis thaliana GN=At5g01750 PE=1 SV=1	_	_	_	_	_	PF04525.9|LOR|LURP-one-related|Glyma.01G129100.1|m.1834:11-187
Glyma.01G129400	15.0198783014342	56.8119747295006	-1.91861564262069	1.55906575641405e-193	3.67738974785712e-192	down	yes	13.7367846080711	15.0326390038557	16.2902112923759	57.3782617218053	57.0319123880868	56.0257500786098	Gm01	45428254	45434521	-	Glyma.01G129400	--	GO:0009853|photorespiration	GO:0005739|mitochondrion	GO:0008453|alanine-glyoxylate transaminase activity; GO:0030170|pyridoxal phosphate binding; GO:0042802|identical protein binding	ko:K00827|AGXT2	ko00250|Alanine, aspartate and glutamate metabolism; ko00260|Glycine, serine and threonine metabolism; ko00270|Cysteine and methionine metabolism; ko00280|Valine, leucine and isoleucine degradation; ko01100|Metabolic pathways; ko01110|Biosynthesis of secondary metabolites	1428	XP_003516998.1	XP_003516998.1 alanine--glyoxylate aminotransferase 2 homolog 2, mitochondrial [Glycine max]	sp|Q94AL9|AGT22_ARATH	sp|Q94AL9|AGT22_ARATH Alanine--glyoxylate aminotransferase 2 homolog 2, mitochondrial OS=Arabidopsis thaliana GN=AGT3 PE=1 SV=2	_	_	_	_	_	PF00202.18|Aminotran_3|Aminotransferase class-III|Glyma.01G129400.1|m.1835:77-470
Glyma.01G130400	3.54783863662546	1.38327335839635	1.35252273905158	9.53850451346081e-07	1.6756619801216e-06	up	yes	3.35547868975805	3.24130284080418	4.04673437931416	1.14529853232779	1.51864369354573	1.48587784931552	Gm01	45656007	45656815	-	Glyma.01G130400	--	GO:0006458|'de novo' protein folding; GO:0046686|response to cadmium ion; GO:0061077|chaperone-mediated protein folding	GO:0005829|cytosol; GO:0005832|chaperonin-containing T-complex	GO:0005524|ATP binding; GO:0044183|protein folding chaperone; GO:0051082|unfolded protein binding	ko:K09499|CCT7	--	474	KRH76087.1	KRH76087.1 hypothetical protein GLYMA_01G130400 [Glycine max]	sp|Q9SF16|TCPH_ARATH	sp|Q9SF16|TCPH_ARATH T-complex protein 1 subunit eta OS=Arabidopsis thaliana GN=CCT7 PE=1 SV=1	_	_	_	_	_	PF00118.21|Cpn60_TCP1|TCP-1/cpn60 chaperonin family|Glyma.01G130400.1|m.1842:59-150
Glyma.01G131300	2.02992055927673	5.83427439099121	-1.51851094448442	8.44623528725311e-34	3.52601893442279e-33	down	yes	2.33695919300202	1.75281168504202	1.99999079978616	6.0839047898309	5.90342604046584	5.51549234267689	Gm01	45841753	45844346	+	Glyma.01G131300	--	GO:0009903|chloroplast avoidance movement; GO:0009904|chloroplast accumulation movement	GO:0005829|cytosol	--	--	--	1680	XP_003516427.1	XP_003516427.1 WEB family protein At2g38370 [Glycine max]	sp|Q5XVC7|Y2048_ARATH	sp|Q5XVC7|Y2048_ARATH WEB family protein At2g40480 OS=Arabidopsis thaliana GN=At2g40480 PE=2 SV=1	_	_	_	_	_	PF05701.8|WEMBL|Weak chloroplast movement under blue light|Glyma.01G131300.1|m.1854:18-117;PF05701.8|WEMBL|Weak chloroplast movement under blue light|Glyma.01G131300.1|m.1854:167-424
Glyma.01G131500	47.6732155625053	6.28885513401757	2.92031999208628	0	0	up	yes	47.0074479385933	45.2608849081952	50.7513138407275	5.71991048616581	6.5939494751688	6.55270544071811	Gm01	45896254	45897657	+	Glyma.01G131500	--	GO:0018105|peptidyl-serine phosphorylation; GO:0018107|peptidyl-threonine phosphorylation; GO:0035556|intracellular signal transduction	GO:0005622|intracellular	GO:0004674|protein serine/threonine kinase activity; GO:0005524|ATP binding	ko:K07198|PRKAA,AMPK	ko04068|FoxO signaling pathway; ko04140|Autophagy - animal; ko04150|mTOR signaling pathway; ko04151|PI3K-Akt signaling pathway; ko04152|AMPK signaling pathway; ko04211|Longevity regulating pathway; ko04213|Longevity regulating pathway - multiple species; ko04371|Apelin signaling pathway; ko04530|Tight junction; ko04710|Circadian rhythm; ko04910|Insulin signaling pathway; ko04920|Adipocytokine sig…	1404	XP_003517006.1	XP_003517006.1 CBL-interacting protein kinase 2 [Glycine max]	sp|Q7X996|CIPK2_ORYSJ	sp|Q7X996|CIPK2_ORYSJ CBL-interacting protein kinase 2 OS=Oryza sativa subsp. japonica GN=CIPK2 PE=2 SV=1	_	_	_	_	_	PF00069.22|Pkinase|Protein kinase domain|Glyma.01G131500.1|m.1857:12-266;PF07714.14|Pkinase_Tyr|Protein tyrosine kinase|Glyma.01G131500.1|m.1857:13-262;PF03822.11|NAF|NAF domain|Glyma.01G131500.1|m.1857:311-368;PF14531.3|Kinase-like|Kinase-like|Glyma.01G131500.1|m.1857:107-254
Glyma.01G131800	6.51076225027064	3.13232949693892	1.05320615341091	9.16026686371484e-22	2.86474621236679e-21	up	yes	5.87012042208106	6.56312168653113	7.09904464219972	3.22202639050023	3.34680074932114	2.82816135099538	Gm01	45945921	45948029	+	Glyma.01G131800	--	GO:0010200|response to chitin	GO:0005634|nucleus; GO:0005737|cytoplasm	GO:0004842|ubiquitin-protein transferase activity	--	--	2109	XP_003516428.1	XP_003516428.1 U-box domain-containing protein 16 [Glycine max]	sp|Q9LZW3|PUB16_ARATH	sp|Q9LZW3|PUB16_ARATH U-box domain-containing protein 16 OS=Arabidopsis thaliana GN=PUB16 PE=2 SV=1	_	_	_	_	_	PF04564.12|U-box|U-box domain|Glyma.01G131800.1|m.1858:273-344;PF00514.20|Arm|Armadillo/beta-catenin-like repeat|Glyma.01G131800.1|m.1858:418-456
Glyma.01G132000	2.55559001162702	39.9494075842465	-3.96117264739643	0	0	down	yes	2.83444039491067	2.51087809923498	2.3214515407354	39.6182652392015	40.5044955907055	39.7254619228324	Gm01	46007188	46013104	-	Glyma.01G132000	--	GO:0006468|protein phosphorylation; GO:0035556|intracellular signal transduction; GO:0048573|photoperiodism, flowering	GO:0005829|cytosol	GO:0004672|protein kinase activity; GO:0004674|protein serine/threonine kinase activity; GO:0005524|ATP binding; GO:0043424|protein histidine kinase binding	ko:K08867|WNK,PRKWNK	--	1830	XP_003517007.1	XP_003517007.1 probable serine/threonine-protein kinase WNK5 isoform X1 [Glycine max]	sp|Q9SCU5|WNK5_ARATH	sp|Q9SCU5|WNK5_ARATH Probable serine/threonine-protein kinase WNK5 OS=Arabidopsis thaliana GN=WNK5 PE=1 SV=2	_	_	_	_	_	PF00069.22|Pkinase|Protein kinase domain|Glyma.01G132000.1|m.1862:28-282;PF07714.14|Pkinase_Tyr|Protein tyrosine kinase|Glyma.01G132000.1|m.1862:28-265
Glyma.01G132100	2.39605130223157	18.9751432548313	-2.98013157569687	1.6745158721585e-39	7.76832329321408e-39	down	yes	3.02028646240278	2.02228344452134	2.14558399977059	20.9220255215904	18.5252197617085	17.4781844811949	Gm01	46013602	46013805	-	Glyma.01G132100	--	--	--	--	--	--	204	KRH76110.1	KRH76110.1 hypothetical protein GLYMA_01G132100 [Glycine max]	_	_	_	_	_	_	_	_
Glyma.01G132500	284.681780471957	978.563475998363	-1.78127933873274	1.00218511848774e-147	1.65207964409189e-146	down	yes	245.435903223827	308.263738459451	300.345699732593	955.124548560827	1022.62573668715	957.940142747112	Gm01	46290027	46291184	+	Glyma.01G132500	--	GO:0006869|lipid transport	--	GO:0008289|lipid binding	--	--	357	NP_001336638.1	NP_001336638.1 AAI_LTSS superfamily protein precursor [Glycine max]	sp|O23758|NLTP_CICAR	sp|O23758|NLTP_CICAR Non-specific lipid-transfer protein OS=Cicer arietinum PE=3 SV=1	_	_	_	_	_	PF00234.19|Tryp_alpha_amyl|Protease inhibitor/seed storage/LTP family|Glyma.01G132500.1|m.1872:29-113;PF14368.3|LTP_2|Probable lipid transfer|Glyma.01G132500.1|m.1872:13-105
Glyma.01G133300	0.870988316430135	2.18121549099927	-1.31453657893443	3.93631821706863e-20	1.17541591165785e-19	down	yes	0.999569271805514	0.777281500254702	0.83611417723019	2.13571915434719	2.34311239750448	2.06481492114613	Gm01	46457443	46460525	-	Glyma.01G133300	--	--	GO:0005886|plasma membrane; GO:0016021|integral component of membrane	GO:0004672|protein kinase activity; GO:0005524|ATP binding	--	--	2910	XP_003516434.1	XP_003516434.1 leucine-rich repeat receptor-like protein kinase PXC2 [Glycine max]	sp|Q9LY03|IRK_ARATH	sp|Q9LY03|IRK_ARATH Probable LRR receptor-like serine/threonine-protein kinase IRK OS=Arabidopsis thaliana GN=IRK PE=1 SV=1	_	_	_	_	_	PF00069.22|Pkinase|Protein kinase domain|Glyma.01G133300.1|m.1886:689-955;PF07714.14|Pkinase_Tyr|Protein tyrosine kinase|Glyma.01G133300.1|m.1886:689-956;PF13855.3|LRR_8|Leucine rich repeat|Glyma.01G133300.1|m.1886:391-450;PF00560.30|LRR_1|Leucine Rich Repeat|Glyma.01G133300.1|m.1886:197-218;PF00560.30|LRR_1|Leucine Rich Repeat|Glyma.01G133300.1|m.1886:488-509;PF08263.9|LRRNT_2|Leucine rich repea…
Glyma.01G133501	0.0590936483618075	1.00172820620162	-3.87212486909715	1.10349924735379e-15	2.85280442882558e-15	down	yes	0	0.0592738250980394	0.118007119987383	1.1699816903521	0.899796388425842	0.935406539826912	Gm01	46468801	46472401	+	Glyma.01G133501	--	GO:0006351|transcription, DNA-templated; GO:0006355|regulation of transcription, DNA-templated; GO:0009567|double fertilization forming a zygote and endosperm	GO:0005634|nucleus; GO:0009506|plasmodesma	GO:0003677|DNA binding; GO:0003700|DNA-binding transcription factor activity; GO:0046983|protein dimerization activity	--	--	1200	KHN11866.1	KHN11866.1 Transcription factor UNE10 [Glycine soja]	sp|Q8GZ38|UNE10_ARATH	sp|Q8GZ38|UNE10_ARATH Transcription factor UNE10 OS=Arabidopsis thaliana GN=UNE10 PE=2 SV=1	_	_	_	_	_	PF00010.23|HLH|Helix-loop-helix DNA-binding domain|Glyma.01G133501.1|m.1888:237-283
Glyma.01G134600	196.507665166043	7.53363802446822	4.70325474227462	0	0	up	yes	201.405333649083	197.941394551315	190.176267297732	7.43072340742706	7.85233677959033	7.31785388638726	Gm01	46725024	46731275	-	Glyma.01G134600	--	--	GO:0016021|integral component of membrane; GO:0031969|chloroplast membrane	GO:0047292|trihydroxypterocarpan dimethylallyltransferase activity	ko:K09833|HPT,HGGT,ubiA	ko00130|Ubiquinone and other terpenoid-quinone biosynthesis; ko01100|Metabolic pathways; ko01110|Biosynthesis of secondary metabolites	1179	NP_001335591.1	NP_001335591.1 homogentisate phytyltransferase 1, chloroplastic-like [Glycine max]	sp|B9A1Q4|G4DT_SOYBN	sp|B9A1Q4|G4DT_SOYBN Glycinol 4-dimethylallyltransferase OS=Glycine max GN=G4DT PE=1 SV=1	_	_	_	_	_	PF01040.15|UbiA|UbiA prenyltransferase family|Glyma.01G134600.3|m.1897:114-380
Glyma.01G134700	12.2939227162182	1.81123417028394	2.75613000863074	4.43419290619977e-20	1.32188635129583e-19	up	yes	11.4489928691082	9.97194939884663	15.4608258806999	1.83526539663074	1.76430664397224	1.83413047024885	Gm01	46760961	46761888	+	Glyma.01G134700	--	--	--	--	ko:K09833|HPT,HGGT,ubiA	ko00130|Ubiquinone and other terpenoid-quinone biosynthesis; ko01100|Metabolic pathways; ko01110|Biosynthesis of secondary metabolites	204	KRH76150.1	KRH76150.1 hypothetical protein GLYMA_01G134700 [Glycine max]	_	_	_	_	_	_	_	_
Glyma.01G135200	2185.85306978138	15.081795059548	7.17829480389825	0	0	up	yes	2139.9941779115	2187.39535200507	2230.16967942758	13.55728309124	18.0730766611923	13.6150254262116	Gm01	46808114	46812053	-	Glyma.01G135200	--	GO:0044550|secondary metabolite biosynthetic process	GO:0016020|membrane	GO:0005506|iron ion binding; GO:0016709|oxidoreductase activity, acting on paired donors, with incorporation or reduction of molecular oxygen, NAD(P)H as one donor, and incorporation of one atom of oxygen; GO:0020037|heme binding	--	--	1581	KRH76155.1	KRH76155.1 hypothetical protein GLYMA_01G135200 [Glycine max]	sp|O49859|C82A4_SOYBN	sp|O49859|C82A4_SOYBN Cytochrome P450 82A4 OS=Glycine max GN=CYP82A4 PE=2 SV=1	_	_	_	_	_	PF00067.19|p450|Cytochrome P450|Glyma.01G135200.1|m.1901:43-504
Glyma.01G137500	28.8333500036582	2.57821360344098	3.47821014380475	5.49602434472012e-119	7.04710159117929e-118	up	yes	26.877099896885	28.0866740464556	31.536276067634	2.32611744354026	3.19454339086098	2.21397997592169	Gm01	47510296	47510802	+	Glyma.01G137500	--	GO:0007275|multicellular organism development; GO:0009734|auxin-activated signaling pathway; GO:0010029|regulation of seed germination; GO:0040008|regulation of growth; GO:1900057|positive regulation of leaf senescence	GO:0005634|nucleus	--	ko:K14488|SAUR	ko04075|Plant hormone signal transduction	507	XP_006573419.1	XP_006573419.1 auxin-responsive protein SAUR36 [Glycine max]	sp|O22150|SAU36_ARATH	sp|O22150|SAU36_ARATH Auxin-responsive protein SAUR36 OS=Arabidopsis thaliana GN=SAUR36 PE=2 SV=1	_	_	_	_	_	PF02519.11|Auxin_inducible|Auxin responsive protein|Glyma.01G137500.1|m.1928:64-146
Glyma.01G137700	13.3694925506226	0.991982808337011	3.73909373873173	2.3867601045e-182	5.1784495473398e-181	up	yes	13.7363956865869	12.7002211295334	13.6718608357475	0.846498380616504	1.02044092284872	1.10900912154581	Gm01	47540232	47544048	-	Glyma.01G137700	--	GO:0042545|cell wall modification; GO:0045490|pectin catabolic process	GO:0005576|extracellular region; GO:0005618|cell wall	GO:0004857|enzyme inhibitor activity; GO:0030599|pectinesterase activity; GO:0045330|aspartyl esterase activity	ko:K01051|E3.1.1.11	ko00040|Pentose and glucuronate interconversions; ko01100|Metabolic pathways	1548	XP_003517028.1	XP_003517028.1 pectinesterase 2 [Glycine max]	sp|O04887|PME2_CITSI	sp|O04887|PME2_CITSI Pectinesterase 2 OS=Citrus sinensis GN=PECS-2.1 PE=2 SV=1	_	_	_	_	_	PF01095.16|Pectinesterase|Pectinesterase|Glyma.01G137700.1|m.1933:209-501;PF04043.12|PMEI|Plant invertase/pectin methylesterase inhibitor|Glyma.01G137700.1|m.1933:29-171
Glyma.01G138300	51.9458133094075	16.9968668941151	1.6111677969286	6.97244279630216e-129	9.78638298162461e-128	up	yes	53.4822493271477	52.2558042064315	50.0993863946434	18.2673141253641	16.5462558093863	16.1770307475948	Gm01	47667588	47674805	+	Glyma.01G138300	--	GO:0016485|protein processing; GO:0031365|N-terminal protein amino acid modification	GO:0005737|cytoplasm; GO:0005829|cytosol	GO:0004177|aminopeptidase activity; GO:0008235|metalloexopeptidase activity; GO:0046872|metal ion binding	ko:K01265|map	--	1194	XP_003517032.1	XP_003517032.1 methionine aminopeptidase 1A isoform X1 [Glycine max]	sp|Q9SLN5|MAP1A_ARATH	sp|Q9SLN5|MAP1A_ARATH Methionine aminopeptidase 1A OS=Arabidopsis thaliana GN=MAP1A PE=1 SV=1	_	_	_	_	_	PF00557.21|Peptidase_M24|Metallopeptidase family M24|Glyma.01G138300.1|m.1940:147-375;PF15801.2|zf-C6H2|zf-MYND-like zinc finger, mRNA-binding|Glyma.01G138300.1|m.1940:15-58;PF01753.15|zf-MYND|MYND finger|Glyma.01G138300.1|m.1940:14-56
Glyma.01G139600	118.514530754699	50.2672940116346	1.23720677209915	5.56115990571233e-158	1.00197824038104e-156	up	yes	118.571281394101	117.619102061463	119.353208808532	51.2478671971717	49.8999884188279	49.6540264189042	Gm01	47840651	47848868	-	Glyma.01G139600	--	GO:0009073|aromatic amino acid family biosynthetic process; GO:0009423|chorismate biosynthetic process; GO:0009635|response to herbicide	GO:0009507|chloroplast	GO:0003866|3-phosphoshikimate 1-carboxyvinyltransferase activity	ko:K00800|aroA	ko00400|Phenylalanine, tyrosine and tryptophan biosynthesis; ko01100|Metabolic pathways; ko01110|Biosynthesis of secondary metabolites; ko01130|Biosynthesis of antibiotics; ko01230|Biosynthesis of amino acids	1578	XP_003517039.1	XP_003517039.1 3-phosphoshikimate 1-carboxyvinyltransferase 2 [Glycine max]	sp|P11043|AROA_PETHY	sp|P11043|AROA_PETHY 3-phosphoshikimate 1-carboxyvinyltransferase, chloroplastic OS=Petunia hybrida PE=1 SV=1	_	_	_	_	_	PF00275.17|EPSP_synthase|EPSP synthase (3-phosphoshikimate 1-carboxyvinyltransferase)|Glyma.01G139600.1|m.1952:89-519
Glyma.01G139633	15.9081229570846	6.08358248476067	1.385307666227	1.96252594830245e-33	8.13216772187481e-33	up	yes	17.0686749636565	15.4203842658155	15.2353096417819	6.48175902872066	5.39929500950333	6.36969341605801	Gm01	47874539	47875418	-	Glyma.01G139633	--	GO:0006415|translational termination; GO:0030307|positive regulation of cell growth; GO:0032259|methylation	GO:0005737|cytoplasm; GO:0005829|cytosol; GO:0032991|protein-containing complex	GO:0003676|nucleic acid binding; GO:0008276|protein methyltransferase activity; GO:0008757|S-adenosylmethionine-dependent methyltransferase activity	ko:K19589|N6AMT1	--	774	XP_006573427.1	XP_006573427.1 hemK methyltransferase family member 2-like [Glycine max]	sp|Q9Y5N5|HEMK2_HUMAN	sp|Q9Y5N5|HEMK2_HUMAN HemK methyltransferase family member 2 OS=Homo sapiens GN=N6AMT1 PE=1 SV=4	_	_	_	_	_	PF05175.11|MTS|Methyltransferase small domain|Glyma.01G139633.1|m.1953:48-131;PF13847.3|Methyltransf_31|Methyltransferase domain|Glyma.01G139633.1|m.1953:52-196
Glyma.01G139700	2.02238451462007	0.595596333462116	1.7467450011676	1.34924959054598e-18	3.84291071271413e-18	up	yes	2.22610672649074	2.05622472906473	1.78482208830474	0.717864871956449	0.560345177977417	0.508578950452483	Gm01	47878472	47880505	-	Glyma.01G139700	--	GO:0009451|RNA modification	GO:0005739|mitochondrion; GO:0009507|chloroplast	GO:0003723|RNA binding; GO:0004519|endonuclease activity	--	--	2034	XP_006573426.1	XP_006573426.1 pentatricopeptide repeat-containing protein At2g22410, mitochondrial [Glycine max]	sp|Q9SJZ3|PP169_ARATH	sp|Q9SJZ3|PP169_ARATH Pentatricopeptide repeat-containing protein At2g22410, mitochondrial OS=Arabidopsis thaliana GN=PCMP-E28 PE=2 SV=1	_	_	_	_	_	PF13041.3|PPR_2|PPR repeat family|Glyma.01G139700.3|m.1955:112-160;PF13041.3|PPR_2|PPR repeat family|Glyma.01G139700.3|m.1955:215-261;PF13041.3|PPR_2|PPR repeat family|Glyma.01G139700.3|m.1955:346-393;PF13041.3|PPR_2|PPR repeat family|Glyma.01G139700.3|m.1955:448-496;PF01535.17|PPR|PPR repeat|Glyma.01G139700.3|m.1955:115-144;PF01535.17|PPR|PPR repeat|Glyma.01G139700.3|m.1955:217-245;PF01535.17|PP…
Glyma.01G141100	5.62578800203503	0.0185711379420968	7.6239150358497	4.79093019352157e-15	1.20879017687853e-14	up	yes	5.6504943991381	5.65218260756304	5.57468699940395	0.0557134138262903	0	0	Gm01	48224910	48225995	+	Glyma.01G141100	--	--	--	--	--	--	672	XP_003517044.1	XP_003517044.1 uncharacterized protein LOC100791746 isoform X1 [Glycine max]	_	_	_	_	_	_	_	PF07279.8|DUF1442|Protein of unknown function (DUF1442)|Glyma.01G141100.1|m.1964:1-220
Glyma.01G143500	31.554673159615	0.451447330414733	6.09600101428864	2.98503215903667e-142	4.71781704579535e-141	up	yes	33.5248452601944	30.5288424885902	30.6103317300605	0.297138207073548	0.603038143918554	0.454165640252096	Gm01	48818700	48820921	+	Glyma.01G143500	--	GO:0006351|transcription, DNA-templated	GO:0005634|nucleus	GO:0003700|DNA-binding transcription factor activity; GO:0043565|sequence-specific DNA binding	ko:K09419|HSFF	--	630	XP_003516466.1	XP_003516466.1 heat stress transcription factor B-2a [Glycine max]	sp|Q40152|HSF8_SOLLC	sp|Q40152|HSF8_SOLLC Heat shock factor protein HSF8 OS=Solanum lycopersicum GN=HSF8 PE=3 SV=1	_	_	_	_	_	PF00447.14|HSF_DNA-bind|HSF-type DNA-binding|Glyma.01G143500.1|m.1996:35-129
Glyma.01G144300	1.26307348122163	3.67172894804945	-1.53206772484388	7.02975133601579e-12	1.57294317927895e-11	down	yes	1.26626612528645	1.34537798362062	1.17757633475781	3.39566778967306	3.62708621691037	3.99243283756493	Gm01	48924383	48925027	+	Glyma.01G144300	--	GO:0009409|response to cold; GO:0048767|root hair elongation	GO:0005634|nucleus; GO:0005737|cytoplasm	GO:0005509|calcium ion binding	--	--	645	XP_003517059.1	XP_003517059.1 calmodulin-like protein 7 [Glycine max]	sp|Q9FYK2|CML25_ARATH	sp|Q9FYK2|CML25_ARATH Probable calcium-binding protein CML25 OS=Arabidopsis thaliana GN=CML25 PE=2 SV=1	_	_	_	_	_	PF00036.29|EF-hand_1|EF hand|Glyma.01G144300.1|m.2003:62-87;PF00036.29|EF-hand_1|EF hand|Glyma.01G144300.1|m.2003:183-210;PF13405.3|EF-hand_6|EF-hand domain|Glyma.01G144300.1|m.2003:62-90;PF13405.3|EF-hand_6|EF-hand domain|Glyma.01G144300.1|m.2003:147-175;PF13202.3|EF-hand_5|EF hand|Glyma.01G144300.1|m.2003:64-85;PF13202.3|EF-hand_5|EF hand|Glyma.01G144300.1|m.2003:105-122;PF13202.3|EF-hand_5|EF …
Glyma.01G144500	0.494112418630545	1.08888784443641	-1.12422674813609	2.60038802971477e-08	4.96676006773152e-08	down	yes	0.422522694917781	0.466674863285706	0.593139697688148	0.938400353190624	1.20872021707694	1.11954296304168	Gm01	48976071	48991546	-	Glyma.01G144500	--	GO:0007018|microtubule-based movement; GO:0032886|regulation of microtubule-based process; GO:0048364|root development	GO:0005737|cytoplasm; GO:0005871|kinesin complex; GO:0005874|microtubule	GO:0003777|microtubule motor activity; GO:0005524|ATP binding; GO:0008017|microtubule binding; GO:0016887|ATPase activity	--	--	2697	XP_003516471.1	XP_003516471.1 kinesin-like protein KIN-UB [Glycine max]	sp|Q9LPC6|KINUB_ARATH	sp|Q9LPC6|KINUB_ARATH Kinesin-like protein KIN-UB OS=Arabidopsis thaliana GN=KINUB PE=1 SV=2	_	_	_	_	_	PF00225.20|Kinesin|Kinesin motor domain|Glyma.01G144500.1|m.2006:65-401;PF16796.2|Microtub_bd|Microtubule binding|Glyma.01G144500.1|m.2006:58-202;PF00514.20|Arm|Armadillo/beta-catenin-like repeat|Glyma.01G144500.1|m.2006:677-710
Glyma.01G144700	29.6621595743245	12.2499190176924	1.27516048225718	4.36682223823955e-24	1.45847244496314e-23	up	yes	33.0111902542266	28.3675085070971	27.6077799616499	13.3081103185772	12.2096265096132	11.2320202248867	Gm01	49024945	49025856	-	Glyma.01G144700	--	--	--	--	--	--	339	KRH76295.1	KRH76295.1 hypothetical protein GLYMA_01G144700 [Glycine max]	_	_	_	_	_	_	_	_
Glyma.01G146500	1.95098336624586	0.221691305290431	3.08130148800473	4.07990019407118e-22	1.2879781184671e-21	up	yes	2.44965448494648	1.65466977791248	1.74862583587861	0.160746898908641	0.280966866018998	0.223360150943654	Gm01	49283933	49285213	+	Glyma.01G146500	--	GO:0016567|protein ubiquitination; GO:0043161|proteasome-mediated ubiquitin-dependent protein catabolic process	GO:0016021|integral component of membrane	GO:0004842|ubiquitin-protein transferase activity; GO:0046872|metal ion binding; GO:0061630|ubiquitin protein ligase activity	ko:K10664|ATL6S	--	1281	XP_003517066.1	XP_003517066.1 E3 ubiquitin-protein ligase ATL42 [Glycine max]	sp|Q5XF85|ATL42_ARATH	sp|Q5XF85|ATL42_ARATH E3 ubiquitin-protein ligase ATL42 OS=Arabidopsis thaliana GN=ATL42 PE=1 SV=2	_	_	_	_	_	PF13639.3|zf-RING_2|Ring finger domain|Glyma.01G146500.1|m.2043:113-156;PF17123.2|zf-RING_11|RING-like zinc finger|Glyma.01G146500.1|m.2043:113-142;PF13923.3|zf-C3HC4_2|Zinc finger, C3HC4 type (RING finger)|Glyma.01G146500.1|m.2043:113-155;PF12678.4|zf-rbx1|RING-H2 zinc finger domain|Glyma.01G146500.1|m.2043:126-156;PF00097.22|zf-C3HC4|Zinc finger, C3HC4 type (RING finger)|Glyma.01G146500.1|m.204…
Glyma.01G146600	2.53407599546181	13.2160166934308	-2.37816495571132	7.16012985026513e-247	2.32139304945811e-245	down	yes	2.44564422198175	2.59505873638135	2.56152502802233	13.4283750420664	12.7966226623409	13.423052375885	Gm01	49289380	49297277	-	Glyma.01G146600	--	--	GO:0005886|plasma membrane	GO:0004674|protein serine/threonine kinase activity; GO:0004721|phosphoprotein phosphatase activity; GO:0005524|ATP binding; GO:0046872|metal ion binding	--	--	3291	KRH76332.1	KRH76332.1 hypothetical protein GLYMA_01G146600 [Glycine max]	sp|Q9SL76|P2C19_ARATH	sp|Q9SL76|P2C19_ARATH Protein phosphatase 2C and cyclic nucleotide-binding/kinase domain-containing protein OS=Arabidopsis thaliana GN=At2g20050/At2g20040 PE=2 SV=2	_	_	_	_	_	PF00481.18|PP2C|Protein phosphatase 2C|Glyma.01G146600.1|m.2044:145-384;PF00069.22|Pkinase|Protein kinase domain|Glyma.01G146600.1|m.2044:803-1038;PF00027.26|cNMP_binding|Cyclic nucleotide-binding domain|Glyma.01G146600.1|m.2044:518-609;PF07714.14|Pkinase_Tyr|Protein tyrosine kinase|Glyma.01G146600.1|m.2044:885-1023
Glyma.01G147400	6.30188664438238	1.65321410926008	1.92409739419281	4.87649038354284e-56	2.96845364111183e-55	up	yes	5.82488081562547	6.40090145251349	6.67987766500817	1.39646539811619	1.7654173185986	1.79775961106544	Gm01	49497296	49500647	-	Glyma.01G147400	--	GO:0000373|Group II intron splicing; GO:0006397|mRNA processing	GO:0009570|chloroplast stroma; GO:1990904|ribonucleoprotein complex	GO:0003723|RNA binding	--	--	2118	XP_003516485.1	XP_003516485.1 CRS2-associated factor 1, chloroplastic [Glycine max]	sp|Q9SL79|CAF1P_ARATH	sp|Q9SL79|CAF1P_ARATH CRS2-associated factor 1, chloroplastic OS=Arabidopsis thaliana GN=At2g20020 PE=2 SV=2	_	_	_	_	_	PF01985.18|CRS1_YhbY|CRS1 / YhbY (CRM) domain|Glyma.01G147400.2|m.2053:239-322;PF01985.18|CRS1_YhbY|CRS1 / YhbY (CRM) domain|Glyma.01G147400.2|m.2053:358-440
Glyma.01G147600	3.02764603406664	1.37746704400591	1.13050026352038	1.44716953161603e-05	2.36993379818638e-05	up	yes	2.55142466014944	3.89079467310207	2.64071876894842	1.43997746504873	1.59508065058079	1.0973430163882	Gm01	49539755	49540456	+	Glyma.01G147600	--	GO:0006351|transcription, DNA-templated; GO:0009873|ethylene-activated signaling pathway; GO:0045893|positive regulation of transcription, DNA-templated	GO:0005634|nucleus	GO:0003700|DNA-binding transcription factor activity; GO:0043565|sequence-specific DNA binding	ko:K09286|EREBP	--	702	XP_003533400.1	XP_003533400.1 ethylene-responsive transcription factor TINY [Glycine max]	sp|Q9LYD3|DREB3_ARATH	sp|Q9LYD3|DREB3_ARATH Dehydration-responsive element-binding protein 3 OS=Arabidopsis thaliana GN=DREB3 PE=2 SV=1	_	_	_	_	_	PF00847.17|AP2|AP2 domain|Glyma.01G147600.3|m.2056:61-111
Glyma.01G147700	0.921980530218243	4.28701559720946	-2.20496329247212	6.12087370363632e-27	2.19267555309237e-26	down	yes	1.04343062901471	1.03592408171343	0.68658687992659	3.97433780353451	5.00399586953631	3.88271311855756	Gm01	49588042	49590905	+	Glyma.01G147700	--	--	--	--	--	--	975	XP_003517071.1	XP_003517071.1 protein LOW PSII ACCUMULATION 3, chloroplastic [Glycine max]	_	_	_	_	_	_	_	PF09353.7|DUF1995|Domain of unknown function (DUF1995)|Glyma.01G147700.1|m.2058:75-317
Glyma.01G148700	3.75121530842948	9.36364589439905	-1.31741140063718	4.59996871122095e-24	1.53543876329627e-23	down	yes	3.96717256009597	3.01875437111326	4.26771899407921	10.0929568042032	9.37856992591194	8.61941095308201	Gm01	49686107	49687204	-	Glyma.01G148700	--	--	GO:0005634|nucleus; GO:0005694|chromosome	GO:0018024|histone-lysine N-methyltransferase activity	ko:K11426|SMYD	--	1098	KRH76369.1	KRH76369.1 hypothetical protein GLYMA_01G148700 [Glycine max]	sp|Q9ZUM9|ASHR2_ARATH	sp|Q9ZUM9|ASHR2_ARATH Histone-lysine N-methyltransferase ASHR2 OS=Arabidopsis thaliana GN=ASHR2 PE=2 SV=3	_	_	_	_	_	PF00856.25|SET|SET domain|Glyma.01G148700.1|m.2083:21-276
Glyma.01G148800	2.08961327447711	12.4893256931762	-2.57365473824235	3.63427469183389e-63	2.45211091818751e-62	down	yes	2.2395892940305	1.99659200330238	2.03265852609846	13.375484460038	11.034185730829	13.0583068886617	Gm01	49689714	49690615	+	Glyma.01G148800	--	GO:0015979|photosynthesis	GO:0009507|chloroplast; GO:0009523|photosystem II; GO:0009535|chloroplast thylakoid membrane; GO:0016021|integral component of membrane	--	--	--	627	XP_003517076.1	XP_003517076.1 protein PAM68, chloroplastic [Glycine max]	sp|O49668|PAM68_ARATH	sp|O49668|PAM68_ARATH Protein PAM68, chloroplastic OS=Arabidopsis thaliana GN=PAM68 PE=1 SV=1	_	_	_	_	_	PF11947.5|DUF3464|Protein of unknown function (DUF3464)|Glyma.01G148800.1|m.2084:72-199
Glyma.01G149800	0.946019648939033	2.20687063359263	-1.2134124084586	1.51695512171584e-15	3.89775413111061e-15	down	yes	0.921231879696807	0.934344107003322	0.982482960116969	2.10401887700692	2.35839324749296	2.15819977627801	Gm01	49808356	49813003	+	Glyma.01G149800	--	--	--	GO:0005516|calmodulin binding	--	--	2085	XP_003516493.1	XP_003516493.1 protein NPG1 [Glycine max]	sp|Q8GZN1|NPG1_ARATH	sp|Q8GZN1|NPG1_ARATH Protein NPG1 OS=Arabidopsis thaliana GN=NPG1 PE=1 SV=1	_	_	_	_	_	PF13432.3|TPR_16|Tetratricopeptide repeat|Glyma.01G149800.1|m.2111:28-75;PF13432.3|TPR_16|Tetratricopeptide repeat|Glyma.01G149800.1|m.2111:636-678
Glyma.01G150000	0.560763725931118	2.26573252419348	-1.99536544754997	4.60158215028145e-09	9.10096621627425e-09	down	yes	0.585234292007084	0.299883383895219	0.797173501891051	2.36770998205642	2.95058397024431	1.4789036202797	Gm01	49820574	49821332	+	Glyma.01G150000	--	--	--	--	--	--	759	XP_003516494.2	XP_003516494.2 uncharacterized protein LOC100811557 [Glycine max]	_	_	_	_	_	_	_	PF08241.9|Methyltransf_11|Methyltransferase domain|Glyma.01G150000.1|m.2113:111-190
Glyma.01G150500	28.7583504056735	7.66057053933631	1.90707670353545	4.5706728233346e-89	4.24080353605749e-88	up	yes	26.8800266991837	29.3568485210484	30.0381759967883	8.50161452665774	7.80837330960458	6.67172378174662	Gm01	49858106	49860008	+	Glyma.01G150500	--	GO:0006351|transcription, DNA-templated; GO:0006355|regulation of transcription, DNA-templated	GO:0005634|nucleus	GO:0000981|DNA-binding transcription factor activity, RNA polymerase II-specific; GO:0003700|DNA-binding transcription factor activity; GO:0042802|identical protein binding; GO:0043565|sequence-specific DNA binding	--	--	927	XP_003516496.1	XP_003516496.1 trihelix transcription factor GT-3b [Glycine max]	sp|Q9SDW0|TGT3A_ARATH	sp|Q9SDW0|TGT3A_ARATH Trihelix transcription factor GT-3a OS=Arabidopsis thaliana GN=GT-3A PE=1 SV=1	_	_	_	_	_	PF13837.3|Myb_DNA-bind_4|Myb/SANT-like DNA-binding domain|Glyma.01G150500.1|m.2127:48-131
Glyma.01G150700	10.1351631885443	23.5403352858847	-1.21495552807685	1.28528046320693e-81	1.09894862769112e-80	down	yes	10.2898100361055	10.3669522285564	9.74872730097109	23.9440548173176	23.5964501563327	23.0805008840039	Gm01	49873862	49882044	+	Glyma.01G150700	--	GO:0030244|cellulose biosynthetic process	GO:0005886|plasma membrane; GO:0016021|integral component of membrane	GO:0004674|protein serine/threonine kinase activity; GO:0005524|ATP binding	--	--	1788	XP_014634585.1	XP_014634585.1 LRR receptor-like serine/threonine-protein kinase FEI 1-like isoform X1 [Glycine max]	sp|C0LGF4|FEI1_ARATH	sp|C0LGF4|FEI1_ARATH LRR receptor-like serine/threonine-protein kinase FEI 1 OS=Arabidopsis thaliana GN=FEI1 PE=1 SV=1	_	_	_	_	_	PF00069.22|Pkinase|Protein kinase domain|Glyma.01G150700.3|m.2129:312-575;PF07714.14|Pkinase_Tyr|Protein tyrosine kinase|Glyma.01G150700.3|m.2129:313-577;PF08263.9|LRRNT_2|Leucine rich repeat N-terminal domain|Glyma.01G150700.3|m.2129:31-69
Glyma.01G152100	1.47249299945658	3.45017113830798	-1.22281810241542	2.87339159895135e-17	7.8383401795916e-17	down	yes	1.66830601395133	1.38725973633709	1.36191324808133	3.62887938000461	3.52166172512347	3.19997230979586	Gm01	49994947	50001604	+	Glyma.01G152100	--	GO:0080092|regulation of pollen tube growth	GO:0005886|plasma membrane	GO:0005089|Rho guanyl-nucleotide exchange factor activity	--	--	1692	XP_003517093.1	XP_003517093.1 rop guanine nucleotide exchange factor 14 isoform X1 [Glycine max]	sp|Q56WM6|ROGFE_ARATH	sp|Q56WM6|ROGFE_ARATH Rop guanine nucleotide exchange factor 14 OS=Arabidopsis thaliana GN=ROPGEF14 PE=1 SV=1	_	_	_	_	_	PF03759.10|PRONE|PRONE (Plant-specific Rop nucleotide exchanger)|Glyma.01G152100.2|m.2155:115-475
Glyma.01G152500	0.807571132020918	2.01794437005175	-1.31060191578291	1.55921562325261e-07	2.86099458049692e-07	down	yes	1.10419074969564	0.764823549652121	0.553699096714992	1.94577600115904	1.89921181149222	2.20884529750399	Gm01	50059631	50062070	-	Glyma.01G152500	--	--	--	--	--	--	1116	XP_006572897.1	XP_006572897.1 uncharacterized protein LOC100819752 isoform X1 [Glycine max]	_	_	_	_	_	_	_	_
Glyma.01G152700	1.26467404953893	2.64514609812775	-1.05866286814294	4.46010452803393e-06	7.54679690120818e-06	down	yes	1.09944258411994	1.43151879482057	1.26306076967627	2.16630572100413	2.91757878567149	2.85155378770764	Gm01	50070207	50073690	+	Glyma.01G152700	--	--	--	--	--	--	795	XP_003517096.1	XP_003517096.1 uncharacterized protein LOC100820285 isoform X1 [Glycine max]	_	_	_	_	_	_	_	PF03350.13|UPF0114|Uncharacterized protein family, UPF0114|Glyma.01G152700.1|m.2167:104-231
Glyma.01G152900	0.510784918046858	1.3030739960615	-1.33418864544559	4.83063622809203e-12	1.08880855030092e-11	down	yes	0.506750275427534	0.439493727556195	0.586110751156845	1.27080938074016	1.4305705904512	1.20784201699314	Gm01	50113609	50121143	+	Glyma.01G152900	--	--	GO:0005622|intracellular; GO:0016021|integral component of membrane	GO:0016491|oxidoreductase activity; GO:0046577|long-chain-alcohol oxidase activity; GO:0050660|flavin adenine dinucleotide binding	ko:K17756|FAO3	--	2430	XP_003517097.1	XP_003517097.1 long-chain-alcohol oxidase FAO4A [Glycine max]	sp|O65709|FAO4A_ARATH	sp|O65709|FAO4A_ARATH Long-chain-alcohol oxidase FAO4A OS=Arabidopsis thaliana GN=FAO4A PE=3 SV=2	_	_	_	_	_	PF00732.16|GMC_oxred_N|GMC oxidoreductase|Glyma.01G152900.1|m.2168:299-565;PF05199.10|GMC_oxred_C|GMC oxidoreductase|Glyma.01G152900.1|m.2168:665-794
Glyma.01G153200	4.27359002767153	11.1255085793887	-1.37827513533822	1.83475878278029e-87	1.67053170860351e-86	down	yes	4.11796859957383	4.26485308954907	4.43794839389169	11.1803481717885	11.043778610458	11.1523989559195	Gm01	50138855	50146709	+	Glyma.01G153200	--	GO:0006886|intracellular protein transport; GO:0016192|vesicle-mediated transport	GO:0005794|Golgi apparatus; GO:0005829|cytosol; GO:0005905|clathrin-coated pit; GO:0009506|plasmodesma; GO:0030124|AP-4 adaptor complex	--	ko:K12400|AP4E1	ko04142|Lysosome	2901	KRH76456.1	KRH76456.1 hypothetical protein GLYMA_01G153200 [Glycine max]	sp|Q8L7A9|AP4E_ARATH	sp|Q8L7A9|AP4E_ARATH AP-4 complex subunit epsilon OS=Arabidopsis thaliana GN=At1g31730 PE=1 SV=1	_	_	_	_	_	PF01602.17|Adaptin_N|Adaptin N terminal region|Glyma.01G153200.1|m.2172:36-579
Glyma.01G154000	7.48019723033771	1.54389499882295	2.26911468796942	1.88711448950104e-25	6.52578463889404e-25	up	yes	6.83549583442	7.92210644424095	7.68298941235219	1.68141081248206	1.67626739028101	1.27400679370579	Gm01	50238230	50239194	-	Glyma.01G154000	--	--	--	--	--	--	501	NP_001240028.1	NP_001240028.1 glycine-rich protein A3-like [Glycine max]	_	_	_	_	_	_	_	_
Glyma.01G154900	8.67018916180452	20.1588802677166	-1.21633260303494	8.8435160434669e-44	4.43306586852624e-43	down	yes	7.30582967051603	9.4035767194453	9.30116109545222	21.0741879656427	20.3225304498761	19.079922387631	Gm01	50348861	50351304	-	Glyma.01G154900	--	--	GO:0009507|chloroplast; GO:0010287|plastoglobule	GO:0016702|oxidoreductase activity, acting on single donors with incorporation of molecular oxygen, incorporation of two atoms of oxygen; GO:0046872|metal ion binding	ko:K09840|NCED	ko00906|Carotenoid biosynthesis; ko01100|Metabolic pathways; ko01110|Biosynthesis of secondary metabolites	1773	XP_003516508.1	XP_003516508.1 probable carotenoid cleavage dioxygenase 4, chloroplastic [Glycine max]	sp|O49675|CCD4_ARATH	sp|O49675|CCD4_ARATH Probable carotenoid cleavage dioxygenase 4, chloroplastic OS=Arabidopsis thaliana GN=CCD4 PE=1 SV=1	_	_	_	_	_	PF03055.12|RPE65|Retinal pigment epithelial membrane protein|Glyma.01G154900.1|m.2205:113-579
Glyma.01G155400	1.54170538294645	0.682729313844679	1.16349103392862	3.56798806058158e-05	5.70019058420797e-05	up	yes	1.56789310665767	1.70074440402885	1.35647863815284	0.72071820439116	0.546988685973156	0.780481051169722	Gm01	50399405	50401378	+	Glyma.01G155400	--	GO:0009852|auxin catabolic process	--	GO:0046872|metal ion binding; GO:0051213|dioxygenase activity	--	--	951	XP_003517110.2	XP_003517110.2 2-oxoglutarate-dependent dioxygenase DAO [Glycine max]	sp|Q01IX6|DAO_ORYSI	sp|Q01IX6|DAO_ORYSI 2-oxoglutarate-dependent dioxygenase DAO OS=Oryza sativa subsp. indica GN=DAO PE=3 SV=1	_	_	_	_	_	PF03171.17|2OG-FeII_Oxy|2OG-Fe(II) oxygenase superfamily|Glyma.01G155400.1|m.2213:168-263;PF14226.3|DIOX_N|non-haem dioxygenase in morphine synthesis N-terminal|Glyma.01G155400.1|m.2213:22-94
Glyma.01G156200	15.3740692269514	42.4735011630074	-1.4654655070517	4.09437186681219e-124	5.45921584289927e-123	down	yes	15.5687932762319	15.9469387138764	14.606475690746	42.6893319325906	42.9870674883642	41.7441040680675	Gm01	50468335	50472711	-	Glyma.01G156200	--	GO:0009733|response to auxin; GO:0009734|auxin-activated signaling pathway; GO:0055085|transmembrane transport	GO:0005789|endoplasmic reticulum membrane; GO:0016021|integral component of membrane	--	--	--	1248	XP_003517114.1	XP_003517114.1 protein PIN-LIKES 3 [Glycine max]	sp|Q9C9K5|PILS3_ARATH	sp|Q9C9K5|PILS3_ARATH Protein PIN-LIKES 3 OS=Arabidopsis thaliana GN=PILS3 PE=2 SV=1	_	_	_	_	_	PF03547.15|Mem_trans|Membrane transport protein|Glyma.01G156200.1|m.2222:10-407
Glyma.01G156500	32.2601244850311	4.23921553260596	2.92493071484666	1.09573592599129e-106	1.22491855876057e-105	up	yes	32.7324589127535	33.8897058742357	30.1582086681041	4.58174647970052	4.28807395675615	3.84782616136122	Gm01	50502373	50502801	+	Glyma.01G156500	--	--	--	--	--	--	429	KHN35934.1	KHN35934.1 hypothetical protein glysoja_003057 [Glycine soja]	_	_	_	_	_	_	_	_
Glyma.01G156600	60.5593691247176	26.0868901096759	1.21471048944551	3.71794626281961e-59	2.3760163609891e-58	up	yes	54.4829158781686	61.3124612388776	65.8827302571067	27.6843106892298	25.7982951737947	24.7780644660033	Gm01	50511181	50515529	+	Glyma.01G156600	--	GO:0019430|removal of superoxide radicals	GO:0005759|mitochondrial matrix	GO:0004791|thioredoxin-disulfide reductase activity	ko:K00384|trxB	ko00240|Pyrimidine metabolism; ko00450|Selenocompound metabolism	1113	XP_003517116.1	XP_003517116.1 thioredoxin reductase NTRB [Glycine max]	sp|Q39242|TRXB2_ARATH	sp|Q39242|TRXB2_ARATH Thioredoxin reductase 2 OS=Arabidopsis thaliana GN=NTR2 PE=2 SV=2	_	_	_	_	_	PF07992.11|Pyr_redox_2|Pyridine nucleotide-disulphide oxidoreductase|Glyma.01G156600.1|m.2228:46-348;PF13738.3|Pyr_redox_3|Pyridine nucleotide-disulphide oxidoreductase|Glyma.01G156600.1|m.2228:123-331;PF00070.24|Pyr_redox|Pyridine nucleotide-disulphide oxidoreductase|Glyma.01G156600.1|m.2228:198-263
Glyma.01G156700	1.41010594695499	7.43639447262559	-2.39054347900142	1.9907093877075e-84	1.75853729827868e-83	down	yes	1.36966479108963	1.29879410876586	1.56185894100948	7.62782180474651	7.81685860315478	6.86450300997547	Gm01	50525164	50529433	-	Glyma.01G156700	--	GO:0008299|isoprenoid biosynthetic process; GO:0015936|coenzyme A metabolic process	GO:0005789|endoplasmic reticulum membrane; GO:0016021|integral component of membrane	GO:0004420|hydroxymethylglutaryl-CoA reductase (NADPH) activity; GO:0050661|NADP binding	ko:K00021|HMGCR	ko00900|Terpenoid backbone biosynthesis; ko01100|Metabolic pathways; ko01110|Biosynthesis of secondary metabolites; ko01130|Biosynthesis of antibiotics; ko04152|AMPK signaling pathway; ko04976|Bile secretion	1632	XP_003517117.1	XP_003517117.1 3-hydroxy-3-methylglutaryl-coenzyme A reductase 1 [Glycine max]	sp|Q41438|HMDH3_SOLTU	sp|Q41438|HMDH3_SOLTU 3-hydroxy-3-methylglutaryl-coenzyme A reductase 3 OS=Solanum tuberosum GN=HMG3 PE=2 SV=1	_	_	_	_	_	PF00368.15|HMG-CoA_red|Hydroxymethylglutaryl-coenzyme A reductase|Glyma.01G156700.1|m.2229:158-533
Glyma.01G157100	3.268350799329	1.59439993879852	1.030936421785	1.09883020741937e-05	1.81262342254075e-05	up	yes	3.68721586456202	3.62979775844671	2.48803877497828	1.21952488896636	2.1059295373943	1.45774539003491	Gm01	50586764	50590599	-	Glyma.01G157100	--	GO:0006839|mitochondrial transport; GO:0009651|response to salt stress	GO:0005743|mitochondrial inner membrane; GO:0016021|integral component of membrane	GO:0015114|phosphate ion transmembrane transporter activity	ko:K15102|SLC25A3,PHC,PIC	--	921	XP_003517120.1	XP_003517120.1 mitochondrial phosphate carrier protein 1, mitochondrial isoform X2 [Glycine max]	sp|Q7DNC3|MPCP1_ARATH	sp|Q7DNC3|MPCP1_ARATH Mitochondrial phosphate carrier protein 1, mitochondrial OS=Arabidopsis thaliana GN=MPT1 PE=2 SV=1	_	_	_	_	_	PF00153.24|Mito_carr|Mitochondrial carrier protein|Glyma.01G157100.1|m.2239:18-100;PF00153.24|Mito_carr|Mitochondrial carrier protein|Glyma.01G157100.1|m.2239:111-195
Glyma.01G157300	2.00864181997289	4.5924147901994	-1.1890060644215	5.09847959411285e-28	1.87385607237507e-27	down	yes	2.01049990235669	1.94534317738242	2.07008238017956	4.6361501636402	4.82741541724134	4.31367878971667	Gm01	50619086	50622930	+	Glyma.01G157300	--	GO:0008645|hexose transmembrane transport; GO:0046323|glucose import	GO:0005773|vacuole; GO:0005774|vacuolar membrane; GO:0005794|Golgi apparatus; GO:0016021|integral component of membrane	GO:0005351|carbohydrate:proton symporter activity; GO:0005355|glucose transmembrane transporter activity	--	--	2235	XP_014631014.1	XP_014631014.1 monosaccharide-sensing protein 2 [Glycine max]	sp|Q8LPQ8|MSSP2_ARATH	sp|Q8LPQ8|MSSP2_ARATH Monosaccharide-sensing protein 2 OS=Arabidopsis thaliana GN=MSSP2 PE=1 SV=2	_	_	_	_	_	PF00083.21|Sugar_tr|Sugar (and other) transporter|Glyma.01G157300.1|m.2241:29-241;PF00083.21|Sugar_tr|Sugar (and other) transporter|Glyma.01G157300.1|m.2241:489-724;PF07690.13|MFS_1|Major Facilitator Superfamily|Glyma.01G157300.1|m.2241:35-218
Glyma.01G157400	12.8266777903014	31.6372204981781	-1.30180692408225	6.16609149361989e-51	3.47672148409478e-50	down	yes	11.5995054835137	13.7388258887956	13.1417019985949	30.6702343113728	32.7009335608466	31.540493622315	Gm01	50638909	50639580	-	Glyma.01G157400	--	GO:0043161|proteasome-mediated ubiquitin-dependent protein catabolic process	GO:0016021|integral component of membrane	GO:0046872|metal ion binding; GO:0061630|ubiquitin protein ligase activity	--	--	672	XP_003517122.1	XP_003517122.1 RING-H2 finger protein ATL8 [Glycine max]	sp|Q8LC69|ATL8_ARATH	sp|Q8LC69|ATL8_ARATH RING-H2 finger protein ATL8 OS=Arabidopsis thaliana GN=ATL8 PE=2 SV=2	_	_	_	_	_	PF13639.3|zf-RING_2|Ring finger domain|Glyma.01G157400.1|m.2244:104-147;PF17123.2|zf-RING_11|RING-like zinc finger|Glyma.01G157400.1|m.2244:104-133;PF13923.3|zf-C3HC4_2|Zinc finger, C3HC4 type (RING finger)|Glyma.01G157400.1|m.2244:104-146;PF00097.22|zf-C3HC4|Zinc finger, C3HC4 type (RING finger)|Glyma.01G157400.1|m.2244:105-146;PF12861.4|zf-ANAPC11|Anaphase-promoting complex subunit 11 RING-H2 f…
Glyma.01G157500	3.59022612477334	8.99463563163552	-1.32258037643285	9.73342104719496e-41	4.62300225117224e-40	down	yes	3.61210172721417	3.86318886782547	3.29538777928038	9.08379774278935	9.66948694171838	8.23062221039883	Gm01	50648831	50654712	-	Glyma.01G157500	--	GO:0006952|defense response; GO:0009607|response to biotic stimulus	GO:0005886|plasma membrane; GO:0016021|integral component of membrane	GO:0005516|calmodulin binding	ko:K08472|MLO	--	1797	XP_003517123.1	XP_003517123.1 MLO-like protein 10 [Glycine max]	sp|Q9FKY5|MLO10_ARATH	sp|Q9FKY5|MLO10_ARATH MLO-like protein 10 OS=Arabidopsis thaliana GN=MLO10 PE=2 SV=1	_	_	_	_	_	PF03094.12|Mlo|Mlo family|Glyma.01G157500.1|m.2245:35-488
Glyma.01G157700	10.6969619282361	0.143765542120769	6.12167312633306	4.29808181544763e-97	4.37074169586978e-96	up	yes	10.4850431919604	10.7144495272456	10.8913930655022	0.193139834597806	0.0634776993598478	0.174679092404652	Gm01	50679965	50683928	+	Glyma.01G157700	--	GO:0009733|response to auxin; GO:0009734|auxin-activated signaling pathway; GO:0055085|transmembrane transport	GO:0005789|endoplasmic reticulum membrane; GO:0016021|integral component of membrane	--	ko:K07088|K07088	--	1260	XP_006573516.1	XP_006573516.1 protein PIN-LIKES 7 [Glycine max]	sp|Q9FKY4|PILS7_ARATH	sp|Q9FKY4|PILS7_ARATH Protein PIN-LIKES 7 OS=Arabidopsis thaliana GN=PILS7 PE=2 SV=1	_	_	_	_	_	PF03547.15|Mem_trans|Membrane transport protein|Glyma.01G157700.4|m.2248:12-410
Glyma.01G157900	1.56505844045422	9.23464005732854	-2.55321179009263	9.70325561301795e-175	1.9864882304514e-173	down	yes	1.61752171936988	1.56043552334775	1.51721807864502	8.95116982267248	9.91610897827398	8.83664137103917	Gm01	50698156	50702088	-	Glyma.01G157900	--	GO:0006816|calcium ion transport; GO:0007267|cell-cell signaling; GO:0009611|response to wounding; GO:0009864|induced systemic resistance, jasmonic acid mediated signaling pathway; GO:0019722|calcium-mediated signaling; GO:0071230|cellular response to amino acid stimulus	GO:0005622|intracellular; GO:0005886|plasma membrane; GO:0016021|integral component of membrane	GO:0004970|ionotropic glutamate receptor activity; GO:0005262|calcium channel activity; GO:0008066|glutamate receptor activity	ko:K05387|GRIP	--	2817	XP_003517130.1	XP_003517130.1 glutamate receptor 3.6 [Glycine max]	sp|Q84W41|GLR36_ARATH	sp|Q84W41|GLR36_ARATH Glutamate receptor 3.6 OS=Arabidopsis thaliana GN=GLR3.6 PE=2 SV=1	_	_	_	_	_	PF01094.25|ANF_receptor|Receptor family ligand binding region|Glyma.01G157900.1|m.2254:50-411;PF00060.23|Lig_chan|Ligand-gated ion channel|Glyma.01G157900.1|m.2254:593-845;PF00497.17|SBP_bac_3|Bacterial extracellular solute-binding proteins, family 3|Glyma.01G157900.1|m.2254:492-812;PF13458.3|Peripla_BP_6|Periplasmic binding protein|Glyma.01G157900.1|m.2254:42-409;PF10613.6|Lig_chan-Glu_bd|Ligate…
Glyma.01G158100	1.26927608166647	0.599238861311665	1.07024777250268	3.85121303859051e-06	6.53824405710337e-06	up	yes	1.35031780075114	1.05716159787133	1.40034884637693	0.675401385060553	0.624522114865061	0.49779308400938	Gm01	50722926	50724782	+	Glyma.01G158100	--	GO:0009451|RNA modification	GO:0005739|mitochondrion; GO:0043231|intracellular membrane-bounded organelle	GO:0003723|RNA binding; GO:0004519|endonuclease activity	--	--	1857	XP_006573520.1	XP_006573520.1 pentatricopeptide repeat-containing protein At2g17525, mitochondrial isoform X2 [Glycine max]	sp|Q84VG6|PP160_ARATH	sp|Q84VG6|PP160_ARATH Pentatricopeptide repeat-containing protein At2g17525, mitochondrial OS=Arabidopsis thaliana GN=At2g17525 PE=2 SV=2	_	_	_	_	_	PF12854.4|PPR_1|PPR repeat|Glyma.01G158100.2|m.2260:204-237;PF12854.4|PPR_1|PPR repeat|Glyma.01G158100.2|m.2260:239-266;PF12854.4|PPR_1|PPR repeat|Glyma.01G158100.2|m.2260:306-338;PF12854.4|PPR_1|PPR repeat|Glyma.01G158100.2|m.2260:340-373;PF12854.4|PPR_1|PPR repeat|Glyma.01G158100.2|m.2260:375-408;PF12854.4|PPR_1|PPR repeat|Glyma.01G158100.2|m.2260:484-512;PF12854.4|PPR_1|PPR repeat|Glyma.01G158…
Glyma.01G158300	14.7363120162053	7.31360309744612	1.00972867675922	1.42584236309792e-21	4.43998954425097e-21	up	yes	16.5899059966023	13.0906873301627	14.5283427218509	6.90372174732585	7.42739729610772	7.60969024890479	Gm01	50738924	50740051	-	Glyma.01G158300	--	--	--	--	--	--	1128	XP_003517132.1	XP_003517132.1 uncharacterized protein LOC100794366 [Glycine max]	_	_	_	_	_	_	_	_
Glyma.01G159100	1.95437040578271	0.941914155431057	1.04516361205841	1.19724117136465e-09	2.43032404664528e-09	up	yes	1.72493604820408	2.27512569867833	1.86304947046573	0.943714044890696	0.877680575894636	1.00434784550784	Gm01	50810177	50812477	-	Glyma.01G159100	--	--	--	--	--	--	2301	XP_006573532.1	XP_006573532.1 pentatricopeptide repeat-containing protein At4g13650 [Glycine max]	_	_	_	_	_	_	_	PF13041.3|PPR_2|PPR repeat family|Glyma.01G159100.1|m.2278:84-131;PF13041.3|PPR_2|PPR repeat family|Glyma.01G159100.1|m.2278:186-233;PF13041.3|PPR_2|PPR repeat family|Glyma.01G159100.1|m.2278:589-637;PF01535.17|PPR|PPR repeat|Glyma.01G159100.1|m.2278:58-84;PF01535.17|PPR|PPR repeat|Glyma.01G159100.1|m.2278:86-112;PF01535.17|PPR|PPR repeat|Glyma.01G159100.1|m.2278:188-213;PF01535.17|PPR|PPR repeat…
Glyma.01G159200	1.35078135306261	2.97738574814628	-1.13444826178185	4.72556266206035e-07	8.45307419703637e-07	down	yes	1.73815219783538	1.29061050366373	1.02358135768872	2.709682365423	3.70966004515808	2.51281483385775	Gm01	50817516	50822400	+	Glyma.01G159200	--	GO:0006351|transcription, DNA-templated; GO:0006355|regulation of transcription, DNA-templated	GO:0005634|nucleus	GO:0003677|DNA binding; GO:0003700|DNA-binding transcription factor activity	--	--	981	XP_025984335.1	XP_025984335.1 protein RKD5-like [Glycine max]	sp|O81791|RKD5_ARATH	sp|O81791|RKD5_ARATH Protein RKD5 OS=Arabidopsis thaliana GN=RKD5 PE=3 SV=1	_	_	_	_	_	PF02042.12|RWP-RK|RWP-RK domain|Glyma.01G159200.1|m.2279:201-248
Glyma.01G159700	4.52099004668948	9.64379248807058	-1.09126949417934	2.88765343917096e-26	1.01850254239714e-25	down	yes	4.15855114400117	4.89522398500205	4.50919501106522	9.0356091744513	10.0516130637597	9.84415522600074	Gm01	50927356	50930136	+	Glyma.01G159700	--	GO:0007049|cell cycle; GO:0051301|cell division	GO:0005634|nucleus	--	ko:K05868|CCNB	ko04068|FoxO signaling pathway; ko04110|Cell cycle; ko04115|p53 signaling pathway; ko04914|Progesterone-mediated oocyte maturation	1299	NP_001352035.1	NP_001352035.1 G2/mitotic-specific cyclin-1-like [Glycine max]	sp|P46277|CCNB1_MEDSV	sp|P46277|CCNB1_MEDSV G2/mitotic-specific cyclin-1 OS=Medicago sativa subsp. varia PE=2 SV=1	_	_	_	_	_	PF00134.20|Cyclin_N|Cyclin, N-terminal domain|Glyma.01G159700.1|m.2286:179-304;PF02984.16|Cyclin_C|Cyclin, C-terminal domain|Glyma.01G159700.1|m.2286:307-423
Glyma.01G160100	0.19211370955575	2.28335652966546	-3.50422156707162	3.35312996206475e-23	1.09168770156684e-22	down	yes	0.276885041379696	0.206169826427963	0.093286260859591	2.6225676537361	2.10097385381235	2.12652808144794	Gm01	50975636	50977850	+	Glyma.01G160100	--	GO:0000272|polysaccharide catabolic process; GO:0006032|chitin catabolic process; GO:0006952|defense response; GO:0016998|cell wall macromolecule catabolic process	--	GO:0004568|chitinase activity; GO:0008061|chitin binding	ko:K20547|CHIB	ko00520|Amino sugar and nucleotide sugar metabolism; ko01100|Metabolic pathways; ko04016|MAPK signaling pathway - plant	828	XP_003517142.1	XP_003517142.1 endochitinase [Glycine max]	sp|P36907|CHIX_PEA	sp|P36907|CHIX_PEA Endochitinase OS=Pisum sativum PE=2 SV=1	_	_	_	_	_	PF00182.16|Glyco_hydro_19|Chitinase class I|Glyma.01G160100.1|m.2305:33-266
Glyma.01G160300	1.41239280736895	3.48239280174336	-1.29589589909077	4.86597795875581e-26	1.70779903518506e-25	down	yes	1.27138041482439	1.59200681318475	1.37379119409772	3.33692619598424	3.55634952348787	3.55390268575796	Gm01	50984804	50991031	+	Glyma.01G160300	--	GO:0010216|maintenance of DNA methylation; GO:0032776|DNA methylation on cytosine	GO:0005634|nucleus	GO:0003677|DNA binding; GO:0003682|chromatin binding; GO:0003886|DNA (cytosine-5-)-methyltransferase activity	ko:K00558|DNMT1,dcm	ko00270|Cysteine and methionine metabolism; ko01100|Metabolic pathways; ko05206|MicroRNAs in cancer	2502	XP_006573534.1	XP_006573534.1 putative DNA (cytosine-5)-methyltransferase CMT1 [Glycine max]	sp|C0SQ89|CMT3_ORYSJ	sp|C0SQ89|CMT3_ORYSJ DNA (cytosine-5)-methyltransferase CMT3 OS=Oryza sativa subsp. japonica GN=CMT3 PE=2 SV=1	_	_	_	_	_	PF00145.14|DNA_methylase|C-5 cytosine-specific DNA methylase|Glyma.01G160300.1|m.2307:425-791;PF01426.15|BAH|BAH domain|Glyma.01G160300.1|m.2307:102-204;PF00385.21|Chromo|Chromo (CHRromatin Organisation MOdifier) domain|Glyma.01G160300.1|m.2307:370-424
Glyma.01G161100	177.968372341989	29.1528179507826	2.60949990121392	0	0	up	yes	169.004615764427	181.522199075896	183.378302185644	29.7326134579215	30.2795443360486	27.4462960583777	Gm01	51041334	51045358	+	Glyma.01G161100	--	GO:0003333|amino acid transmembrane transport	GO:0005886|plasma membrane; GO:0016021|integral component of membrane	GO:0015171|amino acid transmembrane transporter activity	--	--	1629	XP_003517148.1	XP_003517148.1 lysine histidine transporter-like 8 [Glycine max]	sp|Q9SX98|LHTL8_ARATH	sp|Q9SX98|LHTL8_ARATH Lysine histidine transporter-like 8 OS=Arabidopsis thaliana GN=AATL1 PE=1 SV=1	_	_	_	_	_	PF01490.15|Aa_trans|Transmembrane amino acid transporter protein|Glyma.01G161100.1|m.2322:121-530
Glyma.01G161200	11.2436454690674	85.2713669114661	-2.92183814310467	0	0	down	yes	10.3912930041692	11.4499681652798	11.8896752377531	86.4454764383728	82.5829386305922	86.7856856654333	Gm01	51053899	51055397	-	Glyma.01G161200	--	--	--	--	--	--	615	NP_001235039.2	NP_001235039.2 SEC14 superfamily protein [Glycine max]	_	_	_	_	_	_	_	PF13716.3|CRAL_TRIO_2|Divergent CRAL/TRIO domain|Glyma.01G161200.1|m.2324:29-165
Glyma.01G161500	3.00063179132535	58.7934214831348	-4.28776192253107	0	0	down	yes	2.48152417672277	2.96037986802498	3.5599913292283	60.2900062112164	58.1153409160204	57.9749173221675	Gm01	51063650	51065789	+	Glyma.01G161500	--	GO:0006979|response to oxidative stress; GO:0007568|aging; GO:0009611|response to wounding; GO:0009753|response to jasmonic acid	GO:0009507|chloroplast; GO:0009579|thylakoid	--	--	--	561	NP_001235646.1	NP_001235646.1 uncharacterized protein LOC100305968 [Glycine max]	sp|Q38853|STR15_ARATH	sp|Q38853|STR15_ARATH Rhodanese-like domain-containing protein 15, chloroplastic OS=Arabidopsis thaliana GN=STR15 PE=2 SV=1	_	_	_	_	_	PF00581.17|Rhodanese|Rhodanese-like domain|Glyma.01G161500.1|m.2330:92-179
Glyma.01G161600	10.1105808402383	38.19992037416	-1.91665515971677	1.65127269032214e-203	4.11394869604217e-202	down	yes	10.051907539329	10.7712434950501	9.50859148633578	37.3447106829418	38.2712722826806	38.9837781568575	Gm01	51074220	51082350	-	Glyma.01G161600	--	GO:0009658|chloroplast organization; GO:0035556|intracellular signal transduction	GO:0005829|cytosol	GO:0004674|protein serine/threonine kinase activity; GO:0004712|protein serine/threonine/tyrosine kinase activity; GO:0005524|ATP binding	--	--	1716	XP_003517149.1	XP_003517149.1 serine/threonine-protein kinase STY17 isoform X1 [Glycine max]	sp|Q8RWL6|STY17_ARATH	sp|Q8RWL6|STY17_ARATH Serine/threonine-protein kinase STY17 OS=Arabidopsis thaliana GN=STY17 PE=1 SV=1	_	_	_	_	_	PF07714.14|Pkinase_Tyr|Protein tyrosine kinase|Glyma.01G161600.1|m.2335:295-544;PF00069.22|Pkinase|Protein kinase domain|Glyma.01G161600.1|m.2335:297-541
Glyma.01G161800	2.67277234596427	5.40737194705393	-1.01386851113518	1.03029528937399e-05	1.70253301524605e-05	down	yes	3.27922806469834	2.01707942124671	2.72200955194777	5.35514007524343	5.17295878365327	5.69401698226508	Gm01	51104766	51106027	-	Glyma.01G161800	--	--	GO:0009507|chloroplast	--	--	--	402	NP_001240019.1	NP_001240019.1 uncharacterized protein LOC100803912 precursor [Glycine max]	sp|Q05753|AKRP_ARATH	sp|Q05753|AKRP_ARATH Ankyrin repeat domain-containing protein, chloroplastic OS=Arabidopsis thaliana GN=AKRP PE=1 SV=2	_	_	_	_	_	PF12796.4|Ank_2|Ankyrin repeats (3 copies)|Glyma.01G161800.1|m.2342:28-115;PF12796.4|Ank_2|Ankyrin repeats (3 copies)|Glyma.01G161800.1|m.2342:67-128;PF13637.3|Ank_4|Ankyrin repeats (many copies)|Glyma.01G161800.1|m.2342:25-65;PF00023.27|Ank|Ankyrin repeat|Glyma.01G161800.1|m.2342:52-78
Glyma.01G163000	40.2217302334099	16.4994677074633	1.28504017870367	1.55785622277017e-68	1.13171037678428e-67	up	yes	43.6574984121494	40.3182058920031	36.6894863960772	16.1131655582669	17.4770578398887	15.9081797242343	Gm01	51196237	51199801	+	Glyma.01G163000	--	GO:0006508|proteolysis; GO:0030163|protein catabolic process	GO:0005886|plasma membrane; GO:0031225|anchored component of membrane	GO:0004190|aspartic-type endopeptidase activity	--	--	1527	XP_003517157.1	XP_003517157.1 aspartyl protease family protein 1 isoform X1 [Glycine max]	sp|Q8VYV9|APF1_ARATH	sp|Q8VYV9|APF1_ARATH Aspartyl protease family protein 1 OS=Arabidopsis thaliana GN=APF1 PE=1 SV=1	_	_	_	_	_	PF14543.3|TAXi_N|Xylanase inhibitor N-terminal|Glyma.01G163000.1|m.2368:102-281;PF00026.20|Asp|Eukaryotic aspartyl protease|Glyma.01G163000.1|m.2368:102-438;PF14541.3|TAXi_C|Xylanase inhibitor C-terminal|Glyma.01G163000.1|m.2368:301-441
Glyma.01G163100	17.3339740524995	72.2075455898708	-2.05791488573603	1.39210648062989e-252	4.69639720423777e-251	down	yes	17.6932153564657	17.6703101235665	16.6383966774663	73.5837541101948	73.295783142911	69.7430995165065	Gm01	51203042	51204351	+	Glyma.01G163100	--	GO:0006979|response to oxidative stress; GO:0009664|plant-type cell wall organization; GO:0042744|hydrogen peroxide catabolic process	GO:0005576|extracellular region; GO:0009505|plant-type cell wall; GO:0009506|plasmodesma	GO:0004601|peroxidase activity; GO:0020037|heme binding; GO:0046872|metal ion binding	ko:K00430|E1.11.1.7	ko00940|Phenylpropanoid biosynthesis; ko01100|Metabolic pathways; ko01110|Biosynthesis of secondary metabolites	954	XP_003517158.1	XP_003517158.1 peroxidase 64 [Glycine max]	sp|Q43872|PER64_ARATH	sp|Q43872|PER64_ARATH Peroxidase 64 OS=Arabidopsis thaliana GN=PER64 PE=1 SV=1	_	_	_	_	_	PF00141.20|peroxidase|Peroxidase|Glyma.01G163100.1|m.2370:40-285
Glyma.01G163600	0.952547761367624	7.79352505126698	-3.01919593962185	4.12427212143855e-33	1.69579926758173e-32	down	yes	1.10495728267009	0.920071314954641	0.832614686478141	9.08045491019538	6.96359836261017	7.33652188099539	Gm01	51244565	51244966	-	Glyma.01G163600	--	GO:0006915|apoptotic process; GO:0012501|programmed cell death	GO:0005737|cytoplasm; GO:0016021|integral component of membrane	GO:0004842|ubiquitin-protein transferase activity; GO:0046872|metal ion binding	--	--	402	XP_003517159.1	XP_003517159.1 probable E3 ubiquitin-protein ligase ATL44 [Glycine max]	sp|Q8VEM1|GOLI_MOUSE	sp|Q8VEM1|GOLI_MOUSE E3 ubiquitin-protein ligase RNF130 OS=Mus musculus GN=Rnf130 PE=2 SV=1	_	_	_	_	_	PF13639.3|zf-RING_2|Ring finger domain|Glyma.01G163600.1|m.2377:60-102;PF17123.2|zf-RING_11|RING-like zinc finger|Glyma.01G163600.1|m.2377:60-87;PF00097.22|zf-C3HC4|Zinc finger, C3HC4 type (RING finger)|Glyma.01G163600.1|m.2377:60-101;PF13923.3|zf-C3HC4_2|Zinc finger, C3HC4 type (RING finger)|Glyma.01G163600.1|m.2377:60-101;PF12678.4|zf-rbx1|RING-H2 zinc finger domain|Glyma.01G163600.1|m.2377:60-…
Glyma.01G164000	2.88476774334022	11.2440914302861	-1.95893008343189	3.98794776028139e-81	3.38603271744878e-80	down	yes	3.11262341461107	2.70661601346553	2.83506380194407	11.3720467520665	11.4131476983852	10.9470798404066	Gm01	51262676	51267890	-	Glyma.01G164000	--	--	GO:0016021|integral component of membrane	--	--	--	1335	RDX86235.1	RDX86235.1 Protein MID1-COMPLEMENTING ACTIVITY 1 [Mucuna pruriens]	sp|B6SJQ0|CNR13_MAIZE	sp|B6SJQ0|CNR13_MAIZE Cell number regulator 13 OS=Zea mays GN=CNR13 PE=2 SV=1	_	_	_	_	_	PF04749.14|PLAC8|PLAC8 family|Glyma.01G164000.3|m.2382:295-421
Glyma.01G164300	130.108172120446	44.4542205121092	1.54910566131997	2.98902094538986e-205	7.53485124792403e-204	up	yes	124.641987311607	131.438689869575	134.243839180155	44.3647061714595	44.3072888952805	44.6906664695875	Gm01	51296825	51300153	-	Glyma.01G164300	--	GO:0009073|aromatic amino acid family biosynthetic process; GO:0009423|chorismate biosynthetic process; GO:0033587|shikimate biosynthetic process	GO:0009507|chloroplast	GO:0003856|3-dehydroquinate synthase activity; GO:0042802|identical protein binding; GO:0046872|metal ion binding; GO:0051287|NAD binding	ko:K01735|aroB	ko00400|Phenylalanine, tyrosine and tryptophan biosynthesis; ko01100|Metabolic pathways; ko01110|Biosynthesis of secondary metabolites; ko01130|Biosynthesis of antibiotics; ko01230|Biosynthesis of amino acids	1311	KRH76632.1	KRH76632.1 hypothetical protein GLYMA_01G164300 [Glycine max]	sp|U3KRF2|DHQS_ACTCH	sp|U3KRF2|DHQS_ACTCH 3-dehydroquinate synthase, chloroplastic OS=Actinidia chinensis GN=DHQS PE=1 SV=2	_	_	_	_	_	PF01761.17|DHQ_synthase|3-dehydroquinate synthase|Glyma.01G164300.1|m.2391:140-398;PF13685.3|Fe-ADH_2|Iron-containing alcohol dehydrogenase|Glyma.01G164300.1|m.2391:88-307;PF00465.16|Fe-ADH|Iron-containing alcohol dehydrogenase|Glyma.01G164300.1|m.2391:86-258
Glyma.01G164800	0.579780500275891	1.42797618064255	-1.28578974951617	9.95279063263991e-18	2.75871458843925e-17	down	yes	0.642959014357659	0.573740230115638	0.522642256354375	1.41497785628053	1.3405086271064	1.52844205854071	Gm01	51331003	51338315	-	Glyma.01G164800	--	GO:0006970|response to osmotic stress; GO:0009414|response to water deprivation; GO:0009738|abscisic acid-activated signaling pathway; GO:0010375|stomatal complex patterning; GO:0010431|seed maturation	GO:0005622|intracellular; GO:0005886|plasma membrane; GO:0016021|integral component of membrane	GO:0000155|phosphorelay sensor kinase activity; GO:0005034|osmosensor activity; GO:0009927|histidine phosphotransfer kinase activity	--	--	3744	XP_014631163.1	XP_014631163.1 histidine kinase 1 isoform X1 [Glycine max]	sp|Q9SXL4|AHK1_ARATH	sp|Q9SXL4|AHK1_ARATH Histidine kinase 1 OS=Arabidopsis thaliana GN=AHK1 PE=1 SV=2	_	_	_	_	_	PF02518.23|HATPase_c|Histidine kinase-, DNA gyrase B-, and HSP90-like ATPase|Glyma.01G164800.1|m.2398:616-766;PF00072.21|Response_reg|Response regulator receiver domain|Glyma.01G164800.1|m.2398:1099-1238;PF00512.22|HisKA|His Kinase A (phospho-acceptor) domain|Glyma.01G164800.1|m.2398:504-569
Glyma.01G165400	6.19894215157162	23.2396871150321	-1.90479190579134	5.14093582244011e-103	5.54879424354319e-102	down	yes	5.83932324727869	6.42164073789418	6.335862469542	24.529271301175	22.3982753603275	22.7915146835938	Gm01	51393214	51394727	-	Glyma.01G165400	--	GO:0009617|response to bacterium; GO:0009682|induced systemic resistance; GO:0009723|response to ethylene	--	--	--	--	957	XP_003517170.1	XP_003517170.1 thaumatin-like protein 1 [Glycine max]	sp|A0A1P8B554|THLP1_ARATH	sp|A0A1P8B554|THLP1_ARATH Thaumatin-like protein 1 OS=Arabidopsis thaliana GN=TLP1 PE=2 SV=1	_	_	_	_	_	PF00314.14|Thaumatin|Thaumatin family|Glyma.01G165400.1|m.2405:37-243
Glyma.01G165900	1.79477588231988	0.664349905545613	1.42025041989976	7.15899529298713e-13	1.66567878066657e-12	up	yes	1.74013384809168	2.00229872587279	1.64189507299518	0.741939608515964	0.680740266763002	0.570369841357873	Gm01	51448318	51450285	-	Glyma.01G165900	--	--	--	--	--	--	1968	XP_003517171.1	XP_003517171.1 uncharacterized protein LOC100816188 [Glycine max]	_	_	_	_	_	_	_	PF00514.20|Arm|Armadillo/beta-catenin-like repeat|Glyma.01G165900.1|m.2412:182-214
Glyma.01G166100	13.2692823477772	5.61345645048152	1.23964812233198	2.75526952498671e-46	1.43955235430027e-45	up	yes	12.6978804647359	13.630914482476	13.4790520961198	5.20716589713035	5.56203987683544	6.07116357747876	Gm01	51475860	51480800	-	Glyma.01G166100	--	GO:0006952|defense response; GO:0007275|multicellular organism development; GO:0009738|abscisic acid-activated signaling pathway; GO:0018105|peptidyl-serine phosphorylation; GO:0035556|intracellular signal transduction; GO:0040008|regulation of growth; GO:0046777|protein autophosphorylation; GO:1900425|negative regulation of defense response to bacterium; GO:2000032|regulation of secondary shoot …	GO:0005634|nucleus; GO:0005737|cytoplasm; GO:0005886|plasma membrane	GO:0004674|protein serine/threonine kinase activity; GO:0004683|calmodulin-dependent protein kinase activity; GO:0005509|calcium ion binding; GO:0005516|calmodulin binding; GO:0005524|ATP binding; GO:0009931|calcium-dependent protein serine/threonine kinase activity	ko:K13412|CPK	ko04626|Plant-pathogen interaction; ko05145|Toxoplasmosis	1689	XP_006573556.1	XP_006573556.1 calcium-dependent protein kinase 28 [Glycine max]	sp|Q9FKW4|CDPKS_ARATH	sp|Q9FKW4|CDPKS_ARATH Calcium-dependent protein kinase 28 OS=Arabidopsis thaliana GN=CPK28 PE=1 SV=1	_	_	_	_	_	PF00069.22|Pkinase|Protein kinase domain|Glyma.01G166100.1|m.2415:102-360;PF07714.14|Pkinase_Tyr|Protein tyrosine kinase|Glyma.01G166100.1|m.2415:101-353;PF13202.3|EF-hand_5|EF hand|Glyma.01G166100.1|m.2415:408-430;PF13202.3|EF-hand_5|EF hand|Glyma.01G166100.1|m.2415:489-508;PF13202.3|EF-hand_5|EF hand|Glyma.01G166100.1|m.2415:520-541;PF13499.3|EF-hand_7|EF-hand domain pair|Glyma.01G166100.1|m.24…
Glyma.01G166300	1.49925811105111	7.10972961097631	-2.23798289788448	1.87927141369513e-53	1.10168975776727e-52	down	yes	1.61060165058364	1.50252254318286	1.38465013938684	7.41895366440322	7.14954494679448	6.76069022173122	Gm01	51510906	51512573	+	Glyma.01G166300	--	--	--	--	--	--	1032	XP_003517176.1	XP_003517176.1 uncharacterized protein LOC100818852 [Glycine max]	_	_	_	_	_	_	_	_
Glyma.01G167000	0.0813651183290669	1.70264138809812	-4.2284358116746	1.01041436165752e-11	2.24626532610176e-11	down	yes	0.0628456179447335	0.124787000206399	0.0564627368360683	1.76523553281194	1.31549179594421	2.0271968355382	Gm01	51603995	51604450	+	Glyma.01G167000	--	GO:0009734|auxin-activated signaling pathway; GO:0040008|regulation of growth	--	--	ko:K14488|SAUR	ko04075|Plant hormone signal transduction	456	XP_006573558.1	XP_006573558.1 auxin-responsive protein SAUR50 [Glycine max]	sp|O65695|SAU50_ARATH	sp|O65695|SAU50_ARATH Auxin-responsive protein SAUR50 OS=Arabidopsis thaliana GN=SAUR50 PE=1 SV=1	_	_	_	_	_	PF02519.11|Auxin_inducible|Auxin responsive protein|Glyma.01G167000.1|m.2426:74-150
Glyma.01G168200	0.734258128758564	1.49541009977588	-1.01628157691319	2.35547537795188e-09	4.71939133618075e-09	down	yes	0.864370960356728	0.58844748804672	0.749955937872245	1.39381479553838	1.4612343203208	1.63118118346847	Gm01	51691747	51697992	-	Glyma.01G168200	--	GO:0007018|microtubule-based movement	GO:0005871|kinesin complex; GO:0005874|microtubule	GO:0003777|microtubule motor activity; GO:0005524|ATP binding; GO:0008017|microtubule binding; GO:0016887|ATPase activity	ko:K11498|CENPE	--	2901	XP_014631253.1	XP_014631253.1 kinesin-like protein KIN-7C [Glycine max]	sp|F4J394|KN7G_ARATH	sp|F4J394|KN7G_ARATH Kinesin-like protein KIN-7G OS=Arabidopsis thaliana GN=KIN7G PE=2 SV=1	_	_	_	_	_	PF00225.20|Kinesin|Kinesin motor domain|Glyma.01G168200.3|m.2442:25-343;PF11995.5|DUF3490|Domain of unknown function (DUF3490)|Glyma.01G168200.3|m.2442:789-949;PF16796.2|Microtub_bd|Microtubule binding|Glyma.01G168200.3|m.2442:22-158
Glyma.01G169000	35.506149104779	15.0146378821779	1.24114494355685	3.94794015342577e-100	4.15209358041606e-99	up	yes	36.0225325208714	35.2493745834936	35.2465402099719	15.3091955329939	14.3784257488913	15.3562923646484	Gm01	51759520	51762949	+	Glyma.01G169000	--	--	--	GO:0003677|DNA binding; GO:0046872|metal ion binding	--	--	1965	XP_006573568.1	XP_006573568.1 zinc finger CCCH domain-containing protein 44 isoform X1 [Glycine max]	sp|Q9SD34|C3H44_ARATH	sp|Q9SD34|C3H44_ARATH Zinc finger CCCH domain-containing protein 44 OS=Arabidopsis thaliana GN=At3g51120 PE=2 SV=3	_	_	_	_	_	PF02213.13|GYF|GYF domain|Glyma.01G169000.1|m.2451:263-306
Glyma.01G169100	17.5037584374496	7.21302979711807	1.2778126910628	5.6211307146106e-68	4.0447237401524e-67	up	yes	17.8538003122874	17.4414117683692	17.2160632316922	7.70646622387609	6.91460298490917	7.01802018256894	Gm01	51765581	51771384	+	Glyma.01G169100	--	--	GO:0016021|integral component of membrane	--	--	--	2004	XP_003517195.1	XP_003517195.1 transmembrane and coiled-coil domain-containing protein 4 isoform X1 [Glycine max]	sp|Q5TGY1|TMCO4_HUMAN	sp|Q5TGY1|TMCO4_HUMAN Transmembrane and coiled-coil domain-containing protein 4 OS=Homo sapiens GN=TMCO4 PE=2 SV=1	_	_	_	_	_	PF05277.9|DUF726|Protein of unknown function (DUF726)|Glyma.01G169100.1|m.2452:305-653
Glyma.01G169500	0.209931414851744	1.19680262514604	-2.45606414229108	5.51915371928053e-13	1.28959221691787e-12	down	yes	0.294272372177236	0.213498137793886	0.12202373458411	1.4638633471704	1.15297764358586	0.973566884681853	Gm01	51810384	51811649	-	Glyma.01G169500	--	--	--	--	--	--	1266	XP_003516553.2	XP_003516553.2 receptor-like protein 43 [Glycine max]	_	_	_	_	_	_	_	PF13855.3|LRR_8|Leucine rich repeat|Glyma.01G169500.1|m.2456:154-212;PF13855.3|LRR_8|Leucine rich repeat|Glyma.01G169500.1|m.2456:225-283;PF00560.30|LRR_1|Leucine Rich Repeat|Glyma.01G169500.1|m.2456:108-129;PF00560.30|LRR_1|Leucine Rich Repeat|Glyma.01G169500.1|m.2456:155-177
Glyma.01G170100	6.81376031959142	2.3660504572266	1.52200150058185	1.83152258155912e-20	5.53154526602648e-20	up	yes	5.52169591190722	7.82551540600705	7.09406964086	2.09199038274903	2.71614837867788	2.2900126102529	Gm01	51863309	51864471	-	Glyma.01G170100	--	GO:0046085|adenosine metabolic process	GO:0005739|mitochondrion	GO:0000179|rRNA (adenine-N6,N6-)-dimethyltransferase activity; GO:0003723|RNA binding	ko:K14191|DIM1	--	1038	XP_003516557.1	XP_003516557.1 ribosomal RNA small subunit methyltransferase, mitochondrial isoform X2 [Glycine max]	sp|Q9FK02|DIM1B_ARATH	sp|Q9FK02|DIM1B_ARATH Ribosomal RNA small subunit methyltransferase, mitochondrial OS=Arabidopsis thaliana GN=DIM1B PE=1 SV=1	_	_	_	_	_	PF00398.17|RrnaAD|Ribosomal RNA adenine dimethylase|Glyma.01G170100.1|m.2466:38-253;PF13649.3|Methyltransf_25|Methyltransferase domain|Glyma.01G170100.1|m.2466:68-136;PF08241.9|Methyltransf_11|Methyltransferase domain|Glyma.01G170100.1|m.2466:69-136;PF05175.11|MTS|Methyltransferase small domain|Glyma.01G170100.1|m.2466:64-142;PF06325.10|PrmA|Ribosomal protein L11 methyltransferase (PrmA)|Glyma.01…
Glyma.01G171100	0.256998056461117	2.77912874931916	-3.38491338696648	1.73206502033509e-32	7.03280257721058e-32	down	yes	0.330885964359621	0.142828494212143	0.297279710811588	2.85682276198424	2.62992697197201	2.85063651400122	Gm01	51947053	51949729	-	Glyma.01G171100	--	GO:0006979|response to oxidative stress; GO:0009809|lignin biosynthetic process; GO:0042744|hydrogen peroxide catabolic process	GO:0005576|extracellular region	GO:0004601|peroxidase activity; GO:0020037|heme binding; GO:0046872|metal ion binding	ko:K00430|E1.11.1.7	ko00940|Phenylpropanoid biosynthesis; ko01100|Metabolic pathways; ko01110|Biosynthesis of secondary metabolites	996	XP_003517206.1	XP_003517206.1 peroxidase 72 [Glycine max]	sp|Q9FJZ9|PER72_ARATH	sp|Q9FJZ9|PER72_ARATH Peroxidase 72 OS=Arabidopsis thaliana GN=PER72 PE=1 SV=1	_	_	_	_	_	PF00141.20|peroxidase|Peroxidase|Glyma.01G171100.1|m.2498:46-294
Glyma.01G171300	1.15199156115721	0.294698874397143	1.93114351574057	3.0357230098401e-10	6.32108697781541e-10	up	yes	1.18894199098878	0.987049104636879	1.27998358784598	0.294587664523561	0.24314955656079	0.346359402107079	Gm01	51969218	51970722	-	Glyma.01G171300	--	--	GO:0005783|endoplasmic reticulum; GO:0016021|integral component of membrane	GO:0005524|ATP binding; GO:0016887|ATPase activity	ko:K08900|BCS1	--	1398	XP_003517207.1	XP_003517207.1 AAA-ATPase At2g18193 [Glycine max]	sp|Q8GW96|AATP3_ARATH	sp|Q8GW96|AATP3_ARATH AAA-ATPase At2g18193 OS=Arabidopsis thaliana GN=At2g18193 PE=2 SV=1	_	_	_	_	_	PF00004.26|AAA|ATPase family associated with various cellular activities (AAA)|Glyma.01G171300.1|m.2500:247-384;PF14363.3|AAA_assoc|Domain associated at C-terminal with AAA|Glyma.01G171300.1|m.2500:40-136;PF07728.11|AAA_5|AAA domain (dynein-related subfamily)|Glyma.01G171300.1|m.2500:247-374;PF00910.19|RNA_helicase|RNA helicase|Glyma.01G171300.1|m.2500:247-312
Glyma.01G171700	4.01897193969021	0.778650299354421	2.35295412549129	7.74656494152432e-20	2.29052527490741e-19	up	yes	3.70318495871699	3.76010168022805	4.59362918012559	0.71470247163946	0.910219874080637	0.711028552343166	Gm01	52005393	52006073	-	Glyma.01G171700	--	--	--	--	--	--	681	XP_006573572.2	XP_006573572.2 uncharacterized protein LOC102670210 [Glycine max]	_	_	_	_	_	_	_	_
Glyma.01G171900	6.45629736843185	17.7048678952863	-1.45394894696973	4.0183403976129e-69	2.94232580380814e-68	down	yes	6.11406396060477	6.72867681205521	6.52615133263556	16.8130702169116	18.2828998677062	18.018633601241	Gm01	52022705	52025003	-	Glyma.01G171900	--	GO:0009845|seed germination; GO:0046355|mannan catabolic process	GO:0005576|extracellular region; GO:0071944|cell periphery	GO:0016985|mannan endo-1,4-beta-mannosidase activity	ko:K19355|MAN	ko00051|Fructose and mannose metabolism	1296	XP_003517214.1	XP_003517214.1 mannan endo-1,4-beta-mannosidase 7 [Glycine max]	sp|Q9FJZ3|MAN7_ARATH	sp|Q9FJZ3|MAN7_ARATH Mannan endo-1,4-beta-mannosidase 7 OS=Arabidopsis thaliana GN=MAN7 PE=2 SV=1	_	_	_	_	_	PF00150.15|Cellulase|Cellulase (glycosyl hydrolase family 5)|Glyma.01G171900.2|m.2505:66-328
Glyma.01G172000	12.6200464300973	2.74032395002734	2.19918647948511	4.78946078857183e-86	4.29879313462682e-85	up	yes	11.5308046837729	13.3576345438328	12.9717000626863	2.7986747375623	2.83688665560144	2.58541045691828	Gm01	52034364	52037048	-	Glyma.01G172000	--	--	--	--	--	--	1311	XP_003517215.1	XP_003517215.1 uncharacterized protein LOC100792599 [Glycine max]	_	_	_	_	_	_	_	_
Glyma.01G172100	12.9003706081978	3.75260295113351	1.77872745350631	2.4757289404971e-18	6.98483637799111e-18	up	yes	14.16121257688	12.6450826875817	11.8948165601317	4.87150271070581	3.6833770286438	2.70292911405093	Gm01	52045371	52045712	-	Glyma.01G172100	--	--	--	--	--	--	342	XP_003517217.1	XP_003517217.1 uncharacterized protein LOC100793661 [Glycine max]	_	_	_	_	_	_	_	_
Glyma.01G172200	2.09663629297819	4.54161036500917	-1.11143580588812	6.80302512919594e-26	2.3788269231237e-25	down	yes	2.16919317678917	1.70882508463177	2.41189061751363	4.50170670138296	4.6580902728413	4.46503412080326	Gm01	52049187	52055409	-	Glyma.01G172200	--	GO:0006898|receptor-mediated endocytosis	GO:0031982|vesicle	--	--	--	4218	XP_006573573.1	XP_006573573.1 auxilin-like protein 1 [Glycine max]	sp|Q9FWS1|AUL1_ARATH	sp|Q9FWS1|AUL1_ARATH Auxilin-like protein 1 OS=Arabidopsis thaliana GN=AUL1 PE=2 SV=2	_	_	_	_	_	_
Glyma.01G172600	39.9413398939185	9.54397604147497	2.06407072520622	1.40042763465231e-158	2.53795883820862e-157	up	yes	41.4292498082568	39.7339020657202	38.6608678077786	9.21314735474755	9.96639677880243	9.45238399087494	Gm01	52090265	52091822	-	Glyma.01G172600	--	--	--	GO:0047526|2'-hydroxyisoflavone reductase activity	--	--	957	NP_001236037.2	NP_001236037.2 NADPH:isoflavone reductase [Glycine max]	sp|P52575|IFR_MEDSA	sp|P52575|IFR_MEDSA Isoflavone reductase OS=Medicago sativa GN=IFR PE=1 SV=1	_	_	_	_	_	PF05368.10|NmrA|NmrA-like family|Glyma.01G172600.1|m.2519:7-248;PF13460.3|NAD_binding_10|NAD(P)H-binding|Glyma.01G172600.1|m.2519:13-216;PF01073.16|3Beta_HSD|3-beta hydroxysteroid dehydrogenase/isomerase family|Glyma.01G172600.1|m.2519:8-93
Glyma.01G172700	10.478083186192	2.38547211722636	2.13036910742327	8.85440372522206e-55	5.29633721248945e-54	up	yes	11.0877625945351	10.3151851469315	10.0313018171093	2.37035251551853	2.61845509859372	2.16760873756682	Gm01	52119514	52124644	-	Glyma.01G172700	--	--	GO:0005737|cytoplasm	GO:0016491|oxidoreductase activity	--	--	924	XP_003517219.1	XP_003517219.1 isoflavone reductase homolog TP7 [Glycine max]	sp|E1U332|ALL12_OLEEU	sp|E1U332|ALL12_OLEEU Isoflavone reductase-like protein OS=Olea europaea PE=1 SV=1	_	_	_	_	_	PF05368.10|NmrA|NmrA-like family|Glyma.01G172700.1|m.2521:7-296;PF13460.3|NAD_binding_10|NAD(P)H-binding|Glyma.01G172700.1|m.2521:11-205;PF01370.18|Epimerase|NAD dependent epimerase/dehydratase family|Glyma.01G172700.1|m.2521:7-87;PF01073.16|3Beta_HSD|3-beta hydroxysteroid dehydrogenase/isomerase family|Glyma.01G172700.1|m.2521:8-85
Glyma.01G172800	1.0166000366637	0.0135062821397067	5.44868403312254	1.71594198814442e-08	3.30466591697582e-08	up	yes	1.0855152190454	0.877560527425518	1.08672436352017	0.0405188464191202	0	0	Gm01	52128453	52130422	-	Glyma.01G172800	--	--	GO:0005737|cytoplasm	GO:0016491|oxidoreductase activity	--	--	924	XP_003517220.1	XP_003517220.1 isoflavone reductase homolog TP7 [Glycine max]	sp|E1U332|ALL12_OLEEU	sp|E1U332|ALL12_OLEEU Isoflavone reductase-like protein OS=Olea europaea PE=1 SV=1	_	_	_	_	_	PF05368.10|NmrA|NmrA-like family|Glyma.01G172800.1|m.2522:7-296;PF13460.3|NAD_binding_10|NAD(P)H-binding|Glyma.01G172800.1|m.2522:11-205;PF01370.18|Epimerase|NAD dependent epimerase/dehydratase family|Glyma.01G172800.1|m.2522:7-91;PF01073.16|3Beta_HSD|3-beta hydroxysteroid dehydrogenase/isomerase family|Glyma.01G172800.1|m.2522:8-83;PF16363.2|GDP_Man_Dehyd|GDP-mannose 4,6 dehydratase|Glyma.01G172…
Glyma.01G173300	9.48646425875854	19.8897568363292	-1.0672884303413	1.02271541674771e-36	4.52011853298099e-36	down	yes	8.64626788831442	10.3835582838412	9.42956660411999	20.863673493595	19.6365821519714	19.1690148634213	Gm01	52152820	52155745	-	Glyma.01G173300	--	GO:0005975|carbohydrate metabolic process	--	GO:0030246|carbohydrate binding; GO:0047938|glucose-6-phosphate 1-epimerase activity	ko:K01792|E5.1.3.15	ko00010|Glycolysis / Gluconeogenesis; ko01100|Metabolic pathways; ko01110|Biosynthesis of secondary metabolites; ko01120|Microbial metabolism in diverse environments; ko01130|Biosynthesis of antibiotics	1104	NP_001341791.1	NP_001341791.1 putative glucose-6-phosphate 1-epimerase [Glycine max]	sp|Q40784|AAPC_CENCI	sp|Q40784|AAPC_CENCI Putative glucose-6-phosphate 1-epimerase OS=Cenchrus ciliaris PE=2 SV=1	_	_	_	_	_	PF01263.17|Aldose_epim|Aldose 1-epimerase|Glyma.01G173300.2|m.2533:89-333
Glyma.01G173400	2.50323970718018	5.67742350482296	-1.17822695744445	8.63776608587756e-18	2.39752838452983e-17	down	yes	2.27757174662673	2.89783144923748	2.33431592567634	5.09880909499124	5.78572780623613	6.14773361324151	Gm01	52155983	52157512	+	Glyma.01G173400	--	--	--	--	--	--	1296	XP_006573576.1	XP_006573576.1 probable E3 ubiquitin-protein ligase HERC3 [Glycine max]	_	_	_	_	_	_	_	PF00415.15|RCC1|Regulator of chromosome condensation (RCC1) repeat|Glyma.01G173400.1|m.2534:73-123;PF00415.15|RCC1|Regulator of chromosome condensation (RCC1) repeat|Glyma.01G173400.1|m.2534:127-176;PF00415.15|RCC1|Regulator of chromosome condensation (RCC1) repeat|Glyma.01G173400.1|m.2534:180-269;PF00415.15|RCC1|Regulator of chromosome condensation (RCC1) repeat|Glyma.01G173400.1|m.2534:334-376;…
Glyma.01G173800	2.92476271175688	0.753606157955116	1.94234321768617	3.00968118586755e-22	9.5427346106149e-22	up	yes	2.93587051903287	2.72830502941434	3.11011258682343	0.457974484296845	0.716307983601952	1.08653600596655	Gm01	52180090	52183645	-	Glyma.01G173800	--	--	--	GO:0004842|ubiquitin-protein transferase activity	--	--	2289	XP_003516568.2	XP_003516568.2 U-box domain-containing protein 5 [Glycine max]	sp|O23225|PUB5_ARATH	sp|O23225|PUB5_ARATH U-box domain-containing protein 5 OS=Arabidopsis thaliana GN=PUB5 PE=3 SV=3	_	_	_	_	_	PF04564.12|U-box|U-box domain|Glyma.01G173800.1|m.2539:272-340;PF05804.9|KAP|Kinesin-associated protein (KAP)|Glyma.01G173800.1|m.2539:485-655
Glyma.01G173900	3.98675008070911	51.7870999572143	-3.69597205775279	4.40219991226403e-109	5.06564886665281e-108	down	yes	4.70803457860261	4.06449086386556	3.18772479965917	59.457355235417	49.8934716968404	46.0104729393854	Gm01	52204260	52206217	+	Glyma.01G173900	--	GO:0006351|transcription, DNA-templated; GO:0006355|regulation of transcription, DNA-templated	GO:0005634|nucleus	GO:0003677|DNA binding	--	--	210	KRH76780.1	KRH76780.1 hypothetical protein GLYMA_01G173900 [Glycine max]	sp|Q8GW75|RADL5_ARATH	sp|Q8GW75|RADL5_ARATH Protein RADIALIS-like 5 OS=Arabidopsis thaliana GN=RL5 PE=3 SV=1	_	_	_	_	_	_
Glyma.01G174000	26.9080317508824	7.1291405574372	1.9147506122437	4.19264348731743e-185	9.32801640064811e-184	up	yes	26.8217479737463	26.7044180441693	27.1979292347315	7.06591812993079	7.20730050626406	7.11420303611674	Gm01	52207867	52213246	+	Glyma.01G174000	--	GO:0007005|mitochondrion organization	GO:0005739|mitochondrion; GO:0005743|mitochondrial inner membrane; GO:0016021|integral component of membrane; GO:0042645|mitochondrial nucleoid	GO:0005524|ATP binding	ko:K17681|ATAD3A_B	--	1881	XP_003516569.1	XP_003516569.1 ATPase family AAA domain-containing protein 3-B [Glycine max]	sp|Q20748|ATAD3_CAEEL	sp|Q20748|ATAD3_CAEEL ATPase family AAA domain-containing protein 3 OS=Caenorhabditis elegans GN=atad-3 PE=1 SV=2	_	_	_	_	_	PF12037.5|DUF3523|Domain of unknown function (DUF3523)|Glyma.01G174000.1|m.2540:52-317;PF00004.26|AAA|ATPase family associated with various cellular activities (AAA)|Glyma.01G174000.1|m.2540:389-516
Glyma.01G175000	0.115091646390345	0.868328616547199	-2.81177535884528	6.7822826601957e-18	1.88912466060674e-17	down	yes	0.142911924901095	0.0672081166465959	0.135154897623344	0.904048844198576	0.892186561868727	0.808750443574295	Gm01	52269654	52273312	+	Glyma.01G175000	--	GO:0007166|cell surface receptor signaling pathway; GO:0009738|abscisic acid-activated signaling pathway; GO:0009845|seed germination; GO:0019722|calcium-mediated signaling; GO:0048364|root development	GO:0005622|intracellular; GO:0005886|plasma membrane; GO:0016021|integral component of membrane	GO:0004672|protein kinase activity; GO:0004675|transmembrane receptor protein serine/threonine kinase activity; GO:0005524|ATP binding	--	--	1905	XP_006573581.1	XP_006573581.1 proline-rich receptor-like protein kinase PERK4 [Glycine max]	sp|Q9ZNQ8|PERK4_ARATH	sp|Q9ZNQ8|PERK4_ARATH Proline-rich receptor-like protein kinase PERK4 OS=Arabidopsis thaliana GN=PERK4 PE=1 SV=1	_	_	_	_	_	PF07714.14|Pkinase_Tyr|Protein tyrosine kinase|Glyma.01G175000.2|m.2554:296-496;PF00069.22|Pkinase|Protein kinase domain|Glyma.01G175000.2|m.2554:292-499
Glyma.01G175200	2.28583171797777	5.19121937333026	-1.17983299030488	1.0672222906305e-15	2.76027532164515e-15	down	yes	1.78476217755574	2.56727395329088	2.50545902308668	4.6368701103834	5.39156128002274	5.54522672958463	Gm01	52284253	52288082	+	Glyma.01G175200	--	GO:0006810|transport	GO:0016021|integral component of membrane	--	--	--	1413	XP_003517231.1	XP_003517231.1 sulfite exporter TauE/SafE family protein 3 [Glycine max]	sp|Q8L7A0|TAUE3_ARATH	sp|Q8L7A0|TAUE3_ARATH Sulfite exporter TauE/SafE family protein 3 OS=Arabidopsis thaliana GN=At2g25737 PE=2 SV=1	_	_	_	_	_	PF01925.16|TauE|Sulfite exporter TauE/SafE|Glyma.01G175200.1|m.2562:86-198;PF01925.16|TauE|Sulfite exporter TauE/SafE|Glyma.01G175200.1|m.2562:334-438
Glyma.01G175300	6.28902644212602	2.78493112087649	1.172316138102	1.54811672905509e-32	6.29189910365608e-32	up	yes	6.2911511122133	6.27696601300339	6.29896220116138	2.57610647416975	2.86523193440781	2.9134549540519	Gm01	52295399	52301276	+	Glyma.01G175300	--	GO:0006344|maintenance of chromatin silencing; GO:0006346|methylation-dependent chromatin silencing; GO:0006349|regulation of gene expression by genetic imprinting; GO:0006351|transcription, DNA-templated; GO:0009294|DNA mediated transformation; GO:0032197|transposition, RNA-mediated; GO:0044030|regulation of DNA methylation; GO:0051574|positive regulation of histone H3-K9 methylation; GO:0090241…	GO:0000786|nucleosome; GO:0005634|nucleus	GO:0003677|DNA binding; GO:0003678|DNA helicase activity; GO:0005524|ATP binding; GO:0016887|ATPase activity	ko:K19001|HELLS,DDM1	--	2289	XP_006573583.1	XP_006573583.1 ATP-dependent DNA helicase DDM1 [Glycine max]	sp|Q9XFH4|DDM1_ARATH	sp|Q9XFH4|DDM1_ARATH ATP-dependent DNA helicase DDM1 OS=Arabidopsis thaliana GN=DDM1 PE=1 SV=1	_	_	_	_	_	PF00176.20|SNF2_N|SNF2 family N-terminal domain|Glyma.01G175300.1|m.2563:149-494;PF00271.28|Helicase_C|Helicase conserved C-terminal domain|Glyma.01G175300.1|m.2563:521-630;PF11496.5|HDA2-3|Class II histone deacetylase complex subunits 2 and 3|Glyma.01G175300.1|m.2563:439-663;PF04851.12|ResIII|Type III restriction enzyme, res subunit|Glyma.01G175300.1|m.2563:191-354
Glyma.01G175800	3.79395516506335	1.53703523432918	1.29799418701623	2.82346140453381e-05	4.53901763407026e-05	up	yes	3.77759296227798	3.66420009696971	3.94007243594236	1.70179154960305	1.57540108411259	1.33391306927189	Gm01	52364637	52364966	-	Glyma.01G175800	--	--	--	--	--	--	330	KHN36127.1	KHN36127.1 hypothetical protein glysoja_003250 [Glycine soja]	_	_	_	_	_	_	_	_
Glyma.01G176200	7.81632912739816	2.72955087778165	1.51439638540316	7.0222621105097e-15	1.76199730598951e-14	up	yes	8.36607270729256	8.00385408967156	7.07906058523037	2.46416525866089	3.01417992820169	2.71030744648237	Gm01	52392245	52393708	-	Glyma.01G176200	--	--	--	--	--	--	471	XP_003516573.1	XP_003516573.1 uncharacterized protein LOC100778762 [Glycine max]	_	_	_	_	_	_	_	_
Glyma.01G176400	18.8347896185307	6.26246127786343	1.58706212447517	7.80638370005545e-141	1.21966252339804e-139	up	yes	19.5483199029759	18.356924015211	18.5991249374053	6.19263036105554	6.28645624910311	6.30829722343164	Gm01	52398410	52407190	-	Glyma.01G176400	--	--	--	--	ko:K14544|UTP22,NOL6	ko03008|Ribosome biogenesis in eukaryotes	3168	XP_003516574.1	XP_003516574.1 nucleolar protein 6 [Glycine max]	_	_	_	_	_	_	_	PF03813.11|Nrap|Nrap protein|Glyma.01G176400.1|m.2575:86-1045
Glyma.01G176800	90.073875398084	42.9734658216276	1.06748707919881	4.02897358767574e-98	4.13904223358001e-97	up	yes	90.1989263791921	90.245174547172	89.7775252678879	43.9080039604389	42.4336788181433	42.5787146863005	Gm01	52454455	52457688	-	Glyma.01G176800	--	GO:0006438|valyl-tRNA aminoacylation	GO:0005737|cytoplasm	GO:0004831|tyrosine-tRNA ligase activity; GO:0004832|valine-tRNA ligase activity; GO:0005524|ATP binding	ko:K01866|YARS,tyrS	ko00970|Aminoacyl-tRNA biosynthesis	1146	XP_003517240.1	XP_003517240.1 tyrosine--tRNA ligase 1, cytoplasmic [Glycine max]	sp|Q8S9J2|SYYC1_ARATH	sp|Q8S9J2|SYYC1_ARATH Tyrosine--tRNA ligase 1, cytoplasmic OS=Arabidopsis thaliana GN=At2g33840 PE=2 SV=1	_	_	_	_	_	PF00579.22|tRNA-synt_1b|tRNA synthetases class I (W and Y)|Glyma.01G176800.1|m.2584:61-355
Glyma.01G177400	7.62022609606733	19.0700430535774	-1.32226671453033	2.02006808962832e-44	1.02420785391635e-43	down	yes	8.44716928740584	7.81737076150142	6.59613823929474	19.1832426486683	18.9100066392987	19.1168798727651	Gm01	52490550	52492941	-	Glyma.01G177400	--	GO:0006351|transcription, DNA-templated; GO:0010310|regulation of hydrogen peroxide metabolic process; GO:0010629|negative regulation of gene expression; GO:0090342|regulation of cell aging	GO:0005634|nucleus; GO:0005737|cytoplasm	GO:0003677|DNA binding; GO:0003700|DNA-binding transcription factor activity; GO:0043565|sequence-specific DNA binding; GO:0044212|transcription regulatory region DNA binding	ko:K09060|GBF	--	1050	XP_006573591.1	XP_006573591.1 G-box-binding factor 1 isoform X1 [Glycine max]	sp|P42774|GBF1_ARATH	sp|P42774|GBF1_ARATH G-box-binding factor 1 OS=Arabidopsis thaliana GN=GBF1 PE=1 SV=2	_	_	_	_	_	PF07777.8|MFMR|G-box binding protein MFMR|Glyma.01G177400.4|m.2597:1-94;PF00170.18|bZIP_1|bZIP transcription factor|Glyma.01G177400.4|m.2597:268-329;PF07716.12|bZIP_2|Basic region leucine zipper|Glyma.01G177400.4|m.2597:269-319;PF16596.2|MFMR_assoc|Disordered region downstream of MFMR|Glyma.01G177400.4|m.2597:117-227
Glyma.01G177900	0.992025855261346	0.0324988469030528	4.55935222667071	2.2020612308034e-15	5.62378902276389e-15	up	yes	0.775053462685558	1.08688717826831	1.11413692483017	0.0379710082061532	0	0.0595255325030052	Gm01	52541013	52542491	-	Glyma.01G177900	--	GO:0009636|response to toxic substance; GO:0009808|lignin metabolic process	GO:0005634|nucleus; GO:0043231|intracellular membrane-bounded organelle	GO:0047209|coniferyl-alcohol glucosyltransferase activity; GO:0080043|quercetin 3-O-glucosyltransferase activity; GO:0080044|quercetin 7-O-glucosyltransferase activity	ko:K12356|UGT72E	ko00940|Phenylpropanoid biosynthesis	1479	XP_006573595.1	XP_006573595.1 UDP-glycosyltransferase 72E1 [Glycine max]	sp|Q94A84|U72E1_ARATH	sp|Q94A84|U72E1_ARATH UDP-glycosyltransferase 72E1 OS=Arabidopsis thaliana GN=UGT72E1 PE=1 SV=1	_	_	_	_	_	PF00201.15|UDPGT|UDP-glucoronosyl and UDP-glucosyl transferase|Glyma.01G177900.1|m.2609:261-406
Glyma.01G178500	22.1436594508011	8.77779886683154	1.33397127478071	1.10511150105612e-51	6.31251682574461e-51	up	yes	23.0436510745785	22.3672058769955	21.0201214008294	8.56306599215647	8.469878254584	9.30045235375416	Gm01	52577930	52579908	+	Glyma.01G178500	--	--	GO:0005743|mitochondrial inner membrane; GO:0016021|integral component of membrane	GO:0005262|calcium channel activity; GO:0015292|uniporter activity	ko:K20858|MCU	ko04020|Calcium signaling pathway; ko04621|NOD-like receptor signaling pathway	975	XP_003517254.1	XP_003517254.1 calcium uniporter protein 2, mitochondrial [Glycine max]	sp|O64823|MCU2_ARATH	sp|O64823|MCU2_ARATH Calcium uniporter protein 2, mitochondrial OS=Arabidopsis thaliana GN=At2g23790 PE=2 SV=1	_	_	_	_	_	PF04678.10|MCU|Mitochondrial calcium uniporter|Glyma.01G178500.1|m.2615:137-296
Glyma.01G178800	0.192401154862837	0.977234168688911	-2.28617480597677	2.75285947191475e-10	5.74577920620503e-10	down	yes	0.216556184756664	0.155276519148516	0.205370760683331	0.7701642697196	0.923384669529272	1.23815356681786	Gm01	52600411	52604819	-	Glyma.01G178800	--	--	--	--	--	--	1191	XP_014631495.1	XP_014631495.1 probable vacuolar amino acid transporter YPQ1 isoform X1 [Glycine max]	_	_	_	_	_	_	_	PF04193.11|PQ-loop|PQ loop repeat|Glyma.01G178800.1|m.2620:32-85;PF04193.11|PQ-loop|PQ loop repeat|Glyma.01G178800.1|m.2620:271-329
Glyma.01G179400	1.17743379077231	4.92829206921638	-2.0561650918911	1.50119585286486e-48	8.12847864004793e-48	down	yes	1.08337416338653	1.18781471991337	1.26111248901704	5.16914987453392	4.81153448993876	4.80419184317647	Gm01	52643379	52645604	-	Glyma.01G179400	--	GO:0044550|secondary metabolite biosynthetic process	GO:0016020|membrane	GO:0005506|iron ion binding; GO:0016709|oxidoreductase activity, acting on paired donors, with incorporation or reduction of molecular oxygen, NAD(P)H as one donor, and incorporation of one atom of oxygen; GO:0020037|heme binding	--	--	1521	XP_003517257.1	XP_003517257.1 cytochrome P450 71D8-like [Glycine max]	sp|O81974|C71D8_SOYBN	sp|O81974|C71D8_SOYBN Cytochrome P450 71D8 OS=Glycine max GN=CYP71D8 PE=2 SV=1	_	_	_	_	_	PF00067.19|p450|Cytochrome P450|Glyma.01G179400.1|m.2627:37-490
Glyma.01G179600	2.16750973308269	0.310196859532155	2.76564810424311	4.10161066194359e-29	1.54664051793156e-28	up	yes	2.06719854757341	2.23038266772069	2.20494798395397	0.283631924933842	0.342478496546214	0.304480157116409	Gm01	52654994	52657817	-	Glyma.01G179600	--	GO:0044550|secondary metabolite biosynthetic process	GO:0016020|membrane	GO:0005506|iron ion binding; GO:0016709|oxidoreductase activity, acting on paired donors, with incorporation or reduction of molecular oxygen, NAD(P)H as one donor, and incorporation of one atom of oxygen; GO:0020037|heme binding	--	--	1518	XP_003516584.1	XP_003516584.1 cytochrome P450 71D8-like [Glycine max]	sp|O81974|C71D8_SOYBN	sp|O81974|C71D8_SOYBN Cytochrome P450 71D8 OS=Glycine max GN=CYP71D8 PE=2 SV=1	_	_	_	_	_	PF00067.19|p450|Cytochrome P450|Glyma.01G179600.1|m.2629:36-488
Glyma.01G179900	3.80096956466041	16.6452185854883	-2.12774429668254	7.59168109908401e-187	1.71476468375138e-185	down	yes	3.67456825485016	3.84154410761977	3.88679633151129	16.4554386828706	16.8363214420254	16.643895631569	Gm01	52712605	52718867	+	Glyma.01G179900	--	GO:0006351|transcription, DNA-templated; GO:0009965|leaf morphogenesis	GO:0005634|nucleus	GO:0003677|DNA binding; GO:0003700|DNA-binding transcription factor activity	--	--	2133	XP_014631522.1	XP_014631522.1 BEL1-like homeodomain protein 4 [Glycine max]	sp|Q9SW80|BLH2_ARATH	sp|Q9SW80|BLH2_ARATH BEL1-like homeodomain protein 2 OS=Arabidopsis thaliana GN=BLH2 PE=1 SV=3	_	_	_	_	_	PF07526.8|POX|Associated with HOX|Glyma.01G179900.1|m.2639:271-403;PF05920.8|Homeobox_KN|Homeobox KN domain|Glyma.01G179900.1|m.2639:474-513;PF00046.26|Homeobox|Homeobox domain|Glyma.01G179900.1|m.2639:476-513
Glyma.01G180000	1.94836346460742	6.63915068210594	-1.76352152384284	1.76633036666838e-49	9.70428959664276e-49	down	yes	1.93607762203737	2.02188344120272	1.88712933058217	6.39500508378558	6.27009168055399	7.25235528197824	Gm01	52731168	52734293	-	Glyma.01G180000	--	GO:0016567|protein ubiquitination	--	--	--	--	1569	XP_006573610.1	XP_006573610.1 BTB/POZ domain-containing protein At3g50780 [Glycine max]	sp|Q9SVM0|Y3078_ARATH	sp|Q9SVM0|Y3078_ARATH BTB/POZ domain-containing protein At3g50780 OS=Arabidopsis thaliana GN=At3g50780 PE=2 SV=1	_	_	_	_	_	_
Glyma.01G180200	1.75834846935178	4.40853462918471	-1.32116539185588	1.59188193297567e-28	5.92603329927976e-28	down	yes	1.71945610696791	1.70708616282353	1.8485031382639	4.54072893978701	4.54256182418972	4.1423131235774	Gm01	52765799	52770137	+	Glyma.01G180200	--	--	--	--	--	--	1893	XP_006573612.1	XP_006573612.1 uncharacterized protein LOC100787311 [Glycine max]	_	_	_	_	_	_	_	PF04784.11|DUF547|Protein of unknown function, DUF547|Glyma.01G180200.1|m.2657:418-551;PF14389.3|Lzipper-MIP1|Leucine-zipper of ternary complex factor MIP1|Glyma.01G180200.1|m.2657:70-148
Glyma.01G180700	1.14936049467496	8.05386199465938	-2.79814171710895	7.1006226911688e-38	3.20260431271746e-37	down	yes	1.06139265862217	1.20872113925414	1.17796768614856	8.36065347354004	8.32055725922711	7.48037525121099	Gm01	52806552	52808210	-	Glyma.01G180700	--	--	GO:0005886|plasma membrane; GO:0016021|integral component of membrane	--	--	--	459	NP_001241388.1	NP_001241388.1 uncharacterized protein LOC100819922 [Glycine max]	sp|D7LTJ4|CSPLN_ARALL	sp|D7LTJ4|CSPLN_ARALL CASP-like protein ARALYDRAFT_485429 OS=Arabidopsis lyrata subsp. lyrata GN=ARALYDRAFT_485429 PE=3 SV=2	_	_	_	_	_	PF04535.9|DUF588|Domain of unknown function (DUF588)|Glyma.01G180700.4|m.2664:9-137
Glyma.01G180800	9.38972455035403	157.894931028999	-4.07029393326166	0	0	down	yes	8.24991566474502	10.6477343994296	9.27152358688747	158.436793268044	159.135706945167	156.112292873787	Gm01	52810933	52812422	-	Glyma.01G180800	--	GO:0015979|photosynthesis; GO:0042549|photosystem II stabilization	GO:0009535|chloroplast thylakoid membrane; GO:0009654|photosystem II oxygen evolving complex; GO:0016021|integral component of membrane; GO:0019898|extrinsic component of membrane	GO:0005509|calcium ion binding	ko:K02716|psbO	ko00195|Photosynthesis; ko01100|Metabolic pathways	990	NP_001241522.1	NP_001241522.1 uncharacterized protein LOC100820458 [Glycine max]	sp|P14226|PSBO_PEA	sp|P14226|PSBO_PEA Oxygen-evolving enhancer protein 1, chloroplastic OS=Pisum sativum GN=PSBO PE=1 SV=1	_	_	_	_	_	PF01716.15|MSP|Manganese-stabilising protein / photosystem II polypeptide|Glyma.01G180800.1|m.2666:95-327
Glyma.01G180900	4.61637456509247	1.94495337326501	1.24274787674246	0.000687476864113279	0.00100199877801426	up	yes	5.06573768887852	4.16712952204398	4.61625648435491	2.26905539947073	2.1207322286131	1.44507249171121	Gm01	52814227	52814757	-	Glyma.01G180900	--	--	--	--	--	--	198	KRH76912.1	KRH76912.1 hypothetical protein GLYMA_01G180900 [Glycine max]	_	_	_	_	_	_	_	_
Glyma.01G181000	53.2887781827815	26.5498372295254	1.00485615589374	3.70945671050169e-19	1.07300856606803e-18	up	yes	51.0742147328987	53.2357981147191	55.5563217007266	30.2843260649361	24.616651811749	24.7485338118911	Gm01	52816423	52816647	-	Glyma.01G181000	--	--	--	--	--	--	225	KRH76913.1	KRH76913.1 hypothetical protein GLYMA_01G181000 [Glycine max]	_	_	_	_	_	_	_	_
Glyma.01G181102	0.617256607510127	2.58668889451987	-2.04954550904579	1.57289402273479e-14	3.89534536983847e-14	down	yes	0.578941450157545	0.736432372430187	0.536395999942648	3.07267918678328	2.29745991433085	2.38992758244547	Gm01	52821738	52822529	-	Glyma.01G181102	--	GO:0016567|protein ubiquitination	GO:0005886|plasma membrane	--	--	--	792	KRH76914.1	KRH76914.1 hypothetical protein GLYMA_01G181100 [Glycine max]	sp|Q94A73|Y5656_ARATH	sp|Q94A73|Y5656_ARATH BTB/POZ domain-containing protein At5g66560 OS=Arabidopsis thaliana GN=At5g66560 PE=2 SV=2	_	_	_	_	_	PF03000.11|NPH3|NPH3 family|Glyma.01G181102.1|m.2667:52-256
Glyma.01G181700	0.379224506687522	0.895349858191656	-1.21787285753427	0.000165847068688982	0.000252614593237545	down	yes	0.435370179005875	0.36867365744625	0.333629683610441	0.920092839597717	1.01853627525118	0.747420459726072	Gm01	52855984	52858790	+	Glyma.01G181700	--	GO:0006351|transcription, DNA-templated; GO:0006355|regulation of transcription, DNA-templated; GO:0008284|positive regulation of cell population proliferation	GO:0001650|fibrillar center; GO:0005634|nucleus; GO:0005730|nucleolus; GO:0005829|cytosol	--	--	--	1119	XP_003516591.1	XP_003516591.1 cell division cycle-associated 7-like protein [Glycine max]	sp|Q96GN5|CDA7L_HUMAN	sp|Q96GN5|CDA7L_HUMAN Cell division cycle-associated 7-like protein OS=Homo sapiens GN=CDCA7L PE=1 SV=2	_	_	_	_	_	PF10497.6|zf-4CXXC_R1|Zinc-finger domain of monoamine-oxidase A repressor R1|Glyma.01G181700.1|m.2672:156-252
Glyma.01G181900	0.0173806678306851	0.633393077261517	-4.55447087273598	7.31583554217978e-14	1.77015609277189e-13	down	yes	0.0359794121566836	0	0.0161625913353717	0.470049141133297	0.753125246642262	0.677004844008991	Gm01	52876500	52882009	+	Glyma.01G181900	--	GO:0044550|secondary metabolite biosynthetic process	GO:0016020|membrane	GO:0005506|iron ion binding; GO:0016709|oxidoreductase activity, acting on paired donors, with incorporation or reduction of molecular oxygen, NAD(P)H as one donor, and incorporation of one atom of oxygen; GO:0020037|heme binding	--	--	1593	XP_003516592.1	XP_003516592.1 cytochrome P450 CYP82D47 [Glycine max]	sp|O49858|C82A3_SOYBN	sp|O49858|C82A3_SOYBN Cytochrome P450 82A3 OS=Glycine max GN=CYP82A3 PE=2 SV=1	_	_	_	_	_	PF00067.19|p450|Cytochrome P450|Glyma.01G181900.1|m.2674:41-508
Glyma.01G182100	1.16857526106723	0.101125189451845	3.40678610492077	2.0395150582507e-16	5.40285359935975e-16	up	yes	1.3468865624598	1.06975753756114	1.08908168318074	0.0676778996588342	0.187954576195645	0.0477430925010546	Gm01	52894125	52895507	-	Glyma.01G182100	--	GO:0009846|pollen germination	GO:0005634|nucleus; GO:0005737|cytoplasm	--	--	--	1383	XP_003517270.2	XP_003517270.2 protein JINGUBANG [Glycine max]	sp|O48716|JGB_ARATH	sp|O48716|JGB_ARATH Protein JINGUBANG OS=Arabidopsis thaliana GN=JGB PE=1 SV=1	_	_	_	_	_	PF00400.29|WD40|WD domain, G-beta repeat|Glyma.01G182100.1|m.2677:101-127;PF00400.29|WD40|WD domain, G-beta repeat|Glyma.01G182100.1|m.2677:210-238;PF00400.29|WD40|WD domain, G-beta repeat|Glyma.01G182100.1|m.2677:244-279;PF00400.29|WD40|WD domain, G-beta repeat|Glyma.01G182100.1|m.2677:336-369;PF00400.29|WD40|WD domain, G-beta repeat|Glyma.01G182100.1|m.2677:377-422
Glyma.01G182300	26.9150322723955	12.6627099895617	1.0872230040914	1.61421793259137e-27	5.85890507895007e-27	up	yes	27.2544047086878	26.3617825520772	27.1289095564214	13.325893151129	11.5228162736266	13.1394205439296	Gm01	52902903	52904435	-	Glyma.01G182300	--	--	--	--	--	--	531	NP_001236990.2	NP_001236990.2 uncharacterized protein LOC100306577 [Glycine max]	_	_	_	_	_	_	_	_
Glyma.01G182400	54.3243037105179	16.7597116905722	1.69600543858574	6.54565427052301e-177	1.36212709093794e-175	up	yes	52.8550636238617	55.5860550300693	54.5317924776227	16.645725113959	18.0103130025444	15.6230969552132	Gm01	52913558	52919012	+	Glyma.01G182400	--	GO:0007166|cell surface receptor signaling pathway	GO:0005886|plasma membrane; GO:0016021|integral component of membrane	GO:0004674|protein serine/threonine kinase activity; GO:0005524|ATP binding	--	--	2085	XP_003517271.1	XP_003517271.1 wall-associated receptor kinase-like 14 [Glycine max]	sp|Q8RY67|WAKLO_ARATH	sp|Q8RY67|WAKLO_ARATH Wall-associated receptor kinase-like 14 OS=Arabidopsis thaliana GN=WAKL14 PE=2 SV=2	_	_	_	_	_	PF07714.14|Pkinase_Tyr|Protein tyrosine kinase|Glyma.01G182400.1|m.2683:328-597;PF00069.22|Pkinase|Protein kinase domain|Glyma.01G182400.1|m.2683:326-595;PF00008.24|EGF|EGF-like domain|Glyma.01G182400.1|m.2683:198-228
Glyma.01G182600	1.64586369322503	4.1919499221381	-1.34347504992119	1.21057702343503e-08	2.34690789167843e-08	down	yes	1.48907146518463	1.75729457937717	1.69122503511329	3.92746794878978	3.68544054518646	4.96294127243806	Gm01	52925366	52925875	-	Glyma.01G182600	--	--	--	--	--	--	510	XP_003517273.1	XP_003517273.1 uncharacterized protein LOC100780194 [Glycine max]	_	_	_	_	_	_	_	_
Glyma.01G182700	0.434792618517812	1.91735476824288	-2.11541740162503	7.94246820435221e-08	1.4808602364065e-07	down	yes	0.310147205441542	0.492665559256431	0.501565090855463	1.98542347453689	1.8610507312319	1.90559009895984	Gm01	52926289	52934485	+	Glyma.01G182700	--	--	--	GO:0016788|hydrolase activity, acting on ester bonds; GO:0080030|methyl indole-3-acetate esterase activity; GO:0080032|methyl jasmonate esterase activity	ko:K08233|E3.1.1.78	ko00901|Indole alkaloid biosynthesis; ko01110|Biosynthesis of secondary metabolites	462	XP_006573618.1	XP_006573618.1 methylesterase 3 isoform X1 [Glycine max]	sp|O80477|MES3_ARATH	sp|O80477|MES3_ARATH Methylesterase 3 OS=Arabidopsis thaliana GN=MES3 PE=2 SV=1	_	_	_	_	_	PF12697.4|Abhydrolase_6|Alpha/beta hydrolase family|Glyma.01G182700.1|m.2686:11-141;PF00561.17|Abhydrolase_1|alpha/beta hydrolase fold|Glyma.01G182700.1|m.2686:10-55
Glyma.01G183500	9.22446708285114	22.9252020523551	-1.31246300578462	1.27798982876293e-64	8.81464086746556e-64	down	yes	8.85940811491088	9.6089282691914	9.20506486445115	23.5436948770941	23.5127092998212	21.7192019801499	Gm01	52978010	52989578	-	Glyma.01G183500	--	GO:0006468|protein phosphorylation; GO:0009738|abscisic acid-activated signaling pathway; GO:0035556|intracellular signal transduction	GO:0005634|nucleus; GO:0005737|cytoplasm	GO:0004674|protein serine/threonine kinase activity; GO:0005524|ATP binding	ko:K14498|SNRK2	ko04016|MAPK signaling pathway - plant; ko04075|Plant hormone signal transduction	1080	XP_003517280.1	XP_003517280.1 serine/threonine-protein kinase SRK2I isoform X1 [Glycine max]	sp|Q75H77|SAPKA_ORYSJ	sp|Q75H77|SAPKA_ORYSJ Serine/threonine-protein kinase SAPK10 OS=Oryza sativa subsp. japonica GN=SAPK10 PE=2 SV=1	_	_	_	_	_	PF00069.22|Pkinase|Protein kinase domain|Glyma.01G183500.1|m.2694:21-277;PF07714.14|Pkinase_Tyr|Protein tyrosine kinase|Glyma.01G183500.1|m.2694:23-273
Glyma.01G183550	3.82360161701673	8.45142564898877	-1.14220033890961	7.81395689300381e-08	1.45729783327691e-07	down	yes	3.06402031639984	4.11561653510915	4.29116799954119	8.53571547678259	9.62046453033919	7.19809693984453	Gm01	52984191	52989766	-	Glyma.01G183550	--	--	--	--	--	--	318	_	_	_	_	_	_	_	_	_	_
Glyma.01G183700	2.42620203754117	1.03126767393519	1.22629279951041	1.50176598522532e-08	2.8989038688143e-08	up	yes	2.50494435873193	2.49980914543905	2.27385260845253	0.830856562713808	1.08671061404087	1.17623584505089	Gm01	53015590	53017392	+	Glyma.01G183700	--	GO:0006351|transcription, DNA-templated; GO:0006355|regulation of transcription, DNA-templated; GO:0010629|negative regulation of gene expression; GO:0048449|floral organ formation; GO:0090701|specification of plant organ identity	GO:0005634|nucleus; GO:0005829|cytosol	GO:0003700|DNA-binding transcription factor activity; GO:0044212|transcription regulatory region DNA binding	--	--	1104	XP_003517284.2	XP_003517284.2 transcription factor HHO5 [Glycine max]	sp|F4JRB0|HHO5_ARATH	sp|F4JRB0|HHO5_ARATH Transcription factor HHO5 OS=Arabidopsis thaliana GN=HHO5 PE=1 SV=1	_	_	_	_	_	PF00249.28|Myb_DNA-binding|Myb-like DNA-binding domain|Glyma.01G183700.1|m.2703:222-273
Glyma.01G183800	11.3085489076257	5.24535422258007	1.10682909614992	1.39127978172396e-34	5.89617041690596e-34	up	yes	12.0374836317386	10.8775479031267	11.0106151880119	4.88019389759478	5.41544122663701	5.44042754350841	Gm01	53020234	53026175	+	Glyma.01G183800	--	--	--	--	--	--	1776	XP_003517285.1	XP_003517285.1 protein misato homolog 1 isoform X1 [Glycine max]	_	_	_	_	_	_	_	PF10644.6|Misat_Tub_SegII|Misato Segment II tubulin-like domain|Glyma.01G183800.4|m.2706:2-76;PF14881.3|Tubulin_3|Tubulin domain|Glyma.01G183800.4|m.2706:174-355
Glyma.01G184500	0.535335978944837	1.27637570300757	-1.2380948157605	3.96512208733905e-19	1.14589407755358e-18	down	yes	0.569238520825296	0.482726620289433	0.554042795719781	1.31692538702988	1.19153670306753	1.3206650189253	Gm01	53086037	53104919	+	Glyma.01G184500	--	--	--	--	--	--	4833	XP_006573624.1	XP_006573624.1 uncharacterized protein LOC100787845 [Glycine max]	_	_	_	_	_	_	_	_
Glyma.01G184700	9.04608697231729	3.1558186711547	1.51630918902236	2.33152138492168e-95	2.32722270633666e-94	up	yes	9.25155016231873	8.70369989611087	9.18301085852228	3.16668598008522	3.13462125674062	3.16614877663825	Gm01	53125084	53130541	-	Glyma.01G184700	--	--	--	--	--	--	3858	XP_006573635.1	XP_006573635.1 uncharacterized protein LOC100795770 [Glycine max]	_	_	_	_	_	_	_	PF12371.5|TMEM131_like|Transmembrane protein 131-like|Glyma.01G184700.1|m.2739:212-295
Glyma.01G185800	41.5347718125688	17.9617214591327	1.20893832591531	1.37493848757439e-60	8.95455928884852e-60	up	yes	39.3409126947605	41.8058497864617	43.4575529564842	18.1684789229706	17.3105704879726	18.4061149664549	Gm01	53227641	53229046	-	Glyma.01G185800	--	GO:0006351|transcription, DNA-templated	GO:0005634|nucleus	GO:0003700|DNA-binding transcription factor activity; GO:0043565|sequence-specific DNA binding	ko:K09419|HSFF	--	849	NP_001241597.1	NP_001241597.1 heat stress transcription factor Hsf-01 [Glycine max]	sp|P22335|HSF24_SOLPE	sp|P22335|HSF24_SOLPE Heat shock factor protein HSF24 OS=Solanum peruvianum GN=HSF24 PE=2 SV=1	_	_	_	_	_	PF00447.14|HSF_DNA-bind|HSF-type DNA-binding|Glyma.01G185800.1|m.2752:10-99
Glyma.01G186100	2.04895088613823	6.1723795163904	-1.58625280274186	5.59882631474162e-25	1.91399387708622e-24	down	yes	1.95979504411439	1.67772595854893	2.50933165575136	6.37788544716098	5.46968775565077	6.66956534635944	Gm01	53259532	53260752	+	Glyma.01G186100	--	--	--	--	--	--	1221	XP_003517299.1	XP_003517299.1 uncharacterized protein LOC100793662 [Glycine max]	_	_	_	_	_	_	_	_
Glyma.01G186300	0.466081851229536	1.11541895250136	-1.24118062635596	1.15234585572451e-05	1.89787339326844e-05	down	yes	0.382565072343184	0.494907665867125	0.520772815478299	1.0904683715903	1.29420552092894	0.961582964984833	Gm01	53287579	53290031	+	Glyma.01G186300	--	--	--	--	--	--	1236	KRH77003.1	KRH77003.1 hypothetical protein GLYMA_01G186300 [Glycine max]	_	_	_	_	_	_	_	PF03763.10|Remorin_C|Remorin, C-terminal region|Glyma.01G186300.1|m.2757:298-387
Glyma.01G186500	3.55861670094777	0.839180467237311	2.07122186027376	3.44159067198983e-12	7.80311992618208e-12	up	yes	3.61063038334862	3.38707571988797	3.67814399960673	0.965699172989032	0.634776993598478	0.917065235124424	Gm01	53296836	53297408	+	Glyma.01G186500	--	--	--	--	--	--	504	XP_006573637.1	XP_006573637.1 uncharacterized protein LOC102666883 [Glycine max]	_	_	_	_	_	_	_	_
Glyma.01G186800	8.69859142230177	23.2204397676645	-1.41550517257404	5.46042719110924e-38	2.46706570681101e-37	down	yes	8.78833121339154	8.7251070544314	8.58233599908237	22.713244548702	25.860814719202	21.0872600350896	Gm01	53321205	53321729	+	Glyma.01G186800	--	GO:0007267|cell-cell signaling; GO:0019722|calcium-mediated signaling	GO:0005622|intracellular; GO:0009506|plasmodesma; GO:0048046|apoplast	GO:0005179|hormone activity	--	--	525	KRH77008.1	KRH77008.1 hypothetical protein GLYMA_01G186800 [Glycine max]	sp|Q9FHA6|RLF34_ARATH	sp|Q9FHA6|RLF34_ARATH Protein RALF-like 34 OS=Arabidopsis thaliana GN=RALFL34 PE=2 SV=1	_	_	_	_	_	PF05498.8|RALF|Rapid ALkalinization Factor (RALF)|Glyma.01G186800.1|m.2763:110-174
Glyma.01G186900	9.75999235436837	0.213243079574786	5.45167007487622	1.11577514362145e-87	1.01916825986869e-86	up	yes	10.3371080398087	9.4701465805052	9.47272244279121	0.197806702691613	0.230495392488208	0.211427143544536	Gm01	53332066	53333106	+	Glyma.01G186900	--	GO:0006970|response to osmotic stress; GO:0007346|regulation of mitotic cell cycle; GO:0009737|response to abscisic acid; GO:0009738|abscisic acid-activated signaling pathway; GO:0009789|positive regulation of abscisic acid-activated signaling pathway; GO:0023014|signal transduction by protein phosphorylation; GO:0031098|stress-activated protein kinase signaling cascade; GO:0032147|activation of …	GO:0005634|nucleus; GO:0005737|cytoplasm	GO:0004672|protein kinase activity; GO:0004674|protein serine/threonine kinase activity; GO:0004709|MAP kinase kinase kinase activity; GO:0005524|ATP binding	--	--	1041	XP_003517304.1	XP_003517304.1 mitogen-activated protein kinase kinase kinase 17 [Glycine max]	sp|Q9ZVP5|M3K18_ARATH	sp|Q9ZVP5|M3K18_ARATH Mitogen-activated protein kinase kinase kinase 18 OS=Arabidopsis thaliana GN=MAPKKK18 PE=1 SV=1	_	_	_	_	_	PF00069.22|Pkinase|Protein kinase domain|Glyma.01G186900.1|m.2764:6-262;PF07714.14|Pkinase_Tyr|Protein tyrosine kinase|Glyma.01G186900.1|m.2764:6-257
Glyma.01G187200	64.7994658014812	5.38682561691325	3.58602156596196	0	0	up	yes	62.8912699502217	67.7063654987793	63.8007619554426	5.04784553195936	5.80057420211628	5.31205711666412	Gm01	53350781	53355052	+	Glyma.01G187200	--	GO:0006629|lipid metabolic process	GO:0005886|plasma membrane; GO:0046658|anchored component of plasma membrane	GO:0008081|phosphoric diester hydrolase activity	--	--	1272	XP_006573638.1	XP_006573638.1 PI-PLC X domain-containing protein At5g67130 isoform X1 [Glycine max]	sp|Q93XX5|Y5713_ARATH	sp|Q93XX5|Y5713_ARATH PI-PLC X domain-containing protein At5g67130 OS=Arabidopsis thaliana GN=At5g67130 PE=1 SV=1	_	_	_	_	_	_
Glyma.01G187800	22.0519644584407	6.89776086501986	1.67527121302713	1.99045159796717e-49	1.09233037251595e-48	up	yes	22.8924161084323	21.5996952075322	21.6637820593577	6.32236801834907	8.13325500388182	6.23765957282868	Gm01	53403671	53406321	+	Glyma.01G187800	--	--	--	--	--	--	681	NP_001237042.1	NP_001237042.1 uncharacterized protein LOC100306324 [Glycine max]	sp|Q9FH99|FB302_ARATH	sp|Q9FH99|FB302_ARATH F-box protein At5g67140 OS=Arabidopsis thaliana GN=At5g67140 PE=2 SV=1	_	_	_	_	_	PF12937.4|F-box-like|F-box-like|Glyma.01G187800.1|m.2774:7-42
Glyma.01G189000	29.4883197602985	63.9871215610848	-1.11737423741505	5.53802477168159e-69	4.04552175814401e-68	down	yes	27.7963077401461	29.6174785080039	31.0511730327456	67.2068170982581	61.5161343878262	63.2384131971701	Gm01	53527928	53528842	+	Glyma.01G189000	--	GO:0009834|plant-type secondary cell wall biogenesis; GO:0045492|xylan biosynthetic process	GO:0000139|Golgi membrane; GO:0005794|Golgi apparatus; GO:0016021|integral component of membrane	--	--	--	915	XP_003517315.1	XP_003517315.1 protein IRREGULAR XYLEM 15 [Glycine max]	sp|Q9SNE5|IRX15_ARATH	sp|Q9SNE5|IRX15_ARATH Protein IRREGULAR XYLEM 15 OS=Arabidopsis thaliana GN=IRX15 PE=2 SV=1	_	_	_	_	_	PF04669.10|Polysacc_synt_4|Polysaccharide biosynthesis|Glyma.01G189000.1|m.2798:95-282
Glyma.01G189500	2.2278430083969	4.60735061900612	-1.04495645739848	2.51103961605006e-16	6.63290181107648e-16	down	yes	2.54944068578438	2.14049793434765	1.99359040505867	4.17364143905943	4.88631878515467	4.76209163280426	Gm01	53566388	53573231	+	Glyma.01G189500	--	GO:0006970|response to osmotic stress; GO:0009651|response to salt stress; GO:0035335|peptidyl-tyrosine dephosphorylation; GO:0046856|phosphatidylinositol dephosphorylation	GO:0005829|cytosol	GO:0004725|protein tyrosine phosphatase activity; GO:0008138|protein tyrosine/serine/threonine phosphatase activity; GO:0016314|phosphatidylinositol-3,4,5-trisphosphate 3-phosphatase activity; GO:0052866|phosphatidylinositol phosphate phosphatase activity; GO:0070300|phosphatidic acid binding	ko:K01110|PTEN	ko00562|Inositol phosphate metabolism; ko01521|EGFR tyrosine kinase inhibitor resistance; ko04068|FoxO signaling pathway; ko04070|Phosphatidylinositol signaling system; ko04071|Sphingolipid signaling pathway; ko04115|p53 signaling pathway; ko04140|Autophagy - animal; ko04150|mTOR signaling pathway; ko04151|PI3K-Akt signaling pathway; ko04212|Longevity regulating pathway - worm; ko04510|Focal adhe…	1821	XP_003516608.1	XP_003516608.1 phosphatidylinositol 3,4,5-trisphosphate 3-phosphatase and protein-tyrosine-phosphatase PTEN2A [Glycine max]	sp|Q9LT75|PTN2A_ARATH	sp|Q9LT75|PTN2A_ARATH Phosphatidylinositol 3,4,5-trisphosphate 3-phosphatase and protein-tyrosine-phosphatase PTEN2A OS=Arabidopsis thaliana GN=PTEN2A PE=1 SV=1	_	_	_	_	_	PF00782.17|DSPc|Dual specificity phosphatase, catalytic domain|Glyma.01G189500.1|m.2806:248-290
Glyma.01G189700	1.77127547368977	0.614328485785569	1.5125334488112	2.02399738951704e-07	3.69216874173705e-07	up	yes	1.48278138577664	1.62781848030437	2.20322655498831	0.521544076893273	0.795839812869733	0.5256015675937	Gm01	53579530	53580823	+	Glyma.01G189700	--	GO:0007049|cell cycle; GO:0010444|guard mother cell differentiation; GO:0048316|seed development; GO:0051301|cell division	GO:0005634|nucleus	--	ko:K14505|CYCD3	ko04075|Plant hormone signal transduction	1005	XP_003516610.1	XP_003516610.1 cyclin-D3-2 [Glycine max]	sp|Q9SN11|CCD33_ARATH	sp|Q9SN11|CCD33_ARATH Cyclin-D3-3 OS=Arabidopsis thaliana GN=CYCD3-3 PE=2 SV=1	_	_	_	_	_	PF00134.20|Cyclin_N|Cyclin, N-terminal domain|Glyma.01G189700.1|m.2810:51-162;PF02984.16|Cyclin_C|Cyclin, C-terminal domain|Glyma.01G189700.1|m.2810:164-263
Glyma.01G190000	2.91526208125751	7.70831669537661	-1.39972035627056	3.31036691660993e-26	1.1661504278539e-25	down	yes	2.97060506285106	2.67455064466763	3.10063053625385	8.44669708156636	7.49830323688202	7.17994976768146	Gm01	53589035	53590651	-	Glyma.01G190000	--	GO:0007049|cell cycle; GO:0009652|thigmotropism; GO:0030865|cortical cytoskeleton organization; GO:0051301|cell division	GO:0005618|cell wall; GO:0005634|nucleus; GO:0005730|nucleolus; GO:0005819|spindle; GO:0005874|microtubule; GO:0009524|phragmoplast	GO:0008017|microtubule binding	ko:K10436|MAPRE	--	984	XP_003517319.1	XP_003517319.1 microtubule-associated protein RP/EB family member 1C isoform X2 [Glycine max]	sp|Q9FGQ6|EB1C_ARATH	sp|Q9FGQ6|EB1C_ARATH Microtubule-associated protein RP/EB family member 1C OS=Arabidopsis thaliana GN=EB1C PE=1 SV=1	_	_	_	_	_	PF03271.14|EB1|EB1-like C-terminal motif|Glyma.01G190000.1|m.2812:208-246;PF00307.28|CH|Calponin homology (CH) domain|Glyma.01G190000.1|m.2812:16-108
Glyma.01G190500	42.469626123802	16.2270501778063	1.38748150999013	3.78726309701843e-25	1.30108967012497e-24	up	yes	36.2996289248781	44.5739164737256	46.5353329728022	16.7090718444359	18.4402716640358	13.5318070249471	Gm01	53633885	53634355	+	Glyma.01G190500	--	--	--	--	--	--	270	XP_003517322.1	XP_003517322.1 uncharacterized protein LOC100807280 [Glycine max]	_	_	_	_	_	_	_	_
Glyma.01G190600	3.38981416014889	0.10479017821081	4.88838477713065	6.74594279173674e-24	2.2407856524909e-23	up	yes	3.63984482413705	3.00048190496282	3.5291157513468	0.043033809300307	0.0689499148219036	0.202386810510218	Gm01	53646109	53648067	+	Glyma.01G190600	--	GO:0009733|response to auxin	--	GO:0016874|ligase activity	ko:K14487|GH3	ko04075|Plant hormone signal transduction	1740	XP_006573649.1	XP_006573649.1 probable indole-3-acetic acid-amido synthetase GH3.1 [Glycine max]	sp|O82333|GH31_ARATH	sp|O82333|GH31_ARATH Probable indole-3-acetic acid-amido synthetase GH3.1 OS=Arabidopsis thaliana GN=GH3.1 PE=2 SV=1	_	_	_	_	_	PF03321.10|GH3|GH3 auxin-responsive promoter|Glyma.01G190600.1|m.2817:6-549
Glyma.01G191200	0.227145213321718	3.75393233615982	-3.98839803949334	5.64280836022862e-40	2.64149416335874e-39	down	yes	0.209945800606582	0.330022762450622	0.141467076907951	3.83993990679663	3.95514896011359	3.46670814156925	Gm01	53699378	53700453	-	Glyma.01G191200	--	GO:0009640|photomorphogenesis; GO:0009704|de-etiolation; GO:0010223|secondary shoot formation; GO:0080167|response to karrikin; GO:1901601|strigolactone biosynthetic process	GO:0005634|nucleus; GO:0005829|cytosol	GO:0016787|hydrolase activity	--	--	819	XP_003517326.1	XP_003517326.1 probable esterase KAI2 [Glycine max]	sp|Q9SZU7|KAI2_ARATH	sp|Q9SZU7|KAI2_ARATH Probable esterase KAI2 OS=Arabidopsis thaliana GN=KAI2 PE=1 SV=1	_	_	_	_	_	PF12697.4|Abhydrolase_6|Alpha/beta hydrolase family|Glyma.01G191200.1|m.2827:20-257;PF00561.17|Abhydrolase_1|alpha/beta hydrolase fold|Glyma.01G191200.1|m.2827:20-155;PF12146.5|Hydrolase_4|Serine aminopeptidase, S33|Glyma.01G191200.1|m.2827:19-235
Glyma.01G191600	0.364328074991425	3.11935024323211	-3.0634879759499	2.84256239322358e-32	1.14843965346691e-31	down	yes	0.413330794944209	0.349563583911514	0.330089846118553	2.67995805995181	3.26849115453832	3.40960151520619	Gm01	53728072	53730510	-	Glyma.01G191600	--	GO:1990641|response to iron ion starvation	GO:0009507|chloroplast; GO:0016021|integral component of membrane	--	--	--	936	XP_003517330.1	XP_003517330.1 protein CONSERVED IN THE GREEN LINEAGE AND DIATOMS 27, chloroplastic [Glycine max]	sp|Q9FN15|GLD27_ARATH	sp|Q9FN15|GLD27_ARATH Protein CONSERVED IN THE GREEN LINEAGE AND DIATOMS 27, chloroplastic OS=Arabidopsis thaliana GN=CGLD27 PE=2 SV=1	_	_	_	_	_	PF06799.8|DUF1230|Protein of unknown function (DUF1230)|Glyma.01G191600.1|m.2837:70-211
Glyma.01G191900	4.25740767261833	13.204263125554	-1.63066413208673	3.68056914401344e-45	1.88601520124499e-44	down	yes	4.241972693273	3.88997035219676	4.64027997238522	14.3200470846259	13.0817855341761	12.2109567578601	Gm01	53753558	53754938	-	Glyma.01G191900	--	GO:0006629|lipid metabolic process; GO:0006869|lipid transport; GO:0009409|response to cold; GO:0009737|response to abscisic acid; GO:0010029|regulation of seed germination; GO:0010162|seed dormancy process; GO:0010288|response to lead ion; GO:1900140|regulation of seedling development	GO:0005576|extracellular region; GO:0005789|endoplasmic reticulum membrane; GO:0005886|plasma membrane; GO:0009505|plant-type cell wall; GO:0016021|integral component of membrane	GO:0000062|fatty-acyl-CoA binding; GO:0008289|lipid binding; GO:0032791|lead ion binding; GO:0070300|phosphatidic acid binding	--	--	885	XP_003517332.1	XP_003517332.1 acyl-CoA-binding domain-containing protein 3 [Glycine max]	sp|Q9SM23|ACBP1_ARATH	sp|Q9SM23|ACBP1_ARATH Acyl-CoA-binding domain-containing protein 1 OS=Arabidopsis thaliana GN=ACBP1 PE=1 SV=2	_	_	_	_	_	PF00887.16|ACBP|Acyl CoA binding protein|Glyma.01G191900.2|m.2840:194-272
Glyma.01G192200	2.92255054338752	6.35051254109566	-1.11698705130472	3.81095355278579e-20	1.13827999671482e-19	down	yes	3.25249522721438	2.43288088088968	3.0822755220585	6.37960165485521	6.00610358775127	6.66583238068051	Gm01	53769982	53774032	-	Glyma.01G192200	--	GO:0006397|mRNA processing; GO:0008380|RNA splicing; GO:0030422|production of siRNA involved in RNA interference; GO:0031053|primary miRNA processing; GO:0031054|pre-miRNA processing; GO:0090502|RNA phosphodiester bond hydrolysis, endonucleolytic	GO:0005634|nucleus; GO:0009507|chloroplast; GO:1990904|ribonucleoprotein complex	GO:0003725|double-stranded RNA binding; GO:0004525|ribonuclease III activity	--	--	1578	XP_003517335.1	XP_003517335.1 ribonuclease III domain-containing protein RNC1, chloroplastic isoform X1 [Glycine max]	sp|Q9SZV0|RNC1_ARATH	sp|Q9SZV0|RNC1_ARATH Ribonuclease III domain-containing protein RNC1, chloroplastic OS=Arabidopsis thaliana GN=RNC1 PE=2 SV=1	_	_	_	_	_	PF14622.3|Ribonucleas_3_3|Ribonuclease-III-like|Glyma.01G192200.1|m.2842:157-277
Glyma.01G192300	0.0723108992513115	2.1608267731311	-4.72101731795186	2.48564719673373e-51	1.410615123777e-50	down	yes	0.0308644068743118	0.0612847303113816	0.124783560568241	2.1169297143689	2.1965950246978	2.16895558032659	Gm01	53779974	53783186	+	Glyma.01G192300	--	GO:0016567|protein ubiquitination; GO:0042742|defense response to bacterium	--	--	--	--	1857	XP_003517336.1	XP_003517336.1 BTB/POZ domain-containing protein SR1IP1 [Glycine max]	sp|Q66GP0|SR1P1_ARATH	sp|Q66GP0|SR1P1_ARATH BTB/POZ domain-containing protein SR1IP1 OS=Arabidopsis thaliana GN=SR1IP1 PE=1 SV=2	_	_	_	_	_	PF03000.11|NPH3|NPH3 family|Glyma.01G192300.1|m.2844:216-468;PF00651.28|BTB|BTB/POZ domain|Glyma.01G192300.1|m.2844:37-126
Glyma.01G192400	0.22731217360958	1.68523809486284	-2.83662989825216	2.08287588128222e-12	4.76431142665767e-12	down	yes	0.331685205819427	0.131719611328976	0.218531703680338	1.76219464472785	1.6971468231626	1.59637281669807	Gm01	53785201	53785932	-	Glyma.01G192400	--	--	--	--	--	--	648	XP_003517337.1	XP_003517337.1 uncharacterized protein LOC100815123 [Glycine max]	_	_	_	_	_	_	_	_
Glyma.01G192500	1.61776217868697	7.6484066909032	-2.2341543422934	6.6166276478191e-51	3.72890481137089e-50	down	yes	1.80017356690325	1.65750513951964	1.39560782963802	8.0037653224492	7.96172420694261	6.9797305433178	Gm01	53796153	53798182	+	Glyma.01G192500	--	GO:0006979|response to oxidative stress; GO:0009651|response to salt stress; GO:0042744|hydrogen peroxide catabolic process	GO:0005576|extracellular region	GO:0004601|peroxidase activity; GO:0020037|heme binding; GO:0046872|metal ion binding	ko:K00430|E1.11.1.7	ko00940|Phenylpropanoid biosynthesis; ko01100|Metabolic pathways; ko01110|Biosynthesis of secondary metabolites	987	XP_006573655.1	XP_006573655.1 peroxidase 51 [Glycine max]	sp|Q9SZE7|PER51_ARATH	sp|Q9SZE7|PER51_ARATH Peroxidase 51 OS=Arabidopsis thaliana GN=PER51 PE=2 SV=1	_	_	_	_	_	PF00141.20|peroxidase|Peroxidase|Glyma.01G192500.2|m.2850:43-293
Glyma.01G192900	7.0778968841067	1.77461243469681	1.98974681811692	1.41705201708108e-36	6.2467872749883e-36	up	yes	6.86783484990814	7.43828393387161	6.92757186854035	1.89644090985176	1.67718038994892	1.75021600428975	Gm01	53835615	53838483	-	Glyma.01G192900	--	GO:0006400|tRNA modification	--	--	--	--	918	XP_003517340.1	XP_003517340.1 queuosine salvage protein [Glycine max]	sp|Q54II8|QSPP_DICDI	sp|Q54II8|QSPP_DICDI Queuosine salvage protein OS=Dictyostelium discoideum GN=DDB_G0288723 PE=3 SV=1	_	_	_	_	_	PF10343.6|Q_salvage|Potential Queuosine, Q, salvage protein family|Glyma.01G192900.2|m.2853:46-305
Glyma.01G193100	0.37796797153552	1.15214754571622	-1.58278378265506	3.93594561908709e-08	7.44472588898643e-08	down	yes	0.34977712613685	0.383184323866113	0.400942464603596	1.18179968722434	1.14452215512453	1.13012079479979	Gm01	53874190	53875637	-	Glyma.01G193100	--	--	--	--	--	--	1188	XP_003517342.1	XP_003517342.1 glucan endo-1,3-beta-glucosidase 13 [Glycine max]	_	_	_	_	_	_	_	PF07983.10|X8|X8 domain|Glyma.01G193100.1|m.2855:307-379;PF00332.15|Glyco_hydro_17|Glycosyl hydrolases family 17|Glyma.01G193100.1|m.2855:23-182
Glyma.01G193900	0.24001999299711	2.34947176954558	-3.23834853953621	1.91901899019558e-38	8.74325149593915e-38	down	yes	0.219478350634124	0.228275562740808	0.272306065616399	2.44407553695726	2.42104223160207	2.1832975400774	Gm01	53948441	53952248	+	Glyma.01G193900	--	GO:0016567|protein ubiquitination	--	--	--	--	1371	XP_006573662.1	XP_006573662.1 BTB/POZ domain-containing protein At3g49900 [Glycine max]	sp|Q9M2W8|Y3990_ARATH	sp|Q9M2W8|Y3990_ARATH BTB/POZ domain-containing protein At3g49900 OS=Arabidopsis thaliana GN=At3g49900 PE=3 SV=1	_	_	_	_	_	PF00651.28|BTB|BTB/POZ domain|Glyma.01G193900.1|m.2871:49-135;PF03000.11|NPH3|NPH3 family|Glyma.01G193900.1|m.2871:199-256
Glyma.01G195400	14.1861383948054	32.6978542363904	-1.20413857199439	1.49133083306814e-75	1.18787530881492e-74	down	yes	13.3162732052832	14.2460259721712	14.9961160069619	32.6425726712939	33.4970596182957	31.9539304195816	Gm01	54071528	54073548	+	Glyma.01G195400	--	--	--	--	--	--	1401	XP_003517358.1	XP_003517358.1 uncharacterized protein LOC100780902 [Glycine max]	_	_	_	_	_	_	_	PF03909.14|BSD|BSD domain|Glyma.01G195400.1|m.2895:178-235
Glyma.01G195700	70.1318817336194	5.79236197094527	3.59556393141088	5.9853306939346e-140	9.24554682871501e-139	up	yes	66.0104588073863	72.0404951191556	72.3446912743162	7.11988857718541	5.55429869398668	4.70289864166371	Gm01	54084645	54084984	-	Glyma.01G195700	--	GO:0007275|multicellular organism development; GO:0008283|cell population proliferation; GO:0030154|cell differentiation	GO:0005576|extracellular region	GO:0008083|growth factor activity	--	--	234	KHN36317.1	KHN36317.1 Phytosulfokines 2 [Glycine soja]	sp|Q9FS10|PSK_ASPOF	sp|Q9FS10|PSK_ASPOF Phytosulfokines OS=Asparagus officinalis GN=PSK PE=1 SV=1	_	_	_	_	_	_
Glyma.01G196400	0.129667265607762	0.607361300666917	-2.14412112036795	1.12098933421075e-10	2.37844996714936e-10	down	yes	0.15984829196117	0.114262795369715	0.114890709492401	0.776855312469398	0.446128409155557	0.599100180375795	Gm01	54182591	54187681	-	Glyma.01G196400	--	GO:0006997|nucleus organization; GO:0097298|regulation of nucleus size	GO:0005652|nuclear lamina; GO:0005654|nucleoplasm; GO:0005737|cytoplasm; GO:0009507|chloroplast; GO:0010369|chromocenter; GO:0031965|nuclear membrane; GO:0034399|nuclear periphery	--	--	--	2241	KRH77170.1	KRH77170.1 hypothetical protein GLYMA_01G196400 [Glycine max]	sp|Q9FLH0|CRWN4_ARATH	sp|Q9FLH0|CRWN4_ARATH Protein CROWDED NUCLEI 4 OS=Arabidopsis thaliana GN=CRWN4 PE=1 SV=2	_	_	_	_	_	_
Glyma.01G196800	0.774955513356396	1.67431690615454	-1.10148081067029	0.000148371677972679	0.000226786448893707	down	yes	0.804085347441035	0.494946418327063	1.02583477430109	1.49169382742983	1.72800403812919	1.80325285290459	Gm01	54220078	54221480	-	Glyma.01G196800	--	GO:0009414|response to water deprivation; GO:0010411|xyloglucan metabolic process; GO:0042546|cell wall biogenesis; GO:0071555|cell wall organization	GO:0005618|cell wall; GO:0048046|apoplast	GO:0004553|hydrolase activity, hydrolyzing O-glycosyl compounds; GO:0016762|xyloglucan:xyloglucosyl transferase activity	ko:K08235|E2.4.1.207	--	891	XP_003517365.2	XP_003517365.2 probable xyloglucan endotransglucosylase/hydrolase protein 6 [Glycine max]	sp|Q8LF99|XTH6_ARATH	sp|Q8LF99|XTH6_ARATH Probable xyloglucan endotransglucosylase/hydrolase protein 6 OS=Arabidopsis thaliana GN=XTH6 PE=2 SV=2	_	_	_	_	_	PF00722.18|Glyco_hydro_16|Glycosyl hydrolases family 16|Glyma.01G196800.1|m.2910:39-219;PF06955.9|XET_C|Xyloglucan endo-transglycosylase (XET) C-terminus|Glyma.01G196800.1|m.2910:245-292
Glyma.01G197500	0.868815273406543	2.70954550161044	-1.6297337157404	5.14172762448711e-19	1.4801561790039e-18	down	yes	0.834790022434027	0.860257284608713	0.911398513176889	2.52633214553904	2.87545551856833	2.72684884072395	Gm01	54256954	54259168	-	Glyma.01G197500	--	GO:0007017|microtubule-based process	GO:0005737|cytoplasm; GO:0005874|microtubule	GO:0003924|GTPase activity; GO:0005200|structural constituent of cytoskeleton; GO:0005525|GTP binding	ko:K07374|TUBA	ko04145|Phagosome; ko04210|Apoptosis; ko04530|Tight junction; ko04540|Gap junction; ko05130|Pathogenic Escherichia coli infection	1356	XP_003517369.1	XP_003517369.1 tubulin alpha-2 chain [Glycine max]	sp|P14641|TBA2_MAIZE	sp|P14641|TBA2_MAIZE Tubulin alpha-2 chain OS=Zea mays GN=TUBA2 PE=3 SV=1	_	_	_	_	_	PF00091.22|Tubulin|Tubulin/FtsZ family, GTPase domain|Glyma.01G197500.1|m.2921:3-213;PF03953.14|Tubulin_C|Tubulin C-terminal domain|Glyma.01G197500.1|m.2921:263-391
Glyma.01G197900	1.23895812698356	0.444671089518816	1.45782993179787	5.37247516373665e-05	8.47034671148551e-05	up	yes	0.921735729856092	1.28946566879945	1.50567298229515	0.218943942054194	0.643129322461616	0.471940004040639	Gm01	54303284	54304832	-	Glyma.01G197900	--	GO:0006351|transcription, DNA-templated; GO:0006355|regulation of transcription, DNA-templated	GO:0005634|nucleus	GO:0003677|DNA binding; GO:0003700|DNA-binding transcription factor activity; GO:0046983|protein dimerization activity	--	--	1026	XP_025984628.1	XP_025984628.1 transcription factor bHLH18 isoform X3 [Glycine max]	sp|Q9T072|BH025_ARATH	sp|Q9T072|BH025_ARATH Transcription factor bHLH25 OS=Arabidopsis thaliana GN=BHLH25 PE=2 SV=2	_	_	_	_	_	PF00010.23|HLH|Helix-loop-helix DNA-binding domain|Glyma.01G197900.1|m.2935:170-217
Glyma.01G198100	0.217129012476737	1.76514832158316	-2.9663556667311	9.02423874971661e-20	2.66254075291163e-19	down	yes	0.116494316190238	0.244163181975664	0.290729539264308	1.72485105569523	1.463083558416	2.10751035063824	Gm01	54322535	54324590	-	Glyma.01G198100	--	GO:0006351|transcription, DNA-templated; GO:0006355|regulation of transcription, DNA-templated	GO:0005634|nucleus	GO:0003677|DNA binding; GO:0003700|DNA-binding transcription factor activity; GO:0046983|protein dimerization activity	--	--	1107	XP_006573686.1	XP_006573686.1 transcription factor bHLH18 isoform X1 [Glycine max]	sp|Q9T072|BH025_ARATH	sp|Q9T072|BH025_ARATH Transcription factor bHLH25 OS=Arabidopsis thaliana GN=BHLH25 PE=2 SV=2	_	_	_	_	_	PF00010.23|HLH|Helix-loop-helix DNA-binding domain|Glyma.01G198100.1|m.2940:194-239
Glyma.01G198500	14.4892084328668	72.2956202348734	-2.31813365044353	2.86233960764822e-290	1.17197859541486e-288	down	yes	14.501757633821	13.8690844240538	15.0967832407257	69.0734594237212	76.0830619987435	71.7303392821555	Gm01	54339167	54342188	+	Glyma.01G198500	--	--	--	--	--	--	1056	KRH77201.1	KRH77201.1 hypothetical protein GLYMA_01G198500 [Glycine max]	_	_	_	_	_	_	_	PF02517.13|Abi|CAAX protease self-immunity|Glyma.01G198500.1|m.2945:188-322
Glyma.01G198600	3.11942626467428	6.80754116460657	-1.12335332222026	2.89710586570306e-14	7.10516932203454e-14	down	yes	3.17096561912017	3.08912549058662	3.09818768431604	6.4211443254732	6.96937728241316	7.03210188593334	Gm01	54347308	54349307	-	Glyma.01G198600	--	GO:0006526|arginine biosynthetic process	--	GO:0008777|acetylornithine deacetylase activity; GO:0046872|metal ion binding	ko:K01438|argE	ko00220|Arginine biosynthesis; ko01100|Metabolic pathways; ko01110|Biosynthesis of secondary metabolites; ko01130|Biosynthesis of antibiotics; ko01210|2-Oxocarboxylic acid metabolism; ko01230|Biosynthesis of amino acids	723	KRH77203.1	KRH77203.1 hypothetical protein GLYMA_01G198600 [Glycine max]	sp|Q9C5C4|ARGE_ARATH	sp|Q9C5C4|ARGE_ARATH Acetylornithine deacetylase OS=Arabidopsis thaliana GN=At4g17830 PE=2 SV=1	_	_	_	_	_	PF01546.25|Peptidase_M20|Peptidase family M20/M25/M40|Glyma.01G198600.3|m.2946:91-185
Glyma.01G198900	22.4425002602806	6.57726458752719	1.76912470476282	2.37382930125779e-65	1.6489652948676e-64	up	yes	19.626371329124	23.2199527227718	24.4811767289459	6.79210609620332	6.03599893470411	6.90368873167413	Gm01	54396221	54399380	-	Glyma.01G198900	--	GO:0006351|transcription, DNA-templated; GO:0006355|regulation of transcription, DNA-templated	GO:0005634|nucleus	GO:0003677|DNA binding	--	--	1017	XP_003517372.1	XP_003517372.1 AT-hook motif nuclear-localized protein 8 [Glycine max]	sp|Q9FIR1|AHL8_ARATH	sp|Q9FIR1|AHL8_ARATH AT-hook motif nuclear-localized protein 8 OS=Arabidopsis thaliana GN=AHL8 PE=2 SV=1	_	_	_	_	_	PF03479.12|DUF296|Domain of unknown function (DUF296)|Glyma.01G198900.1|m.2950:139-249
Glyma.01G199000	3.84720030384642	1.75986878524378	1.1239116612888	2.62124477122075e-11	5.71811931001126e-11	up	yes	4.0461369820724	3.80560609546648	3.68985783400038	2.23894585329941	1.51416550383841	1.52649499859352	Gm01	54408173	54413625	+	Glyma.01G199000	--	GO:0006886|intracellular protein transport; GO:0006897|endocytosis	GO:0005794|Golgi apparatus; GO:0005886|plasma membrane; GO:0005905|clathrin-coated pit; GO:0030131|clathrin adaptor complex	GO:0008289|lipid binding	ko:K11826|AP2M1	ko04144|Endocytosis; ko04721|Synaptic vesicle cycle; ko04961|Endocrine and other factor-regulated calcium reabsorption; ko05016|Huntington's disease	1317	XP_006573688.1	XP_006573688.1 AP-2 complex subunit mu [Glycine max]	sp|O23140|AP2M_ARATH	sp|O23140|AP2M_ARATH AP-2 complex subunit mu OS=Arabidopsis thaliana GN=AP2M PE=1 SV=1	_	_	_	_	_	PF00928.18|Adap_comp_sub|Adaptor complexes medium subunit family|Glyma.01G199000.1|m.2953:167-438
Glyma.01G199200	1.54434860719685	5.15875388674247	-1.73350640342424	8.76201862606934e-14	2.11213632962999e-13	down	yes	1.58133162990667	1.60199527291998	1.44971891876391	5.56531831086403	4.95383397031244	4.95710937905094	Gm01	54420484	54422294	-	Glyma.01G199200	--	GO:0009626|plant-type hypersensitive response; GO:0009814|defense response, incompatible interaction; GO:0034052|positive regulation of plant-type hypersensitive response; GO:0043068|positive regulation of programmed cell death; GO:2000121|regulation of removal of superoxide radicals	GO:0005634|nucleus	GO:0003677|DNA binding	--	--	444	XP_012439339.1	XP_012439339.1 PREDICTED: uncharacterized protein LOC105765014 isoform X2 [Gossypium raimondii]	sp|Q93ZB1|LOL1_ARATH	sp|Q93ZB1|LOL1_ARATH Protein LOL1 OS=Arabidopsis thaliana GN=LOL1 PE=2 SV=1	_	_	_	_	_	PF06943.9|zf-LSD1|LSD1 zinc finger|Glyma.01G199200.1|m.2956:30-54;PF06943.9|zf-LSD1|LSD1 zinc finger|Glyma.01G199200.1|m.2956:69-93;PF06943.9|zf-LSD1|LSD1 zinc finger|Glyma.01G199200.1|m.2956:107-131
Glyma.01G199700	0.877987391438378	25.0613126928127	-4.81935453322292	9.26637699926389e-187	2.08888513095766e-185	down	yes	0.907490723121952	0.78241449129412	0.944056959899061	25.4588015820616	24.9276925386122	24.7974439577644	Gm01	54460528	54462123	+	Glyma.01G199700	--	GO:0019464|glycine decarboxylation via glycine cleavage system	GO:0005739|mitochondrion; GO:0005960|glycine cleavage complex	--	ko:K02437|gcvH,GCSH	ko00260|Glycine, serine and threonine metabolism; ko00630|Glyoxylate and dicarboxylate metabolism; ko01100|Metabolic pathways; ko01110|Biosynthesis of secondary metabolites; ko01130|Biosynthesis of antibiotics	600	NP_001238231.1	NP_001238231.1 uncharacterized protein LOC100306654 [Glycine max]	sp|Q39732|GCSH_FLAAN	sp|Q39732|GCSH_FLAAN Glycine cleavage system H protein, mitochondrial OS=Flaveria anomala GN=GDCSH PE=2 SV=1	_	_	_	_	_	PF01597.16|GCV_H|Glycine cleavage H-protein|Glyma.01G199700.1|m.2961:75-194
Glyma.01G200100	0.815837232359215	3.6990414474681	-2.1671170215281	1.97437699477002e-40	9.31913592037382e-40	down	yes	0.816045611905485	0.905489589437386	0.725976495734774	4.2017432899747	3.1595307143683	3.7358503380613	Gm01	54496255	54502335	+	Glyma.01G200100	--	GO:0010150|leaf senescence; GO:0010167|response to nitrate; GO:0015706|nitrate transport; GO:0055075|potassium ion homeostasis	GO:0005886|plasma membrane; GO:0016021|integral component of membrane	GO:0015112|nitrate transmembrane transporter activity; GO:0015293|symporter activity	ko:K14638|SLC15A3_4,PHT	--	1791	XP_003516639.1	XP_003516639.1 protein NRT1/ PTR FAMILY 7.3 [Glycine max]	sp|Q9LQL2|PTR14_ARATH	sp|Q9LQL2|PTR14_ARATH Protein NRT1/ PTR FAMILY 7.3 OS=Arabidopsis thaliana GN=NPF7.3 PE=1 SV=2	_	_	_	_	_	PF00854.18|PTR2|POT family|Glyma.01G200100.1|m.2966:110-538;PF07690.13|MFS_1|Major Facilitator Superfamily|Glyma.01G200100.1|m.2966:49-522
Glyma.01G200466	11.278056951435	4.45695416445935	1.33743381557416	4.04975905802456e-26	1.42309017300684e-25	up	yes	11.5754234652088	10.7483202844445	11.5104271046517	4.55145818364424	4.12978444070539	4.68961986902843	Gm01	54517852	54519508	-	Glyma.01G200466	--	GO:0009737|response to abscisic acid; GO:0009738|abscisic acid-activated signaling pathway; GO:0009845|seed germination; GO:0032957|inositol trisphosphate metabolic process; GO:0046855|inositol phosphate dephosphorylation; GO:0046856|phosphatidylinositol dephosphorylation; GO:0090351|seedling development	--	GO:0004439|phosphatidylinositol-4,5-bisphosphate 5-phosphatase activity; GO:0004445|inositol-polyphosphate 5-phosphatase activity; GO:0034485|phosphatidylinositol-3,4,5-trisphosphate 5-phosphatase activity; GO:0052658|inositol-1,4,5-trisphosphate 5-phosphatase activity; GO:0052659|inositol-1,3,4,5-tetrakisphosphate 5-phosphatase activity	--	--	765	KHN42625.1	KHN42625.1 Type I inositol-1,4,5-trisphosphate 5-phosphatase 2 [Glycine soja]	sp|Q9FUR2|IP5P2_ARATH	sp|Q9FUR2|IP5P2_ARATH Type I inositol polyphosphate 5-phosphatase 2 OS=Arabidopsis thaliana GN=IP5P2 PE=1 SV=2	_	_	_	_	_	PF03372.20|Exo_endo_phos|Endonuclease/Exonuclease/phosphatase family|Glyma.01G200466.1|m.2970:6-212
Glyma.01G200532	6.88355386469895	3.09575879995631	1.15030214253521	7.51182019642384e-18	2.08908717742521e-17	up	yes	6.75599500966457	6.81734892721798	7.07731765721431	3.25560122532757	2.82061777155498	3.21105740298639	Gm01	54519773	54522494	-	Glyma.01G200532	--	GO:0009737|response to abscisic acid; GO:0009738|abscisic acid-activated signaling pathway; GO:0009845|seed germination; GO:0032957|inositol trisphosphate metabolic process; GO:0046855|inositol phosphate dephosphorylation; GO:0046856|phosphatidylinositol dephosphorylation; GO:0090351|seedling development	--	GO:0004439|phosphatidylinositol-4,5-bisphosphate 5-phosphatase activity; GO:0004445|inositol-polyphosphate 5-phosphatase activity; GO:0034485|phosphatidylinositol-3,4,5-trisphosphate 5-phosphatase activity; GO:0052658|inositol-1,4,5-trisphosphate 5-phosphatase activity; GO:0052659|inositol-1,3,4,5-tetrakisphosphate 5-phosphatase activity	--	--	1035	XP_014631958.1	XP_014631958.1 type I inositol polyphosphate 5-phosphatase 2-like [Glycine max]	sp|Q9FUR2|IP5P2_ARATH	sp|Q9FUR2|IP5P2_ARATH Type I inositol polyphosphate 5-phosphatase 2 OS=Arabidopsis thaliana GN=IP5P2 PE=1 SV=2	_	_	_	_	_	_
Glyma.01G202000	143.582551252163	24.284296991874	2.56329132179509	0	0	up	yes	139.772676428636	149.332103998997	141.642873328856	23.3122751741623	25.5942083818906	23.946407419569	Gm01	54608079	54610826	-	Glyma.01G202000	--	--	GO:0005829|cytosol; GO:0005886|plasma membrane	GO:0046872|metal ion binding; GO:0050308|sugar-phosphatase activity	--	--	750	NP_001240977.1	NP_001240977.1 uncharacterized protein LOC100793483 [Glycine max]	sp|Q9ZVJ5|SGGP_ARATH	sp|Q9ZVJ5|SGGP_ARATH Haloacid dehalogenase-like hydrolase domain-containing protein Sgpp OS=Arabidopsis thaliana GN=SGPP PE=1 SV=2	_	_	_	_	_	PF13419.3|HAD_2|Haloacid dehalogenase-like hydrolase|Glyma.01G202000.1|m.2994:25-206;PF00702.23|Hydrolase|haloacid dehalogenase-like hydrolase|Glyma.01G202000.1|m.2994:92-201
Glyma.01G202100	248.316751514269	22.6477070712214	3.45416591229671	0	0	up	yes	274.758681255579	226.320265144289	243.871308142939	21.0340370246712	23.96953689912	22.9395472898729	Gm01	54615075	54617188	+	Glyma.01G202100	--	--	GO:0005576|extracellular region	--	--	--	639	XP_014631980.1	XP_014631980.1 expansin-like B1 isoform X1 [Glycine max]	sp|Q850K7|EXLB1_ORYSJ	sp|Q850K7|EXLB1_ORYSJ Expansin-like B1 OS=Oryza sativa subsp. japonica GN=EXLB1 PE=2 SV=2	_	_	_	_	_	PF01357.18|Pollen_allerg_1|Pollen allergen|Glyma.01G202100.2|m.2996:110-189;PF03330.15|DPBB_1|Lytic transglycolase|Glyma.01G202100.2|m.2996:24-98
Glyma.01G202200	5.39242510321309	1.07993669133372	2.30936282744957	6.9150605127803e-21	2.11128787851936e-20	up	yes	5.21047305141791	5.33464425882355	5.63215799939781	1.20543568096883	0.908885240834184	1.12548915219816	Gm01	54620223	54620750	-	Glyma.01G202200	--	GO:0006952|defense response	GO:0016020|membrane	--	--	--	528	NP_001236026.2	NP_001236026.2 BON association protein 2-like protein [Glycine max]	sp|Q58FX0|BAP2_ARATH	sp|Q58FX0|BAP2_ARATH BON1-associated protein 2 OS=Arabidopsis thaliana GN=BAP2 PE=1 SV=1	_	_	_	_	_	PF00168.27|C2|C2 domain|Glyma.01G202200.1|m.2999:4-99
Glyma.01G202500	44.4950420529611	114.841431300233	-1.36772814010608	1.55449954488308e-134	2.28728714311161e-133	down	yes	43.7671386202035	43.794237697436	45.9237498412437	112.888233353716	116.191656140744	115.44440440624	Gm01	54631793	54634970	-	Glyma.01G202500	--	GO:0006890|retrograde vesicle-mediated transport, Golgi to endoplasmic reticulum; GO:0006891|intra-Golgi vesicle-mediated transport; GO:0015031|protein transport; GO:0042147|retrograde transport, endosome to Golgi	GO:0000139|Golgi membrane; GO:0005768|endosome; GO:0005774|vacuolar membrane; GO:0005794|Golgi apparatus; GO:0005802|trans-Golgi network; GO:0005829|cytosol; GO:0005886|plasma membrane; GO:0009506|plasmodesma; GO:0016020|membrane	GO:0003924|GTPase activity; GO:0005525|GTP binding	ko:K07893|RAB6A	--	624	XP_003517383.1	XP_003517383.1 ras-related protein RABH1b [Glycine max]	sp|O80501|RAH1B_ARATH	sp|O80501|RAH1B_ARATH Ras-related protein RABH1b OS=Arabidopsis thaliana GN=RABH1B PE=1 SV=1	_	_	_	_	_	PF00071.19|Ras|Ras family|Glyma.01G202500.1|m.3008:11-169;PF08477.10|Roc|Ras of Complex, Roc, domain of DAPkinase|Glyma.01G202500.1|m.3008:11-125;PF00025.18|Arf|ADP-ribosylation factor family|Glyma.01G202500.1|m.3008:9-166;PF09439.7|SRPRB|Signal recognition particle receptor beta subunit|Glyma.01G202500.1|m.3008:11-134;PF04670.9|Gtr1_RagA|Gtr1/RagA G protein conserved region|Glyma.01G202500.1|m.3…
Glyma.01G203000	3.60388352355118	7.35366554485354	-1.02687409296697	3.21082997486767e-50	1.78853140540277e-49	down	yes	3.64547836397379	3.68125944724506	3.48491275943469	7.43806666736346	7.06424224809868	7.55868771909848	Gm01	54677094	54693677	+	Glyma.01G203000	--	--	--	--	--	--	4359	XP_003516649.1	XP_003516649.1 uncharacterized protein LOC100784489 isoform X1 [Glycine max]	_	_	_	_	_	_	_	_
Glyma.01G203100	2.0746113849887	8.09670097787907	-1.9593364687861	3.16621079425453e-109	3.6507759147951e-108	down	yes	1.97583834842585	2.08258201009895	2.1654137964413	8.27680947378104	8.31604795217969	7.69724550767649	Gm01	54698745	54714900	-	Glyma.01G203100	--	GO:0006515|protein quality control for misfolded or incompletely synthesized proteins; GO:0016560|protein import into peroxisome matrix, docking; GO:0040007|growth; GO:0048527|lateral root development	GO:0005782|peroxisomal matrix	GO:0004176|ATP-dependent peptidase activity; GO:0004252|serine-type endopeptidase activity; GO:0005524|ATP binding	ko:K01338|lon	ko04112|Cell cycle - Caulobacter	2670	XP_003517387.1	XP_003517387.1 lon protease homolog 2, peroxisomal isoform X1 [Glycine max]	sp|B8BDV1|LONP2_ORYSI	sp|B8BDV1|LONP2_ORYSI Lon protease homolog 2, peroxisomal OS=Oryza sativa subsp. indica GN=LON1 PE=2 SV=1	_	_	_	_	_	PF05362.10|Lon_C|Lon protease (S16) C-terminal proteolytic domain|Glyma.01G203100.2|m.3021:671-877;PF02190.13|LON_substr_bdg|ATP-dependent protease La (LON) substrate-binding domain|Glyma.01G203100.2|m.3021:11-254;PF00004.26|AAA|ATPase family associated with various cellular activities (AAA)|Glyma.01G203100.2|m.3021:406-543;PF07728.11|AAA_5|AAA domain (dynein-related subfamily)|Glyma.01G203100.2|…
Glyma.01G203300	2.59283932082966	11.6304518945363	-2.16098890749718	1.70569318317739e-71	1.29308907309694e-70	down	yes	2.61733514734537	2.58382494545014	2.57735786969347	11.6491056228246	12.5668157447847	10.6754343159995	Gm01	54744289	54745582	-	Glyma.01G203300	--	GO:0006952|defense response; GO:0043067|regulation of programmed cell death; GO:0043161|proteasome-mediated ubiquitin-dependent protein catabolic process	GO:0005634|nucleus	GO:0016740|transferase activity; GO:0046872|metal ion binding	ko:K19042|BOI	--	969	XP_006573702.1	XP_006573702.1 probable BOI-related E3 ubiquitin-protein ligase 2 [Glycine max]	sp|Q9LDD1|BRG3_ARATH	sp|Q9LDD1|BRG3_ARATH Probable BOI-related E3 ubiquitin-protein ligase 3 OS=Arabidopsis thaliana GN=BRG3 PE=1 SV=1	_	_	_	_	_	PF13920.3|zf-C3HC4_3|Zinc finger, C3HC4 type (RING finger)|Glyma.01G203300.1|m.3024:274-311
Glyma.01G203400	0.650078242031754	6.71550584538754	-3.3489338323268	1.08120732944003e-106	1.20907338967906e-105	down	yes	0.46979675053768	0.690988125004467	0.789449850553115	6.8991270046749	6.45876919169599	6.78862133979173	Gm01	54775226	54777968	+	Glyma.01G203400	--	GO:0000024|maltose biosynthetic process; GO:0005983|starch catabolic process; GO:0009409|response to cold	GO:0009570|chloroplast stroma	GO:0016161|beta-amylase activity; GO:0102229|amylopectin maltohydrolase activity	ko:K01177|E3.2.1.2	ko00500|Starch and sucrose metabolism	1647	XP_006573703.1	XP_006573703.1 beta-amylase 3, chloroplastic [Glycine max]	sp|O23553|BAM3_ARATH	sp|O23553|BAM3_ARATH Beta-amylase 3, chloroplastic OS=Arabidopsis thaliana GN=BAM3 PE=1 SV=3	_	_	_	_	_	PF01373.14|Glyco_hydro_14|Glycosyl hydrolase family 14|Glyma.01G203400.1|m.3026:91-504
Glyma.01G203600	125.489996112657	56.4078172367014	1.15346456416878	2.41858282322684e-56	1.47779656667499e-55	up	yes	126.442680267473	128.490356341556	121.536951728941	59.849385966685	53.6796093134971	55.694456429922	Gm01	54788518	54789880	+	Glyma.01G203600	--	GO:0006412|translation	GO:0005840|ribosome	GO:0003735|structural constituent of ribosome; GO:0046872|metal ion binding	ko:K02921|RP-L37Ae,RPL37A	ko03010|Ribosome	279	NP_001236889.1	NP_001236889.1 uncharacterized protein LOC100499850 [Glycine max]	sp|Q9ZRS8|RL37A_PSEMZ	sp|Q9ZRS8|RL37A_PSEMZ 60S ribosomal protein L37a OS=Pseudotsuga menziesii GN=RPL37A PE=3 SV=1	_	_	_	_	_	_
Glyma.01G203700	24.5828636731042	10.4127547019327	1.23850310895781	2.16993966196068e-23	7.1006554783165e-23	up	yes	25.2611452752076	25.8872942798548	22.6001514642503	11.4629317217707	9.23247871800453	10.542853666023	Gm01	54792420	54792824	+	Glyma.01G203700	--	--	--	--	--	--	405	KRH77276.1	KRH77276.1 hypothetical protein GLYMA_01G203700 [Glycine max]	_	_	_	_	_	_	_	_
Glyma.01G204467	3.60047984106799	1.43709019932406	1.31903573730157	3.06589387330963e-08	5.83366484446145e-08	up	yes	4.2168843464178	3.58846941134076	2.99608576544542	1.2929527388876	1.5311850453693	1.48713281371528	Gm01	54838334	54838999	+	Glyma.01G204467	--	GO:0000712|resolution of meiotic recombination intermediates; GO:0000724|double-strand break repair via homologous recombination; GO:0006281|DNA repair; GO:0006289|nucleotide-excision repair; GO:0006296|nucleotide-excision repair, DNA incision, 5'-to lesion; GO:0006979|response to oxidative stress; GO:0009314|response to radiation; GO:1901255|nucleotide-excision repair involved in interstrand cro…	GO:0000110|nucleotide-excision repair factor 1 complex	GO:0000014|single-stranded DNA endodeoxyribonuclease activity; GO:0003684|damaged DNA binding; GO:0003697|single-stranded DNA binding	ko:K10848|ERCC4,XPF	ko03420|Nucleotide excision repair; ko03460|Fanconi anemia pathway	666	KRH77293.1	KRH77293.1 hypothetical protein GLYMA_01G204500 [Glycine max]	sp|Q9LKI5|XPF_ARATH	sp|Q9LKI5|XPF_ARATH DNA repair endonuclease UVH1 OS=Arabidopsis thaliana GN=UVH1 PE=1 SV=2	_	_	_	_	_	_
Glyma.01G204533	4.8903593261206	2.35132020209172	1.05329385226112	5.79295886381296e-06	9.72727687908963e-06	up	yes	4.77626696379975	4.8427976250313	5.05201338953076	2.43400446219822	2.17444885041181	2.44550729366513	Gm01	54839957	54842158	+	Glyma.01G204533	--	GO:0000712|resolution of meiotic recombination intermediates; GO:0000724|double-strand break repair via homologous recombination; GO:0006281|DNA repair; GO:0006289|nucleotide-excision repair; GO:0006296|nucleotide-excision repair, DNA incision, 5'-to lesion; GO:0006979|response to oxidative stress; GO:0009314|response to radiation; GO:1901255|nucleotide-excision repair involved in interstrand cro…	GO:0000110|nucleotide-excision repair factor 1 complex	GO:0000014|single-stranded DNA endodeoxyribonuclease activity; GO:0003684|damaged DNA binding; GO:0003697|single-stranded DNA binding	ko:K10848|ERCC4,XPF	ko03420|Nucleotide excision repair; ko03460|Fanconi anemia pathway	423	KRH77293.1	KRH77293.1 hypothetical protein GLYMA_01G204500 [Glycine max]	sp|Q9LKI5|XPF_ARATH	sp|Q9LKI5|XPF_ARATH DNA repair endonuclease UVH1 OS=Arabidopsis thaliana GN=UVH1 PE=1 SV=2	_	_	_	_	_	_
Glyma.01G204600	0.688404017973129	1.68979093560901	-1.28322355014022	2.11624889371015e-07	3.85632852581995e-07	down	yes	0.672387096845596	0.517926627070247	0.874898330003543	1.9234650443329	1.65011203918439	1.49579572330974	Gm01	54848815	54852211	+	Glyma.01G204600	--	GO:0006520|cellular amino acid metabolic process; GO:0009651|response to salt stress; GO:0046686|response to cadmium ion	GO:0005739|mitochondrion; GO:0005774|vacuolar membrane	GO:0004352|glutamate dehydrogenase (NAD+) activity; GO:0004353|glutamate dehydrogenase [NAD(P)+] activity; GO:0005507|copper ion binding; GO:0005524|ATP binding; GO:0008270|zinc ion binding; GO:0050897|cobalt ion binding	ko:K00261|GLUD1_2,gdhA	ko00220|Arginine biosynthesis; ko00250|Alanine, aspartate and glutamate metabolism; ko00471|D-Glutamine and D-glutamate metabolism; ko00910|Nitrogen metabolism; ko01100|Metabolic pathways; ko01200|Carbon metabolism; ko04964|Proximal tubule bicarbonate reclamation	1236	XP_003517396.1	XP_003517396.1 glutamate dehydrogenase 2 [Glycine max]	sp|Q38946|DHE2_ARATH	sp|Q38946|DHE2_ARATH Glutamate dehydrogenase 2 OS=Arabidopsis thaliana GN=GDH2 PE=1 SV=1	_	_	_	_	_	PF00208.18|ELFV_dehydrog|Glutamate/Leucine/Phenylalanine/Valine dehydrogenase|Glyma.01G204600.1|m.3039:176-408;PF02812.15|ELFV_dehydrog_N|Glu/Leu/Phe/Val dehydrogenase, dimerisation domain|Glyma.01G204600.1|m.3039:33-159
Glyma.01G205100	6.89201931602849	3.34608730067683	1.04023826674661	4.69836405389261e-19	1.35423901619298e-18	up	yes	6.88751540431993	7.17299187780622	6.61555066595933	3.19908037072119	2.95826778266682	3.88091374864249	Gm01	54873668	54878825	-	Glyma.01G205100	--	GO:0030154|cell differentiation	GO:0005634|nucleus; GO:0005667|transcription factor complex	GO:0000977|RNA polymerase II regulatory region sequence-specific DNA binding; GO:0001085|RNA polymerase II transcription factor binding; GO:0001228|DNA-binding transcription activator activity, RNA polymerase II-specific; GO:0003682|chromatin binding; GO:0008270|zinc ion binding	--	--	1656	XP_003517400.1	XP_003517400.1 GATA transcription factor 26 [Glycine max]	sp|Q8W4H1|GAT26_ARATH	sp|Q8W4H1|GAT26_ARATH GATA transcription factor 26 OS=Arabidopsis thaliana GN=GATA26 PE=2 SV=1	_	_	_	_	_	PF00320.24|GATA|GATA zinc finger|Glyma.01G205100.1|m.3046:7-41;PF13919.3|ASXH|Asx homology domain|Glyma.01G205100.1|m.3046:285-372
Glyma.01G205400	8.15979608396694	23.5380510144113	-1.52723568358435	3.98629931352335e-51	2.25511213611446e-50	down	yes	7.79285662514696	8.23594201362232	8.45058961313155	26.1911690682329	21.8663969636949	22.556587011306	Gm01	54904104	54905902	-	Glyma.01G205400	--	GO:0006412|translation	GO:0005840|ribosome; GO:0009507|chloroplast; GO:0009570|chloroplast stroma; GO:0009941|chloroplast envelope; GO:0016020|membrane	GO:0003735|structural constituent of ribosome; GO:0019843|rRNA binding	ko:K02884|RP-L19,MRPL19,rplS	ko03010|Ribosome	660	NP_001236421.1	NP_001236421.1 uncharacterized protein LOC100500328 [Glycine max]	sp|Q8W463|RK191_ARATH	sp|Q8W463|RK191_ARATH 50S ribosomal protein L19-1, chloroplastic OS=Arabidopsis thaliana GN=At4g17560 PE=2 SV=1	_	_	_	_	_	PF01245.17|Ribosomal_L19|Ribosomal protein L19|Glyma.01G205400.3|m.3051:116-212
Glyma.01G205600	11.0107729823536	4.36697157515073	1.33222049617238	2.2027099650546e-29	8.35775156058707e-29	up	yes	11.2650770165935	10.4041161422085	11.3631257882587	4.59782278313806	4.23149861028722	4.27159333202692	Gm01	54919556	54923055	-	Glyma.01G205600	--	--	--	--	--	--	912	XP_006573708.1	XP_006573708.1 uncharacterized protein LOC100805515 [Glycine max]	_	_	_	_	_	_	_	_
Glyma.01G205700	1.95220638014076	5.020680866261	-1.35827688285514	2.35357488330178e-22	7.48260426405423e-22	down	yes	1.81741944794236	2.16741411495383	1.87178557752609	4.74869598682738	5.42800605546912	4.88534055648649	Gm01	54928624	54930728	+	Glyma.01G205700	--	GO:0044550|secondary metabolite biosynthetic process; GO:0050832|defense response to fungus	--	GO:0004497|monooxygenase activity; GO:0071949|FAD binding	--	--	1293	XP_003516652.1	XP_003516652.1 monooxygenase 2 isoform X1 [Glycine max]	sp|O81816|MO2_ARATH	sp|O81816|MO2_ARATH Monooxygenase 2 OS=Arabidopsis thaliana GN=MO2 PE=2 SV=1	_	_	_	_	_	PF01494.16|FAD_binding_3|FAD binding domain|Glyma.01G205700.1|m.3056:42-379;PF05834.9|Lycopene_cycl|Lycopene cyclase protein|Glyma.01G205700.1|m.3056:43-231;PF13450.3|NAD_binding_8|NAD(P)-binding Rossmann-like domain|Glyma.01G205700.1|m.3056:45-84;PF08491.7|SE|Squalene epoxidase|Glyma.01G205700.1|m.3056:185-376;PF01266.21|DAO|FAD dependent oxidoreductase|Glyma.01G205700.1|m.3056:43-89;PF00890.21|…
Glyma.01G206400	5.63896998922127	0.0503919374585207	6.54748806857688	1.28307959077632e-83	1.1215273091391e-82	up	yes	5.44848231426045	5.78395448857905	5.68447316482431	0.100146580902566	0.0329143626310322	0.0181148688419639	Gm01	54983958	54986387	+	Glyma.01G206400	--	GO:0006952|defense response	GO:0016021|integral component of membrane	GO:0004674|protein serine/threonine kinase activity; GO:0005524|ATP binding; GO:0030246|carbohydrate binding	--	--	2430	XP_003516654.1	XP_003516654.1 G-type lectin S-receptor-like serine/threonine-protein kinase LECRK3 [Glycine max]	sp|Q25AG3|LERK3_ORYSI	sp|Q25AG3|LERK3_ORYSI G-type lectin S-receptor-like serine/threonine-protein kinase LECRK3 OS=Oryza sativa subsp. indica GN=LECRK3 PE=3 SV=2	_	_	_	_	_	PF00069.22|Pkinase|Protein kinase domain|Glyma.01G206400.1|m.3063:521-788;PF07714.14|Pkinase_Tyr|Protein tyrosine kinase|Glyma.01G206400.1|m.3063:520-790;PF01453.21|B_lectin|D-mannose binding lectin|Glyma.01G206400.1|m.3063:75-167;PF00954.17|S_locus_glycop|S-locus glycoprotein domain|Glyma.01G206400.1|m.3063:246-329
Glyma.01G206500	0.878223143700317	4.26844665241332	-2.26809303382813	1.91458767118771e-47	1.02016625060458e-46	down	yes	1.17917812821989	0.73316252490343	0.722328777977631	3.9057742879917	4.37141313671371	4.52815253253456	Gm01	54979284	54981689	-	Glyma.01G206500	--	GO:0006952|defense response	GO:0016021|integral component of membrane	GO:0004674|protein serine/threonine kinase activity; GO:0005524|ATP binding; GO:0030246|carbohydrate binding	--	--	2406	XP_003516653.1	XP_003516653.1 G-type lectin S-receptor-like serine/threonine-protein kinase LECRK3 [Glycine max]	sp|Q25AG3|LERK3_ORYSI	sp|Q25AG3|LERK3_ORYSI G-type lectin S-receptor-like serine/threonine-protein kinase LECRK3 OS=Oryza sativa subsp. indica GN=LECRK3 PE=3 SV=2	_	_	_	_	_	PF00069.22|Pkinase|Protein kinase domain|Glyma.01G206500.1|m.3062:517-783;PF07714.14|Pkinase_Tyr|Protein tyrosine kinase|Glyma.01G206500.1|m.3062:515-784;PF01453.21|B_lectin|D-mannose binding lectin|Glyma.01G206500.1|m.3062:71-161
Glyma.01G206600	35.5021886347044	6.14249461862951	2.52907088122456	3.91169608617581e-143	6.21118335247664e-142	up	yes	33.9028113212259	38.055951124763	34.5478034581243	5.21882741878269	6.59244761351728	6.61620882358857	Gm01	54989828	54990652	-	Glyma.01G206600	--	GO:0001944|vasculature development; GO:0006351|transcription, DNA-templated; GO:0006952|defense response; GO:0009873|ethylene-activated signaling pathway; GO:0010200|response to chitin; GO:0051301|cell division	GO:0005634|nucleus	GO:0003677|DNA binding; GO:0003700|DNA-binding transcription factor activity	ko:K09286|EREBP	--	825	KRH77323.1	KRH77323.1 hypothetical protein GLYMA_01G206600 [Glycine max]	sp|O80337|EF100_ARATH	sp|O80337|EF100_ARATH Ethylene-responsive transcription factor 1A OS=Arabidopsis thaliana GN=ERF1A PE=1 SV=2	_	_	_	_	_	PF00847.17|AP2|AP2 domain|Glyma.01G206600.1|m.3064:142-192
Glyma.01G206700	3.29045294394102	7.4691634624279	-1.18021288596185	4.08602956688705e-14	9.96654583693175e-14	down	yes	2.73411748457795	2.98254158797202	4.15469975927309	7.73924284218772	7.25395334734091	7.41429419775506	Gm01	55001882	55002730	+	Glyma.01G206700	--	GO:0000302|response to reactive oxygen species; GO:0001944|vasculature development; GO:0006351|transcription, DNA-templated; GO:0006952|defense response; GO:0009644|response to high light intensity; GO:0009873|ethylene-activated signaling pathway; GO:0010200|response to chitin; GO:0051301|cell division	GO:0005634|nucleus	GO:0003677|DNA binding; GO:0003700|DNA-binding transcription factor activity	ko:K09286|EREBP	--	849	XP_025984674.1	XP_025984674.1 LOW QUALITY PROTEIN: ethylene-responsive transcription factor 5-like [Glycine max]	sp|Q8VZ91|EF103_ARATH	sp|Q8VZ91|EF103_ARATH Ethylene-responsive transcription factor 6 OS=Arabidopsis thaliana GN=ERF6 PE=2 SV=2	_	_	_	_	_	PF00847.17|AP2|AP2 domain|Glyma.01G206700.1|m.3065:143-193
Glyma.01G207100	0.382794309309196	1.31501019336199	-1.75415752486877	1.09772112144286e-06	1.92266082725063e-06	down	yes	0.353797552874056	0.370766313370452	0.42381906168308	1.20689469292836	1.59086086049989	1.14727502665772	Gm01	55020891	55021790	+	Glyma.01G207100	--	--	--	--	--	--	729	XP_003516656.1	XP_003516656.1 uncharacterized protein LOC100790327 [Glycine max]	_	_	_	_	_	_	_	_
Glyma.01G207700	595.180720353148	228.551445720394	1.38076996659521	5.62641249041046e-116	6.96046611572105e-115	up	yes	536.386429466331	620.426355816434	628.729375776678	234.985590881774	229.248937119805	221.419809159602	Gm01	55072443	55074278	+	Glyma.01G207700	--	GO:0006412|translation	GO:0005840|ribosome	GO:0003735|structural constituent of ribosome	ko:K02877|RP-L15e,RPL15	ko03010|Ribosome	615	NP_001235890.1	NP_001235890.1 uncharacterized protein LOC100305473 [Glycine max]	sp|O82528|RL15_PETHY	sp|O82528|RL15_PETHY 60S ribosomal protein L15 OS=Petunia hybrida GN=RPL15 PE=2 SV=1	_	_	_	_	_	PF00827.14|Ribosomal_L15e|Ribosomal L15|Glyma.01G207700.1|m.3078:2-190
Glyma.01G207900	0.221195825826415	2.58142041484387	-3.48655583202537	7.01585959389908e-24	2.32772298802642e-23	down	yes	0.276312964847919	0.156757223399774	0.230517289231551	2.93945813113254	2.5614038605327	2.24339925286636	Gm01	55093160	55094201	+	Glyma.01G207900	--	--	--	--	--	--	726	KRH77342.1	KRH77342.1 hypothetical protein GLYMA_01G207900 [Glycine max]	_	_	_	_	_	_	_	PF05703.8|Auxin_canalis|Auxin canalisation|Glyma.01G207900.2|m.3081:37-73;PF05703.8|Auxin_canalis|Auxin canalisation|Glyma.01G207900.2|m.3081:99-218
Glyma.01G207950	0.527686455297129	3.84210259899178	-2.84080909454278	8.94286281500833e-19	2.55777125393282e-18	down	yes	0.316499618083116	0.542748278006144	0.723811469802128	4.47318300889637	3.25227610274401	3.80084868533496	Gm01	55094610	55095858	+	Glyma.01G207950	--	GO:0009733|response to auxin; GO:0009734|auxin-activated signaling pathway; GO:0010087|phloem or xylem histogenesis; GO:0010305|leaf vascular tissue pattern formation	--	--	--	--	498	KRH77342.1	KRH77342.1 hypothetical protein GLYMA_01G207900 [Glycine max]	sp|Q8W4K5|VAB_ARATH	sp|Q8W4K5|VAB_ARATH VAN3-binding protein OS=Arabidopsis thaliana GN=VAB PE=1 SV=1	_	_	_	_	_	PF08458.7|PH_2|Plant pleckstrin homology-like region|Glyma.01G207950.1|m.3082:42-146
Glyma.01G208100	35.6267374958588	15.4201864644883	1.20760976964762	4.59253240762178e-79	3.80465151388769e-78	up	yes	34.4995412143278	33.3718008831542	39.0088703900944	15.4208339402202	15.1279984858799	15.7117269673647	Gm01	55101773	55106322	+	Glyma.01G208100	--	GO:0006429|leucyl-tRNA aminoacylation; GO:0006438|valyl-tRNA aminoacylation	GO:0005829|cytosol; GO:0009506|plasmodesma; GO:0009507|chloroplast	GO:0002161|aminoacyl-tRNA editing activity; GO:0004823|leucine-tRNA ligase activity; GO:0004832|valine-tRNA ligase activity; GO:0005524|ATP binding	ko:K01869|LARS,leuS	ko00970|Aminoacyl-tRNA biosynthesis	3348	XP_003517414.2	XP_003517414.2 leucine--tRNA ligase, cytoplasmic [Glycine max]	sp|F4I116|SYLC_ARATH	sp|F4I116|SYLC_ARATH Leucine--tRNA ligase, cytoplasmic OS=Arabidopsis thaliana GN=At1g09620 PE=1 SV=1	_	_	_	_	_	PF00133.19|tRNA-synt_1|tRNA synthetases class I (I, L, M and V)|Glyma.01G208100.1|m.3091:48-131;PF00133.19|tRNA-synt_1|tRNA synthetases class I (I, L, M and V)|Glyma.01G208100.1|m.3091:221-784;PF09334.8|tRNA-synt_1g|tRNA synthetases class I (M)|Glyma.01G208100.1|m.3091:702-790;PF08264.10|Anticodon_1|Anticodon-binding domain of tRNA|Glyma.01G208100.1|m.3091:824-945;PF01406.16|tRNA-synt_1e|tRNA syn…
Glyma.01G208200	74.7727787057471	522.89784237494	-2.80577872378041	0	0	down	yes	69.5806571286348	80.1571791565806	74.5804998320258	525.05034321593	532.199570540938	511.443613367951	Gm01	55108364	55110586	-	Glyma.01G208200	--	--	GO:0005774|vacuolar membrane; GO:0016021|integral component of membrane	GO:0005215|transporter activity	ko:K09873|TIP	--	750	XP_003517415.1	XP_003517415.1 probable aquaporin TIP-type RB7-5A [Glycine max]	sp|P21653|TIP1_TOBAC	sp|P21653|TIP1_TOBAC Probable aquaporin TIP-type RB7-5A OS=Nicotiana tabacum PE=2 SV=1	_	_	_	_	_	PF00230.17|MIP|Major intrinsic protein|Glyma.01G208200.1|m.3098:14-231
Glyma.01G208300	0.0342257564788298	0.434667390927906	-3.32976788506121	5.67709576939742e-11	1.22047718504152e-10	down	yes	0.0151707791332972	0.0602465559493042	0.0272599343538879	0.564861461938122	0.296386081711941	0.442754629133655	Gm01	55114329	55121899	+	Glyma.01G208300	--	--	--	--	--	--	1797	XP_006573715.1	XP_006573715.1 uncharacterized protein LOC100813529 isoform X1 [Glycine max]	_	_	_	_	_	_	_	PF04784.11|DUF547|Protein of unknown function, DUF547|Glyma.01G208300.3|m.3100:372-510;PF14389.3|Lzipper-MIP1|Leucine-zipper of ternary complex factor MIP1|Glyma.01G208300.3|m.3100:89-167
Glyma.01G208800	2.03547992190256	0.393373294753717	2.34225189714046	6.7949447612825e-16	1.76898848158967e-15	up	yes	1.98136349322462	2.09738150346909	2.02769476901397	0.445707310610323	0.51270449482954	0.221708078821289	Gm01	55162877	55163968	+	Glyma.01G208800	--	--	GO:0005886|plasma membrane; GO:0031012|extracellular matrix; GO:0031225|anchored component of membrane	GO:0004222|metalloendopeptidase activity; GO:0008270|zinc ion binding	--	--	1092	XP_003516663.2	XP_003516663.2 metalloendoproteinase 4-MMP [Glycine max]	sp|O23507|1MMP_ARATH	sp|O23507|1MMP_ARATH Metalloendoproteinase 1-MMP OS=Arabidopsis thaliana GN=1MMP PE=1 SV=1	_	_	_	_	_	PF00413.21|Peptidase_M10|Matrixin|Glyma.01G208800.1|m.3131:159-317;PF01471.15|PG_binding_1|Putative peptidoglycan binding domain|Glyma.01G208800.1|m.3131:68-124
Glyma.01G208900	0.963389215019111	0.368925466867825	1.36110268597341	0.000138407532918576	0.000211993251538256	up	yes	1.14825855395697	1.00659385844241	0.735315232657953	0.223423613502873	0.357975261095817	0.525377526004785	Gm01	55164872	55166044	-	Glyma.01G208900	--	GO:0009451|RNA modification	GO:0043231|intracellular membrane-bounded organelle	GO:0003723|RNA binding; GO:0004519|endonuclease activity	--	--	1173	KRH77358.1	KRH77358.1 hypothetical protein GLYMA_01G208900 [Glycine max]	sp|Q9FGL1|PP423_ARATH	sp|Q9FGL1|PP423_ARATH Putative pentatricopeptide repeat-containing protein At5g47460 OS=Arabidopsis thaliana GN=PCMP-E103 PE=3 SV=1	_	_	_	_	_	PF13041.3|PPR_2|PPR repeat family|Glyma.01G208900.2|m.3132:96-143;PF01535.17|PPR|PPR repeat|Glyma.01G208900.2|m.3132:7-35;PF01535.17|PPR|PPR repeat|Glyma.01G208900.2|m.3132:37-62;PF01535.17|PPR|PPR repeat|Glyma.01G208900.2|m.3132:68-91;PF01535.17|PPR|PPR repeat|Glyma.01G208900.2|m.3132:100-127;PF01535.17|PPR|PPR repeat|Glyma.01G208900.2|m.3132:172-191;PF01535.17|PPR|PPR repeat|Glyma.01G208900.2|m…
Glyma.01G209100	8.58162966968014	2.62861000130064	1.70315367983219	1.0218827949624e-30	3.9900808801125e-30	up	yes	8.35447365239889	7.96132714360288	9.42908821303866	2.29561624862842	2.96476947010125	2.62544428517226	Gm01	55181683	55182579	+	Glyma.01G209100	--	GO:0006351|transcription, DNA-templated; GO:0006355|regulation of transcription, DNA-templated	GO:0005634|nucleus	GO:0003700|DNA-binding transcription factor activity; GO:0044212|transcription regulatory region DNA binding; GO:0046872|metal ion binding	--	--	897	NP_001304367.2	NP_001304367.2 C2H2-type zinc finger protein 1 [Glycine max]	sp|Q9M202|ZAT9_ARATH	sp|Q9M202|ZAT9_ARATH Zinc finger protein ZAT9 OS=Arabidopsis thaliana GN=ZAT9 PE=2 SV=1	_	_	_	_	_	PF13912.3|zf-C2H2_6|C2H2-type zinc finger|Glyma.01G209100.1|m.3136:3-27;PF13912.3|zf-C2H2_6|C2H2-type zinc finger|Glyma.01G209100.1|m.3136:204-223;PF13912.3|zf-C2H2_6|C2H2-type zinc finger|Glyma.01G209100.1|m.3136:236-258;PF13894.3|zf-C2H2_4|C2H2-type zinc finger|Glyma.01G209100.1|m.3136:4-26;PF13894.3|zf-C2H2_4|C2H2-type zinc finger|Glyma.01G209100.1|m.3136:236-258
Glyma.01G209500	0.594770845836954	3.7822978412785	-2.64861177734221	2.75344030354733e-39	1.27234234430414e-38	down	yes	0.616715789281836	0.625306286748547	0.54229046148048	4.09707873984104	3.66217496306814	3.58763982092632	Gm01	55218134	55221662	-	Glyma.01G209500	--	GO:0042545|cell wall modification; GO:0045490|pectin catabolic process	GO:0005576|extracellular region; GO:0005618|cell wall	GO:0030599|pectinesterase activity; GO:0045330|aspartyl esterase activity	--	--	1092	XP_003517421.1	XP_003517421.1 probable pectinesterase 68 [Glycine max]	sp|Q8LPF3|PME68_ARATH	sp|Q8LPF3|PME68_ARATH Probable pectinesterase 68 OS=Arabidopsis thaliana GN=PME68 PE=2 SV=1	_	_	_	_	_	PF01095.16|Pectinesterase|Pectinesterase|Glyma.01G209500.1|m.3140:62-354
Glyma.01G209700	3.47198554913666	8.98356652591823	-1.3689831347614	1.88496644536485e-11	4.13843260714895e-11	down	yes	3.63697392656311	3.39329053772262	3.38569218312424	7.49933218036084	10.0283117704273	9.42305562696655	Gm01	55239140	55239466	-	Glyma.01G209700	--	--	--	--	--	--	327	KHN42700.1	KHN42700.1 hypothetical protein glysoja_018943 [Glycine soja]	_	_	_	_	_	_	_	_
Glyma.01G209800	30.6660765281425	12.5463065330122	1.28870181936008	1.75741468959584e-89	1.63860423231398e-88	up	yes	30.5370714544742	30.3773004004248	31.0838577295285	12.6600184833286	11.9347241251295	13.0441769905784	Gm01	55245430	55253790	+	Glyma.01G209800	--	GO:0010228|vegetative to reproductive phase transition of meristem; GO:0055122|response to very low light intensity stimulus	GO:0009536|plastid; GO:0016021|integral component of membrane	--	ko:K09531|DNAJC11	--	1623	XP_003517424.1	XP_003517424.1 chaperone protein dnaJ 13 [Glycine max]	sp|Q39079|DNJ13_ARATH	sp|Q39079|DNJ13_ARATH Chaperone protein dnaJ 13 OS=Arabidopsis thaliana GN=ATJ13 PE=1 SV=2	_	_	_	_	_	PF11875.5|DUF3395|Domain of unknown function (DUF3395)|Glyma.01G209800.1|m.3146:386-534;PF00226.28|DnaJ|DnaJ domain|Glyma.01G209800.1|m.3146:13-77
Glyma.01G209900	1.11215542415224	0.469405777570888	1.22695330940193	7.26094203914193e-06	1.21224215639049e-05	up	yes	1.17095577177026	1.13193885348514	1.03357164720132	0.415993489902968	0.487344917665928	0.504878925143769	Gm01	55256416	55259920	+	Glyma.01G209900	--	GO:0015031|protein transport	GO:0000139|Golgi membrane; GO:0005886|plasma membrane	--	--	--	1395	XP_014632193.1	XP_014632193.1 phosphatidylinositol/phosphatidylcholine transfer protein SFH11 [Glycine max]	sp|F4JYJ3|SFH11_ARATH	sp|F4JYJ3|SFH11_ARATH Phosphatidylinositol/phosphatidylcholine transfer protein SFH11 OS=Arabidopsis thaliana GN=SFH11 PE=3 SV=1	_	_	_	_	_	PF00650.17|CRAL_TRIO|CRAL/TRIO domain|Glyma.01G209900.3|m.3151:169-334
Glyma.01G210400	66.8314353433995	8.21865836878895	3.02201358141582	0	0	up	yes	65.8394193933416	67.3941712219521	67.2607154149048	7.77778196419146	8.23232033057743	8.64587281159797	Gm01	55283351	55284855	+	Glyma.01G210400	--	GO:0005975|carbohydrate metabolic process; GO:0019752|carboxylic acid metabolic process	GO:0005737|cytoplasm	GO:0004459|L-lactate dehydrogenase activity	ko:K00016|LDH,ldh	ko00010|Glycolysis / Gluconeogenesis; ko00270|Cysteine and methionine metabolism; ko00620|Pyruvate metabolism; ko00640|Propanoate metabolism; ko01100|Metabolic pathways; ko01110|Biosynthesis of secondary metabolites; ko01120|Microbial metabolism in diverse environments; ko01130|Biosynthesis of antibiotics; ko04922|Glucagon signaling pathway	1059	XP_003517426.1	XP_003517426.1 L-lactate dehydrogenase B [Glycine max]	sp|P22988|LDHA_HORVU	sp|P22988|LDHA_HORVU L-lactate dehydrogenase A OS=Hordeum vulgare PE=1 SV=1	_	_	_	_	_	PF00056.20|Ldh_1_N|lactate/malate dehydrogenase, NAD binding domain|Glyma.01G210400.2|m.3159:41-179;PF02866.15|Ldh_1_C|lactate/malate dehydrogenase, alpha/beta C-terminal domain|Glyma.01G210400.2|m.3159:182-346
Glyma.01G210600	2.76300297795191	9.68088058816134	-1.80517860029564	1.41176210375374e-91	1.34838896871265e-90	down	yes	2.82883641870933	2.56015623615472	2.90001627899168	9.41431651089634	9.29133058335727	10.3369946702304	Gm01	55303392	55312582	-	Glyma.01G210600	--	GO:0006869|lipid transport	--	GO:0008289|lipid binding	ko:K20456|OSBP	--	2382	XP_014632212.1	XP_014632212.1 oxysterol-binding protein-related protein 2A isoform X1 [Glycine max]	sp|Q940Y1|ORP2A_ARATH	sp|Q940Y1|ORP2A_ARATH Oxysterol-binding protein-related protein 2A OS=Arabidopsis thaliana GN=ORP2A PE=2 SV=1	_	_	_	_	_	PF01237.15|Oxysterol_BP|Oxysterol-binding protein|Glyma.01G210600.13|m.3171:413-764;PF15413.3|PH_11|Pleckstrin homology domain|Glyma.01G210600.13|m.3171:56-182;PF00169.26|PH|PH domain|Glyma.01G210600.13|m.3171:56-182
Glyma.01G210800	8.43573929966935	16.9544029728587	-1.00621503797024	2.82048751675349e-17	7.69648513752391e-17	down	yes	9.6339475690279	7.65171196720145	8.0215583627787	16.8406455429468	16.8901173921686	17.1324459834608	Gm01	55342161	55347563	-	Glyma.01G210800	--	GO:0006166|purine ribonucleoside salvage; GO:0006168|adenine salvage; GO:0044209|AMP salvage	GO:0005829|cytosol	GO:0003999|adenine phosphoribosyltransferase activity	ko:K00759|APRT,apt	ko00230|Purine metabolism; ko01100|Metabolic pathways	528	NP_001235110.1	NP_001235110.1 uncharacterized protein LOC100526858 [Glycine max]	sp|Q9SUW2|APT3_ARATH	sp|Q9SUW2|APT3_ARATH Adenine phosphoribosyltransferase 3 OS=Arabidopsis thaliana GN=APT3 PE=1 SV=1	_	_	_	_	_	PF00156.24|Pribosyltran|Phosphoribosyl transferase domain|Glyma.01G210800.1|m.3180:51-156
Glyma.01G211300	6.84787733029516	29.5830122177374	-2.10942254972356	4.52141701071224e-91	4.29559804970368e-90	down	yes	6.368355951733	6.39227525567092	7.78300078348157	29.2418953196498	28.3269233393321	31.1802179942304	Gm01	55393720	55394331	-	Glyma.01G211300	--	--	GO:0048046|apoplast	GO:0004857|enzyme inhibitor activity	--	--	612	XP_003517432.1	XP_003517432.1 pectinesterase inhibitor 9 [Glycine max]	sp|Q9SI72|PMEI9_ARATH	sp|Q9SI72|PMEI9_ARATH Pectinesterase inhibitor 9 OS=Arabidopsis thaliana GN=PMEI9 PE=2 SV=1	_	_	_	_	_	PF04043.12|PMEI|Plant invertase/pectin methylesterase inhibitor|Glyma.01G211300.1|m.3186:37-188
Glyma.01G211500	2.02777182731056	4.61297007219809	-1.18182750341223	5.51661205328199e-11	1.18664913787392e-10	down	yes	1.78667764201398	1.89676240313726	2.39987543678044	4.32171014510305	4.51749627110917	4.99970380038204	Gm01	55405374	55407137	+	Glyma.01G211500	--	GO:0006351|transcription, DNA-templated; GO:0006355|regulation of transcription, DNA-templated	GO:0005634|nucleus	GO:0003677|DNA binding	ko:K09422|MYBP	--	810	XP_003516672.1	XP_003516672.1 protein ODORANT1 [Glycine max]	sp|Q50EX6|ODO1_PETHY	sp|Q50EX6|ODO1_PETHY Protein ODORANT1 OS=Petunia hybrida GN=ODO1 PE=2 SV=1	_	_	_	_	_	PF00249.28|Myb_DNA-binding|Myb-like DNA-binding domain|Glyma.01G211500.1|m.3188:14-61;PF00249.28|Myb_DNA-binding|Myb-like DNA-binding domain|Glyma.01G211500.1|m.3188:70-111;PF13921.3|Myb_DNA-bind_6|Myb-like DNA-binding domain|Glyma.01G211500.1|m.3188:17-77;PF13921.3|Myb_DNA-bind_6|Myb-like DNA-binding domain|Glyma.01G211500.1|m.3188:71-116
Glyma.01G211800	56.7351024933824	2.22604727494081	4.66547328756447	2.1340827545715e-61	1.40245010616898e-60	up	yes	61.941744292287	54.509621726523	53.7539414613373	3.16885323029533	1.692407000174	1.81688159435309	Gm01	52096996	52098514	-	Glyma.01G211800	--	--	--	GO:0047526|2'-hydroxyisoflavone reductase activity	--	--	957	XP_003557093.1	XP_003557093.1 isoflavone reductase [Glycine max]	sp|P52575|IFR_MEDSA	sp|P52575|IFR_MEDSA Isoflavone reductase OS=Medicago sativa GN=IFR PE=1 SV=1	_	_	_	_	_	PF05368.10|NmrA|NmrA-like family|Glyma.01G211800.1|m.2520:7-263;PF13460.3|NAD_binding_10|NAD(P)H-binding|Glyma.01G211800.1|m.2520:13-216;PF01370.18|Epimerase|NAD dependent epimerase/dehydratase family|Glyma.01G211800.1|m.2520:7-94;PF01073.16|3Beta_HSD|3-beta hydroxysteroid dehydrogenase/isomerase family|Glyma.01G211800.1|m.2520:8-93
Glyma.01G211900	3.56224965320155	8.78702928109591	-1.30018350472587	2.9414170079514e-49	1.60825440670404e-48	down	yes	3.57873915983257	3.59422730739416	3.51378249237793	8.44647651237765	9.40849900511831	8.50611232579176	Gm01	55448275	55451288	+	Glyma.01G211900	--	GO:0006468|protein phosphorylation; GO:0007166|cell surface receptor signaling pathway	GO:0005886|plasma membrane; GO:0016021|integral component of membrane	GO:0004675|transmembrane receptor protein serine/threonine kinase activity; GO:0005524|ATP binding; GO:0019901|protein kinase binding	--	--	2070	XP_003517433.1	XP_003517433.1 somatic embryogenesis receptor kinase 1 [Glycine max]	sp|Q9SX31|PERK9_ARATH	sp|Q9SX31|PERK9_ARATH Proline-rich receptor-like protein kinase PERK9 OS=Arabidopsis thaliana GN=PERK9 PE=1 SV=1	_	_	_	_	_	PF07714.14|Pkinase_Tyr|Protein tyrosine kinase|Glyma.01G211900.1|m.3190:420-682;PF00069.22|Pkinase|Protein kinase domain|Glyma.01G211900.1|m.3190:420-680;PF08263.9|LRRNT_2|Leucine rich repeat N-terminal domain|Glyma.01G211900.1|m.3190:30-68;PF00560.30|LRR_1|Leucine Rich Repeat|Glyma.01G211900.1|m.3190:216-238
Glyma.01G212100	35.3898181497859	1.79031827841267	4.29741806076031	1.05554588990182e-217	2.88936626539978e-216	up	yes	31.6054540495187	36.3793101539217	38.1846902459173	2.12059181376318	1.58818228281182	1.66218073866302	Gm01	55465540	55466399	+	Glyma.01G212100	--	--	--	--	--	--	768	XP_003517435.2	XP_003517435.2 uncharacterized protein LOC100778228 [Glycine max]	_	_	_	_	_	_	_	PF07279.8|DUF1442|Protein of unknown function (DUF1442)|Glyma.01G212100.1|m.3193:43-255
Glyma.01G212400	0.990192646647783	2.26898262708054	-1.18811202323647	8.33867288997881e-16	2.16460245268671e-15	down	yes	0.922182036952016	0.991317234662283	1.05707866832905	2.3680055517113	2.28976148556362	2.14918084396669	Gm01	55488543	55490795	-	Glyma.01G212400	--	--	--	--	--	--	2253	XP_003516674.1	XP_003516674.1 uncharacterized protein LOC100802491 [Glycine max]	_	_	_	_	_	_	_	_
Glyma.01G213400	2.87026461561502	7.03427138968131	-1.29024913092798	4.7854451562794e-25	1.63938507377683e-24	down	yes	2.73263195483898	2.89847555491635	2.97968633708972	6.92644417173401	6.35553004593097	7.82083995137895	Gm01	55570320	55573276	-	Glyma.01G213400	--	GO:0006810|transport	GO:0009941|chloroplast envelope; GO:0016021|integral component of membrane	--	ko:K03453|TC.BASS	--	1227	XP_003517442.1	XP_003517442.1 probable sodium/metabolite cotransporter BASS5, chloroplastic [Glycine max]	sp|B8BDK4|BASS5_ORYSI	sp|B8BDK4|BASS5_ORYSI Probable sodium/metabolite cotransporter BASS5, chloroplastic OS=Oryza sativa subsp. indica GN=BASS5 PE=3 SV=1	_	_	_	_	_	PF01758.13|SBF|Sodium Bile acid symporter family|Glyma.01G213400.1|m.3219:124-306
Glyma.01G213700	0.640613832838195	2.05365670737978	-1.66532959481287	1.89123692357058e-15	4.84122018554652e-15	down	yes	0.484273588774925	0.763607130487665	0.673960779251996	2.07169720120663	1.97437098704735	2.11490193388535	Gm01	55586600	55588591	-	Glyma.01G213700	--	GO:0009058|biosynthetic process	--	GO:0008483|transaminase activity; GO:0030170|pyridoxal phosphate binding	ko:K14270|ACS10_12	--	1509	XP_003517444.1	XP_003517444.1 probable aminotransferase ACS10 [Glycine max]	sp|Q9LQ10|1A110_ARATH	sp|Q9LQ10|1A110_ARATH Probable aminotransferase ACS10 OS=Arabidopsis thaliana GN=ACS10 PE=1 SV=1	_	_	_	_	_	PF00155.18|Aminotran_1_2|Aminotransferase class I and II|Glyma.01G213700.1|m.3223:152-491
Glyma.01G214200	5.46752005880543	1.24179250088889	2.12952742373816	1.0608505616382e-31	4.22395868617724e-31	up	yes	5.9128290741657	5.61506150503807	4.87466959721251	0.954545968332589	1.37834721131228	1.39248432302179	Gm01	55629592	55631418	-	Glyma.01G214200	--	GO:0009718|anthocyanin-containing compound biosynthetic process	--	GO:0031418|L-ascorbic acid binding; GO:0046872|metal ion binding; GO:0050589|leucocyanidin oxygenase activity	ko:K05277|ANS	ko00941|Flavonoid biosynthesis; ko01100|Metabolic pathways; ko01110|Biosynthesis of secondary metabolites	1059	NP_001239794.1	NP_001239794.1 anthocyanidin synthase [Glycine max]	sp|P51091|LDOX_MALDO	sp|P51091|LDOX_MALDO Leucoanthocyanidin dioxygenase OS=Malus domestica GN=ANS PE=2 SV=1	_	_	_	_	_	PF03171.17|2OG-FeII_Oxy|2OG-Fe(II) oxygenase superfamily|Glyma.01G214200.1|m.3236:212-307;PF14226.3|DIOX_N|non-haem dioxygenase in morphine synthesis N-terminal|Glyma.01G214200.1|m.3236:47-160
Glyma.01G214300	0.157442511988609	2.4052994004877	-3.85046427117751	3.39530043573449e-26	1.19569965887038e-25	down	yes	0.105469617497155	0.299173880621019	0.0676840378476528	2.5195820208634	2.77539720229492	1.92091897830479	Gm01	55633457	55636870	+	Glyma.01G214300	--	GO:0009773|photosynthetic electron transport in photosystem I; GO:0015979|photosynthesis	GO:0009507|chloroplast; GO:0009534|chloroplast thylakoid; GO:0009535|chloroplast thylakoid membrane; GO:0009579|thylakoid; GO:0016021|integral component of membrane	GO:0016730|oxidoreductase activity, acting on iron-sulfur proteins as donors; GO:0019904|protein domain specific binding; GO:0042802|identical protein binding	--	--	951	XP_003517448.1	XP_003517448.1 PGR5-like protein 1A, chloroplastic [Glycine max]	sp|Q8H112|PGL1A_ARATH	sp|Q8H112|PGL1A_ARATH PGR5-like protein 1A, chloroplastic OS=Arabidopsis thaliana GN=PGRL1A PE=1 SV=1	_	_	_	_	_	_
Glyma.01G214600	19.9537253962411	8.32951097303845	1.25934627265683	5.84905622166686e-40	2.73616459405283e-39	up	yes	20.5274120613305	20.4494696588236	18.8842944685691	8.32751673721198	8.38045655886814	8.28055962303524	Gm01	55653316	55655071	-	Glyma.01G214600	--	GO:0010271|regulation of chlorophyll catabolic process	GO:0009507|chloroplast	--	--	--	816	NP_001236690.1	NP_001236690.1 senescence-inducible chloroplast stay-green protein 2 [Glycine max]	sp|A7VLV1|SGRW_PEA	sp|A7VLV1|SGRW_PEA Protein STAY-GREEN, chloroplastic OS=Pisum sativum GN=SGR PE=2 SV=1	_	_	_	_	_	PF12638.4|Staygreen|Staygreen protein|Glyma.01G214600.1|m.3240:53-204
Glyma.01G214800	10.6260837476977	24.9098703958508	-1.22832952314	1.09909373515414e-51	6.28129859666593e-51	down	yes	10.4671382398165	11.2157847774163	10.1953282258603	24.9374820808854	25.3370561700158	24.4550729366513	Gm01	55670980	55676757	+	Glyma.01G214800	--	GO:0006355|regulation of transcription, DNA-templated	GO:0005634|nucleus	GO:0003677|DNA binding	--	--	846	XP_006573753.1	XP_006573753.1 homeobox protein HD1 [Glycine max]	sp|P46606|HD1_BRANA	sp|P46606|HD1_BRANA Homeobox protein HD1 OS=Brassica napus GN=HD1 PE=2 SV=1	_	_	_	_	_	PF05920.8|Homeobox_KN|Homeobox KN domain|Glyma.01G214800.1|m.3243:224-263;PF03790.10|KNOX1|KNOX1 domain|Glyma.01G214800.1|m.3243:20-61;PF03791.10|KNOX2|KNOX2 domain|Glyma.01G214800.1|m.3243:76-127;PF00046.26|Homeobox|Homeobox domain|Glyma.01G214800.1|m.3243:230-263
Glyma.01G215100	24.0973691157263	8.78640341998865	1.4544885398098	5.31728587205216e-116	6.58520948576918e-115	up	yes	25.1117548799308	23.4985318796162	23.6818205876319	8.65110583217413	9.18605559178781	8.52204883600401	Gm01	55679273	55684318	+	Glyma.01G215100	--	GO:0006643|membrane lipid metabolic process; GO:0006979|response to oxidative stress; GO:0009793|embryo development ending in seed dormancy; GO:0010044|response to aluminum ion; GO:0016042|lipid catabolic process; GO:0046470|phosphatidylcholine metabolic process	GO:0005737|cytoplasm; GO:0005886|plasma membrane	GO:0004630|phospholipase D activity; GO:0005509|calcium ion binding; GO:0005546|phosphatidylinositol-4,5-bisphosphate binding; GO:0070290|N-acylphosphatidylethanolamine-specific phospholipase D activity	ko:K01115|PLD1_2	ko00564|Glycerophospholipid metabolism; ko00565|Ether lipid metabolism; ko01100|Metabolic pathways; ko01110|Biosynthesis of secondary metabolites; ko04014|Ras signaling pathway; ko04024|cAMP signaling pathway; ko04071|Sphingolipid signaling pathway; ko04072|Phospholipase D signaling pathway; ko04144|Endocytosis; ko04666|Fc gamma R-mediated phagocytosis; ko04724|Glutamatergic synapse; ko04912|GnRH…	2562	XP_003517450.1	XP_003517450.1 phospholipase D gamma 1 [Glycine max]	sp|Q9T053|PLDG1_ARATH	sp|Q9T053|PLDG1_ARATH Phospholipase D gamma 1 OS=Arabidopsis thaliana GN=PLDGAMMA1 PE=1 SV=1	_	_	_	_	_	PF12357.5|PLD_C|Phospholipase D C terminal|Glyma.01G215100.1|m.3244:773-843;PF00168.27|C2|C2 domain|Glyma.01G215100.1|m.3244:40-166;PF00614.19|PLDc|Phospholipase D Active site motif|Glyma.01G215100.1|m.3244:366-400;PF00614.19|PLDc|Phospholipase D Active site motif|Glyma.01G215100.1|m.3244:700-726
Glyma.01G215500	6.51699444437189	18.7319669207417	-1.52178165161321	3.80405822734575e-67	2.7052755204354e-66	down	yes	6.55724786555559	6.42970306148224	6.56403240607783	20.1078209155428	16.5499272949637	19.5381525517187	Gm01	55704004	55708926	-	Glyma.01G215500	--	GO:0016126|sterol biosynthetic process; GO:0019287|isopentenyl diphosphate biosynthetic process, mevalonate pathway	GO:0005829|cytosol; GO:0009506|plasmodesma	GO:0004421|hydroxymethylglutaryl-CoA synthase activity	ko:K01641|E2.3.3.10	ko00072|Synthesis and degradation of ketone bodies; ko00280|Valine, leucine and isoleucine degradation; ko00650|Butanoate metabolism; ko00900|Terpenoid backbone biosynthesis; ko01100|Metabolic pathways; ko01110|Biosynthesis of secondary metabolites; ko01130|Biosynthesis of antibiotics	1416	XP_003517453.1	XP_003517453.1 hydroxymethylglutaryl-CoA synthase [Glycine max]	sp|P54873|HMCS_ARATH	sp|P54873|HMCS_ARATH Hydroxymethylglutaryl-CoA synthase OS=Arabidopsis thaliana GN=HMGS PE=1 SV=2	_	_	_	_	_	PF08540.7|HMG_CoA_synt_C|Hydroxymethylglutaryl-coenzyme A synthase C terminal|Glyma.01G215500.1|m.3248:175-449;PF01154.14|HMG_CoA_synt_N|Hydroxymethylglutaryl-coenzyme A synthase N terminal|Glyma.01G215500.1|m.3248:3-174
Glyma.01G215700	2.3920198367461	0.532800059433035	2.14575528155367	7.47709494415519e-58	4.68789112610848e-57	up	yes	2.36192625576106	2.25061656888029	2.56351668559696	0.492173367683552	0.507429757228413	0.598797053387141	Gm01	55723593	55735217	-	Glyma.01G215700	--	GO:0006355|regulation of transcription, DNA-templated; GO:0006383|transcription by RNA polymerase III; GO:0010495|long-distance posttranscriptional gene silencing; GO:0030422|production of siRNA involved in RNA interference; GO:0031047|gene silencing by RNA	GO:0000418|RNA polymerase IV complex; GO:0005634|nucleus; GO:0005654|nucleoplasm; GO:0005666|RNA polymerase III complex	GO:0003677|DNA binding; GO:0003899|DNA-directed 5'-3' RNA polymerase activity; GO:0046872|metal ion binding	ko:K16250|NRPD1	--	4374	XP_006573755.1	XP_006573755.1 DNA-directed RNA polymerase IV subunit 1 isoform X1 [Glycine max]	sp|Q9LQ02|NRPD1_ARATH	sp|Q9LQ02|NRPD1_ARATH DNA-directed RNA polymerase IV subunit 1 OS=Arabidopsis thaliana GN=NRPD1 PE=1 SV=1	_	_	_	_	_	PF00623.17|RNA_pol_Rpb1_2|RNA polymerase Rpb1, domain 2|Glyma.01G215700.1|m.3250:312-469;PF11523.5|DUF3223|Protein of unknown function (DUF3223)|Glyma.01G215700.1|m.3250:1361-1432;PF04983.15|RNA_pol_Rpb1_3|RNA polymerase Rpb1, domain 3|Glyma.01G215700.1|m.3250:475-625;PF04997.9|RNA_pol_Rpb1_1|RNA polymerase Rpb1, domain 1|Glyma.01G215700.1|m.3250:16-247;PF05000.14|RNA_pol_Rpb1_4|RNA polymerase Rp…
Glyma.01G215800	18.5556562880908	8.6872218213081	1.09400977933505	6.82518031925803e-24	2.26578182936474e-23	up	yes	18.0008055766603	18.5053212172375	19.1608420703747	7.28278296390015	8.33608951621176	10.4427929838124	Gm01	55752370	55758349	-	Glyma.01G215800	--	--	--	--	ko:K14295|NUP50,NPAP60	ko03013|RNA transport	1077	NP_001242223.2	NP_001242223.2 pleckstrin homology-like domain-containing protein [Glycine max]	_	_	_	_	_	_	_	PF00638.15|Ran_BP1|RanBP1 domain|Glyma.01G215800.1|m.3253:223-353
[truncated: 12,602 more rows]
