# Supplementary material for: Digital gene expression profiling of the transcriptional response to Sclerotinia sclerotiorum and its antagonistic bacterium Bacillus amyloliquefaciens in soybean
Source: Front Microbiol. 2022 Nov 2;13:1025771. doi: 10.3389/fmicb.2022.1025771 (PMC9666723; doi:10.3389/fmicb.2022.1025771)
Supplement: Supplementary file 1 [file Data_Sheet_1.ZIP › ╕╜╝■1-8/Table S8 Differentially expressed genes in Gm-Ba-Ss vs Gm.xls]

gene_id	expression_Gm-Ba-Ss	expression_Gm	log2FC(Gm-Ba-Ss/Gm)	pval	padj	regulate	significant	fpkm_Gm-Ba-Ss-1	fpkm_Gm-Ba-Ss-2	fpkm_Gm-Ba-Ss-3	fpkm_Gm-1	fpkm_Gm-2	fpkm_Gm-3	chr	start	end	strand	gene_name	gene_biotype	GO_biological_process	GO_cellular_component	GO_molecular_function	KEGG_genes	KEGG_pathways	gene_length	NR_tophit_name	NR_tophit_description	Swissprot_tophit_name	Swissprot_tophit_description	String_tophit_name	String_tophit_description	COG	KOG	NOG	Pfam
Glyma.01G001100	2.03540317729738	4.76536237337107	-1.22322496833085	1.96131386634877e-14	4.00241353481631e-14	down	yes	1.96202754153735	1.64897452312721	2.49520746722758	5.07316814711341	4.3744832408961	4.84843573210369	Gm01	209696	217542	+	Glyma.01G001100	--	GO:1902600|proton transmembrane transport	GO:0009706|chloroplast inner membrane; GO:0016021|integral component of membrane	--	--	--	1302	XP_003516797.1	XP_003516797.1 chloroplast envelope membrane protein [Glycine max]	sp|A6MVV9|CEMA_RHDSA	sp|A6MVV9|CEMA_RHDSA Chloroplast envelope membrane protein OS=Rhodomonas salina GN=cemA PE=3 SV=1	_	_	_	_	_	PF03040.11|CemA|CemA family|Glyma.01G001100.5|m.13:203-431
Glyma.01G001200	0.706563998970523	1.55104579154695	-1.12334539003204	3.18252554468199e-11	5.81236766541469e-11	down	yes	0.683553807089593	0.718553635180948	0.717584554641027	1.32026302646509	1.69386414071934	1.63901020745642	Gm01	226027	229707	-	Glyma.01G001200	--	--	GO:0005874|microtubule	GO:0008017|microtubule binding	--	--	2418	XP_003517612.1	XP_003517612.1 TORTIFOLIA1-like protein 2 [Glycine max]	sp|F4IK92|TORL2_ARATH	sp|F4IK92|TORL2_ARATH TORTIFOLIA1-like protein 2 OS=Arabidopsis thaliana GN=TOR1L2 PE=4 SV=1	_	_	_	_	_	_
Glyma.01G001600	11.5404079802956	4.87552560516616	1.2413581242245	2.4162949898372e-51	1.0284398448161e-50	up	yes	12.0333926864647	11.4497204106424	11.1381108437797	4.83644029881675	4.79127155256359	4.99886496411814	Gm01	265008	273275	-	Glyma.01G001600	--	GO:0006364|rRNA processing	GO:0005634|nucleus; GO:0005829|cytosol; GO:0032040|small-subunit processome; GO:0032153|cell division site; GO:0034388|Pwp2p-containing subcomplex of 90S preribosome; GO:0072686|mitotic spindle	--	ko:K14554|UTP21,WDR36	ko03008|Ribosome biogenesis in eukaryotes	2721	XP_003516969.1	XP_003516969.1 WD repeat-containing protein 36 [Glycine max]	sp|O14053|UTP21_SCHPO	sp|O14053|UTP21_SCHPO U3 small nucleolar RNA-associated protein 21 homolog OS=Schizosaccharomyces pombe (strain 972 / ATCC 24843) GN=SPCC1672.07 PE=3 SV=1	_	_	_	_	_	PF04192.9|Utp21|Utp21 specific WD40 associated putative domain|Glyma.01G001600.1|m.33:679-902;PF00400.29|WD40|WD domain, G-beta repeat|Glyma.01G001600.1|m.33:218-253;PF00400.29|WD40|WD domain, G-beta repeat|Glyma.01G001600.1|m.33:265-295;PF00400.29|WD40|WD domain, G-beta repeat|Glyma.01G001600.1|m.33:549-585;PF12894.4|ANAPC4_WD40|Anaphase-promoting complex subunit 4 WD40 domain|Glyma.01G001600.1|…
Glyma.01G002250	0.759544733387107	2.41434052960546	-1.65551526049637	7.23328640214137e-06	1.07365298163924e-05	down	yes	0.829441366606132	0.770591745665283	0.678601087889905	2.03044441500258	2.01012714639518	3.20245002741862	Gm01	310417	311065	-	Glyma.01G002250	--	--	--	--	--	--	378	_	_	_	_	_	_	_	_	_	_
Glyma.01G002600	2.20425430904101	10.230496129707	-2.20939278092666	1.48389273904434e-94	1.05944469578797e-93	down	yes	2.22713068458908	2.2064873235821	2.17914491895186	10.0674018452759	10.4511987520544	10.1728877917906	Gm01	338254	339642	+	Glyma.01G002600	--	GO:0006796|phosphate-containing compound metabolic process; GO:0006955|immune response; GO:0009143|nucleoside triphosphate catabolic process	GO:0005887|integral component of plasma membrane; GO:0048471|perinuclear region of cytoplasm; GO:0070062|extracellular exosome	GO:0003676|nucleic acid binding; GO:0004528|phosphodiesterase I activity; GO:0004551|nucleotide diphosphatase activity; GO:0005044|scavenger receptor activity; GO:0030247|polysaccharide binding; GO:0035529|NADH pyrophosphatase activity; GO:0046872|metal ion binding; GO:0047429|nucleoside-triphosphate diphosphatase activity	--	--	1389	XP_003517374.1	XP_003517374.1 ectonucleotide pyrophosphatase/phosphodiesterase family member 3 [Glycine max]	sp|O14638|ENPP3_HUMAN	sp|O14638|ENPP3_HUMAN Ectonucleotide pyrophosphatase/phosphodiesterase family member 3 OS=Homo sapiens GN=ENPP3 PE=1 SV=2	_	_	_	_	_	PF01663.19|Phosphodiest|Type I phosphodiesterase / nucleotide pyrophosphatase|Glyma.01G002600.1|m.63:75-401
Glyma.01G002700	5.97177783689225	15.3126184195425	-1.35701661968001	5.07642219204492e-32	1.57384614973411e-31	down	yes	6.08412765814752	5.58903162012223	6.242174232407	16.0538332723117	15.1765344596256	14.7074875266903	Gm01	343059	346042	+	Glyma.01G002700	--	GO:0045454|cell redox homeostasis; GO:0055114|oxidation-reduction process	GO:0009507|chloroplast	--	--	--	639	XP_003517423.1	XP_003517423.1 thioredoxin-like 2, chloroplastic [Glycine max]	sp|Q5TKD8|TRL2_ORYSJ	sp|Q5TKD8|TRL2_ORYSJ Thioredoxin-like 2, chloroplastic OS=Oryza sativa subsp. japonica GN=Os05g0200100 PE=2 SV=1	_	_	_	_	_	PF00085.17|Thioredoxin|Thioredoxin|Glyma.01G002700.1|m.64:79-164
Glyma.01G003600	18.2000130371671	6.70219145494683	1.43987618305316	1.90541506910267e-60	9.18538530234791e-60	up	yes	18.2992699340699	18.5892807835048	17.7114883939265	7.11927082623515	6.33061380102266	6.65668973758269	Gm01	391263	393793	-	Glyma.01G003600	--	--	--	--	--	--	1554	XP_006572921.1	XP_006572921.1 uncharacterized protein LOC100790501 [Glycine max]	_	_	_	_	_	_	_	_
Glyma.01G003800	50.0731867323663	22.765467189274	1.13684571403684	1.85389311426442e-36	6.21021757357064e-36	up	yes	55.9509904354391	49.1239573887018	45.144612372958	23.5196319291293	23.3899326434304	21.3868369952624	Gm01	400708	403398	-	Glyma.01G003800	--	GO:0006479|protein methylation	GO:0005634|nucleus	GO:0008168|methyltransferase activity	ko:K11434|PRMT1	ko04068|FoxO signaling pathway; ko04922|Glucagon signaling pathway	1131	KHN32907.1	KHN32907.1 Hypothetical protein glysoja_037078 [Glycine soja]	sp|A2Z0C0|ANM1_ORYSI	sp|A2Z0C0|ANM1_ORYSI Probable protein arginine N-methyltransferase 1 OS=Oryza sativa subsp. indica GN=PRMT1 PE=3 SV=1	_	_	_	_	_	PF13649.3|Methyltransf_25|Methyltransferase domain|Glyma.01G003800.1|m.76:97-171;PF06325.10|PrmA|Ribosomal protein L11 methyltransferase (PrmA)|Glyma.01G003800.1|m.76:91-167;PF08241.9|Methyltransf_11|Methyltransferase domain|Glyma.01G003800.1|m.76:98-184;PF13847.3|Methyltransf_31|Methyltransferase domain|Glyma.01G003800.1|m.76:93-167;PF05185.13|PRMT5|PRMT5 arginine-N-methyltransferase|Glyma.01G00…
Glyma.01G004000	3.93841205926341	1.01673049490732	1.94321501810758	1.98542383222624e-10	3.52790211549436e-10	up	yes	4.08514791063711	4.03927947258643	3.69080879456668	0.987610443654528	1.0069663819314	1.05561465913603	Gm01	418434	420376	+	Glyma.01G004000	--	GO:0006644|phospholipid metabolic process; GO:0016042|lipid catabolic process; GO:0050482|arachidonic acid secretion	GO:0005576|extracellular region	GO:0004623|phospholipase A2 activity; GO:0005509|calcium ion binding; GO:0102567|phospholipase A2 activity (consuming 1,2-dipalmitoylphosphatidylcholine); GO:0102568|phospholipase A2 activity consuming 1,2-dioleoylphosphatidylethanolamine)	--	--	417	NP_001235986.2	NP_001235986.2 phospholipase A2 precursor [Glycine max]	sp|Q9XG80|PLA21_ORYSJ	sp|Q9XG80|PLA21_ORYSJ Probable phospholipase A2 homolog 1 OS=Oryza sativa subsp. japonica GN=PLA2-I PE=2 SV=1	_	_	_	_	_	_
Glyma.01G004100	22.4205637156212	3.39387606967458	2.72021546149136	2.74183389092351e-189	3.98363496555215e-188	up	yes	22.1252900428547	21.4602958803842	23.6761052236247	3.21662571770041	3.07285708027883	3.8921454110445	Gm01	421977	426504	+	Glyma.01G004100	--	GO:0015031|protein transport	--	--	ko:K19476|IST1	ko04144|Endocytosis	3195	XP_014619417.1	XP_014619417.1 uncharacterized protein LOC100791547 [Glycine max]	sp|Q54I39|IST1L_DICDI	sp|Q54I39|IST1L_DICDI IST1-like protein OS=Dictyostelium discoideum GN=DDB_G0289029 PE=3 SV=1	_	_	_	_	_	PF03398.11|Ist1|Regulator of Vps4 activity in the MVB pathway|Glyma.01G004100.1|m.81:12-176
Glyma.01G004200	623.822573299262	48.7694303736232	3.67681406858785	0	0	up	yes	592.55638276939	611.534992672612	667.376344455783	47.3605977416726	49.2496644029145	49.6980289762826	Gm01	428998	430620	+	Glyma.01G004200	--	GO:0009809|lignin biosynthetic process	GO:0005829|cytosol	GO:0042409|caffeoyl-CoA O-methyltransferase activity; GO:0046872|metal ion binding	ko:K00588|E2.1.1.104	ko00360|Phenylalanine metabolism; ko00940|Phenylpropanoid biosynthesis; ko00941|Flavonoid biosynthesis; ko00945|Stilbenoid, diarylheptanoid and gingerol biosynthesis; ko01100|Metabolic pathways; ko01110|Biosynthesis of secondary metabolites	717	XP_003517937.1	XP_003517937.1 probable caffeoyl-CoA O-methyltransferase At4g26220 [Glycine max]	sp|Q9C5D7|CAMT3_ARATH	sp|Q9C5D7|CAMT3_ARATH Probable caffeoyl-CoA O-methyltransferase At4g26220 OS=Arabidopsis thaliana GN=At4g26220 PE=2 SV=1	_	_	_	_	_	PF01596.14|Methyltransf_3|O-methyltransferase|Glyma.01G004200.2|m.86:27-236;PF13578.3|Methyltransf_24|Methyltransferase domain|Glyma.01G004200.2|m.86:76-183
Glyma.01G004300	681.621245364488	310.21657821459	1.13566917643977	1.82793771162419e-49	7.56075580361311e-49	up	yes	660.051616838109	655.309780672909	729.502338582447	338.965935016389	300.64822087715	291.03557875023	Gm01	432566	433388	+	Glyma.01G004300	--	GO:0006412|translation	GO:0005840|ribosome	GO:0003735|structural constituent of ribosome	ko:K02910|RP-L31e,RPL31	ko03010|Ribosome	363	NP_001237446.1	NP_001237446.1 uncharacterized protein LOC100305583 [Glycine max]	sp|P46290|RL31_NICGU	sp|P46290|RL31_NICGU 60S ribosomal protein L31 OS=Nicotiana glutinosa GN=RPL31 PE=2 SV=1	_	_	_	_	_	PF01198.16|Ribosomal_L31e|Ribosomal protein L31e|Glyma.01G004300.2|m.87:11-92
Glyma.01G004600	2.57622525168315	12.633939581784	-2.28952620684082	1.48985547537424e-17	3.34908937758936e-17	down	yes	2.90304478312146	2.5584864282958	2.26714454363218	16.8288275460746	10.4016866451023	10.6713045541751	Gm01	442090	442422	-	Glyma.01G004600	--	--	--	--	--	--	198	NP_001351392.1	NP_001351392.1 uncharacterized protein LOC100306086 [Glycine max]	_	_	_	_	_	_	_	_
Glyma.01G004800	56.7600104867839	1.15933218783502	5.60137226922776	0	0	up	yes	53.1748511909449	54.9083547814929	62.196825487914	1.27802527440545	1.16394789735287	1.03602339174674	Gm01	450191	455645	+	Glyma.01G004800	--	--	GO:0016021|integral component of membrane	GO:0004674|protein serine/threonine kinase activity; GO:0005524|ATP binding	--	--	2706	XP_006572924.1	XP_006572924.1 probable LRR receptor-like serine/threonine-protein kinase At4g29180 isoform X1 [Glycine max]	sp|C0LGR6|Y4291_ARATH	sp|C0LGR6|Y4291_ARATH Probable LRR receptor-like serine/threonine-protein kinase At4g29180 OS=Arabidopsis thaliana GN=At4g29180 PE=2 SV=2	_	_	_	_	_	PF12819.4|Malectin_like|Carbohydrate-binding protein of the ER|Glyma.01G004800.1|m.94:33-360;PF07714.14|Pkinase_Tyr|Protein tyrosine kinase|Glyma.01G004800.1|m.94:577-853;PF00069.22|Pkinase|Protein kinase domain|Glyma.01G004800.1|m.94:578-793;PF13855.3|LRR_8|Leucine rich repeat|Glyma.01G004800.1|m.94:417-476
Glyma.01G005000	3.85871576253849	23.0592131504018	-2.57604215521679	7.12447561639711e-136	7.21300831868078e-135	down	yes	3.96997577179004	4.32974626326982	3.27642525255562	23.3418569334443	22.8438336029606	22.9919489148004	Gm01	468123	469175	-	Glyma.01G005000	--	GO:0006355|regulation of transcription, DNA-templated; GO:0006979|response to oxidative stress	GO:0005886|plasma membrane	GO:0003677|DNA binding; GO:0003700|DNA-binding transcription factor activity; GO:0046872|metal ion binding	--	--	1053	XP_003516267.1	XP_003516267.1 zinc finger CCCH domain-containing protein 20 [Glycine max]	sp|O82199|C3H20_ARATH	sp|O82199|C3H20_ARATH Zinc finger CCCH domain-containing protein 20 OS=Arabidopsis thaliana GN=At2g19810 PE=2 SV=1	_	_	_	_	_	PF00642.21|zf-CCCH|Zinc finger C-x8-C-x5-C-x3-H type (and similar)|Glyma.01G005000.1|m.103:130-151
Glyma.01G005100	1.84713832670056	0.463865107660748	1.97053293733896	5.9690124447192e-11	1.08126189688493e-10	up	yes	1.79765465416368	1.92132490432598	1.82243542161202	0.399993740291315	0.427253745691283	0.564347836999645	Gm01	508478	510840	+	Glyma.01G005100	--	GO:0019310|inositol catabolic process; GO:0019853|L-ascorbic acid biosynthetic process	GO:0005737|cytoplasm	GO:0005506|iron ion binding; GO:0050113|inositol oxygenase activity	ko:K00469|MIOX	ko00053|Ascorbate and aldarate metabolism; ko00562|Inositol phosphate metabolism	936	NP_001241072.1	NP_001241072.1 uncharacterized protein LOC100794523 [Glycine max]	sp|O82200|MIOX2_ARATH	sp|O82200|MIOX2_ARATH Inositol oxygenase 2 OS=Arabidopsis thaliana GN=MIOX2 PE=2 SV=2	_	_	_	_	_	PF05153.12|MIOX|Myo-inositol oxygenase|Glyma.01G005100.1|m.104:62-311
Glyma.01G005200	4.94611827833422	1.83117493901767	1.42858390727486	4.52141049536021e-27	1.26818075935215e-26	up	yes	5.28857040175576	5.0591550924246	4.49062934082231	1.80809768839715	1.83685468620032	1.84857244245553	Gm01	515188	519179	+	Glyma.01G005200	--	GO:0006751|glutathione catabolic process; GO:0006805|xenobiotic metabolic process; GO:0009636|response to toxic substance	GO:0005773|vacuole; GO:0005774|vacuolar membrane; GO:0016021|integral component of membrane	GO:0016756|glutathione gamma-glutamylcysteinyltransferase activity; GO:0036374|glutathione hydrolase activity; GO:0102953|hypoglycin A gamma-glutamyl transpeptidase activity	ko:K18592|GGT1_5,CD224	ko00430|Taurine and hypotaurine metabolism; ko00460|Cyanoamino acid metabolism; ko00480|Glutathione metabolism; ko00590|Arachidonic acid metabolism; ko01100|Metabolic pathways	1881	XP_003516303.1	XP_003516303.1 glutathione hydrolase 3 [Glycine max]	sp|Q9M0G0|GAGT3_ARATH	sp|Q9M0G0|GAGT3_ARATH Glutathione hydrolase 3 OS=Arabidopsis thaliana GN=GGT3 PE=2 SV=1	_	_	_	_	_	PF01019.18|G_glu_transpept|Gamma-glutamyltranspeptidase|Glyma.01G005200.1|m.105:90-620
Glyma.01G005600	0.576813505687855	2.00102958403938	-1.77696032456786	5.81301263776494e-18	1.32033121027676e-17	down	yes	0.538709341197797	0.557064261501106	0.634666914364661	1.89126937162071	1.97893363777505	2.13288574272237	Gm01	562575	564419	+	Glyma.01G005600	--	GO:0071555|cell wall organization	GO:0005576|extracellular region; GO:0005618|cell wall	GO:0005199|structural constituent of cell wall	--	--	1455	KRH74203.1	KRH74203.1 hypothetical protein GLYMA_01G005600 [Glycine max]	sp|Q9LJ64|PLRX1_ARATH	sp|Q9LJ64|PLRX1_ARATH Pollen-specific leucine-rich repeat extensin-like protein 1 OS=Arabidopsis thaliana GN=PEX1 PE=2 SV=1	_	_	_	_	_	PF13855.3|LRR_8|Leucine rich repeat|Glyma.01G005600.1|m.122:207-264;PF00560.30|LRR_1|Leucine Rich Repeat|Glyma.01G005600.1|m.122:231-246;PF08263.9|LRRNT_2|Leucine rich repeat N-terminal domain|Glyma.01G005600.1|m.122:134-168
Glyma.01G006100	6.47243154140435	15.9683443049165	-1.30151095173543	4.17989429819336e-53	1.82297769170637e-52	down	yes	6.01090560922389	6.40347557977684	7.00291343521232	16.7864857658698	15.9166436807434	15.2019034681362	Gm01	591589	601280	-	Glyma.01G006100	--	GO:0006420|arginyl-tRNA aminoacylation; GO:0009793|embryo development ending in seed dormancy	GO:0005739|mitochondrion; GO:0009507|chloroplast; GO:0009570|chloroplast stroma	GO:0004814|arginine-tRNA ligase activity; GO:0005524|ATP binding	ko:K01887|RARS,argS	ko00970|Aminoacyl-tRNA biosynthesis	1956	XP_006572930.1	XP_006572930.1 arginine--tRNA ligase, cytoplasmic [Glycine max]	sp|O23247|SYRM_ARATH	sp|O23247|SYRM_ARATH Arginine--tRNA ligase, chloroplastic/mitochondrial OS=Arabidopsis thaliana GN=EMB1027 PE=1 SV=1	_	_	_	_	_	PF00750.16|tRNA-synt_1d|tRNA synthetases class I (R)|Glyma.01G006100.1|m.128:188-521;PF05746.12|DALR_1|DALR anticodon binding domain|Glyma.01G006100.1|m.128:535-650;PF03485.13|Arg_tRNA_synt_N|Arginyl tRNA synthetase N terminal domain|Glyma.01G006100.1|m.128:102-161
Glyma.01G006200	18.2756522190987	261.267301599299	-3.83679780506264	0	0	down	yes	18.8117301946271	18.743471573695	17.2717548889739	291.777833817942	246.788599571216	245.235471408739	Gm01	602222	602446	+	Glyma.01G006200	--	--	--	--	--	--	225	XP_003516452.1	XP_003516452.1 programmed cell death protein 4 [Glycine max]	_	_	_	_	_	_	_	_
Glyma.01G006500	1.41332842692556	20.2400549224993	-3.83058531982278	0	0	down	yes	1.50766041725735	1.4004535731421	1.33187129037724	20.2328352042478	20.5286131466101	19.95871641664	Gm01	617148	644508	+	Glyma.01G006500	--	GO:0006383|transcription by RNA polymerase III; GO:0009561|megagametogenesis	GO:0005666|RNA polymerase III complex	GO:0003677|DNA binding; GO:0003899|DNA-directed 5'-3' RNA polymerase activity; GO:0032549|ribonucleoside binding; GO:0046872|metal ion binding	ko:K03021|RPC2,POLR3B	ko00230|Purine metabolism; ko00240|Pyrimidine metabolism; ko01100|Metabolic pathways; ko03020|RNA polymerase; ko04623|Cytosolic DNA-sensing pathway; ko05169|Epstein-Barr virus infection	3504	KRH74220.1	KRH74220.1 hypothetical protein GLYMA_01G006500 [Glycine max]	sp|F4KD38|NRPC2_ARATH	sp|F4KD38|NRPC2_ARATH DNA-directed RNA polymerase III subunit 2 OS=Arabidopsis thaliana GN=NRPC2 PE=2 SV=1	_	_	_	_	_	PF00562.25|RNA_pol_Rpb2_6|RNA polymerase Rpb2, domain 6|Glyma.01G006500.1|m.137:695-1071;PF04563.12|RNA_pol_Rpb2_1|RNA polymerase beta subunit|Glyma.01G006500.1|m.137:60-423;PF04560.17|RNA_pol_Rpb2_7|RNA polymerase Rpb2, domain 7|Glyma.01G006500.1|m.137:1073-1163;PF04561.11|RNA_pol_Rpb2_2|RNA polymerase Rpb2, domain 2|Glyma.01G006500.1|m.137:211-387;PF04566.10|RNA_pol_Rpb2_4|RNA polymerase Rpb2, …
Glyma.01G006700	0.726196076848665	2.06067138070819	-1.4919366466064	2.07140059134897e-18	4.76673868721018e-18	down	yes	0.638751743535893	0.77404138063392	0.765795106376182	2.27945657020173	2.03997091666309	1.86258665525976	Gm01	657805	662955	-	Glyma.01G006700	--	GO:0007275|multicellular organism development; GO:0010073|meristem maintenance; GO:0040008|regulation of growth	GO:0005773|vacuole; GO:0005783|endoplasmic reticulum; GO:0005789|endoplasmic reticulum membrane; GO:0016021|integral component of membrane	GO:0008237|metallopeptidase activity; GO:0046872|metal ion binding	ko:K01301|NAALAD	--	2127	XP_006572934.1	XP_006572934.1 probable glutamate carboxypeptidase LAMP1 isoform X1 [Glycine max]	sp|Q7Y228|LAMP1_ARATH	sp|Q7Y228|LAMP1_ARATH Probable glutamate carboxypeptidase LAMP1 OS=Arabidopsis thaliana GN=LAMP1 PE=2 SV=1	_	_	_	_	_	PF04253.12|TFR_dimer|Transferrin receptor-like dimerisation domain|Glyma.01G006700.1|m.141:577-703;PF04389.14|Peptidase_M28|Peptidase family M28|Glyma.01G006700.1|m.141:327-516;PF02225.19|PA|PA domain|Glyma.01G006700.1|m.141:143-235
Glyma.01G007000	1.3297300191086	0.582848314772059	1.17620736824908	0.000119642051412623	0.000167243612307667	up	yes	1.68804124206208	1.11303275378237	1.18811606148135	0.666972935117585	0.68076440049813	0.400807608700461	Gm01	686694	688219	-	Glyma.01G007000	--	--	--	--	--	--	1263	XP_003517637.1	XP_003517637.1 protein IQ-DOMAIN 14 [Glycine max]	_	_	_	_	_	_	_	PF13178.3|DUF4005|Protein of unknown function (DUF4005)|Glyma.01G007000.1|m.145:312-392;PF00612.24|IQ|IQ calmodulin-binding motif|Glyma.01G007000.1|m.145:122-141;PF00612.24|IQ|IQ calmodulin-binding motif|Glyma.01G007000.1|m.145:147-160
Glyma.01G007100	0.0231136801417091	0.621361080893265	-4.25296607010273	1.141685756787e-10	2.04862627492191e-10	down	yes	0.0202538008124753	0.049087239612652	0	0.544177530396324	0.658765659054234	0.661140053229236	Gm01	712273	713304	-	Glyma.01G007100	--	GO:0006855|drug transmembrane transport; GO:0006952|defense response; GO:0010015|root morphogenesis; GO:0010252|auxin homeostasis; GO:0031348|negative regulation of defense response; GO:0046620|regulation of organ growth	GO:0005770|late endosome; GO:0010008|endosome membrane; GO:0016021|integral component of membrane; GO:0031902|late endosome membrane	GO:0015297|antiporter activity; GO:0042910|xenobiotic transmembrane transporter activity	ko:K03327|TC.MATE,SLC47A,norM,mdtK,dinF	--	1032	XP_006573924.2	XP_006573924.2 protein DETOXIFICATION 51 [Glycine max]	sp|Q9SZE2|DTX51_ARATH	sp|Q9SZE2|DTX51_ARATH Protein DETOXIFICATION 51 OS=Arabidopsis thaliana GN=DTX51 PE=2 SV=1	_	_	_	_	_	PF01554.15|MatE|MatE|Glyma.01G007100.1|m.147:110-271
Glyma.01G007200	198.171609553734	26.6513753590242	2.89399998189805	0	0	up	yes	207.848660653281	196.295624226481	190.370543781441	25.9891305060104	25.5341280805247	28.4308674905375	Gm01	734914	739532	+	Glyma.01G007200	--	GO:0006096|glycolytic process; GO:0010148|transpiration; GO:0010182|sugar mediated signaling pathway; GO:0010255|glucose mediated signaling pathway; GO:0012501|programmed cell death; GO:0019320|hexose catabolic process; GO:0090332|stomatal closure	GO:0005634|nucleus; GO:0005739|mitochondrion; GO:0005741|mitochondrial outer membrane; GO:0005773|vacuole; GO:0005774|vacuolar membrane; GO:0005829|cytosol; GO:0009536|plastid; GO:0016020|membrane; GO:0016021|integral component of membrane	GO:0004340|glucokinase activity; GO:0004396|hexokinase activity; GO:0005524|ATP binding; GO:0005536|glucose binding; GO:0008270|zinc ion binding; GO:0008865|fructokinase activity; GO:0019158|mannokinase activity	ko:K00844|HK	ko00010|Glycolysis / Gluconeogenesis; ko00051|Fructose and mannose metabolism; ko00052|Galactose metabolism; ko00500|Starch and sucrose metabolism; ko00520|Amino sugar and nucleotide sugar metabolism; ko00521|Streptomycin biosynthesis; ko00524|Neomycin, kanamycin and gentamicin biosynthesis; ko01100|Metabolic pathways; ko01110|Biosynthesis of secondary metabolites; ko01120|Microbial metabolism in…	1491	XP_003516735.1	XP_003516735.1 hexokinase-1 [Glycine max]	sp|Q42525|HXK1_ARATH	sp|Q42525|HXK1_ARATH Hexokinase-1 OS=Arabidopsis thaliana GN=HXK1 PE=1 SV=2	_	_	_	_	_	PF03727.13|Hexokinase_2|Hexokinase|Glyma.01G007200.3|m.148:247-485;PF00349.18|Hexokinase_1|Hexokinase|Glyma.01G007200.3|m.148:41-238
Glyma.01G007300	28.1489521118686	1.04748619090443	4.73488291823255	0	0	up	yes	28.6449142496788	27.1250425940673	28.6768994918596	0.855970699899745	1.19257307942458	1.09391479338897	Gm01	739535	745257	+	Glyma.01G007300	--	GO:0006096|glycolytic process; GO:0010148|transpiration; GO:0010182|sugar mediated signaling pathway; GO:0010255|glucose mediated signaling pathway; GO:0012501|programmed cell death; GO:0019320|hexose catabolic process; GO:0090332|stomatal closure	GO:0005634|nucleus; GO:0005739|mitochondrion; GO:0005741|mitochondrial outer membrane; GO:0005773|vacuole; GO:0005774|vacuolar membrane; GO:0005829|cytosol; GO:0009536|plastid; GO:0016020|membrane; GO:0016021|integral component of membrane	GO:0004340|glucokinase activity; GO:0004396|hexokinase activity; GO:0005524|ATP binding; GO:0005536|glucose binding; GO:0008270|zinc ion binding; GO:0008865|fructokinase activity; GO:0019158|mannokinase activity	ko:K00844|HK	ko00010|Glycolysis / Gluconeogenesis; ko00051|Fructose and mannose metabolism; ko00052|Galactose metabolism; ko00500|Starch and sucrose metabolism; ko00520|Amino sugar and nucleotide sugar metabolism; ko00521|Streptomycin biosynthesis; ko00524|Neomycin, kanamycin and gentamicin biosynthesis; ko01100|Metabolic pathways; ko01110|Biosynthesis of secondary metabolites; ko01120|Microbial metabolism in…	1500	XP_003516783.1	XP_003516783.1 hexokinase-1 [Glycine max]	sp|Q42525|HXK1_ARATH	sp|Q42525|HXK1_ARATH Hexokinase-1 OS=Arabidopsis thaliana GN=HXK1 PE=1 SV=2	_	_	_	_	_	PF03727.13|Hexokinase_2|Hexokinase|Glyma.01G007300.3|m.149:248-488;PF00349.18|Hexokinase_1|Hexokinase|Glyma.01G007300.3|m.149:42-239
Glyma.01G007500	12.0045699440574	0.685485850413888	4.1106200349808	4.0337452890534e-282	9.35497738200858e-281	up	yes	12.4288219972927	11.8460958409239	11.7387919939555	0.728297207841991	0.718597694533588	0.609562648866086	Gm01	751973	755317	-	Glyma.01G007500	--	GO:0010102|lateral root morphogenesis; GO:0010468|regulation of gene expression	GO:0005886|plasma membrane; GO:0016021|integral component of membrane	GO:0004674|protein serine/threonine kinase activity; GO:0005524|ATP binding	--	--	3033	XP_003517639.1	XP_003517639.1 receptor-like protein kinase HSL1 [Glycine max]	sp|C0LGX3|HSL2_ARATH	sp|C0LGX3|HSL2_ARATH LRR receptor-like serine/threonine-protein kinase HSL2 OS=Arabidopsis thaliana GN=HSL2 PE=2 SV=1	_	_	_	_	_	PF00069.22|Pkinase|Protein kinase domain|Glyma.01G007500.1|m.152:693-970;PF07714.14|Pkinase_Tyr|Protein tyrosine kinase|Glyma.01G007500.1|m.152:693-971;PF13855.3|LRR_8|Leucine rich repeat|Glyma.01G007500.1|m.152:78-135;PF08263.9|LRRNT_2|Leucine rich repeat N-terminal domain|Glyma.01G007500.1|m.152:33-71;PF00560.30|LRR_1|Leucine Rich Repeat|Glyma.01G007500.1|m.152:293-315
Glyma.01G007700	79.3088917382507	20.0438312685385	1.98378663128709	1.46745183930765e-81	9.15841954691406e-81	up	yes	88.1832349643105	83.190904602445	66.5525356479966	19.9614786572842	20.0949552749608	20.0750598733705	Gm01	765468	766070	-	Glyma.01G007700	--	GO:0030150|protein import into mitochondrial matrix	GO:0005739|mitochondrion; GO:0005741|mitochondrial outer membrane; GO:0005743|mitochondrial inner membrane; GO:0005744|TIM23 mitochondrial import inner membrane translocase complex; GO:0031305|integral component of mitochondrial inner membrane	--	ko:K17795|TIM17	--	603	XP_003516788.1	XP_003516788.1 mitochondrial import inner membrane translocase subunit TIM17-2 [Glycine max]	sp|Q9SP35|TI172_ARATH	sp|Q9SP35|TI172_ARATH Mitochondrial import inner membrane translocase subunit TIM17-2 OS=Arabidopsis thaliana GN=TIM17-2 PE=1 SV=2	_	_	_	_	_	PF02466.16|Tim17|Tim17/Tim22/Tim23/Pmp24 family|Glyma.01G007700.1|m.153:16-122
Glyma.01G008100	2.43633482931926	5.74514898159849	-1.23423139666215	7.19804831855469e-19	1.67782441124349e-18	down	yes	2.32243582649717	2.75849508955543	2.22807357190519	5.5465798653729	6.11854491051866	5.57032216890391	Gm01	791957	795640	+	Glyma.01G008100	--	GO:0002239|response to oomycetes; GO:0009409|response to cold; GO:0009651|response to salt stress	GO:0009507|chloroplast	--	--	--	1134	XP_003517642.1	XP_003517642.1 senescence/dehydration-associated protein At4g35985, chloroplastic [Glycine max]	sp|F4JNX2|SDEH4_ARATH	sp|F4JNX2|SDEH4_ARATH Senescence/dehydration-associated protein At4g35985, chloroplastic OS=Arabidopsis thaliana GN=P85 PE=2 SV=1	_	_	_	_	_	PF06911.9|Senescence|Senescence-associated protein|Glyma.01G008100.1|m.159:173-353
Glyma.01G008200	0.0251574255218281	0.205463965101692	-2.6155452734392	1.19184102596995e-09	2.06134785094863e-09	down	yes	0.0308536160524986	0.0101968661997296	0.034421794313256	0.170818582810397	0.20929241455602	0.23628089793866	Gm01	806943	816938	+	Glyma.01G008200	--	--	GO:0016021|integral component of membrane	GO:0005524|ATP binding; GO:0042626|ATPase-coupled transmembrane transporter activity	ko:K05658|ABCB1,CD243	ko02010|ABC transporters; ko04976|Bile secretion; ko05206|MicroRNAs in cancer	3726	XP_003517643.1	XP_003517643.1 putative ABC transporter B family member 8 isoform X1 [Glycine max]	sp|Q9LHK4|AB8B_ARATH	sp|Q9LHK4|AB8B_ARATH Putative ABC transporter B family member 8 OS=Arabidopsis thaliana GN=ABCB8 PE=5 SV=1	_	_	_	_	_	PF00664.20|ABC_membrane|ABC transporter transmembrane region|Glyma.01G008200.1|m.160:40-312;PF00664.20|ABC_membrane|ABC transporter transmembrane region|Glyma.01G008200.1|m.160:678-947;PF00005.24|ABC_tran|ABC transporter|Glyma.01G008200.1|m.160:383-532;PF00005.24|ABC_tran|ABC transporter|Glyma.01G008200.1|m.160:1022-1168
Glyma.01G008400	37.2420431541404	16.3828184182723	1.18425563649459	6.27974836289372e-40	2.23480966367623e-39	up	yes	37.6820443560487	34.9383218739709	39.1057632324015	17.9139538895152	15.592067324741	15.6424340405607	Gm01	822821	827416	+	Glyma.01G008400	--	--	--	GO:0046872|metal ion binding; GO:0051213|dioxygenase activity	--	--	999	XP_006572938.1	XP_006572938.1 probable iron/ascorbate oxidoreductase DDB_G0283291-like isoform X1 [Glycine max]	sp|Q54RA4|Y3291_DICDI	sp|Q54RA4|Y3291_DICDI Probable iron/ascorbate oxidoreductase DDB_G0283291 OS=Dictyostelium discoideum GN=DDB_G0283291 PE=3 SV=1	_	_	_	_	_	PF14226.3|DIOX_N|non-haem dioxygenase in morphine synthesis N-terminal|Glyma.01G008400.1|m.163:13-129;PF03171.17|2OG-FeII_Oxy|2OG-Fe(II) oxygenase superfamily|Glyma.01G008400.1|m.163:181-283
Glyma.01G008500	14.0351993615197	438.771068386772	-4.96535227293547	0	0	down	yes	13.5462346434033	13.7911926373897	14.7681708037662	444.129265807891	443.480727478653	428.703211873773	Gm01	832235	836624	-	Glyma.01G008500	--	GO:0006108|malate metabolic process; GO:0051260|protein homooligomerization	GO:0005737|cytoplasm	GO:0004471|malate dehydrogenase (decarboxylating) (NAD+) activity; GO:0004473|malate dehydrogenase (decarboxylating) (NADP+) activity; GO:0008948|oxaloacetate decarboxylase activity; GO:0046872|metal ion binding; GO:0051287|NAD binding	ko:K00029|E1.1.1.40,maeB	ko00620|Pyruvate metabolism; ko00710|Carbon fixation in photosynthetic organisms; ko01100|Metabolic pathways; ko01120|Microbial metabolism in diverse environments; ko01200|Carbon metabolism	1776	XP_003516804.1	XP_003516804.1 NADP-dependent malic enzyme [Glycine max]	sp|P34105|MAOX_POPTR	sp|P34105|MAOX_POPTR NADP-dependent malic enzyme OS=Populus trichocarpa PE=2 SV=3	_	_	_	_	_	PF03949.12|Malic_M|Malic enzyme, NAD binding domain|Glyma.01G008500.1|m.164:307-559;PF00390.16|malic|Malic enzyme, N-terminal domain|Glyma.01G008500.1|m.164:116-296
Glyma.01G008700	0.316008598114586	0.792291043214289	-1.29921567664794	3.45586240908598e-09	5.87101381269498e-09	down	yes	0.302926412151805	0.26037579272798	0.384723589463973	0.750807259329421	0.795236294305879	0.830829576007567	Gm01	846691	858947	-	Glyma.01G008700	--	GO:0031047|gene silencing by RNA	--	GO:0003723|RNA binding; GO:0003968|RNA-directed 5'-3' RNA polymerase activity	ko:K11699|RDR,RDRP	--	2967	XP_006572940.1	XP_006572940.1 probable RNA-dependent RNA polymerase 5 [Glycine max]	sp|O82188|RDR5_ARATH	sp|O82188|RDR5_ARATH Probable RNA-dependent RNA polymerase 5 OS=Arabidopsis thaliana GN=RDR5 PE=2 SV=2	_	_	_	_	_	PF05183.9|RdRP|RNA dependent RNA polymerase|Glyma.01G008700.1|m.166:210-842
Glyma.01G009000	0.0115544070970008	1.70273992848787	-6.31217941290925	7.38627954713052e-11	1.3343468681279e-10	down	yes	0.0346632212910025	0	0	1.55221451456331	1.65799961014528	1.89800566075503	Gm01	887650	888252	-	Glyma.01G009000	--	--	--	--	--	--	603	XP_003516814.1	XP_003516814.1 uncharacterized protein LOC100802495 [Glycine max]	_	_	_	_	_	_	_	PF05553.8|DUF761|Cotton fibre expressed protein|Glyma.01G009000.1|m.174:162-184
Glyma.01G009400	2.16563198977983	8.06355107638735	-1.89176882511095	2.13340872744392e-85	1.38514817207799e-84	down	yes	2.30045693854925	2.30384842573198	1.89259060505825	8.19520297931872	7.8566168277086	8.13883342213474	Gm01	925259	930512	-	Glyma.01G009400	--	--	--	--	--	--	2853	XP_003517646.1	XP_003517646.1 protein unc-13 homolog isoform X1 [Glycine max]	_	_	_	_	_	_	_	PF05664.8|DUF810|Plant family of unknown function (DUF810)|Glyma.01G009400.2|m.179:33-715
Glyma.01G009700	6.26367025882406	24.5611603926679	-1.96958438282423	1.87095006016038e-156	2.19688422225918e-155	down	yes	6.40396570373337	6.36364054651306	6.02340452622574	24.2521111725029	24.7899294126409	24.64144059286	Gm01	957982	961316	+	Glyma.01G009700	--	--	--	--	--	--	1614	XP_014620666.1	XP_014620666.1 uncharacterized protein LOC100812276 [Glycine max]	_	_	_	_	_	_	_	_
Glyma.01G009900	1.47880527532662	5.15224535160253	-1.79384363912296	8.02070686418445e-32	2.47552947035992e-31	down	yes	1.76088405663298	1.46875035987616	1.20678140947073	5.27046456572907	5.17753007360684	5.00874141547169	Gm01	972267	976144	-	Glyma.01G009900	--	GO:0009658|chloroplast organization; GO:0009853|photorespiration; GO:0097339|glycolate transmembrane transport; GO:1901975|glycerate transmembrane transport	GO:0009507|chloroplast; GO:0009706|chloroplast inner membrane; GO:0009941|chloroplast envelope; GO:0016020|membrane; GO:0016021|integral component of membrane	GO:0043879|glycolate transmembrane transporter activity; GO:1901974|glycerate transmembrane transporter activity	--	--	1371	XP_003516843.1	XP_003516843.1 plastidal glycolate/glycerate translocator 1, chloroplastic [Glycine max]	sp|Q9FVQ4|PLGG1_ARATH	sp|Q9FVQ4|PLGG1_ARATH Plastidal glycolate/glycerate translocator 1, chloroplastic OS=Arabidopsis thaliana GN=PLGG1 PE=1 SV=1	_	_	_	_	_	PF04172.13|LrgB|LrgB-like family|Glyma.01G009900.1|m.184:220-444
Glyma.01G010000	0.45543083402981	1.53348357717287	-1.72955143740468	8.77585480573225e-15	1.81189961760095e-14	down	yes	0.446461038848283	0.487682611602954	0.432148851638192	1.30654995023676	1.74449092554816	1.54940985573368	Gm01	978203	983168	-	Glyma.01G010000	--	GO:0006744|ubiquinone biosynthetic process	GO:0005777|peroxisome	GO:0005524|ATP binding; GO:0016405|CoA-ligase activity	ko:K01904|4CL	ko00130|Ubiquinone and other terpenoid-quinone biosynthesis; ko00360|Phenylalanine metabolism; ko00940|Phenylpropanoid biosynthesis; ko01100|Metabolic pathways; ko01110|Biosynthesis of secondary metabolites	1662	XP_003517649.2	XP_003517649.2 4-coumarate--CoA ligase-like 6 [Glycine max]	sp|Q84P24|4CLL6_ARATH	sp|Q84P24|4CLL6_ARATH 4-coumarate--CoA ligase-like 6 OS=Arabidopsis thaliana GN=4CLL6 PE=2 SV=2	_	_	_	_	_	PF00501.25|AMP-binding|AMP-binding enzyme|Glyma.01G010000.1|m.185:51-455;PF13193.3|AMP-binding_C|AMP-binding enzyme C-terminal domain|Glyma.01G010000.1|m.185:465-539
Glyma.01G010200	0.320767344215549	28.6588833597412	-6.43752509504037	0	0	down	yes	0.409841616440677	0.227630042517494	0.324830373688476	27.345454409798	30.4179534358918	28.2132422335337	Gm01	998077	1001930	-	Glyma.01G010200	--	GO:0019253|reductive pentose-phosphate cycle	GO:0009507|chloroplast	GO:0005524|ATP binding; GO:0008974|phosphoribulokinase activity	ko:K00855|PRK,prkB	ko00710|Carbon fixation in photosynthetic organisms; ko01100|Metabolic pathways; ko01120|Microbial metabolism in diverse environments; ko01200|Carbon metabolism	1224	XP_003516852.1	XP_003516852.1 phosphoribulokinase, chloroplastic [Glycine max]	sp|P27774|KPPR_MESCR	sp|P27774|KPPR_MESCR Phosphoribulokinase, chloroplastic OS=Mesembryanthemum crystallinum PE=2 SV=1	_	_	_	_	_	PF00485.15|PRK|Phosphoribulokinase / Uridine kinase family|Glyma.01G010200.1|m.187:64-262
Glyma.01G010300	21.8164851868308	67.2484397642141	-1.6236354865402	2.14831296005813e-137	2.20152570747795e-136	down	yes	22.1808862240455	21.6684119811821	21.6001573552649	67.0680413266638	68.9820593043381	65.6952186616405	Gm01	1006222	1011450	-	Glyma.01G010300	--	GO:0015031|protein transport	GO:0005739|mitochondrion; GO:0005794|Golgi apparatus; GO:0005886|plasma membrane; GO:0016021|integral component of membrane; GO:0030658|transport vesicle membrane	--	ko:K19995|SCAMP	--	810	NP_001241214.1	NP_001241214.1 uncharacterized protein LOC100780723 [Glycine max]	sp|Q9C6X2|SCAM4_ARATH	sp|Q9C6X2|SCAM4_ARATH Secretory carrier-associated membrane protein 4 OS=Arabidopsis thaliana GN=SCAMP4 PE=1 SV=1	_	_	_	_	_	PF04144.10|SCAMP|SCAMP family|Glyma.01G010300.1|m.188:97-267
Glyma.01G010400	86.1775974413443	31.5314853850431	1.45022967504774	1.61679042145655e-129	1.54948410163117e-128	up	yes	86.353171511616	88.4161549668423	83.7634658455746	31.5938550138202	31.1453685873959	31.8552325539131	Gm01	1013988	1018150	+	Glyma.01G010400	--	GO:0006364|rRNA processing; GO:0010501|RNA secondary structure unwinding	GO:0005730|nucleolus; GO:0005737|cytoplasm; GO:0005829|cytosol	GO:0003723|RNA binding; GO:0003724|RNA helicase activity; GO:0005524|ATP binding	ko:K14811|DBP3	--	1614	NP_001237872.2	NP_001237872.2 DEAD-box RNA helicase [Glycine max]	sp|Q6YS30|RH5_ORYSJ	sp|Q6YS30|RH5_ORYSJ DEAD-box ATP-dependent RNA helicase 5 OS=Oryza sativa subsp. japonica GN=Os07g0301200 PE=2 SV=1	_	_	_	_	_	PF00270.26|DEAD|DEAD/DEAH box helicase|Glyma.01G010400.1|m.190:142-308;PF00271.28|Helicase_C|Helicase conserved C-terminal domain|Glyma.01G010400.1|m.190:353-462
Glyma.01G010500	49.7585915801622	1.29987293553393	5.24773678546653	0	0	up	yes	50.9023287619321	47.9445306742467	50.4289153043079	1.27467523911444	1.20471847608609	1.42022509140125	Gm01	1023635	1026439	+	Glyma.01G010500	--	GO:0007165|signal transduction; GO:0009626|plant-type hypersensitive response	GO:0005886|plasma membrane; GO:0012505|endomembrane system; GO:0019897|extrinsic component of plasma membrane	GO:0000166|nucleotide binding; GO:0005524|ATP binding; GO:0043531|ADP binding	ko:K13457|RPM1,RPS3	ko04626|Plant-pathogen interaction	2805	NP_001235671.1	NP_001235671.1 NBS-LRR type disease resistance protein [Glycine max]	sp|Q39214|RPM1_ARATH	sp|Q39214|RPM1_ARATH Disease resistance protein RPM1 OS=Arabidopsis thaliana GN=RPM1 PE=1 SV=1	_	_	_	_	_	PF00931.19|NB-ARC|NB-ARC domain|Glyma.01G010500.1|m.192:158-446
Glyma.01G010700	3.55578103420081	0.128013161111485	4.69134035742683	8.68452694434633e-12	1.61754770622606e-11	up	yes	3.64183442697814	3.82476160141327	3.20074707421102	0.0263565041121204	0.140763641663865	0.21691933755847	Gm01	1034124	1037996	+	Glyma.01G010700	--	GO:0007165|signal transduction; GO:0009626|plant-type hypersensitive response	GO:0005886|plasma membrane; GO:0012505|endomembrane system; GO:0019897|extrinsic component of plasma membrane	GO:0000166|nucleotide binding; GO:0005524|ATP binding; GO:0043531|ADP binding	ko:K13457|RPM1,RPS3	ko04626|Plant-pathogen interaction	2841	XP_003517650.1	XP_003517650.1 disease resistance protein RPM1 [Glycine max]	sp|Q39214|RPM1_ARATH	sp|Q39214|RPM1_ARATH Disease resistance protein RPM1 OS=Arabidopsis thaliana GN=RPM1 PE=1 SV=1	_	_	_	_	_	PF00931.19|NB-ARC|NB-ARC domain|Glyma.01G010700.1|m.197:168-456
Glyma.01G011100	77.9650256850185	37.2871573513736	1.06394644492686	7.66264253464577e-63	3.82665772600344e-62	up	yes	78.6837657341542	79.8376681611111	75.3736431597901	37.632899435408	36.5980921696797	37.6304804490332	Gm01	1061904	1066236	+	Glyma.01G011100	--	GO:0006511|ubiquitin-dependent protein catabolic process; GO:0043248|proteasome assembly	GO:0000502|proteasome complex; GO:0005634|nucleus; GO:0005829|cytosol; GO:0008541|proteasome regulatory particle, lid subcomplex	GO:0005198|structural molecule activity	ko:K03039|PSMD13,RPN9	ko03050|Proteasome; ko05169|Epstein-Barr virus infection	1161	NP_001240961.1	NP_001240961.1 uncharacterized protein LOC100793480 [Glycine max]	sp|Q8RWF0|PS13A_ARATH	sp|Q8RWF0|PS13A_ARATH 26S proteasome non-ATPase regulatory subunit 13 homolog A OS=Arabidopsis thaliana GN=RPN9A PE=1 SV=1	_	_	_	_	_	PF01399.24|PCI|PCI domain|Glyma.01G011100.1|m.203:238-343
Glyma.01G011200	62.5567821850206	15.9810280483557	1.96813421669006	2.12567700135448e-223	3.69612545396969e-222	up	yes	62.2492699757352	61.4965393257235	63.924537253603	15.7384471682462	15.682574170992	16.5220628058288	Gm01	1071494	1077274	-	Glyma.01G011200	--	GO:0007188|adenylate cyclase-modulating G protein-coupled receptor signaling pathway; GO:0009617|response to bacterium; GO:0009723|response to ethylene; GO:2000280|regulation of root development	GO:0005634|nucleus; GO:0005834|heterotrimeric G-protein complex	GO:0001664|G protein-coupled receptor binding; GO:0003924|GTPase activity; GO:0005525|GTP binding; GO:0031683|G-protein beta/gamma-subunit complex binding; GO:0046872|metal ion binding	--	--	2583	XP_003516883.1	XP_003516883.1 extra-large guanine nucleotide-binding protein 3 [Glycine max]	sp|Q9C516|XLG3_ARATH	sp|Q9C516|XLG3_ARATH Extra-large guanine nucleotide-binding protein 3 OS=Arabidopsis thaliana GN=XLG3 PE=1 SV=1	_	_	_	_	_	PF00503.17|G-alpha|G-protein alpha subunit|Glyma.01G011200.1|m.212:441-827
Glyma.01G011300	0.265684765142606	7.14676174355456	-4.6982155029257	1.73578947699041e-168	2.20984531752939e-167	down	yes	0.264435762422945	0.278647036745087	0.253971496259786	6.72385517095638	7.62203761372826	7.09439244597904	Gm01	1089568	1091385	+	Glyma.01G011300	--	GO:0009451|RNA modification	GO:0043231|intracellular membrane-bounded organelle	GO:0003723|RNA binding; GO:0004519|endonuclease activity; GO:0008270|zinc ion binding	--	--	1818	XP_006572946.1	XP_006572946.1 pentatricopeptide repeat-containing protein At1g31920 [Glycine max]	sp|Q9C6T2|PPR68_ARATH	sp|Q9C6T2|PPR68_ARATH Pentatricopeptide repeat-containing protein At1g31920 OS=Arabidopsis thaliana GN=PCMP-H11 PE=2 SV=1	_	_	_	_	_	PF13041.3|PPR_2|PPR repeat family|Glyma.01G011300.1|m.216:95-141;PF13041.3|PPR_2|PPR repeat family|Glyma.01G011300.1|m.216:297-345;PF01535.17|PPR|PPR repeat|Glyma.01G011300.1|m.216:99-127;PF01535.17|PPR|PPR repeat|Glyma.01G011300.1|m.216:170-196;PF01535.17|PPR|PPR repeat|Glyma.01G011300.1|m.216:199-227;PF01535.17|PPR|PPR repeat|Glyma.01G011300.1|m.216:272-295;PF01535.17|PPR|PPR repeat|Glyma.01G01…
Glyma.01G011600	4.02365722585315	0.0420313260878779	6.27656420407738	2.89947519379842e-41	1.05494735645983e-40	up	yes	3.63132306975425	4.17269910834486	4.26694949946034	0.0721375994051389	0.0256846182380887	0.0282717606204061	Gm01	1127035	1131260	-	Glyma.01G011600	--	GO:0007405|neuroblast proliferation; GO:0016042|lipid catabolic process; GO:0019369|arachidonic acid metabolic process; GO:0042136|neurotransmitter biosynthetic process	GO:0005634|nucleus; GO:0005765|lysosomal membrane; GO:0005886|plasma membrane; GO:0016021|integral component of membrane	GO:0046872|metal ion binding; GO:0047372|acylglycerol lipase activity	ko:K13806|DAGL	ko04723|Retrograde endocannabinoid signaling; ko04745|Phototransduction - fly; ko04925|Aldosterone synthesis and secretion	1557	XP_003517654.1	XP_003517654.1 uncharacterized protein LOC100808014 [Glycine max]	sp|Q8NCG7|DGLB_HUMAN	sp|Q8NCG7|DGLB_HUMAN Sn1-specific diacylglycerol lipase beta OS=Homo sapiens GN=DAGLB PE=1 SV=2	_	_	_	_	_	PF01764.22|Lipase_3|Lipase (class 3)|Glyma.01G011600.1|m.220:145-276
Glyma.01G011700	0.245611472827731	1.059092721899	-2.06436248617094	3.47629643433598e-16	7.5097852451903e-16	down	yes	0.263991590976276	0.282269862259975	0.190572965246942	1.03843842947546	1.16863104765009	0.970208688571456	Gm01	1135038	1138137	+	Glyma.01G011700	--	GO:0009451|RNA modification	GO:0043231|intracellular membrane-bounded organelle	GO:0003723|RNA binding; GO:0004519|endonuclease activity; GO:0008270|zinc ion binding	--	--	1923	XP_006572948.1	XP_006572948.1 pentatricopeptide repeat-containing protein At1g31920 [Glycine max]	sp|Q9C6T2|PPR68_ARATH	sp|Q9C6T2|PPR68_ARATH Pentatricopeptide repeat-containing protein At1g31920 OS=Arabidopsis thaliana GN=PCMP-H11 PE=2 SV=1	_	_	_	_	_	PF13041.3|PPR_2|PPR repeat family|Glyma.01G011700.4|m.226:95-141;PF13041.3|PPR_2|PPR repeat family|Glyma.01G011700.4|m.226:297-344;PF01535.17|PPR|PPR repeat|Glyma.01G011700.4|m.226:99-127;PF01535.17|PPR|PPR repeat|Glyma.01G011700.4|m.226:170-196;PF01535.17|PPR|PPR repeat|Glyma.01G011700.4|m.226:199-227;PF01535.17|PPR|PPR repeat|Glyma.01G011700.4|m.226:272-295;PF01535.17|PPR|PPR repeat|Glyma.01G01…
Glyma.01G011900	1.29102067856223	9.38313209217404	-2.85196240484432	1.16091176730165e-167	1.46712512785173e-166	down	yes	1.3971625888489	1.30064887749221	1.17525056934558	9.19826242614132	9.37370887160461	9.57742497877619	Gm01	1145194	1151270	-	Glyma.01G011900	--	--	--	--	--	--	2259	XP_003517655.1	XP_003517655.1 uncharacterized protein LOC100808539 [Glycine max]	_	_	_	_	_	_	_	PF13962.3|PGG|Domain of unknown function|Glyma.01G011900.1|m.234:595-706;PF12796.4|Ank_2|Ankyrin repeats (3 copies)|Glyma.01G011900.1|m.234:126-211;PF13961.3|DUF4219|Domain of unknown function (DUF4219)|Glyma.01G011900.1|m.234:16-42
Glyma.01G012000	0.755103734003688	3.15155122241227	-2.0469053246615	3.11003782042356e-62	1.54151061995192e-61	down	yes	0.791159457378157	0.757705596072218	0.716446148560688	3.37709000731668	3.02739796946966	3.05016569045046	Gm01	1161855	1165130	+	Glyma.01G012000	--	--	--	--	ko:K19613|SHOC2,SUR8	ko04014|Ras signaling pathway	3276	XP_006572949.1	XP_006572949.1 putative disease resistance protein RGA3 [Glycine max]	_	_	_	_	_	_	_	PF00931.19|NB-ARC|NB-ARC domain|Glyma.01G012000.1|m.235:172-227;PF00931.19|NB-ARC|NB-ARC domain|Glyma.01G012000.1|m.235:244-418;PF13855.3|LRR_8|Leucine rich repeat|Glyma.01G012000.1|m.235:550-603
Glyma.01G012100	0.106419924134131	126.256899862068	-10.0829227966276	5.29872106546432e-62	2.61731151037834e-61	down	yes	0.0730836448897711	0.0369012465619587	0.209274880950663	122.638080773317	126.486529349424	129.646089463464	Gm01	1167086	1172007	-	Glyma.01G012100	--	GO:0007216|G protein-coupled glutamate receptor signaling pathway; GO:0007405|neuroblast proliferation; GO:0019369|arachidonic acid metabolic process; GO:0042136|neurotransmitter biosynthetic process; GO:0046340|diacylglycerol catabolic process; GO:0071926|endocannabinoid signaling pathway; GO:0098921|retrograde trans-synaptic signaling by endocannabinoid	GO:0005886|plasma membrane; GO:0016021|integral component of membrane; GO:0043196|varicosity; GO:0045211|postsynaptic membrane	GO:0046872|metal ion binding; GO:0047372|acylglycerol lipase activity	--	--	1716	XP_003516907.1	XP_003516907.1 uncharacterized protein LOC100807640 isoform X1 [Glycine max]	sp|Q9Y4D2|DGLA_HUMAN	sp|Q9Y4D2|DGLA_HUMAN Sn1-specific diacylglycerol lipase alpha OS=Homo sapiens GN=DAGLA PE=1 SV=3	_	_	_	_	_	PF01764.22|Lipase_3|Lipase (class 3)|Glyma.01G012100.1|m.237:149-288
Glyma.01G012200	0	0.915209800657397	-6.5317086432706	3.50491881319137e-14	7.0931949650017e-14	down	yes	0	0	0	0.987326320972234	0.829629425177757	0.928673655822201	Gm01	1184533	1187415	-	Glyma.01G012200	--	--	--	--	--	--	1422	KRH74315.1	KRH74315.1 hypothetical protein GLYMA_01G012200, partial [Glycine max]	_	_	_	_	_	_	_	PF01764.22|Lipase_3|Lipase (class 3)|Glyma.01G012200.1|m.238:49-189
Glyma.01G012400	20.684969278241	6.80189465380705	1.6031520779121	1.22647150011071e-61	6.02879579351241e-61	up	yes	20.7992102888997	20.1843834707985	21.0713140750247	6.34722253635732	7.53310289700405	6.52535852805978	Gm01	1200661	1204033	+	Glyma.01G012400	--	GO:0009611|response to wounding; GO:0010193|response to ozone; GO:0010224|response to UV-B	GO:0009507|chloroplast	--	--	--	1221	NP_001242537.2	NP_001242537.2 uncharacterized protein LOC100810147 [Glycine max]	sp|Q9LVJ0|UVB31_ARATH	sp|Q9LVJ0|UVB31_ARATH UV-B-induced protein At3g17800, chloroplastic OS=Arabidopsis thaliana GN=At3g17800 PE=2 SV=1	_	_	_	_	_	PF05542.8|DUF760|Protein of unknown function (DUF760)|Glyma.01G012400.1|m.243:136-261
Glyma.01G013000	0.385842788261035	2.06794586011514	-2.39215859328629	2.5983419596985e-09	4.43541824543511e-09	down	yes	0.232243582649717	0.588451878508034	0.336832903625353	2.45814334942663	2.10053477881678	1.645159452102	Gm01	1234458	1234952	+	Glyma.01G013000	--	--	--	--	--	--	495	XP_006573927.1	XP_006573927.1 ankyrin repeat-containing protein NPR4, partial [Glycine max]	_	_	_	_	_	_	_	PF13962.3|PGG|Domain of unknown function|Glyma.01G013000.1|m.248:7-118
Glyma.01G013500	0.0126672203072782	1.49658440454824	-6.05453020669495	7.47808136639276e-07	1.15984301588656e-06	down	yes	0	0	0.0380016609218347	1.32193486791388	1.46139770081783	1.706420644913	Gm01	1287238	1295332	-	Glyma.01G013500	--	GO:0006468|protein phosphorylation; GO:0042742|defense response to bacterium	GO:0005886|plasma membrane; GO:0016021|integral component of membrane	GO:0004674|protein serine/threonine kinase activity; GO:0005524|ATP binding	ko:K04733|IRAK4	ko04064|NF-kappa B signaling pathway; ko04620|Toll-like receptor signaling pathway; ko04621|NOD-like receptor signaling pathway; ko04624|Toll and Imd signaling pathway; ko04722|Neurotrophin signaling pathway; ko05133|Pertussis; ko05140|Leishmaniasis; ko05142|Chagas disease (American trypanosomiasis); ko05145|Toxoplasmosis; ko05152|Tuberculosis; ko05162|Measles; ko05164|Influenza A	2025	XP_003517662.1	XP_003517662.1 putative receptor-like protein kinase At4g00960 [Glycine max]	sp|O65468|CRK8_ARATH	sp|O65468|CRK8_ARATH Cysteine-rich receptor-like protein kinase 8 OS=Arabidopsis thaliana GN=CRK8 PE=3 SV=2	_	_	_	_	_	PF07714.14|Pkinase_Tyr|Protein tyrosine kinase|Glyma.01G013500.1|m.253:346-609;PF00069.22|Pkinase|Protein kinase domain|Glyma.01G013500.1|m.253:344-552;PF01657.14|Stress-antifung|Salt stress response/antifungal|Glyma.01G013500.1|m.253:47-142;PF01657.14|Stress-antifung|Salt stress response/antifungal|Glyma.01G013500.1|m.253:161-255
Glyma.01G013800	6.64640573353678	2.32781582131847	1.5095820985665	1.80542191190982e-32	5.64868409896941e-32	up	yes	6.86812872533505	6.41488118525198	6.65620729002331	2.64252092340497	2.1347482524931	2.20617828805733	Gm01	1316669	1318354	+	Glyma.01G013800	--	GO:0006457|protein folding	--	GO:0051082|unfolded protein binding	--	--	1686	XP_003517663.1	XP_003517663.1 uncharacterized protein LOC100813361 [Glycine max]	sp|P50027|DNAJH_SYNY3	sp|P50027|DNAJH_SYNY3 DnAJ-like protein slr0093 OS=Synechocystis sp. (strain PCC 6803 / Kazusa) GN=slr0093 PE=4 SV=1	_	_	_	_	_	PF11926.5|DUF3444|Domain of unknown function (DUF3444)|Glyma.01G013800.1|m.258:334-533;PF00226.28|DnaJ|DnaJ domain|Glyma.01G013800.1|m.258:59-120
Glyma.01G014000	16.9200170011779	7.89022311835804	1.09961811837534	6.36647291509433e-43	2.37788832852385e-42	up	yes	17.6237388924939	16.7652882789292	16.3710238321107	7.19345310958215	8.12446479206202	8.35275145342996	Gm01	1340256	1344313	-	Glyma.01G014000	--	GO:0030244|cellulose biosynthetic process; GO:0071555|cell wall organization	GO:0000139|Golgi membrane; GO:0016021|integral component of membrane	GO:0016760|cellulose synthase (UDP-forming) activity	ko:K20924|CSLD	--	3357	XP_006572955.1	XP_006572955.1 cellulose synthase-like protein D2 [Glycine max]	sp|A2YU42|CSLD2_ORYSI	sp|A2YU42|CSLD2_ORYSI Cellulose synthase-like protein D2 OS=Oryza sativa subsp. indica GN=CSLD2 PE=3 SV=1	_	_	_	_	_	PF03552.11|Cellulose_synt|Cellulose synthase|Glyma.01G014000.1|m.266:347-1106;PF14570.3|zf-RING_4|RING/Ubox like zinc-binding domain|Glyma.01G014000.1|m.266:107-156;PF13632.3|Glyco_trans_2_3|Glycosyl transferase family group 2|Glyma.01G014000.1|m.266:811-926
Glyma.01G014100	7.57374197002221	18.0322104357264	-1.25039431696302	9.20409890031278e-49	3.76454854499738e-48	down	yes	7.9492196855473	7.61525960422162	7.15674662029772	17.8326621039287	17.5450494039462	18.7189197993044	Gm01	1354752	1359296	-	Glyma.01G014100	--	--	--	GO:0016787|hydrolase activity	--	--	1224	XP_006572957.1	XP_006572957.1 alpha/beta hydrolase domain-containing protein 17B isoform X1 [Glycine max]	sp|Q7ZVZ7|AB17C_DANRE	sp|Q7ZVZ7|AB17C_DANRE Protein ABHD17C OS=Danio rerio GN=abhd17c PE=2 SV=1	_	_	_	_	_	PF01738.15|DLH|Dienelactone hydrolase family|Glyma.01G014100.1|m.275:122-225
Glyma.01G014200	64.73577666343	7.22318614204464	3.16208290533824	0	0	up	yes	64.7322064189359	65.2355511748115	64.2395723965426	7.38184526200364	6.99914240654008	7.28857075759019	Gm01	1375556	1384299	-	Glyma.01G014200	--	GO:0016024|CDP-diacylglycerol biosynthetic process	GO:0009570|chloroplast stroma	GO:0004366|glycerol-3-phosphate O-acyltransferase activity; GO:0102420|sn-1-glycerol-3-phosphate C16:0-DCA-CoA acyl transferase activity	ko:K00630|ATS1	ko00561|Glycerolipid metabolism; ko00564|Glycerophospholipid metabolism; ko01100|Metabolic pathways; ko01110|Biosynthesis of secondary metabolites	1377	XP_003516958.1	XP_003516958.1 glycerol-3-phosphate acyltransferase, chloroplastic [Glycine max]	sp|Q43822|PLSB_PHAVU	sp|Q43822|PLSB_PHAVU Glycerol-3-phosphate acyltransferase, chloroplastic OS=Phaseolus vulgaris GN=PLSB PE=2 SV=1	_	_	_	_	_	PF14829.3|GPAT_N|Glycerol-3-phosphate acyltransferase N-terminal|Glyma.01G014200.1|m.279:94-169;PF01553.18|Acyltransferase|Acyltransferase|Glyma.01G014200.1|m.279:210-365
Glyma.01G014600	0.0320206011896439	1.55782831428951	-5.22152697211181	1.45490152869676e-48	5.92884845494578e-48	down	yes	0.0264581296689551	0.0587804160424921	0.0108232578574846	1.59551933469113	1.52708060295431	1.55088500522308	Gm01	1407341	1413045	+	Glyma.01G014600	--	GO:0006351|transcription, DNA-templated; GO:0006355|regulation of transcription, DNA-templated	GO:0005634|nucleus	GO:0008289|lipid binding; GO:0043565|sequence-specific DNA binding	--	--	2370	NP_001352051.1	NP_001352051.1 homeobox-leucine zipper protein HDG5-like [Glycine max]	sp|Q336P2|ROC3_ORYSJ	sp|Q336P2|ROC3_ORYSJ Homeobox-leucine zipper protein ROC3 OS=Oryza sativa subsp. japonica GN=ROC3 PE=2 SV=1	_	_	_	_	_	PF01852.16|START|START domain|Glyma.01G014600.1|m.290:286-510;PF00046.26|Homeobox|Homeobox domain|Glyma.01G014600.1|m.290:86-141
Glyma.01G014700	18.3307505769138	4.09535369175535	2.15947425488869	2.81844091716008e-142	2.97585567794387e-141	up	yes	18.178481100878	18.0731596412315	18.740610988632	3.85343800826877	4.52091173787262	3.91171132912465	Gm01	1430587	1436125	+	Glyma.01G014700	--	GO:0006351|transcription, DNA-templated; GO:0006355|regulation of transcription, DNA-templated; GO:0045815|positive regulation of gene expression, epigenetic; GO:0048439|flower morphogenesis	GO:0000792|heterochromatin; GO:0005634|nucleus	GO:0032454|histone demethylase activity (H3-K9 specific); GO:0046872|metal ion binding; GO:0051213|dioxygenase activity	--	--	2655	XP_014622048.1	XP_014622048.1 jmjC domain-containing protein isoform X2 [Glycine max]	sp|Q336N8|JM706_ORYSJ	sp|Q336N8|JM706_ORYSJ Lysine-specific demethylase JMJ706 OS=Oryza sativa subsp. japonica GN=JMJ706 PE=2 SV=1	_	_	_	_	_	PF02373.19|JmjC|JmjC domain, hydroxylase|Glyma.01G014700.1|m.299:290-413;PF02375.14|JmjN|jmjN domain|Glyma.01G014700.1|m.299:114-146;PF02928.13|zf-C5HC2|C5HC2 zinc finger|Glyma.01G014700.1|m.299:510-561
Glyma.01G015200	2.80391062724474	0.960067627591805	1.53641927539074	4.11073571947683e-12	7.74270564028692e-12	up	yes	2.41398412671179	2.64500785730248	3.35273989771996	1.04861429508736	0.705234605958475	1.12635398172958	Gm01	1503861	1506620	-	Glyma.01G015200	--	GO:0000303|response to superoxide; GO:0006809|nitric oxide biosynthetic process; GO:0006970|response to osmotic stress; GO:0009414|response to water deprivation; GO:0009651|response to salt stress; GO:0009723|response to ethylene; GO:0009793|embryo development ending in seed dormancy; GO:0009816|defense response to bacterium, incompatible interaction; GO:0009867|jasmonic acid mediated signaling p…	GO:0005634|nucleus; GO:0005737|cytoplasm; GO:0016363|nuclear matrix	GO:0003950|NAD+ ADP-ribosyltransferase activity	--	--	1446	KHN04854.1	KHN04854.1 Inactive poly [ADP-ribose] polymerase RCD1 [Glycine soja]	sp|Q8RY59|RCD1_ARATH	sp|Q8RY59|RCD1_ARATH Inactive poly [ADP-ribose] polymerase RCD1 OS=Arabidopsis thaliana GN=RCD1 PE=1 SV=1	_	_	_	_	_	_
Glyma.01G015300	26.357180551128	8.06511495689438	1.70718860853382	3.41283945372397e-54	1.51217133059513e-53	up	yes	26.1183780384047	26.9476228572005	26.0055407577788	8.63240376715744	7.7702624216394	7.7926786818863	Gm01	1510084	1511069	-	Glyma.01G015300	--	--	--	--	--	--	579	NP_001237318.2	NP_001237318.2 uncharacterized protein LOC100500391 [Glycine max]	_	_	_	_	_	_	_	_
Glyma.01G015400	6.09095355538594	15.2888311982308	-1.32631478490274	3.86791880852979e-16	8.34377102518542e-16	down	yes	6.91329734399158	5.82501910070137	5.53454422146487	17.8490229969994	15.4487005535071	12.5687700441859	Gm01	1512890	1513479	+	Glyma.01G015400	--	--	--	--	--	--	387	XP_003516991.1	XP_003516991.1 uncharacterized protein LOC100808005 [Glycine max]	_	_	_	_	_	_	_	_
Glyma.01G016500	0.0927180097215775	4.83093201059285	-5.55852377303433	8.31300886996856e-206	1.308179108154e-204	down	yes	0.0837193155079087	0.0608707986011097	0.133563915055714	4.95859796776194	4.82667814945534	4.70751991456126	Gm01	1576652	1585553	+	Glyma.01G016500	--	--	GO:0016020|membrane; GO:0016021|integral component of membrane	GO:0005524|ATP binding; GO:0042626|ATPase-coupled transmembrane transporter activity	ko:K05658|ABCB1,CD243	ko02010|ABC transporters; ko04976|Bile secretion; ko05206|MicroRNAs in cancer	3741	XP_003517674.1	XP_003517674.1 ABC transporter B family member 2 [Glycine max]	sp|Q8LPK2|AB2B_ARATH	sp|Q8LPK2|AB2B_ARATH ABC transporter B family member 2 OS=Arabidopsis thaliana GN=ABCB2 PE=1 SV=3	_	_	_	_	_	PF00664.20|ABC_membrane|ABC transporter transmembrane region|Glyma.01G016500.1|m.330:46-314;PF00664.20|ABC_membrane|ABC transporter transmembrane region|Glyma.01G016500.1|m.330:685-955;PF00005.24|ABC_tran|ABC transporter|Glyma.01G016500.1|m.330:385-533;PF00005.24|ABC_tran|ABC transporter|Glyma.01G016500.1|m.330:1021-1169
Glyma.01G016900	28.0603963455399	10.5291325846286	1.41329330248133	1.26358379417729e-50	5.32748816965155e-50	up	yes	25.6683168963437	27.1697871256029	31.3430850146731	10.8835506079265	10.1398243599524	10.5640227860069	Gm01	1617490	1621758	-	Glyma.01G016900	--	--	GO:0005634|nucleus; GO:0005730|nucleolus	GO:0003723|RNA binding	ko:K14837|NOP12	--	1548	XP_003517031.1	XP_003517031.1 RNA-binding protein 34 [Glycine max]	sp|P42696|RBM34_HUMAN	sp|P42696|RBM34_HUMAN RNA-binding protein 34 OS=Homo sapiens GN=RBM34 PE=1 SV=2	_	_	_	_	_	PF00076.19|RRM_1|RNA recognition motif. (a.k.a. RRM, RBD, or RNP domain)|Glyma.01G016900.1|m.338:191-232;PF00076.19|RRM_1|RNA recognition motif. (a.k.a. RRM, RBD, or RNP domain)|Glyma.01G016900.1|m.338:302-375
Glyma.01G017100	322.385556070404	14.6330672143223	4.46054217283966	0	0	up	yes	322.45860233	324.985342338203	319.71272354301	15.5165571733807	14.6633485521248	13.7192959174614	Gm01	1636563	1639525	+	Glyma.01G017100	--	--	--	--	--	--	900	XP_003517041.1	XP_003517041.1 cinnamoyl-CoA reductase-like SNL6 [Glycine max]	_	_	_	_	_	_	_	PF01073.16|3Beta_HSD|3-beta hydroxysteroid dehydrogenase/isomerase family|Glyma.01G017100.1|m.340:14-172;PF13460.3|NAD_binding_10|NAD(P)H-binding|Glyma.01G017100.1|m.340:17-132;PF01370.18|Epimerase|NAD dependent epimerase/dehydratase family|Glyma.01G017100.1|m.340:13-190
Glyma.01G017300	7.1703482507054	3.51606529932682	1.02599462499577	1.47420673726472e-14	3.02234305689198e-14	up	yes	7.27272369777059	6.80066721296599	7.43765384137963	3.69265454050854	3.37823098647957	3.47731037099234	Gm01	1651017	1652111	-	Glyma.01G017300	--	GO:0016567|protein ubiquitination; GO:0043161|proteasome-mediated ubiquitin-dependent protein catabolic process	GO:0016021|integral component of membrane	GO:0004842|ubiquitin-protein transferase activity; GO:0046872|metal ion binding; GO:0061630|ubiquitin protein ligase activity	--	--	1095	NP_001304580.2	NP_001304580.2 putative E3 ubiquitin-protein ligase [Glycine max]	sp|Q7XLY8|ATL41_ORYSJ	sp|Q7XLY8|ATL41_ORYSJ E3 ubiquitin-protein ligase Os04g0590900 OS=Oryza sativa subsp. japonica GN=Os04g0590900 PE=2 SV=2	_	_	_	_	_	PF13639.3|zf-RING_2|Ring finger domain|Glyma.01G017300.2|m.345:141-184;PF17123.2|zf-RING_11|RING-like zinc finger|Glyma.01G017300.2|m.345:141-170;PF12678.4|zf-rbx1|RING-H2 zinc finger domain|Glyma.01G017300.2|m.345:142-184;PF13923.3|zf-C3HC4_2|Zinc finger, C3HC4 type (RING finger)|Glyma.01G017300.2|m.345:142-183;PF00097.22|zf-C3HC4|Zinc finger, C3HC4 type (RING finger)|Glyma.01G017300.2|m.345:142…
Glyma.01G017700	75.497125327603	168.244479884089	-1.15596022027428	6.70291794730814e-67	3.52138203076342e-66	down	yes	75.5085622830125	71.0530544222731	79.9297592775235	176.876219314439	167.753882074079	160.103338263748	Gm01	1692461	1694160	-	Glyma.01G017700	--	--	--	--	--	--	711	NP_001288359.1	NP_001288359.1 uncharacterized protein LOC100797900 [Glycine max]	_	_	_	_	_	_	_	PF04640.11|PLATZ|PLATZ transcription factor|Glyma.01G017700.1|m.347:89-160
Glyma.01G017800	64.4298959657606	3.48935142799719	4.20279470296751	5.63728850283671e-231	1.02036698357805e-229	up	yes	69.1463026174357	70.1516174968749	53.9917677829711	3.09769759956276	3.50847854735706	3.86187813707175	Gm01	1724691	1725490	+	Glyma.01G017800	--	--	--	--	--	--	696	XP_003517060.1	XP_003517060.1 uncharacterized protein LOC100800009 [Glycine max]	_	_	_	_	_	_	_	_
Glyma.01G018000	4.06853278077712	88.4258241962998	-4.43850875216754	0	0	down	yes	3.89653122001192	4.03388026861304	4.2751868537064	96.4180466597323	88.3750636643214	80.4843622648457	Gm01	1738924	1739926	-	Glyma.01G018000	--	--	--	--	--	--	405	NP_001336609.1	NP_001336609.1 uncharacterized protein LOC100305951 [Glycine max]	_	_	_	_	_	_	_	_
Glyma.01G018100	11.2024728236676	66.1613940183379	-2.56110318441326	1.77213591406491e-85	1.15188834414219e-84	down	yes	11.3346197288313	11.4701314728061	10.8026672693654	83.4016216342047	51.6305931281025	63.4519672927065	Gm01	1747654	1748268	+	Glyma.01G018100	--	--	--	--	--	--	615	KRH74414.1	KRH74414.1 hypothetical protein GLYMA_01G018100 [Glycine max]	_	_	_	_	_	_	_	_
Glyma.01G018300	5.68024911601427	2.05631815431564	1.46142940894744	3.69784085764518e-34	1.18823952892332e-33	up	yes	5.53342790152986	5.68503458773601	5.82228485877695	2.27532350830905	1.88723408663083	2.00639686800703	Gm01	1752712	1756258	-	Glyma.01G018300	--	GO:0006511|ubiquitin-dependent protein catabolic process; GO:0016579|protein deubiquitination	--	GO:0036459|thiol-dependent ubiquitinyl hydrolase activity	ko:K11855|USP36_42	--	2172	XP_003517073.2	XP_003517073.2 ubiquitin carboxyl-terminal hydrolase 20 [Glycine max]	sp|Q9FPS7|UBP20_ARATH	sp|Q9FPS7|UBP20_ARATH Ubiquitin carboxyl-terminal hydrolase 20 OS=Arabidopsis thaliana GN=UBP20 PE=2 SV=1	_	_	_	_	_	PF00443.26|UCH|Ubiquitin carboxyl-terminal hydrolase|Glyma.01G018300.1|m.356:116-421;PF13423.3|UCH_1|Ubiquitin carboxyl-terminal hydrolase|Glyma.01G018300.1|m.356:115-403
Glyma.01G018400	70.2493818175502	22.4644661312896	1.64440403724412	2.7781164960359e-118	2.44739848678132e-117	up	yes	72.9131904312744	73.3822899928543	64.452665028522	22.3232980675893	23.2166308935273	21.8534694327522	Gm01	1775261	1777234	+	Glyma.01G018400	--	GO:0006351|transcription, DNA-templated; GO:0009269|response to desiccation; GO:0009611|response to wounding; GO:0009737|response to abscisic acid; GO:0009738|abscisic acid-activated signaling pathway; GO:0009753|response to jasmonic acid; GO:0009963|positive regulation of flavonoid biosynthetic process; GO:0010200|response to chitin; GO:0043619|regulation of transcription from RNA polymerase II …	GO:0005634|nucleus	GO:0003677|DNA binding; GO:0003700|DNA-binding transcription factor activity; GO:0043565|sequence-specific DNA binding; GO:0046983|protein dimerization activity	ko:K13422|MYC2	ko04016|MAPK signaling pathway - plant; ko04075|Plant hormone signal transduction	1974	KRH74418.1	KRH74418.1 hypothetical protein GLYMA_01G018400 [Glycine max]	sp|Q39204|MYC2_ARATH	sp|Q39204|MYC2_ARATH Transcription factor MYC2 OS=Arabidopsis thaliana GN=MYC2 PE=1 SV=2	_	_	_	_	_	PF14215.3|bHLH-MYC_N|bHLH-MYC and R2R3-MYB transcription factors N-terminal|Glyma.01G018400.1|m.357:42-227;PF00010.23|HLH|Helix-loop-helix DNA-binding domain|Glyma.01G018400.1|m.357:474-519
Glyma.01G018700	19.7803529467928	8.06488081776677	1.29328447061435	8.26139317035893e-30	2.44913886305445e-29	up	yes	18.0516602877735	20.154697398075	21.1347011545298	8.07861965501218	8.96348892684747	7.15253387144065	Gm01	1792994	1793950	+	Glyma.01G018700	--	GO:0009960|endosperm development; GO:0080113|regulation of seed growth	GO:0043078|polar nucleus	--	--	--	957	XP_006572978.1	XP_006572978.1 protein HAIKU1 [Glycine max]	sp|O82170|IKU1_ARATH	sp|O82170|IKU1_ARATH Protein HAIKU1 OS=Arabidopsis thaliana GN=IKU1 PE=1 SV=1	_	_	_	_	_	PF05678.11|VQ|VQ motif|Glyma.01G018700.1|m.360:40-65
Glyma.01G019000	7.29226094560385	3.29199590950779	1.14500489121419	5.9492511613889e-09	1.00106949257822e-08	up	yes	7.13096906458024	9.1938093682569	5.55200440397442	3.2246475224022	3.86937049956924	2.78196970655194	Gm01	1820934	1822208	-	Glyma.01G019000	--	GO:0006839|mitochondrial transport; GO:1990575|mitochondrial L-ornithine transmembrane transport	GO:0005739|mitochondrion; GO:0005743|mitochondrial inner membrane; GO:0009507|chloroplast; GO:0009536|plastid; GO:0016021|integral component of membrane	GO:0000064|L-ornithine transmembrane transporter activity	ko:K15109|SLC25A20_29,CACT,CACL,CRC1	--	894	KRH74426.1	KRH74426.1 hypothetical protein GLYMA_01G019000 [Glycine max]	sp|Q93XM7|MCAT_ARATH	sp|Q93XM7|MCAT_ARATH Mitochondrial carnitine/acylcarnitine carrier-like protein OS=Arabidopsis thaliana GN=BOU PE=1 SV=1	_	_	_	_	_	PF00153.24|Mito_carr|Mitochondrial carrier protein|Glyma.01G019000.1|m.366:4-95;PF00153.24|Mito_carr|Mitochondrial carrier protein|Glyma.01G019000.1|m.366:103-200;PF00153.24|Mito_carr|Mitochondrial carrier protein|Glyma.01G019000.1|m.366:214-296
Glyma.01G019100	0.563650238335647	4.82614326067934	-3.07561370105094	1.09811954934382e-92	7.65927828962475e-92	down	yes	0.574675726410614	0.560812755049072	0.555462233547255	4.21762742682644	5.31266642963514	4.94813592557645	Gm01	1829482	1838531	-	Glyma.01G019100	--	GO:0005982|starch metabolic process; GO:0019252|starch biosynthetic process	GO:0009501|amyloplast; GO:0009507|chloroplast	GO:0004373|glycogen (starch) synthase activity; GO:0009011|starch synthase activity; GO:0033201|alpha-1,4-glucan synthase activity	--	--	2055	XP_006572982.1	XP_006572982.1 probable starch synthase 4, chloroplastic/amyloplastic isoform X1 [Glycine max]	sp|Q0WVX5|SSY4_ARATH	sp|Q0WVX5|SSY4_ARATH Probable starch synthase 4, chloroplastic/amyloplastic OS=Arabidopsis thaliana GN=SS4 PE=1 SV=1	_	_	_	_	_	PF08323.8|Glyco_transf_5|Starch synthase catalytic domain|Glyma.01G019100.1|m.367:194-434
Glyma.01G019200	45.9299767559465	17.5363404129643	1.38857996338932	3.06166743975376e-96	2.21389519463352e-95	up	yes	44.4600649750306	47.7968615861627	45.5330037066461	17.8134579904743	17.0813591303118	17.7142041181069	Gm01	1842039	1848683	-	Glyma.01G019200	--	GO:0006094|gluconeogenesis; GO:0009817|defense response to fungus, incompatible interaction; GO:0016036|cellular response to phosphate starvation; GO:0046686|response to cadmium ion	GO:0005634|nucleus; GO:0005730|nucleolus; GO:0005829|cytosol; GO:0016020|membrane	GO:0004612|phosphoenolpyruvate carboxykinase (ATP) activity; GO:0005524|ATP binding	ko:K01610|E4.1.1.49,pckA	ko00010|Glycolysis / Gluconeogenesis; ko00020|Citrate cycle (TCA cycle); ko00620|Pyruvate metabolism; ko00710|Carbon fixation in photosynthetic organisms; ko01100|Metabolic pathways; ko01110|Biosynthesis of secondary metabolites; ko01120|Microbial metabolism in diverse environments; ko01130|Biosynthesis of antibiotics; ko01200|Carbon metabolism	1983	XP_003517125.1	XP_003517125.1 phosphoenolpyruvate carboxykinase (ATP) [Glycine max]	sp|Q9T074|PCKA_ARATH	sp|Q9T074|PCKA_ARATH Phosphoenolpyruvate carboxykinase (ATP) OS=Arabidopsis thaliana GN=PCKA PE=1 SV=1	_	_	_	_	_	PF01293.17|PEPCK_ATP|Phosphoenolpyruvate carboxykinase|Glyma.01G019200.1|m.369:138-605
Glyma.01G019300	0.502479963106717	1.88937177331526	-1.88995481439635	4.37739358734971e-21	1.07848237918811e-20	down	yes	0.547358223425545	0.52691295384506	0.433168712049547	2.00666463191079	2.15320830427677	1.50824238375823	Gm01	1868971	1871173	-	Glyma.01G019300	--	--	--	--	--	--	2043	XP_003517133.1	XP_003517133.1 probable E3 ubiquitin-protein ligase EDA40 [Glycine max]	_	_	_	_	_	_	_	PF00092.25|VWA|von Willebrand factor type A domain|Glyma.01G019300.1|m.370:292-411;PF13519.3|VWA_2|von Willebrand factor type A domain|Glyma.01G019300.1|m.370:293-402;PF13768.3|VWA_3|von Willebrand factor type A domain|Glyma.01G019300.1|m.370:292-455;PF17123.2|zf-RING_11|RING-like zinc finger|Glyma.01G019300.1|m.370:126-155
Glyma.01G019500	9.51919070462793	28.244042552526	-1.56803170206447	1.15811913951081e-36	3.8927396766762e-36	down	yes	8.94229227682769	8.7421668154249	10.8731130216312	29.4307205258123	29.0747856044279	26.2266215273378	Gm01	1908954	1909533	+	Glyma.01G019500	--	--	GO:0005886|plasma membrane; GO:0016021|integral component of membrane	--	--	--	381	XP_003517141.1	XP_003517141.1 uncharacterized protein At5g65660 [Glycine max]	sp|Q9LSK9|Y5566_ARATH	sp|Q9LSK9|Y5566_ARATH Uncharacterized protein At5g65660 OS=Arabidopsis thaliana GN=At5g65660 PE=2 SV=1	_	_	_	_	_	_
Glyma.01G019800	4.68622278041872	17.869947168944	-1.92876971964232	6.39216852304623e-165	7.94135918564319e-164	down	yes	4.67929772567902	4.57770693153974	4.8016636840374	18.1718478884637	17.9206882377477	17.5173053806207	Gm01	1978929	1984010	-	Glyma.01G019800	--	GO:0009738|abscisic acid-activated signaling pathway; GO:0009787|regulation of abscisic acid-activated signaling pathway; GO:0071470|cellular response to osmotic stress	GO:0005886|plasma membrane	--	--	--	2580	XP_003517161.1	XP_003517161.1 glycine-rich domain-containing protein 1 isoform X1 [Glycine max]	sp|Q9ZQ47|GRDP1_ARATH	sp|Q9ZQ47|GRDP1_ARATH Glycine-rich domain-containing protein 1 OS=Arabidopsis thaliana GN=GRDP1 PE=2 SV=1	_	_	_	_	_	PF07173.9|DUF1399|Protein of unknown function (DUF1399)|Glyma.01G019800.3|m.387:12-98;PF07173.9|DUF1399|Protein of unknown function (DUF1399)|Glyma.01G019800.3|m.387:94-238
Glyma.01G020100	1.06541047529776	6.11199122944544	-2.50911354829969	3.75337963995221e-121	3.38088663177399e-120	down	yes	1.04888270207562	1.0599642414619	1.08738448235576	5.79903968261474	6.08557943862889	6.45135456709269	Gm01	2008016	2015590	+	Glyma.01G020100	--	GO:0009877|nodulation	GO:0016021|integral component of membrane	GO:0004674|protein serine/threonine kinase activity; GO:0005524|ATP binding	ko:K04733|IRAK4	ko04064|NF-kappa B signaling pathway; ko04620|Toll-like receptor signaling pathway; ko04621|NOD-like receptor signaling pathway; ko04624|Toll and Imd signaling pathway; ko04722|Neurotrophin signaling pathway; ko05133|Pertussis; ko05140|Leishmaniasis; ko05142|Chagas disease (American trypanosomiasis); ko05145|Toxoplasmosis; ko05152|Tuberculosis; ko05162|Measles; ko05164|Influenza A	2760	XP_003517193.1	XP_003517193.1 nodulation receptor kinase [Glycine max]	sp|Q8LKZ1|NORK_PEA	sp|Q8LKZ1|NORK_PEA Nodulation receptor kinase OS=Pisum sativum GN=NORK PE=1 SV=1	_	_	_	_	_	PF12819.4|Malectin_like|Carbohydrate-binding protein of the ER|Glyma.01G020100.1|m.405:42-343;PF07714.14|Pkinase_Tyr|Protein tyrosine kinase|Glyma.01G020100.1|m.405:594-862;PF00069.22|Pkinase|Protein kinase domain|Glyma.01G020100.1|m.405:593-797;PF11721.5|Malectin|Di-glucose binding within endoplasmic reticulum|Glyma.01G020100.1|m.405:193-321;PF08263.9|LRRNT_2|Leucine rich repeat N-terminal domai…
Glyma.01G020200	8.56365728573318	37.0291732896892	-2.11106924350005	3.16136137544884e-55	1.41714356246219e-54	down	yes	9.4382711786135	8.05030729647492	8.20239338211112	39.5435672087995	33.3257921639201	38.2181604963481	Gm01	2017869	2018326	-	Glyma.01G020200	--	GO:0000902|cell morphogenesis; GO:0010090|trichome morphogenesis; GO:0030041|actin filament polymerization; GO:0045010|actin nucleation; GO:0048870|cell motility; GO:0051259|protein complex oligomerization	GO:0005856|cytoskeleton; GO:0005886|plasma membrane; GO:0031209|SCAR complex; GO:0071944|cell periphery	GO:0042802|identical protein binding; GO:0044877|protein-containing complex binding	ko:K05752|C3ORF10,HSPC300	ko04810|Regulation of actin cytoskeleton	258	XP_003517200.1	XP_003517200.1 protein BRICK 1 [Glycine max]	sp|Q94JY4|BRK1_ARATH	sp|Q94JY4|BRK1_ARATH Protein BRICK 1 OS=Arabidopsis thaliana GN=BRK1 PE=1 SV=1	_	_	_	_	_	_
Glyma.01G020900	10.2269190446113	65.5433672428995	-2.67888830865038	3.91082979172344e-217	6.54902464101871e-216	down	yes	11.5545980789363	10.2106867456532	8.91547230924448	65.6650880755924	65.4213760220646	65.5436376310414	Gm01	2111904	2116318	-	Glyma.01G020900	--	--	--	GO:0008270|zinc ion binding; GO:0046029|mannitol dehydrogenase activity	ko:K00083|E1.1.1.195	ko00940|Phenylpropanoid biosynthesis; ko01100|Metabolic pathways; ko01110|Biosynthesis of secondary metabolites	1089	NP_001240222.1	NP_001240222.1 uncharacterized protein LOC100809071 [Glycine max]	sp|Q9ZRF1|MTDH_FRAAN	sp|Q9ZRF1|MTDH_FRAAN Probable mannitol dehydrogenase OS=Fragaria ananassa GN=CAD PE=2 SV=1	_	_	_	_	_	PF08240.9|ADH_N|Alcohol dehydrogenase GroES-like domain|Glyma.01G020900.1|m.417:39-152;PF00107.23|ADH_zinc_N|Zinc-binding dehydrogenase|Glyma.01G020900.1|m.417:195-318;PF01262.18|AlaDh_PNT_C|Alanine dehydrogenase/PNT, C-terminal domain|Glyma.01G020900.1|m.417:190-257
Glyma.01G021000	84.8936636462945	0.583943022971038	7.15935845834435	0	0	up	yes	87.3526175241248	85.7316821041569	81.5966913106019	0.814653917726645	0.407315237559023	0.529859913627445	Gm01	2129460	2131910	+	Glyma.01G021000	--	--	--	GO:0008270|zinc ion binding; GO:0046029|mannitol dehydrogenase activity	ko:K00083|E1.1.1.195	ko00940|Phenylpropanoid biosynthesis; ko01100|Metabolic pathways; ko01110|Biosynthesis of secondary metabolites	1080	XP_003517258.1	XP_003517258.1 probable mannitol dehydrogenase [Glycine max]	sp|Q9ZRF1|MTDH_FRAAN	sp|Q9ZRF1|MTDH_FRAAN Probable mannitol dehydrogenase OS=Fragaria ananassa GN=CAD PE=2 SV=1	_	_	_	_	_	PF08240.9|ADH_N|Alcohol dehydrogenase GroES-like domain|Glyma.01G021000.1|m.419:38-151;PF00107.23|ADH_zinc_N|Zinc-binding dehydrogenase|Glyma.01G021000.1|m.419:194-317;PF02826.16|2-Hacid_dh_C|D-isomer specific 2-hydroxyacid dehydrogenase, NAD binding domain|Glyma.01G021000.1|m.419:178-223;PF01262.18|AlaDh_PNT_C|Alanine dehydrogenase/PNT, C-terminal domain|Glyma.01G021000.1|m.419:186-256
Glyma.01G021100	2.54021079292262	0.914973110517089	1.4631331695374	4.66814183048408e-09	7.88734480090076e-09	up	yes	2.54574696366036	2.76021324283451	2.31467217227299	0.64614373431674	1.14372541154282	0.955050185691708	Gm01	2147442	2148455	+	Glyma.01G021100	--	GO:0006351|transcription, DNA-templated; GO:0006355|regulation of transcription, DNA-templated; GO:0010052|guard cell differentiation; GO:0010118|stomatal movement; GO:0045893|positive regulation of transcription, DNA-templated; GO:1902066|regulation of cell wall pectin metabolic process	GO:0005634|nucleus	GO:0003700|DNA-binding transcription factor activity; GO:0043565|sequence-specific DNA binding; GO:0046872|metal ion binding	--	--	1014	XP_003517274.1	XP_003517274.1 dof zinc finger protein DOF5.7 [Glycine max]	sp|Q9LSL6|DOF57_ARATH	sp|Q9LSL6|DOF57_ARATH Dof zinc finger protein DOF5.7 OS=Arabidopsis thaliana GN=DOF5.7 PE=2 SV=1	_	_	_	_	_	PF02701.12|zf-Dof|Dof domain, zinc finger|Glyma.01G021100.1|m.420:36-92
Glyma.01G021200	0.279425833457469	2.69960910092738	-3.22681913338225	1.04608251343859e-97	7.67535483513606e-97	down	yes	0.294947165171325	0.2859343251943	0.257396010006782	2.58870831204904	2.78394199826538	2.72617699246771	Gm01	2155650	2161608	-	Glyma.01G021200	--	GO:0007018|microtubule-based movement	GO:0005871|kinesin complex; GO:0005874|microtubule	GO:0003777|microtubule motor activity; GO:0005524|ATP binding; GO:0008017|microtubule binding; GO:0016887|ATPase activity	ko:K10406|KIFC2_3	--	3189	XP_006572992.1	XP_006572992.1 kinesin-like protein KIN-14R [Glycine max]	sp|F4IJK6|KN14R_ARATH	sp|F4IJK6|KN14R_ARATH Kinesin-like protein KIN-14R OS=Arabidopsis thaliana GN=KIN14R PE=3 SV=1	_	_	_	_	_	PF00225.20|Kinesin|Kinesin motor domain|Glyma.01G021200.1|m.422:405-720;PF16796.2|Microtub_bd|Microtubule binding|Glyma.01G021200.1|m.422:380-540;PF11721.5|Malectin|Di-glucose binding within endoplasmic reticulum|Glyma.01G021200.1|m.422:62-204
Glyma.01G022400	59.7923397179192	7.25632913086922	3.04090331008552	0	0	up	yes	61.6060708810226	62.3067691574314	55.4641791153036	7.46584342805988	7.20955327166483	7.09359069288296	Gm01	2245314	2249681	+	Glyma.01G022400	--	GO:0006468|protein phosphorylation; GO:0007166|cell surface receptor signaling pathway; GO:0009623|response to parasitic fungus; GO:0009814|defense response, incompatible interaction; GO:0071369|cellular response to ethylene stimulus	GO:0005634|nucleus; GO:0005737|cytoplasm; GO:0005829|cytosol; GO:0005886|plasma membrane; GO:0012505|endomembrane system	GO:0004675|transmembrane receptor protein serine/threonine kinase activity; GO:0005524|ATP binding; GO:0051020|GTPase binding	--	--	1359	XP_003517343.1	XP_003517343.1 receptor-like cytosolic serine/threonine-protein kinase RBK1 [Glycine max]	sp|Q8H1D6|RBK1_ARATH	sp|Q8H1D6|RBK1_ARATH Receptor-like cytosolic serine/threonine-protein kinase RBK1 OS=Arabidopsis thaliana GN=RBK1 PE=1 SV=1	_	_	_	_	_	PF00069.22|Pkinase|Protein kinase domain|Glyma.01G022400.1|m.441:140-401;PF07714.14|Pkinase_Tyr|Protein tyrosine kinase|Glyma.01G022400.1|m.441:140-402
Glyma.01G022700	1.69501378519788	5.19160275621478	-1.60917282197085	1.29417753299368e-38	4.50790785522146e-38	down	yes	1.94547925493367	1.44007241603665	1.69948968462331	5.22709839100909	5.17076940315019	5.17694047448505	Gm01	2296800	2301655	-	Glyma.01G022700	--	GO:0055085|transmembrane transport	GO:0005886|plasma membrane; GO:0016021|integral component of membrane	GO:0005215|transporter activity	--	--	2181	XP_006572997.1	XP_006572997.1 nucleobase-ascorbate transporter 11 [Glycine max]	sp|Q6SZ87|NAT11_ARATH	sp|Q6SZ87|NAT11_ARATH Nucleobase-ascorbate transporter 11 OS=Arabidopsis thaliana GN=NAT11 PE=2 SV=1	_	_	_	_	_	PF00860.17|Xan_ur_permease|Permease family|Glyma.01G022700.1|m.444:201-620
Glyma.01G022800	10.2912662491702	3.19936223798069	1.6824631471549	1.53974130499961e-49	6.37330105623368e-49	up	yes	11.2653218337233	9.8762797533092	9.73219716047821	3.42673672573131	3.05434904062644	3.11700094758431	Gm01	2305728	2312326	+	Glyma.01G022800	--	GO:0006366|transcription by RNA polymerase II	GO:0005634|nucleus	GO:0003713|transcription coactivator activity	--	--	1617	RCW19551.1	RCW19551.1 hypothetical protein GLYMA_01G022800 [Glycine max]	sp|Q9LSM5|ECD_ARATH	sp|Q9LSM5|ECD_ARATH Protein ecdysoneless homolog OS=Arabidopsis thaliana GN=At5g65490 PE=1 SV=1	_	_	_	_	_	PF07093.8|SGT1|SGT1 protein|Glyma.01G022800.1|m.445:13-498
Glyma.01G022900	4.82642243212642	2.1013417723434	1.19578012764756	8.44289364099805e-22	2.11351379058412e-21	up	yes	4.62160075292924	4.65718874745848	5.20047779599155	2.35090509323922	1.76980659788353	2.18331362590745	Gm01	2313056	2316927	-	Glyma.01G022900	--	--	GO:0005886|plasma membrane	GO:0003779|actin binding	--	--	2994	XP_003517694.1	XP_003517694.1 protein NETWORKED 2D [Glycine max]	sp|F4IJK1|NET2D_ARATH	sp|F4IJK1|NET2D_ARATH Protein NETWORKED 2D OS=Arabidopsis thaliana GN=NET2D PE=3 SV=1	_	_	_	_	_	PF07765.9|KIP1|KIP1-like protein|Glyma.01G022900.1|m.447:11-84
Glyma.01G023200	19.0025472885933	9.01795531741683	1.07448065302402	8.99480972753618e-42	3.29669390237243e-41	up	yes	18.3956271090463	18.7739602036322	19.8380545531015	9.00452575019132	8.66470596261922	9.38463423943994	Gm01	2341585	2347657	+	Glyma.01G023200	--	GO:0006811|ion transport; GO:0010020|chloroplast fission; GO:0055085|transmembrane transport	GO:0009507|chloroplast; GO:0009526|plastid envelope; GO:0016021|integral component of membrane; GO:0031969|chloroplast membrane	--	--	--	2160	XP_006573000.1	XP_006573000.1 mechanosensitive ion channel protein 2, chloroplastic isoform X1 [Glycine max]	sp|Q56X46|MSL2_ARATH	sp|Q56X46|MSL2_ARATH Mechanosensitive ion channel protein 2, chloroplastic OS=Arabidopsis thaliana GN=MSL2 PE=2 SV=1	_	_	_	_	_	PF00924.15|MS_channel|Mechanosensitive ion channel|Glyma.01G023200.1|m.451:240-446
Glyma.01G023300	16.4292738069997	39.12661421402	-1.25137238053907	5.52140276625977e-83	3.49594164125685e-82	down	yes	16.8859502355955	16.6655451068672	15.7363260785363	38.0670251592058	40.2745743598013	39.0382431230528	Gm01	2352425	2356547	-	Glyma.01G023300	--	GO:0006004|fucose metabolic process; GO:0006486|protein glycosylation	GO:0016021|integral component of membrane	GO:0016757|transferase activity, transferring glycosyl groups	--	--	1551	XP_003517397.1	XP_003517397.1 O-fucosyltransferase 39 isoform X1 [Glycine max]	sp|Q0WUZ5|OFT39_ARATH	sp|Q0WUZ5|OFT39_ARATH O-fucosyltransferase 39 OS=Arabidopsis thaliana GN=OFUT39 PE=2 SV=1	_	_	_	_	_	PF10250.6|O-FucT|GDP-fucose protein O-fucosyltransferase|Glyma.01G023300.1|m.453:102-454
Glyma.01G023500	5.73055742914776	11.7232052615637	-1.03133444095235	5.61729181135126e-15	1.16633767739847e-14	down	yes	5.05740959585897	5.7027315914909	6.4315311000934	12.8629565956839	10.7870327267426	11.5196264622647	Gm01	2376369	2381591	-	Glyma.01G023500	--	GO:0006351|transcription, DNA-templated; GO:0009266|response to temperature stimulus; GO:0009910|negative regulation of flower development; GO:0030154|cell differentiation; GO:0045892|negative regulation of transcription, DNA-templated; GO:0045944|positive regulation of transcription by RNA polymerase II; GO:0048438|floral whorl development	GO:0005634|nucleus	GO:0000900|translation repressor activity, mRNA regulatory element binding; GO:0000977|RNA polymerase II regulatory region sequence-specific DNA binding; GO:0003700|DNA-binding transcription factor activity; GO:0046983|protein dimerization activity	--	--	684	XP_003517407.1	XP_003517407.1 MADS-box protein SVP isoform X1 [Glycine max]	sp|Q9FVC1|SVP_ARATH	sp|Q9FVC1|SVP_ARATH MADS-box protein SVP OS=Arabidopsis thaliana GN=SVP PE=1 SV=1	_	_	_	_	_	PF00319.15|SRF-TF|SRF-type transcription factor (DNA-binding and dimerisation domain)|Glyma.01G023500.1|m.456:10-57;PF01486.14|K-box|K-box region|Glyma.01G023500.1|m.456:92-171
Glyma.01G024000	138.083904680825	38.4774378301875	1.84319010500536	1.6041029373013e-88	1.07531996748132e-87	up	yes	150.706366344913	146.717128330555	116.828219367008	37.6748821044197	40.6826179812383	37.0748134049044	Gm01	2464843	2465796	+	Glyma.01G024000	--	GO:0006839|mitochondrial transport; GO:0008272|sulfate transport; GO:0015709|thiosulfate transport; GO:0015729|oxaloacetate transport; GO:0035435|phosphate ion transmembrane transport; GO:0071422|succinate transmembrane transport; GO:0071423|malate transmembrane transport; GO:1902600|proton transmembrane transport	GO:0005743|mitochondrial inner membrane; GO:0016021|integral component of membrane	GO:0005310|dicarboxylic acid transmembrane transporter activity; GO:0015114|phosphate ion transmembrane transporter activity; GO:0015116|sulfate transmembrane transporter activity; GO:0015117|thiosulfate transmembrane transporter activity; GO:0015131|oxaloacetate transmembrane transporter activity; GO:0015140|malate transmembrane transporter activity; GO:0015141|succinate transmembrane transporte…	ko:K15104|SLC25A11,OGC	--	954	XP_003517430.1	XP_003517430.1 mitochondrial uncoupling protein 5 [Glycine max]	sp|Q9SJY5|PUMP5_ARATH	sp|Q9SJY5|PUMP5_ARATH Mitochondrial uncoupling protein 5 OS=Arabidopsis thaliana GN=PUMP5 PE=2 SV=1	_	_	_	_	_	PF00153.24|Mito_carr|Mitochondrial carrier protein|Glyma.01G024000.1|m.471:4-116;PF00153.24|Mito_carr|Mitochondrial carrier protein|Glyma.01G024000.1|m.471:124-218;PF00153.24|Mito_carr|Mitochondrial carrier protein|Glyma.01G024000.1|m.471:226-315
Glyma.01G024300	0.0937634848878883	7.77973766382185	-6.23020399982527	2.61366405220532e-87	1.73420685851275e-86	down	yes	0.153127636911901	0.081182742436309	0.0469800753154549	8.65700737916203	8.31313716616468	6.36906844613885	Gm01	2493037	2494922	+	Glyma.01G024300	--	--	--	--	--	--	1092	XP_006573016.1	XP_006573016.1 uncharacterized protein LOC102668432 isoform X1 [Glycine max]	_	_	_	_	_	_	_	_
Glyma.01G024600	49.6747231477772	20.9542825093922	1.24486887047976	1.11119633157112e-41	4.06703049861251e-41	up	yes	50.8046727212683	50.4560455096019	47.7634512124615	21.2873223660873	22.8656392167758	18.7098859453136	Gm01	2514067	2515921	-	Glyma.01G024600	--	--	GO:0009535|chloroplast thylakoid membrane; GO:0016021|integral component of membrane	--	--	--	627	KRH74509.1	KRH74509.1 hypothetical protein GLYMA_01G024600 [Glycine max]	sp|Q8LDD3|CUT1D_ARATH	sp|Q8LDD3|CUT1D_ARATH Protein CURVATURE THYLAKOID 1D, chloroplastic OS=Arabidopsis thaliana GN=CURT1D PE=1 SV=1	_	_	_	_	_	PF14159.3|CAAD|CAAD domains of cyanobacterial aminoacyl-tRNA synthetase|Glyma.01G024600.1|m.479:129-204
Glyma.01G024700	10.0532481174968	4.17648838437588	1.26528351199161	1.30293972019943e-21	3.24820685599196e-21	up	yes	10.2392474560483	10.4371404226128	9.48335647382939	3.77496854787638	3.82970429287037	4.92479231238088	Gm01	2538333	2540345	+	Glyma.01G024700	--	GO:0007049|cell cycle; GO:0051301|cell division	GO:0005634|nucleus	--	ko:K18810|CYCD1_2_4	--	1086	XP_006573019.1	XP_006573019.1 cyclin-D4-1 [Glycine max]	sp|Q6YXH8|CCD41_ORYSJ	sp|Q6YXH8|CCD41_ORYSJ Cyclin-D4-1 OS=Oryza sativa subsp. japonica GN=CYCD4-1 PE=2 SV=2	_	_	_	_	_	PF00134.20|Cyclin_N|Cyclin, N-terminal domain|Glyma.01G024700.1|m.480:70-200;PF02984.16|Cyclin_C|Cyclin, C-terminal domain|Glyma.01G024700.1|m.480:202-293
Glyma.01G024800	67.8134346123135	0	12.7275681296666	2.59973163034361e-36	8.68837773240225e-36	up	yes	65.0282031419208	67.5364353960061	70.8756652990137	0	0	0	Gm01	2546750	2553633	-	Glyma.01G024800	--	GO:0006002|fructose 6-phosphate metabolic process; GO:0006096|glycolytic process	GO:0009507|chloroplast	GO:0003872|6-phosphofructokinase activity; GO:0005524|ATP binding; GO:0046872|metal ion binding	ko:K00850|pfkA,PFK	ko00010|Glycolysis / Gluconeogenesis; ko00030|Pentose phosphate pathway; ko00051|Fructose and mannose metabolism; ko00052|Galactose metabolism; ko00680|Methane metabolism; ko01100|Metabolic pathways; ko01110|Biosynthesis of secondary metabolites; ko01120|Microbial metabolism in diverse environments; ko01130|Biosynthesis of antibiotics; ko01200|Carbon metabolism; ko01230|Biosynthesis of amino acid…	1665	XP_003517707.2	XP_003517707.2 ATP-dependent 6-phosphofructokinase 5, chloroplastic [Glycine max]	sp|Q8VYN6|PFKA5_ARATH	sp|Q8VYN6|PFKA5_ARATH ATP-dependent 6-phosphofructokinase 5, chloroplastic OS=Arabidopsis thaliana GN=PFK5 PE=1 SV=1	_	_	_	_	_	PF00365.17|PFK|Phosphofructokinase|Glyma.01G024800.1|m.481:199-501
Glyma.01G025100	103.199394530984	44.8178252958901	1.20310787895717	8.60893893884089e-50	3.57845691290886e-49	up	yes	97.9995342662228	104.77241781974	106.826231506989	45.2002926372693	47.5725683139959	41.6806149364051	Gm01	2601202	2601681	+	Glyma.01G025100	--	--	--	--	--	--	480	KRH74514.1	KRH74514.1 hypothetical protein GLYMA_01G025100 [Glycine max]	_	_	_	_	_	_	_	_
Glyma.01G025300	2.18312242849304	4.95371587705168	-1.17843418698878	2.0214887311008e-20	4.89197150059172e-20	down	yes	2.07659239441301	2.12976708085164	2.34300781021447	4.24425790373974	5.05391142425815	5.56297830315716	Gm01	2649014	2651794	+	Glyma.01G025300	--	GO:0016567|protein ubiquitination	--	--	--	--	1908	KHN14527.1	KHN14527.1 BTB/POZ domain-containing protein [Glycine soja]	sp|Q9C9V6|Y1790_ARATH	sp|Q9C9V6|Y1790_ARATH BTB/POZ domain-containing protein At1g67900 OS=Arabidopsis thaliana GN=At1g67900 PE=1 SV=1	_	_	_	_	_	PF03000.11|NPH3|NPH3 family|Glyma.01G025300.1|m.491:211-494
Glyma.01G025400	1.45836989844167	0	7.19807163440378	2.55819925823024e-13	5.02354535819879e-13	up	yes	1.39519465696285	1.50167878795123	1.47823625041092	0	0	0	Gm01	2683297	2684502	+	Glyma.01G025400	--	GO:0006351|transcription, DNA-templated; GO:0009734|auxin-activated signaling pathway; GO:0009735|response to cytokinin; GO:0009736|cytokinin-activated signaling pathway; GO:0009873|ethylene-activated signaling pathway; GO:0009880|embryonic pattern specification; GO:0048825|cotyledon development; GO:0090708|specification of plant organ axis polarity; GO:1905392|plant organ morphogenesis	GO:0005634|nucleus; GO:0005829|cytosol	GO:0003677|DNA binding; GO:0003700|DNA-binding transcription factor activity	--	--	1206	XP_006573022.1	XP_006573022.1 ethylene-responsive transcription factor ESR2 [Glycine max]	sp|Q9SAD4|ESR1_ARATH	sp|Q9SAD4|ESR1_ARATH Ethylene-responsive transcription factor ESR1 OS=Arabidopsis thaliana GN=ESR1 PE=1 SV=1	_	_	_	_	_	PF00847.17|AP2|AP2 domain|Glyma.01G025400.1|m.492:50-99
Glyma.01G025500	5.93476484811027	0.399601581444623	3.85932655305588	2.89958940808487e-59	1.37415497484638e-58	up	yes	5.92518883939663	6.42245695718356	5.45664874775062	0.302217492664549	0.436748273373312	0.459838978296007	Gm01	2699293	2701386	-	Glyma.01G025500	--	GO:0002229|defense response to oomycetes; GO:0002239|response to oomycetes; GO:0009617|response to bacterium; GO:0009620|response to fungus; GO:0009751|response to salicylic acid; GO:0010150|leaf senescence; GO:0046244|salicylic acid catabolic process	--	GO:0046872|metal ion binding; GO:0051213|dioxygenase activity	--	--	1053	XP_006573023.1	XP_006573023.1 protein DMR6-LIKE OXYGENASE 1 [Glycine max]	sp|Q9ZSA8|DLO1_ARATH	sp|Q9ZSA8|DLO1_ARATH Protein DMR6-LIKE OXYGENASE 1 OS=Arabidopsis thaliana GN=DLO1 PE=1 SV=1	_	_	_	_	_	PF03171.17|2OG-FeII_Oxy|2OG-Fe(II) oxygenase superfamily|Glyma.01G025500.1|m.493:206-299;PF14226.3|DIOX_N|non-haem dioxygenase in morphine synthesis N-terminal|Glyma.01G025500.1|m.493:39-143
Glyma.01G026100	510.136499070404	194.526442834119	1.39087116318583	1.20896576614112e-67	6.42080246548334e-67	up	yes	478.452953893672	498.448962144048	553.507581173491	206.209927276733	200.357346445903	177.012054779721	Gm01	2743370	2743816	+	Glyma.01G026100	--	GO:0002181|cytoplasmic translation	GO:0005829|cytosol; GO:0009506|plasmodesma; GO:0016020|membrane; GO:0022625|cytosolic large ribosomal subunit; GO:0022626|cytosolic ribosome; GO:0042788|polysomal ribosome	GO:0003723|RNA binding; GO:0003735|structural constituent of ribosome	ko:K02900|RP-L27Ae,RPL27A	ko03010|Ribosome	447	NP_001239905.1	NP_001239905.1 60S ribosomal protein L27a [Glycine max]	sp|P49637|R27A3_ARATH	sp|P49637|R27A3_ARATH 60S ribosomal protein L27a-3 OS=Arabidopsis thaliana GN=RPL27AC PE=2 SV=2	_	_	_	_	_	PF00828.16|Ribosomal_L27A|Ribosomal proteins 50S-L15, 50S-L18e, 60S-L27A|Glyma.01G026100.1|m.499:28-145
Glyma.01G026200	68.1038199763091	12.1053651400393	2.49110965778926	2.14527566803284e-175	2.87228575553286e-174	up	yes	73.4520671946779	71.838749561212	59.0206431730373	12.0710249671266	12.4698821545921	11.7751882983992	Gm01	2747139	2754697	-	Glyma.01G026200	--	GO:0006855|drug transmembrane transport	GO:0005773|vacuole; GO:0005774|vacuolar membrane; GO:0016021|integral component of membrane	GO:0015297|antiporter activity; GO:0042910|xenobiotic transmembrane transporter activity	ko:K03327|TC.MATE,SLC47A,norM,mdtK,dinF	--	1557	XP_003517712.1	XP_003517712.1 protein DETOXIFICATION 29 [Glycine max]	sp|Q38956|DTX29_ARATH	sp|Q38956|DTX29_ARATH Protein DETOXIFICATION 29 OS=Arabidopsis thaliana GN=DTX29 PE=1 SV=1	_	_	_	_	_	PF01554.15|MatE|MatE|Glyma.01G026200.1|m.500:68-228;PF01554.15|MatE|MatE|Glyma.01G026200.1|m.500:289-450
Glyma.01G026400	3.38824008870967	1.64587006246425	1.03719831605254	8.46905391483589e-10	1.47185579963182e-09	up	yes	3.83657290945856	3.35926759715211	2.96887975951833	1.63134701922732	1.92766837026597	1.37859479789946	Gm01	2764981	2766816	+	Glyma.01G026400	--	--	--	--	--	--	1836	XP_003517523.1	XP_003517523.1 uncharacterized protein LOC100779659 [Glycine max]	_	_	_	_	_	_	_	_
Glyma.01G026700	18.9676211921731	44.0483118707642	-1.21511505341009	3.39196574678188e-70	1.85905400018041e-69	down	yes	17.7218235889141	19.2419942466674	19.9390457409377	43.5757495958524	44.5957177297271	43.973468286713	Gm01	2800630	2806766	-	Glyma.01G026700	--	GO:0009058|biosynthetic process; GO:0042853|L-alanine catabolic process	GO:0005777|peroxisome; GO:0009507|chloroplast; GO:0009570|chloroplast stroma	GO:0004021|L-alanine:2-oxoglutarate aminotransferase activity; GO:0008453|alanine-glyoxylate transaminase activity; GO:0030170|pyridoxal phosphate binding; GO:0047958|glycine:2-oxoglutarate aminotransferase activity	ko:K14272|GGAT	ko00220|Arginine biosynthesis; ko00250|Alanine, aspartate and glutamate metabolism; ko00260|Glycine, serine and threonine metabolism; ko00630|Glyoxylate and dicarboxylate metabolism; ko00710|Carbon fixation in photosynthetic organisms; ko01100|Metabolic pathways; ko01110|Biosynthesis of secondary metabolites; ko01120|Microbial metabolism in diverse environments; ko01130|Biosynthesis of antibiotic…	1446	NP_001237567.2	NP_001237567.2 alanine aminotransferase 2 [Glycine max]	sp|Q9S7E9|GGT2_ARATH	sp|Q9S7E9|GGT2_ARATH Glutamate--glyoxylate aminotransferase 2 OS=Arabidopsis thaliana GN=GGAT2 PE=1 SV=1	_	_	_	_	_	PF00155.18|Aminotran_1_2|Aminotransferase class I and II|Glyma.01G026700.1|m.510:84-453
Glyma.01G027500	31.3666663261304	3.74456962305624	3.06297262875863	1.38921067441755e-213	2.28745186203784e-212	up	yes	30.9960215672988	29.2033842345592	33.9005931765332	3.93961778939466	3.72041247711498	3.57367860265908	Gm01	2877911	2880712	-	Glyma.01G027500	--	--	--	--	--	--	1383	KHN14548.1	KHN14548.1 Lipase [Glycine soja]	_	_	_	_	_	_	_	_
Glyma.01G027700	41.1887320946037	19.4318897087331	1.08343148611688	1.89937440391594e-24	5.0437771676803e-24	up	yes	38.8486105246928	39.1556224923708	45.5619632667474	17.9134275286868	20.5571459528001	19.8250956447123	Gm01	2892962	2894522	-	Glyma.01G027700	--	--	--	--	--	--	534	XP_003517596.1	XP_003517596.1 uncharacterized protein LOC100819044 [Glycine max]	_	_	_	_	_	_	_	PF15375.3|DUF4602|Domain of unknown function (DUF4602)|Glyma.01G027700.1|m.525:16-111
Glyma.01G027800	1.34169479394459	3.35774884918309	-1.31701511810128	1.52609163056956e-15	3.23017417174294e-15	down	yes	1.51302757764381	1.18058971203988	1.33146709215009	3.72807725061346	3.36082141314109	2.98434788379473	Gm01	2899467	2903780	-	Glyma.01G027800	--	--	--	--	--	--	1416	XP_003517602.1	XP_003517602.1 uncharacterized protein LOC100776639 [Glycine max]	_	_	_	_	_	_	_	PF03080.12|DUF239|Domain of unknown function (DUF239)|Glyma.01G027800.1|m.526:242-464;PF14365.3|DUF4409|Domain of unknown function (DUF4409)|Glyma.01G027800.1|m.526:123-229
Glyma.01G028100	0.959557959553272	2.87349175260509	-1.57241784658139	7.01120805443714e-14	1.40309658660976e-13	down	yes	0.768217670020504	0.846886434113533	1.26356977452578	2.64694173131215	2.26594972753147	3.70758379897164	Gm01	2934606	2937630	+	Glyma.01G028100	--	GO:0010193|response to ozone; GO:0046777|protein autophosphorylation	GO:0005886|plasma membrane; GO:0009506|plasmodesma; GO:0016021|integral component of membrane	GO:0004674|protein serine/threonine kinase activity; GO:0005524|ATP binding	--	--	1959	XP_003517719.1	XP_003517719.1 cysteine-rich receptor-like protein kinase 2 [Glycine max]	sp|Q9CAL3|CRK2_ARATH	sp|Q9CAL3|CRK2_ARATH Cysteine-rich receptor-like protein kinase 2 OS=Arabidopsis thaliana GN=CRK2 PE=2 SV=1	_	_	_	_	_	PF07714.14|Pkinase_Tyr|Protein tyrosine kinase|Glyma.01G028100.3|m.534:326-597;PF00069.22|Pkinase|Protein kinase domain|Glyma.01G028100.3|m.534:324-599;PF01657.14|Stress-antifung|Salt stress response/antifungal|Glyma.01G028100.3|m.534:50-132;PF01657.14|Stress-antifung|Salt stress response/antifungal|Glyma.01G028100.3|m.534:147-241
Glyma.01G028200	0.0829130959914448	1.48283128378084	-4.00602535741252	5.36670927682435e-15	1.11491290498039e-14	down	yes	0.164582066444681	0	0.0841572215296535	1.69509158287233	1.62692843634885	1.12647383212134	Gm01	2938673	2941914	-	Glyma.01G028200	--	GO:0042372|phylloquinone biosynthetic process	GO:0009507|chloroplast	GO:0052624|2-phytyl-1,4-naphthoquinone methyltransferase activity	ko:K03183|ubiE	ko00130|Ubiquinone and other terpenoid-quinone biosynthesis; ko01100|Metabolic pathways; ko01110|Biosynthesis of secondary metabolites	762	XP_003517623.3	XP_003517623.3 2-phytyl-1,4-beta-naphthoquinone methyltransferase, chloroplastic [Glycine max]	sp|Q3ED65|MENG_ARATH	sp|Q3ED65|MENG_ARATH 2-phytyl-1,4-beta-naphthoquinone methyltransferase, chloroplastic OS=Arabidopsis thaliana GN=MENG PE=1 SV=2	_	_	_	_	_	PF01209.15|Ubie_methyltran|ubiE/COQ5 methyltransferase family|Glyma.01G028200.1|m.536:28-247;PF13847.3|Methyltransf_31|Methyltransferase domain|Glyma.01G028200.1|m.536:69-189;PF13649.3|Methyltransf_25|Methyltransferase domain|Glyma.01G028200.1|m.536:69-167;PF08241.9|Methyltransf_11|Methyltransferase domain|Glyma.01G028200.1|m.536:70-170;PF08242.9|Methyltransf_12|Methyltransferase domain|Glyma.01G…
Glyma.01G028300	1.2100838091693	5.40998392188158	-2.1513083200799	1.27430593533523e-39	4.51211398843706e-39	down	yes	1.21113943101441	1.11258292998695	1.30652906650654	6.00080328659094	5.04558722481781	5.183561254236	Gm01	2952374	2961137	-	Glyma.01G028300	--	GO:0010073|meristem maintenance	GO:0005634|nucleus	GO:0003700|DNA-binding transcription factor activity; GO:0043565|sequence-specific DNA binding	--	--	1032	XP_003517631.1	XP_003517631.1 homeobox protein knotted-1-like 6 [Glycine max]	sp|Q84JS6|KNAT6_ARATH	sp|Q84JS6|KNAT6_ARATH Homeobox protein knotted-1-like 6 OS=Arabidopsis thaliana GN=KNAT6 PE=1 SV=1	_	_	_	_	_	PF03791.10|KNOX2|KNOX2 domain|Glyma.01G028300.4|m.537:156-202;PF03790.10|KNOX1|KNOX1 domain|Glyma.01G028300.4|m.537:102-143;PF05920.8|Homeobox_KN|Homeobox KN domain|Glyma.01G028300.4|m.537:280-319;PF03789.10|ELK|ELK domain|Glyma.01G028300.4|m.537:240-261;PF00046.26|Homeobox|Homeobox domain|Glyma.01G028300.4|m.537:286-320
Glyma.01G028500	5.34998701926611	46.0885643264908	-3.10442040878807	1.5632210191179e-112	1.31174302366351e-111	down	yes	5.7422863841963	5.89154759394928	4.41612707965276	42.8564721740695	47.6815180191472	47.7277027862557	Gm01	3003576	3003848	+	Glyma.01G028500	--	GO:0009877|nodulation	--	--	--	--	273	NP_001237636.1	NP_001237636.1 early nodulin-36A [Glycine max]	sp|Q02918|NO36A_SOYBN	sp|Q02918|NO36A_SOYBN Early nodulin-36A OS=Glycine max PE=2 SV=1	_	_	_	_	_	_
Glyma.01G028700	5.44096970828989	12.6902675917802	-1.22027408638349	2.34259138479208e-34	7.55499970934769e-34	down	yes	6.0824897662034	5.6736014713979	4.56681788726837	12.2171672978034	13.0014120953	12.8522233822372	Gm01	3017185	3022288	-	Glyma.01G028700	--	GO:0006468|protein phosphorylation; GO:0006952|defense response; GO:0007166|cell surface receptor signaling pathway; GO:0016032|viral process	GO:0005886|plasma membrane; GO:0016021|integral component of membrane	GO:0004675|transmembrane receptor protein serine/threonine kinase activity; GO:0005524|ATP binding	--	--	1872	KHN14560.1	KHN14560.1 Protein NSP-INTERACTING KINASE 3 [Glycine soja]	sp|Q93ZS4|NIK3_ARATH	sp|Q93ZS4|NIK3_ARATH Protein NSP-INTERACTING KINASE 3 OS=Arabidopsis thaliana GN=NIK3 PE=1 SV=1	_	_	_	_	_	PF00069.22|Pkinase|Protein kinase domain|Glyma.01G028700.1|m.541:303-573;PF07714.14|Pkinase_Tyr|Protein tyrosine kinase|Glyma.01G028700.1|m.541:305-575;PF08263.9|LRRNT_2|Leucine rich repeat N-terminal domain|Glyma.01G028700.1|m.541:32-71
Glyma.01G028900	349.14079357113	68.8919153227343	2.34123425940052	0	0	up	yes	347.083652315613	350.882535058729	349.456193339048	69.0362781061847	69.8112466980986	67.8282211639196	Gm01	3063198	3066626	-	Glyma.01G028900	--	GO:0006629|lipid metabolic process	GO:0005829|cytosol	GO:0003878|ATP citrate synthase activity; GO:0005524|ATP binding	ko:K01648|ACLY	ko00020|Citrate cycle (TCA cycle); ko00720|Carbon fixation pathways in prokaryotes; ko01100|Metabolic pathways; ko01110|Biosynthesis of secondary metabolites; ko01120|Microbial metabolism in diverse environments; ko01130|Biosynthesis of antibiotics	1272	KHN14562.1	KHN14562.1 ATP-citrate synthase alpha chain protein 1 [Glycine soja]	sp|Q9SGY2|ACLA1_ARATH	sp|Q9SGY2|ACLA1_ARATH ATP-citrate synthase alpha chain protein 1 OS=Arabidopsis thaliana GN=ACLA-1 PE=1 SV=1	_	_	_	_	_	PF16114.2|Citrate_bind|ATP citrate lyase citrate-binding|Glyma.01G028900.1|m.545:241-417;PF08442.7|ATP-grasp_2|ATP-grasp domain|Glyma.01G028900.1|m.545:6-203
Glyma.01G029100	32.7036057412634	14.0449539807655	1.21881205413099	3.0421589045936e-50	1.2740542268685e-49	up	yes	33.1677212347051	31.5095987978244	33.4334971912608	14.0304391130447	14.5076951515987	13.5967276776531	Gm01	3087252	3091374	-	Glyma.01G029100	--	--	--	--	--	--	1002	XP_003517676.1	XP_003517676.1 uncharacterized protein LOC100820116 [Glycine max]	_	_	_	_	_	_	_	_
Glyma.01G029400	95.7657638071511	47.5356953033892	1.01034589797937	2.84429540737528e-17	6.34740352420995e-17	up	yes	100.396965416284	94.9838086504816	91.9165173546876	57.1991048616581	41.286953625301	44.1210274232084	Gm01	3126112	3127506	-	Glyma.01G029400	--	GO:0006360|transcription by RNA polymerase I; GO:0006366|transcription by RNA polymerase II; GO:0006383|transcription by RNA polymerase III	GO:0005665|RNA polymerase II, core complex; GO:0005666|RNA polymerase III complex; GO:0005736|RNA polymerase I complex	GO:0003677|DNA binding; GO:0003899|DNA-directed 5'-3' RNA polymerase activity; GO:0008270|zinc ion binding	ko:K03007|RPB10,POLR2L	ko00230|Purine metabolism; ko00240|Pyrimidine metabolism; ko01100|Metabolic pathways; ko03020|RNA polymerase; ko04623|Cytosolic DNA-sensing pathway; ko05016|Huntington's disease; ko05169|Epstein-Barr virus infection	216	XP_003517695.1	XP_003517695.1 DNA-directed RNA polymerase subunit 10-like protein [Glycine max]	sp|Q9SYA6|RPBAL_ARATH	sp|Q9SYA6|RPBAL_ARATH DNA-directed RNA polymerase subunit 10-like protein OS=Arabidopsis thaliana GN=NRPB10L PE=1 SV=1	_	_	_	_	_	_
Glyma.01G029600	79.1277602162946	38.9792544400813	1.02128966673342	6.64775800348232e-38	2.28484775181022e-37	up	yes	82.1907908322279	82.9196062469648	72.2728835696911	38.1072935475333	41.5196566592692	37.3108131134414	Gm01	3139926	3142868	+	Glyma.01G029600	--	GO:0009651|response to salt stress; GO:0046686|response to cadmium ion	GO:0005829|cytosol; GO:0005852|eukaryotic translation initiation factor 3 complex; GO:0080008|Cul4-RING E3 ubiquitin ligase complex	GO:0003743|translation initiation factor activity	ko:K03246|EIF3I	ko03013|RNA transport	981	XP_003517705.1	XP_003517705.1 eukaryotic translation initiation factor 3 subunit I [Glycine max]	sp|Q38884|EIF3I_ARATH	sp|Q38884|EIF3I_ARATH Eukaryotic translation initiation factor 3 subunit I OS=Arabidopsis thaliana GN=TIF3I1 PE=2 SV=2	_	_	_	_	_	PF00400.29|WD40|WD domain, G-beta repeat|Glyma.01G029600.1|m.552:43-80;PF00400.29|WD40|WD domain, G-beta repeat|Glyma.01G029600.1|m.552:188-219;PF00400.29|WD40|WD domain, G-beta repeat|Glyma.01G029600.1|m.552:284-314
Glyma.01G030300	86.6640153587564	1.35493559926414	5.98869475383682	0	0	up	yes	94.4180755653314	88.4170268178557	77.1569436930822	1.33712193183097	1.53404440119632	1.19364046476512	Gm01	3181144	3181899	+	Glyma.01G030300	--	--	--	--	--	--	756	XP_003517721.1	XP_003517721.1 protein bfr2 [Glycine max]	_	_	_	_	_	_	_	PF07816.8|DUF1645|Protein of unknown function (DUF1645)|Glyma.01G030300.1|m.562:79-229
Glyma.01G030400	6.34225697810501	19.1941498612801	-1.59607691690599	9.83395172306375e-48	3.96151348020977e-47	down	yes	5.8816482660776	5.95636669162837	7.18875597660905	17.715339201861	20.0183011833958	19.8488091985834	Gm01	3186087	3189543	-	Glyma.01G030400	--	GO:0070536|protein K63-linked deubiquitination; GO:0071108|protein K48-linked deubiquitination	--	GO:0008237|metallopeptidase activity; GO:0046872|metal ion binding	ko:K11866|STAMBP,AMSH	ko04144|Endocytosis	876	XP_003517724.1	XP_003517724.1 AMSH-like ubiquitin thioesterase 2 [Glycine max]	sp|Q6NKP9|AMSH2_ARATH	sp|Q6NKP9|AMSH2_ARATH AMSH-like ubiquitin thioesterase 2 OS=Arabidopsis thaliana GN=AMSH2 PE=2 SV=1	_	_	_	_	_	PF01398.18|JAB|JAB1/Mov34/MPN/PAD-1 ubiquitin protease|Glyma.01G030400.1|m.563:113-219
Glyma.01G030500	45.7997840245403	19.2390936248156	1.25086524537977	9.18225739785155e-36	3.03809655051995e-35	up	yes	49.195683636553	46.7542761815991	41.4493922554689	17.5567144932166	18.4665500664589	21.6940163147713	Gm01	3192560	3202721	+	Glyma.01G030500	--	GO:0015976|carbon utilization	GO:0009570|chloroplast stroma	GO:0004089|carbonate dehydratase activity; GO:0008270|zinc ion binding	ko:K01673|cynT,can	ko00910|Nitrogen metabolism	837	NP_001341808.1	NP_001341808.1 carbonic anhydrase isoform 1 [Glycine max]	sp|P27141|CAHC_TOBAC	sp|P27141|CAHC_TOBAC Carbonic anhydrase, chloroplastic OS=Nicotiana tabacum PE=2 SV=1	_	_	_	_	_	PF00484.16|Pro_CA|Carbonic anhydrase|Glyma.01G030500.1|m.566:105-262
Glyma.01G031300	0.183478842824408	4.27676586087186	-4.46964190122248	3.15269777811234e-104	2.45096827266153e-103	down	yes	0.153777584436994	0.200682636650706	0.195976307385523	4.40712967231667	4.05114892858519	4.37201898171372	Gm01	3260711	3263010	+	Glyma.01G031300	--	--	--	--	--	--	1767	XP_003517727.1	XP_003517727.1 uncharacterized protein LOC100808883 [Glycine max]	_	_	_	_	_	_	_	PF06075.9|DUF936|Plant protein of unknown function (DUF936)|Glyma.01G031300.1|m.574:4-294;PF06075.9|DUF936|Plant protein of unknown function (DUF936)|Glyma.01G031300.1|m.574:231-558
Glyma.01G031500	503.044496994093	49.3417731009691	3.34954087521258	0	0	up	yes	517.067284762783	497.040813405637	495.025392813859	49.9771028546692	49.5373370718604	48.5108793763777	Gm01	3281536	3285411	-	Glyma.01G031500	--	--	GO:0005759|mitochondrial matrix	GO:0004029|aldehyde dehydrogenase (NAD) activity	ko:K00128|ALDH	ko00010|Glycolysis / Gluconeogenesis; ko00053|Ascorbate and aldarate metabolism; ko00071|Fatty acid degradation; ko00280|Valine, leucine and isoleucine degradation; ko00310|Lysine degradation; ko00330|Arginine and proline metabolism; ko00340|Histidine metabolism; ko00380|Tryptophan metabolism; ko00410|beta-Alanine metabolism; ko00561|Glycerolipid metabolism; ko00620|Pyruvate metabolism; ko00625|C…	1617	NP_001354105.1	NP_001354105.1 aldehyde dehydrogenase family 2 member B1 [Glycine max]	sp|Q8S528|AL2B7_ARATH	sp|Q8S528|AL2B7_ARATH Aldehyde dehydrogenase family 2 member B7, mitochondrial OS=Arabidopsis thaliana GN=ALDH2B7 PE=1 SV=2	_	_	_	_	_	PF00171.19|Aldedh|Aldehyde dehydrogenase family|Glyma.01G031500.1|m.593:67-528
Glyma.01G032000	2.72593938935809	6.1245875152737	-1.16493007166744	1.52372431035197e-22	3.88116119051441e-22	down	yes	2.90761650718937	2.49301335040634	2.77718831047857	5.87140417835488	6.63891765155258	5.86344071591364	Gm01	3364237	3366864	+	Glyma.01G032000	--	--	--	--	--	--	1524	XP_006573048.1	XP_006573048.1 uncharacterized protein LOC100799483 [Glycine max]	_	_	_	_	_	_	_	_
Glyma.01G032300	14.286890106302	5.32941315414533	1.42094827108681	1.29054832649484e-32	4.04586254671078e-32	up	yes	13.7057617935983	14.0357258200468	15.119182705261	5.48838126277091	5.27861087559902	5.22124732406606	Gm01	3397255	3398076	-	Glyma.01G032300	--	--	--	--	--	--	822	NP_001304484.2	NP_001304484.2 uncharacterized protein LOC100807284 [Glycine max]	_	_	_	_	_	_	_	_
Glyma.01G032500	104.141073951328	50.1011239709508	1.05547491349885	1.95813929343497e-78	1.17854269070292e-77	up	yes	102.662220057659	104.182730308581	105.578271487744	49.4207141930179	50.7598636017394	50.1227941180952	Gm01	3415609	3425602	+	Glyma.01G032500	--	GO:0006435|threonyl-tRNA aminoacylation	GO:0005618|cell wall; GO:0005737|cytoplasm; GO:0005739|mitochondrion; GO:0005829|cytosol; GO:0005886|plasma membrane; GO:0009507|chloroplast; GO:0016020|membrane	GO:0004829|threonine-tRNA ligase activity; GO:0005524|ATP binding; GO:0046872|metal ion binding	ko:K01868|TARS,thrS	ko00970|Aminoacyl-tRNA biosynthesis	2154	XP_003517788.1	XP_003517788.1 threonine--tRNA ligase, mitochondrial 1 [Glycine max]	sp|O04630|SYTM1_ARATH	sp|O04630|SYTM1_ARATH Threonine--tRNA ligase, mitochondrial 1 OS=Arabidopsis thaliana GN=THRRS PE=1 SV=3	_	_	_	_	_	PF00587.22|tRNA-synt_2b|tRNA synthetase class II core domain (G, H, P, S and T)|Glyma.01G032500.1|m.626:405-610;PF03129.17|HGTP_anticodon|Anticodon binding domain|Glyma.01G032500.1|m.626:622-711;PF02824.18|TGS|TGS domain|Glyma.01G032500.1|m.626:83-143;PF07973.11|tRNA_SAD|Threonyl and Alanyl tRNA synthetase second additional domain|Glyma.01G032500.1|m.626:251-300
Glyma.01G033200	10.7741204244943	3.20822627541596	1.74457084056779	8.57716361796592e-99	6.35687719926795e-98	up	yes	10.3551484577069	10.8782584801398	11.0889543356362	2.98793631499417	3.40308512364995	3.23365738760375	Gm01	3487531	3492608	+	Glyma.01G033200	--	GO:0007165|signal transduction; GO:0009626|plant-type hypersensitive response	GO:0005737|cytoplasm	GO:0005524|ATP binding; GO:0043531|ADP binding	--	--	4254	KRH74635.1	KRH74635.1 hypothetical protein GLYMA_01G033200 [Glycine max]	sp|Q40392|TMVRN_NICGU	sp|Q40392|TMVRN_NICGU TMV resistance protein N OS=Nicotiana glutinosa GN=N PE=1 SV=1	_	_	_	_	_	PF01582.17|TIR|TIR domain|Glyma.01G033200.1|m.635:18-195;PF00931.19|NB-ARC|NB-ARC domain|Glyma.01G033200.1|m.635:197-439;PF13676.3|TIR_2|TIR domain|Glyma.01G033200.1|m.635:20-111
Glyma.01G033700	0.282623632874069	1.14034837145943	-1.97495263880152	1.12100787577521e-08	1.868328388763e-08	down	yes	0.197374149560666	0.275055410634067	0.375441338427474	0.901515636758556	1.39722867996039	1.12230079765935	Gm01	3526660	3533081	+	Glyma.01G033700	--	GO:0006810|transport	GO:0005886|plasma membrane; GO:0016021|integral component of membrane	GO:0022857|transmembrane transporter activity	--	--	1059	XP_003517735.1	XP_003517735.1 WAT1-related protein At5g40210 [Glycine max]	sp|Q945L4|WTR40_ARATH	sp|Q945L4|WTR40_ARATH WAT1-related protein At5g40210 OS=Arabidopsis thaliana GN=At5g40210 PE=2 SV=1	_	_	_	_	_	PF00892.17|EamA|EamA-like transporter family|Glyma.01G033700.1|m.638:9-145;PF00892.17|EamA|EamA-like transporter family|Glyma.01G033700.1|m.638:173-311
Glyma.01G033800	4.0205929068872	12.366797028079	-1.6185740277584	5.48161159556643e-48	2.21598569405286e-47	down	yes	3.82014302142574	4.22150260668807	4.02013309254778	12.7102556360978	13.1977711012797	11.1923643468594	Gm01	3536008	3539386	+	Glyma.01G033800	--	GO:0006810|transport	GO:0005886|plasma membrane; GO:0016021|integral component of membrane	GO:0022857|transmembrane transporter activity	--	--	1056	KHN09903.1	KHN09903.1 Auxin-induced protein 5NG4-like protein [Glycine soja]	sp|Q9FL08|WTR42_ARATH	sp|Q9FL08|WTR42_ARATH WAT1-related protein At5g40240 OS=Arabidopsis thaliana GN=At5g40240 PE=2 SV=1	_	_	_	_	_	PF00892.17|EamA|EamA-like transporter family|Glyma.01G033800.4|m.639:15-153;PF00892.17|EamA|EamA-like transporter family|Glyma.01G033800.4|m.639:187-320
Glyma.01G033900	0.78893025411216	10.3219447153494	-3.69289845604462	3.81145456200627e-117	3.32458007011952e-116	down	yes	0.680713949145722	0.727845277015185	0.958231536175572	10.1308759394473	11.2426666667937	9.59229153980719	Gm01	3545461	3549139	+	Glyma.01G033900	--	GO:0006810|transport	GO:0005886|plasma membrane; GO:0016021|integral component of membrane	GO:0022857|transmembrane transporter activity	--	--	1044	XP_003517737.1	XP_003517737.1 WAT1-related protein At5g40240 isoform X2 [Glycine max]	sp|Q9FL08|WTR42_ARATH	sp|Q9FL08|WTR42_ARATH WAT1-related protein At5g40240 OS=Arabidopsis thaliana GN=At5g40240 PE=2 SV=1	_	_	_	_	_	PF00892.17|EamA|EamA-like transporter family|Glyma.01G033900.1|m.640:15-153;PF00892.17|EamA|EamA-like transporter family|Glyma.01G033900.1|m.640:183-320
Glyma.01G034000	0	9.20320639584873	-9.84755952267639	4.62493293189559e-20	1.10971986097555e-19	down	yes	0	0	0	10.9806073795816	8.95901165965124	7.67000014831336	Gm01	3553234	3554869	-	Glyma.01G034000	--	GO:0006952|defense response; GO:0009607|response to biotic stimulus	GO:0016020|membrane	--	--	--	462	NP_001235026.1	NP_001235026.1 uncharacterized protein LOC100499973 [Glycine max]	sp|Q93VR4|ML423_ARATH	sp|Q93VR4|ML423_ARATH MLP-like protein 423 OS=Arabidopsis thaliana GN=MLP423 PE=2 SV=1	_	_	_	_	_	PF00407.16|Bet_v_1|Pathogenesis-related protein Bet v I family|Glyma.01G034000.1|m.641:2-151;PF10604.6|Polyketide_cyc2|Polyketide cyclase / dehydrase and lipid transport|Glyma.01G034000.1|m.641:7-131
Glyma.01G034300	28.5550980584921	5.65248745019721	2.33474562960327	2.55389427037903e-94	1.81736234235128e-93	up	yes	26.8028053037582	26.7840460170368	32.0784428546814	6.16915515638415	6.03038143918554	4.75792575502195	Gm01	3577516	3579438	-	Glyma.01G034300	--	GO:0010411|xyloglucan metabolic process	GO:0000139|Golgi membrane; GO:0005794|Golgi apparatus; GO:0016021|integral component of membrane	GO:0016413|O-acetyltransferase activity	--	--	1323	XP_003517820.1	XP_003517820.1 protein ALTERED XYLOGLUCAN 4 [Glycine max]	sp|O04523|TBL27_ARATH	sp|O04523|TBL27_ARATH Protein ALTERED XYLOGLUCAN 4 OS=Arabidopsis thaliana GN=AXY4 PE=1 SV=1	_	_	_	_	_	PF13839.3|PC-Esterase|GDSL/SGNH-like Acyl-Esterase family found in Pmr5 and Cas1p|Glyma.01G034300.1|m.645:134-428;PF14416.3|PMR5N|PMR5 N terminal Domain|Glyma.01G034300.1|m.645:82-133
Glyma.01G034600	2.11254865229511	0.946653466184723	1.14972929395281	2.47463034518395e-07	3.9118932886599e-07	up	yes	2.13463065146152	1.84630637923487	2.35670892618895	0.90968963623428	1.07796412010858	0.852306642211309	Gm01	3588866	3590855	-	Glyma.01G034600	--	GO:0010411|xyloglucan metabolic process	GO:0000139|Golgi membrane; GO:0005794|Golgi apparatus; GO:0016021|integral component of membrane	GO:0016413|O-acetyltransferase activity	--	--	1317	XP_014627135.1	XP_014627135.1 protein ALTERED XYLOGLUCAN 4 [Glycine max]	sp|O04523|TBL27_ARATH	sp|O04523|TBL27_ARATH Protein ALTERED XYLOGLUCAN 4 OS=Arabidopsis thaliana GN=AXY4 PE=1 SV=1	_	_	_	_	_	PF13839.3|PC-Esterase|GDSL/SGNH-like Acyl-Esterase family found in Pmr5 and Cas1p|Glyma.01G034600.1|m.647:134-426;PF14416.3|PMR5N|PMR5 N terminal Domain|Glyma.01G034600.1|m.647:81-133
Glyma.01G034900	0.231755082130179	2.91336013082308	-3.59600944352561	9.75828378256251e-45	3.74665479053533e-44	down	yes	0.27837415728562	0.22167707752015	0.195214011584767	2.47886531654508	2.69345443516614	3.56776064075803	Gm01	3613948	3615759	-	Glyma.01G034900	--	GO:0010411|xyloglucan metabolic process	GO:0000139|Golgi membrane; GO:0005794|Golgi apparatus; GO:0016021|integral component of membrane	GO:0016413|O-acetyltransferase activity	--	--	1314	XP_003517740.1	XP_003517740.1 protein ALTERED XYLOGLUCAN 4 [Glycine max]	sp|O04523|TBL27_ARATH	sp|O04523|TBL27_ARATH Protein ALTERED XYLOGLUCAN 4 OS=Arabidopsis thaliana GN=AXY4 PE=1 SV=1	_	_	_	_	_	PF13839.3|PC-Esterase|GDSL/SGNH-like Acyl-Esterase family found in Pmr5 and Cas1p|Glyma.01G034900.1|m.652:132-426;PF14416.3|PMR5N|PMR5 N terminal Domain|Glyma.01G034900.1|m.652:79-131
Glyma.01G035300	0.0710859642686634	4.01272887094901	-5.63257848442672	2.3496759457772e-26	6.49269420456379e-26	down	yes	0.0402734536386793	0	0.172984439167311	4.68894396133403	4.0838542998561	3.26538835165691	Gm01	3670040	3671285	+	Glyma.01G035300	--	--	--	--	--	--	519	XP_003517842.1	XP_003517842.1 uncharacterized protein LOC100777177 [Glycine max]	_	_	_	_	_	_	_	PF14009.3|DUF4228|Domain of unknown function (DUF4228)|Glyma.01G035300.1|m.658:1-169
Glyma.01G035600	0.382481743587066	0.901217044646919	-1.21516918528793	0.000186213637605341	0.000257471638627597	down	yes	0.281966751780988	0.407821400646106	0.457657078334105	0.863485181391278	0.748307604725098	1.09185834782438	Gm01	3708836	3711623	-	Glyma.01G035600	--	GO:0007049|cell cycle; GO:0051301|cell division	GO:0005634|nucleus	--	ko:K18810|CYCD1_2_4	--	1149	XP_003517843.2	XP_003517843.2 cyclin-D1-1 [Glycine max]	sp|P42751|CCD11_ARATH	sp|P42751|CCD11_ARATH Cyclin-D1-1 OS=Arabidopsis thaliana GN=CYCD1-1 PE=1 SV=3	_	_	_	_	_	PF00134.20|Cyclin_N|Cyclin, N-terminal domain|Glyma.01G035600.1|m.660:96-221;PF02984.16|Cyclin_C|Cyclin, C-terminal domain|Glyma.01G035600.1|m.660:224-329
Glyma.01G036000	656.051998168397	12.1979462477937	5.74793973649546	0	0	up	yes	653.970019641542	652.385215065754	661.800759797894	12.3325108648273	12.3434157242331	11.9179121543208	Gm01	3762215	3764182	-	Glyma.01G036000	--	GO:0019761|glucosinolate biosynthetic process; GO:0042742|defense response to bacterium; GO:0052544|defense response by callose deposition in cell wall	GO:0043231|intracellular membrane-bounded organelle	GO:0047251|thiohydroximate beta-D-glucosyltransferase activity; GO:0080043|quercetin 3-O-glucosyltransferase activity; GO:0080044|quercetin 7-O-glucosyltransferase activity; GO:0102659|UDP-glucose: 4-methylthiobutylhydroximate S-glucosyltransferase activity; GO:0103099|UDP-glucose:5-methylthiopentylhydroximate S-glucosyltransferase activity; GO:0103100|UDP-glucose: 6-methylthiohexylhydroximate S-…	ko:K11820|UGT74B1	ko00380|Tryptophan metabolism; ko00966|Glucosinolate biosynthesis; ko01110|Biosynthesis of secondary metabolites; ko01210|2-Oxocarboxylic acid metabolism	1398	XP_003517852.1	XP_003517852.1 UDP-glycosyltransferase 74B1 [Glycine max]	sp|O48676|U74B1_ARATH	sp|O48676|U74B1_ARATH UDP-glycosyltransferase 74B1 OS=Arabidopsis thaliana GN=UGT74B1 PE=1 SV=1	_	_	_	_	_	PF00201.15|UDPGT|UDP-glucoronosyl and UDP-glucosyl transferase|Glyma.01G036000.1|m.664:250-416
Glyma.01G036600	295.017104178449	20.9829494068166	3.81287072355762	0	0	up	yes	268.039804273	285.649194977344	331.362313285004	19.0549084114645	22.6119631128747	21.2819766961106	Gm01	3851752	3852477	-	Glyma.01G036600	--	GO:0006351|transcription, DNA-templated; GO:0006355|regulation of transcription, DNA-templated; GO:0009736|cytokinin-activated signaling pathway; GO:0009740|gibberellic acid mediated signaling pathway; GO:0009873|ethylene-activated signaling pathway; GO:0010026|trichome differentiation; GO:0048510|regulation of timing of transition from vegetative to reproductive phase; GO:0048766|root hair initi…	GO:0005634|nucleus	GO:0003700|DNA-binding transcription factor activity; GO:0044212|transcription regulatory region DNA binding; GO:0046872|metal ion binding	--	--	726	NP_001237195.2	NP_001237195.2 C2H2-type zinc finger domain-containing protein [Glycine max]	sp|Q39264|ZFP5_ARATH	sp|Q39264|ZFP5_ARATH Zinc finger protein 5 OS=Arabidopsis thaliana GN=ZFP5 PE=1 SV=1	_	_	_	_	_	PF13912.3|zf-C2H2_6|C2H2-type zinc finger|Glyma.01G036600.1|m.672:77-101
Glyma.01G036700	28.7466420640961	11.7453331838759	1.29057979078923	9.13009035858645e-50	3.79325261034316e-49	up	yes	28.7478962914924	28.0097324289452	29.4822974718507	12.1835482057635	12.1238638554795	10.9285874903848	Gm01	3856619	3863257	-	Glyma.01G036700	--	--	--	--	--	--	1011	XP_003517859.1	XP_003517859.1 uncharacterized protein LOC100796844 [Glycine max]	_	_	_	_	_	_	_	PF00536.27|SAM_1|SAM domain (Sterile alpha motif)|Glyma.01G036700.1|m.673:272-328;PF07647.14|SAM_2|SAM domain (Sterile alpha motif)|Glyma.01G036700.1|m.673:273-328
Glyma.01G036751	6.2128095115433	40.5589142768346	-2.70473670381602	5.68099383823535e-09	9.56864721407091e-09	down	yes	9.79777614303494	5.18893028738742	3.65172210420755	49.7892208227615	28.3269233393321	43.5605986684101	Gm01	3887731	3887874	-	Glyma.01G036751	--	--	--	--	--	--	144	_	_	_	_	_	_	_	_	_	_
Glyma.01G036800	5.30737333773766	1.53625947398816	1.78193132826639	9.01569645403552e-27	2.51138010746384e-26	up	yes	5.25758801735823	4.94129798202198	5.72323401383276	1.27961131110706	1.52039328305442	1.80877382780301	Gm01	3907672	3908973	-	Glyma.01G036800	--	GO:0009846|pollen germination	GO:0005634|nucleus; GO:0005737|cytoplasm	--	--	--	1302	XP_003517744.1	XP_003517744.1 protein JINGUBANG [Glycine max]	sp|O48716|JGB_ARATH	sp|O48716|JGB_ARATH Protein JINGUBANG OS=Arabidopsis thaliana GN=JGB PE=1 SV=1	_	_	_	_	_	PF00400.29|WD40|WD domain, G-beta repeat|Glyma.01G036800.1|m.674:198-231;PF00400.29|WD40|WD domain, G-beta repeat|Glyma.01G036800.1|m.674:237-274;PF00400.29|WD40|WD domain, G-beta repeat|Glyma.01G036800.1|m.674:284-319;PF00400.29|WD40|WD domain, G-beta repeat|Glyma.01G036800.1|m.674:333-365;PF00400.29|WD40|WD domain, G-beta repeat|Glyma.01G036800.1|m.674:374-424
Glyma.01G036900	121.810505577618	6.67656771407709	4.18734733652657	0	0	up	yes	120.215246650333	119.098257898183	126.118012184339	7.32055582790139	6.06939008125025	6.63975723307963	Gm01	3913596	3914669	-	Glyma.01G036900	--	--	GO:0005886|plasma membrane; GO:0031012|extracellular matrix; GO:0031225|anchored component of membrane	GO:0004222|metalloendopeptidase activity; GO:0008270|zinc ion binding	--	--	1074	NP_001237230.2	NP_001237230.2 matrix metalloproteinase MMP2 precursor [Glycine max]	sp|Q9ZUJ5|5MMP_ARATH	sp|Q9ZUJ5|5MMP_ARATH Metalloendoproteinase 5-MMP OS=Arabidopsis thaliana GN=5MMP PE=1 SV=1	_	_	_	_	_	PF00413.21|Peptidase_M10|Matrixin|Glyma.01G036900.1|m.677:163-324;PF01471.15|PG_binding_1|Putative peptidoglycan binding domain|Glyma.01G036900.1|m.677:76-133
Glyma.01G037200	276.573690804824	1.78830473618598	7.26493476094172	0	0	up	yes	277.152157526299	281.2520565619	271.316858326272	1.59281717844426	2.22756610779887	1.54453092231482	Gm01	3937713	3938852	-	Glyma.01G037200	--	--	GO:0005886|plasma membrane; GO:0031012|extracellular matrix; GO:0031225|anchored component of membrane	GO:0004222|metalloendopeptidase activity; GO:0008270|zinc ion binding	--	--	1140	XP_003517862.1	XP_003517862.1 metalloendoproteinase 5-MMP [Glycine max]	sp|Q5XF51|3MMP_ARATH	sp|Q5XF51|3MMP_ARATH Metalloendoproteinase 3-MMP OS=Arabidopsis thaliana GN=3MMP PE=1 SV=1	_	_	_	_	_	PF00413.21|Peptidase_M10|Matrixin|Glyma.01G037200.1|m.680:178-333;PF01471.15|PG_binding_1|Putative peptidoglycan binding domain|Glyma.01G037200.1|m.680:70-128
Glyma.01G037600	2.12245495408864	0.313816345979095	2.71926754778699	5.09178484783997e-38	1.75320392857537e-37	up	yes	1.97535593360737	1.97834254999773	2.41366637866081	0.29933110897077	0.344325527892901	0.297792401073614	Gm01	3993585	3996107	+	Glyma.01G037600	--	GO:0009932|cell tip growth; GO:0045010|actin nucleation	GO:0005886|plasma membrane; GO:0005911|cell-cell junction; GO:0016021|integral component of membrane	GO:0003779|actin binding; GO:0005522|profilin binding; GO:0051015|actin filament binding	--	--	2439	XP_006573071.1	XP_006573071.1 formin-like protein 8 [Glycine max]	sp|O04532|FH8_ARATH	sp|O04532|FH8_ARATH Formin-like protein 8 OS=Arabidopsis thaliana GN=FH8 PE=1 SV=1	_	_	_	_	_	PF02181.20|FH2|Formin Homology 2 Domain|Glyma.01G037600.1|m.685:377-792
Glyma.01G037700	2.79044050568193	8.36094918826546	-1.57973744124315	2.52448869910622e-47	1.01117450066594e-46	down	yes	2.68839541127854	2.72052390208787	2.96240220367938	8.31986979805935	7.94433025321731	8.81864751351971	Gm01	3997744	4001375	-	Glyma.01G037700	--	--	GO:0005737|cytoplasm; GO:0005874|microtubule	--	--	--	1473	XP_006573072.1	XP_006573072.1 protein WVD2-like 7 [Glycine max]	sp|Q67Y69|WDL7_ARATH	sp|Q67Y69|WDL7_ARATH Protein WVD2-like 7 OS=Arabidopsis thaliana GN=WDL7 PE=2 SV=1	_	_	_	_	_	_
Glyma.01G037900	18.9062330746681	3.90174309840314	2.27374129275224	1.66454989266493e-100	1.25169938797537e-99	up	yes	19.6150846454286	19.2696556980748	17.8339588805008	3.65503514875167	3.86895740161605	4.1812367448417	Gm01	4006316	4007452	-	Glyma.01G037900	--	GO:0000271|polysaccharide biosynthetic process; GO:0045489|pectin biosynthetic process; GO:0071555|cell wall organization	GO:0000139|Golgi membrane; GO:0005794|Golgi apparatus; GO:0016021|integral component of membrane	GO:0016757|transferase activity, transferring glycosyl groups; GO:0047262|polygalacturonate 4-alpha-galacturonosyltransferase activity	--	--	1137	XP_003517873.1	XP_003517873.1 probable galacturonosyltransferase-like 9 [Glycine max]	sp|O04536|GATL9_ARATH	sp|O04536|GATL9_ARATH Probable galacturonosyltransferase-like 9 OS=Arabidopsis thaliana GN=GATL9 PE=2 SV=1	_	_	_	_	_	PF01501.17|Glyco_transf_8|Glycosyl transferase family 8|Glyma.01G037900.1|m.694:72-332
Glyma.01G038500	16.3321197846807	3.85295242855518	2.08081931555485	2.69693196469277e-81	1.67769614258496e-80	up	yes	17.314793835172	16.1963590108082	15.485206508062	3.21262299132985	4.27845978606103	4.06777450827467	Gm01	4107382	4109199	+	Glyma.01G038500	--	--	GO:0016021|integral component of membrane	GO:0016757|transferase activity, transferring glycosyl groups	--	--	1818	XP_003517750.1	XP_003517750.1 glycosyltransferase family 92 protein RCOM_0530710 [Glycine max]	sp|B9S2H4|Y232_RICCO	sp|B9S2H4|Y232_RICCO Glycosyltransferase family 92 protein RCOM_0530710 OS=Ricinus communis GN=RCOM_0699480 PE=3 SV=1	_	_	_	_	_	PF01697.24|Glyco_transf_92|Glycosyltransferase family 92|Glyma.01G038500.1|m.714:316-567;PF13704.3|Glyco_tranf_2_4|Glycosyl transferase family 2|Glyma.01G038500.1|m.714:328-416
Glyma.01G038800	47.5462876475372	22.8097638619076	1.05935223666045	1.35647148998275e-34	4.39526861219214e-34	up	yes	49.9966722388267	48.6091586796167	44.0330320241682	24.2278944607983	23.3389098216378	20.8624873032866	Gm01	4154941	4158506	-	Glyma.01G038800	--	--	GO:0005737|cytoplasm	GO:0004721|phosphoprotein phosphatase activity; GO:0046872|metal ion binding	ko:K04382|PPP2C	ko03015|mRNA surveillance pathway; ko04013|MAPK signaling pathway - fly; ko04071|Sphingolipid signaling pathway; ko04111|Cell cycle - yeast; ko04113|Meiosis - yeast; ko04114|Oocyte meiosis; ko04136|Autophagy - other; ko04138|Autophagy - yeast; ko04140|Autophagy - animal; ko04151|PI3K-Akt signaling pathway; ko04152|AMPK signaling pathway; ko04261|Adrenergic signaling in cardiomyocytes; ko04350|TGF…	921	XP_003517887.1	XP_003517887.1 serine/threonine-protein phosphatase PP2A catalytic subunit [Glycine max]	sp|Q9ZSE4|PP2A_HEVBR	sp|Q9ZSE4|PP2A_HEVBR Serine/threonine-protein phosphatase PP2A catalytic subunit OS=Hevea brasiliensis GN=PP2A PE=2 SV=1	_	_	_	_	_	PF00149.25|Metallophos|Calcineurin-like phosphoesterase|Glyma.01G038800.1|m.719:48-239
Glyma.01G039000	0.337101655379008	1.87629046462113	-2.44212169899416	8.48282634124318e-38	2.90860256888134e-37	down	yes	0.467011552067366	0.318142225431565	0.226151188638092	1.88553570966889	1.94641945537098	1.79691622882351	Gm01	4204667	4212707	+	Glyma.01G039000	--	GO:0007165|signal transduction; GO:0009626|plant-type hypersensitive response	GO:0005737|cytoplasm	GO:0005524|ATP binding; GO:0043531|ADP binding	--	--	4140	XP_006573080.1	XP_006573080.1 TMV resistance protein N [Glycine max]	sp|Q40392|TMVRN_NICGU	sp|Q40392|TMVRN_NICGU TMV resistance protein N OS=Nicotiana glutinosa GN=N PE=1 SV=1	_	_	_	_	_	PF00931.19|NB-ARC|NB-ARC domain|Glyma.01G039000.1|m.722:194-464;PF01582.17|TIR|TIR domain|Glyma.01G039000.1|m.722:16-178;PF13676.3|TIR_2|TIR domain|Glyma.01G039000.1|m.722:18-111;PF05729.9|NACHT|NACHT domain|Glyma.01G039000.1|m.722:212-360
Glyma.01G039200	1.17058675790588	2.7596112769752	-1.23017943907626	1.37189322653328e-06	2.10290247146806e-06	down	yes	1.09110664301471	1.21069508720111	1.20995854350181	2.11921211837361	2.33909333678835	3.82052837576364	Gm01	4231876	4235125	-	Glyma.01G039200	--	GO:0006351|transcription, DNA-templated; GO:0006355|regulation of transcription, DNA-templated	GO:0005634|nucleus	GO:0003677|DNA binding; GO:0046983|protein dimerization activity	--	--	795	XP_014628143.1	XP_014628143.1 transcription factor BHLH094 [Glycine max]	sp|Q69WS3|BH094_ORYSJ	sp|Q69WS3|BH094_ORYSJ Transcription factor BHLH094 OS=Oryza sativa subsp. japonica GN=BHLH094 PE=1 SV=2	_	_	_	_	_	PF00010.23|HLH|Helix-loop-helix DNA-binding domain|Glyma.01G039200.1|m.724:147-194
Glyma.01G039600	0.816493043922634	4.65612689930158	-2.4971509607626	5.83124187282381e-70	3.18734478450637e-69	down	yes	0.806855639252538	0.779557601861021	0.863065890654344	5.01926417394661	4.73549597571822	4.21362054823992	Gm01	4292576	4294492	-	Glyma.01G039600	--	--	--	--	--	--	1917	NP_001241099.1	NP_001241099.1 probable leucine-rich repeat receptor-like protein kinase At1g35710-like precursor [Glycine max]	_	_	_	_	_	_	_	PF13855.3|LRR_8|Leucine rich repeat|Glyma.01G039600.1|m.733:120-166;PF13855.3|LRR_8|Leucine rich repeat|Glyma.01G039600.1|m.733:154-214;PF13855.3|LRR_8|Leucine rich repeat|Glyma.01G039600.1|m.733:280-335;PF13855.3|LRR_8|Leucine rich repeat|Glyma.01G039600.1|m.733:424-482;PF00560.30|LRR_1|Leucine Rich Repeat|Glyma.01G039600.1|m.733:228-249;PF00560.30|LRR_1|Leucine Rich Repeat|Glyma.01G039600.1|m.7…
Glyma.01G039900	0.683166241684867	1.52506046589231	-1.14702218459753	3.57042241398527e-05	5.12676420370711e-05	down	yes	0.495156428734024	0.791531738754013	0.762810557566565	1.32094706975237	1.8342623509577	1.41997197696685	Gm01	4316471	4317700	-	Glyma.01G039900	--	--	--	--	--	--	936	XP_003517759.1	XP_003517759.1 wall-associated receptor kinase-like 15 [Glycine max]	_	_	_	_	_	_	_	PF13947.3|GUB_WAK_bind|Wall-associated receptor kinase galacturonan-binding|Glyma.01G039900.2|m.737:25-123;PF14380.3|WAK_assoc|Wall-associated receptor kinase C-terminal|Glyma.01G039900.2|m.737:204-257
Glyma.01G040000	16.757306652893	37.3449501285344	-1.15564846970881	2.90703819287863e-39	1.02313375450548e-38	down	yes	15.9126217434149	16.081062895816	18.2782353194481	39.8719183966319	36.0088008550831	36.1541311338883	Gm01	4328531	4329828	+	Glyma.01G040000	--	GO:0006749|glutathione metabolic process; GO:0009407|toxin catabolic process	GO:0005737|cytoplasm; GO:0005829|cytosol	GO:0004364|glutathione transferase activity	ko:K00799|GST,gst	ko00480|Glutathione metabolism; ko00980|Metabolism of xenobiotics by cytochrome P450; ko00982|Drug metabolism - cytochrome P450; ko01524|Platinum drug resistance; ko05204|Chemical carcinogenesis; ko05418|Fluid shear stress and atherosclerosis	708	NP_001235768.1	NP_001235768.1 tau class glutathione S-transferase [Glycine max]	sp|Q9FUS9|GSTUI_ARATH	sp|Q9FUS9|GSTUI_ARATH Glutathione S-transferase U18 OS=Arabidopsis thaliana GN=GSTU18 PE=2 SV=1	_	_	_	_	_	PF02798.17|GST_N|Glutathione S-transferase, N-terminal domain|Glyma.01G040000.1|m.738:6-77;PF13417.3|GST_N_3|Glutathione S-transferase, N-terminal domain|Glyma.01G040000.1|m.738:8-81;PF13409.3|GST_N_2|Glutathione S-transferase, N-terminal domain|Glyma.01G040000.1|m.738:13-77;PF00043.22|GST_C|Glutathione S-transferase, C-terminal domain|Glyma.01G040000.1|m.738:103-206;PF14497.3|GST_C_3|Glutathione…
Glyma.01G040200	1.57739821206561	4.4274384407996	-1.48306301994021	5.3197522856867e-14	1.06832132755446e-13	down	yes	1.42310961283231	1.58081799739809	1.72826702596642	3.95636361673674	4.4245307043162	4.90142100134586	Gm01	4337821	4339176	+	Glyma.01G040200	--	GO:0006749|glutathione metabolic process; GO:0009407|toxin catabolic process	GO:0005737|cytoplasm; GO:0005829|cytosol	GO:0004364|glutathione transferase activity	ko:K00799|GST,gst	ko00480|Glutathione metabolism; ko00980|Metabolism of xenobiotics by cytochrome P450; ko00982|Drug metabolism - cytochrome P450; ko01524|Platinum drug resistance; ko05204|Chemical carcinogenesis; ko05418|Fluid shear stress and atherosclerosis	705	NP_001238627.1	NP_001238627.1 glutathione S-transferase GST 5 [Glycine max]	sp|Q9FUS9|GSTUI_ARATH	sp|Q9FUS9|GSTUI_ARATH Glutathione S-transferase U18 OS=Arabidopsis thaliana GN=GSTU18 PE=2 SV=1	_	_	_	_	_	PF02798.17|GST_N|Glutathione S-transferase, N-terminal domain|Glyma.01G040200.1|m.739:6-78;PF13417.3|GST_N_3|Glutathione S-transferase, N-terminal domain|Glyma.01G040200.1|m.739:11-80;PF13409.3|GST_N_2|Glutathione S-transferase, N-terminal domain|Glyma.01G040200.1|m.739:14-78;PF00043.22|GST_C|Glutathione S-transferase, C-terminal domain|Glyma.01G040200.1|m.739:102-202;PF13410.3|GST_C_2|Glutathion…
Glyma.01G040300	0.256505648693015	5.60034137321081	-4.39585054045261	3.61998524434958e-86	2.37042659084209e-85	down	yes	0.118592467736026	0.314367215391665	0.336557262951355	6.01420375295886	5.57320694485983	5.21361342181375	Gm01	4345263	4350573	+	Glyma.01G040300	--	--	--	--	--	--	1410	XP_003517761.1	XP_003517761.1 tetratricopeptide repeat protein 38 [Glycine max]	_	_	_	_	_	_	_	_
Glyma.01G040400	48.3397950477121	12.9387831355074	1.90069324747916	2.02146706534329e-133	2.00189136416453e-132	up	yes	51.337500178033	49.0098053835778	44.6720795815254	13.2692354421531	13.2899708702122	12.2571430941569	Gm01	4361956	4370404	+	Glyma.01G040400	--	--	--	--	--	--	1617	XP_003517906.1	XP_003517906.1 uncharacterized protein LOC100811752 [Glycine max]	_	_	_	_	_	_	_	PF04601.10|DUF569|Domain of unknown function (DUF569)|Glyma.01G040400.2|m.742:1-146;PF04601.10|DUF569|Domain of unknown function (DUF569)|Glyma.01G040400.2|m.742:219-360
Glyma.01G040500	0.776021359416089	1.95973476648523	-1.32536095542379	3.6180195243743e-08	5.91273742737631e-08	down	yes	0.746497229945519	0.917717957975667	0.663848890327081	2.07350792327411	2.02852647954296	1.77716989663863	Gm01	4373165	4374803	+	Glyma.01G040500	--	--	--	--	--	--	966	NP_001240072.1	NP_001240072.1 uncharacterized protein LOC100813905 [Glycine max]	_	_	_	_	_	_	_	PF06695.8|Sm_multidrug_ex|Putative small multi-drug export protein|Glyma.01G040500.1|m.743:159-279
Glyma.01G040600	0.643949404980133	1.47526204660231	-1.18346656379105	3.73819510922013e-05	5.36163717533933e-05	down	yes	0.526307399529934	0.728892536406573	0.676648279003891	1.52630704928427	1.60635113308104	1.29312795744163	Gm01	4381651	4383658	+	Glyma.01G040600	--	GO:0006457|protein folding	GO:0005829|cytosol; GO:0005886|plasma membrane; GO:0070062|extracellular exosome	GO:0001671|ATPase activator activity; GO:0051082|unfolded protein binding; GO:0051087|chaperone binding	ko:K09510|DNAJB4	--	834	XP_003517910.1	XP_003517910.1 dnaJ homolog subfamily B member 5 [Glycine max]	sp|Q9D832|DNJB4_MOUSE	sp|Q9D832|DNJB4_MOUSE DnaJ homolog subfamily B member 4 OS=Mus musculus GN=Dnajb4 PE=1 SV=1	_	_	_	_	_	PF01556.15|DnaJ_C|DnaJ C terminal domain|Glyma.01G040600.1|m.744:99-257;PF00226.28|DnaJ|DnaJ domain|Glyma.01G040600.1|m.744:5-71
Glyma.01G040700	19.2356784506829	7.67217895381472	1.32494705360639	1.79247143264341e-17	4.02252672938658e-17	up	yes	17.9445760982587	17.4023093067069	22.3601499470831	8.30490600345853	6.95286311333584	7.7587677446498	Gm01	4384488	4385321	-	Glyma.01G040700	--	GO:0006662|glycerol ether metabolic process; GO:0034599|cellular response to oxidative stress; GO:0045454|cell redox homeostasis	GO:0005739|mitochondrion; GO:0005829|cytosol; GO:0005886|plasma membrane	GO:0004791|thioredoxin-disulfide reductase activity; GO:0015035|protein disulfide oxidoreductase activity; GO:0016671|oxidoreductase activity, acting on a sulfur group of donors, disulfide as acceptor; GO:0047134|protein-disulfide reductase activity	ko:K03671|trxA	ko04621|NOD-like receptor signaling pathway; ko05418|Fluid shear stress and atherosclerosis	417	NP_001237762.1	NP_001237762.1 uncharacterized protein LOC100527298 [Glycine max]	sp|Q38879|TRXH2_ARATH	sp|Q38879|TRXH2_ARATH Thioredoxin H2 OS=Arabidopsis thaliana GN=TRX2 PE=2 SV=2	_	_	_	_	_	PF00085.17|Thioredoxin|Thioredoxin|Glyma.01G040700.1|m.745:45-136;PF00578.18|AhpC-TSA|AhpC/TSA family|Glyma.01G040700.1|m.745:49-127
Glyma.01G040900	22.1105055489361	0.612641712080261	5.15083831830146	0	0	up	yes	21.4482456774279	21.1524661105687	23.7308048588117	0.513447918321669	0.600057825991204	0.724419391927909	Gm01	4391115	4394213	-	Glyma.01G040900	--	GO:0000398|mRNA splicing, via spliceosome; GO:0008380|RNA splicing; GO:0035194|posttranscriptional gene silencing by RNA	GO:0005681|spliceosomal complex; GO:0005737|cytoplasm; GO:0016020|membrane	GO:0003723|RNA binding; GO:0003724|RNA helicase activity; GO:0005524|ATP binding	ko:K12813|DHX16	ko03040|Spliceosome	3099	XP_014628468.1	XP_014628468.1 pre-mRNA-splicing factor ATP-dependent RNA helicase DEAH1 [Glycine max]	sp|Q8VY00|ESP3_ARATH	sp|Q8VY00|ESP3_ARATH Pre-mRNA-splicing factor ATP-dependent RNA helicase DEAH1 OS=Arabidopsis thaliana GN=ESP3 PE=1 SV=1	_	_	_	_	_	PF07717.13|OB_NTP_bind|Oligonucleotide/oligosaccharide-binding (OB)-fold|Glyma.01G040900.4|m.747:936-1020;PF04408.20|HA2|Helicase associated domain (HA2)|Glyma.01G040900.4|m.747:795-885;PF00271.28|Helicase_C|Helicase conserved C-terminal domain|Glyma.01G040900.4|m.747:606-733;PF00270.26|DEAD|DEAD/DEAH box helicase|Glyma.01G040900.4|m.747:408-561
Glyma.01G041400	4.40357792400872	1.5299829613829	1.51903428067779	5.99975160568674e-26	1.64442054705569e-25	up	yes	4.58877416926253	4.65656889787653	3.9653907048871	1.62780061266379	1.55627692874989	1.40587134273503	Gm01	4449336	4453542	-	Glyma.01G041400	--	GO:0015706|nitrate transport; GO:0042128|nitrate assimilation	GO:0005886|plasma membrane; GO:0016021|integral component of membrane	GO:0015293|symporter activity; GO:0080054|low-affinity nitrate transmembrane transporter activity	--	--	1863	XP_014628550.1	XP_014628550.1 protein NRT1/ PTR FAMILY 2.13 [Glycine max]	sp|Q8RX77|PTR21_ARATH	sp|Q8RX77|PTR21_ARATH Protein NRT1/ PTR FAMILY 2.13 OS=Arabidopsis thaliana GN=NPF2.13 PE=1 SV=1	_	_	_	_	_	PF00854.18|PTR2|POT family|Glyma.01G041400.1|m.752:126-556
Glyma.01G041600	0.489755644234266	1.11108877695066	-1.1656057610689	6.77773411410632e-05	9.59974727825275e-05	down	yes	0.487534238386811	0.644504214761538	0.337228479554449	1.09555537417194	1.13629927480033	1.10141168187972	Gm01	4482549	4485009	-	Glyma.01G041600	--	GO:0006810|transport; GO:0010507|negative regulation of autophagy; GO:0021702|cerebellar Purkinje cell differentiation; GO:0031175|neuron projection development; GO:0050885|neuromuscular process controlling balance	GO:0005737|cytoplasm; GO:0005794|Golgi apparatus; GO:0005829|cytosol; GO:0016020|membrane	GO:0004842|ubiquitin-protein transferase activity; GO:0005086|ARF guanyl-nucleotide exchange factor activity	--	--	1179	KRH74759.1	KRH74759.1 hypothetical protein GLYMA_01G041600 [Glycine max]	sp|Q15751|HERC1_HUMAN	sp|Q15751|HERC1_HUMAN Probable E3 ubiquitin-protein ligase HERC1 OS=Homo sapiens GN=HERC1 PE=1 SV=2	_	_	_	_	_	PF00415.15|RCC1|Regulator of chromosome condensation (RCC1) repeat|Glyma.01G041600.3|m.755:19-66;PF00415.15|RCC1|Regulator of chromosome condensation (RCC1) repeat|Glyma.01G041600.3|m.755:70-118;PF00415.15|RCC1|Regulator of chromosome condensation (RCC1) repeat|Glyma.01G041600.3|m.755:122-171;PF00415.15|RCC1|Regulator of chromosome condensation (RCC1) repeat|Glyma.01G041600.3|m.755:179-228;PF0041…
Glyma.01G041700	6.43108469693046	15.3421925537129	-1.25306914380436	1.30789137319413e-27	3.70886697888499e-27	down	yes	5.51795153926147	6.225928751095	7.5493738004349	14.7732016423563	15.4442663685033	15.8091096502792	Gm01	4521875	4523509	-	Glyma.01G041700	--	GO:0006351|transcription, DNA-templated; GO:0009637|response to blue light; GO:0030308|negative regulation of cell growth; GO:0045893|positive regulation of transcription, DNA-templated; GO:0048510|regulation of timing of transition from vegetative to reproductive phase; GO:0048573|photoperiodism, flowering	GO:0005634|nucleus	GO:0003700|DNA-binding transcription factor activity; GO:0043565|sequence-specific DNA binding	ko:K09338|HD-ZIP	--	1038	KHN01166.1	KHN01166.1 Homeobox-leucine zipper protein HAT5 [Glycine soja]	sp|Q940J1|ATB16_ARATH	sp|Q940J1|ATB16_ARATH Homeobox-leucine zipper protein ATHB-16 OS=Arabidopsis thaliana GN=ATHB-16 PE=2 SV=2	_	_	_	_	_	PF02183.15|HALZ|Homeobox associated leucine zipper|Glyma.01G041700.1|m.758:141-182;PF00046.26|Homeobox|Homeobox domain|Glyma.01G041700.1|m.758:86-139;PF05920.8|Homeobox_KN|Homeobox KN domain|Glyma.01G041700.1|m.758:110-137
Glyma.01G042100	6.52604967611571	0.873470233681395	2.88716551577016	5.84713872681301e-83	3.70082538002124e-82	up	yes	6.39070272256808	6.89997322610395	6.2874730796751	0.79612547205568	0.976790459976968	0.847494769011536	Gm01	4594807	4600997	+	Glyma.01G042100	--	GO:0009624|response to nematode; GO:0010119|regulation of stomatal movement; GO:0042128|nitrate assimilation; GO:0080168|abscisic acid transport	GO:0005886|plasma membrane; GO:0016021|integral component of membrane	GO:0015293|symporter activity; GO:0090440|abscisic acid transmembrane transporter activity	--	--	1740	XP_006573086.1	XP_006573086.1 protein NRT1/ PTR FAMILY 4.6 [Glycine max]	sp|Q8H157|PTR19_ARATH	sp|Q8H157|PTR19_ARATH Protein NRT1/ PTR FAMILY 4.6 OS=Arabidopsis thaliana GN=NPF4.6 PE=1 SV=1	_	_	_	_	_	PF00854.18|PTR2|POT family|Glyma.01G042100.1|m.759:99-532
Glyma.01G042800	101.384732275321	41.8388962894626	1.27672122328933	8.95486318145402e-86	5.83717514322772e-85	up	yes	100.417368341467	99.5613415974927	104.175486887002	43.5101624604836	41.0148152957161	40.9917111121881	Gm01	4662959	4668552	-	Glyma.01G042800	--	--	--	--	--	--	996	XP_006572907.1	XP_006572907.1 bZIP transcription factor bZIP109 isoform X1 [Glycine max]	_	_	_	_	_	_	_	PF07889.9|DUF1664|Protein of unknown function (DUF1664)|Glyma.01G042800.3|m.767:95-217
Glyma.01G043100	20.7950640562712	0.154080683272646	6.9863855153647	3.93404328357939e-59	1.86030370035671e-58	up	yes	21.9844137135368	21.536818383273	18.8639600720039	0.0705073711699945	0.225937573992679	0.165797104655263	Gm01	4685577	4686107	+	Glyma.01G043100	--	GO:0000919|cell plate assembly; GO:0006952|defense response	GO:0005634|nucleus; GO:0005856|cytoskeleton; GO:0009524|phragmoplast	GO:0004709|MAP kinase kinase kinase activity; GO:0005524|ATP binding	--	--	531	KHN01177.1	KHN01177.1 Mitogen-activated protein kinase kinase kinase 1 [Glycine soja]	sp|Q40541|NPK1_TOBAC	sp|Q40541|NPK1_TOBAC Mitogen-activated protein kinase kinase kinase NPK1 OS=Nicotiana tabacum GN=NPK1 PE=1 SV=1	_	_	_	_	_	PF00069.22|Pkinase|Protein kinase domain|Glyma.01G043100.2|m.770:1-92;PF07714.14|Pkinase_Tyr|Protein tyrosine kinase|Glyma.01G043100.2|m.770:1-87
Glyma.01G043600	2.7760662767967	8.3517784437305	-1.58558023965808	8.71942260336979e-16	1.86089584580092e-15	down	yes	2.93719825115819	2.34527922593782	3.0457213532941	9.82886579084463	6.88297406784232	8.34349547250456	Gm01	4743243	4745628	+	Glyma.01G043600	--	GO:0016567|protein ubiquitination	--	GO:0005524|ATP binding; GO:0016740|transferase activity	ko:K10573|UBE2A,UBC2,RAD6A	ko04120|Ubiquitin mediated proteolysis	459	NP_001236381.1	NP_001236381.1 uncharacterized protein LOC100500581 [Glycine max]	sp|P35130|UBC2_MEDSA	sp|P35130|UBC2_MEDSA Ubiquitin-conjugating enzyme E2 2 OS=Medicago sativa GN=UBC2 PE=2 SV=1	_	_	_	_	_	PF00179.23|UQ_con|Ubiquitin-conjugating enzyme|Glyma.01G043600.1|m.775:8-144
Glyma.01G044000	6.47701554607066	20.5440578866344	-1.66379644488019	4.75651867844637e-58	2.22209439088108e-57	down	yes	6.84871501175549	6.25141662607425	6.33091500038224	19.9676875153425	19.9671129220423	21.6973732225183	Gm01	4819454	4820686	-	Glyma.01G044000	--	--	--	--	--	--	705	XP_003517945.1	XP_003517945.1 heme-binding protein 2 [Glycine max]	_	_	_	_	_	_	_	PF04832.9|SOUL|SOUL heme-binding protein|Glyma.01G044000.1|m.781:44-223
Glyma.01G044100	54.4913754075941	7.16680377712595	2.92487925723091	2.04209231652381e-208	3.26573677514433e-207	up	yes	52.4661928522389	53.1683908400592	57.8395425304842	7.98162266427903	7.39314903830654	6.12563962879227	Gm01	4836398	4839647	-	Glyma.01G044100	--	GO:0006468|protein phosphorylation; GO:0006952|defense response; GO:0007166|cell surface receptor signaling pathway	GO:0005634|nucleus; GO:0005737|cytoplasm; GO:0005886|plasma membrane	GO:0004675|transmembrane receptor protein serine/threonine kinase activity; GO:0005524|ATP binding	ko:K04733|IRAK4	ko04064|NF-kappa B signaling pathway; ko04620|Toll-like receptor signaling pathway; ko04621|NOD-like receptor signaling pathway; ko04624|Toll and Imd signaling pathway; ko04722|Neurotrophin signaling pathway; ko05133|Pertussis; ko05140|Leishmaniasis; ko05142|Chagas disease (American trypanosomiasis); ko05145|Toxoplasmosis; ko05152|Tuberculosis; ko05162|Measles; ko05164|Influenza A	1236	XP_003517946.2	XP_003517946.2 probable serine/threonine-protein kinase PBL3 isoform X1 [Glycine max]	sp|O49840|PBL3_ARATH	sp|O49840|PBL3_ARATH Probable serine/threonine-protein kinase PBL3 OS=Arabidopsis thaliana GN=PBL3 PE=1 SV=1	_	_	_	_	_	PF07714.14|Pkinase_Tyr|Protein tyrosine kinase|Glyma.01G044100.1|m.782:81-356;PF00069.22|Pkinase|Protein kinase domain|Glyma.01G044100.1|m.782:80-355
Glyma.01G044500	0.115525472498716	3.29171057007858	-4.71716159761237	1.39795388135621e-07	2.23241205751258e-07	down	yes	0.106642461420788	0	0.239933956075359	3.82034837665991	3.43459694750605	2.62018638606978	Gm01	4905586	4906173	-	Glyma.01G044500	--	--	--	--	--	--	588	XP_003517781.1	XP_003517781.1 uncharacterized protein LOC100803562 [Glycine max]	_	_	_	_	_	_	_	PF03703.11|bPH_2|Bacterial PH domain|Glyma.01G044500.1|m.787:107-176
Glyma.01G044600	1.47677301396194	10.5454146558899	-2.827726941545	8.91967439896539e-79	5.39012342296238e-78	down	yes	1.40777788113013	1.79269288777165	1.22984827298403	10.5565471239075	10.728165970577	10.3515308731853	Gm01	4913822	4915584	-	Glyma.01G044600	--	GO:0006351|transcription, DNA-templated; GO:0009744|response to sucrose; GO:0009965|leaf morphogenesis; GO:0048826|cotyledon morphogenesis; GO:0080022|primary root development	GO:0005634|nucleus	GO:0003700|DNA-binding transcription factor activity; GO:0043565|sequence-specific DNA binding	ko:K09338|HD-ZIP	--	876	XP_006572886.1	XP_006572886.1 uncharacterized protein LOC100814080 isoform X2 [Glycine max]	sp|Q8LC03|ATB13_ARATH	sp|Q8LC03|ATB13_ARATH Homeobox-leucine zipper protein ATHB-13 OS=Arabidopsis thaliana GN=ATHB-13 PE=2 SV=2	_	_	_	_	_	PF02183.15|HALZ|Homeobox associated leucine zipper|Glyma.01G044600.1|m.790:141-181;PF00046.26|Homeobox|Homeobox domain|Glyma.01G044600.1|m.790:86-139
Glyma.01G045100	77.2377356314251	25.9673323958567	1.57223935532139	1.26478692215061e-140	1.31926003928803e-139	up	yes	79.4311903818981	76.5206197405615	75.7613967718156	25.2147726872412	26.0411952150781	26.6460292852509	Gm01	5052082	5053695	+	Glyma.01G045100	--	GO:0006511|ubiquitin-dependent protein catabolic process; GO:0030162|regulation of proteolysis; GO:0043161|proteasome-mediated ubiquitin-dependent protein catabolic process	GO:0005634|nucleus; GO:0005737|cytoplasm; GO:0019005|SCF ubiquitin ligase complex	GO:0031625|ubiquitin protein ligase binding	--	--	1614	XP_003517954.1	XP_003517954.1 F-box/kelch-repeat protein At1g26930 [Glycine max]	sp|Q8L736|SKI11_ARATH	sp|Q8L736|SKI11_ARATH F-box/kelch-repeat protein SKIP11 OS=Arabidopsis thaliana GN=SKIP11 PE=1 SV=2	_	_	_	_	_	PF01344.22|Kelch_1|Kelch motif|Glyma.01G045100.2|m.794:320-365;PF01344.22|Kelch_1|Kelch motif|Glyma.01G045100.2|m.794:368-415
Glyma.01G045300	6.67887095225902	3.01572711373215	1.14448083306525	2.69034413686211e-14	5.46650138486404e-14	up	yes	6.72823320323445	7.07722495827118	6.23115469527142	3.07916749879157	2.87516638276958	3.09284745963531	Gm01	5123987	5126420	+	Glyma.01G045300	--	--	--	--	--	--	918	XP_003517783.1	XP_003517783.1 uncharacterized protein LOC100806758 isoform X1 [Glycine max]	_	_	_	_	_	_	_	_
Glyma.01G045400	0.963327849414498	3.11267666543707	-1.68178545463433	1.82297755254978e-10	3.24343187369763e-10	down	yes	1.08630062852287	0.953242524090855	0.850440395629768	3.55607338142859	2.90256899492207	2.87938761996056	Gm01	5132544	5135226	-	Glyma.01G045400	--	GO:0009414|response to water deprivation; GO:0009737|response to abscisic acid; GO:0042538|hyperosmotic salinity response	GO:0009506|plasmodesma; GO:0016021|integral component of membrane	--	ko:K17279|REEP5_6	--	558	NP_001235434.1	NP_001235434.1 uncharacterized protein LOC100306464 [Glycine max]	sp|Q9S784|HA22C_ARATH	sp|Q9S784|HA22C_ARATH HVA22-like protein c OS=Arabidopsis thaliana GN=HVA22C PE=2 SV=1	_	_	_	_	_	PF03134.16|TB2_DP1_HVA22|TB2/DP1, HVA22 family|Glyma.01G045400.1|m.797:29-105
Glyma.01G045500	2.37121516387123	19.5135895690435	-3.03544843650019	5.35218276646955e-186	7.61570085387448e-185	down	yes	2.61480898280204	2.37647533915694	2.12236116965472	20.4390150561589	19.6471772329809	18.4545764179908	Gm01	5218814	5220076	-	Glyma.01G045500	--	GO:0006351|transcription, DNA-templated; GO:0006355|regulation of transcription, DNA-templated; GO:0008283|cell population proliferation; GO:0009735|response to cytokinin; GO:0009737|response to abscisic acid; GO:0009739|response to gibberellin; GO:0010029|regulation of seed germination; GO:0010229|inflorescence development; GO:0031347|regulation of defense response	GO:0005634|nucleus	GO:0003677|DNA binding; GO:0003700|DNA-binding transcription factor activity	--	--	1263	KRH74835.1	KRH74835.1 hypothetical protein GLYMA_01G045500 [Glycine max]	sp|Q93Z00|TCP14_ARATH	sp|Q93Z00|TCP14_ARATH Transcription factor TCP14 OS=Arabidopsis thaliana GN=TCP14 PE=1 SV=1	_	_	_	_	_	PF03634.10|TCP|TCP family transcription factor|Glyma.01G045500.1|m.798:70-232
Glyma.01G045800	19.3224346667098	8.5687893706903	1.17217736185247	3.47672665726482e-33	1.09945339318515e-32	up	yes	18.4003075867877	20.0051622043942	19.5618342089474	8.16556954216063	8.91984110737564	8.62095746253464	Gm01	5269210	5272540	-	Glyma.01G045800	--	GO:0006635|fatty acid beta-oxidation; GO:0006839|mitochondrial transport; GO:0015866|ADP transport; GO:0015867|ATP transport; GO:0090351|seedling development	GO:0005743|mitochondrial inner membrane; GO:0005777|peroxisome; GO:0005779|integral component of peroxisomal membrane	GO:0005347|ATP transmembrane transporter activity; GO:0015217|ADP transmembrane transporter activity; GO:0015297|antiporter activity	--	--	1011	XP_003517964.2	XP_003517964.2 peroxisomal adenine nucleotide carrier 1-like [Glycine max]	sp|B6ZJZ9|PNC1_SOYBN	sp|B6ZJZ9|PNC1_SOYBN Peroxisomal adenine nucleotide carrier 1 OS=Glycine max GN=PNC1 PE=2 SV=1	_	_	_	_	_	PF00153.24|Mito_carr|Mitochondrial carrier protein|Glyma.01G045800.1|m.802:24-116;PF00153.24|Mito_carr|Mitochondrial carrier protein|Glyma.01G045800.1|m.802:122-206;PF00153.24|Mito_carr|Mitochondrial carrier protein|Glyma.01G045800.1|m.802:220-312
Glyma.01G046300	0.00576948293347693	0.659878403490247	-5.40869197953773	1.2961578812938e-10	2.31856581869762e-10	down	yes	0	0	0.0173084488004308	0.732620113796724	0.742072295148018	0.504942801525998	Gm01	5328666	5330147	-	Glyma.01G046300	--	GO:0008152|metabolic process	GO:0043231|intracellular membrane-bounded organelle	GO:0080043|quercetin 3-O-glucosyltransferase activity; GO:0080044|quercetin 7-O-glucosyltransferase activity; GO:0102240|soyasapogenol B glucuronide galactosyltransferase activity	--	--	1482	XP_003517967.1	XP_003517967.1 soyasapogenol B glucuronide galactosyltransferase-like [Glycine max]	sp|D4Q9Z4|SGT2_SOYBN	sp|D4Q9Z4|SGT2_SOYBN Soyasapogenol B glucuronide galactosyltransferase OS=Glycine max GN=GmSGT2 PE=1 SV=1	_	_	_	_	_	PF00201.15|UDPGT|UDP-glucoronosyl and UDP-glucosyl transferase|Glyma.01G046300.1|m.808:241-403
Glyma.01G046500	22.4118733876761	10.2037139643601	1.13439926096151	3.08683171023864e-29	9.05066200697246e-29	up	yes	23.7156427667307	21.0588033879786	22.461174008319	10.4398366216033	10.1259137728834	10.0453914985937	Gm01	5353951	5356416	+	Glyma.01G046500	--	GO:0009640|photomorphogenesis; GO:0046520|sphingoid biosynthetic process	GO:0005783|endoplasmic reticulum; GO:0005789|endoplasmic reticulum membrane; GO:0005794|Golgi apparatus; GO:0016021|integral component of membrane	GO:0005506|iron ion binding; GO:0042284|sphingolipid delta-4 desaturase activity	ko:K04713|SUR2	ko00600|Sphingolipid metabolism; ko01100|Metabolic pathways	780	XP_003517969.1	XP_003517969.1 sphinganine C4-monooxygenase 1 [Glycine max]	sp|Q8VYI1|SBH1_ARATH	sp|Q8VYI1|SBH1_ARATH Sphinganine C4-monooxygenase 1 OS=Arabidopsis thaliana GN=SBH1 PE=1 SV=1	_	_	_	_	_	PF04116.10|FA_hydroxylase|Fatty acid hydroxylase superfamily|Glyma.01G046500.1|m.812:98-234
Glyma.01G047600	1.06425083383611	2.49070554358893	-1.2190042942043	4.16019693753618e-06	6.24582300406489e-06	down	yes	1.04847831002057	1.10660747942309	1.03766671206466	1.99919201458222	2.94431756011333	2.52860705607123	Gm01	5534412	5535029	+	Glyma.01G047600	--	--	--	--	--	--	618	KRH74862.1	KRH74862.1 hypothetical protein GLYMA_01G047600 [Glycine max]	_	_	_	_	_	_	_	_
Glyma.01G047700	79.5019510145757	20.7283420974282	1.93887115625424	7.07402236354386e-126	6.59075514233068e-125	up	yes	84.3117034016516	81.65003822204	72.5441114200354	19.915507147271	20.6689582061943	21.6005609388192	Gm01	5538968	5542980	+	Glyma.01G047700	--	--	--	--	--	--	861	XP_003517979.1	XP_003517979.1 uncharacterized protein LOC100812998 [Glycine max]	_	_	_	_	_	_	_	PF12428.5|DUF3675|Protein of unknown function (DUF3675)|Glyma.01G047700.1|m.826:119-238;PF12906.4|RINGv|RING-variant domain|Glyma.01G047700.1|m.826:68-113
Glyma.01G047900	14.1243898912665	0.690467889056784	4.33474688462974	1.6323879529773e-114	1.39043465208741e-113	up	yes	13.875967589627	13.9011095937405	14.5960924904319	0.630293166519648	0.897664435391787	0.543446065258918	Gm01	5574464	5575354	+	Glyma.01G047900	--	GO:0006351|transcription, DNA-templated; GO:0009414|response to water deprivation; GO:0045893|positive regulation of transcription, DNA-templated	GO:0005634|nucleus	GO:0003677|DNA binding; GO:0003700|DNA-binding transcription factor activity; GO:0042803|protein homodimerization activity; GO:0046872|metal ion binding	--	--	891	XP_003517792.1	XP_003517792.1 zinc-finger homeodomain protein 11 [Glycine max]	sp|Q9SEZ1|ZHD11_ARATH	sp|Q9SEZ1|ZHD11_ARATH Zinc-finger homeodomain protein 11 OS=Arabidopsis thaliana GN=ZHD11 PE=1 SV=1	_	_	_	_	_	PF04770.9|ZF-HD_dimer|ZF-HD protein dimerisation region|Glyma.01G047900.1|m.828:49-102
Glyma.01G048400	13.5232411486954	1.48970885566312	3.17375304249529	4.48302371692806e-69	2.4246460507924e-68	up	yes	14.0727333891932	11.9764214921018	14.5205685647913	1.64931339609106	1.2038391883002	1.6159739825981	Gm01	5616970	5620166	+	Glyma.01G048400	--	--	--	GO:0003723|RNA binding; GO:0033897|ribonuclease T2 activity	ko:K01166|E3.1.27.1	--	681	XP_003517990.1	XP_003517990.1 ribonuclease 3 [Glycine max]	sp|P42815|RNS3_ARATH	sp|P42815|RNS3_ARATH Ribonuclease 3 OS=Arabidopsis thaliana GN=RNS3 PE=2 SV=1	_	_	_	_	_	PF00445.15|Ribonuclease_T2|Ribonuclease T2 family|Glyma.01G048400.1|m.837:28-209
Glyma.01G048500	78.6897783803871	8.97308474377119	3.13107672408676	0	0	up	yes	78.1050425328691	77.4784390821641	80.4858535261281	9.05469041526022	9.03931705701657	8.82524675903679	Gm01	5650828	5654459	+	Glyma.01G048500	--	GO:0006486|protein glycosylation; GO:0010493|Lewis a epitope biosynthetic process	GO:0000139|Golgi membrane; GO:0005794|Golgi apparatus; GO:0016021|integral component of membrane	GO:0010488|UDP-galactose:N-glycan beta-1,3-galactosyltransferase activity; GO:0030246|carbohydrate binding	ko:K14413|GALT1	ko00513|Various types of N-glycan biosynthesis; ko01100|Metabolic pathways	1920	XP_003517993.2	XP_003517993.2 beta-1,3-galactosyltransferase GALT1 [Glycine max]	sp|Q8L7F9|B3GTF_ARATH	sp|Q8L7F9|B3GTF_ARATH Beta-1,3-galactosyltransferase GALT1 OS=Arabidopsis thaliana GN=GALT1 PE=1 SV=1	_	_	_	_	_	PF00337.19|Gal-bind_lectin|Galactoside-binding lectin|Glyma.01G048500.1|m.842:166-357;PF01762.18|Galactosyl_T|Galactosyltransferase|Glyma.01G048500.1|m.842:401-584
Glyma.01G048700	1.28523077369168	4.45472320298763	-1.78536156765024	3.62858989573267e-18	8.28873159519023e-18	down	yes	1.19655932799963	1.3765769369635	1.28255605611192	4.17802157250372	5.0713161988574	4.11483183760176	Gm01	5670159	5670848	+	Glyma.01G048700	--	GO:0090378|seed trichome elongation	--	GO:0004842|ubiquitin-protein transferase activity; GO:0046872|metal ion binding	--	--	690	XP_003517795.1	XP_003517795.1 E3 ubiquitin-protein ligase MPSR1 [Glycine max]	sp|P0CH30|RING1_GOSHI	sp|P0CH30|RING1_GOSHI E3 ubiquitin-protein ligase RING1 OS=Gossypium hirsutum GN=RING1 PE=1 SV=1	_	_	_	_	_	PF13639.3|zf-RING_2|Ring finger domain|Glyma.01G048700.1|m.845:116-158;PF17123.2|zf-RING_11|RING-like zinc finger|Glyma.01G048700.1|m.845:116-144;PF13923.3|zf-C3HC4_2|Zinc finger, C3HC4 type (RING finger)|Glyma.01G048700.1|m.845:116-157;PF00097.22|zf-C3HC4|Zinc finger, C3HC4 type (RING finger)|Glyma.01G048700.1|m.845:117-157;PF12861.4|zf-ANAPC11|Anaphase-promoting complex subunit 11 RING-H2 finge…
Glyma.01G048800	1.4761725788496	6.23042825992209	-2.07004338415629	2.96032676466185e-60	1.42230226251975e-59	down	yes	1.65047231376066	1.35796587348008	1.42007954930807	5.96717934380044	6.10584443842452	6.6182609975413	Gm01	5671385	5673669	-	Glyma.01G048800	--	--	--	GO:0016614|oxidoreductase activity, acting on CH-OH group of donors; GO:0046593|mandelonitrile lyase activity; GO:0050660|flavin adenine dinucleotide binding	--	--	1716	XP_003517995.2	XP_003517995.2 (R)-mandelonitrile lyase-like [Glycine max]	sp|Q9SSM2|MDLL_ARATH	sp|Q9SSM2|MDLL_ARATH (R)-mandelonitrile lyase-like OS=Arabidopsis thaliana GN=At1g73050 PE=2 SV=1	_	_	_	_	_	PF00732.16|GMC_oxred_N|GMC oxidoreductase|Glyma.01G048800.1|m.846:82-177;PF00732.16|GMC_oxred_N|GMC oxidoreductase|Glyma.01G048800.1|m.846:253-366;PF05199.10|GMC_oxred_C|GMC oxidoreductase|Glyma.01G048800.1|m.846:419-547
Glyma.01G049100	3.43290801643466	13.9298776239451	-2.01751835375592	1.39640153026709e-65	7.20421945173572e-65	down	yes	3.29180034538295	3.46285576142819	3.54406794249284	14.9395922895588	12.1132009778423	14.7368396044342	Gm01	5707052	5708774	-	Glyma.01G049100	--	GO:0006351|transcription, DNA-templated; GO:0006355|regulation of transcription, DNA-templated	GO:0005634|nucleus	GO:0003677|DNA binding; GO:0003700|DNA-binding transcription factor activity	--	--	1035	XP_003517998.2	XP_003517998.2 myb family transcription factor PHL8 isoform X2 [Glycine max]	sp|F4I274|PHL8_ARATH	sp|F4I274|PHL8_ARATH Myb family transcription factor PHL8 OS=Arabidopsis thaliana GN=PHL8 PE=2 SV=1	_	_	_	_	_	PF14379.3|Myb_CC_LHEQLE|MYB-CC type transfactor, LHEQLE motif|Glyma.01G049100.1|m.847:113-159;PF00249.28|Myb_DNA-binding|Myb-like DNA-binding domain|Glyma.01G049100.1|m.847:17-68
Glyma.01G049500	2.24781954866855	0.181708655255919	3.55794280810939	1.39911839491297e-13	2.77273244645691e-13	up	yes	2.33478920855301	2.02093209894642	2.38773733850623	0.0663819398781332	0.283623763097192	0.195120262792431	Gm01	5791678	5792241	+	Glyma.01G049500	--	--	--	GO:0005509|calcium ion binding	--	--	564	NP_001241272.1	NP_001241272.1 calcium-binding EF-hand family protein [Glycine max]	sp|Q9MBG5|CML30_ARATH	sp|Q9MBG5|CML30_ARATH Probable calcium-binding protein CML30 OS=Arabidopsis thaliana GN=CML30 PE=2 SV=1	_	_	_	_	_	PF00036.29|EF-hand_1|EF hand|Glyma.01G049500.1|m.859:121-147;PF13499.3|EF-hand_7|EF-hand domain pair|Glyma.01G049500.1|m.859:121-182;PF13405.3|EF-hand_6|EF-hand domain|Glyma.01G049500.1|m.859:122-150;PF13202.3|EF-hand_5|EF hand|Glyma.01G049500.1|m.859:124-146;PF13833.3|EF-hand_8|EF-hand domain pair|Glyma.01G049500.1|m.859:134-183
Glyma.01G050100	34.400477848288	85.4724399104605	-1.31278016067979	6.88302530981551e-69	3.70871953177254e-68	down	yes	36.7174455002861	35.8586951457838	30.6252928987941	86.6705828107723	84.4422353537503	85.3045015668589	Gm01	5876892	5878362	-	Glyma.01G050100	--	GO:0009664|plant-type cell wall organization	GO:0005576|extracellular region; GO:0005618|cell wall; GO:0016020|membrane	--	--	--	789	XP_003518007.1	XP_003518007.1 expansin-A10 [Glycine max]	sp|Q9LDR9|EXP10_ARATH	sp|Q9LDR9|EXP10_ARATH Expansin-A10 OS=Arabidopsis thaliana GN=EXPA10 PE=2 SV=1	_	_	_	_	_	PF01357.18|Pollen_allerg_1|Pollen allergen|Glyma.01G050100.3|m.867:170-247;PF03330.15|DPBB_1|Lytic transglycolase|Glyma.01G050100.3|m.867:74-159
Glyma.01G050900	0	11.6260803838409	-10.1843894526076	5.74558722244245e-24	1.50968414491487e-23	down	yes	0	0	0	12.5559010671932	10.810561848296	11.5117782360334	Gm01	6017295	6019103	-	Glyma.01G050900	--	GO:0006810|transport; GO:0009767|photosynthetic electron transport chain	GO:0009344|nitrite reductase complex [NAD(P)H]; GO:0009507|chloroplast; GO:0009534|chloroplast thylakoid; GO:0009535|chloroplast thylakoid membrane; GO:0009543|chloroplast thylakoid lumen; GO:0009654|photosystem II oxygen evolving complex; GO:0019898|extrinsic component of membrane	GO:0005509|calcium ion binding; GO:0045156|electron transporter, transferring electrons within the cyclic electron transport pathway of photosynthesis activity	ko:K08901|psbQ	ko00195|Photosynthesis; ko01100|Metabolic pathways	738	XP_003518016.2	XP_003518016.2 photosynthetic NDH subunit of lumenal location 2, chloroplastic [Glycine max]	sp|Q9XI73|PNSL2_ARATH	sp|Q9XI73|PNSL2_ARATH Photosynthetic NDH subunit of lumenal location 2, chloroplastic OS=Arabidopsis thaliana GN=PNSL2 PE=1 SV=1	_	_	_	_	_	PF05757.8|PsbQ|Oxygen evolving enhancer protein 3 (PsbQ)|Glyma.01G050900.1|m.871:119-245
Glyma.01G051300	71.5578501000256	15.7288661097727	2.18498003458448	1.18068057790525e-128	1.12527087268663e-127	up	yes	66.4506950856503	68.75018530892	79.4726699055065	16.2906022028073	15.5679057680027	15.3280903585082	Gm01	6049852	6051160	-	Glyma.01G051300	--	GO:0006351|transcription, DNA-templated; GO:0009793|embryo development ending in seed dormancy; GO:0009825|multidimensional cell growth; GO:0009835|fruit ripening; GO:0009908|flower development; GO:0010150|leaf senescence	GO:0005634|nucleus	GO:0003677|DNA binding; GO:0003700|DNA-binding transcription factor activity	--	--	840	NP_001236855.1	NP_001236855.1 NAC domain protein NAC1 [Glycine max]	sp|O49255|NAC29_ARATH	sp|O49255|NAC29_ARATH NAC transcription factor 29 OS=Arabidopsis thaliana GN=NAC029 PE=2 SV=1	_	_	_	_	_	PF02365.12|NAM|No apical meristem (NAM) protein|Glyma.01G051300.1|m.872:10-134
Glyma.01G052600	4.11516197878605	13.0223787350035	-1.65957776135331	7.28105418321683e-59	3.43453285404054e-58	down	yes	4.32535971192518	4.28585478057051	3.73427144386245	12.2134674017243	13.0305879421425	13.8230808611438	Gm01	6418455	6428231	-	Glyma.01G052600	--	GO:0006970|response to osmotic stress; GO:0035556|intracellular signal transduction; GO:0045087|innate immune response; GO:0046777|protein autophosphorylation	GO:0005783|endoplasmic reticulum; GO:0005789|endoplasmic reticulum membrane; GO:0009898|cytoplasmic side of plasma membrane	GO:0004672|protein kinase activity; GO:0004674|protein serine/threonine kinase activity; GO:0004712|protein serine/threonine/tyrosine kinase activity; GO:0005524|ATP binding	--	--	1284	XP_003517809.1	XP_003517809.1 integrin-linked protein kinase 1 isoform X1 [Glycine max]	sp|F4IS56|ILK1_ARATH	sp|F4IS56|ILK1_ARATH Integrin-linked protein kinase 1 OS=Arabidopsis thaliana GN=ILK1 PE=1 SV=1	_	_	_	_	_	PF07714.14|Pkinase_Tyr|Protein tyrosine kinase|Glyma.01G052600.8|m.887:156-409;PF00069.22|Pkinase|Protein kinase domain|Glyma.01G052600.8|m.887:154-408;PF12796.4|Ank_2|Ankyrin repeats (3 copies)|Glyma.01G052600.8|m.887:26-90;PF13637.3|Ank_4|Ankyrin repeats (many copies)|Glyma.01G052600.8|m.887:61-97;PF13606.3|Ank_3|Ankyrin repeat|Glyma.01G052600.8|m.887:61-88;PF00023.27|Ank|Ankyrin repeat|Glyma.0…
Glyma.01G052700	11.3089775499629	2.36077288746286	2.25531427561185	6.24159113792513e-45	2.40420202734228e-44	up	yes	11.2706444521186	12.6976176444304	9.95867055333961	2.30019929711053	2.50923611587163	2.27288324940641	Gm01	6429832	6432665	-	Glyma.01G052700	--	--	--	--	--	--	765	XP_003517810.1	XP_003517810.1 uncharacterized protein LOC100789803 [Glycine max]	_	_	_	_	_	_	_	PF11360.5|DUF3110|Protein of unknown function (DUF3110)|Glyma.01G052700.1|m.889:171-219
Glyma.01G053100	0.76065930391948	5.3753686162527	-2.8048799834271	9.80560900847882e-116	8.43561416023978e-115	down	yes	0.69315891457293	0.766931104771591	0.821887892413919	4.78639097161665	5.88139901438231	5.45831586275915	Gm01	6609534	6614336	+	Glyma.01G053100	--	GO:0006351|transcription, DNA-templated; GO:0006355|regulation of transcription, DNA-templated; GO:0010050|vegetative phase change; GO:0010267|production of ta-siRNAs involved in RNA interference; GO:0010492|maintenance of shoot apical meristem identity; GO:0010599|production of lsiRNA involved in RNA interference; GO:0035195|gene silencing by miRNA; GO:0040034|regulation of development, heteroch…	GO:0005737|cytoplasm; GO:1990904|ribonucleoprotein complex	GO:0003723|RNA binding	ko:K11593|ELF2C,AGO	--	3090	XP_006573133.1	XP_006573133.1 protein argonaute 7 [Glycine max]	sp|Q9C793|AGO7_ARATH	sp|Q9C793|AGO7_ARATH Protein argonaute 7 OS=Arabidopsis thaliana GN=AGO7 PE=2 SV=1	_	_	_	_	_	PF02171.14|Piwi|Piwi domain|Glyma.01G053100.1|m.895:681-988;PF16486.2|ArgoN|N-terminal domain of argonaute|Glyma.01G053100.1|m.895:177-323;PF02170.19|PAZ|PAZ domain|Glyma.01G053100.1|m.895:396-517;PF08699.7|ArgoL1|Argonaute linker 1 domain|Glyma.01G053100.1|m.895:333-382
Glyma.01G053800	22.7939236880999	4.49052343384486	2.34111736959356	2.26208786425309e-126	2.11670741422086e-125	up	yes	21.7422775072729	22.3665576705228	24.2729358865041	4.78939873243548	4.37035607763689	4.3118154914622	Gm01	6800452	6805034	-	Glyma.01G053800	--	GO:0006351|transcription, DNA-templated; GO:0006952|defense response; GO:0009723|response to ethylene; GO:0009751|response to salicylic acid; GO:0009753|response to jasmonic acid; GO:1900150|regulation of defense response to fungus; GO:1900425|negative regulation of defense response to bacterium	GO:0005634|nucleus	GO:0003677|DNA binding; GO:0003700|DNA-binding transcription factor activity; GO:0043565|sequence-specific DNA binding; GO:0044212|transcription regulatory region DNA binding; GO:0046872|metal ion binding	--	--	1368	XP_003517814.1	XP_003517814.1 probable WRKY transcription factor 4 [Glycine max]	sp|Q9XI90|WRKY4_ARATH	sp|Q9XI90|WRKY4_ARATH Probable WRKY transcription factor 4 OS=Arabidopsis thaliana GN=WRKY4 PE=1 SV=2	_	_	_	_	_	PF03106.12|WRKY|WRKY DNA -binding domain|Glyma.01G053800.1|m.924:175-231;PF03106.12|WRKY|WRKY DNA -binding domain|Glyma.01G053800.1|m.924:343-400
Glyma.01G054100	0.261183478539279	0.740861228886326	-1.46927701230951	0.000268176575009104	0.000367306625249931	down	yes	0.294689742334988	0.15304541172283	0.335815281560019	0.754066749068824	0.604092909315772	0.864424028274381	Gm01	6949195	6955716	-	Glyma.01G054100	--	GO:0007059|chromosome segregation; GO:0007094|mitotic spindle assembly checkpoint; GO:0051301|cell division; GO:0051321|meiotic cell cycle	GO:0000776|kinetochore; GO:0000777|condensed chromosome kinetochore; GO:0005819|spindle; GO:0009524|phragmoplast; GO:0033597|mitotic checkpoint complex; GO:0080008|Cul4-RING E3 ubiquitin ligase complex; GO:1990298|bub1-bub3 complex	GO:0043130|ubiquitin binding	ko:K02180|BUB3	ko04110|Cell cycle; ko04111|Cell cycle - yeast; ko05166|HTLV-I infection	993	XP_025983621.1	XP_025983621.1 mitotic checkpoint protein BUB3.3-like isoform X1 [Glycine max]	sp|F4I241|BUB33_ARATH	sp|F4I241|BUB33_ARATH Mitotic checkpoint protein BUB3.3 OS=Arabidopsis thaliana GN=BUB3.3 PE=2 SV=1	_	_	_	_	_	_
Glyma.01G054300	19.5247841991719	8.55507092783985	1.18950821964142	3.55105641675225e-26	9.77396546216707e-26	up	yes	17.1766279768967	20.009434320718	21.3882902999011	8.49420232995511	9.0923548562834	8.07865559728105	Gm01	6986364	6989257	+	Glyma.01G054300	--	--	--	--	--	--	1038	KHN03140.1	KHN03140.1 Sporulation protein RMD1 [Glycine soja]	_	_	_	_	_	_	_	PF02582.11|DUF155|Uncharacterised ACR, YagE family COG1723|Glyma.01G054300.1|m.938:122-292
Glyma.01G054500	4.74730851874996	0.961463041244942	2.29191457385853	3.08941941667509e-31	9.43387040199128e-31	up	yes	4.66691275224681	4.73179413057344	4.84321867342963	0.860246277821322	1.07867698912189	0.945465856791614	Gm01	7006835	7011838	-	Glyma.01G054500	--	GO:0009073|aromatic amino acid family biosynthetic process; GO:0046417|chorismate metabolic process	GO:0005829|cytosol; GO:0009507|chloroplast	GO:0004106|chorismate mutase activity; GO:0016688|L-ascorbate peroxidase activity	ko:K01850|E5.4.99.5	ko00400|Phenylalanine, tyrosine and tryptophan biosynthesis; ko01100|Metabolic pathways; ko01110|Biosynthesis of secondary metabolites; ko01130|Biosynthesis of antibiotics; ko01230|Biosynthesis of amino acids	945	XP_003516314.1	XP_003516314.1 chorismate mutase 3, chloroplastic isoform X1 [Glycine max]	sp|P42738|CM1_ARATH	sp|P42738|CM1_ARATH Chorismate mutase 1, chloroplastic OS=Arabidopsis thaliana GN=CM1 PE=1 SV=3	_	_	_	_	_	_
Glyma.01G055400	1.75017434079731	25.8103391099349	-3.87471771199017	1.59598628844314e-169	2.04774666636694e-168	down	yes	1.89166143932431	1.56604128957783	1.79282029348978	25.1273487046228	25.0480954006238	27.2555732245581	Gm01	7148173	7149353	-	Glyma.01G055400	--	--	--	--	--	--	558	NP_001241008.1	NP_001241008.1 uncharacterized protein LOC100790671 [Glycine max]	_	_	_	_	_	_	_	_
Glyma.01G055900	18.7729811865754	8.13301511183418	1.20579107722231	1.31943537190862e-25	3.59147786289289e-25	up	yes	18.8355726917052	19.3097628739382	18.1736079940827	8.37523014842667	9.02203955160118	7.00177563547469	Gm01	7212473	7213261	+	Glyma.01G055900	--	--	--	--	--	--	789	NP_001304417.2	NP_001304417.2 uncharacterized protein LOC100796991 [Glycine max]	_	_	_	_	_	_	_	PF13445.3|zf-RING_UBOX|RING-type zinc-finger|Glyma.01G055900.1|m.954:46-98
Glyma.01G056000	34.5127936479518	2.52044044929436	3.77008878691537	1.06026355044922e-198	1.61395153441394e-197	up	yes	33.1534237928613	33.0130990365719	37.3718581144222	2.47726460279295	2.72098228154853	2.36307446354159	Gm01	7214518	7216825	-	Glyma.01G056000	--	--	--	--	--	--	801	XP_003517822.1	XP_003517822.1 uncharacterized protein LOC100802857 [Glycine max]	_	_	_	_	_	_	_	PF03763.10|Remorin_C|Remorin, C-terminal region|Glyma.01G056000.1|m.959:155-258
Glyma.01G056100	267.889336520507	3.30443193401683	6.33678557235029	0	0	up	yes	256.599384009649	260.277885787284	286.790739764589	3.41327991715256	3.53196429771461	2.96805158718332	Gm01	7218634	7220520	-	Glyma.01G056100	--	GO:0010150|leaf senescence	--	GO:0016682|oxidoreductase activity, acting on diphenols and related substances as donors, oxygen as acceptor; GO:0046872|metal ion binding	--	--	1053	XP_003516325.1	XP_003516325.1 protein SRG1 [Glycine max]	sp|Q39224|SRG1_ARATH	sp|Q39224|SRG1_ARATH Protein SRG1 OS=Arabidopsis thaliana GN=SRG1 PE=2 SV=1	_	_	_	_	_	PF03171.17|2OG-FeII_Oxy|2OG-Fe(II) oxygenase superfamily|Glyma.01G056100.1|m.960:202-299;PF14226.3|DIOX_N|non-haem dioxygenase in morphine synthesis N-terminal|Glyma.01G056100.1|m.960:46-142
Glyma.01G057400	27.8451158771684	12.629170128137	1.14004057651243	1.20525480178492e-43	4.5509692378562e-43	up	yes	28.1547753064698	28.3394314334224	27.0411408916129	12.2070220807592	12.5108301730126	13.1696581306393	Gm01	7556308	7560282	+	Glyma.01G057400	--	--	--	GO:0005524|ATP binding	--	--	1098	XP_003516351.1	XP_003516351.1 COBW domain-containing protein 1 [Glycine max]	sp|Q9BRT8|CBWD1_HUMAN	sp|Q9BRT8|CBWD1_HUMAN COBW domain-containing protein 1 OS=Homo sapiens GN=CBWD1 PE=2 SV=1	_	_	_	_	_	PF02492.16|cobW|CobW/HypB/UreG, nucleotide-binding domain|Glyma.01G057400.1|m.970:31-221;PF07683.11|CobW_C|Cobalamin synthesis protein cobW C-terminal domain|Glyma.01G057400.1|m.970:268-361
Glyma.01G057500	1.62109842983063	4.6367053687397	-1.5103643263585	1.21376976669148e-32	3.80689365393962e-32	down	yes	1.67731476358129	1.74026516475386	1.44571536115675	4.62214988781075	4.90495556164621	4.38301065676214	Gm01	7572698	7580223	+	Glyma.01G057500	--	GO:0032259|methylation	GO:0005789|endoplasmic reticulum membrane; GO:0005794|Golgi apparatus; GO:0016021|integral component of membrane	GO:0008757|S-adenosylmethionine-dependent methyltransferase activity	--	--	1863	XP_006573141.1	XP_006573141.1 probable methyltransferase PMT5 [Glycine max]	sp|Q3EC77|PMT5_ARATH	sp|Q3EC77|PMT5_ARATH Probable methyltransferase PMT5 OS=Arabidopsis thaliana GN=At2g03480 PE=2 SV=2	_	_	_	_	_	PF03141.13|Methyltransf_29|Putative S-adenosyl-L-methionine-dependent methyltransferase|Glyma.01G057500.1|m.971:96-615;PF08241.9|Methyltransf_11|Methyltransferase domain|Glyma.01G057500.1|m.971:221-316;PF13649.3|Methyltransf_25|Methyltransferase domain|Glyma.01G057500.1|m.971:220-312
Glyma.01G057600	1.12259993389493	0.532947843724685	1.06075282809595	0.000136932638720371	0.00019080986285865	up	yes	1.11195412298955	1.22807348558198	1.02777219311326	0.668110756510827	0.471273828580688	0.45945894608254	Gm01	7583374	7584858	-	Glyma.01G057600	--	GO:0009451|RNA modification	GO:0043231|intracellular membrane-bounded organelle	GO:0003723|RNA binding; GO:0004519|endonuclease activity	--	--	1485	XP_003517831.1	XP_003517831.1 putative pentatricopeptide repeat-containing protein At1g26500 [Glycine max]	sp|Q9FZD4|PPR59_ARATH	sp|Q9FZD4|PPR59_ARATH Putative pentatricopeptide repeat-containing protein At1g26500 OS=Arabidopsis thaliana GN=At1g26500 PE=3 SV=1	_	_	_	_	_	PF13041.3|PPR_2|PPR repeat family|Glyma.01G057600.1|m.972:276-312;PF13041.3|PPR_2|PPR repeat family|Glyma.01G057600.1|m.972:339-385;PF01535.17|PPR|PPR repeat|Glyma.01G057600.1|m.972:205-235;PF01535.17|PPR|PPR repeat|Glyma.01G057600.1|m.972:276-306;PF01535.17|PPR|PPR repeat|Glyma.01G057600.1|m.972:344-372;PF13812.3|PPR_3|Pentatricopeptide repeat domain|Glyma.01G057600.1|m.972:339-384
Glyma.01G058000	15.9216444700723	43.2394524621437	-1.44078667830251	2.06671031133631e-78	1.24345386626367e-77	down	yes	16.2391858945071	15.1649362871025	16.3608112286072	44.8792976606856	43.2466241388717	41.5924355868739	Gm01	7624667	7627881	+	Glyma.01G058000	--	--	GO:0005634|nucleus; GO:0005737|cytoplasm	GO:0019904|protein domain specific binding	ko:K06630|YWHAE	ko04011|MAPK signaling pathway - yeast; ko04110|Cell cycle; ko04114|Oocyte meiosis; ko04151|PI3K-Akt signaling pathway; ko04390|Hippo signaling pathway; ko04391|Hippo signaling pathway - fly; ko04722|Neurotrophin signaling pathway; ko05169|Epstein-Barr virus infection; ko05203|Viral carcinogenesis	780	NP_001238423.1	NP_001238423.1 14-3-3 protein SGF14e [Glycine max]	sp|Q9C5W6|14312_ARATH	sp|Q9C5W6|14312_ARATH 14-3-3-like protein GF14 iota OS=Arabidopsis thaliana GN=GRF12 PE=2 SV=1	_	_	_	_	_	PF00244.17|14-3-3|14-3-3 protein|Glyma.01G058000.1|m.977:13-235
Glyma.01G058100	15.915585108948	6.6108951717283	1.2662481848181	1.15577788230643e-09	1.99967735116856e-09	up	yes	18.3416467984204	16.6825645179962	12.7225440104275	7.51795463680062	5.86212729630401	6.45260358208028	Gm01	7632184	7632432	-	Glyma.01G058100	--	--	--	--	--	--	249	KRH75028.1	KRH75028.1 hypothetical protein GLYMA_01G058100 [Glycine max]	_	_	_	_	_	_	_	_
Glyma.01G058200	27.7025498270437	12.3257520967082	1.16769378126682	8.22857479471299e-59	3.87936214979745e-58	up	yes	28.2023507780066	27.2447704697438	27.6605282333808	12.8236566903638	12.3580895414991	11.7955100582616	Gm01	7633283	7637723	-	Glyma.01G058200	--	GO:0009451|RNA modification	GO:0005739|mitochondrion; GO:0043231|intracellular membrane-bounded organelle	GO:0003723|RNA binding; GO:0004519|endonuclease activity	--	--	1851	XP_003516357.1	XP_003516357.1 pentatricopeptide repeat-containing protein At1g26460, mitochondrial [Glycine max]	sp|Q9FZD1|PPR58_ARATH	sp|Q9FZD1|PPR58_ARATH Pentatricopeptide repeat-containing protein At1g26460, mitochondrial OS=Arabidopsis thaliana GN=At1g26460 PE=1 SV=1	_	_	_	_	_	PF13041.3|PPR_2|PPR repeat family|Glyma.01G058200.1|m.978:492-538;PF01535.17|PPR|PPR repeat|Glyma.01G058200.1|m.978:183-211;PF01535.17|PPR|PPR repeat|Glyma.01G058200.1|m.978:496-525;PF01535.17|PPR|PPR repeat|Glyma.01G058200.1|m.978:531-559
Glyma.01G058300	12.8651530835946	25.7581508658961	-1.00099942664601	1.5693255221933e-24	4.17569992830046e-24	down	yes	12.1927880891101	14.0521313620774	12.3505397995963	24.4396175317994	27.8023506849	25.0324843809889	Gm01	7656093	7657838	+	Glyma.01G058300	--	GO:0009408|response to heat	GO:0009506|plasmodesma; GO:0031225|anchored component of membrane; GO:0046658|anchored component of plasma membrane	GO:0001872|(1->3)-beta-D-glucan binding; GO:0004553|hydrolase activity, hydrolyzing O-glycosyl compounds; GO:0030247|polysaccharide binding	--	--	648	XP_003516362.1	XP_003516362.1 PLASMODESMATA CALLOSE-BINDING PROTEIN 4 [Glycine max]	sp|Q9SD84|PDCB2_ARATH	sp|Q9SD84|PDCB2_ARATH PLASMODESMATA CALLOSE-BINDING PROTEIN 2 OS=Arabidopsis thaliana GN=PDCB2 PE=1 SV=1	_	_	_	_	_	PF07983.10|X8|X8 domain|Glyma.01G058300.1|m.980:21-91
Glyma.01G058500	6.72482769860665	34.0591498326992	-2.33875300474372	1.54157190777383e-181	2.1439545059568e-180	down	yes	6.14054173019701	7.22713464693372	6.80680671868922	33.7587343649367	34.3393876859564	34.0793274472044	Gm01	7704526	7710195	-	Glyma.01G058500	--	GO:0071705|nitrogen compound transport	GO:0016021|integral component of membrane	GO:0005524|ATP binding	--	--	1302	XP_006573149.1	XP_006573149.1 probable ureide permease A3 isoform X1 [Glycine max]	sp|Q41706|UPSA3_VIGUN	sp|Q41706|UPSA3_VIGUN Probable ureide permease A3 (Fragment) OS=Vigna unguiculata GN=A3 PE=2 SV=2	_	_	_	_	_	PF07168.8|Ureide_permease|Ureide permease|Glyma.01G058500.1|m.987:68-423
Glyma.01G059100	0.437782443091073	1.46416880560983	-1.7190318670688	6.24800915668491e-11	1.1312658377999e-10	down	yes	0.561217301884385	0.298573858233341	0.453556169155492	1.54465166191868	1.20470447115153	1.64315028375928	Gm01	7788644	7791435	+	Glyma.01G059100	--	GO:0009451|RNA modification	GO:0009507|chloroplast; GO:0043231|intracellular membrane-bounded organelle	GO:0003723|RNA binding; GO:0004519|endonuclease activity	--	--	1527	KRH75049.1	KRH75049.1 hypothetical protein GLYMA_01G059100 [Glycine max]	sp|Q9FGR7|PP426_ARATH	sp|Q9FGR7|PP426_ARATH Pentatricopeptide repeat-containing protein At5g50280, chloroplastic OS=Arabidopsis thaliana GN=EMB1006 PE=2 SV=1	_	_	_	_	_	PF13041.3|PPR_2|PPR repeat family|Glyma.01G059100.3|m.991:45-102;PF13041.3|PPR_2|PPR repeat family|Glyma.01G059100.3|m.991:165-212;PF13041.3|PPR_2|PPR repeat family|Glyma.01G059100.3|m.991:203-247;PF13041.3|PPR_2|PPR repeat family|Glyma.01G059100.3|m.991:271-318;PF13041.3|PPR_2|PPR repeat family|Glyma.01G059100.3|m.991:344-390;PF13041.3|PPR_2|PPR repeat family|Glyma.01G059100.3|m.991:376-424;PF13…
Glyma.01G060300	1.56098347075115	0.269200016455245	2.49229706957328	6.10236741759138e-14	1.22299306997239e-13	up	yes	1.30637015240466	1.44855481602042	1.92802544382838	0.305877566105123	0.196034071552471	0.305688411708141	Gm01	8110243	8114447	+	Glyma.01G060300	--	GO:0007165|signal transduction; GO:0009414|response to water deprivation; GO:0009737|response to abscisic acid	GO:0005634|nucleus	--	--	--	1224	XP_003516385.1	XP_003516385.1 ninja-family protein AFP3 [Glycine max]	sp|Q9LMX5|AFP2_ARATH	sp|Q9LMX5|AFP2_ARATH Ninja-family protein AFP2 OS=Arabidopsis thaliana GN=AFP2 PE=1 SV=1	_	_	_	_	_	PF16136.2|NINJA_B|Putative nuclear localisation signal|Glyma.01G060300.1|m.1000:142-264;PF07897.8|EAR|Ethylene-responsive binding factor-associated repression|Glyma.01G060300.1|m.1000:85-121;PF16135.2|Jas|TPL-binding domain in jasmonate signalling|Glyma.01G060300.1|m.1000:333-399
Glyma.01G061000	0.28703398306734	2.34434135011347	-2.98662360686553	7.01247049225832e-19	1.63489900267013e-18	down	yes	0.157157311567478	0.253924968823343	0.4500196688112	2.60386902514452	2.0296159137425	2.39953911145338	Gm01	8379880	8380677	+	Glyma.01G061000	--	--	--	--	--	--	798	KHN44937.1	KHN44937.1 hypothetical protein glysoja_036148 [Glycine soja]	_	_	_	_	_	_	_	_
Glyma.01G061100	0.497378809224618	5.72974830647748	-3.49985230338147	6.24435789396822e-107	4.98839374362139e-106	down	yes	0.481426236586746	0.534777681461445	0.475932509625664	6.10815776920864	5.60333856729251	5.4777485829313	Gm01	8417841	8419702	+	Glyma.01G061100	--	GO:0008284|positive regulation of cell population proliferation; GO:0035265|organ growth; GO:0040009|regulation of growth rate; GO:0044550|secondary metabolite biosynthetic process; GO:0046622|positive regulation of organ growth; GO:0048437|floral organ development	GO:0005783|endoplasmic reticulum; GO:0016020|membrane; GO:0016021|integral component of membrane	GO:0005506|iron ion binding; GO:0016709|oxidoreductase activity, acting on paired donors, with incorporation or reduction of molecular oxygen, NAD(P)H as one donor, and incorporation of one atom of oxygen; GO:0020037|heme binding	ko:K20619|CYP78A	--	1563	XP_003517846.1	XP_003517846.1 cytochrome P450 78A5 [Glycine max]	sp|Q9LMX7|C78A5_ARATH	sp|Q9LMX7|C78A5_ARATH Cytochrome P450 78A5 OS=Arabidopsis thaliana GN=CYP78A5 PE=2 SV=1	_	_	_	_	_	PF00067.19|p450|Cytochrome P450|Glyma.01G061100.1|m.1008:60-501
Glyma.01G061800	62.5694629494658	2.42843806537918	4.68166004306395	0	0	up	yes	63.8041681854516	62.1089386600676	61.7952820028783	2.45931236302759	2.18394681259693	2.64205502051302	Gm01	8513973	8515913	-	Glyma.01G061800	--	--	--	--	--	--	1941	XP_006573157.1	XP_006573157.1 uncharacterized protein LOC100804606 [Glycine max]	sp|Q5UNY4|YL728_MIMIV	sp|Q5UNY4|YL728_MIMIV Uncharacterized protein L728 OS=Acanthamoeba polyphaga mimivirus GN=MIMI_L728 PE=4 SV=1	_	_	_	_	_	PF11443.5|DUF2828|Domain of unknown function (DUF2828)|Glyma.01G061800.1|m.1016:66-630
Glyma.01G062000	6.49214586749921	15.7270460849783	-1.27517693928577	3.07370830021336e-33	9.72630696448929e-33	down	yes	6.71467610141835	6.30002869929403	6.46173280178524	15.4330409231177	17.0190495860019	14.7290477458152	Gm01	8600176	8604464	+	Glyma.01G062000	--	GO:0005975|carbohydrate metabolic process; GO:0006098|pentose-phosphate shunt	--	GO:0017057|6-phosphogluconolactonase activity	ko:K01057|PGLS,pgl,devB	ko00030|Pentose phosphate pathway; ko01100|Metabolic pathways; ko01110|Biosynthesis of secondary metabolites; ko01120|Microbial metabolism in diverse environments; ko01130|Biosynthesis of antibiotics; ko01200|Carbon metabolism	786	KRH75087.1	KRH75087.1 hypothetical protein GLYMA_01G062000 [Glycine max]	sp|A2YNH4|6PGL2_ORYSI	sp|A2YNH4|6PGL2_ORYSI Probable 6-phosphogluconolactonase 2 OS=Oryza sativa subsp. indica GN=OsI_025867 PE=3 SV=1	_	_	_	_	_	PF01182.17|Glucosamine_iso|Glucosamine-6-phosphate isomerases/6-phosphogluconolactonase|Glyma.01G062000.1|m.1022:14-244
Glyma.01G062400	6.85605928039751	37.3492057196983	-2.44390956431898	2.6978959546057e-261	5.68670264731353e-260	down	yes	6.82237091973983	6.56120613164297	7.18460078980972	37.9586333060048	38.4855953488836	35.6033885042064	Gm01	8695449	8700771	+	Glyma.01G062400	--	GO:0009308|amine metabolic process; GO:0055114|oxidation-reduction process; GO:0097185|cellular response to azide	--	GO:0005507|copper ion binding; GO:0008131|primary amine oxidase activity; GO:0048038|quinone binding; GO:0052593|tryptamine:oxygen oxidoreductase (deaminating) activity; GO:0052594|aminoacetone:oxygen oxidoreductase(deaminating) activity; GO:0052595|aliphatic-amine oxidase activity; GO:0052596|phenethylamine:oxygen oxidoreductase (deaminating) activity; GO:0052597|diamine oxidase activity	ko:K00276|AOC3,AOC2,tynA	ko00260|Glycine, serine and threonine metabolism; ko00350|Tyrosine metabolism; ko00360|Phenylalanine metabolism; ko00410|beta-Alanine metabolism; ko00950|Isoquinoline alkaloid biosynthesis; ko00960|Tropane, piperidine and pyridine alkaloid biosynthesis; ko01100|Metabolic pathways; ko01110|Biosynthesis of secondary metabolites	2019	NP_001345467.1	NP_001345467.1 putative copper amine oxidase precursor [Glycine max]	sp|Q43077|AMO_PEA	sp|Q43077|AMO_PEA Primary amine oxidase OS=Pisum sativum PE=1 SV=1	_	_	_	_	_	PF01179.17|Cu_amine_oxid|Copper amine oxidase, enzyme domain|Glyma.01G062400.1|m.1029:247-658;PF02728.13|Cu_amine_oxidN3|Copper amine oxidase, N3 domain|Glyma.01G062400.1|m.1029:124-215;PF02727.13|Cu_amine_oxidN2|Copper amine oxidase, N2 domain|Glyma.01G062400.1|m.1029:32-107
Glyma.01G063800	1.55544740677299	12.0517507076894	-2.94579237779136	4.69857461040091e-115	4.01903640601257e-114	down	yes	1.48729056510635	1.42732752890886	1.75172412630377	11.9791821590969	12.5091082334485	11.6669617305228	Gm01	9204973	9206019	-	Glyma.01G063800	--	GO:0009734|auxin-activated signaling pathway; GO:0010929|positive regulation of auxin mediated signaling pathway; GO:0060918|auxin transport	GO:0005886|plasma membrane	--	--	--	1047	XP_003517861.1	XP_003517861.1 protein BIG GRAIN 1-like E [Glycine max]	sp|Q93Z37|BIG1E_ARATH	sp|Q93Z37|BIG1E_ARATH Protein BIG GRAIN 1-like E OS=Arabidopsis thaliana GN=At1g69160 PE=2 SV=1	_	_	_	_	_	_
Glyma.01G064400	33.9087328934743	5.8647082514918	2.52949316420523	1.08740681004066e-115	9.34546156968364e-115	up	yes	30.8847486874493	30.6114194254606	40.2300305675129	5.63006896020509	5.92070792720256	6.04334786706776	Gm01	9606549	9612338	-	Glyma.01G064400	--	--	--	--	--	--	1719	XP_006573167.1	XP_006573167.1 uncharacterized protein LOC100807478 isoform X1 [Glycine max]	_	_	_	_	_	_	_	_
Glyma.01G064600	19.8083970902999	4.36001645526092	2.18112966492723	8.25253357173022e-116	7.10484797608141e-115	up	yes	20.678907077652	19.616474585162	19.1298096080858	4.33900494435215	4.54643257335599	4.19461184807463	Gm01	9673489	9676843	-	Glyma.01G064600	--	--	GO:0009506|plasmodesma	--	--	--	1359	XP_006573170.1	XP_006573170.1 ACT domain-containing protein ACR4 [Glycine max]	sp|Q8LJW3|ACR4_ARATH	sp|Q8LJW3|ACR4_ARATH ACT domain-containing protein ACR4 OS=Arabidopsis thaliana GN=ACR4 PE=2 SV=1	_	_	_	_	_	PF01842.22|ACT|ACT domain|Glyma.01G064600.1|m.1064:42-102;PF01842.22|ACT|ACT domain|Glyma.01G064600.1|m.1064:132-184;PF13740.3|ACT_6|ACT domain|Glyma.01G064600.1|m.1064:131-176
Glyma.01G065800	11.7770446786187	0.506106721124387	4.51338881334092	4.10074909099281e-255	8.3971548379611e-254	up	yes	11.5192293333419	11.9744087468176	11.8374959556966	0.429125189696973	0.518484703339456	0.570710270336733	Gm01	10119506	10122166	+	Glyma.01G065800	--	GO:0006952|defense response	--	GO:0005524|ATP binding; GO:0043531|ADP binding	--	--	2661	XP_006573177.1	XP_006573177.1 disease resistance protein RGA2 [Glycine max]	sp|Q7XBQ9|RGA2_SOLBU	sp|Q7XBQ9|RGA2_SOLBU Disease resistance protein RGA2 OS=Solanum bulbocastanum GN=RGA2 PE=1 SV=1	_	_	_	_	_	PF00931.19|NB-ARC|NB-ARC domain|Glyma.01G065800.1|m.1077:170-452
Glyma.01G067100	3.08858632802524	12.1712193734812	-1.9749764900825	6.7674142134894e-90	4.5928593154684e-89	down	yes	3.13305047257648	2.94691616655313	3.1857923449461	12.332826269179	12.2884398514498	11.8923919998148	Gm01	10902008	10903408	+	Glyma.01G067100	--	GO:0008152|metabolic process	GO:0043231|intracellular membrane-bounded organelle	GO:0008194|UDP-glycosyltransferase activity; GO:0035251|UDP-glucosyltransferase activity; GO:0080043|quercetin 3-O-glucosyltransferase activity; GO:0080044|quercetin 7-O-glucosyltransferase activity	--	--	1401	XP_003517884.1	XP_003517884.1 UDP-glycosyltransferase 89A2 [Glycine max]	sp|Q9LZD8|U89A2_ARATH	sp|Q9LZD8|U89A2_ARATH UDP-glycosyltransferase 89A2 OS=Arabidopsis thaliana GN=UGT89A2 PE=2 SV=1	_	_	_	_	_	PF00201.15|UDPGT|UDP-glucoronosyl and UDP-glucosyl transferase|Glyma.01G067100.1|m.1090:268-398
Glyma.01G067600	2.27088038080838	12.1046070590143	-2.40908491868864	1.16752896371219e-79	7.12151339405545e-79	down	yes	2.83492864854543	2.10682066776984	1.87089182610988	11.8407085533834	12.1636038438144	12.3095087798452	Gm01	11010648	11013489	-	Glyma.01G067600	--	GO:0008645|hexose transmembrane transport; GO:0015749|monosaccharide transmembrane transport; GO:0046323|glucose import	GO:0005634|nucleus; GO:0005773|vacuole; GO:0005886|plasma membrane; GO:0009506|plasmodesma; GO:0016021|integral component of membrane	GO:0005351|carbohydrate:proton symporter activity; GO:0005355|glucose transmembrane transporter activity; GO:0015145|monosaccharide transmembrane transporter activity	--	--	1611	XP_003516606.1	XP_003516606.1 sugar transport protein 12 isoform X2 [Glycine max]	sp|P23586|STP1_ARATH	sp|P23586|STP1_ARATH Sugar transport protein 1 OS=Arabidopsis thaliana GN=STP1 PE=1 SV=2	_	_	_	_	_	PF00083.21|Sugar_tr|Sugar (and other) transporter|Glyma.01G067600.1|m.1096:48-511;PF07690.13|MFS_1|Major Facilitator Superfamily|Glyma.01G067600.1|m.1096:101-462
Glyma.01G068200	0.013934614958983	1.76055687355525	-6.20896077895989	4.07096403689839e-14	8.21751500050543e-14	down	yes	0.0418038448769491	0	0	1.49757656365068	2.34613576833997	1.4379582886751	Gm01	11331219	11332836	+	Glyma.01G068200	--	GO:0010150|leaf senescence	--	GO:0016682|oxidoreductase activity, acting on diphenols and related substances as donors, oxygen as acceptor; GO:0046872|metal ion binding	--	--	750	XP_014629306.1	XP_014629306.1 protein SRG1 [Glycine max]	sp|Q39224|SRG1_ARATH	sp|Q39224|SRG1_ARATH Protein SRG1 OS=Arabidopsis thaliana GN=SRG1 PE=2 SV=1	_	_	_	_	_	PF03171.17|2OG-FeII_Oxy|2OG-Fe(II) oxygenase superfamily|Glyma.01G068200.1|m.1102:100-197
Glyma.01G068600	4.75435286186483	10.0654087581751	-1.08048619743951	1.3372214363782e-26	3.71291188864825e-26	down	yes	4.37511504156817	4.6428867144337	5.24505682959261	9.60333428596325	9.83443521933467	10.7584567692274	Gm01	11485467	11488256	-	Glyma.01G068600	--	GO:0006351|transcription, DNA-templated; GO:0006355|regulation of transcription, DNA-templated; GO:0040008|regulation of growth	GO:0005634|nucleus	GO:0003700|DNA-binding transcription factor activity; GO:0043565|sequence-specific DNA binding; GO:0046983|protein dimerization activity	--	--	1653	XP_006573184.1	XP_006573184.1 transcription factor bHLH49 isoform X1 [Glycine max]	sp|Q9CAA9|BH049_ARATH	sp|Q9CAA9|BH049_ARATH Transcription factor bHLH49 OS=Arabidopsis thaliana GN=BHLH49 PE=1 SV=1	_	_	_	_	_	PF00010.23|HLH|Helix-loop-helix DNA-binding domain|Glyma.01G068600.1|m.1108:366-414
Glyma.01G068800	0.940953247277728	4.45666677926481	-2.23175231202069	6.49597942676335e-58	3.02814742302915e-57	down	yes	1.00325194531028	0.922499122445584	0.89710867407732	4.56027595660634	3.92578796258046	4.88393641860764	Gm01	11518665	11523107	+	Glyma.01G068800	--	GO:2000769|regulation of establishment or maintenance of cell polarity regulating cell shape	GO:0016021|integral component of membrane	--	--	--	2046	XP_006573186.1	XP_006573186.1 WPP domain-interacting tail-anchored protein 2 isoform X1 [Glycine max]	sp|A8MQR0|WIT2_ARATH	sp|A8MQR0|WIT2_ARATH WPP domain-interacting tail-anchored protein 2 OS=Arabidopsis thaliana GN=WIT2 PE=1 SV=1	_	_	_	_	_	_
Glyma.01G069000	1.2243698770115	4.98789062274749	-2.01754456825436	1.04173189594909e-12	2.00419842182177e-12	down	yes	0.952794185229609	1.5875736298656	1.1327418159393	4.58659488867375	5.29794644657191	5.07913053299681	Gm01	11575742	11576092	+	Glyma.01G069000	--	--	--	--	--	--	351	KRH75196.1	KRH75196.1 hypothetical protein GLYMA_01G069000 [Glycine max]	_	_	_	_	_	_	_	_
Glyma.01G069300	3.51602922116662	1.28044740260278	1.45017309094981	6.10261583756847e-07	9.50359013150123e-07	up	yes	3.60619432355591	3.16082355978152	3.78106978016244	1.88137759252598	1.03829101214223	0.921673603140124	Gm01	11696146	11696742	+	Glyma.01G069300	--	GO:0006351|transcription, DNA-templated	GO:0005634|nucleus	GO:0003677|DNA binding; GO:0003700|DNA-binding transcription factor activity	--	--	597	NP_001236950.1	NP_001236950.1 bZIP transcription factor bZIP35 [Glycine max]	sp|Q9FMC2|BZP43_ARATH	sp|Q9FMC2|BZP43_ARATH Basic leucine zipper 43 OS=Arabidopsis thaliana GN=BZIP43 PE=1 SV=1	_	_	_	_	_	PF00170.18|bZIP_1|bZIP transcription factor|Glyma.01G069300.1|m.1116:83-141;PF07716.12|bZIP_2|Basic region leucine zipper|Glyma.01G069300.1|m.1116:81-127;PF03131.14|bZIP_Maf|bZIP Maf transcription factor|Glyma.01G069300.1|m.1116:83-144
Glyma.01G069500	0.92623895150689	6.73985853369415	-2.84990857224844	1.46556219992529e-96	1.06488868007644e-95	down	yes	1.05609713373345	0.959836382152235	0.762783338634984	6.16765084766663	7.12470356683386	6.92722118658196	Gm01	11716239	11721615	+	Glyma.01G069500	--	GO:0006457|protein folding; GO:0006458|'de novo' protein folding; GO:0042026|protein refolding; GO:0061077|chaperone-mediated protein folding	GO:0005829|cytosol; GO:0009507|chloroplast; GO:0009570|chloroplast stroma; GO:0009941|chloroplast envelope	GO:0005524|ATP binding; GO:0044183|protein folding chaperone; GO:0051082|unfolded protein binding	ko:K04077|groEL,HSPD1	ko03018|RNA degradation; ko04212|Longevity regulating pathway - worm; ko04940|Type I diabetes mellitus; ko05134|Legionellosis; ko05152|Tuberculosis	1818	XP_003516734.2	XP_003516734.2 ruBisCO large subunit-binding protein subunit beta, chloroplastic isoform X1 [Glycine max]	sp|Q9C667|CPNB4_ARATH	sp|Q9C667|CPNB4_ARATH Chaperonin 60 subunit beta 4, chloroplastic OS=Arabidopsis thaliana GN=CPN60B4 PE=1 SV=1	_	_	_	_	_	PF00118.21|Cpn60_TCP1|TCP-1/cpn60 chaperonin family|Glyma.01G069500.1|m.1118:54-557
Glyma.01G070150	13.4937095924255	6.73907896025013	1.00059324560898	1.11348477551622e-13	2.21367325172284e-13	up	yes	12.4888298100767	15.217432321342	12.7748666458579	6.90582078099788	6.03289043916024	7.27852566059226	Gm01	11999139	11999897	+	Glyma.01G070150	--	--	--	--	--	--	759	XP_003516781.1	XP_003516781.1 uncharacterized protein LOC100782698 [Glycine max]	_	_	_	_	_	_	_	_
Glyma.01G070200	2.87693928637649	0.775586717200154	1.87769832567066	1.7372809858011e-15	3.67154685801579e-15	up	yes	2.83433366399433	2.71025463210447	3.08622956303066	0.849217479387715	0.63102091671328	0.846521755499468	Gm01	12003011	12005620	+	Glyma.01G070200	--	GO:0006979|response to oxidative stress; GO:0042744|hydrogen peroxide catabolic process; GO:0048511|rhythmic process	GO:0005576|extracellular region	GO:0004601|peroxidase activity; GO:0020037|heme binding; GO:0046872|metal ion binding	ko:K00430|E1.11.1.7	ko00940|Phenylpropanoid biosynthesis; ko01100|Metabolic pathways; ko01110|Biosynthesis of secondary metabolites	1014	KRH75211.1	KRH75211.1 hypothetical protein GLYMA_01G070200 [Glycine max]	sp|Q96519|PER11_ARATH	sp|Q96519|PER11_ARATH Peroxidase 11 OS=Arabidopsis thaliana GN=PER11 PE=1 SV=1	_	_	_	_	_	PF00141.20|peroxidase|Peroxidase|Glyma.01G070200.2|m.1127:48-299
Glyma.01G071300	674.819313614145	104.732613961053	2.68767412927591	0	0	up	yes	701.966014102983	677.551168373435	644.940758366017	104.308030551091	103.572068680228	106.31774265184	Gm01	12886584	12887651	+	Glyma.01G071300	--	GO:0006557|S-adenosylmethioninamine biosynthetic process; GO:0006597|spermine biosynthetic process; GO:0008295|spermidine biosynthetic process	--	GO:0004014|adenosylmethionine decarboxylase activity	ko:K01611|speD,AMD1	ko00270|Cysteine and methionine metabolism; ko00330|Arginine and proline metabolism; ko01100|Metabolic pathways	1068	XP_006573201.1	XP_006573201.1 S-adenosylmethionine decarboxylase proenzyme [Glycine max]	sp|Q9M4D8|DCAM_VICFA	sp|Q9M4D8|DCAM_VICFA S-adenosylmethionine decarboxylase proenzyme OS=Vicia faba GN=SAMDC PE=2 SV=1	_	_	_	_	_	PF01536.13|SAM_decarbox|Adenosylmethionine decarboxylase|Glyma.01G071300.2|m.1135:9-332
Glyma.01G071400	429.361975513448	77.3939031874139	2.47174980865923	2.76022460663185e-204	4.31604449266577e-203	up	yes	446.230239218915	407.765881416388	434.089805905041	79.0387630815639	71.2184521428959	81.9244943377819	Gm01	12886160	12886412	+	Glyma.01G071400	--	--	--	--	--	--	162	KRH75225.1	KRH75225.1 hypothetical protein GLYMA_01G071400 [Glycine max]	_	_	_	_	_	_	_	_
Glyma.01G071700	2.48187497873898	14.1210747063403	-2.50356759766692	4.84554190465825e-170	6.23104144254617e-169	down	yes	2.44751878499822	2.60620096618685	2.39190518503188	13.9645403041382	13.8553856167038	14.543298198179	Gm01	12937603	12941435	+	Glyma.01G071700	--	GO:0006468|protein phosphorylation; GO:0007166|cell surface receptor signaling pathway; GO:0016032|viral process; GO:0034504|protein localization to nucleus; GO:0040015|negative regulation of multicellular organism growth; GO:0046777|protein autophosphorylation; GO:0051607|defense response to virus	GO:0005654|nucleoplasm; GO:0005737|cytoplasm; GO:0005886|plasma membrane; GO:0016021|integral component of membrane	GO:0004672|protein kinase activity; GO:0004675|transmembrane receptor protein serine/threonine kinase activity; GO:0005524|ATP binding	--	--	1866	XP_003517902.1	XP_003517902.1 protein NSP-INTERACTING KINASE 2 [Glycine max]	sp|Q9LFS4|NIK1_ARATH	sp|Q9LFS4|NIK1_ARATH Protein NSP-INTERACTING KINASE 1 OS=Arabidopsis thaliana GN=NIK1 PE=1 SV=1	_	_	_	_	_	PF00069.22|Pkinase|Protein kinase domain|Glyma.01G071700.1|m.1137:302-567;PF07714.14|Pkinase_Tyr|Protein tyrosine kinase|Glyma.01G071700.1|m.1137:304-570;PF13855.3|LRR_8|Leucine rich repeat|Glyma.01G071700.1|m.1137:97-157;PF13855.3|LRR_8|Leucine rich repeat|Glyma.01G071700.1|m.1137:122-181;PF08263.9|LRRNT_2|Leucine rich repeat N-terminal domain|Glyma.01G071700.1|m.1137:31-70;PF00560.30|LRR_1|Leuc…
Glyma.01G074500	23.05545458914	4.85380594391135	2.24557615185815	1.10411060319825e-85	7.19028036999649e-85	up	yes	24.9274778710696	22.8765236495763	21.3623622467742	4.39764546468852	5.45908214494691	4.70469022209863	Gm01	14148049	14151182	-	Glyma.01G074500	--	--	--	--	--	--	945	XP_006606961.1	XP_006606961.1 uncharacterized protein LOC100780830 isoform X1 [Glycine max]	_	_	_	_	_	_	_	PF00300.19|His_Phos_1|Histidine phosphatase superfamily (branch 1)|Glyma.01G074500.1|m.1153:69-169;PF00300.19|His_Phos_1|Histidine phosphatase superfamily (branch 1)|Glyma.01G074500.1|m.1153:203-257
Glyma.01G074600	132.368271875565	9.96458941344036	3.73026507570386	0	0	up	yes	130.977888885968	133.118048864231	133.008877876496	10.4669329717521	10.1339075526415	9.29292771592749	Gm01	14362010	14363404	+	Glyma.01G074600	--	GO:0008152|metabolic process	--	GO:0050505|hydroquinone glucosyltransferase activity	ko:K08237|E2.4.1.218	--	1395	XP_003556942.1	XP_003556942.1 hydroquinone glucosyltransferase [Glycine max]	sp|Q9AR73|HQGT_RAUSE	sp|Q9AR73|HQGT_RAUSE Hydroquinone glucosyltransferase OS=Rauvolfia serpentina GN=AS PE=1 SV=1	_	_	_	_	_	PF00201.15|UDPGT|UDP-glucoronosyl and UDP-glucosyl transferase|Glyma.01G074600.1|m.1158:263-391
Glyma.01G074800	0.557011941244095	9.06500719893044	-4.0004477638675	8.49800110624736e-84	5.42446030977223e-83	down	yes	0.470366749670313	0.623428654996129	0.577240419065843	9.60997619079641	9.50558460034176	8.07946080565315	Gm01	16686471	16690079	-	Glyma.01G074800	--	--	--	--	--	--	711	NP_001242683.2	NP_001242683.2 uncharacterized protein LOC100795590 [Glycine max]	_	_	_	_	_	_	_	_
Glyma.01G075100	12.4683348434322	6.16535154741536	1.01483225512781	1.09603975279373e-06	1.68711501185986e-06	up	yes	14.8513659431266	13.5532452109459	9.000393376224	7.13131696976516	5.46242307649216	5.90231459598877	Gm01	16948594	16948992	+	Glyma.01G075100	--	GO:0046686|response to cadmium ion; GO:0070125|mitochondrial translational elongation	GO:0005739|mitochondrion	GO:0003746|translation elongation factor activity; GO:0003924|GTPase activity; GO:0005525|GTP binding	ko:K02355|fusA,GFM,EFG	--	399	KRH75280.1	KRH75280.1 hypothetical protein GLYMA_01G075100 [Glycine max]	sp|F4IW10|EFGM2_ARATH	sp|F4IW10|EFGM2_ARATH Elongation factor G-2, mitochondrial OS=Arabidopsis thaliana GN=MEFG2 PE=1 SV=1	_	_	_	_	_	PF00009.24|GTP_EFTU|Elongation factor Tu GTP binding domain|Glyma.01G075100.1|m.1175:61-132
Glyma.01G075300	9.81628566969971	4.78919733917779	1.033853044971	1.27824104553327e-10	2.28710976336706e-10	up	yes	9.45563157930991	10.9629838102257	9.03024161956352	5.03012536260221	5.03287473495936	4.30459191997179	Gm01	16966516	16968364	+	Glyma.01G075300	--	GO:0070125|mitochondrial translational elongation	GO:0005739|mitochondrion	GO:0003746|translation elongation factor activity; GO:0003924|GTPase activity; GO:0005524|ATP binding; GO:0005525|GTP binding	ko:K02355|fusA,GFM,EFG	--	588	KRH75282.1	KRH75282.1 hypothetical protein GLYMA_01G075300 [Glycine max]	sp|Q9C641|EFGM1_ARATH	sp|Q9C641|EFGM1_ARATH Elongation factor G-1, mitochondrial OS=Arabidopsis thaliana GN=MEFG1 PE=1 SV=1	_	_	_	_	_	PF00009.24|GTP_EFTU|Elongation factor Tu GTP binding domain|Glyma.01G075300.1|m.1177:23-129
Glyma.01G075400	23.4610749189356	10.9059001114823	1.10445281728268	7.41934532475829e-29	2.15774597406873e-28	up	yes	24.0446228334792	23.3799389047001	22.9586630186276	10.6874923203794	9.55812081637538	12.4720871976922	Gm01	17001866	17021046	+	Glyma.01G075400	--	GO:0046686|response to cadmium ion; GO:0070125|mitochondrial translational elongation	GO:0005739|mitochondrion	GO:0003746|translation elongation factor activity; GO:0003924|GTPase activity; GO:0005525|GTP binding	ko:K02355|fusA,GFM,EFG	--	1410	XP_003516805.1	XP_003516805.1 elongation factor G-2, mitochondrial isoform X1 [Glycine max]	sp|F4IW10|EFGM2_ARATH	sp|F4IW10|EFGM2_ARATH Elongation factor G-2, mitochondrial OS=Arabidopsis thaliana GN=MEFG2 PE=1 SV=1	_	_	_	_	_	PF03764.15|EFG_IV|Elongation factor G, domain IV|Glyma.01G075400.2|m.1178:248-368;PF14492.3|EFG_II|Elongation Factor G, domain II|Glyma.01G075400.2|m.1178:173-247;PF00679.21|EFG_C|Elongation factor G C-terminus|Glyma.01G075400.2|m.1178:371-457;PF03144.22|GTP_EFTU_D2|Elongation factor Tu domain 2|Glyma.01G075400.2|m.1178:94-160
Glyma.01G075800	0.243995345218617	1.13880001326797	-2.17725370776893	2.5322523773716e-11	4.64147503889785e-11	down	yes	0.252775542416915	0.169000938382842	0.310209554856094	0.999217056647662	1.33414347278412	1.08303951037213	Gm01	17175040	17181309	+	Glyma.01G075800	--	GO:0006351|transcription, DNA-templated; GO:0006355|regulation of transcription, DNA-templated	GO:0005634|nucleus	GO:0003677|DNA binding; GO:0046872|metal ion binding	--	--	1035	XP_003517942.1	XP_003517942.1 squamosa promoter-binding-like protein 7 isoform X1 [Glycine max]	sp|Q01JD1|SPL7_ORYSI	sp|Q01JD1|SPL7_ORYSI Squamosa promoter-binding-like protein 7 OS=Oryza sativa subsp. indica GN=SPL7 PE=2 SV=1	_	_	_	_	_	PF03110.11|SBP|SBP domain|Glyma.01G075800.1|m.1181:179-252
Glyma.01G076100	1.17676761178702	3.16647485358168	-1.42038913844457	5.0488345139252e-10	8.84315835807096e-10	down	yes	1.30992974410058	1.27680324071492	0.943569850545554	3.54501264215676	2.80590457183959	3.1485073467487	Gm01	17605317	17615146	+	Glyma.01G076100	--	--	GO:0009534|chloroplast thylakoid	--	--	--	726	XP_006573219.1	XP_006573219.1 probable plastid-lipid-associated protein 11, chloroplastic isoform X2 [Glycine max]	sp|O81304|PAP11_ARATH	sp|O81304|PAP11_ARATH Probable plastid-lipid-associated protein 11, chloroplastic OS=Arabidopsis thaliana GN=PAP11 PE=2 SV=1	_	_	_	_	_	PF04755.9|PAP_fibrillin|PAP_fibrillin|Glyma.01G076100.1|m.1195:40-204
Glyma.01G076700	5.1704521745387	0.50436037597478	3.33222661542305	8.21664338894028e-23	2.10613745714428e-22	up	yes	6.08590111160403	4.09434891371554	5.33110649829653	0.60143637094405	0.602273352360001	0.309371404620288	Gm01	18276733	18277425	+	Glyma.01G076700	--	--	--	--	--	--	498	KHN25005.1	KHN25005.1 hypothetical protein glysoja_047817 [Glycine soja]	_	_	_	_	_	_	_	_
Glyma.01G076900	0.315276965997662	8.61676211575024	-4.72907860518058	2.67015173698957e-152	3.0592233813787e-151	down	yes	0.24286910603892	0.386281284272111	0.316680507681956	9.05397595671165	8.27699413221545	8.51931625832362	Gm01	18427983	18433381	+	Glyma.01G076900	--	GO:0006351|transcription, DNA-templated; GO:0006355|regulation of transcription, DNA-templated; GO:0009567|double fertilization forming a zygote and endosperm	GO:0005634|nucleus; GO:0009506|plasmodesma	GO:0003677|DNA binding; GO:0003700|DNA-binding transcription factor activity; GO:0046983|protein dimerization activity	--	--	1377	XP_003516808.1	XP_003516808.1 transcription factor UNE10 [Glycine max]	sp|Q8GZ38|UNE10_ARATH	sp|Q8GZ38|UNE10_ARATH Transcription factor UNE10 OS=Arabidopsis thaliana GN=UNE10 PE=2 SV=1	_	_	_	_	_	PF00010.23|HLH|Helix-loop-helix DNA-binding domain|Glyma.01G076900.1|m.1199:275-320
Glyma.01G077000	103.42255349093	218.445292267378	-1.07864773792336	1.12293978707618e-79	6.85196067315979e-79	down	yes	106.389281476408	105.841270390705	98.0371086056773	224.075342250072	212.326054247249	218.934480304812	Gm01	18675747	18677744	+	Glyma.01G077000	--	GO:0009826|unidimensional cell growth; GO:0009828|plant-type cell wall loosening; GO:0019953|sexual reproduction	GO:0005576|extracellular region; GO:0005618|cell wall; GO:0016020|membrane	--	--	--	834	NP_001238660.1	NP_001238660.1 cytokinin induced message [Glycine max]	sp|Q9SHY6|EXPB2_ARATH	sp|Q9SHY6|EXPB2_ARATH Putative expansin-B2 OS=Arabidopsis thaliana GN=EXPB2 PE=3 SV=2	_	_	_	_	_	PF01357.18|Pollen_allerg_1|Pollen allergen|Glyma.01G077000.1|m.1201:177-260;PF03330.15|DPBB_1|Lytic transglycolase|Glyma.01G077000.1|m.1201:85-164
Glyma.01G077100	7.01263689126334	21.8858163804976	-1.64057049435956	2.5002804333744e-32	7.80216991808965e-32	down	yes	7.75393896911152	7.33088893527014	5.95308276940837	25.5970187738681	21.6796819991093	18.3807483685153	Gm01	18867998	18869443	-	Glyma.01G077100	--	--	GO:0005886|plasma membrane; GO:0016021|integral component of membrane	GO:0051536|iron-sulfur cluster binding	--	--	558	NP_001235047.1	NP_001235047.1 CASP-like protein 2D1 [Glycine max]	sp|C6T2J5|CSPL4_SOYBN	sp|C6T2J5|CSPL4_SOYBN CASP-like protein 2D1 OS=Glycine max PE=2 SV=1	_	_	_	_	_	PF04535.9|DUF588|Domain of unknown function (DUF588)|Glyma.01G077100.1|m.1202:21-156
Glyma.01G077700	0.142126087179986	3.19392591755835	-4.39650131115521	9.73652709443046e-47	3.85955754837079e-46	down	yes	0.160929656455646	0.13765769369635	0.127790911387963	3.81515768593075	3.31446737282466	2.45215269391965	Gm01	19647541	19649495	+	Glyma.01G077700	--	GO:0006810|transport	GO:0005886|plasma membrane; GO:0016021|integral component of membrane	GO:0022857|transmembrane transporter activity	--	--	1104	XP_003516812.1	XP_003516812.1 WAT1-related protein At3g28050 [Glycine max]	sp|Q94JU2|WTR18_ARATH	sp|Q94JU2|WTR18_ARATH WAT1-related protein At3g28050 OS=Arabidopsis thaliana GN=At3g28050 PE=2 SV=1	_	_	_	_	_	PF00892.17|EamA|EamA-like transporter family|Glyma.01G077700.1|m.1216:24-153
Glyma.01G078600	6.45838206109684	0.301903635426679	4.37423262206239	4.51081628194529e-53	1.96680492819687e-52	up	yes	6.25559327459722	7.005576010382	6.1139768983113	0.313113379496857	0.382231307973277	0.210366218809904	Gm01	20521203	20522917	+	Glyma.01G078600	--	--	--	--	--	--	834	XP_006573228.1	XP_006573228.1 uncharacterized protein LOC100787153 isoform X1 [Glycine max]	_	_	_	_	_	_	_	PF04640.11|PLATZ|PLATZ transcription factor|Glyma.01G078600.1|m.1226:93-164
Glyma.01G078700	843.227210371308	0.617575707980859	10.3919333063241	2.96776558333316e-184	4.17461654279227e-183	up	yes	907.349026509518	848.383614022771	773.948990581636	0.716054367865764	0.655589354044329	0.481083402032485	Gm01	20572292	20572474	+	Glyma.01G078700	--	--	--	--	--	--	183	KHN21817.1	KHN21817.1 hypothetical protein glysoja_042914 [Glycine soja]	_	_	_	_	_	_	_	_
Glyma.01G078800	0	4.5209850609452	-8.82368092394189	2.02012994854242e-15	4.2619980665208e-15	down	yes	0	0	0	5.80456032422746	3.15174158449477	4.60665327411338	Gm01	20715032	20715418	+	Glyma.01G078800	--	--	GO:0005576|extracellular region	--	--	--	387	NP_001235244.1	NP_001235244.1 alpha-amylase inhibitor/lipid transfer/seed storage family protein precursor [Glycine max]	sp|Q8RW93|LBP65_ARATH	sp|Q8RW93|LBP65_ARATH Putative lipid-binding protein At4g00165 OS=Arabidopsis thaliana GN=At4g00165 PE=2 SV=1	_	_	_	_	_	PF14547.3|Hydrophob_seed|Hydrophobic seed protein|Glyma.01G078800.1|m.1227:44-128;PF14368.3|LTP_2|Probable lipid transfer|Glyma.01G078800.1|m.1227:41-127;PF00234.19|Tryp_alpha_amyl|Protease inhibitor/seed storage/LTP family|Glyma.01G078800.1|m.1227:48-127
Glyma.01G079100	6.36760865828519	2.98172729320576	1.09203689957061	5.02258506173775e-23	1.29251305990642e-22	up	yes	6.77792430050676	6.18428994170041	6.14061173264839	2.96373044308552	3.13710604347059	2.84434539306116	Gm01	20768453	20773535	-	Glyma.01G079100	--	GO:0006995|cellular response to nitrogen starvation; GO:0009414|response to water deprivation; GO:0009644|response to high light intensity; GO:0009658|chloroplast organization; GO:0010114|response to red light; GO:0050821|protein stabilization; GO:0080177|plastoglobule organization; GO:0080183|response to photooxidative stress; GO:1902171|regulation of tocopherol cyclase activity	GO:0009507|chloroplast; GO:0010287|plastoglobule	GO:0004672|protein kinase activity; GO:0005524|ATP binding	ko:K08869|ADCK,ABC1	--	2097	XP_003516816.1	XP_003516816.1 protein ACTIVITY OF BC1 COMPLEX KINASE 3, chloroplastic isoform X1 [Glycine max]	sp|Q9MA15|AB1K3_ARATH	sp|Q9MA15|AB1K3_ARATH Protein ACTIVITY OF BC1 COMPLEX KINASE 3, chloroplastic OS=Arabidopsis thaliana GN=ABC1K3 PE=1 SV=1	_	_	_	_	_	PF03109.13|ABC1|ABC1 family|Glyma.01G079100.1|m.1230:195-312
Glyma.01G080500	78.3434492001373	24.7070697920418	1.66448906310734	8.11364461449177e-94	5.73110338899836e-93	up	yes	79.4996075136319	81.615717062636	73.915023024144	25.6856357680653	26.2414413768729	22.1941322311873	Gm01	22510283	22511236	+	Glyma.01G080500	--	--	--	--	--	--	954	XP_006574065.1	XP_006574065.1 uncharacterized protein LOC102663973 [Glycine max]	_	_	_	_	_	_	_	_
Glyma.01G080700	2.47756021356485	12.3896429542754	-2.31749522615507	2.97586419815183e-84	1.90875130952739e-83	down	yes	2.27666167638986	2.57494142399646	2.58107754030822	12.5833715410483	12.2793790213946	12.3061783003833	Gm01	22919618	22934935	+	Glyma.01G080700	--	GO:0010584|pollen exine formation; GO:0080110|sporopollenin biosynthetic process	GO:0005829|cytosol	GO:0016491|oxidoreductase activity; GO:0050662|coenzyme binding	--	--	960	KHN24189.1	KHN24189.1 Bifunctional dihydroflavonol 4-reductase/flavanone 4-reductase [Glycine soja]	sp|Q9CA28|TKPR2_ARATH	sp|Q9CA28|TKPR2_ARATH Tetraketide alpha-pyrone reductase 2 OS=Arabidopsis thaliana GN=TKPR2 PE=1 SV=1	_	_	_	_	_	PF01370.18|Epimerase|NAD dependent epimerase/dehydratase family|Glyma.01G080700.1|m.1249:5-241;PF01073.16|3Beta_HSD|3-beta hydroxysteroid dehydrogenase/isomerase family|Glyma.01G080700.1|m.1249:6-236;PF13460.3|NAD_binding_10|NAD(P)H-binding|Glyma.01G080700.1|m.1249:8-188;PF07993.9|NAD_binding_4|Male sterility protein|Glyma.01G080700.1|m.1249:6-218;PF16363.2|GDP_Man_Dehyd|GDP-mannose 4,6 dehydrata…
Glyma.01G080900	5.67628173926825	20.3787811758259	-1.84221804745631	2.26074644198676e-55	1.01540602932608e-54	down	yes	6.06010598476606	5.9364880406551	5.03225119238358	21.2221678833311	19.5094741626282	20.4047014815184	Gm01	23107483	23110907	-	Glyma.01G080900	--	--	--	--	--	--	576	NP_001238071.2	NP_001238071.2 uncharacterized protein LOC100306644 precursor [Glycine max]	_	_	_	_	_	_	_	PF06749.9|DUF1218|Protein of unknown function (DUF1218)|Glyma.01G080900.1|m.1252:62-157
Glyma.01G081300	5.55884267376201	16.9580136998058	-1.60736825027728	7.00430655852708e-123	6.38934401605397e-122	down	yes	5.43734975525441	5.68925862602095	5.54991964001068	17.0203579668588	16.7167052189309	17.1369779136276	Gm01	23462178	23467185	-	Glyma.01G081300	--	GO:0010411|xyloglucan metabolic process; GO:0045493|xylan catabolic process; GO:0046686|response to cadmium ion; GO:0071555|cell wall organization	GO:0005618|cell wall; GO:0009505|plant-type cell wall; GO:0009506|plasmodesma; GO:0009507|chloroplast; GO:0048046|apoplast	GO:0009044|xylan 1,4-beta-xylosidase activity; GO:0030246|carbohydrate binding; GO:0046556|alpha-L-arabinofuranosidase activity; GO:0061634|alpha-D-xyloside xylohydrolase; GO:0080176|xyloglucan 1,6-alpha-xylosidase activity	ko:K15925|XYL1	--	2787	XP_003516826.1	XP_003516826.1 alpha-xylosidase 1 [Glycine max]	sp|Q9S7Y7|XYL1_ARATH	sp|Q9S7Y7|XYL1_ARATH Alpha-xylosidase 1 OS=Arabidopsis thaliana GN=XYL1 PE=1 SV=1	_	_	_	_	_	PF01055.23|Glyco_hydro_31|Glycosyl hydrolases family 31|Glyma.01G081300.1|m.1255:279-769;PF16863.2|NtCtMGAM_N|N-terminal barrel of NtMGAM and CtMGAM, maltase-glucoamylase|Glyma.01G081300.1|m.1255:58-187;PF13802.3|Gal_mutarotas_2|Galactose mutarotase-like|Glyma.01G081300.1|m.1255:190-258
Glyma.01G081900	0.332511648077037	1.6259787049019	-2.25592901228151	6.06436659230228e-16	1.30102257140509e-15	down	yes	0.482584067843568	0.25584864282958	0.259102233557964	1.76932296030158	1.4571017353056	1.65151141909853	Gm01	23862851	23877384	+	Glyma.01G081900	--	GO:0006086|acetyl-CoA biosynthetic process from pyruvate; GO:0006096|glycolytic process	GO:0009507|chloroplast; GO:0009534|chloroplast thylakoid; GO:0009570|chloroplast stroma; GO:0009941|chloroplast envelope; GO:0016020|membrane; GO:0022626|cytosolic ribosome	GO:0004742|dihydrolipoyllysine-residue acetyltransferase activity	ko:K00627|DLAT,aceF,pdhC	ko00010|Glycolysis / Gluconeogenesis; ko00020|Citrate cycle (TCA cycle); ko00620|Pyruvate metabolism; ko01100|Metabolic pathways; ko01110|Biosynthesis of secondary metabolites; ko01120|Microbial metabolism in diverse environments; ko01130|Biosynthesis of antibiotics; ko01200|Carbon metabolism	1386	XP_003517978.1	XP_003517978.1 dihydrolipoyllysine-residue acetyltransferase component 4 of pyruvate dehydrogenase complex, chloroplastic [Glycine max]	sp|Q9SQI8|ODP24_ARATH	sp|Q9SQI8|ODP24_ARATH Dihydrolipoyllysine-residue acetyltransferase component 4 of pyruvate dehydrogenase complex, chloroplastic OS=Arabidopsis thaliana GN=LTA2 PE=2 SV=1	_	_	_	_	_	PF00198.20|2-oxoacid_dh|2-oxoacid dehydrogenases acyltransferase (catalytic domain)|Glyma.01G081900.1|m.1267:241-459;PF00364.19|Biotin_lipoyl|Biotin-requiring enzyme|Glyma.01G081900.1|m.1267:50-120;PF02817.14|E3_binding|e3 binding domain|Glyma.01G081900.1|m.1267:167-201
Glyma.01G082400	191.192976609113	33.5474631913245	2.51039941998235	0	0	up	yes	198.986301614278	187.953804205625	186.638824007437	32.7063326061489	33.8293819121749	34.1066750556497	Gm01	24079810	24082646	+	Glyma.01G082400	--	--	--	--	--	--	2025	NP_001235277.2	NP_001235277.2 agenet and bromo-adjacent homology domain-containing protein [Glycine max]	_	_	_	_	_	_	_	PF05641.9|Agenet|Agenet domain|Glyma.01G082400.1|m.1271:376-452;PF01426.15|BAH|BAH domain|Glyma.01G082400.1|m.1271:146-253
Glyma.01G083000	69.4172086878056	2.39894827712141	4.8490258465252	0	0	up	yes	67.2069238801446	67.7739255123238	73.2707766709483	2.40946724349739	2.77165004135573	2.01572754651111	Gm01	24231850	24233668	+	Glyma.01G083000	--	--	--	--	ko:K19476|IST1	ko04144|Endocytosis	1212	NP_001239723.1	NP_001239723.1 uncharacterized protein LOC100812818 [Glycine max]	_	_	_	_	_	_	_	PF03398.11|Ist1|Regulator of Vps4 activity in the MVB pathway|Glyma.01G083000.1|m.1277:19-182
Glyma.01G083700	0.898310394206008	2.42309848996317	-1.42153742588356	4.17086933669293e-15	8.69311581194125e-15	down	yes	0.928974330598868	1.05727722942278	0.708679622596376	2.50720400671248	2.32980312785603	2.43228833532099	Gm01	24558871	24563405	+	Glyma.01G083700	--	--	GO:0009705|plant-type vacuole membrane; GO:0016021|integral component of membrane	GO:0015140|malate transmembrane transporter activity	--	--	1665	XP_003517985.1	XP_003517985.1 aluminum-activated malate transporter 4 [Glycine max]	sp|Q9C6L8|ALMT4_ARATH	sp|Q9C6L8|ALMT4_ARATH Aluminum-activated malate transporter 4 OS=Arabidopsis thaliana GN=ALMT4 PE=3 SV=1	_	_	_	_	_	PF11744.5|ALMT|Aluminium activated malate transporter|Glyma.01G083700.1|m.1282:68-539;PF13515.3|FUSC_2|Fusaric acid resistance protein-like|Glyma.01G083700.1|m.1282:104-227;PF04632.9|FUSC|Fusaric acid resistance protein family|Glyma.01G083700.1|m.1282:107-262
Glyma.01G084200	0.1518015046628	0.615323445357895	-1.95037758539169	2.78092343870543e-05	4.01453376065451e-05	down	yes	0.157372448202067	0.0346735327038035	0.26335853308253	0.691898823041897	0.656935533416084	0.497135979615704	Gm01	24746731	24753092	-	Glyma.01G084200	--	GO:0006351|transcription, DNA-templated; GO:0009909|regulation of flower development	GO:0005634|nucleus	GO:0003677|DNA binding; GO:0003700|DNA-binding transcription factor activity; GO:0043565|sequence-specific DNA binding	ko:K14431|TGA	ko04075|Plant hormone signal transduction	1461	XP_014629584.1	XP_014629584.1 transcription factor TGA2.2 isoform X1 [Glycine max]	sp|Q9SX27|PAN_ARATH	sp|Q9SX27|PAN_ARATH Transcription factor PERIANTHIA OS=Arabidopsis thaliana GN=PAN PE=1 SV=1	_	_	_	_	_	PF14144.3|DOG1|Seed dormancy control|Glyma.01G084200.1|m.1292:285-359;PF00170.18|bZIP_1|bZIP transcription factor|Glyma.01G084200.1|m.1292:202-240;PF07716.12|bZIP_2|Basic region leucine zipper|Glyma.01G084200.1|m.1292:200-247
Glyma.01G084500	1.35913488144346	11.1592863071912	-3.02820051673629	1.48985263882275e-132	1.46323144747074e-131	down	yes	1.57521734318939	1.29398232074569	1.20820498039529	11.4624293141742	10.8671061404087	11.1483234669908	Gm01	24897112	24907280	-	Glyma.01G084500	--	--	--	--	--	--	1380	XP_006573246.1	XP_006573246.1 CTL-like protein DDB_G0274487 isoform X1 [Glycine max]	_	_	_	_	_	_	_	PF04515.9|Choline_transpo|Plasma-membrane choline transporter|Glyma.01G084500.1|m.1295:120-414
Glyma.01G084600	1.43143457714404	9.10378721699223	-2.66054532955851	1.13261912591424e-70	6.24135800070076e-70	down	yes	1.65204197967325	1.55803910638591	1.08422264537296	8.43995039308289	10.4306293824393	8.44078187545449	Gm01	25058317	25059771	-	Glyma.01G084600	--	GO:0009414|response to water deprivation; GO:0009627|systemic acquired resistance; GO:0009737|response to abscisic acid; GO:0030163|protein catabolic process	GO:0005783|endoplasmic reticulum	GO:0003677|DNA binding; GO:0004190|aspartic-type endopeptidase activity; GO:0070001|aspartic-type peptidase activity	--	--	1455	XP_003517994.1	XP_003517994.1 protein ASPARTIC PROTEASE IN GUARD CELL 1 [Glycine max]	sp|Q9LS40|ASPG1_ARATH	sp|Q9LS40|ASPG1_ARATH Protein ASPARTIC PROTEASE IN GUARD CELL 1 OS=Arabidopsis thaliana GN=ASPG1 PE=1 SV=1	_	_	_	_	_	PF14543.3|TAXi_N|Xylanase inhibitor N-terminal|Glyma.01G084600.1|m.1296:149-306;PF14541.3|TAXi_C|Xylanase inhibitor C-terminal|Glyma.01G084600.1|m.1296:329-480;PF00026.20|Asp|Eukaryotic aspartyl protease|Glyma.01G084600.1|m.1296:148-480
Glyma.01G084700	4.01783378351694	8.52693908624443	-1.08371473629905	1.42222821499703e-10	2.54038825403974e-10	down	yes	4.01960046893741	3.97795437937914	4.05594650223428	9.07985790461285	9.39958240520823	7.1013769489122	Gm01	25112337	25115513	-	Glyma.01G084700	--	GO:0030163|protein catabolic process	GO:0005840|ribosome; GO:0009570|chloroplast stroma	GO:0008233|peptidase activity	ko:K06891|clpS	--	468	NP_001235414.1	NP_001235414.1 uncharacterized protein LOC100500511 [Glycine max]	sp|Q9SX29|CLPS1_ARATH	sp|Q9SX29|CLPS1_ARATH ATP-dependent Clp protease adapter protein CLPS1, chloroplastic OS=Arabidopsis thaliana GN=CPLS1 PE=1 SV=1	_	_	_	_	_	PF02617.14|ClpS|ATP-dependent Clp protease adaptor protein ClpS|Glyma.01G084700.1|m.1297:74-141
Glyma.01G085700	9.38219956126645	0.0756205154990871	6.7773627306325	2.64153232380579e-71	1.46759839553956e-70	up	yes	9.50156987038348	9.3429739009558	9.30205491246008	0.0685703554785112	0.0292973997045451	0.128993791314205	Gm01	25407341	25409562	+	Glyma.01G085700	--	GO:0008152|metabolic process	GO:0043231|intracellular membrane-bounded organelle	GO:0080043|quercetin 3-O-glucosyltransferase activity; GO:0080044|quercetin 7-O-glucosyltransferase activity	--	--	1365	XP_003516841.1	XP_003516841.1 UDP-glycosyltransferase 83A1 [Glycine max]	sp|Q9SGA8|U83A1_ARATH	sp|Q9SGA8|U83A1_ARATH UDP-glycosyltransferase 83A1 OS=Arabidopsis thaliana GN=UGT83A1 PE=2 SV=1	_	_	_	_	_	PF00201.15|UDPGT|UDP-glucoronosyl and UDP-glucosyl transferase|Glyma.01G085700.1|m.1304:262-427
Glyma.01G086000	22.4003149583236	6.4317496302847	1.79863843077803	3.7445914336552e-72	2.09700771170067e-71	up	yes	23.4427524596652	22.6470059565216	21.1111864587841	7.041357696064	5.64092537086537	6.61296582392474	Gm01	25559853	25567951	-	Glyma.01G086000	--	GO:0000460|maturation of 5.8S rRNA; GO:0000470|maturation of LSU-rRNA	GO:0005654|nucleoplasm; GO:0005730|nucleolus; GO:0009506|plasmodesma; GO:0030687|preribosome, large subunit precursor; GO:0070545|PeBoW complex; GO:0080008|Cul4-RING E3 ubiquitin ligase complex	--	ko:K14863|YTM1,WDR12	--	1308	XP_003516844.1	XP_003516844.1 ribosome biogenesis protein WDR12 homolog isoform X1 [Glycine max]	sp|Q9LF27|WDR12_ARATH	sp|Q9LF27|WDR12_ARATH Ribosome biogenesis protein WDR12 homolog OS=Arabidopsis thaliana GN=WDR12 PE=1 SV=1	_	_	_	_	_	PF00400.29|WD40|WD domain, G-beta repeat|Glyma.01G086000.1|m.1306:145-185;PF00400.29|WD40|WD domain, G-beta repeat|Glyma.01G086000.1|m.1306:202-235;PF00400.29|WD40|WD domain, G-beta repeat|Glyma.01G086000.1|m.1306:267-301;PF00400.29|WD40|WD domain, G-beta repeat|Glyma.01G086000.1|m.1306:316-343;PF00400.29|WD40|WD domain, G-beta repeat|Glyma.01G086000.1|m.1306:352-389;PF08154.9|NLE|NLE (NUC135) do…
Glyma.01G086201	10.098933244942	4.46628014103738	1.17525853038943	2.16257505160366e-42	8.00524425385788e-42	up	yes	10.2376762963957	9.91774381907389	10.1413796193564	4.32223728104464	4.49678155969342	4.57982158237407	Gm01	25608665	25659965	-	Glyma.01G086201	--	GO:0006351|transcription, DNA-templated; GO:0009585|red, far-red light phototransduction; GO:0009867|jasmonic acid mediated signaling pathway; GO:0009908|flower development; GO:0009909|regulation of flower development; GO:0009911|positive regulation of flower development; GO:0010114|response to red light; GO:0010218|response to far red light; GO:0031349|positive regulation of defense response; GO…	GO:0005634|nucleus; GO:0016592|mediator complex	GO:0003677|DNA binding; GO:0003713|transcription coactivator activity	ko:K15168|MED25	--	2499	XP_006573256.1	XP_006573256.1 mediator of RNA polymerase II transcription subunit 25 isoform X1 [Glycine max]	sp|Q7XYY2|MED25_ARATH	sp|Q7XYY2|MED25_ARATH Mediator of RNA polymerase II transcription subunit 25 OS=Arabidopsis thaliana GN=MED25 PE=1 SV=1	_	_	_	_	_	PF11265.5|Med25_VWA|Mediator complex subunit 25 von Willebrand factor type A|Glyma.01G086201.1|m.1309:3-225
Glyma.01G086700	22.6371233534819	10.669176697091	1.08452738236852	1.28572031865251e-28	3.72319799527111e-28	up	yes	21.772835873411	22.0962333807962	24.0423008062384	10.5585716055635	11.6991070385972	9.7498514471123	Gm01	25906609	25908722	-	Glyma.01G086700	--	GO:0006351|transcription, DNA-templated; GO:0006355|regulation of transcription, DNA-templated; GO:0009737|response to abscisic acid; GO:0055062|phosphate ion homeostasis	GO:0005634|nucleus	GO:0003677|DNA binding; GO:0003700|DNA-binding transcription factor activity	--	--	1140	XP_003516846.1	XP_003516846.1 transcription factor HHO2 [Glycine max]	sp|Q8VZS3|HHO2_ARATH	sp|Q8VZS3|HHO2_ARATH Transcription factor HHO2 OS=Arabidopsis thaliana GN=HHO2 PE=1 SV=1	_	_	_	_	_	PF00249.28|Myb_DNA-binding|Myb-like DNA-binding domain|Glyma.01G086700.1|m.1314:213-263
Glyma.01G087700	1.09248916214691	6.15214690254462	-2.48266860226891	6.03721723978244e-74	3.44585322515108e-73	down	yes	1.23831614037949	0.873191295050393	1.16596005101084	5.91802791687802	6.53580397903233	6.0026088117235	Gm01	26633242	26644790	-	Glyma.01G087700	--	--	--	--	--	--	1929	XP_003518009.1	XP_003518009.1 receptor-like protein 4 [Glycine max]	_	_	_	_	_	_	_	PF12819.4|Malectin_like|Carbohydrate-binding protein of the ER|Glyma.01G087700.1|m.1328:43-380;PF11721.5|Malectin|Di-glucose binding within endoplasmic reticulum|Glyma.01G087700.1|m.1328:215-376
Glyma.01G087800	0.955263597847883	3.66280638865928	-1.92788796872313	5.27728640592802e-12	9.90313756643057e-12	down	yes	1.19204670740563	1.27018662502119	0.403557461116828	3.38684965230735	3.81427945710944	3.78729005656104	Gm01	26678822	26679838	+	Glyma.01G087800	--	GO:0000271|polysaccharide biosynthetic process; GO:0045489|pectin biosynthetic process; GO:0071555|cell wall organization	GO:0000139|Golgi membrane; GO:0005794|Golgi apparatus; GO:0016021|integral component of membrane	GO:0016757|transferase activity, transferring glycosyl groups; GO:0047262|polygalacturonate 4-alpha-galacturonosyltransferase activity	--	--	1017	XP_003516853.1	XP_003516853.1 probable galacturonosyltransferase-like 3 [Glycine max]	sp|Q0V7R1|GATL3_ARATH	sp|Q0V7R1|GATL3_ARATH Probable galacturonosyltransferase-like 3 OS=Arabidopsis thaliana GN=GATL3 PE=2 SV=1	_	_	_	_	_	PF01501.17|Glyco_transf_8|Glycosyl transferase family 8|Glyma.01G087800.1|m.1332:53-310
Glyma.01G087900	0.402431293697118	3.49947246196418	-3.08902847520824	5.48449311986679e-66	2.84485379876534e-65	down	yes	0.39176036865653	0.430914625942208	0.384618886492617	3.85405733292455	3.21726505665526	3.42709499631273	Gm01	26716073	26721678	+	Glyma.01G087900	--	GO:0007623|circadian rhythm; GO:0009643|photosynthetic acclimation; GO:0042548|regulation of photosynthesis, light reaction	GO:0009507|chloroplast; GO:0009535|chloroplast thylakoid membrane; GO:0042651|thylakoid membrane	GO:0004672|protein kinase activity; GO:0004674|protein serine/threonine kinase activity; GO:0005524|ATP binding	--	--	1734	XP_003516854.1	XP_003516854.1 serine/threonine-protein kinase STN7, chloroplastic [Glycine max]	sp|Q9S713|STT7_ARATH	sp|Q9S713|STT7_ARATH Serine/threonine-protein kinase STN7, chloroplastic OS=Arabidopsis thaliana GN=STN7 PE=1 SV=1	_	_	_	_	_	PF00069.22|Pkinase|Protein kinase domain|Glyma.01G087900.1|m.1334:153-344;PF07714.14|Pkinase_Tyr|Protein tyrosine kinase|Glyma.01G087900.1|m.1334:152-344
Glyma.01G088300	0.707991042478921	3.40140672788332	-2.24832902127396	3.39446736844175e-28	9.74375553211795e-28	down	yes	0.646832259369239	0.66065955913686	0.816481308930665	3.87304283702763	3.41213681041728	2.91904053620506	Gm01	26864509	26867664	-	Glyma.01G088300	--	GO:0006351|transcription, DNA-templated; GO:0006355|regulation of transcription, DNA-templated	GO:0005634|nucleus	GO:0003677|DNA binding; GO:0003700|DNA-binding transcription factor activity; GO:0046983|protein dimerization activity	--	--	1131	XP_006573268.1	XP_006573268.1 transcription factor bHLH30 [Glycine max]	sp|Q9S7Y1|BH030_ARATH	sp|Q9S7Y1|BH030_ARATH Transcription factor bHLH30 OS=Arabidopsis thaliana GN=BHLH30 PE=1 SV=1	_	_	_	_	_	PF00010.23|HLH|Helix-loop-helix DNA-binding domain|Glyma.01G088300.1|m.1336:181-227
Glyma.01G088501	1.9919235247506	7.14186372739509	-1.83693238447152	5.41202922814798e-10	9.47400636408106e-10	down	yes	2.91873691708428	1.90157775076039	1.15545590640714	8.31986979805935	7.68594846303022	5.41977292109569	Gm01	26920345	26922198	-	Glyma.01G088501	--	GO:0006468|protein phosphorylation; GO:0009729|detection of brassinosteroid stimulus; GO:0009733|response to auxin; GO:0009742|brassinosteroid mediated signaling pathway; GO:0009825|multidimensional cell growth; GO:0009965|leaf morphogenesis; GO:0016032|viral process; GO:0046777|protein autophosphorylation; GO:0046827|positive regulation of protein export from nucleus; GO:0048765|root hair cell d…	GO:0005886|plasma membrane	GO:0004672|protein kinase activity; GO:0004674|protein serine/threonine kinase activity; GO:0005524|ATP binding; GO:0042802|identical protein binding	--	--	333	KRH75502.1	KRH75502.1 hypothetical protein GLYMA_01G088500 [Glycine max]	sp|Q39011|KSG7_ARATH	sp|Q39011|KSG7_ARATH Shaggy-related protein kinase eta OS=Arabidopsis thaliana GN=ASK7 PE=1 SV=2	_	_	_	_	_	_
Glyma.01G089300	0.258742049840307	1.53880616506988	-2.52686261903407	4.93043106244977e-36	1.63854817459215e-35	down	yes	0.215706113916146	0.331098243661809	0.229421791942965	1.63564003769898	1.37567769510506	1.6051007624056	Gm01	27072778	27081404	-	Glyma.01G089300	--	GO:0009902|chloroplast relocation	GO:0009507|chloroplast; GO:0009707|chloroplast outer membrane	--	--	--	2907	XP_006573276.1	XP_006573276.1 protein CHUP1, chloroplastic [Glycine max]	sp|Q9LI74|CHUP1_ARATH	sp|Q9LI74|CHUP1_ARATH Protein CHUP1, chloroplastic OS=Arabidopsis thaliana GN=CHUP1 PE=1 SV=1	_	_	_	_	_	_
Glyma.01G090002	0.609610488688903	1.76580017725445	-1.5190357796786	6.68119321831649e-12	1.24907215950332e-11	down	yes	0.468159000598244	0.634059680055916	0.72661278541255	1.93609618324405	1.75190923233256	1.60939511618674	Gm01	27296027	27300287	+	Glyma.01G090002	--	GO:0006997|nucleus organization; GO:0097298|regulation of nucleus size	GO:0000789|cytoplasmic chromatin; GO:0005634|nucleus; GO:0005635|nuclear envelope; GO:0005652|nuclear lamina; GO:0005654|nucleoplasm; GO:0005829|cytosol; GO:0031965|nuclear membrane; GO:0034399|nuclear periphery	--	--	--	1518	XP_025983860.1	XP_025983860.1 protein CROWDED NUCLEI 2-like isoform X1 [Glycine max]	sp|F4HRT5|CRWN1_ARATH	sp|F4HRT5|CRWN1_ARATH Protein CROWDED NUCLEI 1 OS=Arabidopsis thaliana GN=CRWN1 PE=1 SV=1	_	_	_	_	_	_
Glyma.01G090400	198.280992328315	3.34356656333731	5.88577909450054	0	0	up	yes	205.608910723731	190.14536477914	199.088701482075	3.87530777435923	2.52574424821289	3.62964766743982	Gm01	27376402	27376686	+	Glyma.01G090400	--	GO:0010227|floral organ abscission	GO:0005615|extracellular space	--	--	--	285	KRH75534.1	KRH75534.1 hypothetical protein GLYMA_01G090400 [Glycine max]	sp|Q29PV4|IDL1_ARATH	sp|Q29PV4|IDL1_ARATH Protein IDA-LIKE 1 OS=Arabidopsis thaliana GN=IDL1 PE=1 SV=1	_	_	_	_	_	_
Glyma.01G091400	382.548444886471	2.52230637206536	7.23908439999972	0	0	up	yes	406.691946743121	388.486761733212	352.46662618308	2.8552766530615	2.46730800596632	2.24433445716826	Gm01	27679737	27681505	-	Glyma.01G091400	--	GO:0009813|flavonoid biosynthetic process	--	GO:0016210|naringenin-chalcone synthase activity	ko:K00660|CHS	ko00941|Flavonoid biosynthesis; ko01100|Metabolic pathways; ko01110|Biosynthesis of secondary metabolites; ko04712|Circadian rhythm - plant	1167	XP_003516867.1	XP_003516867.1 chalcone synthase 6 [Glycine max]	sp|P30080|CHS6_SOYBN	sp|P30080|CHS6_SOYBN Chalcone synthase 6 OS=Glycine max GN=CHS6 PE=3 SV=1	_	_	_	_	_	PF00195.16|Chal_sti_synt_N|Chalcone and stilbene synthases, N-terminal domain|Glyma.01G091400.1|m.1367:5-228;PF02797.12|Chal_sti_synt_C|Chalcone and stilbene synthases, C-terminal domain|Glyma.01G091400.1|m.1367:237-387;PF08541.7|ACP_syn_III_C|3-Oxoacyl-[acyl-carrier-protein (ACP)] synthase III C terminal|Glyma.01G091400.1|m.1367:300-384;PF08392.9|FAE1_CUT1_RppA|FAE1/Type III polyketide synthase-…
Glyma.01G092300	68.140515763814	32.651953235161	1.06111350653574	3.88706446088615e-41	1.41173888202676e-40	up	yes	64.2005714655691	68.8642207040098	71.3567551218632	33.1962804942568	34.0529003565874	30.7066788546389	Gm01	28002763	28003691	-	Glyma.01G092300	--	--	--	--	--	--	825	_	_	_	_	_	_	_	_	_	_
Glyma.01G092900	63.7896517908089	4.36355812349432	3.86666917786534	0	0	up	yes	64.8732449549985	62.9669329591405	63.5287774582877	4.434025688874	4.02466614289877	4.63198253871018	Gm01	28099313	28106785	+	Glyma.01G092900	--	GO:0048194|Golgi vesicle budding	GO:0000139|Golgi membrane; GO:0005802|trans-Golgi network; GO:0005886|plasma membrane; GO:0016021|integral component of membrane	GO:0000287|magnesium ion binding; GO:0005524|ATP binding; GO:0140326|ATPase-coupled intramembrane lipid transporter activity	ko:K01530|E3.6.3.1	--	3597	XP_003516268.2	XP_003516268.2 putative phospholipid-transporting ATPase 9 [Glycine max]	sp|Q9SX33|ALA9_ARATH	sp|Q9SX33|ALA9_ARATH Putative phospholipid-transporting ATPase 9 OS=Arabidopsis thaliana GN=ALA9 PE=3 SV=1	_	_	_	_	_	PF16212.2|PhoLip_ATPase_C|Phospholipid-translocating P-type ATPase C-terminal|Glyma.01G092900.1|m.1374:893-1143;PF16209.2|PhoLip_ATPase_N|Phospholipid-translocating ATPase N-terminal|Glyma.01G092900.1|m.1374:48-114;PF13246.3|Cation_ATPase|Cation transport ATPase (P-type)|Glyma.01G092900.1|m.1374:533-625
Glyma.01G093902	22.0786818185329	9.12765595588789	1.27341129644458	3.69967168488656e-79	2.24159256814777e-78	up	yes	22.3326493802994	22.151800688772	21.7515953865272	9.05292422869066	8.84231620165902	9.487727437314	Gm01	28626547	28693019	-	Glyma.01G093902	--	--	--	--	ko:K20224|IPO9,RANBP9	--	3081	XP_003516875.1	XP_003516875.1 importin-9 [Glycine max]	_	_	_	_	_	_	_	PF03810.16|IBN_N|Importin-beta N-terminal domain|Glyma.01G093902.1|m.1389:30-104
Glyma.01G094900	18.9902964209677	2.28250812980643	3.0510231709164	1.07735996397217e-92	7.51904747638169e-92	up	yes	19.9952180404585	20.402001638898	16.5736695835467	1.69246666439975	2.30084921241311	2.85420851260643	Gm01	29339154	29344971	+	Glyma.01G094900	--	GO:0006952|defense response; GO:0043068|positive regulation of programmed cell death	--	GO:0004197|cysteine-type endopeptidase activity	--	--	1095	XP_003516790.1	XP_003516790.1 metacaspase-1 [Glycine max]	sp|Q7XJE6|MCA1_ARATH	sp|Q7XJE6|MCA1_ARATH Metacaspase-1 OS=Arabidopsis thaliana GN=AMC1 PE=1 SV=1	_	_	_	_	_	PF00656.19|Peptidase_C14|Caspase domain|Glyma.01G094900.1|m.1404:71-350;PF06943.9|zf-LSD1|LSD1 zinc finger|Glyma.01G094900.1|m.1404:9-33
Glyma.01G096000	127.401890002067	52.2907191967669	1.28459722483775	1.03941484694002e-74	6.00123201040272e-74	up	yes	121.399554257586	127.505384419067	133.300731329547	52.906091476522	52.7842641762184	51.1818019375603	Gm01	29613058	29614749	+	Glyma.01G096000	--	--	--	--	--	--	633	XP_006573204.1	XP_006573204.1 uncharacterized protein LOC100777527 [Glycine max]	_	_	_	_	_	_	_	PF04640.11|PLATZ|PLATZ transcription factor|Glyma.01G096000.1|m.1408:70-141
Glyma.01G096300	75.4531735416418	31.0824138819088	1.27921014708226	1.33715354028824e-85	8.70298818865982e-85	up	yes	76.9768421452587	75.516597149952	73.8660813297147	32.7386258435523	30.1269122623016	30.3817035398724	Gm01	31547144	31552439	-	Glyma.01G096300	--	--	GO:0005829|cytosol	GO:0005096|GTPase activator activity; GO:0046872|metal ion binding	ko:K12493|ARFGAP2_3	ko04144|Endocytosis	1239	XP_003516792.1	XP_003516792.1 probable ADP-ribosylation factor GTPase-activating protein AGD8 [Glycine max]	sp|Q8H100|AGD8_ARATH	sp|Q8H100|AGD8_ARATH Probable ADP-ribosylation factor GTPase-activating protein AGD8 OS=Arabidopsis thaliana GN=AGD8 PE=1 SV=1	_	_	_	_	_	PF01412.15|ArfGap|Putative GTPase activating protein for Arf|Glyma.01G096300.5|m.1428:11-109
Glyma.01G096600	1.855647732788	6.5146059608217	-1.80621417030679	6.97584376145394e-58	3.25096015619996e-57	down	yes	1.85649258857924	1.72697833909967	1.9834722706851	6.17143947011221	6.63381756241042	6.73856084994247	Gm01	31951673	31953586	+	Glyma.01G096600	--	GO:0006351|transcription, DNA-templated; GO:0009269|response to desiccation; GO:0009611|response to wounding; GO:0009737|response to abscisic acid; GO:0009738|abscisic acid-activated signaling pathway; GO:0009753|response to jasmonic acid; GO:0009963|positive regulation of flavonoid biosynthetic process; GO:0010200|response to chitin; GO:0043619|regulation of transcription from RNA polymerase II …	GO:0005634|nucleus	GO:0003677|DNA binding; GO:0003700|DNA-binding transcription factor activity; GO:0043565|sequence-specific DNA binding; GO:0046983|protein dimerization activity	ko:K13422|MYC2	ko04016|MAPK signaling pathway - plant; ko04075|Plant hormone signal transduction	1914	XP_003516794.1	XP_003516794.1 transcription factor MYC2 [Glycine max]	sp|Q39204|MYC2_ARATH	sp|Q39204|MYC2_ARATH Transcription factor MYC2 OS=Arabidopsis thaliana GN=MYC2 PE=1 SV=2	_	_	_	_	_	PF14215.3|bHLH-MYC_N|bHLH-MYC and R2R3-MYB transcription factors N-terminal|Glyma.01G096600.1|m.1432:64-246;PF00010.23|HLH|Helix-loop-helix DNA-binding domain|Glyma.01G096600.1|m.1432:451-496
Glyma.01G096800	11.5701333953209	1.77978046764247	2.69379732811109	4.72287338493936e-51	2.00300745096191e-50	up	yes	9.83831866500612	11.4126139435981	13.4594675773584	1.39859880225998	1.81568109031013	2.12506151035729	Gm01	32103817	32104686	+	Glyma.01G096800	--	GO:0009960|endosperm development; GO:0080113|regulation of seed growth	GO:0043078|polar nucleus	--	--	--	870	XP_003517925.1	XP_003517925.1 protein HAIKU1 [Glycine max]	sp|O82170|IKU1_ARATH	sp|O82170|IKU1_ARATH Protein HAIKU1 OS=Arabidopsis thaliana GN=IKU1 PE=1 SV=1	_	_	_	_	_	PF05678.11|VQ|VQ motif|Glyma.01G096800.1|m.1434:46-71
Glyma.01G097000	3.86363036759847	18.654235971138	-2.26851825276584	1.7606060183334e-74	1.01362788522927e-73	down	yes	4.00215104054513	3.69136041887143	3.89737964337886	17.0073617499864	20.4604863518021	18.4948598116256	Gm01	32153862	32154506	-	Glyma.01G097000	--	GO:0009738|abscisic acid-activated signaling pathway; GO:0080163|regulation of protein serine/threonine phosphatase activity	GO:0005634|nucleus; GO:0005737|cytoplasm; GO:0005886|plasma membrane	GO:0004864|protein phosphatase inhibitor activity; GO:0010427|abscisic acid binding; GO:0038023|signaling receptor activity; GO:0042802|identical protein binding; GO:0042803|protein homodimerization activity	ko:K14496|PYL	ko04016|MAPK signaling pathway - plant; ko04075|Plant hormone signal transduction	645	NP_001240109.1	NP_001240109.1 abscisic acid receptor PYR1-like protein [Glycine max]	sp|Q8VZS8|PYL1_ARATH	sp|Q8VZS8|PYL1_ARATH Abscisic acid receptor PYL1 OS=Arabidopsis thaliana GN=PYL1 PE=1 SV=1	_	_	_	_	_	PF10604.6|Polyketide_cyc2|Polyketide cyclase / dehydrase and lipid transport|Glyma.01G097000.1|m.1436:57-197;PF03364.17|Polyketide_cyc|Polyketide cyclase / dehydrase and lipid transport|Glyma.01G097000.1|m.1436:59-192
Glyma.01G097200	21.1145788914885	10.4625565368879	1.01230890951298	1.5715176078965e-18	3.63021726127334e-18	up	yes	18.4629015688254	20.1251154853414	24.7557196202986	10.2809029386259	11.2873394470086	9.81942722502907	Gm01	32590687	32595892	-	Glyma.01G097200	--	--	--	--	ko:K15193|SPTY2D1,SPT2	--	1458	XP_006573291.1	XP_006573291.1 protein SPT2 homolog isoform X1 [Glycine max]	_	_	_	_	_	_	_	PF08243.8|SPT2|SPT2 chromatin protein|Glyma.01G097200.1|m.1439:383-476
Glyma.01G097400	49.1414947981892	0.0380354724460913	9.99891940010485	4.03349585659033e-121	3.63225418619474e-120	up	yes	48.8731391377274	48.8432404832369	49.7081047736032	0.0288439245695432	0.0513494486346997	0.0339130441340311	Gm01	32611595	32619510	-	Glyma.01G097400	--	GO:0006094|gluconeogenesis; GO:0009817|defense response to fungus, incompatible interaction; GO:0016036|cellular response to phosphate starvation; GO:0046686|response to cadmium ion	GO:0005634|nucleus; GO:0005730|nucleolus; GO:0005829|cytosol; GO:0016020|membrane	GO:0004612|phosphoenolpyruvate carboxykinase (ATP) activity; GO:0005524|ATP binding	ko:K01610|E4.1.1.49,pckA	ko00010|Glycolysis / Gluconeogenesis; ko00020|Citrate cycle (TCA cycle); ko00620|Pyruvate metabolism; ko00710|Carbon fixation in photosynthetic organisms; ko01100|Metabolic pathways; ko01110|Biosynthesis of secondary metabolites; ko01120|Microbial metabolism in diverse environments; ko01130|Biosynthesis of antibiotics; ko01200|Carbon metabolism	1947	XP_003516278.1	XP_003516278.1 phosphoenolpyruvate carboxykinase (ATP) isoform X2 [Glycine max]	sp|Q9T074|PCKA_ARATH	sp|Q9T074|PCKA_ARATH Phosphoenolpyruvate carboxykinase (ATP) OS=Arabidopsis thaliana GN=PCKA PE=1 SV=1	_	_	_	_	_	PF01293.17|PEPCK_ATP|Phosphoenolpyruvate carboxykinase|Glyma.01G097400.3|m.1443:127-594
Glyma.01G097500	16.1488590468701	4.13762154792322	1.96196916938031	2.80219861887321e-61	1.36942953775138e-60	up	yes	15.8555081425812	15.6235049742848	16.9675640237444	3.84891172900877	3.92434561930274	4.63960729545814	Gm01	32681748	32696647	-	Glyma.01G097500	--	GO:0060548|negative regulation of cell death	GO:0005739|mitochondrion; GO:0005783|endoplasmic reticulum; GO:0005829|cytosol	GO:0003725|double-stranded RNA binding; GO:0004860|protein kinase inhibitor activity; GO:0017150|tRNA dihydrouridine synthase activity; GO:0050660|flavin adenine dinucleotide binding	ko:K05543|DUS2	--	963	XP_006573297.1	XP_006573297.1 tRNA-dihydrouridine(20) synthase [NAD(P)+]-like isoform X2 [Glycine max]	sp|Q9NX74|DUS2L_HUMAN	sp|Q9NX74|DUS2L_HUMAN tRNA-dihydrouridine(20) synthase [NAD(P)+]-like OS=Homo sapiens GN=DUS2 PE=1 SV=1	_	_	_	_	_	PF01207.14|Dus|Dihydrouridine synthase (Dus)|Glyma.01G097500.1|m.1444:8-282
Glyma.01G098200	143.960155528718	0.00858072734619343	12.9196751795547	1.82973663120618e-32	5.72319962981109e-32	up	yes	138.099368251395	132.644055589094	161.137042745664	0	0	0.0257421820385803	Gm01	33244713	33246139	+	Glyma.01G098200	--	--	--	--	--	--	855	XP_006573301.1	XP_006573301.1 uncharacterized protein LOC102669268 isoform X1 [Glycine max]	_	_	_	_	_	_	_	_
Glyma.01G098300	30.4913651869563	0	11.5746581012515	7.31247724183158e-27	2.04089652725334e-26	up	yes	28.8627629339946	28.224631146521	34.3867014803533	0	0	0	Gm01	33284888	33286732	+	Glyma.01G098300	--	--	--	--	--	--	831	XP_006573304.1	XP_006573304.1 uncharacterized protein LOC102669590 [Glycine max]	_	_	_	_	_	_	_	_
Glyma.01G098400	1.14364311292102	5.9787133691106	-2.37604909810723	9.28359268810514e-61	4.50049873132884e-60	down	yes	1.1102059442161	1.17338890345643	1.14733449109054	5.74150759227099	5.98906009335624	6.20557242170457	Gm01	33287761	33290705	-	Glyma.01G098400	--	GO:0006468|protein phosphorylation; GO:0007166|cell surface receptor signaling pathway; GO:0045087|innate immune response	GO:0005886|plasma membrane	GO:0004675|transmembrane receptor protein serine/threonine kinase activity; GO:0005524|ATP binding	ko:K04733|IRAK4	ko04064|NF-kappa B signaling pathway; ko04620|Toll-like receptor signaling pathway; ko04621|NOD-like receptor signaling pathway; ko04624|Toll and Imd signaling pathway; ko04722|Neurotrophin signaling pathway; ko05133|Pertussis; ko05140|Leishmaniasis; ko05142|Chagas disease (American trypanosomiasis); ko05145|Toxoplasmosis; ko05152|Tuberculosis; ko05162|Measles; ko05164|Influenza A	1242	XP_006573305.1	XP_006573305.1 receptor-like cytoplasmic kinase 176 isoform X1 [Glycine max]	sp|Q65XV8|RK176_ORYSJ	sp|Q65XV8|RK176_ORYSJ Receptor-like cytoplasmic kinase 176 OS=Oryza sativa subsp. japonica GN=RLCK176 PE=1 SV=1	_	_	_	_	_	PF00069.22|Pkinase|Protein kinase domain|Glyma.01G098400.6|m.1463:77-353;PF07714.14|Pkinase_Tyr|Protein tyrosine kinase|Glyma.01G098400.6|m.1463:77-355
Glyma.01G098700	264.781780251884	4.74663390910771	5.79877353443897	0	0	up	yes	252.156745280871	261.705296910986	280.483298563794	4.61299711575568	4.90538062874863	4.72152398281881	Gm01	33465652	33467637	-	Glyma.01G098700	--	--	--	--	ko:K07025|K07025	--	909	NP_001242073.2	NP_001242073.2 putative haloacid dehalogenase-like hydrolase [Glycine max]	_	_	_	_	_	_	_	PF13419.3|HAD_2|Haloacid dehalogenase-like hydrolase|Glyma.01G098700.1|m.1468:210-253;PF13242.3|Hydrolase_like|HAD-hyrolase-like|Glyma.01G098700.1|m.1468:210-259
Glyma.01G099600	11.6777783155531	4.94996599672694	1.23659858432889	2.16078875762792e-38	7.49469232630142e-38	up	yes	11.6649617649062	11.4143383153288	11.9540348664242	4.89050197840472	5.46249210400343	4.49690390777266	Gm01	33699084	33708494	-	Glyma.01G099600	--	GO:0006914|autophagy; GO:0015031|protein transport	GO:0005776|autophagosome; GO:0031410|cytoplasmic vesicle	GO:0004674|protein serine/threonine kinase activity; GO:0005524|ATP binding	--	--	2178	XP_006574111.1	XP_006574111.1 serine/threonine-protein kinase ATG1c [Glycine max]	sp|F4IRW0|ATG1C_ARATH	sp|F4IRW0|ATG1C_ARATH Serine/threonine-protein kinase ATG1c OS=Arabidopsis thaliana GN=ATG1C PE=2 SV=1	_	_	_	_	_	PF00069.22|Pkinase|Protein kinase domain|Glyma.01G099600.1|m.1473:14-272;PF07714.14|Pkinase_Tyr|Protein tyrosine kinase|Glyma.01G099600.1|m.1473:16-266
Glyma.01G099700	6.63151709873398	13.4109355914358	-1.01490051309378	3.92176273231256e-22	9.88992456049229e-22	down	yes	6.9187548141292	6.92797117682955	6.0478253052432	13.240768398131	13.980576224864	13.0114621513124	Gm01	33791976	33800108	+	Glyma.01G099700	--	GO:0006223|uracil salvage; GO:0044206|UMP salvage	--	GO:0004845|uracil phosphoribosyltransferase activity; GO:0005525|GTP binding	ko:K00761|upp,UPRT	ko00240|Pyrimidine metabolism; ko01100|Metabolic pathways	861	NP_001242264.2	NP_001242264.2 uracil phosphoribosyltransferase-like protein [Glycine max]	sp|P93394|UPP_TOBAC	sp|P93394|UPP_TOBAC Uracil phosphoribosyltransferase OS=Nicotiana tabacum GN=UPP PE=2 SV=1	_	_	_	_	_	PF14681.3|UPRTase|Uracil phosphoribosyltransferase|Glyma.01G099700.1|m.1475:77-284;PF00156.24|Pribosyltran|Phosphoribosyl transferase domain|Glyma.01G099700.1|m.1475:140-239
Glyma.01G100900	53.4537143088665	19.3169725990238	1.46794440036475	1.36165358245941e-79	8.29532745488751e-79	up	yes	56.3127919389713	52.7345541840872	51.3137968035409	20.4736255436028	19.4730709887555	18.004221264713	Gm01	34083657	34092431	+	Glyma.01G100900	--	GO:0035641|locomotory exploration behavior	GO:0005634|nucleus; GO:0005654|nucleoplasm; GO:0005739|mitochondrion; GO:0070062|extracellular exosome	--	--	--	1110	NP_001241305.1	NP_001241305.1 uncharacterized protein LOC100800706 [Glycine max]	sp|Q641W2|MYG1_RAT	sp|Q641W2|MYG1_RAT UPF0160 protein MYG1, mitochondrial OS=Rattus norvegicus GN=Myg1 PE=1 SV=1	_	_	_	_	_	PF03690.10|UPF0160|Uncharacterised protein family (UPF0160)|Glyma.01G100900.1|m.1490:49-367
Glyma.01G101100	1.18951845778374	0.437086798115413	1.42382850676797	2.25705335108334e-06	3.42709739782285e-06	up	yes	1.05337262108943	1.1670676752831	1.34811507697869	0.323450661695612	0.575823622702723	0.411986109947905	Gm01	34168872	34170260	+	Glyma.01G101100	--	--	--	--	--	--	1389	XP_003516291.1	XP_003516291.1 uncharacterized protein LOC100796635 [Glycine max]	_	_	_	_	_	_	_	PF05003.9|DUF668|Protein of unknown function (DUF668)|Glyma.01G101100.1|m.1496:322-410;PF11961.5|DUF3475|Domain of unknown function (DUF3475)|Glyma.01G101100.1|m.1496:21-76
Glyma.01G102400	6.51327606124279	14.0204659236393	-1.10489432982325	1.32366793449376e-15	2.80775330993158e-15	down	yes	7.36926752638525	6.2510711675958	5.91948948974732	15.0797640089826	13.2021407418606	13.7794930200747	Gm01	34693575	34696830	-	Glyma.01G102400	--	--	GO:0005886|plasma membrane; GO:0016021|integral component of membrane	--	--	--	468	NP_001235139.1	NP_001235139.1 uncharacterized protein LOC100306188 [Glycine max]	sp|Q945M8|CSPLI_ARATH	sp|Q945M8|CSPLI_ARATH CASP-like protein 5B2 OS=Arabidopsis thaliana GN=At3g53850 PE=2 SV=1	_	_	_	_	_	PF04535.9|DUF588|Domain of unknown function (DUF588)|Glyma.01G102400.1|m.1500:9-140
Glyma.01G102600	382.598082233435	79.9116591088128	2.25920891183992	0	0	up	yes	380.783323743802	384.667619689679	382.343303266825	80.2046047093174	79.8333148589194	79.6970577582015	Gm01	34746976	34749784	+	Glyma.01G102600	--	GO:0009409|response to cold; GO:0009414|response to water deprivation; GO:0009636|response to toxic substance; GO:0009651|response to salt stress; GO:0055114|oxidation-reduction process	GO:0009507|chloroplast	GO:0004033|aldo-keto reductase (NADP) activity; GO:0008106|alcohol dehydrogenase (NADP+) activity; GO:0016229|steroid dehydrogenase activity; GO:0070401|NADP+ binding	--	--	942	XP_003516896.1	XP_003516896.1 NADPH-dependent aldo-keto reductase, chloroplastic [Glycine max]	sp|Q0PGJ6|AKRC9_ARATH	sp|Q0PGJ6|AKRC9_ARATH NADPH-dependent aldo-keto reductase, chloroplastic OS=Arabidopsis thaliana GN=AKR4C9 PE=1 SV=1	_	_	_	_	_	PF00248.18|Aldo_ket_red|Aldo/keto reductase family|Glyma.01G102600.1|m.1503:19-283
Glyma.01G102700	120.39519049704	20.8612989115682	2.5283052923939	3.57340640472774e-157	4.20595303709468e-156	up	yes	113.696895094251	119.526465961913	127.962210434957	20.0043928232751	21.4330584897368	21.1464454216926	Gm01	34750915	34751220	+	Glyma.01G102700	--	--	--	--	--	--	306	KRH75703.1	KRH75703.1 hypothetical protein GLYMA_01G102700 [Glycine max]	_	_	_	_	_	_	_	_
Glyma.01G103200	36.0136539516383	12.8254361143674	1.48881220839455	1.67737262415289e-81	1.04590723260686e-80	up	yes	36.4928482194555	35.0046559815556	36.5434576539038	12.6249187051947	12.4864079167142	13.3649817211932	Gm01	35046238	35049371	-	Glyma.01G103200	--	GO:0002181|cytoplasmic translation; GO:0006417|regulation of translation; GO:0006886|intracellular protein transport	GO:0022626|cytosolic ribosome	--	ko:K09562|HSPBP1	ko04141|Protein processing in endoplasmic reticulum	1161	XP_003516899.1	XP_003516899.1 hsp70 nucleotide exchange factor fes1 [Glycine max]	sp|Q6C239|FES1_YARLI	sp|Q6C239|FES1_YARLI Hsp70 nucleotide exchange factor FES1 OS=Yarrowia lipolytica (strain CLIB 122 / E 150) GN=FES1 PE=3 SV=1	_	_	_	_	_	PF08609.7|Fes1|Nucleotide exchange factor Fes1|Glyma.01G103200.1|m.1509:10-95
Glyma.01G103500	1.26809904638306	12.5694631390625	-3.29899880531824	2.94488946790155e-237	5.49484167473153e-236	down	yes	1.32207926919644	1.2792432141479	1.20297465580483	12.083620420991	12.5608902066608	13.0638787895358	Gm01	35188262	35192062	-	Glyma.01G103500	--	GO:0006351|transcription, DNA-templated; GO:0009734|auxin-activated signaling pathway	GO:0005634|nucleus	GO:0003700|DNA-binding transcription factor activity; GO:0043565|sequence-specific DNA binding	ko:K14486|K14486,ARF	ko04075|Plant hormone signal transduction	2079	XP_006573317.1	XP_006573317.1 auxin response factor 9 [Glycine max]	sp|Q9XED8|ARFI_ARATH	sp|Q9XED8|ARFI_ARATH Auxin response factor 9 OS=Arabidopsis thaliana GN=ARF9 PE=1 SV=1	_	_	_	_	_	PF06507.10|Auxin_resp|Auxin response factor|Glyma.01G103500.1|m.1510:252-333;PF02362.18|B3|B3 DNA binding domain|Glyma.01G103500.1|m.1510:126-226;PF02309.13|AUX_IAA|AUX/IAA family|Glyma.01G103500.1|m.1510:552-617;PF02309.13|AUX_IAA|AUX/IAA family|Glyma.01G103500.1|m.1510:624-665
Glyma.01G104100	0.0299397347992062	0.65466904546874	-4.0567395088152	0.0156328902428235	0.0191326501807034	down	yes	0	0.0898192043976185	0	0.564246488964132	0.567247526194384	0.832513121247704	Gm01	35608570	35616870	-	Glyma.01G104100	--	GO:0006952|defense response; GO:0009058|biosynthetic process	GO:0009507|chloroplast	GO:0008909|isochorismate synthase activity	ko:K02552|menF	ko00130|Ubiquinone and other terpenoid-quinone biosynthesis; ko01053|Biosynthesis of siderophore group nonribosomal peptides; ko01100|Metabolic pathways; ko01110|Biosynthesis of secondary metabolites; ko01130|Biosynthesis of antibiotics	1692	XP_003516902.1	XP_003516902.1 isochorismate synthase 2, chloroplastic isoform X1 [Glycine max]	sp|Q9ZPC0|ICS_CATRO	sp|Q9ZPC0|ICS_CATRO Isochorismate synthase, chloroplastic OS=Catharanthus roseus PE=1 SV=1	_	_	_	_	_	PF00425.15|Chorismate_bind|chorismate binding enzyme|Glyma.01G104100.1|m.1512:287-542
Glyma.01G104600	1.15432948319981	0.562871733520029	1.02321531182796	1.63150534587105e-05	2.37965840252049e-05	up	yes	1.0290793231203	1.0432448970551	1.39066422942404	0.408821188352917	0.689499148219036	0.590294863988135	Gm01	35785580	35789089	-	Glyma.01G104600	--	--	--	--	--	--	2610	XP_003516304.1	XP_003516304.1 uncharacterized protein LOC100815294 [Glycine max]	_	_	_	_	_	_	_	_
Glyma.01G106000	1589.93053653765	52.8083677779509	4.91178928053971	0	0	up	yes	1565.6489993801	1617.73736482751	1586.40524540534	53.6915233899762	54.7451876729124	49.988392270964	Gm01	36392304	36393696	+	Glyma.01G106000	--	GO:0006749|glutathione metabolic process; GO:0009407|toxin catabolic process; GO:0009408|response to heat; GO:0009733|response to auxin; GO:0009735|response to cytokinin; GO:0009737|response to abscisic acid; GO:0009739|response to gibberellin; GO:0010038|response to metal ion	GO:0005737|cytoplasm	GO:0004364|glutathione transferase activity	ko:K00799|GST,gst	ko00480|Glutathione metabolism; ko00980|Metabolism of xenobiotics by cytochrome P450; ko00982|Drug metabolism - cytochrome P450; ko01524|Platinum drug resistance; ko05204|Chemical carcinogenesis; ko05418|Fluid shear stress and atherosclerosis	660	NP_001235279.1	NP_001235279.1 uncharacterized protein LOC100527381 [Glycine max]	sp|P32110|GSTX6_SOYBN	sp|P32110|GSTX6_SOYBN Probable glutathione S-transferase OS=Glycine max GN=HSP26-A PE=2 SV=1	_	_	_	_	_	PF13417.3|GST_N_3|Glutathione S-transferase, N-terminal domain|Glyma.01G106000.1|m.1537:10-84;PF02798.17|GST_N|Glutathione S-transferase, N-terminal domain|Glyma.01G106000.1|m.1537:7-79;PF13409.3|GST_N_2|Glutathione S-transferase, N-terminal domain|Glyma.01G106000.1|m.1537:15-79;PF00043.22|GST_C|Glutathione S-transferase, C-terminal domain|Glyma.01G106000.1|m.1537:107-197;PF13410.3|GST_C_2|Glutat…
Glyma.01G107000	0.671089977059979	1.52307881164449	-1.17051455744697	7.17875696535694e-10	1.2509556621181e-09	down	yes	0.644714046472401	0.554876788471092	0.813679096236444	1.23354536438104	1.8082133287679	1.52747774178453	Gm01	37089500	37092450	+	Glyma.01G107000	--	--	--	--	--	--	2853	XP_006573324.1	XP_006573324.1 uncharacterized protein LOC102665709 [Glycine max]	_	_	_	_	_	_	_	PF12043.5|DUF3527|Domain of unknown function (DUF3527)|Glyma.01G107000.1|m.1548:612-722;PF12043.5|DUF3527|Domain of unknown function (DUF3527)|Glyma.01G107000.1|m.1548:732-901
Glyma.01G107850	2.15059988595972	20.1127937920488	-3.21932678444123	4.07144600020932e-62	2.01514065065652e-61	down	yes	2.7869229917966	2.14912859976847	1.51574806631409	21.6127526799587	18.7836283105731	19.9420003856147	Gm01	37378859	37380077	-	Glyma.01G107850	--	GO:1900459|positive regulation of brassinosteroid mediated signaling pathway	GO:0005886|plasma membrane	GO:0004674|protein serine/threonine kinase activity; GO:0005524|ATP binding	ko:K14500|BSK	ko04075|Plant hormone signal transduction	330	KHN22546.1	KHN22546.1 Putative serine/threonine-protein kinase [Glycine soja]	sp|B9FDE0|BSK3_ORYSJ	sp|B9FDE0|BSK3_ORYSJ Probable serine/threonine-protein kinase BSK3 OS=Oryza sativa subsp. japonica GN=BSK3 PE=1 SV=1	_	_	_	_	_	_
Glyma.01G107901	2.83362978436688	23.3412289093657	-3.0376929208399	4.44243952652837e-84	2.84519222082786e-83	down	yes	2.44130065226277	2.62597406242801	3.43361463840986	23.8295483389298	22.5670718590325	23.6270665301348	Gm01	37382160	37382760	-	Glyma.01G107901	--	GO:0006468|protein phosphorylation; GO:0007166|cell surface receptor signaling pathway; GO:0009742|brassinosteroid mediated signaling pathway	GO:0005886|plasma membrane	GO:0004675|transmembrane receptor protein serine/threonine kinase activity; GO:0005524|ATP binding	ko:K14500|BSK	ko04075|Plant hormone signal transduction	381	XP_007134779.1	XP_007134779.1 hypothetical protein PHAVU_010G075300g [Phaseolus vulgaris]	sp|Q9FHD7|Y5126_ARATH	sp|Q9FHD7|Y5126_ARATH Probable serine/threonine-protein kinase At5g41260 OS=Arabidopsis thaliana GN=At5g41260 PE=1 SV=1	_	_	_	_	_	PF07714.14|Pkinase_Tyr|Protein tyrosine kinase|Glyma.01G107901.1|m.1556:6-92
Glyma.01G107951	1.51756090347687	17.242306408207	-3.49748743808322	1.979253212524e-62	9.83009129027449e-62	down	yes	1.59329899724806	1.83259027887234	1.12679343431021	13.7858307700402	20.253814772491	17.6872736820897	Gm01	37382764	37383763	-	Glyma.01G107951	--	GO:0006468|protein phosphorylation; GO:0007166|cell surface receptor signaling pathway; GO:0009737|response to abscisic acid; GO:0009742|brassinosteroid mediated signaling pathway	GO:0005773|vacuole; GO:0005886|plasma membrane; GO:0009506|plasmodesma; GO:0016020|membrane	GO:0004675|transmembrane receptor protein serine/threonine kinase activity; GO:0005524|ATP binding	ko:K14500|BSK	ko04075|Plant hormone signal transduction	387	XP_007134779.1	XP_007134779.1 hypothetical protein PHAVU_010G075300g [Phaseolus vulgaris]	sp|Q944A7|Y4523_ARATH	sp|Q944A7|Y4523_ARATH Probable serine/threonine-protein kinase At4g35230 OS=Arabidopsis thaliana GN=At4g35230 PE=1 SV=1	_	_	_	_	_	_
Glyma.01G108200	8.83136647378923	0.542960357230286	3.99902140223837	5.89838832721102e-132	5.76997323078834e-131	up	yes	8.22461208626595	9.30514306967159	8.96434426543014	0.571258665711822	0.528049523724086	0.529572882254949	Gm01	37484017	37492870	-	Glyma.01G108200	--	GO:0046274|lignin catabolic process	GO:0048046|apoplast	GO:0005507|copper ion binding; GO:0016722|oxidoreductase activity, oxidizing metal ions; GO:0052716|hydroquinone:oxygen oxidoreductase activity	ko:K05909|E1.10.3.2	--	1704	XP_003516921.1	XP_003516921.1 laccase-7 [Glycine max]	sp|Q9SR40|LAC7_ARATH	sp|Q9SR40|LAC7_ARATH Laccase-7 OS=Arabidopsis thaliana GN=LAC7 PE=2 SV=1	_	_	_	_	_	PF07731.11|Cu-oxidase_2|Multicopper oxidase|Glyma.01G108200.1|m.1561:414-550;PF07732.12|Cu-oxidase_3|Multicopper oxidase|Glyma.01G108200.1|m.1561:34-145;PF00394.19|Cu-oxidase|Multicopper oxidase|Glyma.01G108200.1|m.1561:158-308
Glyma.01G108300	4.45863814717698	0	8.80369141544091	5.19466818337353e-12	9.75075433570818e-12	up	yes	4.65672081537443	3.87689014899925	4.84230347715725	0	0	0	Gm01	37506209	37508019	-	Glyma.01G108300	--	GO:0046274|lignin catabolic process	GO:0048046|apoplast	GO:0005507|copper ion binding; GO:0016722|oxidoreductase activity, oxidizing metal ions; GO:0052716|hydroquinone:oxygen oxidoreductase activity	ko:K05909|E1.10.3.2	--	294	KRH75774.1	KRH75774.1 hypothetical protein GLYMA_01G108300 [Glycine max]	sp|Q9SR40|LAC7_ARATH	sp|Q9SR40|LAC7_ARATH Laccase-7 OS=Arabidopsis thaliana GN=LAC7 PE=2 SV=1	_	_	_	_	_	_
Glyma.01G108700	1363.94393305967	74.1096826920845	4.20179440340257	0	0	up	yes	1480.97626691832	1395.5214749645	1215.33405729618	76.9817786977895	74.4951133122766	70.8521560661875	Gm01	37555648	37557823	-	Glyma.01G108700	--	--	--	--	--	--	543	NP_001242705.2	NP_001242705.2 putative PAR1 protein precursor [Glycine max]	_	_	_	_	_	_	_	PF06521.8|PAR1|PAR1 protein|Glyma.01G108700.1|m.1562:25-178
Glyma.01G109100	4.80534456489074	17.1237666105167	-1.83113140211401	1.16161793238432e-53	5.10818410153897e-53	down	yes	4.12989675233627	5.77550501552687	4.51063192680907	17.5259865963468	16.5566399330316	17.2886733021717	Gm01	37729642	37733080	+	Glyma.01G109100	--	--	--	--	--	--	1035	XP_003516923.1	XP_003516923.1 uncharacterized protein LOC100815839 [Glycine max]	_	_	_	_	_	_	_	PF02357.16|NusG|Transcription termination factor nusG|Glyma.01G109100.1|m.1569:106-216;PF00467.26|KOW|KOW motif|Glyma.01G109100.1|m.1569:291-322
Glyma.01G109200	4.01855386488288	12.4562711257388	-1.62969604428915	8.53493438302304e-54	3.75752993921976e-53	down	yes	3.90289000642003	4.29407858273428	3.85869300549432	12.3367696862341	12.7764784857665	12.2555652052158	Gm01	37760630	37761676	+	Glyma.01G109200	--	--	GO:0005886|plasma membrane; GO:0016021|integral component of membrane	GO:0004674|protein serine/threonine kinase activity; GO:0005524|ATP binding; GO:0030246|carbohydrate binding	--	--	1047	XP_003516924.1	XP_003516924.1 L-type lectin-domain containing receptor kinase I.7 [Glycine max]	sp|O04533|LRK52_ARATH	sp|O04533|LRK52_ARATH Putative L-type lectin-domain containing receptor kinase V.2 OS=Arabidopsis thaliana GN=LECRK52 PE=3 SV=1	_	_	_	_	_	PF00139.16|Lectin_legB|Legume lectin domain|Glyma.01G109200.1|m.1571:32-258
Glyma.01G109500	16.9787560264468	44.2709073109957	-1.38210456565543	3.26124942039517e-66	1.6962336066266e-65	down	yes	16.7020034438278	16.2744843482134	17.9597802872993	45.224712815853	44.6316450195304	42.9563640976038	Gm01	37859972	37860613	+	Glyma.01G109500	--	--	--	--	--	--	642	NP_001276155.2	NP_001276155.2 SOUL heme-binding domain-containing protein [Glycine max]	_	_	_	_	_	_	_	PF04832.9|SOUL|SOUL heme-binding protein|Glyma.01G109500.1|m.1574:10-211
Glyma.01G109600	7.2990898546794	21.0396745504356	-1.52603425327534	7.10466786607818e-20	1.69703471491996e-19	down	yes	8.69371995228587	5.97734882362913	7.22620078812321	25.1804908932416	19.7595404865721	18.178992271493	Gm01	37861249	37863210	-	Glyma.01G109600	--	--	--	--	--	--	339	XP_006573329.1	XP_006573329.1 protein transport protein yos1 isoform X1 [Glycine max]	_	_	_	_	_	_	_	PF08571.7|Yos1|Yos1-like|Glyma.01G109600.1|m.1575:38-112
Glyma.01G109800	15.6290221799345	1.2606578492621	3.62150279939989	1.48169216135746e-229	2.66372232430162e-228	up	yes	15.2682011562294	15.5601947643393	16.0586706192347	1.2577303171285	1.22888858604455	1.29535464461325	Gm01	37874680	37879598	-	Glyma.01G109800	--	GO:0006004|fucose metabolic process; GO:0006486|protein glycosylation	GO:0005737|cytoplasm; GO:0016021|integral component of membrane	GO:0016757|transferase activity, transferring glycosyl groups	--	--	1920	XP_003516326.1	XP_003516326.1 O-fucosyltransferase 19 [Glycine max]	sp|Q9SH89|OFT19_ARATH	sp|Q9SH89|OFT19_ARATH O-fucosyltransferase 19 OS=Arabidopsis thaliana GN=OFUT19 PE=2 SV=1	_	_	_	_	_	PF10250.6|O-FucT|GDP-fucose protein O-fucosyltransferase|Glyma.01G109800.1|m.1578:230-545
Glyma.01G110100	0.32832661998837	1.42314961441007	-2.08270062849728	3.3378493183717e-13	6.52776648842605e-13	down	yes	0.374510442609584	0.411018509373281	0.199450907982246	1.12647324344921	1.59531175470287	1.54766384507813	Gm01	37919149	37922309	-	Glyma.01G110100	--	--	--	--	--	--	1479	XP_003516931.1	XP_003516931.1 uncharacterized protein LOC100819920 [Glycine max]	_	_	_	_	_	_	_	PF05056.9|DUF674|Protein of unknown function (DUF674)|Glyma.01G110100.1|m.1583:5-458
Glyma.01G110300	3.22490810204392	1.29257502701604	1.31235825572748	3.56180149269357e-08	5.82307233599138e-08	up	yes	3.90390403215953	2.98855581362362	2.78226446034861	1.60454631819716	1.24839475407701	1.02478400877396	Gm01	38024499	38027824	+	Glyma.01G110300	--	GO:0008643|carbohydrate transport	GO:0005783|endoplasmic reticulum; GO:0005794|Golgi apparatus; GO:0016021|integral component of membrane	--	--	--	945	XP_003516328.2	XP_003516328.2 probable sugar phosphate/phosphate translocator At3g11320 [Glycine max]	sp|Q5XF09|PT311_ARATH	sp|Q5XF09|PT311_ARATH Probable sugar phosphate/phosphate translocator At3g11320 OS=Arabidopsis thaliana GN=At3g11320 PE=2 SV=1	_	_	_	_	_	PF03151.13|TPT|Triose-phosphate Transporter family|Glyma.01G110300.1|m.1585:18-305;PF08449.8|UAA|UAA transporter family|Glyma.01G110300.1|m.1585:35-307
Glyma.01G110400	2.71579648217364	1.07152153099009	1.33361546249529	4.38691260908231e-08	7.15166363513736e-08	up	yes	3.01056496027411	2.80130574209239	2.33551874415442	0.808876230366882	1.06971678550855	1.33597157709484	Gm01	38044010	38047838	+	Glyma.01G110400	--	GO:0006839|mitochondrial transport; GO:0009853|photorespiration; GO:1990542|mitochondrial transmembrane transport	GO:0005739|mitochondrion; GO:0005743|mitochondrial inner membrane; GO:0005774|vacuolar membrane; GO:0009506|plasmodesma; GO:0009507|chloroplast; GO:0016021|integral component of membrane	GO:0017077|oxidative phosphorylation uncoupler activity	ko:K15103|UCP2_3,SLC25A8_9	--	918	XP_003516932.1	XP_003516932.1 mitochondrial uncoupling protein 1 [Glycine max]	sp|O81845|PUMP1_ARATH	sp|O81845|PUMP1_ARATH Mitochondrial uncoupling protein 1 OS=Arabidopsis thaliana GN=PUMP1 PE=1 SV=1	_	_	_	_	_	PF00153.24|Mito_carr|Mitochondrial carrier protein|Glyma.01G110400.1|m.1587:10-108;PF00153.24|Mito_carr|Mitochondrial carrier protein|Glyma.01G110400.1|m.1587:114-209;PF00153.24|Mito_carr|Mitochondrial carrier protein|Glyma.01G110400.1|m.1587:216-300
Glyma.01G111500	0.508917709541412	3.36896505989019	-2.70300375452689	5.63791946370935e-11	1.02209162797378e-10	down	yes	0.400774324041547	0.709810172805959	0.416168631776729	4.91461335416338	2.59528292957962	2.59699889592757	Gm01	38336307	38336645	-	Glyma.01G111500	--	--	--	--	--	--	339	XP_006573338.1	XP_006573338.1 uncharacterized protein LOC100778224 [Glycine max]	_	_	_	_	_	_	_	PF06127.8|DUF962|Protein of unknown function (DUF962)|Glyma.01G111500.1|m.1615:3-96
Glyma.01G112400	0.0111458814698035	0.502199631018443	-4.59825760790772	2.16990354628848e-11	3.98621460105223e-11	down	yes	0	0.0334376444094105	0	0.556030902345551	0.51473500768035	0.435832983029429	Gm01	38632764	38634501	-	Glyma.01G112400	--	GO:0009611|response to wounding	GO:0016021|integral component of membrane	GO:0004497|monooxygenase activity; GO:0005506|iron ion binding; GO:0016705|oxidoreductase activity, acting on paired donors, with incorporation or reduction of molecular oxygen; GO:0020037|heme binding	ko:K20665|CYP94B	--	1515	KRH75826.1	KRH75826.1 hypothetical protein GLYMA_01G112400 [Glycine max]	sp|Q9FMV7|C94B1_ARATH	sp|Q9FMV7|C94B1_ARATH Cytochrome P450 94B1 OS=Arabidopsis thaliana GN=CYP94B1 PE=2 SV=1	_	_	_	_	_	PF00067.19|p450|Cytochrome P450|Glyma.01G112400.1|m.1626:33-477
Glyma.01G112500	0.125227592485096	1.53814559962855	-3.51707969893285	6.16982617121965e-07	9.60695429172469e-07	down	yes	0.138863147338219	0.0219488870365064	0.214870743080564	1.57890076756932	1.54788774695504	1.48764828436128	Gm01	38692877	38696007	+	Glyma.01G112500	--	GO:0006807|nitrogen compound metabolic process; GO:0015031|protein transport; GO:0042938|dipeptide transport; GO:0042939|tripeptide transport	GO:0005886|plasma membrane; GO:0009506|plasmodesma; GO:0016021|integral component of membrane	GO:0042937|tripeptide transmembrane transporter activity; GO:0071916|dipeptide transmembrane transporter activity	ko:K14638|SLC15A3_4,PHT	--	1731	XP_006573342.1	XP_006573342.1 protein NRT1/ PTR FAMILY 8.1 [Glycine max]	sp|Q9M390|PTR1_ARATH	sp|Q9M390|PTR1_ARATH Protein NRT1/ PTR FAMILY 8.1 OS=Arabidopsis thaliana GN=NPF8.1 PE=1 SV=1	_	_	_	_	_	PF00854.18|PTR2|POT family|Glyma.01G112500.7|m.1627:105-532;PF07690.13|MFS_1|Major Facilitator Superfamily|Glyma.01G112500.7|m.1627:48-509
Glyma.01G112700	5.5803051238336	12.9887348238573	-1.21737227763762	1.67425315265761e-29	4.9375138114016e-29	down	yes	5.92633402471541	5.95756432955683	4.85701701722857	12.6459559430562	13.2317198473316	13.0885286811841	Gm01	38933258	38935013	+	Glyma.01G112700	--	GO:0006351|transcription, DNA-templated; GO:0006355|regulation of transcription, DNA-templated; GO:0009908|flower development; GO:0048262|determination of dorsal/ventral asymmetry	GO:0005634|nucleus	GO:0003677|DNA binding	--	--	1014	XP_003516340.1	XP_003516340.1 transcription factor DIVARICATA isoform X1 [Glycine max]	sp|Q8S9H7|DIV_ANTMA	sp|Q8S9H7|DIV_ANTMA Transcription factor DIVARICATA OS=Antirrhinum majus GN=DIVARICATA PE=2 SV=1	_	_	_	_	_	PF00249.28|Myb_DNA-binding|Myb-like DNA-binding domain|Glyma.01G112700.1|m.1630:57-102;PF00249.28|Myb_DNA-binding|Myb-like DNA-binding domain|Glyma.01G112700.1|m.1630:165-209
Glyma.01G113000	5.10825187275907	34.5174533120098	-2.75402087703926	0	0	down	yes	5.20553602713917	4.9465698482948	5.17264974284324	34.8196077617255	33.758264275971	34.974487898333	Gm01	39205818	39210632	-	Glyma.01G113000	--	GO:0009247|glycolipid biosynthetic process; GO:0016036|cellular response to phosphate starvation; GO:0046506|sulfolipid biosynthetic process	GO:0009507|chloroplast; GO:0009536|plastid; GO:0009941|chloroplast envelope; GO:0016021|integral component of membrane; GO:0031969|chloroplast membrane	GO:0008194|UDP-glycosyltransferase activity	ko:K06119|SQD2	ko00561|Glycerolipid metabolism; ko01100|Metabolic pathways	1572	XP_003516943.1	XP_003516943.1 sulfoquinovosyl transferase SQD2 [Glycine max]	sp|Q8S4F6|SQD2_ARATH	sp|Q8S4F6|SQD2_ARATH Sulfoquinovosyl transferase SQD2 OS=Arabidopsis thaliana GN=SQD2 PE=1 SV=1	_	_	_	_	_	PF00534.17|Glycos_transf_1|Glycosyl transferases group 1|Glyma.01G113000.1|m.1635:317-469;PF13692.3|Glyco_trans_1_4|Glycosyl transferases group 1|Glyma.01G113000.1|m.1635:320-456;PF13439.3|Glyco_transf_4|Glycosyltransferase Family 4|Glyma.01G113000.1|m.1635:134-297;PF13579.3|Glyco_trans_4_4|Glycosyl transferase 4-like domain|Glyma.01G113000.1|m.1635:130-284;PF13524.3|Glyco_trans_1_2|Glycosyl tran…
Glyma.01G113200	2.46875342146672	0.625031031234369	1.96471576681307	5.76791587960901e-19	1.34756752056786e-18	up	yes	2.26826135995616	2.38904508573219	2.74895381871182	0.721449155916911	0.51374446337889	0.639899474407306	Gm01	39286082	39289604	-	Glyma.01G113200	--	GO:0008654|phospholipid biosynthetic process; GO:0009908|flower development; GO:0010143|cutin biosynthetic process	GO:0016020|membrane; GO:0016021|integral component of membrane	GO:0016791|phosphatase activity; GO:0090447|glycerol-3-phosphate 2-O-acyltransferase activity; GO:0102419|sn-2-glycerol-3-phosphate omega-OH-C22:0-CoA acyl transferase activity	ko:K13508|GPAT	ko00561|Glycerolipid metabolism; ko00564|Glycerophospholipid metabolism; ko01100|Metabolic pathways; ko01110|Biosynthesis of secondary metabolites	1479	XP_006573346.1	XP_006573346.1 glycerol-3-phosphate 2-O-acyltransferase 6 [Glycine max]	sp|O80437|GPAT6_ARATH	sp|O80437|GPAT6_ARATH Glycerol-3-phosphate 2-O-acyltransferase 6 OS=Arabidopsis thaliana GN=GPAT6 PE=1 SV=1	_	_	_	_	_	PF12710.4|HAD|haloacid dehalogenase-like hydrolase|Glyma.01G113200.1|m.1637:21-200;PF01553.18|Acyltransferase|Acyltransferase|Glyma.01G113200.1|m.1637:296-388
Glyma.01G113400	0.057187068083856	0.989785269596335	-3.89536279085409	1.73206542734927e-15	3.6611979160168e-15	down	yes	0.103288924898122	0.0682722793534459	0	1.04278691539019	0.898269330563884	1.02829956283493	Gm01	39365071	39368422	-	Glyma.01G113400	--	GO:0034220|ion transmembrane transport	GO:0005887|integral component of plasma membrane	GO:0005215|transporter activity	ko:K09872|PIP	--	1092	KRH75838.1	KRH75838.1 hypothetical protein GLYMA_01G113400 [Glycine max]	sp|Q06611|PIP12_ARATH	sp|Q06611|PIP12_ARATH Aquaporin PIP1-2 OS=Arabidopsis thaliana GN=PIP1-2 PE=1 SV=1	_	_	_	_	_	PF00230.17|MIP|Major intrinsic protein|Glyma.01G113400.1|m.1638:43-272
Glyma.01G114000	3.47418454157237	15.292615631715	-2.13488532553938	6.82873992652386e-116	5.88494283790427e-115	down	yes	3.36849163264672	3.75050851420634	3.30355347786404	15.0453843817179	15.3408811862012	15.4915813272258	Gm01	39821953	39828519	-	Glyma.01G114000	--	GO:0006865|amino acid transport; GO:0009734|auxin-activated signaling pathway	GO:0005886|plasma membrane; GO:0016021|integral component of membrane	GO:0015293|symporter activity	ko:K13946|AUX1,LAX	ko04075|Plant hormone signal transduction	1452	XP_014630069.1	XP_014630069.1 auxin transporter-like protein 2 [Glycine max]	sp|Q9FEL7|LAX2_MEDTR	sp|Q9FEL7|LAX2_MEDTR Auxin transporter-like protein 2 OS=Medicago truncatula GN=LAX2 PE=2 SV=1	_	_	_	_	_	PF01490.15|Aa_trans|Transmembrane amino acid transporter protein|Glyma.01G114000.2|m.1644:43-436
Glyma.01G114800	4.29007466194973	23.2168067468407	-2.43335720951624	1.08794477573381e-51	4.65588486354333e-51	down	yes	4.93993522111488	4.67133485166303	3.25895391307127	24.2947017668741	20.7603295447371	24.5953889289108	Gm01	40219906	40220501	+	Glyma.01G114800	--	GO:0032544|plastid translation	GO:0005840|ribosome; GO:0009507|chloroplast; GO:0009570|chloroplast stroma; GO:0009941|chloroplast envelope	--	ko:K19033|PSRP4	--	366	NP_001348032.1	NP_001348032.1 30S ribosomal protein S31, chloroplastic [Glycine max]	sp|O80439|RR31_ARATH	sp|O80439|RR31_ARATH 30S ribosomal protein S31, chloroplastic OS=Arabidopsis thaliana GN=RPS31 PE=1 SV=1	_	_	_	_	_	PF17067.2|RPS31|Ribosomal protein S31e|Glyma.01G114800.1|m.1651:1-102
Glyma.01G115500	13.872992668674	5.04209041413214	1.45836623057126	2.10961303002862e-24	5.59688944217677e-24	up	yes	13.2481807245504	13.0180326689002	15.3527646125713	4.9181496343208	4.85932733030559	5.34879427777004	Gm01	40513848	40515613	-	Glyma.01G115500	--	--	--	--	--	--	609	NP_001235969.1	NP_001235969.1 uncharacterized protein LOC100527430 [Glycine max]	_	_	_	_	_	_	_	_
Glyma.01G115600	0.0360857176854099	0.384107063131661	-3.0961959826241	2.19262462838155e-07	3.47247013317004e-07	down	yes	0.038142194230793	0.00770347191001473	0.0624114869154219	0.444080641593497	0.145952374440526	0.562288173360961	Gm01	40534804	40536447	-	Glyma.01G115600	--	--	--	--	--	--	1644	XP_014630122.1	XP_014630122.1 UPF0481 protein At3g47200 [Glycine max]	_	_	_	_	_	_	_	PF03140.12|DUF247|Plant protein of unknown function|Glyma.01G115600.1|m.1658:34-534
Glyma.01G115900	3.76448275025894	262.240673639507	-6.11852371530275	0	0	down	yes	4.46530187259508	3.72826862515063	3.0998777530311	247.001495370736	278.631107679785	261.089417868001	Gm01	40630998	40633138	-	Glyma.01G115900	--	GO:0009637|response to blue light; GO:0009735|response to cytokinin; GO:0009768|photosynthesis, light harvesting in photosystem I; GO:0010114|response to red light; GO:0010218|response to far red light; GO:0018298|protein-chromophore linkage	GO:0009507|chloroplast; GO:0009522|photosystem I; GO:0009523|photosystem II; GO:0009534|chloroplast thylakoid; GO:0009535|chloroplast thylakoid membrane; GO:0009579|thylakoid; GO:0009941|chloroplast envelope; GO:0010287|plastoglobule; GO:0016020|membrane; GO:0016021|integral component of membrane	GO:0016168|chlorophyll binding; GO:0031409|pigment binding; GO:0046872|metal ion binding	ko:K08915|LHCB4	ko00196|Photosynthesis - antenna proteins; ko01100|Metabolic pathways	873	XP_003516950.1	XP_003516950.1 chlorophyll a-b binding protein CP29.2, chloroplastic [Glycine max]	sp|Q9XF88|CB4B_ARATH	sp|Q9XF88|CB4B_ARATH Chlorophyll a-b binding protein CP29.2, chloroplastic OS=Arabidopsis thaliana GN=LHCB4.2 PE=1 SV=1	_	_	_	_	_	PF00504.18|Chloroa_b-bind|Chlorophyll A-B binding protein|Glyma.01G115900.1|m.1661:63-259
Glyma.01G117900	0.467761239813866	3.20565421807862	-2.75075056111538	4.96297364357538e-74	2.83646700959434e-73	down	yes	0.400675829491525	0.505771079076047	0.496836810874026	3.27445354871705	3.17819455620771	3.16431454931111	Gm01	41200755	41204865	-	Glyma.01G117900	--	GO:0006468|protein phosphorylation; GO:0048544|recognition of pollen	GO:0005886|plasma membrane	GO:0004674|protein serine/threonine kinase activity; GO:0005516|calmodulin binding; GO:0005524|ATP binding; GO:0030246|carbohydrate binding	--	--	2448	XP_006573356.1	XP_006573356.1 G-type lectin S-receptor-like serine/threonine-protein kinase At4g27290 isoform X1 [Glycine max]	sp|O81832|Y4729_ARATH	sp|O81832|Y4729_ARATH G-type lectin S-receptor-like serine/threonine-protein kinase At4g27290 OS=Arabidopsis thaliana GN=At4g27290 PE=3 SV=4	_	_	_	_	_	PF07714.14|Pkinase_Tyr|Protein tyrosine kinase|Glyma.01G117900.1|m.1682:502-769;PF00069.22|Pkinase|Protein kinase domain|Glyma.01G117900.1|m.1682:502-767;PF01453.21|B_lectin|D-mannose binding lectin|Glyma.01G117900.1|m.1682:75-181;PF00954.17|S_locus_glycop|S-locus glycoprotein domain|Glyma.01G117900.1|m.1682:213-321;PF08276.8|PAN_2|PAN-like domain|Glyma.01G117900.1|m.1682:342-410
Glyma.01G118000	25.4374971492662	0.0860556580019129	8.04943745782276	1.31863330894566e-13	2.61623832620577e-13	up	yes	25.4215647086676	26.301616730885	24.589310008246	0	0.174252508046641	0.0839144659590976	Gm01	41228143	41231249	-	Glyma.01G118000	--	--	GO:0005622|intracellular	GO:0000287|magnesium ion binding; GO:0004737|pyruvate decarboxylase activity; GO:0016831|carboxy-lyase activity; GO:0030976|thiamine pyrophosphate binding	ko:K01568|PDC,pdc	ko00010|Glycolysis / Gluconeogenesis; ko01100|Metabolic pathways; ko01110|Biosynthesis of secondary metabolites; ko01130|Biosynthesis of antibiotics	1836	XP_003516954.1	XP_003516954.1 pyruvate decarboxylase 2 [Glycine max]	sp|Q9M040|PDC4_ARATH	sp|Q9M040|PDC4_ARATH Pyruvate decarboxylase 4 OS=Arabidopsis thaliana GN=PDC4 PE=2 SV=1	_	_	_	_	_	PF02776.15|TPP_enzyme_N|Thiamine pyrophosphate enzyme, N-terminal TPP binding domain|Glyma.01G118000.3|m.1690:46-213;PF00205.19|TPP_enzyme_M|Thiamine pyrophosphate enzyme, central domain|Glyma.01G118000.3|m.1690:243-352;PF02775.18|TPP_enzyme_C|Thiamine pyrophosphate enzyme, C-terminal TPP binding domain|Glyma.01G118000.3|m.1690:457-582
Glyma.01G118350	1.48341584654384	7.9161325649833	-2.40800115207554	2.09978920890975e-122	1.90836064099833e-121	down	yes	1.35507349361935	1.50837589014952	1.58679815586265	8.59093121097864	7.83062658500293	7.32683989896834	Gm01	41319583	41355029	+	Glyma.01G118350	--	GO:0009861|jasmonic acid and ethylene-dependent systemic resistance; GO:0045088|regulation of innate immune response	GO:0005886|plasma membrane; GO:0009506|plasmodesma; GO:0016021|integral component of membrane	GO:0004674|protein serine/threonine kinase activity; GO:0005524|ATP binding	--	--	2994	XP_006574177.1	XP_006574177.1 probable leucine-rich repeat receptor-like serine/threonine-protein kinase At3g14840 isoform X1 [Glycine max]	sp|C0LGN2|Y3148_ARATH	sp|C0LGN2|Y3148_ARATH Probable leucine-rich repeat receptor-like serine/threonine-protein kinase At3g14840 OS=Arabidopsis thaliana GN=LRR-RLK PE=2 SV=1	_	_	_	_	_	PF07714.14|Pkinase_Tyr|Protein tyrosine kinase|Glyma.01G118350.1|m.1693:661-886;PF00069.22|Pkinase|Protein kinase domain|Glyma.01G118350.1|m.1693:659-864;PF11721.5|Malectin|Di-glucose binding within endoplasmic reticulum|Glyma.01G118350.1|m.1693:395-579;PF13855.3|LRR_8|Leucine rich repeat|Glyma.01G118350.1|m.1693:271-330;PF13516.3|LRR_6|Leucine Rich repeat|Glyma.01G118350.1|m.1693:293-308
Glyma.01G118800	3.0637563462677	9.23828634409192	-1.58918325854144	2.92633826375578e-63	1.46798246846893e-62	down	yes	2.99526858148029	2.76817453387453	3.42782592344829	8.82334258193708	9.37633130357807	9.5151851467606	Gm01	41364992	41400320	+	Glyma.01G118800	--	GO:0009861|jasmonic acid and ethylene-dependent systemic resistance; GO:0045088|regulation of innate immune response	GO:0005886|plasma membrane; GO:0009506|plasmodesma; GO:0016021|integral component of membrane	GO:0004674|protein serine/threonine kinase activity; GO:0005524|ATP binding	--	--	2865	XP_014630170.1	XP_014630170.1 probable leucine-rich repeat receptor-like serine/threonine-protein kinase At3g14840 isoform X1 [Glycine max]	sp|C0LGN2|Y3148_ARATH	sp|C0LGN2|Y3148_ARATH Probable leucine-rich repeat receptor-like serine/threonine-protein kinase At3g14840 OS=Arabidopsis thaliana GN=LRR-RLK PE=2 SV=1	_	_	_	_	_	PF07714.14|Pkinase_Tyr|Protein tyrosine kinase|Glyma.01G118800.2|m.1697:661-886;PF00069.22|Pkinase|Protein kinase domain|Glyma.01G118800.2|m.1697:659-864;PF11721.5|Malectin|Di-glucose binding within endoplasmic reticulum|Glyma.01G118800.2|m.1697:395-579;PF13855.3|LRR_8|Leucine rich repeat|Glyma.01G118800.2|m.1697:271-330;PF00560.30|LRR_1|Leucine Rich Repeat|Glyma.01G118800.2|m.1697:295-314;PF1351…
Glyma.01G118900	2.04607188883404	6.9014980146196	-1.74910772964185	6.86646835915967e-64	3.47079934088764e-63	down	yes	2.07833596485332	1.78748308571477	2.27239661593403	7.30174759304158	6.77857954725582	6.6241669035614	Gm01	41421487	41452036	+	Glyma.01G118900	--	GO:0009861|jasmonic acid and ethylene-dependent systemic resistance; GO:0045088|regulation of innate immune response	GO:0005886|plasma membrane; GO:0009506|plasmodesma; GO:0016021|integral component of membrane	GO:0004674|protein serine/threonine kinase activity; GO:0005524|ATP binding	--	--	2997	XP_006573364.1	XP_006573364.1 probable leucine-rich repeat receptor-like serine/threonine-protein kinase At3g14840 [Glycine max]	sp|C0LGN2|Y3148_ARATH	sp|C0LGN2|Y3148_ARATH Probable leucine-rich repeat receptor-like serine/threonine-protein kinase At3g14840 OS=Arabidopsis thaliana GN=LRR-RLK PE=2 SV=1	_	_	_	_	_	PF07714.14|Pkinase_Tyr|Protein tyrosine kinase|Glyma.01G118900.1|m.1700:661-886;PF00069.22|Pkinase|Protein kinase domain|Glyma.01G118900.1|m.1700:659-864;PF11721.5|Malectin|Di-glucose binding within endoplasmic reticulum|Glyma.01G118900.1|m.1700:395-579;PF13855.3|LRR_8|Leucine rich repeat|Glyma.01G118900.1|m.1700:275-330
Glyma.01G119300	9.24223571171733	21.9207999806592	-1.24508451294505	4.21333153945966e-34	1.35174124785327e-33	down	yes	9.37557245609836	9.83793650949915	8.51319816955448	23.7930189551024	21.2995280352011	20.669852951674	Gm01	41527823	41530545	-	Glyma.01G119300	--	GO:0000082|G1/S transition of mitotic cell cycle; GO:0006405|RNA export from nucleus; GO:0006511|ubiquitin-dependent protein catabolic process; GO:0007051|spindle organization; GO:0043547|positive regulation of GTPase activity; GO:0051028|mRNA transport	GO:0005634|nucleus; GO:0005643|nuclear pore; GO:0005737|cytoplasm	GO:0008536|Ran GTPase binding	ko:K15306|RANBP1	ko05166|HTLV-I infection; ko05203|Viral carcinogenesis	690	XP_003516957.1	XP_003516957.1 ran-binding protein 1 homolog b [Glycine max]	sp|P92985|RBP1C_ARATH	sp|P92985|RBP1C_ARATH Ran-binding protein 1 homolog c OS=Arabidopsis thaliana GN=RANBP1C PE=2 SV=1	_	_	_	_	_	PF00638.15|Ran_BP1|RanBP1 domain|Glyma.01G119300.1|m.1704:40-157
Glyma.01G119400	61.1512980544015	24.559253577498	1.31576499721826	3.07830327274562e-61	1.50265673779933e-60	up	yes	58.0905943302873	58.9174929020378	66.4458069308793	25.0713212009295	25.0582682767072	23.5481712548573	Gm01	41533888	41538374	-	Glyma.01G119400	--	GO:0001558|regulation of cell growth; GO:0006364|rRNA processing; GO:0007275|multicellular organism development; GO:0009734|auxin-activated signaling pathway; GO:0044843|cell cycle G1/S phase transition; GO:0051302|regulation of cell division	GO:0005634|nucleus; GO:1990904|ribonucleoprotein complex	GO:0003723|RNA binding	--	--	1173	XP_003516956.1	XP_003516956.1 ERBB-3 BINDING PROTEIN 1 [Glycine max]	sp|M1CZC0|EBP1_SOLTU	sp|M1CZC0|EBP1_SOLTU ERBB-3 BINDING PROTEIN 1 OS=Solanum tuberosum GN=EBP1 PE=2 SV=1	_	_	_	_	_	PF00557.21|Peptidase_M24|Metallopeptidase family M24|Glyma.01G119400.1|m.1705:21-224
Glyma.01G120400	4.82563829366663	10.4813534593794	-1.11742256789473	3.59911985914196e-19	8.45165356402353e-19	down	yes	5.62152512970011	4.9577028405255	3.89768691077427	9.55958549644568	11.0497438918781	10.8347309898144	Gm01	41899565	41901984	+	Glyma.01G120400	--	GO:0006636|unsaturated fatty acid biosynthetic process	GO:0031969|chloroplast membrane	GO:0016717|oxidoreductase activity, acting on paired donors, with oxidation of a pair of donors resulting in the reduction of molecular oxygen to two molecules of water	ko:K10257|FAD3,FAD7,FAD8,desB	--	1359	NP_001238609.1	NP_001238609.1 omega-3 fatty acid desaturase [Glycine max]	sp|P48621|FAD3C_SOYBN	sp|P48621|FAD3C_SOYBN Omega-3 fatty acid desaturase, chloroplastic OS=Glycine max GN=FAD7 PE=2 SV=1	_	_	_	_	_	PF11960.5|DUF3474|Domain of unknown function (DUF3474)|Glyma.01G120400.1|m.1723:1-140;PF00487.21|FA_desaturase|Fatty acid desaturase|Glyma.01G120400.1|m.1723:149-403
Glyma.01G120800	6.84988341773744	2.22454687451972	1.61820174956864	1.75742799613365e-32	5.49902315514381e-32	up	yes	6.92533574768735	6.85612712507894	6.76818738044603	2.08999138903057	2.23242655941441	2.35122267511418	Gm01	41942159	41943971	+	Glyma.01G120800	--	--	--	--	--	--	1245	XP_006573370.1	XP_006573370.1 uncharacterized protein LOC102668485 [Glycine max]	_	_	_	_	_	_	_	PF14383.3|VARLMGL|DUF761-associated sequence motif|Glyma.01G120800.1|m.1724:64-78
Glyma.01G121000	28.0295350514937	2.83983712847645	3.29851105189752	5.42782685576085e-149	6.08124827471021e-148	up	yes	26.7335332775361	26.4578423444809	30.8972295324642	3.01709564105449	2.73442397242421	2.76799177195064	Gm01	42031334	42032694	-	Glyma.01G121000	--	GO:0006351|transcription, DNA-templated; GO:0006355|regulation of transcription, DNA-templated	GO:0005634|nucleus	GO:0000981|DNA-binding transcription factor activity, RNA polymerase II-specific; GO:0003700|DNA-binding transcription factor activity; GO:0042802|identical protein binding; GO:0043565|sequence-specific DNA binding	--	--	819	XP_003516961.1	XP_003516961.1 trihelix transcription factor GT-3b [Glycine max]	sp|Q9SDW0|TGT3A_ARATH	sp|Q9SDW0|TGT3A_ARATH Trihelix transcription factor GT-3a OS=Arabidopsis thaliana GN=GT-3A PE=1 SV=1	_	_	_	_	_	PF13837.3|Myb_DNA-bind_4|Myb/SANT-like DNA-binding domain|Glyma.01G121000.1|m.1726:37-121
Glyma.01G121209	108.388648301054	22.9766694337353	2.23747741433938	1.16342760009864e-184	1.64257293659153e-183	up	yes	106.576835290683	107.857072093953	110.732037518527	23.0396394407797	24.2435982555111	21.646770604915	Gm01	42454874	42456133	+	Glyma.01G121209	--	GO:0009813|flavonoid biosynthetic process; GO:0080167|response to karrikin; GO:0097237|cellular response to toxic substance	--	GO:0046872|metal ion binding; GO:0051213|dioxygenase activity	--	--	546	KHN44118.1	KHN44118.1 Leucoanthocyanidin dioxygenase [Glycine soja]	sp|Q9FFF6|DIOX5_ARATH	sp|Q9FFF6|DIOX5_ARATH Probable 2-oxoglutarate-dependent dioxygenase At5g05600 OS=Arabidopsis thaliana GN=At5g05600 PE=2 SV=1	_	_	_	_	_	PF03171.17|2OG-FeII_Oxy|2OG-Fe(II) oxygenase superfamily|Glyma.01G121209.1|m.1729:33-131
Glyma.01G121700	0	13.6821260338785	-10.4191307619658	3.98758140680754e-24	1.05184858800466e-23	down	yes	0	0	0	14.8664954571314	14.6510625457971	11.528820098707	Gm01	42945212	42946381	+	Glyma.01G121700	--	GO:0009409|response to cold	GO:0009507|chloroplast; GO:0009534|chloroplast thylakoid; GO:0009941|chloroplast envelope; GO:0016021|integral component of membrane	--	--	--	651	NP_001304390.2	NP_001304390.2 rhodanese-like domain-containing protein 10 [Glycine max]	sp|Q9SR92|STR10_ARATH	sp|Q9SR92|STR10_ARATH Rhodanese-like domain-containing protein 10 OS=Arabidopsis thaliana GN=STR10 PE=2 SV=1	_	_	_	_	_	PF00581.17|Rhodanese|Rhodanese-like domain|Glyma.01G121700.1|m.1738:56-178
Glyma.01G124300	179.061091181543	54.9140561288022	1.70502237358001	7.65271867668155e-145	8.27795492010284e-144	up	yes	174.945147051081	185.793905289823	176.444221203724	58.1605992486979	54.2015714062247	52.3799977314841	Gm01	44020495	44023016	+	Glyma.01G124300	--	GO:0006412|translation	GO:0005840|ribosome	GO:0003735|structural constituent of ribosome; GO:0019843|rRNA binding	ko:K02987|RP-S4e,RPS4	ko03010|Ribosome	795	XP_003516980.1	XP_003516980.1 40S ribosomal protein S4 [Glycine max]	sp|P46300|RS4_SOLTU	sp|P46300|RS4_SOLTU 40S ribosomal protein S4 OS=Solanum tuberosum GN=RPS4 PE=2 SV=1	_	_	_	_	_	PF00900.17|Ribosomal_S4e|Ribosomal family S4e|Glyma.01G124300.1|m.1766:95-169;PF16121.2|40S_S4_C|40S ribosomal protein S4 C-terminus|Glyma.01G124300.1|m.1766:212-259;PF08071.9|RS4NT|RS4NT (NUC023) domain|Glyma.01G124300.1|m.1766:3-39;PF01479.22|S4|S4 domain|Glyma.01G124300.1|m.1766:47-90;PF00467.26|KOW|KOW motif|Glyma.01G124300.1|m.1766:177-210
Glyma.01G124802	0.159242439720382	1.63444819311662	-3.28044026476929	1.77455735042602e-12	3.38667460226669e-12	down	yes	0.160167988034288	0.145569055403037	0.171990275723821	1.8647984030133	1.64713685407881	1.39140932225775	Gm01	44177389	44179466	+	Glyma.01G124802	--	GO:0045492|xylan biosynthetic process	GO:0000139|Golgi membrane; GO:0005794|Golgi apparatus; GO:0016021|integral component of membrane	GO:1990538|xylan O-acetyltransferase activity	--	--	522	KHN10556.1	KHN10556.1 hypothetical protein glysoja_037035 [Glycine soja]	sp|O80919|TBL34_ARATH	sp|O80919|TBL34_ARATH Protein trichome birefringence-like 34 OS=Arabidopsis thaliana GN=TBL34 PE=2 SV=2	_	_	_	_	_	PF13839.3|PC-Esterase|GDSL/SGNH-like Acyl-Esterase family found in Pmr5 and Cas1p|Glyma.01G124802.1|m.1776:4-167
Glyma.01G124900	84.2787496096574	39.3017212821426	1.10038054693772	3.72867488668553e-51	1.58272352038236e-50	up	yes	80.7624745481297	83.5722966240359	88.5014776568066	38.4338208400391	40.3627124216403	39.1086305847483	Gm01	44181603	44182355	-	Glyma.01G124900	--	GO:0006511|ubiquitin-dependent protein catabolic process	GO:0005634|nucleus; GO:0005737|cytoplasm; GO:0019773|proteasome core complex, alpha-subunit complex	GO:0004298|threonine-type endopeptidase activity	ko:K02728|PSMA4	ko03050|Proteasome	753	XP_003516981.1	XP_003516981.1 proteasome subunit alpha type-4 [Glycine max]	sp|P52427|PSA4_SPIOL	sp|P52427|PSA4_SPIOL Proteasome subunit alpha type-4 OS=Spinacia oleracea GN=PAC1 PE=2 SV=1	_	_	_	_	_	PF00227.23|Proteasome|Proteasome subunit|Glyma.01G124900.2|m.1780:30-214;PF10584.6|Proteasome_A_N|Proteasome subunit A N-terminal signature|Glyma.01G124900.2|m.1780:5-27
Glyma.01G125000	2.30675217755895	5.36902803779416	-1.21524178118693	4.91413358860615e-16	1.05655864909934e-15	down	yes	2.58163625356159	2.51594016961097	1.82268010950429	4.84706700288726	5.75762569974869	5.50239141074654	Gm01	44211094	44214360	+	Glyma.01G125000	--	GO:0045492|xylan biosynthetic process	GO:0005794|Golgi apparatus; GO:0016021|integral component of membrane	GO:1990538|xylan O-acetyltransferase activity	--	--	1344	XP_003516393.1	XP_003516393.1 protein trichome birefringence-like 35 [Glycine max]	sp|Q8RXQ1|TBL35_ARATH	sp|Q8RXQ1|TBL35_ARATH Protein trichome birefringence-like 35 OS=Arabidopsis thaliana GN=TBL35 PE=2 SV=1	_	_	_	_	_	PF13839.3|PC-Esterase|GDSL/SGNH-like Acyl-Esterase family found in Pmr5 and Cas1p|Glyma.01G125000.1|m.1782:164-445;PF14416.3|PMR5N|PMR5 N terminal Domain|Glyma.01G125000.1|m.1782:108-161
Glyma.01G125551	12.6647990813937	6.15624927081492	1.03949776134326	3.71067806734281e-05	5.3246074961417e-05	up	yes	10.7735217506952	13.5244435362414	13.6964319572446	6.70211733732559	5.92458527358579	5.84204520153337	Gm01	44535712	44535873	-	Glyma.01G125551	--	--	--	--	--	--	162	KHN19161.1	KHN19161.1 hypothetical protein glysoja_040054 [Glycine soja]	_	_	_	_	_	_	_	_
Glyma.01G125800	0.440454025724712	7.51367213904945	-4.06198520733996	1.12552515216515e-186	1.60950096759616e-185	down	yes	0.490141979661903	0.309249609559707	0.521970487952526	7.48062711784813	7.67268238192579	7.38770691737443	Gm01	44556540	44559850	-	Glyma.01G125800	--	--	GO:0005618|cell wall; GO:0005886|plasma membrane; GO:0009505|plant-type cell wall; GO:0009506|plasmodesma; GO:0016021|integral component of membrane	GO:0004672|protein kinase activity; GO:0005524|ATP binding	--	--	2580	XP_003516400.1	XP_003516400.1 probably inactive leucine-rich repeat receptor-like protein kinase IMK2 [Glycine max]	sp|Q9SCT4|IMK2_ARATH	sp|Q9SCT4|IMK2_ARATH Probably inactive leucine-rich repeat receptor-like protein kinase IMK2 OS=Arabidopsis thaliana GN=IMK2 PE=1 SV=1	_	_	_	_	_	PF07714.14|Pkinase_Tyr|Protein tyrosine kinase|Glyma.01G125800.1|m.1794:573-838;PF00069.22|Pkinase|Protein kinase domain|Glyma.01G125800.1|m.1794:573-837;PF13855.3|LRR_8|Leucine rich repeat|Glyma.01G125800.1|m.1794:297-355;PF13855.3|LRR_8|Leucine rich repeat|Glyma.01G125800.1|m.1794:344-403;PF08263.9|LRRNT_2|Leucine rich repeat N-terminal domain|Glyma.01G125800.1|m.1794:80-119;PF00560.30|LRR_1|Le…
Glyma.01G125900	82.7398343379041	28.4774254081358	1.53843118177774	1.2653663065618e-39	4.4813810526194e-39	up	yes	92.2851545238103	91.1652676562501	64.769080833652	28.8453667657717	29.5084741524165	27.0784353062193	Gm01	44577740	44578399	-	Glyma.01G125900	--	GO:0016192|vesicle-mediated transport	GO:0005768|endosome; GO:0005783|endoplasmic reticulum; GO:0005794|Golgi apparatus; GO:0005802|trans-Golgi network; GO:0005829|cytosol; GO:0010008|endosome membrane; GO:0016021|integral component of membrane	--	--	--	660	XP_003516984.1	XP_003516984.1 PRA1 family protein B4 [Glycine max]	sp|O80915|PR1B4_ARATH	sp|O80915|PR1B4_ARATH PRA1 family protein B4 OS=Arabidopsis thaliana GN=PRA1B4 PE=1 SV=1	_	_	_	_	_	PF03208.16|PRA1|PRA1 family protein|Glyma.01G125900.1|m.1795:48-189
Glyma.01G126600	36.7544927639393	4.29688647330079	3.0935958796431	1.34330333616689e-148	1.50062440435396e-147	up	yes	36.1429075498622	37.1580177359523	36.9625530060033	4.80992472700306	3.99215218630293	4.08858250659639	Gm01	44674020	44674595	+	Glyma.01G126600	--	--	GO:0048046|apoplast	GO:0016853|isomerase activity	--	--	576	XP_003516987.1	XP_003516987.1 dirigent protein 22 [Glycine max]	sp|Q9C523|DIR19_ARATH	sp|Q9C523|DIR19_ARATH Dirigent protein 19 OS=Arabidopsis thaliana GN=DIR19 PE=2 SV=1	_	_	_	_	_	PF03018.11|Dirigent|Dirigent-like protein|Glyma.01G126600.1|m.1802:44-187
Glyma.01G127100	461.184240635575	0.962659598153767	8.88922378837498	0	0	up	yes	473.428543231448	463.232146562314	446.892032112962	0.821039782703226	0.947154093079834	1.11978491867824	Gm01	44816406	44816975	+	Glyma.01G127100	--	--	GO:0048046|apoplast	GO:0016853|isomerase activity	--	--	570	XP_003516989.1	XP_003516989.1 dirigent protein 22 [Glycine max]	sp|Q9FI66|DIR3_ARATH	sp|Q9FI66|DIR3_ARATH Dirigent protein 3 OS=Arabidopsis thaliana GN=DIR3 PE=3 SV=1	_	_	_	_	_	PF03018.11|Dirigent|Dirigent-like protein|Glyma.01G127100.1|m.1805:45-186
Glyma.01G127200	1141.5235939849	311.471329884178	1.8737557208373	2.82380826835105e-198	4.28897771494853e-197	up	yes	1161.0335929449	1144.09421439035	1119.44297461945	321.998770398702	324.194716786156	288.220502467676	Gm01	44909663	44910229	+	Glyma.01G127200	--	--	GO:0048046|apoplast	GO:0016853|isomerase activity	--	--	567	NP_001340730.1	NP_001340730.1 dirigent protein 22 precursor [Glycine max]	sp|Q9FI66|DIR3_ARATH	sp|Q9FI66|DIR3_ARATH Dirigent protein 3 OS=Arabidopsis thaliana GN=DIR3 PE=3 SV=1	_	_	_	_	_	PF03018.11|Dirigent|Dirigent-like protein|Glyma.01G127200.1|m.1806:44-186
Glyma.01G127500	2.9898354342763	7.35445388021973	-1.29569518530611	1.81929620122732e-26	5.0388495525916e-26	down	yes	3.16170469744698	2.96105396108926	2.84674764429265	8.14736064940291	7.17057329024631	6.74542770100998	Gm01	45037153	45039323	+	Glyma.01G127500	--	GO:0006810|transport; GO:0007049|cell cycle; GO:0051301|cell division	GO:0005737|cytoplasm; GO:0005886|plasma membrane; GO:0016021|integral component of membrane	GO:0008289|lipid binding	--	--	1266	XP_003516408.1	XP_003516408.1 patellin-6 [Glycine max]	sp|Q9SCU1|PATL6_ARATH	sp|Q9SCU1|PATL6_ARATH Patellin-6 OS=Arabidopsis thaliana GN=PATL6 PE=2 SV=1	_	_	_	_	_	PF00650.17|CRAL_TRIO|CRAL/TRIO domain|Glyma.01G127500.1|m.1809:139-301;PF03765.12|CRAL_TRIO_N|CRAL/TRIO, N-terminal domain|Glyma.01G127500.1|m.1809:60-116
Glyma.01G129000	30.6015599983375	0.139438879317045	7.67837721678211	7.68023118365334e-77	4.53769599318096e-76	up	yes	29.567292293621	30.3990614843417	31.8383262170497	0.250850345670131	0.167466292281005	0	Gm01	45362600	45364482	+	Glyma.01G129000	--	--	GO:0009507|chloroplast	GO:0019904|protein domain specific binding	--	--	597	XP_003516997.1	XP_003516997.1 protein LURP-one-related 15 [Glycine max]	sp|Q9LZX1|LOR15_ARATH	sp|Q9LZX1|LOR15_ARATH Protein LURP-one-related 15 OS=Arabidopsis thaliana GN=At5g01750 PE=1 SV=1	_	_	_	_	_	PF04525.9|LOR|LURP-one-related|Glyma.01G129000.1|m.1833:11-187
Glyma.01G129100	181.71399865364	2.65250082378349	6.09282317397173	0	0	up	yes	191.986083235134	181.460971344773	171.694941381013	2.44579087028378	2.37802135039028	3.13369025067642	Gm01	45389062	45390790	+	Glyma.01G129100	--	--	GO:0009507|chloroplast	GO:0019904|protein domain specific binding	--	--	597	NP_001236124.1	NP_001236124.1 uncharacterized protein LOC100527184 [Glycine max]	sp|Q9LZX1|LOR15_ARATH	sp|Q9LZX1|LOR15_ARATH Protein LURP-one-related 15 OS=Arabidopsis thaliana GN=At5g01750 PE=1 SV=1	_	_	_	_	_	PF04525.9|LOR|LURP-one-related|Glyma.01G129100.1|m.1834:11-187
Glyma.01G129400	17.8519643518118	56.8119747295006	-1.66955822212295	4.19635199421059e-118	3.6939688065512e-117	down	yes	18.1354915275	19.2716915217084	16.1487100062271	57.3782617218053	57.0319123880868	56.0257500786098	Gm01	45428254	45434521	-	Glyma.01G129400	--	GO:0009853|photorespiration	GO:0005739|mitochondrion	GO:0008453|alanine-glyoxylate transaminase activity; GO:0030170|pyridoxal phosphate binding; GO:0042802|identical protein binding	ko:K00827|AGXT2	ko00250|Alanine, aspartate and glutamate metabolism; ko00260|Glycine, serine and threonine metabolism; ko00270|Cysteine and methionine metabolism; ko00280|Valine, leucine and isoleucine degradation; ko01100|Metabolic pathways; ko01110|Biosynthesis of secondary metabolites	1428	XP_003516998.1	XP_003516998.1 alanine--glyoxylate aminotransferase 2 homolog 2, mitochondrial [Glycine max]	sp|Q94AL9|AGT22_ARATH	sp|Q94AL9|AGT22_ARATH Alanine--glyoxylate aminotransferase 2 homolog 2, mitochondrial OS=Arabidopsis thaliana GN=AGT3 PE=1 SV=2	_	_	_	_	_	PF00202.18|Aminotran_3|Aminotransferase class-III|Glyma.01G129400.1|m.1835:77-470
Glyma.01G130400	3.30336274118623	1.38327335839635	1.24981781523183	1.35468089788759e-05	1.98462709504761e-05	up	yes	3.59389594669974	3.33979636605069	2.97639591080825	1.14529853232779	1.51864369354573	1.48587784931552	Gm01	45656007	45656815	-	Glyma.01G130400	--	GO:0006458|'de novo' protein folding; GO:0046686|response to cadmium ion; GO:0061077|chaperone-mediated protein folding	GO:0005829|cytosol; GO:0005832|chaperonin-containing T-complex	GO:0005524|ATP binding; GO:0044183|protein folding chaperone; GO:0051082|unfolded protein binding	ko:K09499|CCT7	--	474	KRH76087.1	KRH76087.1 hypothetical protein GLYMA_01G130400 [Glycine max]	sp|Q9SF16|TCPH_ARATH	sp|Q9SF16|TCPH_ARATH T-complex protein 1 subunit eta OS=Arabidopsis thaliana GN=CCT7 PE=1 SV=1	_	_	_	_	_	PF00118.21|Cpn60_TCP1|TCP-1/cpn60 chaperonin family|Glyma.01G130400.1|m.1842:59-150
Glyma.01G130500	1.92543866156306	0	7.59651677585442	1.62120337877753e-13	3.20603271032364e-13	up	yes	1.81803179542982	1.80733080348833	2.15095338577103	0	0	0	Gm01	45689106	45690870	+	Glyma.01G130500	--	GO:0006979|response to oxidative stress; GO:0009809|lignin biosynthetic process; GO:0010089|xylem development; GO:0042744|hydrogen peroxide catabolic process; GO:1901430|positive regulation of syringal lignin biosynthetic process	GO:0005618|cell wall; GO:0005794|Golgi apparatus; GO:0005829|cytosol; GO:0048046|apoplast	GO:0004601|peroxidase activity; GO:0020037|heme binding; GO:0046872|metal ion binding	ko:K00430|E1.11.1.7	ko00940|Phenylpropanoid biosynthesis; ko01100|Metabolic pathways; ko01110|Biosynthesis of secondary metabolites	960	XP_003517000.1	XP_003517000.1 peroxidase P7 [Glycine max]	sp|Q9FLC0|PER52_ARATH	sp|Q9FLC0|PER52_ARATH Peroxidase 52 OS=Arabidopsis thaliana GN=PER52 PE=2 SV=1	_	_	_	_	_	PF00141.20|peroxidase|Peroxidase|Glyma.01G130500.1|m.1843:44-282
Glyma.01G130800	7.21641305228103	0	9.49713590945602	7.71756266793571e-20	1.84138993509463e-19	up	yes	7.10883091266868	6.97867149668122	7.5617367474932	0	0	0	Gm01	45755667	45757926	+	Glyma.01G130800	--	GO:0006979|response to oxidative stress; GO:0042744|hydrogen peroxide catabolic process	GO:0005576|extracellular region	GO:0004601|peroxidase activity; GO:0020037|heme binding; GO:0046872|metal ion binding	ko:K00430|E1.11.1.7	ko00940|Phenylpropanoid biosynthesis; ko01100|Metabolic pathways; ko01110|Biosynthesis of secondary metabolites	960	XP_003517003.1	XP_003517003.1 peroxidase P7 [Glycine max]	sp|P22195|PER1_ARAHY	sp|P22195|PER1_ARAHY Cationic peroxidase 1 OS=Arachis hypogaea GN=PNC1 PE=1 SV=2	_	_	_	_	_	PF00141.20|peroxidase|Peroxidase|Glyma.01G130800.1|m.1845:44-283
Glyma.01G131300	1.64178207716419	5.83427439099121	-1.82300055309626	8.13770603411156e-52	3.48904905515783e-51	down	yes	1.68583957762696	1.59814027253191	1.64136638133371	6.0839047898309	5.90342604046584	5.51549234267689	Gm01	45841753	45844346	+	Glyma.01G131300	--	GO:0009903|chloroplast avoidance movement; GO:0009904|chloroplast accumulation movement	GO:0005829|cytosol	--	--	--	1680	XP_003516427.1	XP_003516427.1 WEB family protein At2g38370 [Glycine max]	sp|Q5XVC7|Y2048_ARATH	sp|Q5XVC7|Y2048_ARATH WEB family protein At2g40480 OS=Arabidopsis thaliana GN=At2g40480 PE=2 SV=1	_	_	_	_	_	PF05701.8|WEMBL|Weak chloroplast movement under blue light|Glyma.01G131300.1|m.1854:18-117;PF05701.8|WEMBL|Weak chloroplast movement under blue light|Glyma.01G131300.1|m.1854:167-424
Glyma.01G131500	169.922714372928	6.28885513401757	4.75373017619299	0	0	up	yes	174.979163376503	166.668170221742	168.12080952054	5.71991048616581	6.5939494751688	6.55270544071811	Gm01	45896254	45897657	+	Glyma.01G131500	--	GO:0018105|peptidyl-serine phosphorylation; GO:0018107|peptidyl-threonine phosphorylation; GO:0035556|intracellular signal transduction	GO:0005622|intracellular	GO:0004674|protein serine/threonine kinase activity; GO:0005524|ATP binding	ko:K07198|PRKAA,AMPK	ko04068|FoxO signaling pathway; ko04140|Autophagy - animal; ko04150|mTOR signaling pathway; ko04151|PI3K-Akt signaling pathway; ko04152|AMPK signaling pathway; ko04211|Longevity regulating pathway; ko04213|Longevity regulating pathway - multiple species; ko04371|Apelin signaling pathway; ko04530|Tight junction; ko04710|Circadian rhythm; ko04910|Insulin signaling pathway; ko04920|Adipocytokine sig…	1404	XP_003517006.1	XP_003517006.1 CBL-interacting protein kinase 2 [Glycine max]	sp|Q7X996|CIPK2_ORYSJ	sp|Q7X996|CIPK2_ORYSJ CBL-interacting protein kinase 2 OS=Oryza sativa subsp. japonica GN=CIPK2 PE=2 SV=1	_	_	_	_	_	PF00069.22|Pkinase|Protein kinase domain|Glyma.01G131500.1|m.1857:12-266;PF07714.14|Pkinase_Tyr|Protein tyrosine kinase|Glyma.01G131500.1|m.1857:13-262;PF03822.11|NAF|NAF domain|Glyma.01G131500.1|m.1857:311-368;PF14531.3|Kinase-like|Kinase-like|Glyma.01G131500.1|m.1857:107-254
Glyma.01G131800	41.2499255030773	3.13232949693892	3.71483484523784	0	0	up	yes	44.4896774899536	41.9327918954521	37.3273071238263	3.22202639050023	3.34680074932114	2.82816135099538	Gm01	45945921	45948029	+	Glyma.01G131800	--	GO:0010200|response to chitin	GO:0005634|nucleus; GO:0005737|cytoplasm	GO:0004842|ubiquitin-protein transferase activity	--	--	2109	XP_003516428.1	XP_003516428.1 U-box domain-containing protein 16 [Glycine max]	sp|Q9LZW3|PUB16_ARATH	sp|Q9LZW3|PUB16_ARATH U-box domain-containing protein 16 OS=Arabidopsis thaliana GN=PUB16 PE=2 SV=1	_	_	_	_	_	PF04564.12|U-box|U-box domain|Glyma.01G131800.1|m.1858:273-344;PF00514.20|Arm|Armadillo/beta-catenin-like repeat|Glyma.01G131800.1|m.1858:418-456
Glyma.01G132000	0.842959353901387	39.9494075842465	-5.54991439008658	0	0	down	yes	0.970854320912752	0.934266970332606	0.623756770458803	39.6182652392015	40.5044955907055	39.7254619228324	Gm01	46007188	46013104	-	Glyma.01G132000	--	GO:0006468|protein phosphorylation; GO:0035556|intracellular signal transduction; GO:0048573|photoperiodism, flowering	GO:0005829|cytosol	GO:0004672|protein kinase activity; GO:0004674|protein serine/threonine kinase activity; GO:0005524|ATP binding; GO:0043424|protein histidine kinase binding	ko:K08867|WNK,PRKWNK	--	1830	XP_003517007.1	XP_003517007.1 probable serine/threonine-protein kinase WNK5 isoform X1 [Glycine max]	sp|Q9SCU5|WNK5_ARATH	sp|Q9SCU5|WNK5_ARATH Probable serine/threonine-protein kinase WNK5 OS=Arabidopsis thaliana GN=WNK5 PE=1 SV=2	_	_	_	_	_	PF00069.22|Pkinase|Protein kinase domain|Glyma.01G132000.1|m.1862:28-282;PF07714.14|Pkinase_Tyr|Protein tyrosine kinase|Glyma.01G132000.1|m.1862:28-265
Glyma.01G132100	0.764505875440668	18.9751432548313	-4.61545089139934	1.31436370805454e-54	5.84853666503339e-54	down	yes	0.665992626716101	0.558728286179303	1.0687967134266	20.9220255215904	18.5252197617085	17.4781844811949	Gm01	46013602	46013805	-	Glyma.01G132100	--	--	--	--	--	--	204	KRH76110.1	KRH76110.1 hypothetical protein GLYMA_01G132100 [Glycine max]	_	_	_	_	_	_	_	_
Glyma.01G132500	121.447964111994	978.563475998363	-3.01022308745963	0	0	down	yes	123.947814572131	125.900107152403	114.495970611448	955.124548560827	1022.62573668715	957.940142747112	Gm01	46290027	46291184	+	Glyma.01G132500	--	GO:0006869|lipid transport	--	GO:0008289|lipid binding	--	--	357	NP_001336638.1	NP_001336638.1 AAI_LTSS superfamily protein precursor [Glycine max]	sp|O23758|NLTP_CICAR	sp|O23758|NLTP_CICAR Non-specific lipid-transfer protein OS=Cicer arietinum PE=3 SV=1	_	_	_	_	_	PF00234.19|Tryp_alpha_amyl|Protease inhibitor/seed storage/LTP family|Glyma.01G132500.1|m.1872:29-113;PF14368.3|LTP_2|Probable lipid transfer|Glyma.01G132500.1|m.1872:13-105
Glyma.01G133100	7.38683619189559	0	9.53076451642463	8.95480135542851e-19	2.08168174780528e-18	up	yes	7.42169709771922	7.6754592848874	7.06335219308014	0	0	0	Gm01	46395704	46400962	-	Glyma.01G133100	--	--	--	--	--	--	759	XP_006573406.1	XP_006573406.1 uncharacterized protein LOC102669362 isoform X1 [Glycine max]	_	_	_	_	_	_	_	PF05659.8|RPW8|Arabidopsis broad-spectrum mildew resistance protein RPW8|Glyma.01G133100.1|m.1882:3-132
Glyma.01G133300	0.641070049561499	2.18121549099927	-1.75084669197173	2.67519866996926e-19	6.30525042833748e-19	down	yes	0.879891923956402	0.443910583383694	0.599407641344402	2.13571915434719	2.34311239750448	2.06481492114613	Gm01	46457443	46460525	-	Glyma.01G133300	--	--	GO:0005886|plasma membrane; GO:0016021|integral component of membrane	GO:0004672|protein kinase activity; GO:0005524|ATP binding	--	--	2910	XP_003516434.1	XP_003516434.1 leucine-rich repeat receptor-like protein kinase PXC2 [Glycine max]	sp|Q9LY03|IRK_ARATH	sp|Q9LY03|IRK_ARATH Probable LRR receptor-like serine/threonine-protein kinase IRK OS=Arabidopsis thaliana GN=IRK PE=1 SV=1	_	_	_	_	_	PF00069.22|Pkinase|Protein kinase domain|Glyma.01G133300.1|m.1886:689-955;PF07714.14|Pkinase_Tyr|Protein tyrosine kinase|Glyma.01G133300.1|m.1886:689-956;PF13855.3|LRR_8|Leucine rich repeat|Glyma.01G133300.1|m.1886:391-450;PF00560.30|LRR_1|Leucine Rich Repeat|Glyma.01G133300.1|m.1886:197-218;PF00560.30|LRR_1|Leucine Rich Repeat|Glyma.01G133300.1|m.1886:488-509;PF08263.9|LRRNT_2|Leucine rich repea…
Glyma.01G133501	0	1.00172820620162	-6.66067796179319	8.89843819728721e-14	1.77530899382372e-13	down	yes	0	0	0	1.1699816903521	0.899796388425842	0.935406539826912	Gm01	46468801	46472401	+	Glyma.01G133501	--	GO:0006351|transcription, DNA-templated; GO:0006355|regulation of transcription, DNA-templated; GO:0009567|double fertilization forming a zygote and endosperm	GO:0005634|nucleus; GO:0009506|plasmodesma	GO:0003677|DNA binding; GO:0003700|DNA-binding transcription factor activity; GO:0046983|protein dimerization activity	--	--	1200	KHN11866.1	KHN11866.1 Transcription factor UNE10 [Glycine soja]	sp|Q8GZ38|UNE10_ARATH	sp|Q8GZ38|UNE10_ARATH Transcription factor UNE10 OS=Arabidopsis thaliana GN=UNE10 PE=2 SV=1	_	_	_	_	_	PF00010.23|HLH|Helix-loop-helix DNA-binding domain|Glyma.01G133501.1|m.1888:237-283
Glyma.01G134200	4.27147843772498	1.31364398276792	1.69359392359897	3.244439822768e-21	8.01527810839094e-21	up	yes	4.1213717740708	4.39451500860152	4.29854853050261	1.34686416812846	1.31117870808866	1.28288907208663	Gm01	46630107	46631204	+	Glyma.01G134200	--	GO:0006351|transcription, DNA-templated; GO:0006355|regulation of transcription, DNA-templated	GO:0005634|nucleus	GO:0003700|DNA-binding transcription factor activity; GO:0044212|transcription regulatory region DNA binding; GO:0046872|metal ion binding	--	--	1098	XP_003517016.1	XP_003517016.1 zinc finger protein ZAT9 [Glycine max]	sp|Q9M202|ZAT9_ARATH	sp|Q9M202|ZAT9_ARATH Zinc finger protein ZAT9 OS=Arabidopsis thaliana GN=ZAT9 PE=2 SV=1	_	_	_	_	_	PF13912.3|zf-C2H2_6|C2H2-type zinc finger|Glyma.01G134200.1|m.1892:4-27;PF13912.3|zf-C2H2_6|C2H2-type zinc finger|Glyma.01G134200.1|m.1892:220-245;PF13912.3|zf-C2H2_6|C2H2-type zinc finger|Glyma.01G134200.1|m.1892:274-296
Glyma.01G134600	580.50912883892	7.53363802446822	6.26593934518551	0	0	up	yes	590.075985107877	585.02721747596	566.424183932922	7.43072340742706	7.85233677959033	7.31785388638726	Gm01	46725024	46731275	-	Glyma.01G134600	--	--	GO:0016021|integral component of membrane; GO:0031969|chloroplast membrane	GO:0047292|trihydroxypterocarpan dimethylallyltransferase activity	ko:K09833|HPT,HGGT,ubiA	ko00130|Ubiquinone and other terpenoid-quinone biosynthesis; ko01100|Metabolic pathways; ko01110|Biosynthesis of secondary metabolites	1179	NP_001335591.1	NP_001335591.1 homogentisate phytyltransferase 1, chloroplastic-like [Glycine max]	sp|B9A1Q4|G4DT_SOYBN	sp|B9A1Q4|G4DT_SOYBN Glycinol 4-dimethylallyltransferase OS=Glycine max GN=G4DT PE=1 SV=1	_	_	_	_	_	PF01040.15|UbiA|UbiA prenyltransferase family|Glyma.01G134600.3|m.1897:114-380
Glyma.01G134700	17.7157525248929	1.81123417028394	3.2828585386888	3.48536643697774e-32	1.08378763437304e-31	up	yes	18.4428727398305	14.8373400440948	19.8670447907533	1.83526539663074	1.76430664397224	1.83413047024885	Gm01	46760961	46761888	+	Glyma.01G134700	--	--	--	--	ko:K09833|HPT,HGGT,ubiA	ko00130|Ubiquinone and other terpenoid-quinone biosynthesis; ko01100|Metabolic pathways; ko01110|Biosynthesis of secondary metabolites	204	KRH76150.1	KRH76150.1 hypothetical protein GLYMA_01G134700 [Glycine max]	_	_	_	_	_	_	_	_
Glyma.01G135200	6810.46806918347	15.081795059548	8.81784784899046	0	0	up	yes	7117.19052483306	6834.6447619935	6479.56892072386	13.55728309124	18.0730766611923	13.6150254262116	Gm01	46808114	46812053	-	Glyma.01G135200	--	GO:0044550|secondary metabolite biosynthetic process	GO:0016020|membrane	GO:0005506|iron ion binding; GO:0016709|oxidoreductase activity, acting on paired donors, with incorporation or reduction of molecular oxygen, NAD(P)H as one donor, and incorporation of one atom of oxygen; GO:0020037|heme binding	--	--	1581	KRH76155.1	KRH76155.1 hypothetical protein GLYMA_01G135200 [Glycine max]	sp|O49859|C82A4_SOYBN	sp|O49859|C82A4_SOYBN Cytochrome P450 82A4 OS=Glycine max GN=CYP82A4 PE=2 SV=1	_	_	_	_	_	PF00067.19|p450|Cytochrome P450|Glyma.01G135200.1|m.1901:43-504
Glyma.01G135500	12.564972727589	5.98411668543929	1.06893619744577	9.8037616452474e-20	2.33188651791125e-19	up	yes	11.9122253718152	13.3444813942958	12.4382114166559	5.94675257378068	6.19546606000393	5.81013142253326	Gm01	46882657	46886284	+	Glyma.01G135500	--	GO:0016036|cellular response to phosphate starvation; GO:0080040|positive regulation of cellular response to phosphate starvation	GO:0005783|endoplasmic reticulum	--	--	--	786	XP_003517020.1	XP_003517020.1 SPX domain-containing protein 3 [Glycine max]	sp|Q5PP62|SPX3_ARATH	sp|Q5PP62|SPX3_ARATH SPX domain-containing protein 3 OS=Arabidopsis thaliana GN=SPX3 PE=2 SV=1	_	_	_	_	_	PF03105.16|SPX|SPX domain|Glyma.01G135500.1|m.1903:1-37;PF03105.16|SPX|SPX domain|Glyma.01G135500.1|m.1903:92-162
Glyma.01G137500	70.2673845142906	2.57821360344098	4.76303190817347	3.01247633637431e-225	5.29688632553408e-224	up	yes	72.7032351484218	77.3609087154613	60.7380096789886	2.32611744354026	3.19454339086098	2.21397997592169	Gm01	47510296	47510802	+	Glyma.01G137500	--	GO:0007275|multicellular organism development; GO:0009734|auxin-activated signaling pathway; GO:0010029|regulation of seed germination; GO:0040008|regulation of growth; GO:1900057|positive regulation of leaf senescence	GO:0005634|nucleus	--	ko:K14488|SAUR	ko04075|Plant hormone signal transduction	507	XP_006573419.1	XP_006573419.1 auxin-responsive protein SAUR36 [Glycine max]	sp|O22150|SAU36_ARATH	sp|O22150|SAU36_ARATH Auxin-responsive protein SAUR36 OS=Arabidopsis thaliana GN=SAUR36 PE=2 SV=1	_	_	_	_	_	PF02519.11|Auxin_inducible|Auxin responsive protein|Glyma.01G137500.1|m.1928:64-146
Glyma.01G137700	79.360201257878	0.991982808337011	6.30766780309555	0	0	up	yes	79.0843409057787	76.6906306881666	82.3056321796887	0.846498380616504	1.02044092284872	1.10900912154581	Gm01	47540232	47544048	-	Glyma.01G137700	--	GO:0042545|cell wall modification; GO:0045490|pectin catabolic process	GO:0005576|extracellular region; GO:0005618|cell wall	GO:0004857|enzyme inhibitor activity; GO:0030599|pectinesterase activity; GO:0045330|aspartyl esterase activity	ko:K01051|E3.1.1.11	ko00040|Pentose and glucuronate interconversions; ko01100|Metabolic pathways	1548	XP_003517028.1	XP_003517028.1 pectinesterase 2 [Glycine max]	sp|O04887|PME2_CITSI	sp|O04887|PME2_CITSI Pectinesterase 2 OS=Citrus sinensis GN=PECS-2.1 PE=2 SV=1	_	_	_	_	_	PF01095.16|Pectinesterase|Pectinesterase|Glyma.01G137700.1|m.1933:209-501;PF04043.12|PMEI|Plant invertase/pectin methylesterase inhibitor|Glyma.01G137700.1|m.1933:29-171
Glyma.01G138000	61.0198987355985	0.017222631609261	11.1304939424923	6.86143768902753e-59	3.23748257224748e-58	up	yes	61.2542449238629	57.0148288100953	64.7906224728373	0	0.0516678948277831	0	Gm01	47623970	47625987	-	Glyma.01G138000	--	GO:0042545|cell wall modification; GO:0045490|pectin catabolic process	GO:0005576|extracellular region; GO:0005618|cell wall	GO:0004857|enzyme inhibitor activity; GO:0030599|pectinesterase activity; GO:0045330|aspartyl esterase activity	ko:K01051|E3.1.1.11	ko00040|Pentose and glucuronate interconversions; ko01100|Metabolic pathways	1548	XP_003517029.1	XP_003517029.1 pectinesterase 2 [Glycine max]	sp|O04887|PME2_CITSI	sp|O04887|PME2_CITSI Pectinesterase 2 OS=Citrus sinensis GN=PECS-2.1 PE=2 SV=1	_	_	_	_	_	PF01095.16|Pectinesterase|Pectinesterase|Glyma.01G138000.1|m.1936:207-501;PF04043.12|PMEI|Plant invertase/pectin methylesterase inhibitor|Glyma.01G138000.1|m.1936:27-171
Glyma.01G138100	50.3061155014331	0	12.2968048324131	8.01897918710649e-34	2.56148002340579e-33	up	yes	49.270746109815	47.2301057139733	54.4174946805109	0	0	0	Gm01	47648811	47650828	+	Glyma.01G138100	--	GO:0042545|cell wall modification; GO:0045490|pectin catabolic process	GO:0005576|extracellular region; GO:0005618|cell wall	GO:0004857|enzyme inhibitor activity; GO:0030599|pectinesterase activity; GO:0045330|aspartyl esterase activity	ko:K01051|E3.1.1.11	ko00040|Pentose and glucuronate interconversions; ko01100|Metabolic pathways	1548	XP_003517029.1	XP_003517029.1 pectinesterase 2 [Glycine max]	sp|O04887|PME2_CITSI	sp|O04887|PME2_CITSI Pectinesterase 2 OS=Citrus sinensis GN=PECS-2.1 PE=2 SV=1	_	_	_	_	_	PF01095.16|Pectinesterase|Pectinesterase|Glyma.01G138100.1|m.1937:207-501;PF04043.12|PMEI|Plant invertase/pectin methylesterase inhibitor|Glyma.01G138100.1|m.1937:27-171
Glyma.01G138300	47.5868256033461	16.9968668941151	1.4847479747843	1.96685872513021e-87	1.3057956510145e-86	up	yes	48.3356956389724	47.33359797749	47.091183193576	18.2673141253641	16.5462558093863	16.1770307475948	Gm01	47667588	47674805	+	Glyma.01G138300	--	GO:0016485|protein processing; GO:0031365|N-terminal protein amino acid modification	GO:0005737|cytoplasm; GO:0005829|cytosol	GO:0004177|aminopeptidase activity; GO:0008235|metalloexopeptidase activity; GO:0046872|metal ion binding	ko:K01265|map	--	1194	XP_003517032.1	XP_003517032.1 methionine aminopeptidase 1A isoform X1 [Glycine max]	sp|Q9SLN5|MAP1A_ARATH	sp|Q9SLN5|MAP1A_ARATH Methionine aminopeptidase 1A OS=Arabidopsis thaliana GN=MAP1A PE=1 SV=1	_	_	_	_	_	PF00557.21|Peptidase_M24|Metallopeptidase family M24|Glyma.01G138300.1|m.1940:147-375;PF15801.2|zf-C6H2|zf-MYND-like zinc finger, mRNA-binding|Glyma.01G138300.1|m.1940:15-58;PF01753.15|zf-MYND|MYND finger|Glyma.01G138300.1|m.1940:14-56
Glyma.01G139600	169.106043142193	50.2672940116346	1.75003461780244	4.82193871219313e-207	7.66152484270687e-206	up	yes	171.990501839273	172.423501905107	162.9041256822	51.2478671971717	49.8999884188279	49.6540264189042	Gm01	47840651	47848868	-	Glyma.01G139600	--	GO:0009073|aromatic amino acid family biosynthetic process; GO:0009423|chorismate biosynthetic process; GO:0009635|response to herbicide	GO:0009507|chloroplast	GO:0003866|3-phosphoshikimate 1-carboxyvinyltransferase activity	ko:K00800|aroA	ko00400|Phenylalanine, tyrosine and tryptophan biosynthesis; ko01100|Metabolic pathways; ko01110|Biosynthesis of secondary metabolites; ko01130|Biosynthesis of antibiotics; ko01230|Biosynthesis of amino acids	1578	XP_003517039.1	XP_003517039.1 3-phosphoshikimate 1-carboxyvinyltransferase 2 [Glycine max]	sp|P11043|AROA_PETHY	sp|P11043|AROA_PETHY 3-phosphoshikimate 1-carboxyvinyltransferase, chloroplastic OS=Petunia hybrida PE=1 SV=1	_	_	_	_	_	PF00275.17|EPSP_synthase|EPSP synthase (3-phosphoshikimate 1-carboxyvinyltransferase)|Glyma.01G139600.1|m.1952:89-519
Glyma.01G139633	20.7629466041759	6.08358248476067	1.76934331523801	5.51459398211957e-56	2.50229693753505e-55	up	yes	20.550856557725	21.0911506202361	20.6468326345666	6.48175902872066	5.39929500950333	6.36969341605801	Gm01	47874539	47875418	-	Glyma.01G139633	--	GO:0006415|translational termination; GO:0030307|positive regulation of cell growth; GO:0032259|methylation	GO:0005737|cytoplasm; GO:0005829|cytosol; GO:0032991|protein-containing complex	GO:0003676|nucleic acid binding; GO:0008276|protein methyltransferase activity; GO:0008757|S-adenosylmethionine-dependent methyltransferase activity	ko:K19589|N6AMT1	--	774	XP_006573427.1	XP_006573427.1 hemK methyltransferase family member 2-like [Glycine max]	sp|Q9Y5N5|HEMK2_HUMAN	sp|Q9Y5N5|HEMK2_HUMAN HemK methyltransferase family member 2 OS=Homo sapiens GN=N6AMT1 PE=1 SV=4	_	_	_	_	_	PF05175.11|MTS|Methyltransferase small domain|Glyma.01G139633.1|m.1953:48-131;PF13847.3|Methyltransf_31|Methyltransferase domain|Glyma.01G139633.1|m.1953:52-196
Glyma.01G139700	2.03297046078004	0.595596333462116	1.75423996858478	9.55311251328817e-18	2.15774620884421e-17	up	yes	1.99873348784823	1.86169510235949	2.23848279213241	0.717864871956449	0.560345177977417	0.508578950452483	Gm01	47878472	47880505	-	Glyma.01G139700	--	GO:0009451|RNA modification	GO:0005739|mitochondrion; GO:0009507|chloroplast	GO:0003723|RNA binding; GO:0004519|endonuclease activity	--	--	2034	XP_006573426.1	XP_006573426.1 pentatricopeptide repeat-containing protein At2g22410, mitochondrial [Glycine max]	sp|Q9SJZ3|PP169_ARATH	sp|Q9SJZ3|PP169_ARATH Pentatricopeptide repeat-containing protein At2g22410, mitochondrial OS=Arabidopsis thaliana GN=PCMP-E28 PE=2 SV=1	_	_	_	_	_	PF13041.3|PPR_2|PPR repeat family|Glyma.01G139700.3|m.1955:112-160;PF13041.3|PPR_2|PPR repeat family|Glyma.01G139700.3|m.1955:215-261;PF13041.3|PPR_2|PPR repeat family|Glyma.01G139700.3|m.1955:346-393;PF13041.3|PPR_2|PPR repeat family|Glyma.01G139700.3|m.1955:448-496;PF01535.17|PPR|PPR repeat|Glyma.01G139700.3|m.1955:115-144;PF01535.17|PPR|PPR repeat|Glyma.01G139700.3|m.1955:217-245;PF01535.17|PP…
Glyma.01G140002	1.61073212869789	3.87174095251512	-1.26005817833237	6.50630071238548e-05	9.22249995685192e-05	down	yes	2.1271867968359	1.49433720590728	1.21067238335048	4.69373185509986	2.83121774135958	4.09027326108593	Gm01	47909598	47911885	-	Glyma.01G140002	--	GO:0002949|tRNA threonylcarbamoyladenosine modification; GO:0009793|embryo development ending in seed dormancy	GO:0000408|EKC/KEOPS complex; GO:0005743|mitochondrial inner membrane	GO:0004222|metalloendopeptidase activity; GO:0046872|metal ion binding; GO:0061711|N(6)-L-threonylcarbamoyladenine synthase activity	ko:K01409|KAE1,tsaD,QRI7	--	339	KHN35631.1	KHN35631.1 Putative tRNA threonylcarbamoyladenosine biosynthesis protein osgepl1 [Glycine soja]	sp|O22145|OSGP2_ARATH	sp|O22145|OSGP2_ARATH Probable tRNA N6-adenosine threonylcarbamoyltransferase, mitochondrial OS=Arabidopsis thaliana GN=GCP1 PE=2 SV=2	_	_	_	_	_	PF00814.22|Peptidase_M22|Glycoprotease family|Glyma.01G140002.1|m.1957:1-98
Glyma.01G141100	31.8510366167649	0.0185711379420968	10.1230189935616	4.75079182389541e-25	1.2782148382146e-24	up	yes	30.9174269402436	33.6024069094858	31.0332760005652	0.0557134138262903	0	0	Gm01	48224910	48225995	+	Glyma.01G141100	--	--	--	--	--	--	672	XP_003517044.1	XP_003517044.1 uncharacterized protein LOC100791746 isoform X1 [Glycine max]	_	_	_	_	_	_	_	PF07279.8|DUF1442|Protein of unknown function (DUF1442)|Glyma.01G141100.1|m.1964:1-220
Glyma.01G142800	1.56157549407956	3.2476070305272	-1.05160100331091	7.0068758668263e-05	9.91451646405136e-05	down	yes	0.923019366941183	1.5875736298656	2.17413348543189	3.22661617168328	3.47499713162244	3.04120778827587	Gm01	48725085	48729451	-	Glyma.01G142800	--	GO:0009072|aromatic amino acid family metabolic process	GO:0005737|cytoplasm	GO:0004364|glutathione transferase activity	ko:K01800|maiA,GSTZ1	ko00350|Tyrosine metabolism; ko00643|Styrene degradation; ko01100|Metabolic pathways; ko01120|Microbial metabolism in diverse environments	702	XP_025984164.1	XP_025984164.1 glutathione S-transferase zeta class isoform X1 [Glycine max]	sp|P57108|GSTZ_EUPES	sp|P57108|GSTZ_EUPES Glutathione S-transferase zeta class OS=Euphorbia esula PE=2 SV=1	_	_	_	_	_	PF13417.3|GST_N_3|Glutathione S-transferase, N-terminal domain|Glyma.01G142800.1|m.1988:24-100;PF02798.17|GST_N|Glutathione S-transferase, N-terminal domain|Glyma.01G142800.1|m.1988:22-94;PF13409.3|GST_N_2|Glutathione S-transferase, N-terminal domain|Glyma.01G142800.1|m.1988:30-95;PF14497.3|GST_C_3|Glutathione S-transferase, C-terminal domain|Glyma.01G142800.1|m.1988:135-218
Glyma.01G143100	56.2641799104304	17.667860707649	1.67052943022604	3.81485467788634e-118	3.35900196126717e-117	up	yes	56.3910174528874	56.0109452483916	56.3905770300121	17.6767262496232	18.4972552471787	16.829600626145	Gm01	48747621	48753331	-	Glyma.01G143100	--	GO:0006351|transcription, DNA-templated; GO:0006355|regulation of transcription, DNA-templated	GO:0005634|nucleus	GO:0003677|DNA binding	--	--	1041	NP_001241091.1	NP_001241091.1 uncharacterized protein LOC100796830 [Glycine max]	sp|O49658|AHL2_ARATH	sp|O49658|AHL2_ARATH AT-hook motif nuclear-localized protein 2 OS=Arabidopsis thaliana GN=AHL2 PE=2 SV=1	_	_	_	_	_	PF03479.12|DUF296|Domain of unknown function (DUF296)|Glyma.01G143100.1|m.1993:136-249
Glyma.01G143500	106.757215620668	0.451447330414733	7.85408701173241	7.37406160414787e-247	1.44311348701731e-245	up	yes	107.014525119523	103.527325830684	109.729795911798	0.297138207073548	0.603038143918554	0.454165640252096	Gm01	48818700	48820921	+	Glyma.01G143500	--	GO:0006351|transcription, DNA-templated	GO:0005634|nucleus	GO:0003700|DNA-binding transcription factor activity; GO:0043565|sequence-specific DNA binding	ko:K09419|HSFF	--	630	XP_003516466.1	XP_003516466.1 heat stress transcription factor B-2a [Glycine max]	sp|Q40152|HSF8_SOLLC	sp|Q40152|HSF8_SOLLC Heat shock factor protein HSF8 OS=Solanum lycopersicum GN=HSF8 PE=3 SV=1	_	_	_	_	_	PF00447.14|HSF_DNA-bind|HSF-type DNA-binding|Glyma.01G143500.1|m.1996:35-129
Glyma.01G143700	9.43163048907391	4.58294179941382	1.03961752002178	2.80208502535587e-25	7.57933099669095e-25	up	yes	9.62734979194913	9.44106014275287	9.22648153251972	4.7945575553513	4.18435665189156	4.7699111909986	Gm01	48852622	48854499	+	Glyma.01G143700	--	--	--	--	--	--	1878	XP_003516467.1	XP_003516467.1 uncharacterized protein LOC100790847 [Glycine max]	_	_	_	_	_	_	_	_
Glyma.01G144500	0.21447544221831	1.08888784443641	-2.29141462152147	1.10103504653104e-24	2.94124260201529e-24	down	yes	0.215722015583224	0.196059464962292	0.231644846109414	0.938400353190624	1.20872021707694	1.11954296304168	Gm01	48976071	48991546	-	Glyma.01G144500	--	GO:0007018|microtubule-based movement; GO:0032886|regulation of microtubule-based process; GO:0048364|root development	GO:0005737|cytoplasm; GO:0005871|kinesin complex; GO:0005874|microtubule	GO:0003777|microtubule motor activity; GO:0005524|ATP binding; GO:0008017|microtubule binding; GO:0016887|ATPase activity	--	--	2697	XP_003516471.1	XP_003516471.1 kinesin-like protein KIN-UB [Glycine max]	sp|Q9LPC6|KINUB_ARATH	sp|Q9LPC6|KINUB_ARATH Kinesin-like protein KIN-UB OS=Arabidopsis thaliana GN=KINUB PE=1 SV=2	_	_	_	_	_	PF00225.20|Kinesin|Kinesin motor domain|Glyma.01G144500.1|m.2006:65-401;PF16796.2|Microtub_bd|Microtubule binding|Glyma.01G144500.1|m.2006:58-202;PF00514.20|Arm|Armadillo/beta-catenin-like repeat|Glyma.01G144500.1|m.2006:677-710
Glyma.01G144700	43.1112417864006	12.2499190176924	1.81444927537352	1.50975227299235e-50	6.36070813986985e-50	up	yes	41.2180977879653	41.5425743242224	46.573053247014	13.3081103185772	12.2096265096132	11.2320202248867	Gm01	49024945	49025856	-	Glyma.01G144700	--	--	--	--	--	--	339	KRH76295.1	KRH76295.1 hypothetical protein GLYMA_01G144700 [Glycine max]	_	_	_	_	_	_	_	_
Glyma.01G144800	45.8402898959284	21.0911311902593	1.11961051446636	6.2428947402142e-26	1.71010954162628e-25	up	yes	43.7945041568038	42.4772311977309	51.2491343332506	20.308750500853	22.2309942758076	20.7336487941174	Gm01	49040439	49049144	-	Glyma.01G144800	--	GO:0006457|protein folding	GO:0005737|cytoplasm	GO:0003755|peptidyl-prolyl cis-trans isomerase activity	ko:K12734|PPIL3	--	483	NP_001235459.2	NP_001235459.2 peptidyl-prolyl cis-trans isomerase GmCYP42 [Glycine max]	sp|Q9LPC7|CP18A_ARATH	sp|Q9LPC7|CP18A_ARATH Peptidyl-prolyl cis-trans isomerase CYP18-1 OS=Arabidopsis thaliana GN=CYP18-1 PE=2 SV=1	_	_	_	_	_	PF00160.18|Pro_isomerase|Cyclophilin type peptidyl-prolyl cis-trans isomerase/CLD|Glyma.01G144800.2|m.2009:3-152
Glyma.01G144900	3.23580611124057	0.857112044633176	1.90428649314227	1.0054180776098e-18	2.33488700867026e-18	up	yes	2.71782972067543	3.60086560764655	3.38872300539973	0.934687175648832	1.02612009159366	0.610528866657037	Gm01	49062152	49065357	+	Glyma.01G144900	--	GO:0006351|transcription, DNA-templated; GO:0006355|regulation of transcription, DNA-templated; GO:0048366|leaf development	GO:0005634|nucleus	GO:0005524|ATP binding	--	--	1383	XP_006573444.1	XP_006573444.1 growth-regulating factor 9 isoform X1 [Glycine max]	sp|Q8S9M3|GRF9_ARATH	sp|Q8S9M3|GRF9_ARATH Growth-regulating factor 9 OS=Arabidopsis thaliana GN=GRF9 PE=1 SV=1	_	_	_	_	_	PF08879.7|WRC|WRC|Glyma.01G144900.3|m.2020:133-175;PF08879.7|WRC|WRC|Glyma.01G144900.3|m.2020:352-391
Glyma.01G145400	3.26998914930534	9.36358815950373	-1.51491036737086	3.15417283822963e-73	1.78522349357707e-72	down	yes	2.99827694002809	3.31689490525491	3.49479560263301	9.5469405420853	9.48638951544392	9.05743442098196	Gm01	49122496	49127257	-	Glyma.01G145400	--	--	GO:0005737|cytoplasm	GO:0003746|translation elongation factor activity	ko:K02357|tsf,TSFM	--	3402	XP_014630718.1	XP_014630718.1 uncharacterized protein LOC100797166 isoform X1 [Glycine max]	sp|B7K735|EFTS_CYAP7	sp|B7K735|EFTS_CYAP7 Elongation factor Ts OS=Cyanothece sp. (strain PCC 7424) GN=tsf PE=3 SV=1	_	_	_	_	_	PF00889.16|EF_TS|Elongation factor TS|Glyma.01G145400.1|m.2027:737-882;PF00889.16|EF_TS|Elongation factor TS|Glyma.01G145400.1|m.2027:981-1123;PF00575.20|S1|S1 RNA binding domain|Glyma.01G145400.1|m.2027:143-213;PF00575.20|S1|S1 RNA binding domain|Glyma.01G145400.1|m.2027:254-319
Glyma.01G146500	6.50535574546104	0.221691305290431	4.81356814352365	7.07761549569827e-75	4.09186148009142e-74	up	yes	5.98013627923569	6.33719712151535	7.19873383563209	0.160746898908641	0.280966866018998	0.223360150943654	Gm01	49283933	49285213	+	Glyma.01G146500	--	GO:0016567|protein ubiquitination; GO:0043161|proteasome-mediated ubiquitin-dependent protein catabolic process	GO:0016021|integral component of membrane	GO:0004842|ubiquitin-protein transferase activity; GO:0046872|metal ion binding; GO:0061630|ubiquitin protein ligase activity	ko:K10664|ATL6S	--	1281	XP_003517066.1	XP_003517066.1 E3 ubiquitin-protein ligase ATL42 [Glycine max]	sp|Q5XF85|ATL42_ARATH	sp|Q5XF85|ATL42_ARATH E3 ubiquitin-protein ligase ATL42 OS=Arabidopsis thaliana GN=ATL42 PE=1 SV=2	_	_	_	_	_	PF13639.3|zf-RING_2|Ring finger domain|Glyma.01G146500.1|m.2043:113-156;PF17123.2|zf-RING_11|RING-like zinc finger|Glyma.01G146500.1|m.2043:113-142;PF13923.3|zf-C3HC4_2|Zinc finger, C3HC4 type (RING finger)|Glyma.01G146500.1|m.2043:113-155;PF12678.4|zf-rbx1|RING-H2 zinc finger domain|Glyma.01G146500.1|m.2043:126-156;PF00097.22|zf-C3HC4|Zinc finger, C3HC4 type (RING finger)|Glyma.01G146500.1|m.204…
Glyma.01G146600	0.884383112133486	13.2160166934308	-3.88634187011427	0	0	down	yes	0.85885382686688	0.987389381516144	0.806906128017433	13.4283750420664	12.7966226623409	13.423052375885	Gm01	49289380	49297277	-	Glyma.01G146600	--	--	GO:0005886|plasma membrane	GO:0004674|protein serine/threonine kinase activity; GO:0004721|phosphoprotein phosphatase activity; GO:0005524|ATP binding; GO:0046872|metal ion binding	--	--	3291	KRH76332.1	KRH76332.1 hypothetical protein GLYMA_01G146600 [Glycine max]	sp|Q9SL76|P2C19_ARATH	sp|Q9SL76|P2C19_ARATH Protein phosphatase 2C and cyclic nucleotide-binding/kinase domain-containing protein OS=Arabidopsis thaliana GN=At2g20050/At2g20040 PE=2 SV=2	_	_	_	_	_	PF00481.18|PP2C|Protein phosphatase 2C|Glyma.01G146600.1|m.2044:145-384;PF00069.22|Pkinase|Protein kinase domain|Glyma.01G146600.1|m.2044:803-1038;PF00027.26|cNMP_binding|Cyclic nucleotide-binding domain|Glyma.01G146600.1|m.2044:518-609;PF07714.14|Pkinase_Tyr|Protein tyrosine kinase|Glyma.01G146600.1|m.2044:885-1023
Glyma.01G147400	8.4684226342708	1.65321410926008	2.34982198203511	8.07267572097906e-84	5.15392040333645e-83	up	yes	8.21076462172371	8.34135430075051	8.85314898033818	1.39646539811619	1.7654173185986	1.79775961106544	Gm01	49497296	49500647	-	Glyma.01G147400	--	GO:0000373|Group II intron splicing; GO:0006397|mRNA processing	GO:0009570|chloroplast stroma; GO:1990904|ribonucleoprotein complex	GO:0003723|RNA binding	--	--	2118	XP_003516485.1	XP_003516485.1 CRS2-associated factor 1, chloroplastic [Glycine max]	sp|Q9SL79|CAF1P_ARATH	sp|Q9SL79|CAF1P_ARATH CRS2-associated factor 1, chloroplastic OS=Arabidopsis thaliana GN=At2g20020 PE=2 SV=2	_	_	_	_	_	PF01985.18|CRS1_YhbY|CRS1 / YhbY (CRM) domain|Glyma.01G147400.2|m.2053:239-322;PF01985.18|CRS1_YhbY|CRS1 / YhbY (CRM) domain|Glyma.01G147400.2|m.2053:358-440
Glyma.01G147500	0.554139191456338	2.42774786999066	-2.1114258480577	5.5227885488588e-28	1.57860049564005e-27	down	yes	0.589361855467875	0.650549815436018	0.422505903465122	2.63392862953638	2.27754157502167	2.37177340541392	Gm01	49501785	49504560	+	Glyma.01G147500	--	GO:0006486|protein glycosylation; GO:0071555|cell wall organization	GO:0000139|Golgi membrane; GO:0016021|integral component of membrane	GO:0016757|transferase activity, transferring glycosyl groups	--	--	1791	XP_006573464.1	XP_006573464.1 probable glycosyltransferase At3g07620 [Glycine max]	sp|Q9SSE8|GLYT1_ARATH	sp|Q9SSE8|GLYT1_ARATH Probable glycosyltransferase At3g07620 OS=Arabidopsis thaliana GN=At3g07620 PE=3 SV=1	_	_	_	_	_	PF03016.12|Exostosin|Exostosin family|Glyma.01G147500.1|m.2055:269-545
Glyma.01G147600	7.20286758429037	1.37746704400591	2.37811943461752	7.35187517709968e-30	2.18119554259974e-29	up	yes	7.14595638922206	6.31421330060181	8.14843306304724	1.43997746504873	1.59508065058079	1.0973430163882	Gm01	49539755	49540456	+	Glyma.01G147600	--	GO:0006351|transcription, DNA-templated; GO:0009873|ethylene-activated signaling pathway; GO:0045893|positive regulation of transcription, DNA-templated	GO:0005634|nucleus	GO:0003700|DNA-binding transcription factor activity; GO:0043565|sequence-specific DNA binding	ko:K09286|EREBP	--	702	XP_003533400.1	XP_003533400.1 ethylene-responsive transcription factor TINY [Glycine max]	sp|Q9LYD3|DREB3_ARATH	sp|Q9LYD3|DREB3_ARATH Dehydration-responsive element-binding protein 3 OS=Arabidopsis thaliana GN=DREB3 PE=2 SV=1	_	_	_	_	_	PF00847.17|AP2|AP2 domain|Glyma.01G147600.3|m.2056:61-111
Glyma.01G147700	0.466559532987093	4.28701559720946	-3.17260665826996	5.45018532506494e-44	2.06929312391443e-43	down	yes	0.535946729191655	0.350709447324855	0.513022422444768	3.97433780353451	5.00399586953631	3.88271311855756	Gm01	49588042	49590905	+	Glyma.01G147700	--	--	--	--	--	--	975	XP_003517071.1	XP_003517071.1 protein LOW PSII ACCUMULATION 3, chloroplastic [Glycine max]	_	_	_	_	_	_	_	PF09353.7|DUF1995|Domain of unknown function (DUF1995)|Glyma.01G147700.1|m.2058:75-317
Glyma.01G148300	2.91960457958247	6.58399076378881	-1.1704459147423	1.09918595812395e-15	2.33892601104135e-15	down	yes	3.1839846008429	2.63276506653665	2.94206407136785	6.62011145221927	6.16347984106909	6.96838099807806	Gm01	49657851	49660210	+	Glyma.01G148300	--	--	--	--	--	--	837	XP_006573470.1	XP_006573470.1 transmembrane protein 45B [Glycine max]	_	_	_	_	_	_	_	PF04819.9|DUF716|Family of unknown function (DUF716)|Glyma.01G148300.3|m.2077:123-253
Glyma.01G148700	1.30178434384445	9.36364589439905	-2.83707973386459	1.03462802351431e-93	7.29617056975113e-93	down	yes	1.29447242788367	1.36103089505244	1.24984970859723	10.0929568042032	9.37856992591194	8.61941095308201	Gm01	49686107	49687204	-	Glyma.01G148700	--	--	GO:0005634|nucleus; GO:0005694|chromosome	GO:0018024|histone-lysine N-methyltransferase activity	ko:K11426|SMYD	--	1098	KRH76369.1	KRH76369.1 hypothetical protein GLYMA_01G148700 [Glycine max]	sp|Q9ZUM9|ASHR2_ARATH	sp|Q9ZUM9|ASHR2_ARATH Histone-lysine N-methyltransferase ASHR2 OS=Arabidopsis thaliana GN=ASHR2 PE=2 SV=3	_	_	_	_	_	PF00856.25|SET|SET domain|Glyma.01G148700.1|m.2083:21-276
Glyma.01G148800	0.257661232266879	12.4893256931762	-5.54529826115038	1.77123498803456e-96	1.28428511240553e-95	down	yes	0.366700393657448	0.222184347720425	0.184098955422764	13.375484460038	11.034185730829	13.0583068886617	Gm01	49689714	49690615	+	Glyma.01G148800	--	GO:0015979|photosynthesis	GO:0009507|chloroplast; GO:0009523|photosystem II; GO:0009535|chloroplast thylakoid membrane; GO:0016021|integral component of membrane	--	--	--	627	XP_003517076.1	XP_003517076.1 protein PAM68, chloroplastic [Glycine max]	sp|O49668|PAM68_ARATH	sp|O49668|PAM68_ARATH Protein PAM68, chloroplastic OS=Arabidopsis thaliana GN=PAM68 PE=1 SV=1	_	_	_	_	_	PF11947.5|DUF3464|Protein of unknown function (DUF3464)|Glyma.01G148800.1|m.2084:72-199
Glyma.01G148900	0.654539887104763	1.52215438409124	-1.20513397365529	2.08476873880809e-06	3.1705302080907e-06	down	yes	0.588927136518624	0.749951752477537	0.624740772318127	1.35883260312144	1.54692788841119	1.66070266074108	Gm01	49702117	49707322	+	Glyma.01G148900	--	GO:0009734|auxin-activated signaling pathway; GO:0009736|cytokinin-activated signaling pathway; GO:0009737|response to abscisic acid; GO:0048364|root development; GO:0048527|lateral root development	GO:0005634|nucleus; GO:0005886|plasma membrane	--	--	--	1047	XP_006573474.1	XP_006573474.1 protein BREVIS RADIX isoform X1 [Glycine max]	sp|Q17TI5|BRX_ARATH	sp|Q17TI5|BRX_ARATH Protein BREVIS RADIX OS=Arabidopsis thaliana GN=BRX PE=1 SV=2	_	_	_	_	_	PF08381.8|BRX|Transcription factor regulating root and shoot growth via Pin3|Glyma.01G148900.10|m.2085:140-194;PF08381.8|BRX|Transcription factor regulating root and shoot growth via Pin3|Glyma.01G148900.10|m.2085:292-347;PF13713.3|BRX_N|Transcription factor BRX N-terminal domain|Glyma.01G148900.10|m.2085:22-55
Glyma.01G149102	13.0590790754473	37.4858058490382	-1.52057174586752	2.36723514026385e-15	4.98149994742097e-15	down	yes	15.9252742388377	12.5639958532383	10.687967134266	33.8737556063845	33.1670979155205	45.4165640252096	Gm01	49715479	49715604	-	Glyma.01G149102	--	--	--	--	--	--	126	KRH25464.1	KRH25464.1 hypothetical protein GLYMA_12G105000 [Glycine max]	_	_	_	_	_	_	_	_
Glyma.01G149300	25.2189556969598	73.4713532598999	-1.54229770587761	3.1203979975141e-110	2.56654597108183e-109	down	yes	26.8439405229907	25.9714182107114	22.8415083571772	71.1327998495451	74.0635080030933	75.2177519270614	Gm01	49726664	49729531	-	Glyma.01G149300	--	GO:0032259|methylation	GO:0000139|Golgi membrane; GO:0005737|cytoplasm; GO:0005768|endosome; GO:0005794|Golgi apparatus; GO:0005802|trans-Golgi network; GO:0016021|integral component of membrane	GO:0008757|S-adenosylmethionine-dependent methyltransferase activity	--	--	1794	XP_003517079.1	XP_003517079.1 probable methyltransferase PMT20 isoform X1 [Glycine max]	sp|Q9C6S7|PMTK_ARATH	sp|Q9C6S7|PMTK_ARATH Probable methyltransferase PMT20 OS=Arabidopsis thaliana GN=At1g31850 PE=2 SV=1	_	_	_	_	_	PF03141.13|Methyltransf_29|Putative S-adenosyl-L-methionine-dependent methyltransferase|Glyma.01G149300.10|m.2098:80-586;PF08241.9|Methyltransf_11|Methyltransferase domain|Glyma.01G149300.10|m.2098:199-292
Glyma.01G149800	0.539937037047561	2.20687063359263	-2.01118622627739	9.01886540659844e-24	2.35950169670995e-23	down	yes	0.729923748429615	0.46276416178773	0.427123200925339	2.10401887700692	2.35839324749296	2.15819977627801	Gm01	49808356	49813003	+	Glyma.01G149800	--	--	--	GO:0005516|calmodulin binding	--	--	2085	XP_003516493.1	XP_003516493.1 protein NPG1 [Glycine max]	sp|Q8GZN1|NPG1_ARATH	sp|Q8GZN1|NPG1_ARATH Protein NPG1 OS=Arabidopsis thaliana GN=NPG1 PE=1 SV=1	_	_	_	_	_	PF13432.3|TPR_16|Tetratricopeptide repeat|Glyma.01G149800.1|m.2111:28-75;PF13432.3|TPR_16|Tetratricopeptide repeat|Glyma.01G149800.1|m.2111:636-678
Glyma.01G150000	0.227315217295976	2.26573252419348	-3.26145448384524	3.78978230522097e-19	8.89392356723392e-19	down	yes	0.261618265040195	0.16685781054103	0.253469576306704	2.36770998205642	2.95058397024431	1.4789036202797	Gm01	49820574	49821332	+	Glyma.01G150000	--	--	--	--	--	--	759	XP_003516494.2	XP_003516494.2 uncharacterized protein LOC100811557 [Glycine max]	_	_	_	_	_	_	_	PF08241.9|Methyltransf_11|Methyltransferase domain|Glyma.01G150000.1|m.2113:111-190
Glyma.01G150200	5.26887913465548	17.1464755898699	-1.70044967466814	5.15846002026821e-58	2.40758406931884e-57	down	yes	5.36709255025871	5.86891825807854	4.5706265956292	16.2085268321949	16.1887486324734	19.0421513049413	Gm01	49826049	49828209	-	Glyma.01G150200	--	GO:0015846|polyamine transport	GO:0005887|integral component of plasma membrane	GO:0015179|L-amino acid transmembrane transporter activity; GO:0015203|polyamine transmembrane transporter activity; GO:0015293|symporter activity; GO:0015297|antiporter activity	--	--	1473	XP_006573486.1	XP_006573486.1 probable polyamine transporter At1g31830 isoform X1 [Glycine max]	sp|Q9C6S5|PHSB_ARATH	sp|Q9C6S5|PHSB_ARATH Probable polyamine transporter At1g31830 OS=Arabidopsis thaliana GN=At1g31830 PE=2 SV=1	_	_	_	_	_	PF13520.3|AA_permease_2|Amino acid permease|Glyma.01G150200.4|m.2123:59-435;PF00324.18|AA_permease|Amino acid permease|Glyma.01G150200.4|m.2123:68-442
Glyma.01G150500	43.9527550686932	7.66057053933631	2.51887600536459	1.00146351810256e-135	1.01301547473932e-134	up	yes	43.5851306079518	41.1630658703921	47.1100687277356	8.50161452665774	7.80837330960458	6.67172378174662	Gm01	49858106	49860008	+	Glyma.01G150500	--	GO:0006351|transcription, DNA-templated; GO:0006355|regulation of transcription, DNA-templated	GO:0005634|nucleus	GO:0000981|DNA-binding transcription factor activity, RNA polymerase II-specific; GO:0003700|DNA-binding transcription factor activity; GO:0042802|identical protein binding; GO:0043565|sequence-specific DNA binding	--	--	927	XP_003516496.1	XP_003516496.1 trihelix transcription factor GT-3b [Glycine max]	sp|Q9SDW0|TGT3A_ARATH	sp|Q9SDW0|TGT3A_ARATH Trihelix transcription factor GT-3a OS=Arabidopsis thaliana GN=GT-3A PE=1 SV=1	_	_	_	_	_	PF13837.3|Myb_DNA-bind_4|Myb/SANT-like DNA-binding domain|Glyma.01G150500.1|m.2127:48-131
Glyma.01G150700	5.49341647598465	23.5403352858847	-2.09734818446482	6.31032839476267e-177	8.53839212676505e-176	down	yes	5.62294445911983	5.29812743255483	5.55917753627929	23.9440548173176	23.5964501563327	23.0805008840039	Gm01	49873862	49882044	+	Glyma.01G150700	--	GO:0030244|cellulose biosynthetic process	GO:0005886|plasma membrane; GO:0016021|integral component of membrane	GO:0004674|protein serine/threonine kinase activity; GO:0005524|ATP binding	--	--	1788	XP_014634585.1	XP_014634585.1 LRR receptor-like serine/threonine-protein kinase FEI 1-like isoform X1 [Glycine max]	sp|C0LGF4|FEI1_ARATH	sp|C0LGF4|FEI1_ARATH LRR receptor-like serine/threonine-protein kinase FEI 1 OS=Arabidopsis thaliana GN=FEI1 PE=1 SV=1	_	_	_	_	_	PF00069.22|Pkinase|Protein kinase domain|Glyma.01G150700.3|m.2129:312-575;PF07714.14|Pkinase_Tyr|Protein tyrosine kinase|Glyma.01G150700.3|m.2129:313-577;PF08263.9|LRRNT_2|Leucine rich repeat N-terminal domain|Glyma.01G150700.3|m.2129:31-69
Glyma.01G151000	6.47647202511805	0.270967377916275	4.52895947425001	2.96196229263759e-22	7.49197111861794e-22	up	yes	5.49576408942649	5.60440863301692	8.32924335291075	0.215169046501535	0.344749574109518	0.252983513137772	Gm01	49894199	49894546	+	Glyma.01G151000	--	--	--	--	--	--	348	XP_025984267.1	XP_025984267.1 uncharacterized protein LOC102666935 [Glycine max]	_	_	_	_	_	_	_	_
Glyma.01G151600	7.52287391285239	15.0820929791185	-1.0025206069689	3.43101393196207e-35	1.12334251507894e-34	down	yes	7.53902308229443	7.64858677973243	7.38101187653031	15.1150369799536	15.474251853794	14.6569901036079	Gm01	49946527	49952018	+	Glyma.01G151600	--	GO:0071555|cell wall organization	GO:0005576|extracellular region; GO:0009505|plant-type cell wall	GO:0052793|pectin acetylesterase activity	ko:K19882|NOTUM	ko04310|Wnt signaling pathway	1353	KRH76419.1	KRH76419.1 hypothetical protein GLYMA_01G151600 [Glycine max]	sp|Q6DBP4|PAE8_ARATH	sp|Q6DBP4|PAE8_ARATH Pectin acetylesterase 8 OS=Arabidopsis thaliana GN=PAE8 PE=2 SV=1	_	_	_	_	_	PF03283.10|PAE|Pectinacetylesterase|Glyma.01G151600.1|m.2143:22-371
Glyma.01G152000	2.14237469659136	0.0449963238198758	5.29045025519604	5.01365848016759e-26	1.37633990920834e-25	up	yes	2.03020880197104	2.3017906045297	2.09512468327334	0.0275492377419184	0.0588534960952231	0.048586237622486	Gm01	49984357	49987848	+	Glyma.01G152000	--	--	--	GO:0016747|transferase activity, transferring acyl groups other than amino-acyl groups	ko:K19861|BEBT,AMAT	--	1359	XP_003516503.1	XP_003516503.1 methanol O-anthraniloyltransferase [Glycine max]	sp|Q3ZPN4|ACMAT_VITLA	sp|Q3ZPN4|ACMAT_VITLA Methanol O-anthraniloyltransferase OS=Vitis labrusca GN=AMAT PE=1 SV=1	_	_	_	_	_	PF02458.12|Transferase|Transferase family|Glyma.01G152000.1|m.2154:14-426
Glyma.01G152100	0.947397160566444	3.45017113830798	-1.85365396213677	3.92198034451034e-25	1.0569534611578e-24	down	yes	0.716496159238489	0.935616712475193	1.19007860998565	3.62887938000461	3.52166172512347	3.19997230979586	Gm01	49994947	50001604	+	Glyma.01G152100	--	GO:0080092|regulation of pollen tube growth	GO:0005886|plasma membrane	GO:0005089|Rho guanyl-nucleotide exchange factor activity	--	--	1692	XP_003517093.1	XP_003517093.1 rop guanine nucleotide exchange factor 14 isoform X1 [Glycine max]	sp|Q56WM6|ROGFE_ARATH	sp|Q56WM6|ROGFE_ARATH Rop guanine nucleotide exchange factor 14 OS=Arabidopsis thaliana GN=ROPGEF14 PE=1 SV=1	_	_	_	_	_	PF03759.10|PRONE|PRONE (Plant-specific Rop nucleotide exchanger)|Glyma.01G152100.2|m.2155:115-475
Glyma.01G152200	0.195131432479928	0.89657688470591	-2.14388080255715	1.43282381673302e-05	2.09696820095423e-05	down	yes	0.175780693289923	0.174282217707306	0.235331386442554	0.515221294833951	1.1312424862982	1.04326687298558	Gm01	50027111	50027851	-	Glyma.01G152200	--	GO:0006952|defense response	GO:0005634|nucleus; GO:0005789|endoplasmic reticulum membrane; GO:0005886|plasma membrane; GO:0016021|integral component of membrane; GO:0032541|cortical endoplasmic reticulum; GO:1990578|perinuclear endoplasmic reticulum membrane	GO:0004674|protein serine/threonine kinase activity; GO:0005524|ATP binding	--	--	654	KHN41761.1	KHN41761.1 Putative LRR receptor-like serine/threonine-protein kinase [Glycine soja]	sp|Q2R2D5|XA21_ORYSJ	sp|Q2R2D5|XA21_ORYSJ Receptor kinase-like protein Xa21 OS=Oryza sativa subsp. japonica GN=XA21 PE=1 SV=1	_	_	_	_	_	PF00069.22|Pkinase|Protein kinase domain|Glyma.01G152200.1|m.2158:12-131;PF07714.14|Pkinase_Tyr|Protein tyrosine kinase|Glyma.01G152200.1|m.2158:7-129
Glyma.01G152300	0.197701706727857	0.56278241237129	-1.46347412330809	3.03037173090937e-06	4.57689985810893e-06	down	yes	0.225042231249726	0.158169994307434	0.209892894626412	0.580456032422746	0.387509211208373	0.720381993482751	Gm01	50027947	50030268	-	Glyma.01G152300	--	--	GO:0005886|plasma membrane; GO:0016021|integral component of membrane	GO:0004674|protein serine/threonine kinase activity; GO:0005524|ATP binding	--	--	2322	KRH76431.1	KRH76431.1 hypothetical protein GLYMA_01G152300 [Glycine max]	sp|Q9SD62|Y3471_ARATH	sp|Q9SD62|Y3471_ARATH Putative receptor-like protein kinase At3g47110 OS=Arabidopsis thaliana GN=At3g47110 PE=3 SV=1	_	_	_	_	_	PF13855.3|LRR_8|Leucine rich repeat|Glyma.01G152300.1|m.2159:428-487;PF13855.3|LRR_8|Leucine rich repeat|Glyma.01G152300.1|m.2159:549-607;PF08263.9|LRRNT_2|Leucine rich repeat N-terminal domain|Glyma.01G152300.1|m.2159:43-80;PF00560.30|LRR_1|Leucine Rich Repeat|Glyma.01G152300.1|m.2159:573-593
Glyma.01G152500	0.867220864592034	2.01794437005175	-1.20900604545691	2.13862048224787e-07	3.38849760620851e-07	down	yes	0.636796920168579	0.930546273517263	1.03431940009026	1.94577600115904	1.89921181149222	2.20884529750399	Gm01	50059631	50062070	-	Glyma.01G152500	--	--	--	--	--	--	1116	XP_006572897.1	XP_006572897.1 uncharacterized protein LOC100819752 isoform X1 [Glycine max]	_	_	_	_	_	_	_	_
Glyma.01G152700	0.61100248718333	2.64514609812775	-2.0961202950868	1.11312118554556e-12	2.13980492865e-12	down	yes	0.61785556893604	0.860230719853418	0.354921172760531	2.16630572100413	2.91757878567149	2.85155378770764	Gm01	50070207	50073690	+	Glyma.01G152700	--	--	--	--	--	--	795	XP_003517096.1	XP_003517096.1 uncharacterized protein LOC100820285 isoform X1 [Glycine max]	_	_	_	_	_	_	_	PF03350.13|UPF0114|Uncharacterized protein family, UPF0114|Glyma.01G152700.1|m.2167:104-231
Glyma.01G152900	0.28838228322838	1.3030739960615	-2.13771443749129	1.17945141434425e-23	3.07818508841695e-23	down	yes	0.280391642467341	0.344927652009879	0.23982755520792	1.27080938074016	1.4305705904512	1.20784201699314	Gm01	50113609	50121143	+	Glyma.01G152900	--	--	GO:0005622|intracellular; GO:0016021|integral component of membrane	GO:0016491|oxidoreductase activity; GO:0046577|long-chain-alcohol oxidase activity; GO:0050660|flavin adenine dinucleotide binding	ko:K17756|FAO3	--	2430	XP_003517097.1	XP_003517097.1 long-chain-alcohol oxidase FAO4A [Glycine max]	sp|O65709|FAO4A_ARATH	sp|O65709|FAO4A_ARATH Long-chain-alcohol oxidase FAO4A OS=Arabidopsis thaliana GN=FAO4A PE=3 SV=2	_	_	_	_	_	PF00732.16|GMC_oxred_N|GMC oxidoreductase|Glyma.01G152900.1|m.2168:299-565;PF05199.10|GMC_oxred_C|GMC oxidoreductase|Glyma.01G152900.1|m.2168:665-794
Glyma.01G153100	7.2271775764844	2.47995710503667	1.53930628209701	9.61612360042565e-38	3.29423924096888e-37	up	yes	6.91798140884025	7.06821498394144	7.69533633667152	2.4517846396051	2.55989270781262	2.42819396769228	Gm01	50127422	50133511	-	Glyma.01G153100	--	GO:0006397|mRNA processing; GO:0010606|positive regulation of cytoplasmic mRNA processing body assembly; GO:0017148|negative regulation of translation; GO:0031087|deadenylation-independent decapping of nuclear-transcribed mRNA	GO:0000932|P-body	GO:0042803|protein homodimerization activity	ko:K18749|LSM14,RAP55,SCD6	--	1695	XP_006573497.1	XP_006573497.1 decapping 5-like protein [Glycine max]	sp|Q9FH77|DCP5L_ARATH	sp|Q9FH77|DCP5L_ARATH Decapping 5-like protein OS=Arabidopsis thaliana GN=DCP5-L PE=2 SV=1	_	_	_	_	_	PF12701.4|LSM14|Scd6-like Sm domain|Glyma.01G153100.1|m.2171:18-91;PF09532.7|FDF|FDF domain|Glyma.01G153100.1|m.2171:427-521;PF14438.3|SM-ATX|Ataxin 2 SM domain|Glyma.01G153100.1|m.2171:16-90
Glyma.01G153200	2.8762906501383	11.1255085793887	-1.94787895821381	2.74304202593205e-135	2.76413617952328e-134	down	yes	2.779212691769	3.01960598929096	2.83005326935494	11.1803481717885	11.043778610458	11.1523989559195	Gm01	50138855	50146709	+	Glyma.01G153200	--	GO:0006886|intracellular protein transport; GO:0016192|vesicle-mediated transport	GO:0005794|Golgi apparatus; GO:0005829|cytosol; GO:0005905|clathrin-coated pit; GO:0009506|plasmodesma; GO:0030124|AP-4 adaptor complex	--	ko:K12400|AP4E1	ko04142|Lysosome	2901	KRH76456.1	KRH76456.1 hypothetical protein GLYMA_01G153200 [Glycine max]	sp|Q8L7A9|AP4E_ARATH	sp|Q8L7A9|AP4E_ARATH AP-4 complex subunit epsilon OS=Arabidopsis thaliana GN=At1g31730 PE=1 SV=1	_	_	_	_	_	PF01602.17|Adaptin_N|Adaptin N terminal region|Glyma.01G153200.1|m.2172:36-579
Glyma.01G153300	15.6335436038101	4.53045850851528	1.78465745409054	1.4736306387191e-59	7.01073063254781e-59	up	yes	15.0136443583997	14.9719864698306	16.9149999832	4.26342311831178	5.08644536321079	4.24150704402326	Gm01	50156526	50158904	-	Glyma.01G153300	--	GO:0010268|brassinosteroid homeostasis; GO:0016125|sterol metabolic process; GO:0016132|brassinosteroid biosynthetic process; GO:0046345|abscisic acid catabolic process	GO:0016021|integral component of membrane	GO:0005506|iron ion binding; GO:0010295|(+)-abscisic acid 8'-hydroxylase activity; GO:0020037|heme binding	ko:K09843|E1.14.13.93	ko00906|Carotenoid biosynthesis	1404	NP_001237490.2	NP_001237490.2 abscisic acid 8'-hydroxylase [Glycine max]	sp|Q949P1|ABAH1_ARATH	sp|Q949P1|ABAH1_ARATH Abscisic acid 8'-hydroxylase 1 OS=Arabidopsis thaliana GN=CYP707A1 PE=2 SV=1	_	_	_	_	_	PF00067.19|p450|Cytochrome P450|Glyma.01G153300.1|m.2179:37-440
Glyma.01G154000	21.4464886992991	1.54389499882295	3.78745307689851	8.15905663863212e-82	5.1031863690958e-81	up	yes	23.446867086672	23.4078527772045	17.4847462340208	1.68141081248206	1.67626739028101	1.27400679370579	Gm01	50238230	50239194	-	Glyma.01G154000	--	--	--	--	--	--	501	NP_001240028.1	NP_001240028.1 glycine-rich protein A3-like [Glycine max]	_	_	_	_	_	_	_	_
Glyma.01G154400	8.1327728110589	35.480435646394	-2.1238382278235	1.81575504054866e-217	3.04804510289471e-216	down	yes	8.29742981648535	7.82257225451441	8.27831636217694	34.3005541219992	36.2140274847932	35.9267253323895	Gm01	50270927	50273784	-	Glyma.01G154400	--	GO:0010222|stem vascular tissue pattern formation; GO:0010588|cotyledon vascular tissue pattern formation	GO:0005886|plasma membrane; GO:0016021|integral component of membrane	GO:0005524|ATP binding; GO:0042626|ATPase-coupled transmembrane transporter activity	--	--	1980	XP_003517105.2	XP_003517105.2 ABC transporter G family member 14 [Glycine max]	sp|Q9C6W5|AB14G_ARATH	sp|Q9C6W5|AB14G_ARATH ABC transporter G family member 14 OS=Arabidopsis thaliana GN=ABCG14 PE=2 SV=1	_	_	_	_	_	PF01061.21|ABC2_membrane|ABC-2 type transporter|Glyma.01G154400.1|m.2197:398-603;PF00005.24|ABC_tran|ABC transporter|Glyma.01G154400.1|m.2197:89-238
Glyma.01G154700	11.4268730711867	4.58409039908341	1.31584151175501	7.18957545075229e-35	2.3423552539164e-34	up	yes	12.0491062778471	12.0230349203504	10.2084780153626	5.02984892639551	4.58169356812215	4.14072870273256	Gm01	50316878	50319346	+	Glyma.01G154700	--	GO:0009901|anther dehiscence; GO:0010584|pollen exine formation	GO:0016021|integral component of membrane	GO:0005524|ATP binding; GO:0102485|dATP phosphohydrolase activity; GO:0102486|dCTP phosphohydrolase activity; GO:0102487|dUTP phosphohydrolase activity; GO:0102488|dTTP phosphohydrolase activity; GO:0102489|GTP phosphohydrolase activity; GO:0102490|8-oxo-dGTP phosphohydrolase activity; GO:0102491|dGTP phosphohydrolase activity	--	--	2073	XP_003517106.1	XP_003517106.1 probable apyrase 7 [Glycine max]	sp|F4JSH1|APY7_ARATH	sp|F4JSH1|APY7_ARATH Probable apyrase 7 OS=Arabidopsis thaliana GN=APY7 PE=2 SV=1	_	_	_	_	_	PF01150.14|GDA1_CD39|GDA1/CD39 (nucleoside phosphatase) family|Glyma.01G154700.1|m.2202:78-499
Glyma.01G154900	8.36259000299373	20.1588802677166	-1.26838510619424	4.89968026216744e-58	2.2877344651819e-57	down	yes	8.71208160295132	8.66443766821088	7.71125073781899	21.0741879656427	20.3225304498761	19.079922387631	Gm01	50348861	50351304	-	Glyma.01G154900	--	--	GO:0009507|chloroplast; GO:0010287|plastoglobule	GO:0016702|oxidoreductase activity, acting on single donors with incorporation of molecular oxygen, incorporation of two atoms of oxygen; GO:0046872|metal ion binding	ko:K09840|NCED	ko00906|Carotenoid biosynthesis; ko01100|Metabolic pathways; ko01110|Biosynthesis of secondary metabolites	1773	XP_003516508.1	XP_003516508.1 probable carotenoid cleavage dioxygenase 4, chloroplastic [Glycine max]	sp|O49675|CCD4_ARATH	sp|O49675|CCD4_ARATH Probable carotenoid cleavage dioxygenase 4, chloroplastic OS=Arabidopsis thaliana GN=CCD4 PE=1 SV=1	_	_	_	_	_	PF03055.12|RPE65|Retinal pigment epithelial membrane protein|Glyma.01G154900.1|m.2205:113-579
Glyma.01G155400	2.2561894540011	0.682729313844679	1.7099048458952	1.62785849173314e-10	2.90151989659164e-10	up	yes	1.92712760071042	2.47644377839148	2.36499698290141	0.72071820439116	0.546988685973156	0.780481051169722	Gm01	50399405	50401378	+	Glyma.01G155400	--	GO:0009852|auxin catabolic process	--	GO:0046872|metal ion binding; GO:0051213|dioxygenase activity	--	--	951	XP_003517110.2	XP_003517110.2 2-oxoglutarate-dependent dioxygenase DAO [Glycine max]	sp|Q01IX6|DAO_ORYSI	sp|Q01IX6|DAO_ORYSI 2-oxoglutarate-dependent dioxygenase DAO OS=Oryza sativa subsp. indica GN=DAO PE=3 SV=1	_	_	_	_	_	PF03171.17|2OG-FeII_Oxy|2OG-Fe(II) oxygenase superfamily|Glyma.01G155400.1|m.2213:168-263;PF14226.3|DIOX_N|non-haem dioxygenase in morphine synthesis N-terminal|Glyma.01G155400.1|m.2213:22-94
Glyma.01G156200	13.4442821911259	42.4735011630074	-1.65883724406343	4.7676768196801e-123	4.35600334667644e-122	down	yes	13.1474432004828	14.3084583543995	12.8769450184955	42.6893319325906	42.9870674883642	41.7441040680675	Gm01	50468335	50472711	-	Glyma.01G156200	--	GO:0009733|response to auxin; GO:0009734|auxin-activated signaling pathway; GO:0055085|transmembrane transport	GO:0005789|endoplasmic reticulum membrane; GO:0016021|integral component of membrane	--	--	--	1248	XP_003517114.1	XP_003517114.1 protein PIN-LIKES 3 [Glycine max]	sp|Q9C9K5|PILS3_ARATH	sp|Q9C9K5|PILS3_ARATH Protein PIN-LIKES 3 OS=Arabidopsis thaliana GN=PILS3 PE=2 SV=1	_	_	_	_	_	PF03547.15|Mem_trans|Membrane transport protein|Glyma.01G156200.1|m.2222:10-407
Glyma.01G156500	74.6332839216552	4.23921553260596	4.13474403044796	1.13455943594418e-258	2.36684756906443e-257	up	yes	76.1531579751415	75.3375849808948	72.4091088089294	4.58174647970052	4.28807395675615	3.84782616136122	Gm01	50502373	50502801	+	Glyma.01G156500	--	--	--	--	--	--	429	KHN35934.1	KHN35934.1 hypothetical protein glysoja_003057 [Glycine soja]	_	_	_	_	_	_	_	_
Glyma.01G156600	96.6225129494184	26.0868901096759	1.8886307842512	1.86051292978511e-154	2.15888407741361e-153	up	yes	101.476673761273	96.4801094396446	91.9107556473376	27.6843106892298	25.7982951737947	24.7780644660033	Gm01	50511181	50515529	+	Glyma.01G156600	--	GO:0019430|removal of superoxide radicals	GO:0005759|mitochondrial matrix	GO:0004791|thioredoxin-disulfide reductase activity	ko:K00384|trxB	ko00240|Pyrimidine metabolism; ko00450|Selenocompound metabolism	1113	XP_003517116.1	XP_003517116.1 thioredoxin reductase NTRB [Glycine max]	sp|Q39242|TRXB2_ARATH	sp|Q39242|TRXB2_ARATH Thioredoxin reductase 2 OS=Arabidopsis thaliana GN=NTR2 PE=2 SV=2	_	_	_	_	_	PF07992.11|Pyr_redox_2|Pyridine nucleotide-disulphide oxidoreductase|Glyma.01G156600.1|m.2228:46-348;PF13738.3|Pyr_redox_3|Pyridine nucleotide-disulphide oxidoreductase|Glyma.01G156600.1|m.2228:123-331;PF00070.24|Pyr_redox|Pyridine nucleotide-disulphide oxidoreductase|Glyma.01G156600.1|m.2228:198-263
Glyma.01G156700	3.37974486048657	7.43639447262559	-1.13536535636633	2.47057609591192e-27	6.96869078354989e-27	down	yes	3.26592538101165	3.33684948690417	3.5364597135439	7.62782180474651	7.81685860315478	6.86450300997547	Gm01	50525164	50529433	-	Glyma.01G156700	--	GO:0008299|isoprenoid biosynthetic process; GO:0015936|coenzyme A metabolic process	GO:0005789|endoplasmic reticulum membrane; GO:0016021|integral component of membrane	GO:0004420|hydroxymethylglutaryl-CoA reductase (NADPH) activity; GO:0050661|NADP binding	ko:K00021|HMGCR	ko00900|Terpenoid backbone biosynthesis; ko01100|Metabolic pathways; ko01110|Biosynthesis of secondary metabolites; ko01130|Biosynthesis of antibiotics; ko04152|AMPK signaling pathway; ko04976|Bile secretion	1632	XP_003517117.1	XP_003517117.1 3-hydroxy-3-methylglutaryl-coenzyme A reductase 1 [Glycine max]	sp|Q41438|HMDH3_SOLTU	sp|Q41438|HMDH3_SOLTU 3-hydroxy-3-methylglutaryl-coenzyme A reductase 3 OS=Solanum tuberosum GN=HMG3 PE=2 SV=1	_	_	_	_	_	PF00368.15|HMG-CoA_red|Hydroxymethylglutaryl-coenzyme A reductase|Glyma.01G156700.1|m.2229:158-533
Glyma.01G157400	5.46507715047056	31.6372204981781	-2.53112759737447	5.61920304910713e-63	2.8094384836991e-62	down	yes	6.62516291576648	6.14379397223353	3.62627456341168	30.6702343113728	32.7009335608466	31.540493622315	Gm01	50638909	50639580	-	Glyma.01G157400	--	GO:0043161|proteasome-mediated ubiquitin-dependent protein catabolic process	GO:0016021|integral component of membrane	GO:0046872|metal ion binding; GO:0061630|ubiquitin protein ligase activity	--	--	672	XP_003517122.1	XP_003517122.1 RING-H2 finger protein ATL8 [Glycine max]	sp|Q8LC69|ATL8_ARATH	sp|Q8LC69|ATL8_ARATH RING-H2 finger protein ATL8 OS=Arabidopsis thaliana GN=ATL8 PE=2 SV=2	_	_	_	_	_	PF13639.3|zf-RING_2|Ring finger domain|Glyma.01G157400.1|m.2244:104-147;PF17123.2|zf-RING_11|RING-like zinc finger|Glyma.01G157400.1|m.2244:104-133;PF13923.3|zf-C3HC4_2|Zinc finger, C3HC4 type (RING finger)|Glyma.01G157400.1|m.2244:104-146;PF00097.22|zf-C3HC4|Zinc finger, C3HC4 type (RING finger)|Glyma.01G157400.1|m.2244:105-146;PF12861.4|zf-ANAPC11|Anaphase-promoting complex subunit 11 RING-H2 f…
Glyma.01G157500	3.03509822497129	8.99463563163552	-1.56417913379831	3.62810879669942e-52	1.56138253572243e-51	down	yes	3.14633835259174	2.85427137847858	3.10468494384355	9.08379774278935	9.66948694171838	8.23062221039883	Gm01	50648831	50654712	-	Glyma.01G157500	--	GO:0006952|defense response; GO:0009607|response to biotic stimulus	GO:0005886|plasma membrane; GO:0016021|integral component of membrane	GO:0005516|calmodulin binding	ko:K08472|MLO	--	1797	XP_003517123.1	XP_003517123.1 MLO-like protein 10 [Glycine max]	sp|Q9FKY5|MLO10_ARATH	sp|Q9FKY5|MLO10_ARATH MLO-like protein 10 OS=Arabidopsis thaliana GN=MLO10 PE=2 SV=1	_	_	_	_	_	PF03094.12|Mlo|Mlo family|Glyma.01G157500.1|m.2245:35-488
Glyma.01G157700	52.6204347618042	0.143765542120769	8.4190212615156	4.7466950012979e-192	6.99082691580041e-191	up	yes	53.4077295957689	51.5023318015945	52.9512428880493	0.193139834597806	0.0634776993598478	0.174679092404652	Gm01	50679965	50683928	+	Glyma.01G157700	--	GO:0009733|response to auxin; GO:0009734|auxin-activated signaling pathway; GO:0055085|transmembrane transport	GO:0005789|endoplasmic reticulum membrane; GO:0016021|integral component of membrane	--	ko:K07088|K07088	--	1260	XP_006573516.1	XP_006573516.1 protein PIN-LIKES 7 [Glycine max]	sp|Q9FKY4|PILS7_ARATH	sp|Q9FKY4|PILS7_ARATH Protein PIN-LIKES 7 OS=Arabidopsis thaliana GN=PILS7 PE=2 SV=1	_	_	_	_	_	PF03547.15|Mem_trans|Membrane transport protein|Glyma.01G157700.4|m.2248:12-410
Glyma.01G157900	0.716629165288942	9.23464005732854	-3.66932597036515	1.19551399369797e-236	2.2234753785652e-235	down	yes	0.801351658983049	0.64738698121734	0.701148855666438	8.95116982267248	9.91610897827398	8.83664137103917	Gm01	50698156	50702088	-	Glyma.01G157900	--	GO:0006816|calcium ion transport; GO:0007267|cell-cell signaling; GO:0009611|response to wounding; GO:0009864|induced systemic resistance, jasmonic acid mediated signaling pathway; GO:0019722|calcium-mediated signaling; GO:0071230|cellular response to amino acid stimulus	GO:0005622|intracellular; GO:0005886|plasma membrane; GO:0016021|integral component of membrane	GO:0004970|ionotropic glutamate receptor activity; GO:0005262|calcium channel activity; GO:0008066|glutamate receptor activity	ko:K05387|GRIP	--	2817	XP_003517130.1	XP_003517130.1 glutamate receptor 3.6 [Glycine max]	sp|Q84W41|GLR36_ARATH	sp|Q84W41|GLR36_ARATH Glutamate receptor 3.6 OS=Arabidopsis thaliana GN=GLR3.6 PE=2 SV=1	_	_	_	_	_	PF01094.25|ANF_receptor|Receptor family ligand binding region|Glyma.01G157900.1|m.2254:50-411;PF00060.23|Lig_chan|Ligand-gated ion channel|Glyma.01G157900.1|m.2254:593-845;PF00497.17|SBP_bac_3|Bacterial extracellular solute-binding proteins, family 3|Glyma.01G157900.1|m.2254:492-812;PF13458.3|Peripla_BP_6|Periplasmic binding protein|Glyma.01G157900.1|m.2254:42-409;PF10613.6|Lig_chan-Glu_bd|Ligate…
Glyma.01G158300	18.9300253070005	7.31360309744612	1.37081274695474	7.97426638578988e-44	3.01864172290726e-43	up	yes	19.8920334554099	17.7392928685297	19.1587495970619	6.90372174732585	7.42739729610772	7.60969024890479	Gm01	50738924	50740051	-	Glyma.01G158300	--	--	--	--	--	--	1128	XP_003517132.1	XP_003517132.1 uncharacterized protein LOC100794366 [Glycine max]	_	_	_	_	_	_	_	_
Glyma.01G159200	1.14222007249004	2.97738574814628	-1.37446724270302	1.55676855647518e-10	2.77638764033348e-10	down	yes	1.08664428579225	1.04569330624383	1.29432262543405	2.709682365423	3.70966004515808	2.51281483385775	Gm01	50817516	50822400	+	Glyma.01G159200	--	GO:0006351|transcription, DNA-templated; GO:0006355|regulation of transcription, DNA-templated	GO:0005634|nucleus	GO:0003677|DNA binding; GO:0003700|DNA-binding transcription factor activity	--	--	981	XP_025984335.1	XP_025984335.1 protein RKD5-like [Glycine max]	sp|O81791|RKD5_ARATH	sp|O81791|RKD5_ARATH Protein RKD5 OS=Arabidopsis thaliana GN=RKD5 PE=3 SV=1	_	_	_	_	_	PF02042.12|RWP-RK|RWP-RK domain|Glyma.01G159200.1|m.2279:201-248
Glyma.01G160100	0	2.28335652966546	-7.8413168463054	5.55492139816377e-16	1.19276795105868e-15	down	yes	0	0	0	2.6225676537361	2.10097385381235	2.12652808144794	Gm01	50975636	50977850	+	Glyma.01G160100	--	GO:0000272|polysaccharide catabolic process; GO:0006032|chitin catabolic process; GO:0006952|defense response; GO:0016998|cell wall macromolecule catabolic process	--	GO:0004568|chitinase activity; GO:0008061|chitin binding	ko:K20547|CHIB	ko00520|Amino sugar and nucleotide sugar metabolism; ko01100|Metabolic pathways; ko04016|MAPK signaling pathway - plant	828	XP_003517142.1	XP_003517142.1 endochitinase [Glycine max]	sp|P36907|CHIX_PEA	sp|P36907|CHIX_PEA Endochitinase OS=Pisum sativum PE=2 SV=1	_	_	_	_	_	PF00182.16|Glyco_hydro_19|Chitinase class I|Glyma.01G160100.1|m.2305:33-266
Glyma.01G160300	1.08738020701715	3.48239280174336	-1.67015237322137	8.18852566595695e-40	2.9092903095451e-39	down	yes	1.08603114188717	1.00222723755904	1.17388224160523	3.33692619598424	3.55634952348787	3.55390268575796	Gm01	50984804	50991031	+	Glyma.01G160300	--	GO:0010216|maintenance of DNA methylation; GO:0032776|DNA methylation on cytosine	GO:0005634|nucleus	GO:0003677|DNA binding; GO:0003682|chromatin binding; GO:0003886|DNA (cytosine-5-)-methyltransferase activity	ko:K00558|DNMT1,dcm	ko00270|Cysteine and methionine metabolism; ko01100|Metabolic pathways; ko05206|MicroRNAs in cancer	2502	XP_006573534.1	XP_006573534.1 putative DNA (cytosine-5)-methyltransferase CMT1 [Glycine max]	sp|C0SQ89|CMT3_ORYSJ	sp|C0SQ89|CMT3_ORYSJ DNA (cytosine-5)-methyltransferase CMT3 OS=Oryza sativa subsp. japonica GN=CMT3 PE=2 SV=1	_	_	_	_	_	PF00145.14|DNA_methylase|C-5 cytosine-specific DNA methylase|Glyma.01G160300.1|m.2307:425-791;PF01426.15|BAH|BAH domain|Glyma.01G160300.1|m.2307:102-204;PF00385.21|Chromo|Chromo (CHRromatin Organisation MOdifier) domain|Glyma.01G160300.1|m.2307:370-424
Glyma.01G161100	363.29311720538	29.1528179507826	3.63897170783976	0	0	up	yes	369.076069596787	360.401969258928	360.401312760424	29.7326134579215	30.2795443360486	27.4462960583777	Gm01	51041334	51045358	+	Glyma.01G161100	--	GO:0003333|amino acid transmembrane transport	GO:0005886|plasma membrane; GO:0016021|integral component of membrane	GO:0015171|amino acid transmembrane transporter activity	--	--	1629	XP_003517148.1	XP_003517148.1 lysine histidine transporter-like 8 [Glycine max]	sp|Q9SX98|LHTL8_ARATH	sp|Q9SX98|LHTL8_ARATH Lysine histidine transporter-like 8 OS=Arabidopsis thaliana GN=AATL1 PE=1 SV=1	_	_	_	_	_	PF01490.15|Aa_trans|Transmembrane amino acid transporter protein|Glyma.01G161100.1|m.2322:121-530
Glyma.01G161200	10.0479962363602	85.2713669114661	-3.08388764348401	4.19176032482367e-160	5.02646611253995e-159	down	yes	11.0627248028024	11.5319095597333	7.54935434654496	86.4454764383728	82.5829386305922	86.7856856654333	Gm01	51053899	51055397	-	Glyma.01G161200	--	--	--	--	--	--	615	NP_001235039.2	NP_001235039.2 SEC14 superfamily protein [Glycine max]	_	_	_	_	_	_	_	PF13716.3|CRAL_TRIO_2|Divergent CRAL/TRIO domain|Glyma.01G161200.1|m.2324:29-165
Glyma.01G161300	3.16471682825952	6.98534586235427	-1.13976747343119	1.01740101320888e-05	1.5003291021916e-05	down	yes	3.31776546642453	4.18129781995771	1.99508719839632	6.00219178288568	7.61732392318173	7.33652188099539	Gm01	51058645	51058959	-	Glyma.01G161300	--	--	--	--	--	--	315	KHN35987.1	KHN35987.1 hypothetical protein glysoja_003110 [Glycine soja]	_	_	_	_	_	_	_	_
Glyma.01G161400	2.04692898072606	4.64230836936588	-1.1774547432525	6.07144456533066e-11	1.09964365175e-10	down	yes	1.71865867692415	2.26644154458223	2.15568672067179	5.00248519599155	4.93237842909773	3.99206148300837	Gm01	51059165	51061263	-	Glyma.01G161400	--	GO:0010207|photosystem II assembly	GO:0009507|chloroplast; GO:0009535|chloroplast thylakoid membrane; GO:0009536|plastid; GO:0016021|integral component of membrane	GO:0003955|NAD(P)H dehydrogenase (quinone) activity; GO:0048038|quinone binding	--	--	780	KRH76574.1	KRH76574.1 hypothetical protein GLYMA_01G161400 [Glycine max]	sp|Q8L540|LTO1_ARATH	sp|Q8L540|LTO1_ARATH Thiol-disulfide oxidoreductase LTO1 OS=Arabidopsis thaliana GN=LTO1 PE=1 SV=1	_	_	_	_	_	PF07884.11|VKOR|Vitamin K epoxide reductase family|Glyma.01G161400.1|m.2326:30-133
Glyma.01G161500	4.10833320823542	58.7934214831348	-3.83576763474095	0	0	down	yes	4.7583985439544	3.64369917728104	3.92290190347082	60.2900062112164	58.1153409160204	57.9749173221675	Gm01	51063650	51065789	+	Glyma.01G161500	--	GO:0006979|response to oxidative stress; GO:0007568|aging; GO:0009611|response to wounding; GO:0009753|response to jasmonic acid	GO:0009507|chloroplast; GO:0009579|thylakoid	--	--	--	561	NP_001235646.1	NP_001235646.1 uncharacterized protein LOC100305968 [Glycine max]	sp|Q38853|STR15_ARATH	sp|Q38853|STR15_ARATH Rhodanese-like domain-containing protein 15, chloroplastic OS=Arabidopsis thaliana GN=STR15 PE=2 SV=1	_	_	_	_	_	PF00581.17|Rhodanese|Rhodanese-like domain|Glyma.01G161500.1|m.2330:92-179
Glyma.01G161600	11.9488230631565	38.19992037416	-1.67587183868799	1.97607070181591e-148	2.20535377579927e-147	down	yes	12.1663522681509	11.5610796513683	12.1190372699502	37.3447106829418	38.2712722826806	38.9837781568575	Gm01	51074220	51082350	-	Glyma.01G161600	--	GO:0009658|chloroplast organization; GO:0035556|intracellular signal transduction	GO:0005829|cytosol	GO:0004674|protein serine/threonine kinase activity; GO:0004712|protein serine/threonine/tyrosine kinase activity; GO:0005524|ATP binding	--	--	1716	XP_003517149.1	XP_003517149.1 serine/threonine-protein kinase STY17 isoform X1 [Glycine max]	sp|Q8RWL6|STY17_ARATH	sp|Q8RWL6|STY17_ARATH Serine/threonine-protein kinase STY17 OS=Arabidopsis thaliana GN=STY17 PE=1 SV=1	_	_	_	_	_	PF07714.14|Pkinase_Tyr|Protein tyrosine kinase|Glyma.01G161600.1|m.2335:295-544;PF00069.22|Pkinase|Protein kinase domain|Glyma.01G161600.1|m.2335:297-541
Glyma.01G161800	1.61959090523544	5.40737194705393	-1.73308331332458	1.19893208653883e-10	2.14843991776143e-10	down	yes	1.58584237406337	1.03962377627393	2.23330656536901	5.35514007524343	5.17295878365327	5.69401698226508	Gm01	51104766	51106027	-	Glyma.01G161800	--	--	GO:0009507|chloroplast	--	--	--	402	NP_001240019.1	NP_001240019.1 uncharacterized protein LOC100803912 precursor [Glycine max]	sp|Q05753|AKRP_ARATH	sp|Q05753|AKRP_ARATH Ankyrin repeat domain-containing protein, chloroplastic OS=Arabidopsis thaliana GN=AKRP PE=1 SV=2	_	_	_	_	_	PF12796.4|Ank_2|Ankyrin repeats (3 copies)|Glyma.01G161800.1|m.2342:28-115;PF12796.4|Ank_2|Ankyrin repeats (3 copies)|Glyma.01G161800.1|m.2342:67-128;PF13637.3|Ank_4|Ankyrin repeats (many copies)|Glyma.01G161800.1|m.2342:25-65;PF00023.27|Ank|Ankyrin repeat|Glyma.01G161800.1|m.2342:52-78
Glyma.01G162300	7.87447282946352	1.76942556115607	2.14760271522391	3.02904385530213e-13	5.93259481616716e-13	up	yes	8.04250925101798	7.45277620686906	8.12813303050353	1.69478829219728	1.89257585128435	1.72091253998657	Gm01	51147998	51148240	+	Glyma.01G162300	--	--	--	--	--	--	243	KHN35996.1	KHN35996.1 hypothetical protein glysoja_003119 [Glycine soja]	_	_	_	_	_	_	_	_
Glyma.01G162500	3.20984959111179	9.03384094531599	-1.48994232225451	3.57886072949806e-15	7.48184879106409e-15	down	yes	2.47681739877877	3.02581689727931	4.12691447727728	9.4500255220732	8.32181630914074	9.32968100473402	Gm01	51153811	51156351	+	Glyma.01G162500	--	--	--	--	--	--	519	NP_001236532.1	NP_001236532.1 uncharacterized protein LOC100527729 [Glycine max]	_	_	_	_	_	_	_	_
Glyma.01G163000	96.5873568337024	16.4994677074633	2.54869010741517	2.47290762464038e-300	6.14890443491929e-299	up	yes	93.549331977008	95.9136079587901	100.299130565309	16.1131655582669	17.4770578398887	15.9081797242343	Gm01	51196237	51199801	+	Glyma.01G163000	--	GO:0006508|proteolysis; GO:0030163|protein catabolic process	GO:0005886|plasma membrane; GO:0031225|anchored component of membrane	GO:0004190|aspartic-type endopeptidase activity	--	--	1527	XP_003517157.1	XP_003517157.1 aspartyl protease family protein 1 isoform X1 [Glycine max]	sp|Q8VYV9|APF1_ARATH	sp|Q8VYV9|APF1_ARATH Aspartyl protease family protein 1 OS=Arabidopsis thaliana GN=APF1 PE=1 SV=1	_	_	_	_	_	PF14543.3|TAXi_N|Xylanase inhibitor N-terminal|Glyma.01G163000.1|m.2368:102-281;PF00026.20|Asp|Eukaryotic aspartyl protease|Glyma.01G163000.1|m.2368:102-438;PF14541.3|TAXi_C|Xylanase inhibitor C-terminal|Glyma.01G163000.1|m.2368:301-441
Glyma.01G163100	11.0943611874341	72.2075455898708	-2.70122298939612	1.68154806714864e-196	2.5284114763588e-195	down	yes	10.0894499820938	10.3546290352726	12.8390045449359	73.5837541101948	73.295783142911	69.7430995165065	Gm01	51203042	51204351	+	Glyma.01G163100	--	GO:0006979|response to oxidative stress; GO:0009664|plant-type cell wall organization; GO:0042744|hydrogen peroxide catabolic process	GO:0005576|extracellular region; GO:0009505|plant-type cell wall; GO:0009506|plasmodesma	GO:0004601|peroxidase activity; GO:0020037|heme binding; GO:0046872|metal ion binding	ko:K00430|E1.11.1.7	ko00940|Phenylpropanoid biosynthesis; ko01100|Metabolic pathways; ko01110|Biosynthesis of secondary metabolites	954	XP_003517158.1	XP_003517158.1 peroxidase 64 [Glycine max]	sp|Q43872|PER64_ARATH	sp|Q43872|PER64_ARATH Peroxidase 64 OS=Arabidopsis thaliana GN=PER64 PE=1 SV=1	_	_	_	_	_	PF00141.20|peroxidase|Peroxidase|Glyma.01G163100.1|m.2370:40-285
Glyma.01G163600	0.431542914389191	7.79352505126698	-4.14350040530053	4.14441055762352e-42	1.5279077989664e-41	down	yes	0.597940567269794	0.409548760350335	0.287139415547445	9.08045491019538	6.96359836261017	7.33652188099539	Gm01	51244565	51244966	-	Glyma.01G163600	--	GO:0006915|apoptotic process; GO:0012501|programmed cell death	GO:0005737|cytoplasm; GO:0016021|integral component of membrane	GO:0004842|ubiquitin-protein transferase activity; GO:0046872|metal ion binding	--	--	402	XP_003517159.1	XP_003517159.1 probable E3 ubiquitin-protein ligase ATL44 [Glycine max]	sp|Q8VEM1|GOLI_MOUSE	sp|Q8VEM1|GOLI_MOUSE E3 ubiquitin-protein ligase RNF130 OS=Mus musculus GN=Rnf130 PE=2 SV=1	_	_	_	_	_	PF13639.3|zf-RING_2|Ring finger domain|Glyma.01G163600.1|m.2377:60-102;PF17123.2|zf-RING_11|RING-like zinc finger|Glyma.01G163600.1|m.2377:60-87;PF00097.22|zf-C3HC4|Zinc finger, C3HC4 type (RING finger)|Glyma.01G163600.1|m.2377:60-101;PF13923.3|zf-C3HC4_2|Zinc finger, C3HC4 type (RING finger)|Glyma.01G163600.1|m.2377:60-101;PF12678.4|zf-rbx1|RING-H2 zinc finger domain|Glyma.01G163600.1|m.2377:60-…
Glyma.01G164000	1.60382406410194	11.2440914302861	-2.80189437672324	1.25635260980442e-131	1.22552165275091e-130	down	yes	1.51871646182175	1.70757408809855	1.58518164238552	11.3720467520665	11.4131476983852	10.9470798404066	Gm01	51262676	51267890	-	Glyma.01G164000	--	--	GO:0016021|integral component of membrane	--	--	--	1335	RDX86235.1	RDX86235.1 Protein MID1-COMPLEMENTING ACTIVITY 1 [Mucuna pruriens]	sp|B6SJQ0|CNR13_MAIZE	sp|B6SJQ0|CNR13_MAIZE Cell number regulator 13 OS=Zea mays GN=CNR13 PE=2 SV=1	_	_	_	_	_	PF04749.14|PLAC8|PLAC8 family|Glyma.01G164000.3|m.2382:295-421
Glyma.01G164300	175.58495091172	44.4542205121092	1.98153456239953	2.1108394016497e-166	2.6453039381474e-165	up	yes	186.586726390135	182.152524374623	158.015601970402	44.3647061714595	44.3072888952805	44.6906664695875	Gm01	51296825	51300153	-	Glyma.01G164300	--	GO:0009073|aromatic amino acid family biosynthetic process; GO:0009423|chorismate biosynthetic process; GO:0033587|shikimate biosynthetic process	GO:0009507|chloroplast	GO:0003856|3-dehydroquinate synthase activity; GO:0042802|identical protein binding; GO:0046872|metal ion binding; GO:0051287|NAD binding	ko:K01735|aroB	ko00400|Phenylalanine, tyrosine and tryptophan biosynthesis; ko01100|Metabolic pathways; ko01110|Biosynthesis of secondary metabolites; ko01130|Biosynthesis of antibiotics; ko01230|Biosynthesis of amino acids	1311	KRH76632.1	KRH76632.1 hypothetical protein GLYMA_01G164300 [Glycine max]	sp|U3KRF2|DHQS_ACTCH	sp|U3KRF2|DHQS_ACTCH 3-dehydroquinate synthase, chloroplastic OS=Actinidia chinensis GN=DHQS PE=1 SV=2	_	_	_	_	_	PF01761.17|DHQ_synthase|3-dehydroquinate synthase|Glyma.01G164300.1|m.2391:140-398;PF13685.3|Fe-ADH_2|Iron-containing alcohol dehydrogenase|Glyma.01G164300.1|m.2391:88-307;PF00465.16|Fe-ADH|Iron-containing alcohol dehydrogenase|Glyma.01G164300.1|m.2391:86-258
Glyma.01G164400	3.89294473019648	1.73096925549119	1.16467230678689	9.80172249870133e-08	1.57561809073531e-07	up	yes	3.57717464551074	3.69735630988452	4.40430323519418	1.80077718783499	1.27487929754594	2.11725128109263	Gm01	51302764	51304804	+	Glyma.01G164400	--	--	--	--	--	--	894	XP_006573546.1	XP_006573546.1 L10-interacting MYB domain-containing protein [Glycine max]	_	_	_	_	_	_	_	PF12776.4|Myb_DNA-bind_3|Myb/SANT-like DNA-binding domain|Glyma.01G164400.1|m.2392:22-116
Glyma.01G164800	0.344849761791592	1.42797618064255	-2.01875953547061	1.59134878970929e-29	4.69543264895132e-29	down	yes	0.337758094959324	0.429592012058802	0.26719917835665	1.41497785628053	1.3405086271064	1.52844205854071	Gm01	51331003	51338315	-	Glyma.01G164800	--	GO:0006970|response to osmotic stress; GO:0009414|response to water deprivation; GO:0009738|abscisic acid-activated signaling pathway; GO:0010375|stomatal complex patterning; GO:0010431|seed maturation	GO:0005622|intracellular; GO:0005886|plasma membrane; GO:0016021|integral component of membrane	GO:0000155|phosphorelay sensor kinase activity; GO:0005034|osmosensor activity; GO:0009927|histidine phosphotransfer kinase activity	--	--	3744	XP_014631163.1	XP_014631163.1 histidine kinase 1 isoform X1 [Glycine max]	sp|Q9SXL4|AHK1_ARATH	sp|Q9SXL4|AHK1_ARATH Histidine kinase 1 OS=Arabidopsis thaliana GN=AHK1 PE=1 SV=2	_	_	_	_	_	PF02518.23|HATPase_c|Histidine kinase-, DNA gyrase B-, and HSP90-like ATPase|Glyma.01G164800.1|m.2398:616-766;PF00072.21|Response_reg|Response regulator receiver domain|Glyma.01G164800.1|m.2398:1099-1238;PF00512.22|HisKA|His Kinase A (phospho-acceptor) domain|Glyma.01G164800.1|m.2398:504-569
Glyma.01G165400	1.95405314841006	23.2396871150321	-3.56530542568716	5.24223558448991e-204	8.18220855744003e-203	down	yes	1.73636659755353	2.26293713399266	1.86285571368398	24.529271301175	22.3982753603275	22.7915146835938	Gm01	51393214	51394727	-	Glyma.01G165400	--	GO:0009617|response to bacterium; GO:0009682|induced systemic resistance; GO:0009723|response to ethylene	--	--	--	--	957	XP_003517170.1	XP_003517170.1 thaumatin-like protein 1 [Glycine max]	sp|A0A1P8B554|THLP1_ARATH	sp|A0A1P8B554|THLP1_ARATH Thaumatin-like protein 1 OS=Arabidopsis thaliana GN=TLP1 PE=2 SV=1	_	_	_	_	_	PF00314.14|Thaumatin|Thaumatin family|Glyma.01G165400.1|m.2405:37-243
Glyma.01G165600	7.36442511957311	2.80979679854411	1.38693938482549	1.27889653756262e-20	3.1108562516954e-20	up	yes	7.13863471259376	7.83400155864081	7.12063908748476	2.74146529411464	2.99385805013577	2.69406705138191	Gm01	51414463	51415911	-	Glyma.01G165600	--	GO:0009617|response to bacterium; GO:0009682|induced systemic resistance; GO:0009723|response to ethylene	--	--	--	--	915	XP_006573555.1	XP_006573555.1 thaumatin-like protein 1 [Glycine max]	sp|A0A1P8B554|THLP1_ARATH	sp|A0A1P8B554|THLP1_ARATH Thaumatin-like protein 1 OS=Arabidopsis thaliana GN=TLP1 PE=2 SV=1	_	_	_	_	_	PF00314.14|Thaumatin|Thaumatin family|Glyma.01G165600.1|m.2408:32-247
Glyma.01G165900	9.66960052268598	0.664349905545613	3.84337823469738	6.99669873741671e-156	8.19881770104019e-155	up	yes	10.2650955471472	9.68500216930723	9.0587038516035	0.741939608515964	0.680740266763002	0.570369841357873	Gm01	51448318	51450285	-	Glyma.01G165900	--	--	--	--	--	--	1968	XP_003517171.1	XP_003517171.1 uncharacterized protein LOC100816188 [Glycine max]	_	_	_	_	_	_	_	PF00514.20|Arm|Armadillo/beta-catenin-like repeat|Glyma.01G165900.1|m.2412:182-214
Glyma.01G166000	130.344384103827	51.9884523734568	1.32589851452069	3.72932606056988e-46	1.46465827949196e-45	up	yes	139.170871414246	139.336136351566	112.526144545668	54.4716003759735	52.3990442828932	49.0947124615037	Gm01	51465147	51465623	-	Glyma.01G166000	--	--	GO:0005634|nucleus; GO:0009507|chloroplast; GO:0009536|plastid; GO:0009570|chloroplast stroma	--	--	--	477	XP_003517172.1	XP_003517172.1 chaperone protein dnaJ 11, chloroplastic [Glycine max]	sp|Q9FYB5|DNJ11_ARATH	sp|Q9FYB5|DNJ11_ARATH Chaperone protein dnaJ 11, chloroplastic OS=Arabidopsis thaliana GN=ATJ11 PE=1 SV=2	_	_	_	_	_	PF00226.28|DnaJ|DnaJ domain|Glyma.01G166000.1|m.2414:65-128
Glyma.01G166100	53.7624904486934	5.61345645048152	3.25733923203715	0	0	up	yes	57.2678687948449	53.2983090429764	50.7212935082589	5.20716589713035	5.56203987683544	6.07116357747876	Gm01	51475860	51480800	-	Glyma.01G166100	--	GO:0006952|defense response; GO:0007275|multicellular organism development; GO:0009738|abscisic acid-activated signaling pathway; GO:0018105|peptidyl-serine phosphorylation; GO:0035556|intracellular signal transduction; GO:0040008|regulation of growth; GO:0046777|protein autophosphorylation; GO:1900425|negative regulation of defense response to bacterium; GO:2000032|regulation of secondary shoot …	GO:0005634|nucleus; GO:0005737|cytoplasm; GO:0005886|plasma membrane	GO:0004674|protein serine/threonine kinase activity; GO:0004683|calmodulin-dependent protein kinase activity; GO:0005509|calcium ion binding; GO:0005516|calmodulin binding; GO:0005524|ATP binding; GO:0009931|calcium-dependent protein serine/threonine kinase activity	ko:K13412|CPK	ko04626|Plant-pathogen interaction; ko05145|Toxoplasmosis	1689	XP_006573556.1	XP_006573556.1 calcium-dependent protein kinase 28 [Glycine max]	sp|Q9FKW4|CDPKS_ARATH	sp|Q9FKW4|CDPKS_ARATH Calcium-dependent protein kinase 28 OS=Arabidopsis thaliana GN=CPK28 PE=1 SV=1	_	_	_	_	_	PF00069.22|Pkinase|Protein kinase domain|Glyma.01G166100.1|m.2415:102-360;PF07714.14|Pkinase_Tyr|Protein tyrosine kinase|Glyma.01G166100.1|m.2415:101-353;PF13202.3|EF-hand_5|EF hand|Glyma.01G166100.1|m.2415:408-430;PF13202.3|EF-hand_5|EF hand|Glyma.01G166100.1|m.2415:489-508;PF13202.3|EF-hand_5|EF hand|Glyma.01G166100.1|m.2415:520-541;PF13499.3|EF-hand_7|EF-hand domain pair|Glyma.01G166100.1|m.24…
Glyma.01G166300	0.855164229456061	7.10972961097631	-3.04077652951326	3.14369647826978e-73	1.77958626364342e-72	down	yes	0.688629227624161	0.957201172446714	0.919662288297307	7.41895366440322	7.14954494679448	6.76069022173122	Gm01	51510906	51512573	+	Glyma.01G166300	--	--	--	--	--	--	1032	XP_003517176.1	XP_003517176.1 uncharacterized protein LOC100818852 [Glycine max]	_	_	_	_	_	_	_	_
Glyma.01G166600	2.23265096770001	5.33749299257622	-1.25365758108709	9.63657302705455e-14	1.919461427762e-13	down	yes	2.23949168983656	2.39721040879787	2.06125080446559	6.23990234854452	4.68941504020875	5.08316158897538	Gm01	51552605	51554767	-	Glyma.01G166600	--	GO:0006281|DNA repair; GO:0006351|transcription, DNA-templated; GO:0006355|regulation of transcription, DNA-templated; GO:0009908|flower development; GO:0009909|regulation of flower development; GO:0030154|cell differentiation; GO:0043981|histone H4-K5 acetylation; GO:0048510|regulation of timing of transition from vegetative to reproductive phase; GO:0090239|regulation of histone H4 acetylation;…	GO:0005634|nucleus; GO:0005737|cytoplasm; GO:0035267|NuA4 histone acetyltransferase complex	--	ko:K11341|YEATS4,GAS41,YAF9	--	840	XP_003517178.1	XP_003517178.1 transcription initiation factor TFIID subunit 14b [Glycine max]	sp|Q9FH40|TA14B_ARATH	sp|Q9FH40|TA14B_ARATH Transcription initiation factor TFIID subunit 14b OS=Arabidopsis thaliana GN=TAF14B PE=1 SV=1	_	_	_	_	_	PF03366.13|YEATS|YEATS family|Glyma.01G166600.1|m.2423:75-154
Glyma.01G167000	0.0152791830690603	1.70264138809812	-6.08212944365632	1.81712200944307e-09	3.11932037315384e-09	down	yes	0.045837549207181	0	0	1.76523553281194	1.31549179594421	2.0271968355382	Gm01	51603995	51604450	+	Glyma.01G167000	--	GO:0009734|auxin-activated signaling pathway; GO:0040008|regulation of growth	--	--	ko:K14488|SAUR	ko04075|Plant hormone signal transduction	456	XP_006573558.1	XP_006573558.1 auxin-responsive protein SAUR50 [Glycine max]	sp|O65695|SAU50_ARATH	sp|O65695|SAU50_ARATH Auxin-responsive protein SAUR50 OS=Arabidopsis thaliana GN=SAUR50 PE=1 SV=1	_	_	_	_	_	PF02519.11|Auxin_inducible|Auxin responsive protein|Glyma.01G167000.1|m.2426:74-150
Glyma.01G167200	0.204641638501039	0.649948765603981	-1.62042405398206	6.80641776536421e-06	1.01168625656753e-05	down	yes	0.309145431209226	0.0782795185346132	0.226499965759279	0.619857849193164	0.591477635756992	0.738510811861788	Gm01	51609690	51612951	-	Glyma.01G167200	--	--	--	--	--	--	2265	XP_014631229.1	XP_014631229.1 filament-like plant protein 4 [Glycine max]	sp|O65649|FPP5_ARATH	sp|O65649|FPP5_ARATH Filament-like plant protein 5 OS=Arabidopsis thaliana GN=FPP5 PE=2 SV=2	_	_	_	_	_	PF05911.8|FPP|Filament-like plant protein, long coiled-coil|Glyma.01G167200.1|m.2427:95-505;PF05911.8|FPP|Filament-like plant protein, long coiled-coil|Glyma.01G167200.1|m.2427:502-676
Glyma.01G167800	7.05410315624735	2.90802628306374	1.27551353277525	2.66420867402675e-05	3.84959219877506e-05	up	yes	7.88660499414664	6.62541381327433	6.65029066132107	3.63994303665097	2.12914783269489	2.95498797984537	Gm01	51640129	51640344	+	Glyma.01G167800	--	--	--	--	--	--	216	KRH76679.1	KRH76679.1 hypothetical protein GLYMA_01G167800 [Glycine max]	_	_	_	_	_	_	_	_
Glyma.01G168400	1.98411540657845	9.09259842878666	-2.19052952992907	2.76286904034467e-25	7.47501615146791e-25	down	yes	2.54505273214586	2.0560686270916	1.35122486049788	7.56547745885708	9.22071140701209	10.4916064204908	Gm01	51714364	51716325	+	Glyma.01G168400	--	--	--	--	--	--	579	NP_001238378.2	NP_001238378.2 glyoxalase GLYI-2 [Glycine max]	_	_	_	_	_	_	_	PF00903.22|Glyoxalase|Glyoxalase/Bleomycin resistance protein/Dioxygenase superfamily|Glyma.01G168400.1|m.2444:19-141
Glyma.01G168500	6.6890889745843	13.9941539905468	-1.06381801251835	3.45522313297252e-17	7.69581560341447e-17	down	yes	6.49654346060695	6.82286096972829	6.74786249341767	12.8508259178133	13.5464841660908	15.5851518877362	Gm01	51718943	51721278	+	Glyma.01G168500	--	GO:0006351|transcription, DNA-templated; GO:0006355|regulation of transcription, DNA-templated; GO:0010100|negative regulation of photomorphogenesis	GO:0005634|nucleus	GO:0008270|zinc ion binding	--	--	555	XP_003517191.1	XP_003517191.1 B-box zinc finger protein 18 [Glycine max]	sp|C0SVM5|BBX19_ARATH	sp|C0SVM5|BBX19_ARATH B-box zinc finger protein 19 OS=Arabidopsis thaliana GN=BBX19 PE=1 SV=1	_	_	_	_	_	PF00643.21|zf-B_box|B-box zinc finger|Glyma.01G168500.2|m.2445:3-42;PF00643.21|zf-B_box|B-box zinc finger|Glyma.01G168500.2|m.2445:52-90
Glyma.01G168900	18.6986884452797	8.37647413226757	1.15757212249217	2.88690210737708e-51	1.2273785754569e-50	up	yes	17.827960628677	18.3661574327496	19.9019472744126	8.32290846489575	7.97482068144647	8.83169325046048	Gm01	51748822	51755020	+	Glyma.01G168900	--	--	--	GO:0003677|DNA binding; GO:0046872|metal ion binding	--	--	4107	XP_006573570.1	XP_006573570.1 zinc finger CCCH domain-containing protein 44 [Glycine max]	sp|Q9SD34|C3H44_ARATH	sp|Q9SD34|C3H44_ARATH Zinc finger CCCH domain-containing protein 44 OS=Arabidopsis thaliana GN=At3g51120 PE=2 SV=3	_	_	_	_	_	PF03126.15|Plus-3|Plus-3 domain|Glyma.01G168900.1|m.2449:432-535;PF02201.15|SWIB|SWIB/MDM2 domain|Glyma.01G168900.1|m.2449:302-375;PF02213.13|GYF|GYF domain|Glyma.01G168900.1|m.2449:740-783
Glyma.01G169000	109.060625650363	15.0146378821779	2.85986048942671	0	0	up	yes	107.807116495643	108.637630440205	110.737130015241	15.3091955329939	14.3784257488913	15.3562923646484	Gm01	51759520	51762949	+	Glyma.01G169000	--	--	--	GO:0003677|DNA binding; GO:0046872|metal ion binding	--	--	1965	XP_006573568.1	XP_006573568.1 zinc finger CCCH domain-containing protein 44 isoform X1 [Glycine max]	sp|Q9SD34|C3H44_ARATH	sp|Q9SD34|C3H44_ARATH Zinc finger CCCH domain-containing protein 44 OS=Arabidopsis thaliana GN=At3g51120 PE=2 SV=3	_	_	_	_	_	PF02213.13|GYF|GYF domain|Glyma.01G169000.1|m.2451:263-306
Glyma.01G169100	36.0575540722294	7.21302979711807	2.3200255627704	5.03971230155951e-216	8.39862693658827e-215	up	yes	36.4636331561412	36.451537478109	35.257491582438	7.70646622387609	6.91460298490917	7.01802018256894	Gm01	51765581	51771384	+	Glyma.01G169100	--	--	GO:0016021|integral component of membrane	--	--	--	2004	XP_003517195.1	XP_003517195.1 transmembrane and coiled-coil domain-containing protein 4 isoform X1 [Glycine max]	sp|Q5TGY1|TMCO4_HUMAN	sp|Q5TGY1|TMCO4_HUMAN Transmembrane and coiled-coil domain-containing protein 4 OS=Homo sapiens GN=TMCO4 PE=2 SV=1	_	_	_	_	_	PF05277.9|DUF726|Protein of unknown function (DUF726)|Glyma.01G169100.1|m.2452:305-653
Glyma.01G169200	10.5715461647114	30.9625062125631	-1.54943767878959	4.31525933162136e-88	2.87876078872759e-87	down	yes	11.2003518492989	10.4228572110864	10.0914294337488	28.8414091110052	32.9511999264187	31.0949096002653	Gm01	51774719	51777712	-	Glyma.01G169200	--	GO:0009699|phenylpropanoid biosynthetic process; GO:0009809|lignin biosynthetic process; GO:0010224|response to UV-B	GO:0005783|endoplasmic reticulum; GO:0016020|membrane; GO:0016021|integral component of membrane	GO:0004497|monooxygenase activity; GO:0005506|iron ion binding; GO:0016709|oxidoreductase activity, acting on paired donors, with incorporation or reduction of molecular oxygen, NAD(P)H as one donor, and incorporation of one atom of oxygen; GO:0020037|heme binding	ko:K09755|CYP84A,F5H	ko00940|Phenylpropanoid biosynthesis; ko01100|Metabolic pathways; ko01110|Biosynthesis of secondary metabolites	1548	XP_003517196.1	XP_003517196.1 cytochrome P450 84A1-like [Glycine max]	sp|Q42600|C84A1_ARATH	sp|Q42600|C84A1_ARATH Cytochrome P450 84A1 OS=Arabidopsis thaliana GN=CYP84A1 PE=1 SV=1	_	_	_	_	_	PF00067.19|p450|Cytochrome P450|Glyma.01G169200.1|m.2453:36-495
Glyma.01G169500	0.0847938996612989	1.19680262514604	-3.67025171031689	2.31516093863274e-20	5.59440411079093e-20	down	yes	0.123826554730299	0.0900320461142006	0.0405230981393972	1.4638633471704	1.15297764358586	0.973566884681853	Gm01	51810384	51811649	-	Glyma.01G169500	--	--	--	--	--	--	1266	XP_003516553.2	XP_003516553.2 receptor-like protein 43 [Glycine max]	_	_	_	_	_	_	_	PF13855.3|LRR_8|Leucine rich repeat|Glyma.01G169500.1|m.2456:154-212;PF13855.3|LRR_8|Leucine rich repeat|Glyma.01G169500.1|m.2456:225-283;PF00560.30|LRR_1|Leucine Rich Repeat|Glyma.01G169500.1|m.2456:108-129;PF00560.30|LRR_1|Leucine Rich Repeat|Glyma.01G169500.1|m.2456:155-177
Glyma.01G169800	11.8075456152877	3.18966221020849	1.88493892116258	1.15221849755521e-80	7.11119378245797e-80	up	yes	11.5879747936739	12.0914823010069	11.7431797511823	3.08346979297675	3.48675547907207	2.99876135857666	Gm01	51834996	51842029	-	Glyma.01G169800	--	GO:0006807|nitrogen compound metabolic process; GO:0009853|photorespiration; GO:0019516|lactate oxidation; GO:0022904|respiratory electron transport chain	GO:0005739|mitochondrion	GO:0004458|D-lactate dehydrogenase (cytochrome) activity; GO:0047545|2-hydroxyglutarate dehydrogenase activity; GO:0051990|(R)-2-hydroxyglutarate dehydrogenase activity; GO:0071949|FAD binding	ko:K18204|D2HGDH	--	1902	XP_003516554.1	XP_003516554.1 D-2-hydroxyglutarate dehydrogenase, mitochondrial [Glycine max]	sp|O23240|D2HDH_ARATH	sp|O23240|D2HDH_ARATH D-2-hydroxyglutarate dehydrogenase, mitochondrial OS=Arabidopsis thaliana GN=D2HGDH PE=1 SV=3	_	_	_	_	_	PF02913.16|FAD-oxidase_C|FAD linked oxidases, C-terminal domain|Glyma.01G169800.1|m.2462:387-626;PF01565.20|FAD_binding_4|FAD binding domain|Glyma.01G169800.1|m.2462:211-346
Glyma.01G170100	6.71942375597414	2.3660504572266	1.50191749822129	1.37755716258808e-21	3.43199251747799e-21	up	yes	7.18881147450425	6.17364254041666	6.7958172530015	2.09199038274903	2.71614837867788	2.2900126102529	Gm01	51863309	51864471	-	Glyma.01G170100	--	GO:0046085|adenosine metabolic process	GO:0005739|mitochondrion	GO:0000179|rRNA (adenine-N6,N6-)-dimethyltransferase activity; GO:0003723|RNA binding	ko:K14191|DIM1	--	1038	XP_003516557.1	XP_003516557.1 ribosomal RNA small subunit methyltransferase, mitochondrial isoform X2 [Glycine max]	sp|Q9FK02|DIM1B_ARATH	sp|Q9FK02|DIM1B_ARATH Ribosomal RNA small subunit methyltransferase, mitochondrial OS=Arabidopsis thaliana GN=DIM1B PE=1 SV=1	_	_	_	_	_	PF00398.17|RrnaAD|Ribosomal RNA adenine dimethylase|Glyma.01G170100.1|m.2466:38-253;PF13649.3|Methyltransf_25|Methyltransferase domain|Glyma.01G170100.1|m.2466:68-136;PF08241.9|Methyltransf_11|Methyltransferase domain|Glyma.01G170100.1|m.2466:69-136;PF05175.11|MTS|Methyltransferase small domain|Glyma.01G170100.1|m.2466:64-142;PF06325.10|PrmA|Ribosomal protein L11 methyltransferase (PrmA)|Glyma.01…
Glyma.01G170300	131.898068474868	361.222014685473	-1.45339294611553	1.70886374813344e-103	1.31927803207712e-102	down	yes	139.173406429182	124.272663512586	132.248135482835	385.069015178363	348.020421308508	350.576607569548	Gm01	51879184	51882028	-	Glyma.01G170300	--	GO:0006662|glycerol ether metabolic process; GO:0045454|cell redox homeostasis	GO:0005737|cytoplasm	GO:0015035|protein disulfide oxidoreductase activity	ko:K03671|trxA	ko04621|NOD-like receptor signaling pathway; ko05418|Fluid shear stress and atherosclerosis	363	NP_001237535.2	NP_001237535.2 thioredoxin h1 [Glycine max]	sp|Q43636|TRXH_RICCO	sp|Q43636|TRXH_RICCO Thioredoxin H-type OS=Ricinus communis PE=3 SV=1	_	_	_	_	_	PF00085.17|Thioredoxin|Thioredoxin|Glyma.01G170300.1|m.2471:12-114
Glyma.01G171100	0.199225818574853	2.77912874931916	-3.7366817353272	1.73335010613955e-30	5.21078547696157e-30	down	yes	0.125915195412497	0.368745709620343	0.10301655069172	2.85682276198424	2.62992697197201	2.85063651400122	Gm01	51947053	51949729	-	Glyma.01G171100	--	GO:0006979|response to oxidative stress; GO:0009809|lignin biosynthetic process; GO:0042744|hydrogen peroxide catabolic process	GO:0005576|extracellular region	GO:0004601|peroxidase activity; GO:0020037|heme binding; GO:0046872|metal ion binding	ko:K00430|E1.11.1.7	ko00940|Phenylpropanoid biosynthesis; ko01100|Metabolic pathways; ko01110|Biosynthesis of secondary metabolites	996	XP_003517206.1	XP_003517206.1 peroxidase 72 [Glycine max]	sp|Q9FJZ9|PER72_ARATH	sp|Q9FJZ9|PER72_ARATH Peroxidase 72 OS=Arabidopsis thaliana GN=PER72 PE=1 SV=1	_	_	_	_	_	PF00141.20|peroxidase|Peroxidase|Glyma.01G171100.1|m.2498:46-294
Glyma.01G171300	3.66732546196209	0.294698874397143	3.59320079240598	5.14184644860975e-49	2.11207931058925e-48	up	yes	3.41637287352749	3.72325659087725	3.86234692148153	0.294587664523561	0.24314955656079	0.346359402107079	Gm01	51969218	51970722	-	Glyma.01G171300	--	--	GO:0005783|endoplasmic reticulum; GO:0016021|integral component of membrane	GO:0005524|ATP binding; GO:0016887|ATPase activity	ko:K08900|BCS1	--	1398	XP_003517207.1	XP_003517207.1 AAA-ATPase At2g18193 [Glycine max]	sp|Q8GW96|AATP3_ARATH	sp|Q8GW96|AATP3_ARATH AAA-ATPase At2g18193 OS=Arabidopsis thaliana GN=At2g18193 PE=2 SV=1	_	_	_	_	_	PF00004.26|AAA|ATPase family associated with various cellular activities (AAA)|Glyma.01G171300.1|m.2500:247-384;PF14363.3|AAA_assoc|Domain associated at C-terminal with AAA|Glyma.01G171300.1|m.2500:40-136;PF07728.11|AAA_5|AAA domain (dynein-related subfamily)|Glyma.01G171300.1|m.2500:247-374;PF00910.19|RNA_helicase|RNA helicase|Glyma.01G171300.1|m.2500:247-312
Glyma.01G171700	4.60339293635795	0.778650299354421	2.54837054406282	4.73373363128424e-21	1.16502650956901e-20	up	yes	3.79058358465728	4.42606881229851	5.59352641211806	0.71470247163946	0.910219874080637	0.711028552343166	Gm01	52005393	52006073	-	Glyma.01G171700	--	--	--	--	--	--	681	XP_006573572.2	XP_006573572.2 uncharacterized protein LOC102670210 [Glycine max]	_	_	_	_	_	_	_	_
Glyma.01G171900	1.42536074293886	17.7048678952863	-3.62547543309606	5.95188462901168e-212	9.69833569596357e-211	down	yes	1.3628182454098	1.26058758394158	1.65267639946521	16.8130702169116	18.2828998677062	18.018633601241	Gm01	52022705	52025003	-	Glyma.01G171900	--	GO:0009845|seed germination; GO:0046355|mannan catabolic process	GO:0005576|extracellular region; GO:0071944|cell periphery	GO:0016985|mannan endo-1,4-beta-mannosidase activity	ko:K19355|MAN	ko00051|Fructose and mannose metabolism	1296	XP_003517214.1	XP_003517214.1 mannan endo-1,4-beta-mannosidase 7 [Glycine max]	sp|Q9FJZ3|MAN7_ARATH	sp|Q9FJZ3|MAN7_ARATH Mannan endo-1,4-beta-mannosidase 7 OS=Arabidopsis thaliana GN=MAN7 PE=2 SV=1	_	_	_	_	_	PF00150.15|Cellulase|Cellulase (glycosyl hydrolase family 5)|Glyma.01G171900.2|m.2505:66-328
Glyma.01G172000	52.8442391116168	2.74032395002734	4.26434572266372	0	0	up	yes	52.5019302745207	52.1360402020492	53.8947468582804	2.7986747375623	2.83688665560144	2.58541045691828	Gm01	52034364	52037048	-	Glyma.01G172000	--	--	--	--	--	--	1311	XP_003517215.1	XP_003517215.1 uncharacterized protein LOC100792599 [Glycine max]	_	_	_	_	_	_	_	_
Glyma.01G172100	35.7548340275019	3.75260295113351	3.24873878439795	2.44076378649965e-82	1.53384468224175e-81	up	yes	33.7975529487615	35.2902805629275	38.1766685708168	4.87150271070581	3.6833770286438	2.70292911405093	Gm01	52045371	52045712	-	Glyma.01G172100	--	--	--	--	--	--	342	XP_003517217.1	XP_003517217.1 uncharacterized protein LOC100793661 [Glycine max]	_	_	_	_	_	_	_	_
Glyma.01G172200	0.930439335100895	4.54161036500917	-2.27497027483488	8.82014913971621e-67	4.62943648799939e-66	down	yes	0.764045354767934	0.851445518697312	1.17582713183744	4.50170670138296	4.6580902728413	4.46503412080326	Gm01	52049187	52055409	-	Glyma.01G172200	--	GO:0006898|receptor-mediated endocytosis	GO:0031982|vesicle	--	--	--	4218	XP_006573573.1	XP_006573573.1 auxilin-like protein 1 [Glycine max]	sp|Q9FWS1|AUL1_ARATH	sp|Q9FWS1|AUL1_ARATH Auxilin-like protein 1 OS=Arabidopsis thaliana GN=AUL1 PE=2 SV=2	_	_	_	_	_	_
Glyma.01G172600	32.9975737479399	9.54397604147497	1.78862393175511	8.62798779833524e-95	6.17029141925767e-94	up	yes	32.7834750053817	32.3427974004566	33.8664488379814	9.21314735474755	9.96639677880243	9.45238399087494	Gm01	52090265	52091822	-	Glyma.01G172600	--	--	--	GO:0047526|2'-hydroxyisoflavone reductase activity	--	--	957	NP_001236037.2	NP_001236037.2 NADPH:isoflavone reductase [Glycine max]	sp|P52575|IFR_MEDSA	sp|P52575|IFR_MEDSA Isoflavone reductase OS=Medicago sativa GN=IFR PE=1 SV=1	_	_	_	_	_	PF05368.10|NmrA|NmrA-like family|Glyma.01G172600.1|m.2519:7-248;PF13460.3|NAD_binding_10|NAD(P)H-binding|Glyma.01G172600.1|m.2519:13-216;PF01073.16|3Beta_HSD|3-beta hydroxysteroid dehydrogenase/isomerase family|Glyma.01G172600.1|m.2519:8-93
Glyma.01G172700	20.3927249846783	2.38547211722636	3.09037992515922	5.87108605540981e-110	4.81521272554946e-109	up	yes	18.3457349541156	19.8602508996462	22.972189100273	2.37035251551853	2.61845509859372	2.16760873756682	Gm01	52119514	52124644	-	Glyma.01G172700	--	--	GO:0005737|cytoplasm	GO:0016491|oxidoreductase activity	--	--	924	XP_003517219.1	XP_003517219.1 isoflavone reductase homolog TP7 [Glycine max]	sp|E1U332|ALL12_OLEEU	sp|E1U332|ALL12_OLEEU Isoflavone reductase-like protein OS=Olea europaea PE=1 SV=1	_	_	_	_	_	PF05368.10|NmrA|NmrA-like family|Glyma.01G172700.1|m.2521:7-296;PF13460.3|NAD_binding_10|NAD(P)H-binding|Glyma.01G172700.1|m.2521:11-205;PF01370.18|Epimerase|NAD dependent epimerase/dehydratase family|Glyma.01G172700.1|m.2521:7-87;PF01073.16|3Beta_HSD|3-beta hydroxysteroid dehydrogenase/isomerase family|Glyma.01G172700.1|m.2521:8-85
Glyma.01G173300	5.71487939598118	19.8897568363292	-1.79743359607283	2.49162390576744e-88	1.66573879077523e-87	down	yes	5.59171087456627	6.11576659686862	5.43716071650865	20.863673493595	19.6365821519714	19.1690148634213	Gm01	52152820	52155745	-	Glyma.01G173300	--	GO:0005975|carbohydrate metabolic process	--	GO:0030246|carbohydrate binding; GO:0047938|glucose-6-phosphate 1-epimerase activity	ko:K01792|E5.1.3.15	ko00010|Glycolysis / Gluconeogenesis; ko01100|Metabolic pathways; ko01110|Biosynthesis of secondary metabolites; ko01120|Microbial metabolism in diverse environments; ko01130|Biosynthesis of antibiotics	1104	NP_001341791.1	NP_001341791.1 putative glucose-6-phosphate 1-epimerase [Glycine max]	sp|Q40784|AAPC_CENCI	sp|Q40784|AAPC_CENCI Putative glucose-6-phosphate 1-epimerase OS=Cenchrus ciliaris PE=2 SV=1	_	_	_	_	_	PF01263.17|Aldose_epim|Aldose 1-epimerase|Glyma.01G173300.2|m.2533:89-333
Glyma.01G173400	1.25609924207222	5.67742350482296	-2.16738474267399	5.51439398238215e-44	2.09321026340826e-43	down	yes	1.37088225869625	1.35830755168899	1.03910791583142	5.09880909499124	5.78572780623613	6.14773361324151	Gm01	52155983	52157512	+	Glyma.01G173400	--	--	--	--	--	--	1296	XP_006573576.1	XP_006573576.1 probable E3 ubiquitin-protein ligase HERC3 [Glycine max]	_	_	_	_	_	_	_	PF00415.15|RCC1|Regulator of chromosome condensation (RCC1) repeat|Glyma.01G173400.1|m.2534:73-123;PF00415.15|RCC1|Regulator of chromosome condensation (RCC1) repeat|Glyma.01G173400.1|m.2534:127-176;PF00415.15|RCC1|Regulator of chromosome condensation (RCC1) repeat|Glyma.01G173400.1|m.2534:180-269;PF00415.15|RCC1|Regulator of chromosome condensation (RCC1) repeat|Glyma.01G173400.1|m.2534:334-376;…
Glyma.01G173800	13.428742308973	0.753606157955116	4.13742557964146	5.13905745262581e-35	1.67810628188216e-34	up	yes	13.1858348628909	12.9300807232372	14.1703113407909	0.457974484296845	0.716307983601952	1.08653600596655	Gm01	52180090	52183645	-	Glyma.01G173800	--	--	--	GO:0004842|ubiquitin-protein transferase activity	--	--	2289	XP_003516568.2	XP_003516568.2 U-box domain-containing protein 5 [Glycine max]	sp|O23225|PUB5_ARATH	sp|O23225|PUB5_ARATH U-box domain-containing protein 5 OS=Arabidopsis thaliana GN=PUB5 PE=3 SV=3	_	_	_	_	_	PF04564.12|U-box|U-box domain|Glyma.01G173800.1|m.2539:272-340;PF05804.9|KAP|Kinesin-associated protein (KAP)|Glyma.01G173800.1|m.2539:485-655
Glyma.01G173900	4.24560345389162	51.7870999572143	-3.60543569697085	5.40670555754384e-104	4.19098726112536e-103	down	yes	4.23015096969128	3.437509265446	5.06915012653759	59.457355235417	49.8934716968404	46.0104729393854	Gm01	52204260	52206217	+	Glyma.01G173900	--	GO:0006351|transcription, DNA-templated; GO:0006355|regulation of transcription, DNA-templated	GO:0005634|nucleus	GO:0003677|DNA binding	--	--	210	KRH76780.1	KRH76780.1 hypothetical protein GLYMA_01G173900 [Glycine max]	sp|Q8GW75|RADL5_ARATH	sp|Q8GW75|RADL5_ARATH Protein RADIALIS-like 5 OS=Arabidopsis thaliana GN=RL5 PE=3 SV=1	_	_	_	_	_	_
Glyma.01G174000	29.2143040409646	7.1291405574372	2.03334635670224	1.45658936198965e-169	1.86958805148042e-168	up	yes	28.9526628992267	29.2071424367031	29.4831067869641	7.06591812993079	7.20730050626406	7.11420303611674	Gm01	52207867	52213246	+	Glyma.01G174000	--	GO:0007005|mitochondrion organization	GO:0005739|mitochondrion; GO:0005743|mitochondrial inner membrane; GO:0016021|integral component of membrane; GO:0042645|mitochondrial nucleoid	GO:0005524|ATP binding	ko:K17681|ATAD3A_B	--	1881	XP_003516569.1	XP_003516569.1 ATPase family AAA domain-containing protein 3-B [Glycine max]	sp|Q20748|ATAD3_CAEEL	sp|Q20748|ATAD3_CAEEL ATPase family AAA domain-containing protein 3 OS=Caenorhabditis elegans GN=atad-3 PE=1 SV=2	_	_	_	_	_	PF12037.5|DUF3523|Domain of unknown function (DUF3523)|Glyma.01G174000.1|m.2540:52-317;PF00004.26|AAA|ATPase family associated with various cellular activities (AAA)|Glyma.01G174000.1|m.2540:389-516
Glyma.01G175000	0.0222728414986635	0.868328616547199	-4.76636829627302	1.51182827415385e-23	3.93877667161809e-23	down	yes	0	0.0398882136065015	0.0269303108894891	0.904048844198576	0.892186561868727	0.808750443574295	Gm01	52269654	52273312	+	Glyma.01G175000	--	GO:0007166|cell surface receptor signaling pathway; GO:0009738|abscisic acid-activated signaling pathway; GO:0009845|seed germination; GO:0019722|calcium-mediated signaling; GO:0048364|root development	GO:0005622|intracellular; GO:0005886|plasma membrane; GO:0016021|integral component of membrane	GO:0004672|protein kinase activity; GO:0004675|transmembrane receptor protein serine/threonine kinase activity; GO:0005524|ATP binding	--	--	1905	XP_006573581.1	XP_006573581.1 proline-rich receptor-like protein kinase PERK4 [Glycine max]	sp|Q9ZNQ8|PERK4_ARATH	sp|Q9ZNQ8|PERK4_ARATH Proline-rich receptor-like protein kinase PERK4 OS=Arabidopsis thaliana GN=PERK4 PE=1 SV=1	_	_	_	_	_	PF07714.14|Pkinase_Tyr|Protein tyrosine kinase|Glyma.01G175000.2|m.2554:296-496;PF00069.22|Pkinase|Protein kinase domain|Glyma.01G175000.2|m.2554:292-499
Glyma.01G175200	0.747238967897203	5.19121937333026	-2.78002932830718	7.60543041265263e-60	3.63783411951766e-59	down	yes	0.791403291194896	0.869396502863573	0.580917109633141	4.6368701103834	5.39156128002274	5.54522672958463	Gm01	52284253	52288082	+	Glyma.01G175200	--	GO:0006810|transport	GO:0016021|integral component of membrane	--	--	--	1413	XP_003517231.1	XP_003517231.1 sulfite exporter TauE/SafE family protein 3 [Glycine max]	sp|Q8L7A0|TAUE3_ARATH	sp|Q8L7A0|TAUE3_ARATH Sulfite exporter TauE/SafE family protein 3 OS=Arabidopsis thaliana GN=At2g25737 PE=2 SV=1	_	_	_	_	_	PF01925.16|TauE|Sulfite exporter TauE/SafE|Glyma.01G175200.1|m.2562:86-198;PF01925.16|TauE|Sulfite exporter TauE/SafE|Glyma.01G175200.1|m.2562:334-438
Glyma.01G175300	7.33784892368974	2.78493112087649	1.39450923475759	2.10673236580056e-33	6.68424944969478e-33	up	yes	6.72988940024278	7.18153392330421	8.10212344752222	2.57610647416975	2.86523193440781	2.9134549540519	Gm01	52295399	52301276	+	Glyma.01G175300	--	GO:0006344|maintenance of chromatin silencing; GO:0006346|methylation-dependent chromatin silencing; GO:0006349|regulation of gene expression by genetic imprinting; GO:0006351|transcription, DNA-templated; GO:0009294|DNA mediated transformation; GO:0032197|transposition, RNA-mediated; GO:0044030|regulation of DNA methylation; GO:0051574|positive regulation of histone H3-K9 methylation; GO:0090241…	GO:0000786|nucleosome; GO:0005634|nucleus	GO:0003677|DNA binding; GO:0003678|DNA helicase activity; GO:0005524|ATP binding; GO:0016887|ATPase activity	ko:K19001|HELLS,DDM1	--	2289	XP_006573583.1	XP_006573583.1 ATP-dependent DNA helicase DDM1 [Glycine max]	sp|Q9XFH4|DDM1_ARATH	sp|Q9XFH4|DDM1_ARATH ATP-dependent DNA helicase DDM1 OS=Arabidopsis thaliana GN=DDM1 PE=1 SV=1	_	_	_	_	_	PF00176.20|SNF2_N|SNF2 family N-terminal domain|Glyma.01G175300.1|m.2563:149-494;PF00271.28|Helicase_C|Helicase conserved C-terminal domain|Glyma.01G175300.1|m.2563:521-630;PF11496.5|HDA2-3|Class II histone deacetylase complex subunits 2 and 3|Glyma.01G175300.1|m.2563:439-663;PF04851.12|ResIII|Type III restriction enzyme, res subunit|Glyma.01G175300.1|m.2563:191-354
Glyma.01G175800	11.9258574603074	1.53703523432918	2.94772425172663	1.16841370609757e-28	3.38720066901418e-28	up	yes	15.0430502398112	10.7072657024179	10.0272564386932	1.70179154960305	1.57540108411259	1.33391306927189	Gm01	52364637	52364966	-	Glyma.01G175800	--	--	--	--	--	--	330	KHN36127.1	KHN36127.1 hypothetical protein glysoja_003250 [Glycine soja]	_	_	_	_	_	_	_	_
Glyma.01G175900	9.86024060782206	21.4489296184659	-1.12042095663851	1.6598909225742e-28	4.79664773307685e-28	down	yes	10.1638469000275	9.97387978503225	9.44299513840644	21.7710878644273	21.5335887828407	21.0421122081296	Gm01	52366928	52370346	-	Glyma.01G175900	--	GO:0016226|iron-sulfur cluster assembly	--	--	--	--	546	XP_025983745.1	XP_025983745.1 uncharacterized protein LOC100500284 isoform X1 [Glycine max]	sp|A8MR89|AEL1_ARATH	sp|A8MR89|AEL1_ARATH Protein AE7-like 1 OS=Arabidopsis thaliana GN=AEL1 PE=3 SV=1	_	_	_	_	_	PF01883.16|DUF59|Domain of unknown function DUF59|Glyma.01G175900.1|m.2570:68-130
[truncated: 16,705 more rows]
