# Supplementary material for: Digital gene expression profiling of the transcriptional response to Sclerotinia sclerotiorum and its antagonistic bacterium Bacillus amyloliquefaciens in soybean
Source: Front Microbiol. 2022 Nov 2;13:1025771. doi: 10.3389/fmicb.2022.1025771 (PMC9666723; doi:10.3389/fmicb.2022.1025771)
Supplement: Supplementary file 2 [file Data_Sheet_2.ZIP]

Archive with 14 entries (13 files):
- ╕╜╝■9-21/
- ╕╜╝■9-21/Table S10 Differentially expressed genes in Gm-Ba-Ss vs Gm-Ba.xls
- ╕╜╝■9-21/Table S11 GO enrichment of differentially expressed genes in Gm-Ss vs Gm.xls
- ╕╜╝■9-21/Table S12 GO enrichment of differentially expressed genes in Gm-Ba vs Gm.xls
- ╕╜╝■9-21/Table S13 GO enrichment of differentially expressed genes in Gm-Ba-Ss vs Gm.xls
- ╕╜╝■9-21/Table S14 GO enrichment of differentially expressed genes in Gm-Ba-Ss vs Gm-Ss.xls
- ╕╜╝■9-21/Table S15 GO enrichment of differentially expressed genes in Gm-Ba-Ss vs Gm-Ba.xls
- ╕╜╝■9-21/Table S16 KEGG enrichment of differentially expressed genes in Gm-Ss vs Gm.xls
- ╕╜╝■9-21/Table S17 KEGG enrichment of differentially expressed genes in Gm-Ba vs Gm.xls
- ╕╜╝■9-21/Table S18 KEGG enrichment of differentially expressed genes in Gm-Ba-Ss vs Gm.xls
- ╕╜╝■9-21/Table S19 KEGG enrichment of differentially expressed genes in Gm-Ba-Ss vs Gm-Ss.xls
- ╕╜╝■9-21/Table S20 KEGG enrichment of differentially expressed genes in Gm-Ba-Ss vs Gm-Ba.xls
- ╕╜╝■9-21/Table S21 FPKM value of candidate genes proposed though genome-wide association and epistatic studies.xlsx
- ╕╜╝■9-21/Table S9 Differentially expressed genes in Gm-Ba-Ss vs Gm-Ss.xls
