# Supplementary material for: Digital gene expression profiling of the transcriptional response to Sclerotinia sclerotiorum and its antagonistic bacterium Bacillus amyloliquefaciens in soybean
Source: Front Microbiol. 2022 Nov 2;13:1025771. doi: 10.3389/fmicb.2022.1025771 (PMC9666723; doi:10.3389/fmicb.2022.1025771)
Supplement: Supplementary file 2 [file Data_Sheet_2.ZIP › ╕╜╝■9-21/Table S10 Differentially expressed genes in Gm-Ba-Ss vs Gm-Ba.xls]

gene_id	expression_Gm-Ba-Ss	expression_Gm-Ba	log2FC(Gm-Ba-Ss/Gm-Ba)	pval	padj	regulate	significant	fpkm_Gm-Ba-Ss-1	fpkm_Gm-Ba-Ss-2	fpkm_Gm-Ba-Ss-3	fpkm_Gm-Ba-1	fpkm_Gm-Ba-2	fpkm_Gm-Ba-3	chr	start	end	strand	gene_name	gene_biotype	GO_biological_process	GO_cellular_component	GO_molecular_function	KEGG_genes	KEGG_pathways	gene_length	NR_tophit_name	NR_tophit_description	Swissprot_tophit_name	Swissprot_tophit_description	String_tophit_name	String_tophit_description	COG	KOG	NOG	Pfam
Glyma.01G000248	2.30966563915888	5.13270858166242	-1.14861153615579	4.25246622164694e-05	9.21208996478493e-05	down	yes	2.24985970691913	3.25407492598872	1.4250622845688	4.57725584030809	5.68040823856211	5.14046166611705	Gm01	59057	60641	-	Glyma.01G000248	--	GO:0009063|cellular amino acid catabolic process; GO:0009234|menaquinone biosynthetic process; GO:0042372|phylloquinone biosynthetic process; GO:0042550|photosystem I stabilization	GO:0016021|integral component of membrane; GO:0031969|chloroplast membrane	GO:0030976|thiamine pyrophosphate binding; GO:0046872|metal ion binding; GO:0070204|2-succinyl-5-enolpyruvyl-6-hydroxy-3-cyclohexene-1-carboxylic-acid synthase activity; GO:0070205|2-succinyl-6-hydroxy-2,4-cyclohexadiene-1-carboxylate synthase activity	--	--	288	XP_025984826.1	XP_025984826.1 protein PHYLLO, chloroplastic-like isoform X2 [Glycine max]	sp|Q15KI9|PHYLO_ARATH	sp|Q15KI9|PHYLO_ARATH Protein PHYLLO, chloroplastic OS=Arabidopsis thaliana GN=PHYLLO PE=2 SV=2	_	_	_	_	_	_
Glyma.01G000322	1.47778173521381	3.27604719239931	-1.14319030800836	1.99865601301501e-06	4.97777596252389e-06	down	yes	1.72180587136859	1.23733697092581	1.47420236334703	2.66263158326768	3.51555100581475	3.64995898811549	Gm01	77110	77700	-	Glyma.01G000322	--	GO:0009063|cellular amino acid catabolic process; GO:0009234|menaquinone biosynthetic process; GO:0042372|phylloquinone biosynthetic process; GO:0042550|photosystem I stabilization	GO:0016021|integral component of membrane; GO:0031969|chloroplast membrane	GO:0030976|thiamine pyrophosphate binding; GO:0046872|metal ion binding; GO:0070204|2-succinyl-5-enolpyruvyl-6-hydroxy-3-cyclohexene-1-carboxylic-acid synthase activity; GO:0070205|2-succinyl-6-hydroxy-2,4-cyclohexadiene-1-carboxylate synthase activity	ko:K14759|PHYLLO	ko00130|Ubiquinone and other terpenoid-quinone biosynthesis; ko01100|Metabolic pathways; ko01110|Biosynthesis of secondary metabolites	522	KHN32936.1	KHN32936.1 Protein PHYLLO, chloroplastic [Glycine soja]	sp|Q15KI9|PHYLO_ARATH	sp|Q15KI9|PHYLO_ARATH Protein PHYLLO, chloroplastic OS=Arabidopsis thaliana GN=PHYLLO PE=2 SV=2	_	_	_	_	_	_
Glyma.01G001800	0.315424390523579	0.670543564588269	-1.06436513304023	2.63154142283219e-05	5.83084566895274e-05	down	yes	0.289069140106563	0.357031337480534	0.300172693983641	0.670709828959114	0.635617188285359	0.705303676520333	Gm01	279688	282138	+	Glyma.01G001800	--	GO:0009846|pollen germination; GO:0009860|pollen tube growth; GO:0080092|regulation of pollen tube growth	GO:0005886|plasma membrane; GO:0016021|integral component of membrane; GO:0090406|pollen tube	GO:0004674|protein serine/threonine kinase activity; GO:0005524|ATP binding	--	--	1854	XP_014619018.1	XP_014619018.1 pollen receptor-like kinase 2 isoform X1 [Glycine max]	sp|Q84JQ4|PRK2_ARATH	sp|Q84JQ4|PRK2_ARATH Pollen receptor-like kinase 2 OS=Arabidopsis thaliana GN=PRK2 PE=1 SV=1	_	_	_	_	_	PF00069.22|Pkinase|Protein kinase domain|Glyma.01G001800.1|m.39:332-597;PF07714.14|Pkinase_Tyr|Protein tyrosine kinase|Glyma.01G001800.1|m.39:333-598;PF13855.3|LRR_8|Leucine rich repeat|Glyma.01G001800.1|m.39:117-177;PF08263.9|LRRNT_2|Leucine rich repeat N-terminal domain|Glyma.01G001800.1|m.39:24-65
Glyma.01G004100	22.4205637156212	7.20418544857701	1.63655746331433	6.73972251728472e-104	1.66945384215969e-102	up	yes	22.1252900428547	21.4602958803842	23.6761052236247	7.77656987345424	6.69209833782935	7.14388813444744	Gm01	421977	426504	+	Glyma.01G004100	--	GO:0015031|protein transport	--	--	ko:K19476|IST1	ko04144|Endocytosis	3195	XP_014619417.1	XP_014619417.1 uncharacterized protein LOC100791547 [Glycine max]	sp|Q54I39|IST1L_DICDI	sp|Q54I39|IST1L_DICDI IST1-like protein OS=Dictyostelium discoideum GN=DDB_G0289029 PE=3 SV=1	_	_	_	_	_	PF03398.11|Ist1|Regulator of Vps4 activity in the MVB pathway|Glyma.01G004100.1|m.81:12-176
Glyma.01G004800	56.7600104867839	11.2270721432219	2.33686282261627	2.54137059102487e-203	1.62286843201666e-201	up	yes	53.1748511909449	54.9083547814929	62.196825487914	11.8934710956278	11.2456268960707	10.5421184379673	Gm01	450191	455645	+	Glyma.01G004800	--	--	GO:0016021|integral component of membrane	GO:0004674|protein serine/threonine kinase activity; GO:0005524|ATP binding	--	--	2706	XP_006572924.1	XP_006572924.1 probable LRR receptor-like serine/threonine-protein kinase At4g29180 isoform X1 [Glycine max]	sp|C0LGR6|Y4291_ARATH	sp|C0LGR6|Y4291_ARATH Probable LRR receptor-like serine/threonine-protein kinase At4g29180 OS=Arabidopsis thaliana GN=At4g29180 PE=2 SV=2	_	_	_	_	_	PF12819.4|Malectin_like|Carbohydrate-binding protein of the ER|Glyma.01G004800.1|m.94:33-360;PF07714.14|Pkinase_Tyr|Protein tyrosine kinase|Glyma.01G004800.1|m.94:577-853;PF00069.22|Pkinase|Protein kinase domain|Glyma.01G004800.1|m.94:578-793;PF13855.3|LRR_8|Leucine rich repeat|Glyma.01G004800.1|m.94:417-476
Glyma.01G005200	4.94611827833422	2.32345662561529	1.08674196729447	2.50372527513063e-22	1.51203791015029e-21	up	yes	5.28857040175576	5.0591550924246	4.49062934082231	2.3994160022868	2.37468678817972	2.19626708637935	Gm01	515188	519179	+	Glyma.01G005200	--	GO:0006751|glutathione catabolic process; GO:0006805|xenobiotic metabolic process; GO:0009636|response to toxic substance	GO:0005773|vacuole; GO:0005774|vacuolar membrane; GO:0016021|integral component of membrane	GO:0016756|glutathione gamma-glutamylcysteinyltransferase activity; GO:0036374|glutathione hydrolase activity; GO:0102953|hypoglycin A gamma-glutamyl transpeptidase activity	ko:K18592|GGT1_5,CD224	ko00430|Taurine and hypotaurine metabolism; ko00460|Cyanoamino acid metabolism; ko00480|Glutathione metabolism; ko00590|Arachidonic acid metabolism; ko01100|Metabolic pathways	1881	XP_003516303.1	XP_003516303.1 glutathione hydrolase 3 [Glycine max]	sp|Q9M0G0|GAGT3_ARATH	sp|Q9M0G0|GAGT3_ARATH Glutathione hydrolase 3 OS=Arabidopsis thaliana GN=GGT3 PE=2 SV=1	_	_	_	_	_	PF01019.18|G_glu_transpept|Gamma-glutamyltranspeptidase|Glyma.01G005200.1|m.105:90-620
Glyma.01G006000	33.930291793069	1.73180125563553	4.28434704521316	2.12737916095768e-204	1.36945744415761e-202	up	yes	32.1311467272295	33.5025632403117	36.1571654116658	1.72758592307651	2.14394686524823	1.32387097858186	Gm01	588751	589563	+	Glyma.01G006000	--	--	--	--	--	--	564	NP_001237279.1	NP_001237279.1 uncharacterized protein LOC100306340 [Glycine max]	_	_	_	_	_	_	_	_
Glyma.01G007000	1.3297300191086	3.07811799369647	-1.20478557781288	3.19963882898469e-11	1.16224423402335e-10	down	yes	1.68804124206208	1.11303275378237	1.18811606148135	2.89298830348916	3.44661101757721	2.89475466002303	Gm01	686694	688219	-	Glyma.01G007000	--	--	--	--	--	--	1263	XP_003517637.1	XP_003517637.1 protein IQ-DOMAIN 14 [Glycine max]	_	_	_	_	_	_	_	PF13178.3|DUF4005|Protein of unknown function (DUF4005)|Glyma.01G007000.1|m.145:312-392;PF00612.24|IQ|IQ calmodulin-binding motif|Glyma.01G007000.1|m.145:122-141;PF00612.24|IQ|IQ calmodulin-binding motif|Glyma.01G007000.1|m.145:147-160
Glyma.01G007300	28.1489521118686	13.7557446844487	1.03251099009105	9.91059403467472e-49	1.12410428750667e-47	up	yes	28.6449142496788	27.1250425940673	28.6768994918596	13.4931915617484	14.4142629940202	13.3597794975775	Gm01	739535	745257	+	Glyma.01G007300	--	GO:0006096|glycolytic process; GO:0010148|transpiration; GO:0010182|sugar mediated signaling pathway; GO:0010255|glucose mediated signaling pathway; GO:0012501|programmed cell death; GO:0019320|hexose catabolic process; GO:0090332|stomatal closure	GO:0005634|nucleus; GO:0005739|mitochondrion; GO:0005741|mitochondrial outer membrane; GO:0005773|vacuole; GO:0005774|vacuolar membrane; GO:0005829|cytosol; GO:0009536|plastid; GO:0016020|membrane; GO:0016021|integral component of membrane	GO:0004340|glucokinase activity; GO:0004396|hexokinase activity; GO:0005524|ATP binding; GO:0005536|glucose binding; GO:0008270|zinc ion binding; GO:0008865|fructokinase activity; GO:0019158|mannokinase activity	ko:K00844|HK	ko00010|Glycolysis / Gluconeogenesis; ko00051|Fructose and mannose metabolism; ko00052|Galactose metabolism; ko00500|Starch and sucrose metabolism; ko00520|Amino sugar and nucleotide sugar metabolism; ko00521|Streptomycin biosynthesis; ko00524|Neomycin, kanamycin and gentamicin biosynthesis; ko01100|Metabolic pathways; ko01110|Biosynthesis of secondary metabolites; ko01120|Microbial metabolism in…	1500	XP_003516783.1	XP_003516783.1 hexokinase-1 [Glycine max]	sp|Q42525|HXK1_ARATH	sp|Q42525|HXK1_ARATH Hexokinase-1 OS=Arabidopsis thaliana GN=HXK1 PE=1 SV=2	_	_	_	_	_	PF03727.13|Hexokinase_2|Hexokinase|Glyma.01G007300.3|m.149:248-488;PF00349.18|Hexokinase_1|Hexokinase|Glyma.01G007300.3|m.149:42-239
Glyma.01G008400	37.2420431541404	13.4641346570886	1.46712693246526	2.38343986397823e-80	4.43995632537696e-79	up	yes	37.6820443560487	34.9383218739709	39.1057632324015	12.966202208033	13.8697190739917	13.5564826892412	Gm01	822821	827416	+	Glyma.01G008400	--	--	--	GO:0046872|metal ion binding; GO:0051213|dioxygenase activity	--	--	999	XP_006572938.1	XP_006572938.1 probable iron/ascorbate oxidoreductase DDB_G0283291-like isoform X1 [Glycine max]	sp|Q54RA4|Y3291_DICDI	sp|Q54RA4|Y3291_DICDI Probable iron/ascorbate oxidoreductase DDB_G0283291 OS=Dictyostelium discoideum GN=DDB_G0283291 PE=3 SV=1	_	_	_	_	_	PF14226.3|DIOX_N|non-haem dioxygenase in morphine synthesis N-terminal|Glyma.01G008400.1|m.163:13-129;PF03171.17|2OG-FeII_Oxy|2OG-Fe(II) oxygenase superfamily|Glyma.01G008400.1|m.163:181-283
Glyma.01G008500	14.0351993615197	56.0950260682611	-1.9980529152445	2.31886253382214e-205	1.5048569480164e-203	down	yes	13.5462346434033	13.7911926373897	14.7681708037662	56.8714625470007	56.077844528564	55.3357711292186	Gm01	832235	836624	-	Glyma.01G008500	--	GO:0006108|malate metabolic process; GO:0051260|protein homooligomerization	GO:0005737|cytoplasm	GO:0004471|malate dehydrogenase (decarboxylating) (NAD+) activity; GO:0004473|malate dehydrogenase (decarboxylating) (NADP+) activity; GO:0008948|oxaloacetate decarboxylase activity; GO:0046872|metal ion binding; GO:0051287|NAD binding	ko:K00029|E1.1.1.40,maeB	ko00620|Pyruvate metabolism; ko00710|Carbon fixation in photosynthetic organisms; ko01100|Metabolic pathways; ko01120|Microbial metabolism in diverse environments; ko01200|Carbon metabolism	1776	XP_003516804.1	XP_003516804.1 NADP-dependent malic enzyme [Glycine max]	sp|P34105|MAOX_POPTR	sp|P34105|MAOX_POPTR NADP-dependent malic enzyme OS=Populus trichocarpa PE=2 SV=3	_	_	_	_	_	PF03949.12|Malic_M|Malic enzyme, NAD binding domain|Glyma.01G008500.1|m.164:307-559;PF00390.16|malic|Malic enzyme, N-terminal domain|Glyma.01G008500.1|m.164:116-296
Glyma.01G009200	1.7030497149084	3.42590011089357	-1.00412107389902	8.31300965858973e-06	1.9440861743874e-05	down	yes	1.98207885192431	1.40716753556269	1.71990275723821	3.10182854545616	3.62456033932839	3.55131144789615	Gm01	906554	907075	+	Glyma.01G009200	--	--	--	--	--	--	522	XP_003516820.1	XP_003516820.1 lachrymatory-factor synthase [Glycine max]	_	_	_	_	_	_	_	PF10604.6|Polyketide_cyc2|Polyketide cyclase / dehydrase and lipid transport|Glyma.01G009200.1|m.177:18-159
Glyma.01G010200	0.320767344215549	1.22583651682569	-1.90159919513028	3.37081333469325e-11	1.22275277168167e-10	down	yes	0.409841616440677	0.227630042517494	0.324830373688476	1.01846869081024	1.19709882060746	1.46194203905938	Gm01	998077	1001930	-	Glyma.01G010200	--	GO:0019253|reductive pentose-phosphate cycle	GO:0009507|chloroplast	GO:0005524|ATP binding; GO:0008974|phosphoribulokinase activity	ko:K00855|PRK,prkB	ko00710|Carbon fixation in photosynthetic organisms; ko01100|Metabolic pathways; ko01120|Microbial metabolism in diverse environments; ko01200|Carbon metabolism	1224	XP_003516852.1	XP_003516852.1 phosphoribulokinase, chloroplastic [Glycine max]	sp|P27774|KPPR_MESCR	sp|P27774|KPPR_MESCR Phosphoribulokinase, chloroplastic OS=Mesembryanthemum crystallinum PE=2 SV=1	_	_	_	_	_	PF00485.15|PRK|Phosphoribulokinase / Uridine kinase family|Glyma.01G010200.1|m.187:64-262
Glyma.01G010500	49.7585915801622	10.1922022298633	2.28635495674232	4.55165479565696e-262	4.76491101542725e-260	up	yes	50.9023287619321	47.9445306742467	50.4289153043079	10.2983467369201	9.58017160301146	10.6980883496583	Gm01	1023635	1026439	+	Glyma.01G010500	--	GO:0007165|signal transduction; GO:0009626|plant-type hypersensitive response	GO:0005886|plasma membrane; GO:0012505|endomembrane system; GO:0019897|extrinsic component of plasma membrane	GO:0000166|nucleotide binding; GO:0005524|ATP binding; GO:0043531|ADP binding	ko:K13457|RPM1,RPS3	ko04626|Plant-pathogen interaction	2805	NP_001235671.1	NP_001235671.1 NBS-LRR type disease resistance protein [Glycine max]	sp|Q39214|RPM1_ARATH	sp|Q39214|RPM1_ARATH Disease resistance protein RPM1 OS=Arabidopsis thaliana GN=RPM1 PE=1 SV=1	_	_	_	_	_	PF00931.19|NB-ARC|NB-ARC domain|Glyma.01G010500.1|m.192:158-446
Glyma.01G010700	3.55578103420081	0.933284825195093	1.91845274926134	1.24309260140362e-55	1.58193318733425e-54	up	yes	3.64183442697814	3.82476160141327	3.20074707421102	0.97845384474884	0.951385577075184	0.870015053761254	Gm01	1034124	1037996	+	Glyma.01G010700	--	GO:0007165|signal transduction; GO:0009626|plant-type hypersensitive response	GO:0005886|plasma membrane; GO:0012505|endomembrane system; GO:0019897|extrinsic component of plasma membrane	GO:0000166|nucleotide binding; GO:0005524|ATP binding; GO:0043531|ADP binding	ko:K13457|RPM1,RPS3	ko04626|Plant-pathogen interaction	2841	XP_003517650.1	XP_003517650.1 disease resistance protein RPM1 [Glycine max]	sp|Q39214|RPM1_ARATH	sp|Q39214|RPM1_ARATH Disease resistance protein RPM1 OS=Arabidopsis thaliana GN=RPM1 PE=1 SV=1	_	_	_	_	_	PF00931.19|NB-ARC|NB-ARC domain|Glyma.01G010700.1|m.197:168-456
Glyma.01G011200	62.5567821850206	26.6702584793582	1.22962426454078	9.1835838732005e-87	1.857014879591e-85	up	yes	62.2492699757352	61.4965393257235	63.924537253603	28.0926471284024	25.350042554492	26.5680857551802	Gm01	1071494	1077274	-	Glyma.01G011200	--	GO:0007188|adenylate cyclase-modulating G protein-coupled receptor signaling pathway; GO:0009617|response to bacterium; GO:0009723|response to ethylene; GO:2000280|regulation of root development	GO:0005634|nucleus; GO:0005834|heterotrimeric G-protein complex	GO:0001664|G protein-coupled receptor binding; GO:0003924|GTPase activity; GO:0005525|GTP binding; GO:0031683|G-protein beta/gamma-subunit complex binding; GO:0046872|metal ion binding	--	--	2583	XP_003516883.1	XP_003516883.1 extra-large guanine nucleotide-binding protein 3 [Glycine max]	sp|Q9C516|XLG3_ARATH	sp|Q9C516|XLG3_ARATH Extra-large guanine nucleotide-binding protein 3 OS=Arabidopsis thaliana GN=XLG3 PE=1 SV=1	_	_	_	_	_	PF00503.17|G-alpha|G-protein alpha subunit|Glyma.01G011200.1|m.212:441-827
Glyma.01G011300	0.265684765142606	0.719066541579674	-1.40303095118157	2.28551910420087e-06	5.65736409628883e-06	down	yes	0.264435762422945	0.278647036745087	0.253971496259786	0.457134461881824	0.75119303094545	0.948872131911748	Gm01	1089568	1091385	+	Glyma.01G011300	--	GO:0009451|RNA modification	GO:0043231|intracellular membrane-bounded organelle	GO:0003723|RNA binding; GO:0004519|endonuclease activity; GO:0008270|zinc ion binding	--	--	1818	XP_006572946.1	XP_006572946.1 pentatricopeptide repeat-containing protein At1g31920 [Glycine max]	sp|Q9C6T2|PPR68_ARATH	sp|Q9C6T2|PPR68_ARATH Pentatricopeptide repeat-containing protein At1g31920 OS=Arabidopsis thaliana GN=PCMP-H11 PE=2 SV=1	_	_	_	_	_	PF13041.3|PPR_2|PPR repeat family|Glyma.01G011300.1|m.216:95-141;PF13041.3|PPR_2|PPR repeat family|Glyma.01G011300.1|m.216:297-345;PF01535.17|PPR|PPR repeat|Glyma.01G011300.1|m.216:99-127;PF01535.17|PPR|PPR repeat|Glyma.01G011300.1|m.216:170-196;PF01535.17|PPR|PPR repeat|Glyma.01G011300.1|m.216:199-227;PF01535.17|PPR|PPR repeat|Glyma.01G011300.1|m.216:272-295;PF01535.17|PPR|PPR repeat|Glyma.01G01…
Glyma.01G011600	4.02365722585315	0.266586112205132	3.8662878675139	1.97057070063048e-78	3.58918151171879e-77	up	yes	3.63132306975425	4.17269910834486	4.26694949946034	0.368113060793815	0.191869029219087	0.239776246602494	Gm01	1127035	1131260	-	Glyma.01G011600	--	GO:0007405|neuroblast proliferation; GO:0016042|lipid catabolic process; GO:0019369|arachidonic acid metabolic process; GO:0042136|neurotransmitter biosynthetic process	GO:0005634|nucleus; GO:0005765|lysosomal membrane; GO:0005886|plasma membrane; GO:0016021|integral component of membrane	GO:0046872|metal ion binding; GO:0047372|acylglycerol lipase activity	ko:K13806|DAGL	ko04723|Retrograde endocannabinoid signaling; ko04745|Phototransduction - fly; ko04925|Aldosterone synthesis and secretion	1557	XP_003517654.1	XP_003517654.1 uncharacterized protein LOC100808014 [Glycine max]	sp|Q8NCG7|DGLB_HUMAN	sp|Q8NCG7|DGLB_HUMAN Sn1-specific diacylglycerol lipase beta OS=Homo sapiens GN=DAGLB PE=1 SV=2	_	_	_	_	_	PF01764.22|Lipase_3|Lipase (class 3)|Glyma.01G011600.1|m.220:145-276
Glyma.01G011900	1.29102067856223	3.42817945996704	-1.40200095741951	9.13713170738579e-30	6.8580037208538e-29	down	yes	1.3971625888489	1.30064887749221	1.17525056934558	3.45058330452465	3.24943359900009	3.58452147637637	Gm01	1145194	1151270	-	Glyma.01G011900	--	--	--	--	--	--	2259	XP_003517655.1	XP_003517655.1 uncharacterized protein LOC100808539 [Glycine max]	_	_	_	_	_	_	_	PF13962.3|PGG|Domain of unknown function|Glyma.01G011900.1|m.234:595-706;PF12796.4|Ank_2|Ankyrin repeats (3 copies)|Glyma.01G011900.1|m.234:126-211;PF13961.3|DUF4219|Domain of unknown function (DUF4219)|Glyma.01G011900.1|m.234:16-42
Glyma.01G012000	0.755103734003688	1.75429640497311	-1.20536568751233	1.65196551566464e-19	8.93841839512901e-19	down	yes	0.791159457378157	0.757705596072218	0.716446148560688	1.74954833838819	1.86289164593838	1.65044923059276	Gm01	1161855	1165130	+	Glyma.01G012000	--	--	--	--	ko:K19613|SHOC2,SUR8	ko04014|Ras signaling pathway	3276	XP_006572949.1	XP_006572949.1 putative disease resistance protein RGA3 [Glycine max]	_	_	_	_	_	_	_	PF00931.19|NB-ARC|NB-ARC domain|Glyma.01G012000.1|m.235:172-227;PF00931.19|NB-ARC|NB-ARC domain|Glyma.01G012000.1|m.235:244-418;PF13855.3|LRR_8|Leucine rich repeat|Glyma.01G012000.1|m.235:550-603
Glyma.01G012100	0.106419924134131	2.88912792964814	-4.63820910885446	1.45791393643214e-14	6.3933160385032e-14	down	yes	0.0730836448897711	0.0369012465619587	0.209274880950663	3.03944261332711	2.77716523186618	2.85077594375114	Gm01	1167086	1172007	-	Glyma.01G012100	--	GO:0007216|G protein-coupled glutamate receptor signaling pathway; GO:0007405|neuroblast proliferation; GO:0019369|arachidonic acid metabolic process; GO:0042136|neurotransmitter biosynthetic process; GO:0046340|diacylglycerol catabolic process; GO:0071926|endocannabinoid signaling pathway; GO:0098921|retrograde trans-synaptic signaling by endocannabinoid	GO:0005886|plasma membrane; GO:0016021|integral component of membrane; GO:0043196|varicosity; GO:0045211|postsynaptic membrane	GO:0046872|metal ion binding; GO:0047372|acylglycerol lipase activity	--	--	1716	XP_003516907.1	XP_003516907.1 uncharacterized protein LOC100807640 isoform X1 [Glycine max]	sp|Q9Y4D2|DGLA_HUMAN	sp|Q9Y4D2|DGLA_HUMAN Sn1-specific diacylglycerol lipase alpha OS=Homo sapiens GN=DAGLA PE=1 SV=3	_	_	_	_	_	PF01764.22|Lipase_3|Lipase (class 3)|Glyma.01G012100.1|m.237:149-288
Glyma.01G012400	20.684969278241	7.6044465845374	1.44246901584724	1.14971721688073e-60	1.59675167541473e-59	up	yes	20.7992102888997	20.1843834707985	21.0713140750247	8.41420986006	7.39830544221229	7.00082445133992	Gm01	1200661	1204033	+	Glyma.01G012400	--	GO:0009611|response to wounding; GO:0010193|response to ozone; GO:0010224|response to UV-B	GO:0009507|chloroplast	--	--	--	1221	NP_001242537.2	NP_001242537.2 uncharacterized protein LOC100810147 [Glycine max]	sp|Q9LVJ0|UVB31_ARATH	sp|Q9LVJ0|UVB31_ARATH UV-B-induced protein At3g17800, chloroplastic OS=Arabidopsis thaliana GN=At3g17800 PE=2 SV=1	_	_	_	_	_	PF05542.8|DUF760|Protein of unknown function (DUF760)|Glyma.01G012400.1|m.243:136-261
Glyma.01G013900	36.3194538152643	11.7463628964362	1.62769787810665	1.33255521324331e-100	3.16571096753316e-99	up	yes	35.3971253555776	35.8585106476148	37.7027254426004	11.4465708270373	11.3505968521073	12.441921010164	Gm01	1330319	1333365	+	Glyma.01G013900	--	GO:0010411|xyloglucan metabolic process; GO:0042546|cell wall biogenesis; GO:0071555|cell wall organization	GO:0005618|cell wall; GO:0048046|apoplast	GO:0004553|hydrolase activity, hydrolyzing O-glycosyl compounds; GO:0016762|xyloglucan:xyloglucosyl transferase activity	ko:K08235|E2.4.1.207	--	1044	XP_003516952.1	XP_003516952.1 probable xyloglucan endotransglucosylase/hydrolase protein 30 [Glycine max]	sp|Q38908|XTH30_ARATH	sp|Q38908|XTH30_ARATH Probable xyloglucan endotransglucosylase/hydrolase protein 30 OS=Arabidopsis thaliana GN=XTH30 PE=2 SV=2	_	_	_	_	_	PF00722.18|Glyco_hydro_16|Glycosyl hydrolases family 16|Glyma.01G013900.1|m.264:43-224;PF06955.9|XET_C|Xyloglucan endo-transglycosylase (XET) C-terminus|Glyma.01G013900.1|m.264:264-303
Glyma.01G014200	64.73577666343	25.2294757882047	1.35910414300088	1.0668070153089e-114	2.99842264012306e-113	up	yes	64.7322064189359	65.2355511748115	64.2395723965426	25.4005831342815	24.9802368779188	25.3076073524139	Gm01	1375556	1384299	-	Glyma.01G014200	--	GO:0016024|CDP-diacylglycerol biosynthetic process	GO:0009570|chloroplast stroma	GO:0004366|glycerol-3-phosphate O-acyltransferase activity; GO:0102420|sn-1-glycerol-3-phosphate C16:0-DCA-CoA acyl transferase activity	ko:K00630|ATS1	ko00561|Glycerolipid metabolism; ko00564|Glycerophospholipid metabolism; ko01100|Metabolic pathways; ko01110|Biosynthesis of secondary metabolites	1377	XP_003516958.1	XP_003516958.1 glycerol-3-phosphate acyltransferase, chloroplastic [Glycine max]	sp|Q43822|PLSB_PHAVU	sp|Q43822|PLSB_PHAVU Glycerol-3-phosphate acyltransferase, chloroplastic OS=Phaseolus vulgaris GN=PLSB PE=2 SV=1	_	_	_	_	_	PF14829.3|GPAT_N|Glycerol-3-phosphate acyltransferase N-terminal|Glyma.01G014200.1|m.279:94-169;PF01553.18|Acyltransferase|Acyltransferase|Glyma.01G014200.1|m.279:210-365
Glyma.01G016500	0.0927180097215775	0.872127517112417	-3.10229806756752	3.73874080509306e-39	3.50379381173515e-38	down	yes	0.0837193155079087	0.0608707986011097	0.133563915055714	0.761396896498919	0.926855860545043	0.928129794293288	Gm01	1576652	1585553	+	Glyma.01G016500	--	--	GO:0016020|membrane; GO:0016021|integral component of membrane	GO:0005524|ATP binding; GO:0042626|ATPase-coupled transmembrane transporter activity	ko:K05658|ABCB1,CD243	ko02010|ABC transporters; ko04976|Bile secretion; ko05206|MicroRNAs in cancer	3741	XP_003517674.1	XP_003517674.1 ABC transporter B family member 2 [Glycine max]	sp|Q8LPK2|AB2B_ARATH	sp|Q8LPK2|AB2B_ARATH ABC transporter B family member 2 OS=Arabidopsis thaliana GN=ABCB2 PE=1 SV=3	_	_	_	_	_	PF00664.20|ABC_membrane|ABC transporter transmembrane region|Glyma.01G016500.1|m.330:46-314;PF00664.20|ABC_membrane|ABC transporter transmembrane region|Glyma.01G016500.1|m.330:685-955;PF00005.24|ABC_tran|ABC transporter|Glyma.01G016500.1|m.330:385-533;PF00005.24|ABC_tran|ABC transporter|Glyma.01G016500.1|m.330:1021-1169
Glyma.01G016600	4.83081868899839	2.03751092606361	1.24137990913118	1.52171796602197e-18	7.93644771922825e-18	up	yes	4.65479659242382	5.08745185934203	4.75020761522933	2.23164610274404	1.98592644772918	1.89496022771762	Gm01	1595358	1597568	+	Glyma.01G016600	--	GO:0006357|regulation of transcription by RNA polymerase II; GO:0030154|cell differentiation	GO:0005634|nucleus	GO:0000981|DNA-binding transcription factor activity, RNA polymerase II-specific; GO:0001135|RNA polymerase II transcription regulator recruiting activity; GO:0003700|DNA-binding transcription factor activity; GO:0043565|sequence-specific DNA binding; GO:0044212|transcription regulatory region DNA binding	ko:K09422|MYBP	--	1053	XP_006572975.1	XP_006572975.1 transcription factor MYB39 [Glycine max]	sp|Q8GWP0|MYB39_ARATH	sp|Q8GWP0|MYB39_ARATH Transcription factor MYB39 OS=Arabidopsis thaliana GN=MYB39 PE=2 SV=1	_	_	_	_	_	PF00249.28|Myb_DNA-binding|Myb-like DNA-binding domain|Glyma.01G016600.1|m.335:15-62;PF00249.28|Myb_DNA-binding|Myb-like DNA-binding domain|Glyma.01G016600.1|m.335:68-112;PF13921.3|Myb_DNA-bind_6|Myb-like DNA-binding domain|Glyma.01G016600.1|m.335:18-76;PF13921.3|Myb_DNA-bind_6|Myb-like DNA-binding domain|Glyma.01G016600.1|m.335:71-118
Glyma.01G016800	31.931764977155	14.5103760755909	1.13736521323832	1.06548131508955e-36	9.43682466282779e-36	up	yes	33.6440559250061	33.8856766929154	28.2655623135435	14.2369496036339	14.9187658246758	14.375412798463	Gm01	1611642	1614210	+	Glyma.01G016800	--	--	GO:0005783|endoplasmic reticulum; GO:0005789|endoplasmic reticulum membrane; GO:0016021|integral component of membrane	--	--	--	780	ACU19626.1	ACU19626.1 unknown [Glycine max]	sp|Q8L586|Y4958_ARATH	sp|Q8L586|Y4958_ARATH Uncharacterized membrane protein At4g09580 OS=Arabidopsis thaliana GN=At4g09580 PE=1 SV=1	_	_	_	_	_	PF09335.8|SNARE_assoc|SNARE associated Golgi protein|Glyma.01G016800.3|m.337:101-220
Glyma.01G017000	34.2942812793746	14.4420236469469	1.24711711991751	2.42176171145246e-56	3.1356216417261e-55	up	yes	34.2519516671578	33.8876784591672	34.7432137117989	13.4455186446692	14.4205908731668	15.4599614230046	Gm01	1625569	1626639	-	Glyma.01G017000	--	--	--	--	--	--	876	KRH74400.1	KRH74400.1 hypothetical protein GLYMA_01G017000 [Glycine max]	_	_	_	_	_	_	_	_
Glyma.01G017100	322.385556070404	136.26955422058	1.24226272435972	2.70015274421704e-120	8.22644818417041e-119	up	yes	322.45860233	324.985342338203	319.71272354301	135.375326643964	136.487861259085	136.945474758691	Gm01	1636563	1639525	+	Glyma.01G017100	--	--	--	--	--	--	900	XP_003517041.1	XP_003517041.1 cinnamoyl-CoA reductase-like SNL6 [Glycine max]	_	_	_	_	_	_	_	PF01073.16|3Beta_HSD|3-beta hydroxysteroid dehydrogenase/isomerase family|Glyma.01G017100.1|m.340:14-172;PF13460.3|NAD_binding_10|NAD(P)H-binding|Glyma.01G017100.1|m.340:17-132;PF01370.18|Epimerase|NAD dependent epimerase/dehydratase family|Glyma.01G017100.1|m.340:13-190
Glyma.01G017800	64.4298959657606	28.46598338734	1.17820850019496	8.15241450847254e-35	6.9283588725318e-34	up	yes	69.1463026174357	70.1516174968749	53.9917677829711	26.5931097856069	29.3849353752791	29.419905001134	Gm01	1724691	1725490	+	Glyma.01G017800	--	--	--	--	--	--	696	XP_003517060.1	XP_003517060.1 uncharacterized protein LOC100800009 [Glycine max]	_	_	_	_	_	_	_	_
Glyma.01G018000	4.06853278077712	9.02719750193315	-1.14782520454692	1.22424630523641e-12	4.84674027029057e-12	down	yes	3.89653122001192	4.03388026861304	4.2751868537064	8.59728053483955	9.8701895422513	8.6141224287086	Gm01	1738924	1739926	-	Glyma.01G018000	--	--	--	--	--	--	405	NP_001336609.1	NP_001336609.1 uncharacterized protein LOC100305951 [Glycine max]	_	_	_	_	_	_	_	_
Glyma.01G019000	7.29226094560385	2.99859336483109	1.27925409605313	3.18029205823995e-13	1.30250827510959e-12	up	yes	7.13096906458024	9.1938093682569	5.55200440397442	2.43621670636766	3.56438572401633	2.99517766410928	Gm01	1820934	1822208	-	Glyma.01G019000	--	GO:0006839|mitochondrial transport; GO:1990575|mitochondrial L-ornithine transmembrane transport	GO:0005739|mitochondrion; GO:0005743|mitochondrial inner membrane; GO:0009507|chloroplast; GO:0009536|plastid; GO:0016021|integral component of membrane	GO:0000064|L-ornithine transmembrane transporter activity	ko:K15109|SLC25A20_29,CACT,CACL,CRC1	--	894	KRH74426.1	KRH74426.1 hypothetical protein GLYMA_01G019000 [Glycine max]	sp|Q93XM7|MCAT_ARATH	sp|Q93XM7|MCAT_ARATH Mitochondrial carnitine/acylcarnitine carrier-like protein OS=Arabidopsis thaliana GN=BOU PE=1 SV=1	_	_	_	_	_	PF00153.24|Mito_carr|Mitochondrial carrier protein|Glyma.01G019000.1|m.366:4-95;PF00153.24|Mito_carr|Mitochondrial carrier protein|Glyma.01G019000.1|m.366:103-200;PF00153.24|Mito_carr|Mitochondrial carrier protein|Glyma.01G019000.1|m.366:214-296
Glyma.01G021000	84.8936636462945	40.611707105911	1.06357593890703	6.44413883231741e-66	9.7560411937915e-65	up	yes	87.3526175241248	85.7316821041569	81.5966913106019	39.3909350431152	41.0701748123749	41.3740114622429	Gm01	2129460	2131910	+	Glyma.01G021000	--	--	--	GO:0008270|zinc ion binding; GO:0046029|mannitol dehydrogenase activity	ko:K00083|E1.1.1.195	ko00940|Phenylpropanoid biosynthesis; ko01100|Metabolic pathways; ko01110|Biosynthesis of secondary metabolites	1080	XP_003517258.1	XP_003517258.1 probable mannitol dehydrogenase [Glycine max]	sp|Q9ZRF1|MTDH_FRAAN	sp|Q9ZRF1|MTDH_FRAAN Probable mannitol dehydrogenase OS=Fragaria ananassa GN=CAD PE=2 SV=1	_	_	_	_	_	PF08240.9|ADH_N|Alcohol dehydrogenase GroES-like domain|Glyma.01G021000.1|m.419:38-151;PF00107.23|ADH_zinc_N|Zinc-binding dehydrogenase|Glyma.01G021000.1|m.419:194-317;PF02826.16|2-Hacid_dh_C|D-isomer specific 2-hydroxyacid dehydrogenase, NAD binding domain|Glyma.01G021000.1|m.419:178-223;PF01262.18|AlaDh_PNT_C|Alanine dehydrogenase/PNT, C-terminal domain|Glyma.01G021000.1|m.419:186-256
Glyma.01G021100	2.54021079292262	0.90531530801606	1.47827578691133	4.83496647311138e-14	2.06826962111432e-13	up	yes	2.54574696366036	2.76021324283451	2.31467217227299	0.847858040911198	0.953992924654835	0.914094958482146	Gm01	2147442	2148455	+	Glyma.01G021100	--	GO:0006351|transcription, DNA-templated; GO:0006355|regulation of transcription, DNA-templated; GO:0010052|guard cell differentiation; GO:0010118|stomatal movement; GO:0045893|positive regulation of transcription, DNA-templated; GO:1902066|regulation of cell wall pectin metabolic process	GO:0005634|nucleus	GO:0003700|DNA-binding transcription factor activity; GO:0043565|sequence-specific DNA binding; GO:0046872|metal ion binding	--	--	1014	XP_003517274.1	XP_003517274.1 dof zinc finger protein DOF5.7 [Glycine max]	sp|Q9LSL6|DOF57_ARATH	sp|Q9LSL6|DOF57_ARATH Dof zinc finger protein DOF5.7 OS=Arabidopsis thaliana GN=DOF5.7 PE=2 SV=1	_	_	_	_	_	PF02701.12|zf-Dof|Dof domain, zinc finger|Glyma.01G021100.1|m.420:36-92
Glyma.01G021700	0.0936573178992693	0.788313568356064	-2.94513356169521	1.28474902829077e-14	5.64635261174066e-14	down	yes	0.0867299686243757	0.0700664333060261	0.124175551767406	0.505372645547276	0.924770051322109	0.934798008198806	Gm01	2204460	2206497	+	Glyma.01G021700	--	GO:1900994|(-)-secologanin biosynthetic process	--	GO:0035251|UDP-glucosyltransferase activity; GO:0102970|7-deoxyloganetic acid glucosyltransferase activity	ko:K21373|UGT8,UGT709C2	--	1446	XP_003517688.1	XP_003517688.1 7-deoxyloganetic acid glucosyltransferase [Glycine max]	sp|U3U992|UGT8_CATRO	sp|U3U992|UGT8_CATRO 7-deoxyloganetic acid glucosyltransferase OS=Catharanthus roseus GN=UGT709C2 PE=1 SV=1	_	_	_	_	_	PF00201.15|UDPGT|UDP-glucoronosyl and UDP-glucosyl transferase|Glyma.01G021700.1|m.436:279-413
Glyma.01G022900	4.82642243212642	1.77622500220183	1.43702643945531	1.64188462522913e-38	1.51513682655898e-37	up	yes	4.62160075292924	4.65718874745848	5.20047779599155	1.49796749465864	1.89581212137216	1.93489539057468	Gm01	2313056	2316927	-	Glyma.01G022900	--	--	GO:0005886|plasma membrane	GO:0003779|actin binding	--	--	2994	XP_003517694.1	XP_003517694.1 protein NETWORKED 2D [Glycine max]	sp|F4IJK1|NET2D_ARATH	sp|F4IJK1|NET2D_ARATH Protein NETWORKED 2D OS=Arabidopsis thaliana GN=NET2D PE=3 SV=1	_	_	_	_	_	PF07765.9|KIP1|KIP1-like protein|Glyma.01G022900.1|m.447:11-84
Glyma.01G023767	0.396888090115749	1.27608738542751	-1.66028471489969	2.59888090640267e-07	7.04590884440272e-07	down	yes	0.327411065765579	0.365017142683555	0.498236061898114	0.987573996274384	1.37265700227039	1.46803115773777	Gm01	2435454	2436251	+	Glyma.01G023767	--	--	--	--	--	--	798	XP_006573937.1	XP_006573937.1 uncharacterized protein LOC102669365 [Glycine max]	_	_	_	_	_	_	_	PF00226.28|DnaJ|DnaJ domain|Glyma.01G023767.1|m.464:55-119
Glyma.01G024800	67.8134346123135	8.62331378958681	2.97379751372484	0	0	up	yes	65.0282031419208	67.5364353960061	70.8756652990137	9.05339251516637	8.94554160398519	7.87100724960888	Gm01	2546750	2553633	-	Glyma.01G024800	--	GO:0006002|fructose 6-phosphate metabolic process; GO:0006096|glycolytic process	GO:0009507|chloroplast	GO:0003872|6-phosphofructokinase activity; GO:0005524|ATP binding; GO:0046872|metal ion binding	ko:K00850|pfkA,PFK	ko00010|Glycolysis / Gluconeogenesis; ko00030|Pentose phosphate pathway; ko00051|Fructose and mannose metabolism; ko00052|Galactose metabolism; ko00680|Methane metabolism; ko01100|Metabolic pathways; ko01110|Biosynthesis of secondary metabolites; ko01120|Microbial metabolism in diverse environments; ko01130|Biosynthesis of antibiotics; ko01200|Carbon metabolism; ko01230|Biosynthesis of amino acid…	1665	XP_003517707.2	XP_003517707.2 ATP-dependent 6-phosphofructokinase 5, chloroplastic [Glycine max]	sp|Q8VYN6|PFKA5_ARATH	sp|Q8VYN6|PFKA5_ARATH ATP-dependent 6-phosphofructokinase 5, chloroplastic OS=Arabidopsis thaliana GN=PFK5 PE=1 SV=1	_	_	_	_	_	PF00365.17|PFK|Phosphofructokinase|Glyma.01G024800.1|m.481:199-501
Glyma.01G025200	0.247359696576269	0.981594036923548	-1.94596345543557	7.8310386711824e-12	2.95657128688876e-11	down	yes	0.233659702056118	0.334631304188689	0.173788083484	0.883415231109303	1.04090619684362	1.02046068281772	Gm01	2616006	2620446	+	Glyma.01G025200	--	GO:0006855|drug transmembrane transport	GO:0016021|integral component of membrane	GO:0015297|antiporter activity; GO:0042910|xenobiotic transmembrane transporter activity	ko:K03327|TC.MATE,SLC47A,norM,mdtK,dinF	--	1476	XP_003517710.1	XP_003517710.1 protein DETOXIFICATION 27 [Glycine max]	sp|Q9FKQ1|DTX27_ARATH	sp|Q9FKQ1|DTX27_ARATH Protein DETOXIFICATION 27 OS=Arabidopsis thaliana GN=DTX27 PE=2 SV=1	_	_	_	_	_	PF01554.15|MatE|MatE|Glyma.01G025200.1|m.488:49-209;PF01554.15|MatE|MatE|Glyma.01G025200.1|m.488:271-431
Glyma.01G025300	2.18312242849304	5.20985000578706	-1.25102200002307	2.15248641253282e-30	1.64143154205303e-29	down	yes	2.07659239441301	2.12976708085164	2.34300781021447	5.43605158942974	4.88430558765826	5.30919284027318	Gm01	2649014	2651794	+	Glyma.01G025300	--	GO:0016567|protein ubiquitination	--	--	--	--	1908	KHN14527.1	KHN14527.1 BTB/POZ domain-containing protein [Glycine soja]	sp|Q9C9V6|Y1790_ARATH	sp|Q9C9V6|Y1790_ARATH BTB/POZ domain-containing protein At1g67900 OS=Arabidopsis thaliana GN=At1g67900 PE=1 SV=1	_	_	_	_	_	PF03000.11|NPH3|NPH3 family|Glyma.01G025300.1|m.491:211-494
Glyma.01G025400	1.45836989844167	0.0608678231901947	4.37294089919437	8.38558401150484e-27	5.80914106971877e-26	up	yes	1.39519465696285	1.50167878795123	1.47823625041092	0.0831688277278563	0.0353873582674862	0.0640472835752416	Gm01	2683297	2684502	+	Glyma.01G025400	--	GO:0006351|transcription, DNA-templated; GO:0009734|auxin-activated signaling pathway; GO:0009735|response to cytokinin; GO:0009736|cytokinin-activated signaling pathway; GO:0009873|ethylene-activated signaling pathway; GO:0009880|embryonic pattern specification; GO:0048825|cotyledon development; GO:0090708|specification of plant organ axis polarity; GO:1905392|plant organ morphogenesis	GO:0005634|nucleus; GO:0005829|cytosol	GO:0003677|DNA binding; GO:0003700|DNA-binding transcription factor activity	--	--	1206	XP_006573022.1	XP_006573022.1 ethylene-responsive transcription factor ESR2 [Glycine max]	sp|Q9SAD4|ESR1_ARATH	sp|Q9SAD4|ESR1_ARATH Ethylene-responsive transcription factor ESR1 OS=Arabidopsis thaliana GN=ESR1 PE=1 SV=1	_	_	_	_	_	PF00847.17|AP2|AP2 domain|Glyma.01G025400.1|m.492:50-99
Glyma.01G025500	5.93476484811027	2.6302010721905	1.17097193726329	6.4985655953858e-19	3.43701674499044e-18	up	yes	5.92518883939663	6.42245695718356	5.45664874775062	2.7351272356802	2.4047272632367	2.75074871765461	Gm01	2699293	2701386	-	Glyma.01G025500	--	GO:0002229|defense response to oomycetes; GO:0002239|response to oomycetes; GO:0009617|response to bacterium; GO:0009620|response to fungus; GO:0009751|response to salicylic acid; GO:0010150|leaf senescence; GO:0046244|salicylic acid catabolic process	--	GO:0046872|metal ion binding; GO:0051213|dioxygenase activity	--	--	1053	XP_006573023.1	XP_006573023.1 protein DMR6-LIKE OXYGENASE 1 [Glycine max]	sp|Q9ZSA8|DLO1_ARATH	sp|Q9ZSA8|DLO1_ARATH Protein DMR6-LIKE OXYGENASE 1 OS=Arabidopsis thaliana GN=DLO1 PE=1 SV=1	_	_	_	_	_	PF03171.17|2OG-FeII_Oxy|2OG-Fe(II) oxygenase superfamily|Glyma.01G025500.1|m.493:206-299;PF14226.3|DIOX_N|non-haem dioxygenase in morphine synthesis N-terminal|Glyma.01G025500.1|m.493:39-143
Glyma.01G025600	12.4264673560983	5.46660483963186	1.18322304591224	6.01756027292761e-29	4.43626603450256e-28	up	yes	13.2031984811576	11.0563163508497	13.0198872362877	5.34487017377591	4.90612786092863	6.14881648419105	Gm01	2702583	2705328	-	Glyma.01G025600	--	GO:0046777|protein autophosphorylation; GO:0055046|microgametogenesis	--	GO:0004674|protein serine/threonine kinase activity	--	--	1386	XP_003517711.1	XP_003517711.1 plant intracellular Ras-group-related LRR protein 3 [Glycine max]	sp|Q8W4Q3|PIRL3_ARATH	sp|Q8W4Q3|PIRL3_ARATH Plant intracellular Ras-group-related LRR protein 3 OS=Arabidopsis thaliana GN=PIRL3 PE=2 SV=1	_	_	_	_	_	PF13855.3|LRR_8|Leucine rich repeat|Glyma.01G025600.1|m.494:158-213;PF13855.3|LRR_8|Leucine rich repeat|Glyma.01G025600.1|m.494:202-259;PF13855.3|LRR_8|Leucine rich repeat|Glyma.01G025600.1|m.494:272-327;PF13855.3|LRR_8|Leucine rich repeat|Glyma.01G025600.1|m.494:335-377;PF12799.4|LRR_4|Leucine Rich repeats (2 copies)|Glyma.01G025600.1|m.494:294-335;PF12799.4|LRR_4|Leucine Rich repeats (2 copies)…
Glyma.01G027500	31.3666663261304	10.7991409804589	1.53744020418698	2.93523567867998e-87	5.98844344949349e-86	up	yes	30.9960215672988	29.2033842345592	33.9005931765332	10.784045270182	10.8749914089281	10.7383862622665	Gm01	2877911	2880712	-	Glyma.01G027500	--	--	--	--	--	--	1383	KHN14548.1	KHN14548.1 Lipase [Glycine soja]	_	_	_	_	_	_	_	_
Glyma.01G029700	1.96346517156575	4.30662261820844	-1.1291719120979	9.59541323424357e-05	0.000199486879252613	down	yes	1.74182686987288	2.48599597949409	1.66257266533027	5.30696329311083	3.84621265080611	3.76669191070837	Gm01	3143805	3144170	-	Glyma.01G029700	--	--	--	--	--	--	237	KRH74581.1	KRH74581.1 hypothetical protein GLYMA_01G029700 [Glycine max]	_	_	_	_	_	_	_	_
Glyma.01G030300	86.6640153587564	18.1583783816323	2.25416988450709	2.59596211873644e-151	1.03998085933671e-149	up	yes	94.4180755653314	88.4170268178557	77.1569436930822	18.7828593695458	18.8170873327109	16.8751884426401	Gm01	3181144	3181899	+	Glyma.01G030300	--	--	--	--	--	--	756	XP_003517721.1	XP_003517721.1 protein bfr2 [Glycine max]	_	_	_	_	_	_	_	PF07816.8|DUF1645|Protein of unknown function (DUF1645)|Glyma.01G030300.1|m.562:79-229
Glyma.01G031300	0.183478842824408	0.641968890940256	-1.75262731277655	7.67019669655772e-09	2.36254785186563e-08	down	yes	0.153777584436994	0.200682636650706	0.195976307385523	0.70549274337959	0.499148000825595	0.721265928615582	Gm01	3260711	3263010	+	Glyma.01G031300	--	--	--	--	--	--	1767	XP_003517727.1	XP_003517727.1 uncharacterized protein LOC100808883 [Glycine max]	_	_	_	_	_	_	_	PF06075.9|DUF936|Plant protein of unknown function (DUF936)|Glyma.01G031300.1|m.574:4-294;PF06075.9|DUF936|Plant protein of unknown function (DUF936)|Glyma.01G031300.1|m.574:231-558
Glyma.01G031500	503.044496994093	199.308726266987	1.33563743908953	5.93375991799821e-139	2.11686056337168e-137	up	yes	517.067284762783	497.040813405637	495.025392813859	198.538518226221	196.811093323672	202.576567251068	Gm01	3281536	3285411	-	Glyma.01G031500	--	--	GO:0005759|mitochondrial matrix	GO:0004029|aldehyde dehydrogenase (NAD) activity	ko:K00128|ALDH	ko00010|Glycolysis / Gluconeogenesis; ko00053|Ascorbate and aldarate metabolism; ko00071|Fatty acid degradation; ko00280|Valine, leucine and isoleucine degradation; ko00310|Lysine degradation; ko00330|Arginine and proline metabolism; ko00340|Histidine metabolism; ko00380|Tryptophan metabolism; ko00410|beta-Alanine metabolism; ko00561|Glycerolipid metabolism; ko00620|Pyruvate metabolism; ko00625|C…	1617	NP_001354105.1	NP_001354105.1 aldehyde dehydrogenase family 2 member B1 [Glycine max]	sp|Q8S528|AL2B7_ARATH	sp|Q8S528|AL2B7_ARATH Aldehyde dehydrogenase family 2 member B7, mitochondrial OS=Arabidopsis thaliana GN=ALDH2B7 PE=1 SV=2	_	_	_	_	_	PF00171.19|Aldedh|Aldehyde dehydrogenase family|Glyma.01G031500.1|m.593:67-528
Glyma.01G031700	95.3860588322189	203.583760521376	-1.09369177878711	1.96668182525167e-48	2.21652608536748e-47	down	yes	103.882760044513	97.6922948361885	84.5831216159552	205.449925858785	202.363286771289	202.938068934054	Gm01	3301636	3304461	+	Glyma.01G031700	--	GO:0008295|spermidine biosynthetic process	--	GO:0004766|spermidine synthase activity	ko:K00797|speE,SRM	ko00270|Cysteine and methionine metabolism; ko00330|Arginine and proline metabolism; ko00410|beta-Alanine metabolism; ko00480|Glutathione metabolism; ko01100|Metabolic pathways	1017	NP_001241525.1	NP_001241525.1 uncharacterized protein LOC100790506 [Glycine max]	sp|Q9ZTR1|SPD1_PEA	sp|Q9ZTR1|SPD1_PEA Spermidine synthase 1 OS=Pisum sativum GN=SPDSYN1 PE=2 SV=1	_	_	_	_	_	PF01564.14|Spermine_synth|Spermine/spermidine synthase|Glyma.01G031700.1|m.595:50-294
Glyma.01G031900	14.3015618455194	6.16681611227982	1.21224583796363	2.57943691897737e-64	3.80410352822302e-63	up	yes	14.618214417891	13.7830656060935	14.5034055125738	6.15831316951121	6.37160762916397	5.97052753816429	Gm01	3344972	3347762	+	Glyma.01G031900	--	GO:0005992|trehalose biosynthetic process; GO:0070413|trehalose metabolism in response to stress	GO:0005737|cytoplasm	GO:0016757|transferase activity, transferring glycosyl groups; GO:0016791|phosphatase activity	ko:K16055|TPS	ko00500|Starch and sucrose metabolism; ko01100|Metabolic pathways	2583	XP_006573047.1	XP_006573047.1 probable alpha,alpha-trehalose-phosphate synthase [UDP-forming] 9 [Glycine max]	sp|Q9LRA7|TPS9_ARATH	sp|Q9LRA7|TPS9_ARATH Probable alpha,alpha-trehalose-phosphate synthase [UDP-forming] 9 OS=Arabidopsis thaliana GN=TPS9 PE=2 SV=1	_	_	_	_	_	PF00982.18|Glyco_transf_20|Glycosyltransferase family 20|Glyma.01G031900.10|m.608:59-544;PF02358.13|Trehalose_PPase|Trehalose-phosphatase|Glyma.01G031900.10|m.608:594-828
Glyma.01G032000	2.72593938935809	5.67329074832143	-1.05469025348451	1.49081573743427e-20	8.42929974863446e-20	down	yes	2.90761650718937	2.49301335040634	2.77718831047857	5.4626202873379	5.70335545431529	5.85389650331111	Gm01	3364237	3366864	+	Glyma.01G032000	--	--	--	--	--	--	1524	XP_006573048.1	XP_006573048.1 uncharacterized protein LOC100799483 [Glycine max]	_	_	_	_	_	_	_	_
Glyma.01G033200	10.7741204244943	2.38109935432774	2.17316252916967	4.01034093944977e-161	1.76129540379218e-159	up	yes	10.3551484577069	10.8782584801398	11.0889543356362	2.45549972962625	2.16696409949391	2.52083423386305	Gm01	3487531	3492608	+	Glyma.01G033200	--	GO:0007165|signal transduction; GO:0009626|plant-type hypersensitive response	GO:0005737|cytoplasm	GO:0005524|ATP binding; GO:0043531|ADP binding	--	--	4254	KRH74635.1	KRH74635.1 hypothetical protein GLYMA_01G033200 [Glycine max]	sp|Q40392|TMVRN_NICGU	sp|Q40392|TMVRN_NICGU TMV resistance protein N OS=Nicotiana glutinosa GN=N PE=1 SV=1	_	_	_	_	_	PF01582.17|TIR|TIR domain|Glyma.01G033200.1|m.635:18-195;PF00931.19|NB-ARC|NB-ARC domain|Glyma.01G033200.1|m.635:197-439;PF13676.3|TIR_2|TIR domain|Glyma.01G033200.1|m.635:20-111
Glyma.01G033900	0.78893025411216	2.24012488480051	-1.49386360728676	1.58954873944023e-12	6.26267296416424e-12	down	yes	0.680713949145722	0.727845277015185	0.958231536175572	2.11363538053207	2.41183150398919	2.19490776988026	Gm01	3545461	3549139	+	Glyma.01G033900	--	GO:0006810|transport	GO:0005886|plasma membrane; GO:0016021|integral component of membrane	GO:0022857|transmembrane transporter activity	--	--	1044	XP_003517737.1	XP_003517737.1 WAT1-related protein At5g40240 isoform X2 [Glycine max]	sp|Q9FL08|WTR42_ARATH	sp|Q9FL08|WTR42_ARATH WAT1-related protein At5g40240 OS=Arabidopsis thaliana GN=At5g40240 PE=2 SV=1	_	_	_	_	_	PF00892.17|EamA|EamA-like transporter family|Glyma.01G033900.1|m.640:15-153;PF00892.17|EamA|EamA-like transporter family|Glyma.01G033900.1|m.640:183-320
Glyma.01G034300	28.5550980584921	12.9862366256364	1.13615956590705	8.1557157201283e-37	7.24350061830254e-36	up	yes	26.8028053037582	26.7840460170368	32.0784428546814	14.0147153087457	12.537556474252	12.4064380939116	Gm01	3577516	3579438	-	Glyma.01G034300	--	GO:0010411|xyloglucan metabolic process	GO:0000139|Golgi membrane; GO:0005794|Golgi apparatus; GO:0016021|integral component of membrane	GO:0016413|O-acetyltransferase activity	--	--	1323	XP_003517820.1	XP_003517820.1 protein ALTERED XYLOGLUCAN 4 [Glycine max]	sp|O04523|TBL27_ARATH	sp|O04523|TBL27_ARATH Protein ALTERED XYLOGLUCAN 4 OS=Arabidopsis thaliana GN=AXY4 PE=1 SV=1	_	_	_	_	_	PF13839.3|PC-Esterase|GDSL/SGNH-like Acyl-Esterase family found in Pmr5 and Cas1p|Glyma.01G034300.1|m.645:134-428;PF14416.3|PMR5N|PMR5 N terminal Domain|Glyma.01G034300.1|m.645:82-133
Glyma.01G034900	0.231755082130179	0.667893927541026	-1.48751332934216	1.67967311259885e-05	3.79844768129249e-05	down	yes	0.27837415728562	0.22167707752015	0.195214011584767	0.817853932157491	0.725360051428062	0.460467799037525	Gm01	3613948	3615759	-	Glyma.01G034900	--	GO:0010411|xyloglucan metabolic process	GO:0000139|Golgi membrane; GO:0005794|Golgi apparatus; GO:0016021|integral component of membrane	GO:0016413|O-acetyltransferase activity	--	--	1314	XP_003517740.1	XP_003517740.1 protein ALTERED XYLOGLUCAN 4 [Glycine max]	sp|O04523|TBL27_ARATH	sp|O04523|TBL27_ARATH Protein ALTERED XYLOGLUCAN 4 OS=Arabidopsis thaliana GN=AXY4 PE=1 SV=1	_	_	_	_	_	PF13839.3|PC-Esterase|GDSL/SGNH-like Acyl-Esterase family found in Pmr5 and Cas1p|Glyma.01G034900.1|m.652:132-426;PF14416.3|PMR5N|PMR5 N terminal Domain|Glyma.01G034900.1|m.652:79-131
Glyma.01G036000	656.051998168397	232.649075522228	1.49561469207338	2.41283931297516e-185	1.31466802771303e-183	up	yes	653.970019641542	652.385215065754	661.800759797894	232.80714123551	233.370970780847	231.769114550327	Gm01	3762215	3764182	-	Glyma.01G036000	--	GO:0019761|glucosinolate biosynthetic process; GO:0042742|defense response to bacterium; GO:0052544|defense response by callose deposition in cell wall	GO:0043231|intracellular membrane-bounded organelle	GO:0047251|thiohydroximate beta-D-glucosyltransferase activity; GO:0080043|quercetin 3-O-glucosyltransferase activity; GO:0080044|quercetin 7-O-glucosyltransferase activity; GO:0102659|UDP-glucose: 4-methylthiobutylhydroximate S-glucosyltransferase activity; GO:0103099|UDP-glucose:5-methylthiopentylhydroximate S-glucosyltransferase activity; GO:0103100|UDP-glucose: 6-methylthiohexylhydroximate S-…	ko:K11820|UGT74B1	ko00380|Tryptophan metabolism; ko00966|Glucosinolate biosynthesis; ko01110|Biosynthesis of secondary metabolites; ko01210|2-Oxocarboxylic acid metabolism	1398	XP_003517852.1	XP_003517852.1 UDP-glycosyltransferase 74B1 [Glycine max]	sp|O48676|U74B1_ARATH	sp|O48676|U74B1_ARATH UDP-glycosyltransferase 74B1 OS=Arabidopsis thaliana GN=UGT74B1 PE=1 SV=1	_	_	_	_	_	PF00201.15|UDPGT|UDP-glucoronosyl and UDP-glucosyl transferase|Glyma.01G036000.1|m.664:250-416
Glyma.01G036751	6.2128095115433	14.4500429821781	-1.21643385147229	1.32017321423149e-05	3.01968698024193e-05	down	yes	9.79777614303494	5.18893028738742	3.65172210420755	15.3238565088575	13.6329797725491	14.3932926651277	Gm01	3887731	3887874	-	Glyma.01G036751	--	--	--	--	--	--	144	_	_	_	_	_	_	_	_	_	_
Glyma.01G036800	5.30737333773766	2.43624634716637	1.12014406637691	1.97674196215303e-19	1.06631853538747e-18	up	yes	5.25758801735823	4.94129798202198	5.72323401383276	2.35511781164319	2.60040006881721	2.35322116103872	Gm01	3907672	3908973	-	Glyma.01G036800	--	GO:0009846|pollen germination	GO:0005634|nucleus; GO:0005737|cytoplasm	--	--	--	1302	XP_003517744.1	XP_003517744.1 protein JINGUBANG [Glycine max]	sp|O48716|JGB_ARATH	sp|O48716|JGB_ARATH Protein JINGUBANG OS=Arabidopsis thaliana GN=JGB PE=1 SV=1	_	_	_	_	_	PF00400.29|WD40|WD domain, G-beta repeat|Glyma.01G036800.1|m.674:198-231;PF00400.29|WD40|WD domain, G-beta repeat|Glyma.01G036800.1|m.674:237-274;PF00400.29|WD40|WD domain, G-beta repeat|Glyma.01G036800.1|m.674:284-319;PF00400.29|WD40|WD domain, G-beta repeat|Glyma.01G036800.1|m.674:333-365;PF00400.29|WD40|WD domain, G-beta repeat|Glyma.01G036800.1|m.674:374-424
Glyma.01G036900	121.810505577618	2.6795293289115	5.50125946538755	0	0	up	yes	120.215246650333	119.098257898183	126.118012184339	2.7083301498641	2.86103826171542	2.46921957515498	Gm01	3913596	3914669	-	Glyma.01G036900	--	--	GO:0005886|plasma membrane; GO:0031012|extracellular matrix; GO:0031225|anchored component of membrane	GO:0004222|metalloendopeptidase activity; GO:0008270|zinc ion binding	--	--	1074	NP_001237230.2	NP_001237230.2 matrix metalloproteinase MMP2 precursor [Glycine max]	sp|Q9ZUJ5|5MMP_ARATH	sp|Q9ZUJ5|5MMP_ARATH Metalloendoproteinase 5-MMP OS=Arabidopsis thaliana GN=5MMP PE=1 SV=1	_	_	_	_	_	PF00413.21|Peptidase_M10|Matrixin|Glyma.01G036900.1|m.677:163-324;PF01471.15|PG_binding_1|Putative peptidoglycan binding domain|Glyma.01G036900.1|m.677:76-133
Glyma.01G037200	276.573690804824	48.0312716651012	2.52536984302057	0	0	up	yes	277.152157526299	281.2520565619	271.316858326272	47.9386373682428	48.1053885795667	48.0497890474941	Gm01	3937713	3938852	-	Glyma.01G037200	--	--	GO:0005886|plasma membrane; GO:0031012|extracellular matrix; GO:0031225|anchored component of membrane	GO:0004222|metalloendopeptidase activity; GO:0008270|zinc ion binding	--	--	1140	XP_003517862.1	XP_003517862.1 metalloendoproteinase 5-MMP [Glycine max]	sp|Q5XF51|3MMP_ARATH	sp|Q5XF51|3MMP_ARATH Metalloendoproteinase 3-MMP OS=Arabidopsis thaliana GN=3MMP PE=1 SV=1	_	_	_	_	_	PF00413.21|Peptidase_M10|Matrixin|Glyma.01G037200.1|m.680:178-333;PF01471.15|PG_binding_1|Putative peptidoglycan binding domain|Glyma.01G037200.1|m.680:70-128
Glyma.01G037600	2.12245495408864	0.620549247004355	1.75783430933612	9.21056795004656e-29	6.74814649098294e-28	up	yes	1.97535593360737	1.97834254999773	2.41366637866081	0.552237508729614	0.670749312302537	0.638660919980915	Gm01	3993585	3996107	+	Glyma.01G037600	--	GO:0009932|cell tip growth; GO:0045010|actin nucleation	GO:0005886|plasma membrane; GO:0005911|cell-cell junction; GO:0016021|integral component of membrane	GO:0003779|actin binding; GO:0005522|profilin binding; GO:0051015|actin filament binding	--	--	2439	XP_006573071.1	XP_006573071.1 formin-like protein 8 [Glycine max]	sp|O04532|FH8_ARATH	sp|O04532|FH8_ARATH Formin-like protein 8 OS=Arabidopsis thaliana GN=FH8 PE=1 SV=1	_	_	_	_	_	PF02181.20|FH2|Formin Homology 2 Domain|Glyma.01G037600.1|m.685:377-792
Glyma.01G037900	18.9062330746681	6.39831221188148	1.56160848062669	1.83551957121591e-71	2.99776493040168e-70	up	yes	19.6150846454286	19.2696556980748	17.8339588805008	6.57839407679016	6.46851030621348	6.1480322526408	Gm01	4006316	4007452	-	Glyma.01G037900	--	GO:0000271|polysaccharide biosynthetic process; GO:0045489|pectin biosynthetic process; GO:0071555|cell wall organization	GO:0000139|Golgi membrane; GO:0005794|Golgi apparatus; GO:0016021|integral component of membrane	GO:0016757|transferase activity, transferring glycosyl groups; GO:0047262|polygalacturonate 4-alpha-galacturonosyltransferase activity	--	--	1137	XP_003517873.1	XP_003517873.1 probable galacturonosyltransferase-like 9 [Glycine max]	sp|O04536|GATL9_ARATH	sp|O04536|GATL9_ARATH Probable galacturonosyltransferase-like 9 OS=Arabidopsis thaliana GN=GATL9 PE=2 SV=1	_	_	_	_	_	PF01501.17|Glyco_transf_8|Glycosyl transferase family 8|Glyma.01G037900.1|m.694:72-332
Glyma.01G038500	16.3321197846807	5.92825980866512	1.4604830117548	2.44750142505314e-71	3.99112732382644e-70	up	yes	17.314793835172	16.1963590108082	15.485206508062	5.82452357466669	6.25994192454541	5.70031392678326	Gm01	4107382	4109199	+	Glyma.01G038500	--	--	GO:0016021|integral component of membrane	GO:0016757|transferase activity, transferring glycosyl groups	--	--	1818	XP_003517750.1	XP_003517750.1 glycosyltransferase family 92 protein RCOM_0530710 [Glycine max]	sp|B9S2H4|Y232_RICCO	sp|B9S2H4|Y232_RICCO Glycosyltransferase family 92 protein RCOM_0530710 OS=Ricinus communis GN=RCOM_0699480 PE=3 SV=1	_	_	_	_	_	PF01697.24|Glyco_transf_92|Glycosyltransferase family 92|Glyma.01G038500.1|m.714:316-567;PF13704.3|Glyco_tranf_2_4|Glycosyl transferase family 2|Glyma.01G038500.1|m.714:328-416
Glyma.01G039600	0.816493043922634	2.10628622219398	-1.3564601789754	8.51153140851546e-18	4.3089374717376e-17	down	yes	0.806855639252538	0.779557601861021	0.863065890654344	2.27975183718141	2.0110430800086	2.02806374939192	Gm01	4292576	4294492	-	Glyma.01G039600	--	--	--	--	--	--	1917	NP_001241099.1	NP_001241099.1 probable leucine-rich repeat receptor-like protein kinase At1g35710-like precursor [Glycine max]	_	_	_	_	_	_	_	PF13855.3|LRR_8|Leucine rich repeat|Glyma.01G039600.1|m.733:120-166;PF13855.3|LRR_8|Leucine rich repeat|Glyma.01G039600.1|m.733:154-214;PF13855.3|LRR_8|Leucine rich repeat|Glyma.01G039600.1|m.733:280-335;PF13855.3|LRR_8|Leucine rich repeat|Glyma.01G039600.1|m.733:424-482;PF00560.30|LRR_1|Leucine Rich Repeat|Glyma.01G039600.1|m.733:228-249;PF00560.30|LRR_1|Leucine Rich Repeat|Glyma.01G039600.1|m.7…
Glyma.01G040300	0.256505648693015	0.876561858018405	-1.73405518389325	8.64208184752697e-08	2.44686557869725e-07	down	yes	0.118592467736026	0.314367215391665	0.336557262951355	0.812981610859532	0.958470363287446	0.858233599908237	Gm01	4345263	4350573	+	Glyma.01G040300	--	--	--	--	--	--	1410	XP_003517761.1	XP_003517761.1 tetratricopeptide repeat protein 38 [Glycine max]	_	_	_	_	_	_	_	_
Glyma.01G040400	48.3397950477121	19.5136895144486	1.30828406038119	7.84846343341342e-65	1.16935879125272e-63	up	yes	51.337500178033	49.0098053835778	44.6720795815254	17.9370219391124	19.7196696573138	20.8843769469196	Gm01	4361956	4370404	+	Glyma.01G040400	--	--	--	--	--	--	1617	XP_003517906.1	XP_003517906.1 uncharacterized protein LOC100811752 [Glycine max]	_	_	_	_	_	_	_	PF04601.10|DUF569|Domain of unknown function (DUF569)|Glyma.01G040400.2|m.742:1-146;PF04601.10|DUF569|Domain of unknown function (DUF569)|Glyma.01G040400.2|m.742:219-360
Glyma.01G040900	22.1105055489361	4.16885750309177	2.40420388830496	6.27471881776216e-200	3.88266467310713e-198	up	yes	21.4482456774279	21.1524661105687	23.7308048588117	4.51734058434884	4.03039058556272	3.95884133936375	Gm01	4391115	4394213	-	Glyma.01G040900	--	GO:0000398|mRNA splicing, via spliceosome; GO:0008380|RNA splicing; GO:0035194|posttranscriptional gene silencing by RNA	GO:0005681|spliceosomal complex; GO:0005737|cytoplasm; GO:0016020|membrane	GO:0003723|RNA binding; GO:0003724|RNA helicase activity; GO:0005524|ATP binding	ko:K12813|DHX16	ko03040|Spliceosome	3099	XP_014628468.1	XP_014628468.1 pre-mRNA-splicing factor ATP-dependent RNA helicase DEAH1 [Glycine max]	sp|Q8VY00|ESP3_ARATH	sp|Q8VY00|ESP3_ARATH Pre-mRNA-splicing factor ATP-dependent RNA helicase DEAH1 OS=Arabidopsis thaliana GN=ESP3 PE=1 SV=1	_	_	_	_	_	PF07717.13|OB_NTP_bind|Oligonucleotide/oligosaccharide-binding (OB)-fold|Glyma.01G040900.4|m.747:936-1020;PF04408.20|HA2|Helicase associated domain (HA2)|Glyma.01G040900.4|m.747:795-885;PF00271.28|Helicase_C|Helicase conserved C-terminal domain|Glyma.01G040900.4|m.747:606-733;PF00270.26|DEAD|DEAD/DEAH box helicase|Glyma.01G040900.4|m.747:408-561
Glyma.01G041200	3.43261256997936	15.717693959024	-2.1917314191231	6.1160262844315e-49	6.95436621209449e-48	down	yes	3.53851442856065	3.19105708852012	3.56826619285731	15.4946613313819	16.6900156339046	14.9684049117854	Gm01	4412872	4413919	-	Glyma.01G041200	--	GO:0006662|glycerol ether metabolic process; GO:0034599|cellular response to oxidative stress; GO:0045454|cell redox homeostasis	GO:0005739|mitochondrion; GO:0005829|cytosol; GO:0005886|plasma membrane	GO:0004791|thioredoxin-disulfide reductase activity; GO:0015035|protein disulfide oxidoreductase activity; GO:0016671|oxidoreductase activity, acting on a sulfur group of donors, disulfide as acceptor; GO:0047134|protein-disulfide reductase activity	ko:K03671|trxA	ko04621|NOD-like receptor signaling pathway; ko05418|Fluid shear stress and atherosclerosis	381	NP_001236052.1	NP_001236052.1 TRX domain-containing protein [Glycine max]	sp|Q38879|TRXH2_ARATH	sp|Q38879|TRXH2_ARATH Thioredoxin H2 OS=Arabidopsis thaliana GN=TRX2 PE=2 SV=2	_	_	_	_	_	PF00085.17|Thioredoxin|Thioredoxin|Glyma.01G041200.1|m.749:32-123;PF13098.3|Thioredoxin_2|Thioredoxin-like domain|Glyma.01G041200.1|m.749:37-120;PF14595.3|Thioredoxin_9|Thioredoxin|Glyma.01G041200.1|m.749:17-121
Glyma.01G041600	0.489755644234266	1.09860940969117	-1.14945639218851	4.4286026456673e-05	9.56898246420189e-05	down	yes	0.487534238386811	0.644504214761538	0.337228479554449	1.17887505213378	0.904943894626556	1.21200928231316	Gm01	4482549	4485009	-	Glyma.01G041600	--	GO:0006810|transport; GO:0010507|negative regulation of autophagy; GO:0021702|cerebellar Purkinje cell differentiation; GO:0031175|neuron projection development; GO:0050885|neuromuscular process controlling balance	GO:0005737|cytoplasm; GO:0005794|Golgi apparatus; GO:0005829|cytosol; GO:0016020|membrane	GO:0004842|ubiquitin-protein transferase activity; GO:0005086|ARF guanyl-nucleotide exchange factor activity	--	--	1179	KRH74759.1	KRH74759.1 hypothetical protein GLYMA_01G041600 [Glycine max]	sp|Q15751|HERC1_HUMAN	sp|Q15751|HERC1_HUMAN Probable E3 ubiquitin-protein ligase HERC1 OS=Homo sapiens GN=HERC1 PE=1 SV=2	_	_	_	_	_	PF00415.15|RCC1|Regulator of chromosome condensation (RCC1) repeat|Glyma.01G041600.3|m.755:19-66;PF00415.15|RCC1|Regulator of chromosome condensation (RCC1) repeat|Glyma.01G041600.3|m.755:70-118;PF00415.15|RCC1|Regulator of chromosome condensation (RCC1) repeat|Glyma.01G041600.3|m.755:122-171;PF00415.15|RCC1|Regulator of chromosome condensation (RCC1) repeat|Glyma.01G041600.3|m.755:179-228;PF0041…
Glyma.01G041700	6.43108469693046	19.5645968853537	-1.60360702945135	4.02837512419402e-48	4.51780784476258e-47	down	yes	5.51795153926147	6.225928751095	7.5493738004349	20.0496281129654	20.4627399181739	18.1814226249217	Gm01	4521875	4523509	-	Glyma.01G041700	--	GO:0006351|transcription, DNA-templated; GO:0009637|response to blue light; GO:0030308|negative regulation of cell growth; GO:0045893|positive regulation of transcription, DNA-templated; GO:0048510|regulation of timing of transition from vegetative to reproductive phase; GO:0048573|photoperiodism, flowering	GO:0005634|nucleus	GO:0003700|DNA-binding transcription factor activity; GO:0043565|sequence-specific DNA binding	ko:K09338|HD-ZIP	--	1038	KHN01166.1	KHN01166.1 Homeobox-leucine zipper protein HAT5 [Glycine soja]	sp|Q940J1|ATB16_ARATH	sp|Q940J1|ATB16_ARATH Homeobox-leucine zipper protein ATHB-16 OS=Arabidopsis thaliana GN=ATHB-16 PE=2 SV=2	_	_	_	_	_	PF02183.15|HALZ|Homeobox associated leucine zipper|Glyma.01G041700.1|m.758:141-182;PF00046.26|Homeobox|Homeobox domain|Glyma.01G041700.1|m.758:86-139;PF05920.8|Homeobox_KN|Homeobox KN domain|Glyma.01G041700.1|m.758:110-137
Glyma.01G043100	20.7950640562712	5.19273967427342	1.9995913031291	6.77721945272582e-61	9.45346613831728e-60	up	yes	21.9844137135368	21.536818383273	18.8639600720039	5.36992726438503	4.60795386072894	5.60033789770629	Gm01	4685577	4686107	+	Glyma.01G043100	--	GO:0000919|cell plate assembly; GO:0006952|defense response	GO:0005634|nucleus; GO:0005856|cytoskeleton; GO:0009524|phragmoplast	GO:0004709|MAP kinase kinase kinase activity; GO:0005524|ATP binding	--	--	531	KHN01177.1	KHN01177.1 Mitogen-activated protein kinase kinase kinase 1 [Glycine soja]	sp|Q40541|NPK1_TOBAC	sp|Q40541|NPK1_TOBAC Mitogen-activated protein kinase kinase kinase NPK1 OS=Nicotiana tabacum GN=NPK1 PE=1 SV=1	_	_	_	_	_	PF00069.22|Pkinase|Protein kinase domain|Glyma.01G043100.2|m.770:1-92;PF07714.14|Pkinase_Tyr|Protein tyrosine kinase|Glyma.01G043100.2|m.770:1-87
Glyma.01G044600	1.47677301396194	3.77714661803209	-1.34892686816811	2.65952781124899e-11	9.70247526112535e-11	down	yes	1.40777788113013	1.79269288777165	1.22984827298403	3.04241662762587	4.64446958302446	3.64455364344594	Gm01	4913822	4915584	-	Glyma.01G044600	--	GO:0006351|transcription, DNA-templated; GO:0009744|response to sucrose; GO:0009965|leaf morphogenesis; GO:0048826|cotyledon morphogenesis; GO:0080022|primary root development	GO:0005634|nucleus	GO:0003700|DNA-binding transcription factor activity; GO:0043565|sequence-specific DNA binding	ko:K09338|HD-ZIP	--	876	XP_006572886.1	XP_006572886.1 uncharacterized protein LOC100814080 isoform X2 [Glycine max]	sp|Q8LC03|ATB13_ARATH	sp|Q8LC03|ATB13_ARATH Homeobox-leucine zipper protein ATHB-13 OS=Arabidopsis thaliana GN=ATHB-13 PE=2 SV=2	_	_	_	_	_	PF02183.15|HALZ|Homeobox associated leucine zipper|Glyma.01G044600.1|m.790:141-181;PF00046.26|Homeobox|Homeobox domain|Glyma.01G044600.1|m.790:86-139
Glyma.01G045500	2.37121516387123	12.5768121803785	-2.40214305091442	6.09544264308331e-93	1.33576793514761e-91	down	yes	2.61480898280204	2.37647533915694	2.12236116965472	12.0597904572901	14.1018202418518	11.5688258419935	Gm01	5218814	5220076	-	Glyma.01G045500	--	GO:0006351|transcription, DNA-templated; GO:0006355|regulation of transcription, DNA-templated; GO:0008283|cell population proliferation; GO:0009735|response to cytokinin; GO:0009737|response to abscisic acid; GO:0009739|response to gibberellin; GO:0010029|regulation of seed germination; GO:0010229|inflorescence development; GO:0031347|regulation of defense response	GO:0005634|nucleus	GO:0003677|DNA binding; GO:0003700|DNA-binding transcription factor activity	--	--	1263	KRH74835.1	KRH74835.1 hypothetical protein GLYMA_01G045500 [Glycine max]	sp|Q93Z00|TCP14_ARATH	sp|Q93Z00|TCP14_ARATH Transcription factor TCP14 OS=Arabidopsis thaliana GN=TCP14 PE=1 SV=1	_	_	_	_	_	PF03634.10|TCP|TCP family transcription factor|Glyma.01G045500.1|m.798:70-232
Glyma.01G047700	79.5019510145757	33.066498654188	1.26536519577614	2.82978774964936e-47	3.11882268065428e-46	up	yes	84.3117034016516	81.65003822204	72.5441114200354	29.6394824478305	37.3239222011069	32.2360913136265	Gm01	5538968	5542980	+	Glyma.01G047700	--	--	--	--	--	--	861	XP_003517979.1	XP_003517979.1 uncharacterized protein LOC100812998 [Glycine max]	_	_	_	_	_	_	_	PF12428.5|DUF3675|Protein of unknown function (DUF3675)|Glyma.01G047700.1|m.826:119-238;PF12906.4|RINGv|RING-variant domain|Glyma.01G047700.1|m.826:68-113
Glyma.01G047900	14.1243898912665	3.89646904194885	1.85527252455245	1.25244511327801e-64	1.85393231441139e-63	up	yes	13.875967589627	13.9011095937405	14.5960924904319	3.68271089127994	3.67218310371692	4.33451313084968	Gm01	5574464	5575354	+	Glyma.01G047900	--	GO:0006351|transcription, DNA-templated; GO:0009414|response to water deprivation; GO:0045893|positive regulation of transcription, DNA-templated	GO:0005634|nucleus	GO:0003677|DNA binding; GO:0003700|DNA-binding transcription factor activity; GO:0042803|protein homodimerization activity; GO:0046872|metal ion binding	--	--	891	XP_003517792.1	XP_003517792.1 zinc-finger homeodomain protein 11 [Glycine max]	sp|Q9SEZ1|ZHD11_ARATH	sp|Q9SEZ1|ZHD11_ARATH Zinc-finger homeodomain protein 11 OS=Arabidopsis thaliana GN=ZHD11 PE=1 SV=1	_	_	_	_	_	PF04770.9|ZF-HD_dimer|ZF-HD protein dimerisation region|Glyma.01G047900.1|m.828:49-102
Glyma.01G048400	13.5232411486954	1.81259587801864	2.89244078456867	2.80128910508326e-79	5.14036550782779e-78	up	yes	14.0727333891932	11.9764214921018	14.5205685647913	1.53598012492239	1.67115630232358	2.23065120680996	Gm01	5616970	5620166	+	Glyma.01G048400	--	--	--	GO:0003723|RNA binding; GO:0033897|ribonuclease T2 activity	ko:K01166|E3.1.27.1	--	681	XP_003517990.1	XP_003517990.1 ribonuclease 3 [Glycine max]	sp|P42815|RNS3_ARATH	sp|P42815|RNS3_ARATH Ribonuclease 3 OS=Arabidopsis thaliana GN=RNS3 PE=2 SV=1	_	_	_	_	_	PF00445.15|Ribonuclease_T2|Ribonuclease T2 family|Glyma.01G048400.1|m.837:28-209
Glyma.01G048500	78.6897783803871	34.4307187775537	1.19224432100614	8.0263297024502e-88	1.64593886364504e-86	up	yes	78.1050425328691	77.4784390821641	80.4858535261281	35.9858595622927	33.6848388819924	33.621457888376	Gm01	5650828	5654459	+	Glyma.01G048500	--	GO:0006486|protein glycosylation; GO:0010493|Lewis a epitope biosynthetic process	GO:0000139|Golgi membrane; GO:0005794|Golgi apparatus; GO:0016021|integral component of membrane	GO:0010488|UDP-galactose:N-glycan beta-1,3-galactosyltransferase activity; GO:0030246|carbohydrate binding	ko:K14413|GALT1	ko00513|Various types of N-glycan biosynthesis; ko01100|Metabolic pathways	1920	XP_003517993.2	XP_003517993.2 beta-1,3-galactosyltransferase GALT1 [Glycine max]	sp|Q8L7F9|B3GTF_ARATH	sp|Q8L7F9|B3GTF_ARATH Beta-1,3-galactosyltransferase GALT1 OS=Arabidopsis thaliana GN=GALT1 PE=1 SV=1	_	_	_	_	_	PF00337.19|Gal-bind_lectin|Galactoside-binding lectin|Glyma.01G048500.1|m.842:166-357;PF01762.18|Galactosyl_T|Galactosyltransferase|Glyma.01G048500.1|m.842:401-584
Glyma.01G048600	0.762304138404583	1.92079021866566	-1.32195041604015	0.000112546047648412	0.000231807686451178	down	yes	0.738257746171286	0.670967301725256	0.877687367317208	1.26523628180126	2.166831222127	2.33030315206872	Gm01	5658155	5659302	-	Glyma.01G048600	--	--	--	--	--	--	453	XP_006573111.1	XP_006573111.1 uncharacterized protein LOC100819047 isoform X1 [Glycine max]	_	_	_	_	_	_	_	_
Glyma.01G049100	3.43290801643466	8.39495251530796	-1.28761203162802	2.43856350191335e-28	1.76675502728821e-27	down	yes	3.29180034538295	3.46285576142819	3.54406794249284	8.88800982828823	8.53543081411767	7.76141690351797	Gm01	5707052	5708774	-	Glyma.01G049100	--	GO:0006351|transcription, DNA-templated; GO:0006355|regulation of transcription, DNA-templated	GO:0005634|nucleus	GO:0003677|DNA binding; GO:0003700|DNA-binding transcription factor activity	--	--	1035	XP_003517998.2	XP_003517998.2 myb family transcription factor PHL8 isoform X2 [Glycine max]	sp|F4I274|PHL8_ARATH	sp|F4I274|PHL8_ARATH Myb family transcription factor PHL8 OS=Arabidopsis thaliana GN=PHL8 PE=2 SV=1	_	_	_	_	_	PF14379.3|Myb_CC_LHEQLE|MYB-CC type transfactor, LHEQLE motif|Glyma.01G049100.1|m.847:113-159;PF00249.28|Myb_DNA-binding|Myb-like DNA-binding domain|Glyma.01G049100.1|m.847:17-68
Glyma.01G049500	2.24781954866855	0.385317795858709	2.51384537950406	2.98509031900557e-13	1.22476161392353e-12	up	yes	2.33478920855301	2.02093209894642	2.38773733850623	0.228651078054243	0.630572607425951	0.296729702095933	Gm01	5791678	5792241	+	Glyma.01G049500	--	--	--	GO:0005509|calcium ion binding	--	--	564	NP_001241272.1	NP_001241272.1 calcium-binding EF-hand family protein [Glycine max]	sp|Q9MBG5|CML30_ARATH	sp|Q9MBG5|CML30_ARATH Probable calcium-binding protein CML30 OS=Arabidopsis thaliana GN=CML30 PE=2 SV=1	_	_	_	_	_	PF00036.29|EF-hand_1|EF hand|Glyma.01G049500.1|m.859:121-147;PF13499.3|EF-hand_7|EF-hand domain pair|Glyma.01G049500.1|m.859:121-182;PF13405.3|EF-hand_6|EF-hand domain|Glyma.01G049500.1|m.859:122-150;PF13202.3|EF-hand_5|EF hand|Glyma.01G049500.1|m.859:124-146;PF13833.3|EF-hand_8|EF-hand domain pair|Glyma.01G049500.1|m.859:134-183
Glyma.01G050100	34.400477848288	93.6798508207324	-1.44504484642559	5.55623638219804e-73	9.28822363597912e-72	down	yes	36.7174455002861	35.8586951457838	30.6252928987941	88.9693226450759	93.5038956527551	98.5663341643662	Gm01	5876892	5878362	-	Glyma.01G050100	--	GO:0009664|plant-type cell wall organization	GO:0005576|extracellular region; GO:0005618|cell wall; GO:0016020|membrane	--	--	--	789	XP_003518007.1	XP_003518007.1 expansin-A10 [Glycine max]	sp|Q9LDR9|EXP10_ARATH	sp|Q9LDR9|EXP10_ARATH Expansin-A10 OS=Arabidopsis thaliana GN=EXPA10 PE=2 SV=1	_	_	_	_	_	PF01357.18|Pollen_allerg_1|Pollen allergen|Glyma.01G050100.3|m.867:170-247;PF03330.15|DPBB_1|Lytic transglycolase|Glyma.01G050100.3|m.867:74-159
Glyma.01G051300	71.5578501000256	8.48615600382289	3.07442947988729	1.34125675400387e-268	1.45169447113863e-266	up	yes	66.4506950856503	68.75018530892	79.4726699055065	8.69962911263526	8.46768929971991	8.29114959911351	Gm01	6049852	6051160	-	Glyma.01G051300	--	GO:0006351|transcription, DNA-templated; GO:0009793|embryo development ending in seed dormancy; GO:0009825|multidimensional cell growth; GO:0009835|fruit ripening; GO:0009908|flower development; GO:0010150|leaf senescence	GO:0005634|nucleus	GO:0003677|DNA binding; GO:0003700|DNA-binding transcription factor activity	--	--	840	NP_001236855.1	NP_001236855.1 NAC domain protein NAC1 [Glycine max]	sp|O49255|NAC29_ARATH	sp|O49255|NAC29_ARATH NAC transcription factor 29 OS=Arabidopsis thaliana GN=NAC029 PE=2 SV=1	_	_	_	_	_	PF02365.12|NAM|No apical meristem (NAM) protein|Glyma.01G051300.1|m.872:10-134
Glyma.01G052700	11.3089775499629	4.0417122197977	1.48214003168517	9.67510003123816e-31	7.44915044363162e-30	up	yes	11.2706444521186	12.6976176444304	9.95867055333961	3.93339632312921	4.38858752098425	3.80315281527964	Gm01	6429832	6432665	-	Glyma.01G052700	--	--	--	--	--	--	765	XP_003517810.1	XP_003517810.1 uncharacterized protein LOC100789803 [Glycine max]	_	_	_	_	_	_	_	PF11360.5|DUF3110|Protein of unknown function (DUF3110)|Glyma.01G052700.1|m.889:171-219
Glyma.01G053800	22.7939236880999	9.94535617732486	1.19573724076206	5.21849347519374e-53	6.38885269054681e-52	up	yes	21.7422775072729	22.3665576705228	24.2729358865041	9.99245325321263	10.0661513499828	9.77746392877915	Gm01	6800452	6805034	-	Glyma.01G053800	--	GO:0006351|transcription, DNA-templated; GO:0006952|defense response; GO:0009723|response to ethylene; GO:0009751|response to salicylic acid; GO:0009753|response to jasmonic acid; GO:1900150|regulation of defense response to fungus; GO:1900425|negative regulation of defense response to bacterium	GO:0005634|nucleus	GO:0003677|DNA binding; GO:0003700|DNA-binding transcription factor activity; GO:0043565|sequence-specific DNA binding; GO:0044212|transcription regulatory region DNA binding; GO:0046872|metal ion binding	--	--	1368	XP_003517814.1	XP_003517814.1 probable WRKY transcription factor 4 [Glycine max]	sp|Q9XI90|WRKY4_ARATH	sp|Q9XI90|WRKY4_ARATH Probable WRKY transcription factor 4 OS=Arabidopsis thaliana GN=WRKY4 PE=1 SV=2	_	_	_	_	_	PF03106.12|WRKY|WRKY DNA -binding domain|Glyma.01G053800.1|m.924:175-231;PF03106.12|WRKY|WRKY DNA -binding domain|Glyma.01G053800.1|m.924:343-400
Glyma.01G055400	1.75017434079731	3.59340436349559	-1.03364222464698	1.34985235930073e-06	3.42031870328649e-06	down	yes	1.89166143932431	1.56604128957783	1.79282029348978	3.08146255729016	4.05356481315624	3.64518572004036	Gm01	7148173	7149353	-	Glyma.01G055400	--	--	--	--	--	--	558	NP_001241008.1	NP_001241008.1 uncharacterized protein LOC100790671 [Glycine max]	_	_	_	_	_	_	_	_
Glyma.01G056000	34.5127936479518	15.6837276586182	1.1373611450799	3.73410957402236e-39	3.50048105076218e-38	up	yes	33.1534237928613	33.0130990365719	37.3718581144222	16.4038831678066	16.2148321541603	14.4324676538876	Gm01	7214518	7216825	-	Glyma.01G056000	--	--	--	--	--	--	801	XP_003517822.1	XP_003517822.1 uncharacterized protein LOC100802857 [Glycine max]	_	_	_	_	_	_	_	PF03763.10|Remorin_C|Remorin, C-terminal region|Glyma.01G056000.1|m.959:155-258
Glyma.01G056100	267.889336520507	127.228661945038	1.07415390266701	1.67470198142753e-55	2.12779783386389e-54	up	yes	256.599384009649	260.277885787284	286.790739764589	135.137057599702	126.005006652858	120.543921582553	Gm01	7218634	7220520	-	Glyma.01G056100	--	GO:0010150|leaf senescence	--	GO:0016682|oxidoreductase activity, acting on diphenols and related substances as donors, oxygen as acceptor; GO:0046872|metal ion binding	--	--	1053	XP_003516325.1	XP_003516325.1 protein SRG1 [Glycine max]	sp|Q39224|SRG1_ARATH	sp|Q39224|SRG1_ARATH Protein SRG1 OS=Arabidopsis thaliana GN=SRG1 PE=2 SV=1	_	_	_	_	_	PF03171.17|2OG-FeII_Oxy|2OG-Fe(II) oxygenase superfamily|Glyma.01G056100.1|m.960:202-299;PF14226.3|DIOX_N|non-haem dioxygenase in morphine synthesis N-terminal|Glyma.01G056100.1|m.960:46-142
Glyma.01G058500	6.72482769860665	19.5346209223564	-1.53705866122592	5.1597551777771e-68	8.09959798777016e-67	down	yes	6.14054173019701	7.22713464693372	6.80680671868922	18.6978745886999	19.9728206966297	19.9331674817397	Gm01	7704526	7710195	-	Glyma.01G058500	--	GO:0071705|nitrogen compound transport	GO:0016021|integral component of membrane	GO:0005524|ATP binding	--	--	1302	XP_006573149.1	XP_006573149.1 probable ureide permease A3 isoform X1 [Glycine max]	sp|Q41706|UPSA3_VIGUN	sp|Q41706|UPSA3_VIGUN Probable ureide permease A3 (Fragment) OS=Vigna unguiculata GN=A3 PE=2 SV=2	_	_	_	_	_	PF07168.8|Ureide_permease|Ureide permease|Glyma.01G058500.1|m.987:68-423
Glyma.01G061800	62.5694629494658	9.80175289564723	2.67310647169716	0	0	up	yes	63.8041681854516	62.1089386600676	61.7952820028783	9.69279524492901	9.08071335968727	10.6317500823254	Gm01	8513973	8515913	-	Glyma.01G061800	--	--	--	--	--	--	1941	XP_006573157.1	XP_006573157.1 uncharacterized protein LOC100804606 [Glycine max]	sp|Q5UNY4|YL728_MIMIV	sp|Q5UNY4|YL728_MIMIV Uncharacterized protein L728 OS=Acanthamoeba polyphaga mimivirus GN=MIMI_L728 PE=4 SV=1	_	_	_	_	_	PF11443.5|DUF2828|Domain of unknown function (DUF2828)|Glyma.01G061800.1|m.1016:66-630
Glyma.01G062400	6.85605928039751	14.5980303780054	-1.08920745213493	1.03917580183607e-44	1.09108333366735e-43	down	yes	6.82237091973983	6.56120613164297	7.18460078980972	15.0810806806456	14.500509010611	14.2125014427597	Gm01	8695449	8700771	+	Glyma.01G062400	--	GO:0009308|amine metabolic process; GO:0055114|oxidation-reduction process; GO:0097185|cellular response to azide	--	GO:0005507|copper ion binding; GO:0008131|primary amine oxidase activity; GO:0048038|quinone binding; GO:0052593|tryptamine:oxygen oxidoreductase (deaminating) activity; GO:0052594|aminoacetone:oxygen oxidoreductase(deaminating) activity; GO:0052595|aliphatic-amine oxidase activity; GO:0052596|phenethylamine:oxygen oxidoreductase (deaminating) activity; GO:0052597|diamine oxidase activity	ko:K00276|AOC3,AOC2,tynA	ko00260|Glycine, serine and threonine metabolism; ko00350|Tyrosine metabolism; ko00360|Phenylalanine metabolism; ko00410|beta-Alanine metabolism; ko00950|Isoquinoline alkaloid biosynthesis; ko00960|Tropane, piperidine and pyridine alkaloid biosynthesis; ko01100|Metabolic pathways; ko01110|Biosynthesis of secondary metabolites	2019	NP_001345467.1	NP_001345467.1 putative copper amine oxidase precursor [Glycine max]	sp|Q43077|AMO_PEA	sp|Q43077|AMO_PEA Primary amine oxidase OS=Pisum sativum PE=1 SV=1	_	_	_	_	_	PF01179.17|Cu_amine_oxid|Copper amine oxidase, enzyme domain|Glyma.01G062400.1|m.1029:247-658;PF02728.13|Cu_amine_oxidN3|Copper amine oxidase, N3 domain|Glyma.01G062400.1|m.1029:124-215;PF02727.13|Cu_amine_oxidN2|Copper amine oxidase, N2 domain|Glyma.01G062400.1|m.1029:32-107
Glyma.01G063800	1.55544740677299	3.29375339128611	-1.07753096069877	4.49125220531325e-10	1.51139535901609e-09	down	yes	1.48729056510635	1.42732752890886	1.75172412630377	3.33928120105197	2.85329587864488	3.68868309416148	Gm01	9204973	9206019	-	Glyma.01G063800	--	GO:0009734|auxin-activated signaling pathway; GO:0010929|positive regulation of auxin mediated signaling pathway; GO:0060918|auxin transport	GO:0005886|plasma membrane	--	--	--	1047	XP_003517861.1	XP_003517861.1 protein BIG GRAIN 1-like E [Glycine max]	sp|Q93Z37|BIG1E_ARATH	sp|Q93Z37|BIG1E_ARATH Protein BIG GRAIN 1-like E OS=Arabidopsis thaliana GN=At1g69160 PE=2 SV=1	_	_	_	_	_	_
Glyma.01G064400	33.9087328934743	13.734205613372	1.30325875148693	7.22150475210694e-39	6.72427603470465e-38	up	yes	30.8847486874493	30.6114194254606	40.2300305675129	12.7950607145421	13.5719473871951	14.8356087383789	Gm01	9606549	9612338	-	Glyma.01G064400	--	--	--	--	--	--	1719	XP_006573167.1	XP_006573167.1 uncharacterized protein LOC100807478 isoform X1 [Glycine max]	_	_	_	_	_	_	_	_
Glyma.01G064900	17.7981189846107	8.75775822758798	1.02225521576391	9.91642233767012e-31	7.62943250167396e-30	up	yes	17.5124215025057	16.4785294801608	19.4034059711655	9.47876918684583	8.56838614544631	8.22611935047181	Gm01	9949522	9952019	+	Glyma.01G064900	--	--	--	--	--	--	1554	XP_006573172.1	XP_006573172.1 uncharacterized protein LOC100796112 [Glycine max]	_	_	_	_	_	_	_	_
Glyma.01G065800	11.7770446786187	4.59468762143392	1.35602684875925	1.32551488283044e-74	2.28275969222725e-73	up	yes	11.5192293333419	11.9744087468176	11.8374959556966	4.58241621893302	4.68309995814047	4.51854668722826	Gm01	10119506	10122166	+	Glyma.01G065800	--	GO:0006952|defense response	--	GO:0005524|ATP binding; GO:0043531|ADP binding	--	--	2661	XP_006573177.1	XP_006573177.1 disease resistance protein RGA2 [Glycine max]	sp|Q7XBQ9|RGA2_SOLBU	sp|Q7XBQ9|RGA2_SOLBU Disease resistance protein RGA2 OS=Solanum bulbocastanum GN=RGA2 PE=1 SV=1	_	_	_	_	_	PF00931.19|NB-ARC|NB-ARC domain|Glyma.01G065800.1|m.1077:170-452
Glyma.01G070200	2.87693928637649	0.910719186909102	1.64870765103224	2.21468174777535e-15	1.01003533102013e-14	up	yes	2.83433366399433	2.71025463210447	3.08622956303066	1.15873932257864	0.925934309223811	0.647483928924854	Gm01	12003011	12005620	+	Glyma.01G070200	--	GO:0006979|response to oxidative stress; GO:0042744|hydrogen peroxide catabolic process; GO:0048511|rhythmic process	GO:0005576|extracellular region	GO:0004601|peroxidase activity; GO:0020037|heme binding; GO:0046872|metal ion binding	ko:K00430|E1.11.1.7	ko00940|Phenylpropanoid biosynthesis; ko01100|Metabolic pathways; ko01110|Biosynthesis of secondary metabolites	1014	KRH75211.1	KRH75211.1 hypothetical protein GLYMA_01G070200 [Glycine max]	sp|Q96519|PER11_ARATH	sp|Q96519|PER11_ARATH Peroxidase 11 OS=Arabidopsis thaliana GN=PER11 PE=1 SV=1	_	_	_	_	_	PF00141.20|peroxidase|Peroxidase|Glyma.01G070200.2|m.1127:48-299
Glyma.01G071700	2.48187497873898	5.52687380569511	-1.15183995297745	1.56063814758033e-28	1.13714320890215e-27	down	yes	2.44751878499822	2.60620096618685	2.39190518503188	5.48272445683765	5.48902303158693	5.60887392866075	Gm01	12937603	12941435	+	Glyma.01G071700	--	GO:0006468|protein phosphorylation; GO:0007166|cell surface receptor signaling pathway; GO:0016032|viral process; GO:0034504|protein localization to nucleus; GO:0040015|negative regulation of multicellular organism growth; GO:0046777|protein autophosphorylation; GO:0051607|defense response to virus	GO:0005654|nucleoplasm; GO:0005737|cytoplasm; GO:0005886|plasma membrane; GO:0016021|integral component of membrane	GO:0004672|protein kinase activity; GO:0004675|transmembrane receptor protein serine/threonine kinase activity; GO:0005524|ATP binding	--	--	1866	XP_003517902.1	XP_003517902.1 protein NSP-INTERACTING KINASE 2 [Glycine max]	sp|Q9LFS4|NIK1_ARATH	sp|Q9LFS4|NIK1_ARATH Protein NSP-INTERACTING KINASE 1 OS=Arabidopsis thaliana GN=NIK1 PE=1 SV=1	_	_	_	_	_	PF00069.22|Pkinase|Protein kinase domain|Glyma.01G071700.1|m.1137:302-567;PF07714.14|Pkinase_Tyr|Protein tyrosine kinase|Glyma.01G071700.1|m.1137:304-570;PF13855.3|LRR_8|Leucine rich repeat|Glyma.01G071700.1|m.1137:97-157;PF13855.3|LRR_8|Leucine rich repeat|Glyma.01G071700.1|m.1137:122-181;PF08263.9|LRRNT_2|Leucine rich repeat N-terminal domain|Glyma.01G071700.1|m.1137:31-70;PF00560.30|LRR_1|Leuc…
Glyma.01G074600	132.368271875565	65.2224215238924	1.0210052528637	2.15315819926898e-77	3.85792301596292e-76	up	yes	130.977888885968	133.118048864231	133.008877876496	64.4436536147949	65.3057334929625	65.9178774639198	Gm01	14362010	14363404	+	Glyma.01G074600	--	GO:0008152|metabolic process	--	GO:0050505|hydroquinone glucosyltransferase activity	ko:K08237|E2.4.1.218	--	1395	XP_003556942.1	XP_003556942.1 hydroquinone glucosyltransferase [Glycine max]	sp|Q9AR73|HQGT_RAUSE	sp|Q9AR73|HQGT_RAUSE Hydroquinone glucosyltransferase OS=Rauvolfia serpentina GN=AS PE=1 SV=1	_	_	_	_	_	PF00201.15|UDPGT|UDP-glucoronosyl and UDP-glucosyl transferase|Glyma.01G074600.1|m.1158:263-391
Glyma.01G074800	0.557011941244095	1.23012841569297	-1.12903849619111	0.000264794375275293	0.000521696878203434	down	yes	0.470366749670313	0.623428654996129	0.577240419065843	1.06811033367674	1.30052274476711	1.32175216863505	Gm01	16686471	16690079	-	Glyma.01G074800	--	--	--	--	--	--	711	NP_001242683.2	NP_001242683.2 uncharacterized protein LOC100795590 [Glycine max]	_	_	_	_	_	_	_	_
Glyma.01G076900	0.315276965997662	0.951125975996286	-1.56305687555245	2.28324762174803e-08	6.75843870091235e-08	down	yes	0.24286910603892	0.386281284272111	0.316680507681956	0.801247399155949	1.0330949908155	1.01903553801741	Gm01	18427983	18433381	+	Glyma.01G076900	--	GO:0006351|transcription, DNA-templated; GO:0006355|regulation of transcription, DNA-templated; GO:0009567|double fertilization forming a zygote and endosperm	GO:0005634|nucleus; GO:0009506|plasmodesma	GO:0003677|DNA binding; GO:0003700|DNA-binding transcription factor activity; GO:0046983|protein dimerization activity	--	--	1377	XP_003516808.1	XP_003516808.1 transcription factor UNE10 [Glycine max]	sp|Q8GZ38|UNE10_ARATH	sp|Q8GZ38|UNE10_ARATH Transcription factor UNE10 OS=Arabidopsis thaliana GN=UNE10 PE=2 SV=1	_	_	_	_	_	PF00010.23|HLH|Helix-loop-helix DNA-binding domain|Glyma.01G076900.1|m.1199:275-320
Glyma.01G077000	103.42255349093	228.63250582718	-1.14440331416267	2.6752294323778e-79	4.91186892158658e-78	down	yes	106.389281476408	105.841270390705	98.0371086056773	224.209654235923	232.882168075837	228.805695169781	Gm01	18675747	18677744	+	Glyma.01G077000	--	GO:0009826|unidimensional cell growth; GO:0009828|plant-type cell wall loosening; GO:0019953|sexual reproduction	GO:0005576|extracellular region; GO:0005618|cell wall; GO:0016020|membrane	--	--	--	834	NP_001238660.1	NP_001238660.1 cytokinin induced message [Glycine max]	sp|Q9SHY6|EXPB2_ARATH	sp|Q9SHY6|EXPB2_ARATH Putative expansin-B2 OS=Arabidopsis thaliana GN=EXPB2 PE=3 SV=2	_	_	_	_	_	PF01357.18|Pollen_allerg_1|Pollen allergen|Glyma.01G077000.1|m.1201:177-260;PF03330.15|DPBB_1|Lytic transglycolase|Glyma.01G077000.1|m.1201:85-164
Glyma.01G077100	7.01263689126334	20.5165682669735	-1.54740770373881	1.44893724493883e-38	1.33979488252684e-37	down	yes	7.75393896911152	7.33088893527014	5.95308276940837	19.4645718202162	22.128894703268	19.9562382774362	Gm01	18867998	18869443	-	Glyma.01G077100	--	--	GO:0005886|plasma membrane; GO:0016021|integral component of membrane	GO:0051536|iron-sulfur cluster binding	--	--	558	NP_001235047.1	NP_001235047.1 CASP-like protein 2D1 [Glycine max]	sp|C6T2J5|CSPL4_SOYBN	sp|C6T2J5|CSPL4_SOYBN CASP-like protein 2D1 OS=Glycine max PE=2 SV=1	_	_	_	_	_	PF04535.9|DUF588|Domain of unknown function (DUF588)|Glyma.01G077100.1|m.1202:21-156
Glyma.01G078700	843.227210371308	48.8787267490643	4.10836479401931	0	0	up	yes	907.349026509518	848.383614022771	773.948990581636	48.467364763804	47.7300047346835	50.4388107487054	Gm01	20572292	20572474	+	Glyma.01G078700	--	--	--	--	--	--	183	KHN21817.1	KHN21817.1 hypothetical protein glysoja_042914 [Glycine soja]	_	_	_	_	_	_	_	_
Glyma.01G080500	78.3434492001373	24.6647082425091	1.66696375889082	1.07081797615403e-123	3.37513792306239e-122	up	yes	79.4996075136319	81.615717062636	73.915023024144	23.3256056439654	25.5287518409669	25.1397672425951	Gm01	22510283	22511236	+	Glyma.01G080500	--	--	--	--	--	--	954	XP_006574065.1	XP_006574065.1 uncharacterized protein LOC102663973 [Glycine max]	_	_	_	_	_	_	_	_
Glyma.01G080700	2.47756021356485	5.3584968398948	-1.10978674747865	3.1667103719926e-15	1.43235437692806e-14	down	yes	2.27666167638986	2.57494142399646	2.58107754030822	5.75232981843518	5.34202274327558	4.98113795797364	Gm01	22919618	22934935	+	Glyma.01G080700	--	GO:0010584|pollen exine formation; GO:0080110|sporopollenin biosynthetic process	GO:0005829|cytosol	GO:0016491|oxidoreductase activity; GO:0050662|coenzyme binding	--	--	960	KHN24189.1	KHN24189.1 Bifunctional dihydroflavonol 4-reductase/flavanone 4-reductase [Glycine soja]	sp|Q9CA28|TKPR2_ARATH	sp|Q9CA28|TKPR2_ARATH Tetraketide alpha-pyrone reductase 2 OS=Arabidopsis thaliana GN=TKPR2 PE=1 SV=1	_	_	_	_	_	PF01370.18|Epimerase|NAD dependent epimerase/dehydratase family|Glyma.01G080700.1|m.1249:5-241;PF01073.16|3Beta_HSD|3-beta hydroxysteroid dehydrogenase/isomerase family|Glyma.01G080700.1|m.1249:6-236;PF13460.3|NAD_binding_10|NAD(P)H-binding|Glyma.01G080700.1|m.1249:8-188;PF07993.9|NAD_binding_4|Male sterility protein|Glyma.01G080700.1|m.1249:6-218;PF16363.2|GDP_Man_Dehyd|GDP-mannose 4,6 dehydrata…
Glyma.01G080900	5.67628173926825	20.5973230124211	-1.85759961683911	1.77686073712273e-52	2.15634308155043e-51	down	yes	6.06010598476606	5.9364880406551	5.03225119238358	18.0353830664313	21.585551306536	22.1710346642961	Gm01	23107483	23110907	-	Glyma.01G080900	--	--	--	--	--	--	576	NP_001238071.2	NP_001238071.2 uncharacterized protein LOC100306644 precursor [Glycine max]	_	_	_	_	_	_	_	PF06749.9|DUF1218|Protein of unknown function (DUF1218)|Glyma.01G080900.1|m.1252:62-157
Glyma.01G081300	5.55884267376201	21.0089484015396	-1.91624105114565	9.43744579262922e-178	4.78298740814061e-176	down	yes	5.43734975525441	5.68925862602095	5.54991964001068	21.1307397429677	20.805176413314	21.090929048337	Gm01	23462178	23467185	-	Glyma.01G081300	--	GO:0010411|xyloglucan metabolic process; GO:0045493|xylan catabolic process; GO:0046686|response to cadmium ion; GO:0071555|cell wall organization	GO:0005618|cell wall; GO:0009505|plant-type cell wall; GO:0009506|plasmodesma; GO:0009507|chloroplast; GO:0048046|apoplast	GO:0009044|xylan 1,4-beta-xylosidase activity; GO:0030246|carbohydrate binding; GO:0046556|alpha-L-arabinofuranosidase activity; GO:0061634|alpha-D-xyloside xylohydrolase; GO:0080176|xyloglucan 1,6-alpha-xylosidase activity	ko:K15925|XYL1	--	2787	XP_003516826.1	XP_003516826.1 alpha-xylosidase 1 [Glycine max]	sp|Q9S7Y7|XYL1_ARATH	sp|Q9S7Y7|XYL1_ARATH Alpha-xylosidase 1 OS=Arabidopsis thaliana GN=XYL1 PE=1 SV=1	_	_	_	_	_	PF01055.23|Glyco_hydro_31|Glycosyl hydrolases family 31|Glyma.01G081300.1|m.1255:279-769;PF16863.2|NtCtMGAM_N|N-terminal barrel of NtMGAM and CtMGAM, maltase-glucoamylase|Glyma.01G081300.1|m.1255:58-187;PF13802.3|Gal_mutarotas_2|Galactose mutarotase-like|Glyma.01G081300.1|m.1255:190-258
Glyma.01G081600	11.0861534992372	25.5265560476418	-1.20250432057378	1.21427498378195e-55	1.54587663306116e-54	down	yes	10.4207735785116	11.4865842157717	11.3511027034284	26.7537172045074	24.1533132704524	25.6726376679656	Gm01	23740769	23745562	+	Glyma.01G081600	--	GO:0010336|gibberellic acid homeostasis; GO:0042128|nitrate assimilation	GO:0005886|plasma membrane; GO:0016021|integral component of membrane; GO:0097708|intracellular vesicle	GO:0005215|transporter activity	--	--	1731	XP_006573238.1	XP_006573238.1 protein NRT1/ PTR FAMILY 3.1 [Glycine max]	sp|Q9SX20|PTR18_ARATH	sp|Q9SX20|PTR18_ARATH Protein NRT1/ PTR FAMILY 3.1 OS=Arabidopsis thaliana GN=NPF3.1 PE=2 SV=1	_	_	_	_	_	PF00854.18|PTR2|POT family|Glyma.01G081600.1|m.1265:83-513
Glyma.01G082400	191.192976609113	93.3026834756791	1.03495988602114	1.90815067545834e-68	3.0161060849856e-67	up	yes	198.986301614278	187.953804205625	186.638824007437	96.6857952494219	89.2742837743271	93.9479714032884	Gm01	24079810	24082646	+	Glyma.01G082400	--	--	--	--	--	--	2025	NP_001235277.2	NP_001235277.2 agenet and bromo-adjacent homology domain-containing protein [Glycine max]	_	_	_	_	_	_	_	PF05641.9|Agenet|Agenet domain|Glyma.01G082400.1|m.1271:376-452;PF01426.15|BAH|BAH domain|Glyma.01G082400.1|m.1271:146-253
Glyma.01G083000	69.4172086878056	14.3622555005168	2.27221468126647	7.34282447614071e-187	4.08447809579611e-185	up	yes	67.2069238801446	67.7739255123238	73.2707766709483	13.9150153871097	13.3454136903903	15.8263374240504	Gm01	24231850	24233668	+	Glyma.01G083000	--	--	--	--	ko:K19476|IST1	ko04144|Endocytosis	1212	NP_001239723.1	NP_001239723.1 uncharacterized protein LOC100812818 [Glycine max]	_	_	_	_	_	_	_	PF03398.11|Ist1|Regulator of Vps4 activity in the MVB pathway|Glyma.01G083000.1|m.1277:19-182
Glyma.01G085700	9.38219956126645	2.37738781118625	1.97603012331275	6.05905281403079e-66	9.18175117699047e-65	up	yes	9.50156987038348	9.3429739009558	9.30205491246008	2.72929540788557	2.36574211819867	2.0371259074745	Gm01	25407341	25409562	+	Glyma.01G085700	--	GO:0008152|metabolic process	GO:0043231|intracellular membrane-bounded organelle	GO:0080043|quercetin 3-O-glucosyltransferase activity; GO:0080044|quercetin 7-O-glucosyltransferase activity	--	--	1365	XP_003516841.1	XP_003516841.1 UDP-glycosyltransferase 83A1 [Glycine max]	sp|Q9SGA8|U83A1_ARATH	sp|Q9SGA8|U83A1_ARATH UDP-glycosyltransferase 83A1 OS=Arabidopsis thaliana GN=UGT83A1 PE=2 SV=1	_	_	_	_	_	PF00201.15|UDPGT|UDP-glucoronosyl and UDP-glucosyl transferase|Glyma.01G085700.1|m.1304:262-427
Glyma.01G086700	22.6371233534819	10.8705210697889	1.05758016109223	3.1270681165279e-39	2.93486648714342e-38	up	yes	21.772835873411	22.0962333807962	24.0423008062384	11.0985361290399	11.0561282182869	10.4568988620398	Gm01	25906609	25908722	-	Glyma.01G086700	--	GO:0006351|transcription, DNA-templated; GO:0006355|regulation of transcription, DNA-templated; GO:0009737|response to abscisic acid; GO:0055062|phosphate ion homeostasis	GO:0005634|nucleus	GO:0003677|DNA binding; GO:0003700|DNA-binding transcription factor activity	--	--	1140	XP_003516846.1	XP_003516846.1 transcription factor HHO2 [Glycine max]	sp|Q8VZS3|HHO2_ARATH	sp|Q8VZS3|HHO2_ARATH Transcription factor HHO2 OS=Arabidopsis thaliana GN=HHO2 PE=1 SV=1	_	_	_	_	_	PF00249.28|Myb_DNA-binding|Myb-like DNA-binding domain|Glyma.01G086700.1|m.1314:213-263
Glyma.01G087700	1.09248916214691	2.31851954784794	-1.07864851993137	5.69104029222483e-12	2.16759185840924e-11	down	yes	1.23831614037949	0.873191295050393	1.16596005101084	2.35642180134349	2.31767316113682	2.28146368106352	Gm01	26633242	26644790	-	Glyma.01G087700	--	--	--	--	--	--	1929	XP_003518009.1	XP_003518009.1 receptor-like protein 4 [Glycine max]	_	_	_	_	_	_	_	PF12819.4|Malectin_like|Carbohydrate-binding protein of the ER|Glyma.01G087700.1|m.1328:43-380;PF11721.5|Malectin|Di-glucose binding within endoplasmic reticulum|Glyma.01G087700.1|m.1328:215-376
Glyma.01G087800	0.955263597847883	2.15683804510279	-1.16659644888762	4.79237709783468e-05	0.000103138183039069	down	yes	1.19204670740563	1.27018662502119	0.403557461116828	2.08521389570019	2.32199527227718	2.06330496733101	Gm01	26678822	26679838	+	Glyma.01G087800	--	GO:0000271|polysaccharide biosynthetic process; GO:0045489|pectin biosynthetic process; GO:0071555|cell wall organization	GO:0000139|Golgi membrane; GO:0005794|Golgi apparatus; GO:0016021|integral component of membrane	GO:0016757|transferase activity, transferring glycosyl groups; GO:0047262|polygalacturonate 4-alpha-galacturonosyltransferase activity	--	--	1017	XP_003516853.1	XP_003516853.1 probable galacturonosyltransferase-like 3 [Glycine max]	sp|Q0V7R1|GATL3_ARATH	sp|Q0V7R1|GATL3_ARATH Probable galacturonosyltransferase-like 3 OS=Arabidopsis thaliana GN=GATL3 PE=2 SV=1	_	_	_	_	_	PF01501.17|Glyco_transf_8|Glycosyl transferase family 8|Glyma.01G087800.1|m.1332:53-310
Glyma.01G087900	0.402431293697118	0.92831728258615	-1.18592203510891	6.35729374196621e-06	1.50446213969196e-05	down	yes	0.39176036865653	0.430914625942208	0.384618886492617	0.818080327709646	0.697339118800464	1.26953240124834	Gm01	26716073	26721678	+	Glyma.01G087900	--	GO:0007623|circadian rhythm; GO:0009643|photosynthetic acclimation; GO:0042548|regulation of photosynthesis, light reaction	GO:0009507|chloroplast; GO:0009535|chloroplast thylakoid membrane; GO:0042651|thylakoid membrane	GO:0004672|protein kinase activity; GO:0004674|protein serine/threonine kinase activity; GO:0005524|ATP binding	--	--	1734	XP_003516854.1	XP_003516854.1 serine/threonine-protein kinase STN7, chloroplastic [Glycine max]	sp|Q9S713|STT7_ARATH	sp|Q9S713|STT7_ARATH Serine/threonine-protein kinase STN7, chloroplastic OS=Arabidopsis thaliana GN=STN7 PE=1 SV=1	_	_	_	_	_	PF00069.22|Pkinase|Protein kinase domain|Glyma.01G087900.1|m.1334:153-344;PF07714.14|Pkinase_Tyr|Protein tyrosine kinase|Glyma.01G087900.1|m.1334:152-344
Glyma.01G088501	1.9919235247506	4.00047680911173	-1.00238690715846	0.00134109055377655	0.00241142536979961	down	yes	2.91873691708428	1.90157775076039	1.15545590640714	4.86232582801236	3.1185507979509	4.02055380137192	Gm01	26920345	26922198	-	Glyma.01G088501	--	GO:0006468|protein phosphorylation; GO:0009729|detection of brassinosteroid stimulus; GO:0009733|response to auxin; GO:0009742|brassinosteroid mediated signaling pathway; GO:0009825|multidimensional cell growth; GO:0009965|leaf morphogenesis; GO:0016032|viral process; GO:0046777|protein autophosphorylation; GO:0046827|positive regulation of protein export from nucleus; GO:0048765|root hair cell d…	GO:0005886|plasma membrane	GO:0004672|protein kinase activity; GO:0004674|protein serine/threonine kinase activity; GO:0005524|ATP binding; GO:0042802|identical protein binding	--	--	333	KRH75502.1	KRH75502.1 hypothetical protein GLYMA_01G088500 [Glycine max]	sp|Q39011|KSG7_ARATH	sp|Q39011|KSG7_ARATH Shaggy-related protein kinase eta OS=Arabidopsis thaliana GN=ASK7 PE=1 SV=2	_	_	_	_	_	_
Glyma.01G090400	198.280992328315	55.0151525029891	1.84945599874117	1.42697069358931e-153	5.85626571665977e-152	up	yes	205.608910723731	190.14536477914	199.088701482075	55.4549732744329	56.1541500928794	53.436334141655	Gm01	27376402	27376686	+	Glyma.01G090400	--	GO:0010227|floral organ abscission	GO:0005615|extracellular space	--	--	--	285	KRH75534.1	KRH75534.1 hypothetical protein GLYMA_01G090400 [Glycine max]	sp|Q29PV4|IDL1_ARATH	sp|Q29PV4|IDL1_ARATH Protein IDA-LIKE 1 OS=Arabidopsis thaliana GN=IDL1 PE=1 SV=1	_	_	_	_	_	_
Glyma.01G091300	14.6034669157012	5.45453130949877	1.41912881839616	9.21771433589429e-12	3.46453679847874e-11	up	yes	12.651163581182	15.1085356449889	16.0507015209328	5.69800269365584	4.49233200743035	6.17325922741013	Gm01	27677312	27677808	+	Glyma.01G091300	--	--	--	--	--	--	171	KRH75543.1	KRH75543.1 hypothetical protein GLYMA_01G091300 [Glycine max]	_	_	_	_	_	_	_	_
Glyma.01G091400	382.548444886471	107.993231949738	1.82460568551175	3.48870038937119e-175	1.72164937762338e-173	up	yes	406.691946743121	388.486761733212	352.46662618308	108.331628333175	109.063838180392	106.584229335648	Gm01	27679737	27681505	-	Glyma.01G091400	--	GO:0009813|flavonoid biosynthetic process	--	GO:0016210|naringenin-chalcone synthase activity	ko:K00660|CHS	ko00941|Flavonoid biosynthesis; ko01100|Metabolic pathways; ko01110|Biosynthesis of secondary metabolites; ko04712|Circadian rhythm - plant	1167	XP_003516867.1	XP_003516867.1 chalcone synthase 6 [Glycine max]	sp|P30080|CHS6_SOYBN	sp|P30080|CHS6_SOYBN Chalcone synthase 6 OS=Glycine max GN=CHS6 PE=3 SV=1	_	_	_	_	_	PF00195.16|Chal_sti_synt_N|Chalcone and stilbene synthases, N-terminal domain|Glyma.01G091400.1|m.1367:5-228;PF02797.12|Chal_sti_synt_C|Chalcone and stilbene synthases, C-terminal domain|Glyma.01G091400.1|m.1367:237-387;PF08541.7|ACP_syn_III_C|3-Oxoacyl-[acyl-carrier-protein (ACP)] synthase III C terminal|Glyma.01G091400.1|m.1367:300-384;PF08392.9|FAE1_CUT1_RppA|FAE1/Type III polyketide synthase-…
Glyma.01G091800	4.76171443042857	1.21053016335837	1.96699975626988	3.28175353736917e-55	4.14326250275445e-54	up	yes	4.51731362464507	4.440039989105	5.32778967753563	1.38101658422998	1.16152748171916	1.08904642412598	Gm01	27925960	27931801	+	Glyma.01G091800	--	GO:0006817|phosphate ion transport; GO:0016036|cellular response to phosphate starvation	GO:0005802|trans-Golgi network; GO:0005886|plasma membrane; GO:0016021|integral component of membrane	--	--	--	2376	XP_003516868.1	XP_003516868.1 phosphate transporter PHO1 homolog 1 [Glycine max]	sp|Q93ZF5|PHO11_ARATH	sp|Q93ZF5|PHO11_ARATH Phosphate transporter PHO1 homolog 1 OS=Arabidopsis thaliana GN=PHO1-H1 PE=2 SV=1	_	_	_	_	_	PF03124.11|EXS|EXS family|Glyma.01G091800.1|m.1368:435-768;PF03105.16|SPX|SPX domain|Glyma.01G091800.1|m.1368:2-345
Glyma.01G092300	68.140515763814	30.2135415759151	1.17305185088168	9.9427059921699e-41	9.622936029827e-40	up	yes	64.2005714655691	68.8642207040098	71.3567551218632	26.0002605265754	31.4345260083566	33.2058381928133	Gm01	28002763	28003691	-	Glyma.01G092300	--	--	--	--	--	--	825	_	_	_	_	_	_	_	_	_	_
Glyma.01G092900	63.7896517908089	18.8224920764069	1.7603246276622	2.99515232453204e-176	1.50129071538435e-174	up	yes	64.8732449549985	62.9669329591405	63.5287774582877	19.105067855199	17.6387829816351	19.7236253923866	Gm01	28099313	28106785	+	Glyma.01G092900	--	GO:0048194|Golgi vesicle budding	GO:0000139|Golgi membrane; GO:0005802|trans-Golgi network; GO:0005886|plasma membrane; GO:0016021|integral component of membrane	GO:0000287|magnesium ion binding; GO:0005524|ATP binding; GO:0140326|ATPase-coupled intramembrane lipid transporter activity	ko:K01530|E3.6.3.1	--	3597	XP_003516268.2	XP_003516268.2 putative phospholipid-transporting ATPase 9 [Glycine max]	sp|Q9SX33|ALA9_ARATH	sp|Q9SX33|ALA9_ARATH Putative phospholipid-transporting ATPase 9 OS=Arabidopsis thaliana GN=ALA9 PE=3 SV=1	_	_	_	_	_	PF16212.2|PhoLip_ATPase_C|Phospholipid-translocating P-type ATPase C-terminal|Glyma.01G092900.1|m.1374:893-1143;PF16209.2|PhoLip_ATPase_N|Phospholipid-translocating ATPase N-terminal|Glyma.01G092900.1|m.1374:48-114;PF13246.3|Cation_ATPase|Cation transport ATPase (P-type)|Glyma.01G092900.1|m.1374:533-625
Glyma.01G094900	18.9902964209677	6.89536736004039	1.4602318541514	3.84769188628803e-50	4.47878068674045e-49	up	yes	19.9952180404585	20.402001638898	16.5736695835467	6.75220206389225	6.95046497040024	6.98343504582867	Gm01	29339154	29344971	+	Glyma.01G094900	--	GO:0006952|defense response; GO:0043068|positive regulation of programmed cell death	--	GO:0004197|cysteine-type endopeptidase activity	--	--	1095	XP_003516790.1	XP_003516790.1 metacaspase-1 [Glycine max]	sp|Q7XJE6|MCA1_ARATH	sp|Q7XJE6|MCA1_ARATH Metacaspase-1 OS=Arabidopsis thaliana GN=AMC1 PE=1 SV=1	_	_	_	_	_	PF00656.19|Peptidase_C14|Caspase domain|Glyma.01G094900.1|m.1404:71-350;PF06943.9|zf-LSD1|LSD1 zinc finger|Glyma.01G094900.1|m.1404:9-33
Glyma.01G096600	1.855647732788	4.56955084148254	-1.29552950131406	6.96274617250111e-22	4.13452710697021e-21	down	yes	1.85649258857924	1.72697833909967	1.9834722706851	3.74315592774275	4.78650073518964	5.17899586151523	Gm01	31951673	31953586	+	Glyma.01G096600	--	GO:0006351|transcription, DNA-templated; GO:0009269|response to desiccation; GO:0009611|response to wounding; GO:0009737|response to abscisic acid; GO:0009738|abscisic acid-activated signaling pathway; GO:0009753|response to jasmonic acid; GO:0009963|positive regulation of flavonoid biosynthetic process; GO:0010200|response to chitin; GO:0043619|regulation of transcription from RNA polymerase II …	GO:0005634|nucleus	GO:0003677|DNA binding; GO:0003700|DNA-binding transcription factor activity; GO:0043565|sequence-specific DNA binding; GO:0046983|protein dimerization activity	ko:K13422|MYC2	ko04016|MAPK signaling pathway - plant; ko04075|Plant hormone signal transduction	1914	XP_003516794.1	XP_003516794.1 transcription factor MYC2 [Glycine max]	sp|Q39204|MYC2_ARATH	sp|Q39204|MYC2_ARATH Transcription factor MYC2 OS=Arabidopsis thaliana GN=MYC2 PE=1 SV=2	_	_	_	_	_	PF14215.3|bHLH-MYC_N|bHLH-MYC and R2R3-MYB transcription factors N-terminal|Glyma.01G096600.1|m.1432:64-246;PF00010.23|HLH|Helix-loop-helix DNA-binding domain|Glyma.01G096600.1|m.1432:451-496
Glyma.01G097000	3.86363036759847	8.19758404160298	-1.08327132275453	2.23175311832309e-13	9.22070979748161e-13	down	yes	4.00215104054513	3.69136041887143	3.89737964337886	6.90892570112429	9.24120287109898	8.44262355258568	Gm01	32153862	32154506	-	Glyma.01G097000	--	GO:0009738|abscisic acid-activated signaling pathway; GO:0080163|regulation of protein serine/threonine phosphatase activity	GO:0005634|nucleus; GO:0005737|cytoplasm; GO:0005886|plasma membrane	GO:0004864|protein phosphatase inhibitor activity; GO:0010427|abscisic acid binding; GO:0038023|signaling receptor activity; GO:0042802|identical protein binding; GO:0042803|protein homodimerization activity	ko:K14496|PYL	ko04016|MAPK signaling pathway - plant; ko04075|Plant hormone signal transduction	645	NP_001240109.1	NP_001240109.1 abscisic acid receptor PYR1-like protein [Glycine max]	sp|Q8VZS8|PYL1_ARATH	sp|Q8VZS8|PYL1_ARATH Abscisic acid receptor PYL1 OS=Arabidopsis thaliana GN=PYL1 PE=1 SV=1	_	_	_	_	_	PF10604.6|Polyketide_cyc2|Polyketide cyclase / dehydrase and lipid transport|Glyma.01G097000.1|m.1436:57-197;PF03364.17|Polyketide_cyc|Polyketide cyclase / dehydrase and lipid transport|Glyma.01G097000.1|m.1436:59-192
Glyma.01G097400	49.1414947981892	8.86424502983091	2.46953899899103	0	0	up	yes	48.8731391377274	48.8432404832369	49.7081047736032	9.27287576947255	8.65817969074597	8.6616796292742	Gm01	32611595	32619510	-	Glyma.01G097400	--	GO:0006094|gluconeogenesis; GO:0009817|defense response to fungus, incompatible interaction; GO:0016036|cellular response to phosphate starvation; GO:0046686|response to cadmium ion	GO:0005634|nucleus; GO:0005730|nucleolus; GO:0005829|cytosol; GO:0016020|membrane	GO:0004612|phosphoenolpyruvate carboxykinase (ATP) activity; GO:0005524|ATP binding	ko:K01610|E4.1.1.49,pckA	ko00010|Glycolysis / Gluconeogenesis; ko00020|Citrate cycle (TCA cycle); ko00620|Pyruvate metabolism; ko00710|Carbon fixation in photosynthetic organisms; ko01100|Metabolic pathways; ko01110|Biosynthesis of secondary metabolites; ko01120|Microbial metabolism in diverse environments; ko01130|Biosynthesis of antibiotics; ko01200|Carbon metabolism	1947	XP_003516278.1	XP_003516278.1 phosphoenolpyruvate carboxykinase (ATP) isoform X2 [Glycine max]	sp|Q9T074|PCKA_ARATH	sp|Q9T074|PCKA_ARATH Phosphoenolpyruvate carboxykinase (ATP) OS=Arabidopsis thaliana GN=PCKA PE=1 SV=1	_	_	_	_	_	PF01293.17|PEPCK_ATP|Phosphoenolpyruvate carboxykinase|Glyma.01G097400.3|m.1443:127-594
Glyma.01G098200	143.960155528718	6.09848746390348	4.5588107718318	0	0	up	yes	138.099368251395	132.644055589094	161.137042745664	6.06669698559828	6.20607347693156	6.02269192918061	Gm01	33244713	33246139	+	Glyma.01G098200	--	--	--	--	--	--	855	XP_006573301.1	XP_006573301.1 uncharacterized protein LOC102669268 isoform X1 [Glycine max]	_	_	_	_	_	_	_	_
Glyma.01G098300	30.4913651869563	1.09918847396763	4.78129738154478	2.49845013207577e-250	2.40280163454962e-248	up	yes	28.8627629339946	28.224631146521	34.3867014803533	1.24148455376744	1.09560283213705	0.960478035998389	Gm01	33284888	33286732	+	Glyma.01G098300	--	--	--	--	--	--	831	XP_006573304.1	XP_006573304.1 uncharacterized protein LOC102669590 [Glycine max]	_	_	_	_	_	_	_	_
Glyma.01G098400	1.14364311292102	2.75515920248175	-1.26116555939404	1.99354446690793e-13	8.26111372925415e-13	down	yes	1.1102059442161	1.17338890345643	1.14733449109054	2.56361932881265	2.54517638759632	3.15668189103629	Gm01	33287761	33290705	-	Glyma.01G098400	--	GO:0006468|protein phosphorylation; GO:0007166|cell surface receptor signaling pathway; GO:0045087|innate immune response	GO:0005886|plasma membrane	GO:0004675|transmembrane receptor protein serine/threonine kinase activity; GO:0005524|ATP binding	ko:K04733|IRAK4	ko04064|NF-kappa B signaling pathway; ko04620|Toll-like receptor signaling pathway; ko04621|NOD-like receptor signaling pathway; ko04624|Toll and Imd signaling pathway; ko04722|Neurotrophin signaling pathway; ko05133|Pertussis; ko05140|Leishmaniasis; ko05142|Chagas disease (American trypanosomiasis); ko05145|Toxoplasmosis; ko05152|Tuberculosis; ko05162|Measles; ko05164|Influenza A	1242	XP_006573305.1	XP_006573305.1 receptor-like cytoplasmic kinase 176 isoform X1 [Glycine max]	sp|Q65XV8|RK176_ORYSJ	sp|Q65XV8|RK176_ORYSJ Receptor-like cytoplasmic kinase 176 OS=Oryza sativa subsp. japonica GN=RLCK176 PE=1 SV=1	_	_	_	_	_	PF00069.22|Pkinase|Protein kinase domain|Glyma.01G098400.6|m.1463:77-353;PF07714.14|Pkinase_Tyr|Protein tyrosine kinase|Glyma.01G098400.6|m.1463:77-355
Glyma.01G098700	264.781780251884	78.6042417944718	1.75199573764357	3.77095884337139e-167	1.74497021608703e-165	up	yes	252.156745280871	261.705296910986	280.483298563794	80.802456951939	78.2649239116291	76.7453445198472	Gm01	33465652	33467637	-	Glyma.01G098700	--	--	--	--	ko:K07025|K07025	--	909	NP_001242073.2	NP_001242073.2 putative haloacid dehalogenase-like hydrolase [Glycine max]	_	_	_	_	_	_	_	PF13419.3|HAD_2|Haloacid dehalogenase-like hydrolase|Glyma.01G098700.1|m.1468:210-253;PF13242.3|Hydrolase_like|HAD-hyrolase-like|Glyma.01G098700.1|m.1468:210-259
Glyma.01G101100	1.18951845778374	0.417779387060092	1.48751648579067	2.93863824209796e-09	9.32218384818139e-09	up	yes	1.05337262108943	1.1670676752831	1.34811507697869	0.45390010023151	0.317492626875027	0.48194543407374	Gm01	34168872	34170260	+	Glyma.01G101100	--	--	--	--	--	--	1389	XP_003516291.1	XP_003516291.1 uncharacterized protein LOC100796635 [Glycine max]	_	_	_	_	_	_	_	PF05003.9|DUF668|Protein of unknown function (DUF668)|Glyma.01G101100.1|m.1496:322-410;PF11961.5|DUF3475|Domain of unknown function (DUF3475)|Glyma.01G101100.1|m.1496:21-76
Glyma.01G102300	28.9601423802793	14.0540281500711	1.04255691182972	2.33353522376561e-19	1.25475658739664e-18	up	yes	29.4659045486829	27.1319490450681	30.282573547087	14.6273175766367	12.6944775418301	14.8402893317466	Gm01	34678218	34678505	+	Glyma.01G102300	--	--	--	--	--	--	288	NP_001235013.1	NP_001235013.1 uncharacterized protein LOC100305924 [Glycine max]	_	_	_	_	_	_	_	_
Glyma.01G102600	382.598082233435	174.429486920303	1.13314069743995	1.06051049401219e-86	2.14310376983007e-85	up	yes	380.783323743802	384.667619689679	382.343303266825	172.432364017943	182.789905474311	168.066191268655	Gm01	34746976	34749784	+	Glyma.01G102600	--	GO:0009409|response to cold; GO:0009414|response to water deprivation; GO:0009636|response to toxic substance; GO:0009651|response to salt stress; GO:0055114|oxidation-reduction process	GO:0009507|chloroplast	GO:0004033|aldo-keto reductase (NADP) activity; GO:0008106|alcohol dehydrogenase (NADP+) activity; GO:0016229|steroid dehydrogenase activity; GO:0070401|NADP+ binding	--	--	942	XP_003516896.1	XP_003516896.1 NADPH-dependent aldo-keto reductase, chloroplastic [Glycine max]	sp|Q0PGJ6|AKRC9_ARATH	sp|Q0PGJ6|AKRC9_ARATH NADPH-dependent aldo-keto reductase, chloroplastic OS=Arabidopsis thaliana GN=AKR4C9 PE=1 SV=1	_	_	_	_	_	PF00248.18|Aldo_ket_red|Aldo/keto reductase family|Glyma.01G102600.1|m.1503:19-283
Glyma.01G102700	120.39519049704	42.8072190996394	1.49163458251111	7.14331552311372e-77	1.26499679055739e-75	up	yes	113.696895094251	119.526465961913	127.962210434957	45.3745361560976	41.6079007550943	41.4392203877262	Gm01	34750915	34751220	+	Glyma.01G102700	--	--	--	--	--	--	306	KRH75703.1	KRH75703.1 hypothetical protein GLYMA_01G102700 [Glycine max]	_	_	_	_	_	_	_	_
Glyma.01G103500	1.26809904638306	4.04475618938211	-1.66561552608432	1.5933789952321e-42	1.60590271271356e-41	down	yes	1.32207926919644	1.2792432141479	1.20297465580483	4.24557063448867	3.77710262096597	4.1115953126917	Gm01	35188262	35192062	-	Glyma.01G103500	--	GO:0006351|transcription, DNA-templated; GO:0009734|auxin-activated signaling pathway	GO:0005634|nucleus	GO:0003700|DNA-binding transcription factor activity; GO:0043565|sequence-specific DNA binding	ko:K14486|K14486,ARF	ko04075|Plant hormone signal transduction	2079	XP_006573317.1	XP_006573317.1 auxin response factor 9 [Glycine max]	sp|Q9XED8|ARFI_ARATH	sp|Q9XED8|ARFI_ARATH Auxin response factor 9 OS=Arabidopsis thaliana GN=ARF9 PE=1 SV=1	_	_	_	_	_	PF06507.10|Auxin_resp|Auxin response factor|Glyma.01G103500.1|m.1510:252-333;PF02362.18|B3|B3 DNA binding domain|Glyma.01G103500.1|m.1510:126-226;PF02309.13|AUX_IAA|AUX/IAA family|Glyma.01G103500.1|m.1510:552-617;PF02309.13|AUX_IAA|AUX/IAA family|Glyma.01G103500.1|m.1510:624-665
Glyma.01G105000	13.6741395798387	30.6212828377784	-1.16250106330089	1.12272296729902e-68	1.77991169924978e-67	down	yes	13.6887099891186	14.0267405939871	13.3069681564105	31.210295723115	30.5793165581415	30.0742362320786	Gm01	35926328	35932540	-	Glyma.01G105000	--	GO:0006857|oligopeptide transport	GO:0016021|integral component of membrane	GO:0005215|transporter activity	ko:K14638|SLC15A3_4,PHT	--	1785	XP_003516904.1	XP_003516904.1 protein NRT1/ PTR FAMILY 5.6 [Glycine max]	sp|P0CI03|PTR28_ARATH	sp|P0CI03|PTR28_ARATH Protein NRT1/ PTR FAMILY 5.6 OS=Arabidopsis thaliana GN=NPF5.6 PE=2 SV=1	_	_	_	_	_	PF00854.18|PTR2|POT family|Glyma.01G105000.1|m.1520:108-532;PF07690.13|MFS_1|Major Facilitator Superfamily|Glyma.01G105000.1|m.1520:88-514
Glyma.01G106000	1589.93053653765	660.325189126853	1.26770237597394	1.51216590220795e-123	4.74748722631246e-122	up	yes	1565.6489993801	1617.73736482751	1586.40524540534	650.592691382669	678.43742501305	651.945450984839	Gm01	36392304	36393696	+	Glyma.01G106000	--	GO:0006749|glutathione metabolic process; GO:0009407|toxin catabolic process; GO:0009408|response to heat; GO:0009733|response to auxin; GO:0009735|response to cytokinin; GO:0009737|response to abscisic acid; GO:0009739|response to gibberellin; GO:0010038|response to metal ion	GO:0005737|cytoplasm	GO:0004364|glutathione transferase activity	ko:K00799|GST,gst	ko00480|Glutathione metabolism; ko00980|Metabolism of xenobiotics by cytochrome P450; ko00982|Drug metabolism - cytochrome P450; ko01524|Platinum drug resistance; ko05204|Chemical carcinogenesis; ko05418|Fluid shear stress and atherosclerosis	660	NP_001235279.1	NP_001235279.1 uncharacterized protein LOC100527381 [Glycine max]	sp|P32110|GSTX6_SOYBN	sp|P32110|GSTX6_SOYBN Probable glutathione S-transferase OS=Glycine max GN=HSP26-A PE=2 SV=1	_	_	_	_	_	PF13417.3|GST_N_3|Glutathione S-transferase, N-terminal domain|Glyma.01G106000.1|m.1537:10-84;PF02798.17|GST_N|Glutathione S-transferase, N-terminal domain|Glyma.01G106000.1|m.1537:7-79;PF13409.3|GST_N_2|Glutathione S-transferase, N-terminal domain|Glyma.01G106000.1|m.1537:15-79;PF00043.22|GST_C|Glutathione S-transferase, C-terminal domain|Glyma.01G106000.1|m.1537:107-197;PF13410.3|GST_C_2|Glutat…
Glyma.01G107000	0.671089977059979	1.63061870542322	-1.26832267577242	2.28254557761059e-15	1.04024261700726e-14	down	yes	0.644714046472401	0.554876788471092	0.813679096236444	1.65737970352673	1.70030488819612	1.5341715245468	Gm01	37089500	37092450	+	Glyma.01G107000	--	--	--	--	--	--	2853	XP_006573324.1	XP_006573324.1 uncharacterized protein LOC102665709 [Glycine max]	_	_	_	_	_	_	_	PF12043.5|DUF3527|Domain of unknown function (DUF3527)|Glyma.01G107000.1|m.1548:612-722;PF12043.5|DUF3527|Domain of unknown function (DUF3527)|Glyma.01G107000.1|m.1548:732-901
Glyma.01G107850	2.15059988595972	4.97989800231233	-1.20757839675693	7.50894158324267e-06	1.76383603891516e-05	down	yes	2.7869229917966	2.14912859976847	1.51574806631409	3.77759296227798	5.38852955436722	5.77357149029178	Gm01	37378859	37380077	-	Glyma.01G107850	--	GO:1900459|positive regulation of brassinosteroid mediated signaling pathway	GO:0005886|plasma membrane	GO:0004674|protein serine/threonine kinase activity; GO:0005524|ATP binding	ko:K14500|BSK	ko04075|Plant hormone signal transduction	330	KHN22546.1	KHN22546.1 Putative serine/threonine-protein kinase [Glycine soja]	sp|B9FDE0|BSK3_ORYSJ	sp|B9FDE0|BSK3_ORYSJ Probable serine/threonine-protein kinase BSK3 OS=Oryza sativa subsp. japonica GN=BSK3 PE=1 SV=1	_	_	_	_	_	_
Glyma.01G107901	2.83362978436688	5.68438352044449	-1.00180601185018	1.6874396173676e-06	4.23304993266264e-06	down	yes	2.44130065226277	2.62597406242801	3.43361463840986	6.09256100894141	5.82470344270497	5.13588610968709	Gm01	37382160	37382760	-	Glyma.01G107901	--	GO:0006468|protein phosphorylation; GO:0007166|cell surface receptor signaling pathway; GO:0009742|brassinosteroid mediated signaling pathway	GO:0005886|plasma membrane	GO:0004675|transmembrane receptor protein serine/threonine kinase activity; GO:0005524|ATP binding	ko:K14500|BSK	ko04075|Plant hormone signal transduction	381	XP_007134779.1	XP_007134779.1 hypothetical protein PHAVU_010G075300g [Phaseolus vulgaris]	sp|Q9FHD7|Y5126_ARATH	sp|Q9FHD7|Y5126_ARATH Probable serine/threonine-protein kinase At5g41260 OS=Arabidopsis thaliana GN=At5g41260 PE=1 SV=1	_	_	_	_	_	PF07714.14|Pkinase_Tyr|Protein tyrosine kinase|Glyma.01G107901.1|m.1556:6-92
Glyma.01G107951	1.51756090347687	3.78051296259092	-1.31116319757612	5.10845940249334e-07	1.34677566065733e-06	down	yes	1.59329899724806	1.83259027887234	1.12679343431021	3.36930460237037	4.08024470442318	3.89198958097922	Gm01	37382764	37383763	-	Glyma.01G107951	--	GO:0006468|protein phosphorylation; GO:0007166|cell surface receptor signaling pathway; GO:0009737|response to abscisic acid; GO:0009742|brassinosteroid mediated signaling pathway	GO:0005773|vacuole; GO:0005886|plasma membrane; GO:0009506|plasmodesma; GO:0016020|membrane	GO:0004675|transmembrane receptor protein serine/threonine kinase activity; GO:0005524|ATP binding	ko:K14500|BSK	ko04075|Plant hormone signal transduction	387	XP_007134779.1	XP_007134779.1 hypothetical protein PHAVU_010G075300g [Phaseolus vulgaris]	sp|Q944A7|Y4523_ARATH	sp|Q944A7|Y4523_ARATH Probable serine/threonine-protein kinase At4g35230 OS=Arabidopsis thaliana GN=At4g35230 PE=1 SV=1	_	_	_	_	_	_
Glyma.01G108300	4.45863814717698	1.21686861611495	1.86485446487094	1.0900613979137e-10	3.82467806307544e-10	up	yes	4.65672081537443	3.87689014899925	4.84230347715725	1.36464770394279	1.01612271596639	1.26983542843566	Gm01	37506209	37508019	-	Glyma.01G108300	--	GO:0046274|lignin catabolic process	GO:0048046|apoplast	GO:0005507|copper ion binding; GO:0016722|oxidoreductase activity, oxidizing metal ions; GO:0052716|hydroquinone:oxygen oxidoreductase activity	ko:K05909|E1.10.3.2	--	294	KRH75774.1	KRH75774.1 hypothetical protein GLYMA_01G108300 [Glycine max]	sp|Q9SR40|LAC7_ARATH	sp|Q9SR40|LAC7_ARATH Laccase-7 OS=Arabidopsis thaliana GN=LAC7 PE=2 SV=1	_	_	_	_	_	_
Glyma.01G108700	1363.94393305967	624.64633527645	1.12666032751835	9.37152453364284e-56	1.19545907644699e-54	up	yes	1480.97626691832	1395.5214749645	1215.33405729618	615.610674024775	618.019683563646	640.30864824093	Gm01	37555648	37557823	-	Glyma.01G108700	--	--	--	--	--	--	543	NP_001242705.2	NP_001242705.2 putative PAR1 protein precursor [Glycine max]	_	_	_	_	_	_	_	PF06521.8|PAR1|PAR1 protein|Glyma.01G108700.1|m.1562:25-178
Glyma.01G109200	4.01855386488288	8.62213364481449	-1.0994551555521	5.07435523164459e-20	2.81087939262977e-19	down	yes	3.90289000642003	4.29407858273428	3.85869300549432	9.42936371936398	7.60878900971967	8.82824820535981	Gm01	37760630	37761676	+	Glyma.01G109200	--	--	GO:0005886|plasma membrane; GO:0016021|integral component of membrane	GO:0004674|protein serine/threonine kinase activity; GO:0005524|ATP binding; GO:0030246|carbohydrate binding	--	--	1047	XP_003516924.1	XP_003516924.1 L-type lectin-domain containing receptor kinase I.7 [Glycine max]	sp|O04533|LRK52_ARATH	sp|O04533|LRK52_ARATH Putative L-type lectin-domain containing receptor kinase V.2 OS=Arabidopsis thaliana GN=LECRK52 PE=3 SV=1	_	_	_	_	_	PF00139.16|Lectin_legB|Legume lectin domain|Glyma.01G109200.1|m.1571:32-258
Glyma.01G109800	15.6290221799345	5.8891966089855	1.40655991450347	2.39978167774994e-72	3.9700844139315e-71	up	yes	15.2682011562294	15.5601947643393	16.0586706192347	6.02257412466625	5.55692110294119	6.08809459934906	Gm01	37874680	37879598	-	Glyma.01G109800	--	GO:0006004|fucose metabolic process; GO:0006486|protein glycosylation	GO:0005737|cytoplasm; GO:0016021|integral component of membrane	GO:0016757|transferase activity, transferring glycosyl groups	--	--	1920	XP_003516326.1	XP_003516326.1 O-fucosyltransferase 19 [Glycine max]	sp|Q9SH89|OFT19_ARATH	sp|Q9SH89|OFT19_ARATH O-fucosyltransferase 19 OS=Arabidopsis thaliana GN=OFUT19 PE=2 SV=1	_	_	_	_	_	PF10250.6|O-FucT|GDP-fucose protein O-fucosyltransferase|Glyma.01G109800.1|m.1578:230-545
Glyma.01G110300	3.22490810204392	1.05971846559526	1.59649357826659	5.28412538293367e-16	2.47821444406124e-15	up	yes	3.90390403215953	2.98855581362362	2.78226446034861	1.06139265862217	1.06881056049798	1.04895217766562	Gm01	38024499	38027824	+	Glyma.01G110300	--	GO:0008643|carbohydrate transport	GO:0005783|endoplasmic reticulum; GO:0005794|Golgi apparatus; GO:0016021|integral component of membrane	--	--	--	945	XP_003516328.2	XP_003516328.2 probable sugar phosphate/phosphate translocator At3g11320 [Glycine max]	sp|Q5XF09|PT311_ARATH	sp|Q5XF09|PT311_ARATH Probable sugar phosphate/phosphate translocator At3g11320 OS=Arabidopsis thaliana GN=At3g11320 PE=2 SV=1	_	_	_	_	_	PF03151.13|TPT|Triose-phosphate Transporter family|Glyma.01G110300.1|m.1585:18-305;PF08449.8|UAA|UAA transporter family|Glyma.01G110300.1|m.1585:35-307
Glyma.01G112500	0.125227592485096	0.486696087188962	-1.87697382567819	2.15378330945077e-05	4.81738334763248e-05	down	yes	0.138863147338219	0.0219488870365064	0.214870743080564	0.364221397586116	0.575274559010434	0.520592304970335	Gm01	38692877	38696007	+	Glyma.01G112500	--	GO:0006807|nitrogen compound metabolic process; GO:0015031|protein transport; GO:0042938|dipeptide transport; GO:0042939|tripeptide transport	GO:0005886|plasma membrane; GO:0009506|plasmodesma; GO:0016021|integral component of membrane	GO:0042937|tripeptide transmembrane transporter activity; GO:0071916|dipeptide transmembrane transporter activity	ko:K14638|SLC15A3_4,PHT	--	1731	XP_006573342.1	XP_006573342.1 protein NRT1/ PTR FAMILY 8.1 [Glycine max]	sp|Q9M390|PTR1_ARATH	sp|Q9M390|PTR1_ARATH Protein NRT1/ PTR FAMILY 8.1 OS=Arabidopsis thaliana GN=NPF8.1 PE=1 SV=1	_	_	_	_	_	PF00854.18|PTR2|POT family|Glyma.01G112500.7|m.1627:105-532;PF07690.13|MFS_1|Major Facilitator Superfamily|Glyma.01G112500.7|m.1627:48-509
Glyma.01G113200	2.46875342146672	0.421701415258286	2.52150903628725	1.04597446060794e-33	8.65653669070789e-33	up	yes	2.26826135995616	2.38904508573219	2.74895381871182	0.310021385074223	0.432831177186495	0.52225168351414	Gm01	39286082	39289604	-	Glyma.01G113200	--	GO:0008654|phospholipid biosynthetic process; GO:0009908|flower development; GO:0010143|cutin biosynthetic process	GO:0016020|membrane; GO:0016021|integral component of membrane	GO:0016791|phosphatase activity; GO:0090447|glycerol-3-phosphate 2-O-acyltransferase activity; GO:0102419|sn-2-glycerol-3-phosphate omega-OH-C22:0-CoA acyl transferase activity	ko:K13508|GPAT	ko00561|Glycerolipid metabolism; ko00564|Glycerophospholipid metabolism; ko01100|Metabolic pathways; ko01110|Biosynthesis of secondary metabolites	1479	XP_006573346.1	XP_006573346.1 glycerol-3-phosphate 2-O-acyltransferase 6 [Glycine max]	sp|O80437|GPAT6_ARATH	sp|O80437|GPAT6_ARATH Glycerol-3-phosphate 2-O-acyltransferase 6 OS=Arabidopsis thaliana GN=GPAT6 PE=1 SV=1	_	_	_	_	_	PF12710.4|HAD|haloacid dehalogenase-like hydrolase|Glyma.01G113200.1|m.1637:21-200;PF01553.18|Acyltransferase|Acyltransferase|Glyma.01G113200.1|m.1637:296-388
Glyma.01G115900	3.76448275025894	9.44224465919101	-1.32437801899076	3.30842045661254e-22	1.99197731018635e-21	down	yes	4.46530187259508	3.72826862515063	3.0998777530311	8.91241567471912	9.23938387095212	10.1749344319018	Gm01	40630998	40633138	-	Glyma.01G115900	--	GO:0009637|response to blue light; GO:0009735|response to cytokinin; GO:0009768|photosynthesis, light harvesting in photosystem I; GO:0010114|response to red light; GO:0010218|response to far red light; GO:0018298|protein-chromophore linkage	GO:0009507|chloroplast; GO:0009522|photosystem I; GO:0009523|photosystem II; GO:0009534|chloroplast thylakoid; GO:0009535|chloroplast thylakoid membrane; GO:0009579|thylakoid; GO:0009941|chloroplast envelope; GO:0010287|plastoglobule; GO:0016020|membrane; GO:0016021|integral component of membrane	GO:0016168|chlorophyll binding; GO:0031409|pigment binding; GO:0046872|metal ion binding	ko:K08915|LHCB4	ko00196|Photosynthesis - antenna proteins; ko01100|Metabolic pathways	873	XP_003516950.1	XP_003516950.1 chlorophyll a-b binding protein CP29.2, chloroplastic [Glycine max]	sp|Q9XF88|CB4B_ARATH	sp|Q9XF88|CB4B_ARATH Chlorophyll a-b binding protein CP29.2, chloroplastic OS=Arabidopsis thaliana GN=LHCB4.2 PE=1 SV=1	_	_	_	_	_	PF00504.18|Chloroa_b-bind|Chlorophyll A-B binding protein|Glyma.01G115900.1|m.1661:63-259
Glyma.01G117900	0.467761239813866	2.66815141345492	-2.48687580840864	3.97310141375692e-56	5.11314611204533e-55	down	yes	0.400675829491525	0.505771079076047	0.496836810874026	2.95846248436638	2.3520156796091	2.69397607638928	Gm01	41200755	41204865	-	Glyma.01G117900	--	GO:0006468|protein phosphorylation; GO:0048544|recognition of pollen	GO:0005886|plasma membrane	GO:0004674|protein serine/threonine kinase activity; GO:0005516|calmodulin binding; GO:0005524|ATP binding; GO:0030246|carbohydrate binding	--	--	2448	XP_006573356.1	XP_006573356.1 G-type lectin S-receptor-like serine/threonine-protein kinase At4g27290 isoform X1 [Glycine max]	sp|O81832|Y4729_ARATH	sp|O81832|Y4729_ARATH G-type lectin S-receptor-like serine/threonine-protein kinase At4g27290 OS=Arabidopsis thaliana GN=At4g27290 PE=3 SV=4	_	_	_	_	_	PF07714.14|Pkinase_Tyr|Protein tyrosine kinase|Glyma.01G117900.1|m.1682:502-769;PF00069.22|Pkinase|Protein kinase domain|Glyma.01G117900.1|m.1682:502-767;PF01453.21|B_lectin|D-mannose binding lectin|Glyma.01G117900.1|m.1682:75-181;PF00954.17|S_locus_glycop|S-locus glycoprotein domain|Glyma.01G117900.1|m.1682:213-321;PF08276.8|PAN_2|PAN-like domain|Glyma.01G117900.1|m.1682:342-410
Glyma.01G118000	25.4374971492662	1.94300332981485	3.70375745506015	0	0	up	yes	25.4215647086676	26.301616730885	24.589310008246	1.59989334571724	2.07652093153916	2.15259571218814	Gm01	41228143	41231249	-	Glyma.01G118000	--	--	GO:0005622|intracellular	GO:0000287|magnesium ion binding; GO:0004737|pyruvate decarboxylase activity; GO:0016831|carboxy-lyase activity; GO:0030976|thiamine pyrophosphate binding	ko:K01568|PDC,pdc	ko00010|Glycolysis / Gluconeogenesis; ko01100|Metabolic pathways; ko01110|Biosynthesis of secondary metabolites; ko01130|Biosynthesis of antibiotics	1836	XP_003516954.1	XP_003516954.1 pyruvate decarboxylase 2 [Glycine max]	sp|Q9M040|PDC4_ARATH	sp|Q9M040|PDC4_ARATH Pyruvate decarboxylase 4 OS=Arabidopsis thaliana GN=PDC4 PE=2 SV=1	_	_	_	_	_	PF02776.15|TPP_enzyme_N|Thiamine pyrophosphate enzyme, N-terminal TPP binding domain|Glyma.01G118000.3|m.1690:46-213;PF00205.19|TPP_enzyme_M|Thiamine pyrophosphate enzyme, central domain|Glyma.01G118000.3|m.1690:243-352;PF02775.18|TPP_enzyme_C|Thiamine pyrophosphate enzyme, C-terminal TPP binding domain|Glyma.01G118000.3|m.1690:457-582
Glyma.01G121000	28.0295350514937	9.51755554174821	1.55728440843931	5.46747048886414e-64	7.99683303888882e-63	up	yes	26.7335332775361	26.4578423444809	30.8972295324642	9.77997521158997	9.31011582492282	9.46257558873185	Gm01	42031334	42032694	-	Glyma.01G121000	--	GO:0006351|transcription, DNA-templated; GO:0006355|regulation of transcription, DNA-templated	GO:0005634|nucleus	GO:0000981|DNA-binding transcription factor activity, RNA polymerase II-specific; GO:0003700|DNA-binding transcription factor activity; GO:0042802|identical protein binding; GO:0043565|sequence-specific DNA binding	--	--	819	XP_003516961.1	XP_003516961.1 trihelix transcription factor GT-3b [Glycine max]	sp|Q9SDW0|TGT3A_ARATH	sp|Q9SDW0|TGT3A_ARATH Trihelix transcription factor GT-3a OS=Arabidopsis thaliana GN=GT-3A PE=1 SV=1	_	_	_	_	_	PF13837.3|Myb_DNA-bind_4|Myb/SANT-like DNA-binding domain|Glyma.01G121000.1|m.1726:37-121
Glyma.01G125000	2.30675217755895	4.86966615891919	-1.07467872185783	8.1940631858981e-14	3.47125173759507e-13	down	yes	2.58163625356159	2.51594016961097	1.82268010950429	4.73362172305154	5.2393827542017	4.63599399950432	Gm01	44211094	44214360	+	Glyma.01G125000	--	GO:0045492|xylan biosynthetic process	GO:0005794|Golgi apparatus; GO:0016021|integral component of membrane	GO:1990538|xylan O-acetyltransferase activity	--	--	1344	XP_003516393.1	XP_003516393.1 protein trichome birefringence-like 35 [Glycine max]	sp|Q8RXQ1|TBL35_ARATH	sp|Q8RXQ1|TBL35_ARATH Protein trichome birefringence-like 35 OS=Arabidopsis thaliana GN=TBL35 PE=2 SV=1	_	_	_	_	_	PF13839.3|PC-Esterase|GDSL/SGNH-like Acyl-Esterase family found in Pmr5 and Cas1p|Glyma.01G125000.1|m.1782:164-445;PF14416.3|PMR5N|PMR5 N terminal Domain|Glyma.01G125000.1|m.1782:108-161
Glyma.01G125800	0.440454025724712	0.900165575096965	-1.01474915164824	2.12943225055541e-06	5.28575311575711e-06	down	yes	0.490141979661903	0.309249609559707	0.521970487952526	0.855285014447862	0.986978110934796	0.858233599908237	Gm01	44556540	44559850	-	Glyma.01G125800	--	--	GO:0005618|cell wall; GO:0005886|plasma membrane; GO:0009505|plant-type cell wall; GO:0009506|plasmodesma; GO:0016021|integral component of membrane	GO:0004672|protein kinase activity; GO:0005524|ATP binding	--	--	2580	XP_003516400.1	XP_003516400.1 probably inactive leucine-rich repeat receptor-like protein kinase IMK2 [Glycine max]	sp|Q9SCT4|IMK2_ARATH	sp|Q9SCT4|IMK2_ARATH Probably inactive leucine-rich repeat receptor-like protein kinase IMK2 OS=Arabidopsis thaliana GN=IMK2 PE=1 SV=1	_	_	_	_	_	PF07714.14|Pkinase_Tyr|Protein tyrosine kinase|Glyma.01G125800.1|m.1794:573-838;PF00069.22|Pkinase|Protein kinase domain|Glyma.01G125800.1|m.1794:573-837;PF13855.3|LRR_8|Leucine rich repeat|Glyma.01G125800.1|m.1794:297-355;PF13855.3|LRR_8|Leucine rich repeat|Glyma.01G125800.1|m.1794:344-403;PF08263.9|LRRNT_2|Leucine rich repeat N-terminal domain|Glyma.01G125800.1|m.1794:80-119;PF00560.30|LRR_1|Le…
Glyma.01G127100	461.184240635575	107.86187052721	2.09605579085865	1.2214751975997e-287	1.54763815810162e-285	up	yes	473.428543231448	463.232146562314	446.892032112962	109.225683987947	105.070654173788	109.289273419894	Gm01	44816406	44816975	+	Glyma.01G127100	--	--	GO:0048046|apoplast	GO:0016853|isomerase activity	--	--	570	XP_003516989.1	XP_003516989.1 dirigent protein 22 [Glycine max]	sp|Q9FI66|DIR3_ARATH	sp|Q9FI66|DIR3_ARATH Dirigent protein 3 OS=Arabidopsis thaliana GN=DIR3 PE=3 SV=1	_	_	_	_	_	PF03018.11|Dirigent|Dirigent-like protein|Glyma.01G127100.1|m.1805:45-186
Glyma.01G127500	2.9898354342763	6.01176108823555	-1.00530211149124	6.81011642867384e-18	3.46297511468589e-17	down	yes	3.16170469744698	2.96105396108926	2.84674764429265	6.27026516100725	5.77568646452934	5.98933163917005	Gm01	45037153	45039323	+	Glyma.01G127500	--	GO:0006810|transport; GO:0007049|cell cycle; GO:0051301|cell division	GO:0005737|cytoplasm; GO:0005886|plasma membrane; GO:0016021|integral component of membrane	GO:0008289|lipid binding	--	--	1266	XP_003516408.1	XP_003516408.1 patellin-6 [Glycine max]	sp|Q9SCU1|PATL6_ARATH	sp|Q9SCU1|PATL6_ARATH Patellin-6 OS=Arabidopsis thaliana GN=PATL6 PE=2 SV=1	_	_	_	_	_	PF00650.17|CRAL_TRIO|CRAL/TRIO domain|Glyma.01G127500.1|m.1809:139-301;PF03765.12|CRAL_TRIO_N|CRAL/TRIO, N-terminal domain|Glyma.01G127500.1|m.1809:60-116
Glyma.01G127900	1.97592605592437	0.539246047547094	1.85428741852375	1.91359833296886e-17	9.51405810858964e-17	up	yes	2.29260216469434	1.82709302542428	1.80808297765449	0.547477240909853	0.374854229869024	0.695406671862406	Gm01	45108305	45109822	-	Glyma.01G127900	--	--	--	--	--	--	1518	XP_014630395.1	XP_014630395.1 uncharacterized protein LOC100811015 [Glycine max]	_	_	_	_	_	_	_	PF08241.9|Methyltransf_11|Methyltransferase domain|Glyma.01G127900.2|m.1814:146-196;PF05050.9|Methyltransf_21|Methyltransferase FkbM domain|Glyma.01G127900.2|m.1814:311-469
Glyma.01G129000	30.6015599983375	6.79428633319619	2.16956081017388	8.83211300928291e-105	2.21176891194819e-103	up	yes	29.567292293621	30.3990614843417	31.8383262170497	6.14434343081777	7.1009446750616	7.13757089370921	Gm01	45362600	45364482	+	Glyma.01G129000	--	--	GO:0009507|chloroplast	GO:0019904|protein domain specific binding	--	--	597	XP_003516997.1	XP_003516997.1 protein LURP-one-related 15 [Glycine max]	sp|Q9LZX1|LOR15_ARATH	sp|Q9LZX1|LOR15_ARATH Protein LURP-one-related 15 OS=Arabidopsis thaliana GN=At5g01750 PE=1 SV=1	_	_	_	_	_	PF04525.9|LOR|LURP-one-related|Glyma.01G129000.1|m.1833:11-187
Glyma.01G129100	181.71399865364	42.3506614696053	2.10095193333841	1.71460328069981e-170	8.15880300290078e-169	up	yes	191.986083235134	181.460971344773	171.694941381013	41.7623342563395	46.1084830410879	39.1811671113886	Gm01	45389062	45390790	+	Glyma.01G129100	--	--	GO:0009507|chloroplast	GO:0019904|protein domain specific binding	--	--	597	NP_001236124.1	NP_001236124.1 uncharacterized protein LOC100527184 [Glycine max]	sp|Q9LZX1|LOR15_ARATH	sp|Q9LZX1|LOR15_ARATH Protein LURP-one-related 15 OS=Arabidopsis thaliana GN=At5g01750 PE=1 SV=1	_	_	_	_	_	PF04525.9|LOR|LURP-one-related|Glyma.01G129100.1|m.1834:11-187
Glyma.01G130500	1.92543866156306	0.368564438589122	2.35404978677896	1.56910327301327e-17	7.83371363505501e-17	up	yes	1.81803179542982	1.80733080348833	2.15095338577103	0.477626696379975	0.400098319411766	0.227968299975626	Gm01	45689106	45690870	+	Glyma.01G130500	--	GO:0006979|response to oxidative stress; GO:0009809|lignin biosynthetic process; GO:0010089|xylem development; GO:0042744|hydrogen peroxide catabolic process; GO:1901430|positive regulation of syringal lignin biosynthetic process	GO:0005618|cell wall; GO:0005794|Golgi apparatus; GO:0005829|cytosol; GO:0048046|apoplast	GO:0004601|peroxidase activity; GO:0020037|heme binding; GO:0046872|metal ion binding	ko:K00430|E1.11.1.7	ko00940|Phenylpropanoid biosynthesis; ko01100|Metabolic pathways; ko01110|Biosynthesis of secondary metabolites	960	XP_003517000.1	XP_003517000.1 peroxidase P7 [Glycine max]	sp|Q9FLC0|PER52_ARATH	sp|Q9FLC0|PER52_ARATH Peroxidase 52 OS=Arabidopsis thaliana GN=PER52 PE=2 SV=1	_	_	_	_	_	PF00141.20|peroxidase|Peroxidase|Glyma.01G130500.1|m.1843:44-282
Glyma.01G130800	7.21641305228103	0.707222663595564	3.33278673776738	2.66964959450729e-81	5.03480460147804e-80	up	yes	7.10883091266868	6.97867149668122	7.5617367474932	0.537330033427472	0.726104357450983	0.858233599908237	Gm01	45755667	45757926	+	Glyma.01G130800	--	GO:0006979|response to oxidative stress; GO:0042744|hydrogen peroxide catabolic process	GO:0005576|extracellular region	GO:0004601|peroxidase activity; GO:0020037|heme binding; GO:0046872|metal ion binding	ko:K00430|E1.11.1.7	ko00940|Phenylpropanoid biosynthesis; ko01100|Metabolic pathways; ko01110|Biosynthesis of secondary metabolites	960	XP_003517003.1	XP_003517003.1 peroxidase P7 [Glycine max]	sp|P22195|PER1_ARAHY	sp|P22195|PER1_ARAHY Cationic peroxidase 1 OS=Arachis hypogaea GN=PNC1 PE=1 SV=2	_	_	_	_	_	PF00141.20|peroxidase|Peroxidase|Glyma.01G130800.1|m.1845:44-283
Glyma.01G131500	169.922714372928	47.6732155625053	1.83341018410671	1.15696173798962e-185	6.34718751413584e-184	up	yes	174.979163376503	166.668170221742	168.12080952054	47.0074479385933	45.2608849081952	50.7513138407275	Gm01	45896254	45897657	+	Glyma.01G131500	--	GO:0018105|peptidyl-serine phosphorylation; GO:0018107|peptidyl-threonine phosphorylation; GO:0035556|intracellular signal transduction	GO:0005622|intracellular	GO:0004674|protein serine/threonine kinase activity; GO:0005524|ATP binding	ko:K07198|PRKAA,AMPK	ko04068|FoxO signaling pathway; ko04140|Autophagy - animal; ko04150|mTOR signaling pathway; ko04151|PI3K-Akt signaling pathway; ko04152|AMPK signaling pathway; ko04211|Longevity regulating pathway; ko04213|Longevity regulating pathway - multiple species; ko04371|Apelin signaling pathway; ko04530|Tight junction; ko04710|Circadian rhythm; ko04910|Insulin signaling pathway; ko04920|Adipocytokine sig…	1404	XP_003517006.1	XP_003517006.1 CBL-interacting protein kinase 2 [Glycine max]	sp|Q7X996|CIPK2_ORYSJ	sp|Q7X996|CIPK2_ORYSJ CBL-interacting protein kinase 2 OS=Oryza sativa subsp. japonica GN=CIPK2 PE=2 SV=1	_	_	_	_	_	PF00069.22|Pkinase|Protein kinase domain|Glyma.01G131500.1|m.1857:12-266;PF07714.14|Pkinase_Tyr|Protein tyrosine kinase|Glyma.01G131500.1|m.1857:13-262;PF03822.11|NAF|NAF domain|Glyma.01G131500.1|m.1857:311-368;PF14531.3|Kinase-like|Kinase-like|Glyma.01G131500.1|m.1857:107-254
Glyma.01G131800	41.2499255030773	6.51076225027064	2.66162869182694	9.73309327435878e-211	6.62618198629001e-209	up	yes	44.4896774899536	41.9327918954521	37.3273071238263	5.87012042208106	6.56312168653113	7.09904464219972	Gm01	45945921	45948029	+	Glyma.01G131800	--	GO:0010200|response to chitin	GO:0005634|nucleus; GO:0005737|cytoplasm	GO:0004842|ubiquitin-protein transferase activity	--	--	2109	XP_003516428.1	XP_003516428.1 U-box domain-containing protein 16 [Glycine max]	sp|Q9LZW3|PUB16_ARATH	sp|Q9LZW3|PUB16_ARATH U-box domain-containing protein 16 OS=Arabidopsis thaliana GN=PUB16 PE=2 SV=1	_	_	_	_	_	PF04564.12|U-box|U-box domain|Glyma.01G131800.1|m.1858:273-344;PF00514.20|Arm|Armadillo/beta-catenin-like repeat|Glyma.01G131800.1|m.1858:418-456
Glyma.01G132000	0.842959353901387	2.55559001162702	-1.58874174269015	1.18997971884552e-19	6.49151929660322e-19	down	yes	0.970854320912752	0.934266970332606	0.623756770458803	2.83444039491067	2.51087809923498	2.3214515407354	Gm01	46007188	46013104	-	Glyma.01G132000	--	GO:0006468|protein phosphorylation; GO:0035556|intracellular signal transduction; GO:0048573|photoperiodism, flowering	GO:0005829|cytosol	GO:0004672|protein kinase activity; GO:0004674|protein serine/threonine kinase activity; GO:0005524|ATP binding; GO:0043424|protein histidine kinase binding	ko:K08867|WNK,PRKWNK	--	1830	XP_003517007.1	XP_003517007.1 probable serine/threonine-protein kinase WNK5 isoform X1 [Glycine max]	sp|Q9SCU5|WNK5_ARATH	sp|Q9SCU5|WNK5_ARATH Probable serine/threonine-protein kinase WNK5 OS=Arabidopsis thaliana GN=WNK5 PE=1 SV=2	_	_	_	_	_	PF00069.22|Pkinase|Protein kinase domain|Glyma.01G132000.1|m.1862:28-282;PF07714.14|Pkinase_Tyr|Protein tyrosine kinase|Glyma.01G132000.1|m.1862:28-265
Glyma.01G132500	121.447964111994	284.681780471957	-1.22894374872689	8.8696179381129e-47	9.65886872939996e-46	down	yes	123.947814572131	125.900107152403	114.495970611448	245.435903223827	308.263738459451	300.345699732593	Gm01	46290027	46291184	+	Glyma.01G132500	--	GO:0006869|lipid transport	--	GO:0008289|lipid binding	--	--	357	NP_001336638.1	NP_001336638.1 AAI_LTSS superfamily protein precursor [Glycine max]	sp|O23758|NLTP_CICAR	sp|O23758|NLTP_CICAR Non-specific lipid-transfer protein OS=Cicer arietinum PE=3 SV=1	_	_	_	_	_	PF00234.19|Tryp_alpha_amyl|Protease inhibitor/seed storage/LTP family|Glyma.01G132500.1|m.1872:29-113;PF14368.3|LTP_2|Probable lipid transfer|Glyma.01G132500.1|m.1872:13-105
Glyma.01G133100	7.38683619189559	1.04368553382704	2.81146395918179	5.66998145406069e-50	6.56882575641161e-49	up	yes	7.42169709771922	7.6754592848874	7.06335219308014	0.736262496396009	1.46193149648919	0.93286260859591	Gm01	46395704	46400962	-	Glyma.01G133100	--	--	--	--	--	--	759	XP_006573406.1	XP_006573406.1 uncharacterized protein LOC102669362 isoform X1 [Glycine max]	_	_	_	_	_	_	_	PF05659.8|RPW8|Arabidopsis broad-spectrum mildew resistance protein RPW8|Glyma.01G133100.1|m.1882:3-132
Glyma.01G134200	4.27147843772498	1.90851494735099	1.15811905464755	3.60957085889111e-16	1.70437722498572e-15	up	yes	4.1213717740708	4.39451500860152	4.29854853050261	1.77478772425346	1.96931615626273	1.98144096153678	Gm01	46630107	46631204	+	Glyma.01G134200	--	GO:0006351|transcription, DNA-templated; GO:0006355|regulation of transcription, DNA-templated	GO:0005634|nucleus	GO:0003700|DNA-binding transcription factor activity; GO:0044212|transcription regulatory region DNA binding; GO:0046872|metal ion binding	--	--	1098	XP_003517016.1	XP_003517016.1 zinc finger protein ZAT9 [Glycine max]	sp|Q9M202|ZAT9_ARATH	sp|Q9M202|ZAT9_ARATH Zinc finger protein ZAT9 OS=Arabidopsis thaliana GN=ZAT9 PE=2 SV=1	_	_	_	_	_	PF13912.3|zf-C2H2_6|C2H2-type zinc finger|Glyma.01G134200.1|m.1892:4-27;PF13912.3|zf-C2H2_6|C2H2-type zinc finger|Glyma.01G134200.1|m.1892:220-245;PF13912.3|zf-C2H2_6|C2H2-type zinc finger|Glyma.01G134200.1|m.1892:274-296
Glyma.01G134600	580.50912883892	196.507665166043	1.56268460291089	8.53142520694812e-175	4.19722458293754e-173	up	yes	590.075985107877	585.02721747596	566.424183932922	201.405333649083	197.941394551315	190.176267297732	Gm01	46725024	46731275	-	Glyma.01G134600	--	--	GO:0016021|integral component of membrane; GO:0031969|chloroplast membrane	GO:0047292|trihydroxypterocarpan dimethylallyltransferase activity	ko:K09833|HPT,HGGT,ubiA	ko00130|Ubiquinone and other terpenoid-quinone biosynthesis; ko01100|Metabolic pathways; ko01110|Biosynthesis of secondary metabolites	1179	NP_001335591.1	NP_001335591.1 homogentisate phytyltransferase 1, chloroplastic-like [Glycine max]	sp|B9A1Q4|G4DT_SOYBN	sp|B9A1Q4|G4DT_SOYBN Glycinol 4-dimethylallyltransferase OS=Glycine max GN=G4DT PE=1 SV=1	_	_	_	_	_	PF01040.15|UbiA|UbiA prenyltransferase family|Glyma.01G134600.3|m.1897:114-380
Glyma.01G135200	6810.46806918347	2185.85306978138	1.6395530450922	6.42960662882987e-182	3.4158221306474e-180	up	yes	7117.19052483306	6834.6447619935	6479.56892072386	2139.9941779115	2187.39535200507	2230.16967942758	Gm01	46808114	46812053	-	Glyma.01G135200	--	GO:0044550|secondary metabolite biosynthetic process	GO:0016020|membrane	GO:0005506|iron ion binding; GO:0016709|oxidoreductase activity, acting on paired donors, with incorporation or reduction of molecular oxygen, NAD(P)H as one donor, and incorporation of one atom of oxygen; GO:0020037|heme binding	--	--	1581	KRH76155.1	KRH76155.1 hypothetical protein GLYMA_01G135200 [Glycine max]	sp|O49859|C82A4_SOYBN	sp|O49859|C82A4_SOYBN Cytochrome P450 82A4 OS=Glycine max GN=CYP82A4 PE=2 SV=1	_	_	_	_	_	PF00067.19|p450|Cytochrome P450|Glyma.01G135200.1|m.1901:43-504
Glyma.01G137500	70.2673845142906	28.8333500036582	1.28482176436872	1.68564336896388e-40	1.62453688885142e-39	up	yes	72.7032351484218	77.3609087154613	60.7380096789886	26.877099896885	28.0866740464556	31.536276067634	Gm01	47510296	47510802	+	Glyma.01G137500	--	GO:0007275|multicellular organism development; GO:0009734|auxin-activated signaling pathway; GO:0010029|regulation of seed germination; GO:0040008|regulation of growth; GO:1900057|positive regulation of leaf senescence	GO:0005634|nucleus	--	ko:K14488|SAUR	ko04075|Plant hormone signal transduction	507	XP_006573419.1	XP_006573419.1 auxin-responsive protein SAUR36 [Glycine max]	sp|O22150|SAU36_ARATH	sp|O22150|SAU36_ARATH Auxin-responsive protein SAUR36 OS=Arabidopsis thaliana GN=SAUR36 PE=2 SV=1	_	_	_	_	_	PF02519.11|Auxin_inducible|Auxin responsive protein|Glyma.01G137500.1|m.1928:64-146
Glyma.01G137700	79.360201257878	13.3694925506226	2.56857406436382	0	0	up	yes	79.0843409057787	76.6906306881666	82.3056321796887	13.7363956865869	12.7002211295334	13.6718608357475	Gm01	47540232	47544048	-	Glyma.01G137700	--	GO:0042545|cell wall modification; GO:0045490|pectin catabolic process	GO:0005576|extracellular region; GO:0005618|cell wall	GO:0004857|enzyme inhibitor activity; GO:0030599|pectinesterase activity; GO:0045330|aspartyl esterase activity	ko:K01051|E3.1.1.11	ko00040|Pentose and glucuronate interconversions; ko01100|Metabolic pathways	1548	XP_003517028.1	XP_003517028.1 pectinesterase 2 [Glycine max]	sp|O04887|PME2_CITSI	sp|O04887|PME2_CITSI Pectinesterase 2 OS=Citrus sinensis GN=PECS-2.1 PE=2 SV=1	_	_	_	_	_	PF01095.16|Pectinesterase|Pectinesterase|Glyma.01G137700.1|m.1933:209-501;PF04043.12|PMEI|Plant invertase/pectin methylesterase inhibitor|Glyma.01G137700.1|m.1933:29-171
Glyma.01G138000	61.0198987355985	0.365906657952354	7.34299791816991	0	0	up	yes	61.2542449238629	57.0148288100953	64.7906224728373	0.444303903609279	0.312451171059432	0.34096489918835	Gm01	47623970	47625987	-	Glyma.01G138000	--	GO:0042545|cell wall modification; GO:0045490|pectin catabolic process	GO:0005576|extracellular region; GO:0005618|cell wall	GO:0004857|enzyme inhibitor activity; GO:0030599|pectinesterase activity; GO:0045330|aspartyl esterase activity	ko:K01051|E3.1.1.11	ko00040|Pentose and glucuronate interconversions; ko01100|Metabolic pathways	1548	XP_003517029.1	XP_003517029.1 pectinesterase 2 [Glycine max]	sp|O04887|PME2_CITSI	sp|O04887|PME2_CITSI Pectinesterase 2 OS=Citrus sinensis GN=PECS-2.1 PE=2 SV=1	_	_	_	_	_	PF01095.16|Pectinesterase|Pectinesterase|Glyma.01G138000.1|m.1936:207-501;PF04043.12|PMEI|Plant invertase/pectin methylesterase inhibitor|Glyma.01G138000.1|m.1936:27-171
Glyma.01G138100	50.3061155014331	0.094250459938243	8.91482298887586	3.58221979484024e-05	7.83509356277942e-05	up	yes	49.270746109815	47.2301057139733	54.4174946805109	0	0	0.282751379814729	Gm01	47648811	47650828	+	Glyma.01G138100	--	GO:0042545|cell wall modification; GO:0045490|pectin catabolic process	GO:0005576|extracellular region; GO:0005618|cell wall	GO:0004857|enzyme inhibitor activity; GO:0030599|pectinesterase activity; GO:0045330|aspartyl esterase activity	ko:K01051|E3.1.1.11	ko00040|Pentose and glucuronate interconversions; ko01100|Metabolic pathways	1548	XP_003517029.1	XP_003517029.1 pectinesterase 2 [Glycine max]	sp|O04887|PME2_CITSI	sp|O04887|PME2_CITSI Pectinesterase 2 OS=Citrus sinensis GN=PECS-2.1 PE=2 SV=1	_	_	_	_	_	PF01095.16|Pectinesterase|Pectinesterase|Glyma.01G138100.1|m.1937:207-501;PF04043.12|PMEI|Plant invertase/pectin methylesterase inhibitor|Glyma.01G138100.1|m.1937:27-171
Glyma.01G141100	31.8510366167649	5.62578800203503	2.49910395771188	3.23510992662821e-149	1.26740889383205e-147	up	yes	30.9174269402436	33.6024069094858	31.0332760005652	5.6504943991381	5.65218260756304	5.57468699940395	Gm01	48224910	48225995	+	Glyma.01G141100	--	--	--	--	--	--	672	XP_003517044.1	XP_003517044.1 uncharacterized protein LOC100791746 isoform X1 [Glycine max]	_	_	_	_	_	_	_	PF07279.8|DUF1442|Protein of unknown function (DUF1442)|Glyma.01G141100.1|m.1964:1-220
Glyma.01G142900	4.92979151520729	2.02044527461403	1.28265401020681	1.57520658001452e-11	5.84415185838758e-11	up	yes	4.67625592091998	4.31658149422609	5.79653713047579	1.65663313609271	2.00783407539305	2.39686861235634	Gm01	48737023	48741091	+	Glyma.01G142900	--	--	--	--	--	--	666	XP_006573443.1	XP_006573443.1 uncharacterized protein LOC102667445 isoform X1 [Glycine max]	_	_	_	_	_	_	_	PF07386.8|DUF1499|Protein of unknown function (DUF1499)|Glyma.01G142900.1|m.1990:86-210
Glyma.01G143500	106.757215620668	31.554673159615	1.75808599744377	1.42080329160317e-139	5.08004796165705e-138	up	yes	107.014525119523	103.527325830684	109.729795911798	33.5248452601944	30.5288424885902	30.6103317300605	Gm01	48818700	48820921	+	Glyma.01G143500	--	GO:0006351|transcription, DNA-templated	GO:0005634|nucleus	GO:0003700|DNA-binding transcription factor activity; GO:0043565|sequence-specific DNA binding	ko:K09419|HSFF	--	630	XP_003516466.1	XP_003516466.1 heat stress transcription factor B-2a [Glycine max]	sp|Q40152|HSF8_SOLLC	sp|Q40152|HSF8_SOLLC Heat shock factor protein HSF8 OS=Solanum lycopersicum GN=HSF8 PE=3 SV=1	_	_	_	_	_	PF00447.14|HSF_DNA-bind|HSF-type DNA-binding|Glyma.01G143500.1|m.1996:35-129
Glyma.01G144300	3.71970307505361	1.26307348122163	1.55074508748599	2.30046478779103e-14	9.99068827657505e-14	up	yes	3.98594799989514	3.53428125211094	3.63887997315475	1.26626612528645	1.34537798362062	1.17757633475781	Gm01	48924383	48925027	+	Glyma.01G144300	--	GO:0009409|response to cold; GO:0048767|root hair elongation	GO:0005634|nucleus; GO:0005737|cytoplasm	GO:0005509|calcium ion binding	--	--	645	XP_003517059.1	XP_003517059.1 calmodulin-like protein 7 [Glycine max]	sp|Q9FYK2|CML25_ARATH	sp|Q9FYK2|CML25_ARATH Probable calcium-binding protein CML25 OS=Arabidopsis thaliana GN=CML25 PE=2 SV=1	_	_	_	_	_	PF00036.29|EF-hand_1|EF hand|Glyma.01G144300.1|m.2003:62-87;PF00036.29|EF-hand_1|EF hand|Glyma.01G144300.1|m.2003:183-210;PF13405.3|EF-hand_6|EF-hand domain|Glyma.01G144300.1|m.2003:62-90;PF13405.3|EF-hand_6|EF-hand domain|Glyma.01G144300.1|m.2003:147-175;PF13202.3|EF-hand_5|EF hand|Glyma.01G144300.1|m.2003:64-85;PF13202.3|EF-hand_5|EF hand|Glyma.01G144300.1|m.2003:105-122;PF13202.3|EF-hand_5|EF …
Glyma.01G144500	0.21447544221831	0.494112418630545	-1.16718787338537	5.12795480254947e-06	1.22479405214394e-05	down	yes	0.215722015583224	0.196059464962292	0.231644846109414	0.422522694917781	0.466674863285706	0.593139697688148	Gm01	48976071	48991546	-	Glyma.01G144500	--	GO:0007018|microtubule-based movement; GO:0032886|regulation of microtubule-based process; GO:0048364|root development	GO:0005737|cytoplasm; GO:0005871|kinesin complex; GO:0005874|microtubule	GO:0003777|microtubule motor activity; GO:0005524|ATP binding; GO:0008017|microtubule binding; GO:0016887|ATPase activity	--	--	2697	XP_003516471.1	XP_003516471.1 kinesin-like protein KIN-UB [Glycine max]	sp|Q9LPC6|KINUB_ARATH	sp|Q9LPC6|KINUB_ARATH Kinesin-like protein KIN-UB OS=Arabidopsis thaliana GN=KINUB PE=1 SV=2	_	_	_	_	_	PF00225.20|Kinesin|Kinesin motor domain|Glyma.01G144500.1|m.2006:65-401;PF16796.2|Microtub_bd|Microtubule binding|Glyma.01G144500.1|m.2006:58-202;PF00514.20|Arm|Armadillo/beta-catenin-like repeat|Glyma.01G144500.1|m.2006:677-710
Glyma.01G146500	6.50535574546104	1.95098336624586	1.73226665551892	4.08552016203161e-32	3.25141010103458e-31	up	yes	5.98013627923569	6.33719712151535	7.19873383563209	2.44965448494648	1.65466977791248	1.74862583587861	Gm01	49283933	49285213	+	Glyma.01G146500	--	GO:0016567|protein ubiquitination; GO:0043161|proteasome-mediated ubiquitin-dependent protein catabolic process	GO:0016021|integral component of membrane	GO:0004842|ubiquitin-protein transferase activity; GO:0046872|metal ion binding; GO:0061630|ubiquitin protein ligase activity	ko:K10664|ATL6S	--	1281	XP_003517066.1	XP_003517066.1 E3 ubiquitin-protein ligase ATL42 [Glycine max]	sp|Q5XF85|ATL42_ARATH	sp|Q5XF85|ATL42_ARATH E3 ubiquitin-protein ligase ATL42 OS=Arabidopsis thaliana GN=ATL42 PE=1 SV=2	_	_	_	_	_	PF13639.3|zf-RING_2|Ring finger domain|Glyma.01G146500.1|m.2043:113-156;PF17123.2|zf-RING_11|RING-like zinc finger|Glyma.01G146500.1|m.2043:113-142;PF13923.3|zf-C3HC4_2|Zinc finger, C3HC4 type (RING finger)|Glyma.01G146500.1|m.2043:113-155;PF12678.4|zf-rbx1|RING-H2 zinc finger domain|Glyma.01G146500.1|m.2043:126-156;PF00097.22|zf-C3HC4|Zinc finger, C3HC4 type (RING finger)|Glyma.01G146500.1|m.204…
Glyma.01G146600	0.884383112133486	2.53407599546181	-1.50817691440295	2.1626432991487e-35	1.86221785055337e-34	down	yes	0.85885382686688	0.987389381516144	0.806906128017433	2.44564422198175	2.59505873638135	2.56152502802233	Gm01	49289380	49297277	-	Glyma.01G146600	--	--	GO:0005886|plasma membrane	GO:0004674|protein serine/threonine kinase activity; GO:0004721|phosphoprotein phosphatase activity; GO:0005524|ATP binding; GO:0046872|metal ion binding	--	--	3291	KRH76332.1	KRH76332.1 hypothetical protein GLYMA_01G146600 [Glycine max]	sp|Q9SL76|P2C19_ARATH	sp|Q9SL76|P2C19_ARATH Protein phosphatase 2C and cyclic nucleotide-binding/kinase domain-containing protein OS=Arabidopsis thaliana GN=At2g20050/At2g20040 PE=2 SV=2	_	_	_	_	_	PF00481.18|PP2C|Protein phosphatase 2C|Glyma.01G146600.1|m.2044:145-384;PF00069.22|Pkinase|Protein kinase domain|Glyma.01G146600.1|m.2044:803-1038;PF00027.26|cNMP_binding|Cyclic nucleotide-binding domain|Glyma.01G146600.1|m.2044:518-609;PF07714.14|Pkinase_Tyr|Protein tyrosine kinase|Glyma.01G146600.1|m.2044:885-1023
Glyma.01G147500	0.554139191456338	1.23355354015666	-1.1403455515505	1.23680929610491e-07	3.4528358848766e-07	down	yes	0.589361855467875	0.650549815436018	0.422505903465122	1.28807199526258	1.33440571074983	1.07818291445758	Gm01	49501785	49504560	+	Glyma.01G147500	--	GO:0006486|protein glycosylation; GO:0071555|cell wall organization	GO:0000139|Golgi membrane; GO:0016021|integral component of membrane	GO:0016757|transferase activity, transferring glycosyl groups	--	--	1791	XP_006573464.1	XP_006573464.1 probable glycosyltransferase At3g07620 [Glycine max]	sp|Q9SSE8|GLYT1_ARATH	sp|Q9SSE8|GLYT1_ARATH Probable glycosyltransferase At3g07620 OS=Arabidopsis thaliana GN=At3g07620 PE=3 SV=1	_	_	_	_	_	PF03016.12|Exostosin|Exostosin family|Glyma.01G147500.1|m.2055:269-545
Glyma.01G147600	7.20286758429037	3.02764603406664	1.24761917109714	2.12192158767976e-13	8.77715175191439e-13	up	yes	7.14595638922206	6.31421330060181	8.14843306304724	2.55142466014944	3.89079467310207	2.64071876894842	Gm01	49539755	49540456	+	Glyma.01G147600	--	GO:0006351|transcription, DNA-templated; GO:0009873|ethylene-activated signaling pathway; GO:0045893|positive regulation of transcription, DNA-templated	GO:0005634|nucleus	GO:0003700|DNA-binding transcription factor activity; GO:0043565|sequence-specific DNA binding	ko:K09286|EREBP	--	702	XP_003533400.1	XP_003533400.1 ethylene-responsive transcription factor TINY [Glycine max]	sp|Q9LYD3|DREB3_ARATH	sp|Q9LYD3|DREB3_ARATH Dehydration-responsive element-binding protein 3 OS=Arabidopsis thaliana GN=DREB3 PE=2 SV=1	_	_	_	_	_	PF00847.17|AP2|AP2 domain|Glyma.01G147600.3|m.2056:61-111
Glyma.01G148700	1.30178434384445	3.75121530842948	-1.51966833322741	3.47094995100122e-18	1.78719498444634e-17	down	yes	1.29447242788367	1.36103089505244	1.24984970859723	3.96717256009597	3.01875437111326	4.26771899407921	Gm01	49686107	49687204	-	Glyma.01G148700	--	--	GO:0005634|nucleus; GO:0005694|chromosome	GO:0018024|histone-lysine N-methyltransferase activity	ko:K11426|SMYD	--	1098	KRH76369.1	KRH76369.1 hypothetical protein GLYMA_01G148700 [Glycine max]	sp|Q9ZUM9|ASHR2_ARATH	sp|Q9ZUM9|ASHR2_ARATH Histone-lysine N-methyltransferase ASHR2 OS=Arabidopsis thaliana GN=ASHR2 PE=2 SV=3	_	_	_	_	_	PF00856.25|SET|SET domain|Glyma.01G148700.1|m.2083:21-276
Glyma.01G148800	0.257661232266879	2.08961327447711	-2.97164352290802	7.56975575754771e-18	3.8400815313432e-17	down	yes	0.366700393657448	0.222184347720425	0.184098955422764	2.2395892940305	1.99659200330238	2.03265852609846	Gm01	49689714	49690615	+	Glyma.01G148800	--	GO:0015979|photosynthesis	GO:0009507|chloroplast; GO:0009523|photosystem II; GO:0009535|chloroplast thylakoid membrane; GO:0016021|integral component of membrane	--	--	--	627	XP_003517076.1	XP_003517076.1 protein PAM68, chloroplastic [Glycine max]	sp|O49668|PAM68_ARATH	sp|O49668|PAM68_ARATH Protein PAM68, chloroplastic OS=Arabidopsis thaliana GN=PAM68 PE=1 SV=1	_	_	_	_	_	PF11947.5|DUF3464|Protein of unknown function (DUF3464)|Glyma.01G148800.1|m.2084:72-199
Glyma.01G149300	25.2189556969598	58.2112029787046	-1.20646415901196	9.84594400053108e-64	1.43091099678178e-62	down	yes	26.8439405229907	25.9714182107114	22.8415083571772	58.7688500328404	58.4650050097451	57.3997538935284	Gm01	49726664	49729531	-	Glyma.01G149300	--	GO:0032259|methylation	GO:0000139|Golgi membrane; GO:0005737|cytoplasm; GO:0005768|endosome; GO:0005794|Golgi apparatus; GO:0005802|trans-Golgi network; GO:0016021|integral component of membrane	GO:0008757|S-adenosylmethionine-dependent methyltransferase activity	--	--	1794	XP_003517079.1	XP_003517079.1 probable methyltransferase PMT20 isoform X1 [Glycine max]	sp|Q9C6S7|PMTK_ARATH	sp|Q9C6S7|PMTK_ARATH Probable methyltransferase PMT20 OS=Arabidopsis thaliana GN=At1g31850 PE=2 SV=1	_	_	_	_	_	PF03141.13|Methyltransf_29|Putative S-adenosyl-L-methionine-dependent methyltransferase|Glyma.01G149300.10|m.2098:80-586;PF08241.9|Methyltransf_11|Methyltransferase domain|Glyma.01G149300.10|m.2098:199-292
Glyma.01G150200	5.26887913465548	10.8590200751803	-1.04191833677977	7.7680924215422e-25	5.07524908793577e-24	down	yes	5.36709255025871	5.86891825807854	4.5706265956292	10.8048478266446	10.8524109041288	10.9198014947674	Gm01	49826049	49828209	-	Glyma.01G150200	--	GO:0015846|polyamine transport	GO:0005887|integral component of plasma membrane	GO:0015179|L-amino acid transmembrane transporter activity; GO:0015203|polyamine transmembrane transporter activity; GO:0015293|symporter activity; GO:0015297|antiporter activity	--	--	1473	XP_006573486.1	XP_006573486.1 probable polyamine transporter At1g31830 isoform X1 [Glycine max]	sp|Q9C6S5|PHSB_ARATH	sp|Q9C6S5|PHSB_ARATH Probable polyamine transporter At1g31830 OS=Arabidopsis thaliana GN=At1g31830 PE=2 SV=1	_	_	_	_	_	PF13520.3|AA_permease_2|Amino acid permease|Glyma.01G150200.4|m.2123:59-435;PF00324.18|AA_permease|Amino acid permease|Glyma.01G150200.4|m.2123:68-442
Glyma.01G151000	6.47647202511805	1.12392103440368	2.51611383820263	9.73698698421802e-21	5.53681669490823e-20	up	yes	5.49576408942649	5.60440863301692	8.32924335291075	1.35876560177062	0.940205501555108	1.0727919998853	Gm01	49894199	49894546	+	Glyma.01G151000	--	--	--	--	--	--	348	XP_025984267.1	XP_025984267.1 uncharacterized protein LOC102666935 [Glycine max]	_	_	_	_	_	_	_	_
Glyma.01G152000	2.14237469659136	0.187767267599268	3.44405368067347	5.57233506983303e-40	5.29994299805478e-39	up	yes	2.03020880197104	2.3017906045297	2.09512468327334	0.137067263861803	0.198887889953686	0.227346648982315	Gm01	49984357	49987848	+	Glyma.01G152000	--	--	--	GO:0016747|transferase activity, transferring acyl groups other than amino-acyl groups	ko:K19861|BEBT,AMAT	--	1359	XP_003516503.1	XP_003516503.1 methanol O-anthraniloyltransferase [Glycine max]	sp|Q3ZPN4|ACMAT_VITLA	sp|Q3ZPN4|ACMAT_VITLA Methanol O-anthraniloyltransferase OS=Vitis labrusca GN=AMAT PE=1 SV=1	_	_	_	_	_	PF02458.12|Transferase|Transferase family|Glyma.01G152000.1|m.2154:14-426
Glyma.01G152700	0.61100248718333	1.26467404953893	-1.03745742694386	0.00126770891364611	0.00228785201807633	down	yes	0.61785556893604	0.860230719853418	0.354921172760531	1.09944258411994	1.43151879482057	1.26306076967627	Gm01	50070207	50073690	+	Glyma.01G152700	--	--	--	--	--	--	795	XP_003517096.1	XP_003517096.1 uncharacterized protein LOC100820285 isoform X1 [Glycine max]	_	_	_	_	_	_	_	PF03350.13|UPF0114|Uncharacterized protein family, UPF0114|Glyma.01G152700.1|m.2167:104-231
Glyma.01G153000	4.95200581060437	2.42244370545287	1.02851700785161	1.89721059854689e-08	5.65761064733386e-08	up	yes	5.20733657972413	4.68322945429458	4.96545139779441	2.93541407150193	2.07458387843138	2.25733316642531	Gm01	50124015	50125319	+	Glyma.01G153000	--	--	--	--	--	--	576	XP_003517098.1	XP_003517098.1 uncharacterized protein LOC100775915 isoform X1 [Glycine max]	_	_	_	_	_	_	_	PF06749.9|DUF1218|Protein of unknown function (DUF1218)|Glyma.01G153000.1|m.2170:67-159
Glyma.01G153300	15.6335436038101	7.50164748124602	1.05836608699207	5.24373685825806e-35	4.48025887469418e-34	up	yes	15.0136443583997	14.9719864698306	16.9149999832	7.48069843314116	7.72595057339546	7.29829343720144	Gm01	50156526	50158904	-	Glyma.01G153300	--	GO:0010268|brassinosteroid homeostasis; GO:0016125|sterol metabolic process; GO:0016132|brassinosteroid biosynthetic process; GO:0046345|abscisic acid catabolic process	GO:0016021|integral component of membrane	GO:0005506|iron ion binding; GO:0010295|(+)-abscisic acid 8'-hydroxylase activity; GO:0020037|heme binding	ko:K09843|E1.14.13.93	ko00906|Carotenoid biosynthesis	1404	NP_001237490.2	NP_001237490.2 abscisic acid 8'-hydroxylase [Glycine max]	sp|Q949P1|ABAH1_ARATH	sp|Q949P1|ABAH1_ARATH Abscisic acid 8'-hydroxylase 1 OS=Arabidopsis thaliana GN=CYP707A1 PE=2 SV=1	_	_	_	_	_	PF00067.19|p450|Cytochrome P450|Glyma.01G153300.1|m.2179:37-440
Glyma.01G154000	21.4464886992991	7.48019723033771	1.51833838892909	2.59927085824889e-31	2.02865116678144e-30	up	yes	23.446867086672	23.4078527772045	17.4847462340208	6.83549583442	7.92210644424095	7.68298941235219	Gm01	50238230	50239194	-	Glyma.01G154000	--	--	--	--	--	--	501	NP_001240028.1	NP_001240028.1 glycine-rich protein A3-like [Glycine max]	_	_	_	_	_	_	_	_
Glyma.01G154400	8.1327728110589	18.2369842346606	-1.16406598684711	1.36943736196149e-58	1.8394937118245e-57	down	yes	8.29742981648535	7.82257225451441	8.27831636217694	17.8531069692333	18.5293569609507	18.3284887737979	Gm01	50270927	50273784	-	Glyma.01G154400	--	GO:0010222|stem vascular tissue pattern formation; GO:0010588|cotyledon vascular tissue pattern formation	GO:0005886|plasma membrane; GO:0016021|integral component of membrane	GO:0005524|ATP binding; GO:0042626|ATPase-coupled transmembrane transporter activity	--	--	1980	XP_003517105.2	XP_003517105.2 ABC transporter G family member 14 [Glycine max]	sp|Q9C6W5|AB14G_ARATH	sp|Q9C6W5|AB14G_ARATH ABC transporter G family member 14 OS=Arabidopsis thaliana GN=ABCG14 PE=2 SV=1	_	_	_	_	_	PF01061.21|ABC2_membrane|ABC-2 type transporter|Glyma.01G154400.1|m.2197:398-603;PF00005.24|ABC_tran|ABC transporter|Glyma.01G154400.1|m.2197:89-238
Glyma.01G156500	74.6332839216552	32.2601244850311	1.2098133156013	2.036842303208e-55	2.58175219925083e-54	up	yes	76.1531579751415	75.3375849808948	72.4091088089294	32.7324589127535	33.8897058742357	30.1582086681041	Gm01	50502373	50502801	+	Glyma.01G156500	--	--	--	--	--	--	429	KHN35934.1	KHN35934.1 hypothetical protein glysoja_003057 [Glycine soja]	_	_	_	_	_	_	_	_
Glyma.01G156700	3.37974486048657	1.41010594695499	1.25517812263509	7.4270427378119e-20	4.08436182527723e-19	up	yes	3.26592538101165	3.33684948690417	3.5364597135439	1.36966479108963	1.29879410876586	1.56185894100948	Gm01	50525164	50529433	-	Glyma.01G156700	--	GO:0008299|isoprenoid biosynthetic process; GO:0015936|coenzyme A metabolic process	GO:0005789|endoplasmic reticulum membrane; GO:0016021|integral component of membrane	GO:0004420|hydroxymethylglutaryl-CoA reductase (NADPH) activity; GO:0050661|NADP binding	ko:K00021|HMGCR	ko00900|Terpenoid backbone biosynthesis; ko01100|Metabolic pathways; ko01110|Biosynthesis of secondary metabolites; ko01130|Biosynthesis of antibiotics; ko04152|AMPK signaling pathway; ko04976|Bile secretion	1632	XP_003517117.1	XP_003517117.1 3-hydroxy-3-methylglutaryl-coenzyme A reductase 1 [Glycine max]	sp|Q41438|HMDH3_SOLTU	sp|Q41438|HMDH3_SOLTU 3-hydroxy-3-methylglutaryl-coenzyme A reductase 3 OS=Solanum tuberosum GN=HMG3 PE=2 SV=1	_	_	_	_	_	PF00368.15|HMG-CoA_red|Hydroxymethylglutaryl-coenzyme A reductase|Glyma.01G156700.1|m.2229:158-533
Glyma.01G157100	1.51586847205371	3.268350799329	-1.10333962898603	2.40228549414111e-08	7.10143260276193e-08	down	yes	1.65672132248495	1.54009215618588	1.3507919374903	3.68721586456202	3.62979775844671	2.48803877497828	Gm01	50586764	50590599	-	Glyma.01G157100	--	GO:0006839|mitochondrial transport; GO:0009651|response to salt stress	GO:0005743|mitochondrial inner membrane; GO:0016021|integral component of membrane	GO:0015114|phosphate ion transmembrane transporter activity	ko:K15102|SLC25A3,PHC,PIC	--	921	XP_003517120.1	XP_003517120.1 mitochondrial phosphate carrier protein 1, mitochondrial isoform X2 [Glycine max]	sp|Q7DNC3|MPCP1_ARATH	sp|Q7DNC3|MPCP1_ARATH Mitochondrial phosphate carrier protein 1, mitochondrial OS=Arabidopsis thaliana GN=MPT1 PE=2 SV=1	_	_	_	_	_	PF00153.24|Mito_carr|Mitochondrial carrier protein|Glyma.01G157100.1|m.2239:18-100;PF00153.24|Mito_carr|Mitochondrial carrier protein|Glyma.01G157100.1|m.2239:111-195
Glyma.01G157400	5.46507715047056	12.8266777903014	-1.22932067329222	1.70825044273402e-13	7.09729712245342e-13	down	yes	6.62516291576648	6.14379397223353	3.62627456341168	11.5995054835137	13.7388258887956	13.1417019985949	Gm01	50638909	50639580	-	Glyma.01G157400	--	GO:0043161|proteasome-mediated ubiquitin-dependent protein catabolic process	GO:0016021|integral component of membrane	GO:0046872|metal ion binding; GO:0061630|ubiquitin protein ligase activity	--	--	672	XP_003517122.1	XP_003517122.1 RING-H2 finger protein ATL8 [Glycine max]	sp|Q8LC69|ATL8_ARATH	sp|Q8LC69|ATL8_ARATH RING-H2 finger protein ATL8 OS=Arabidopsis thaliana GN=ATL8 PE=2 SV=2	_	_	_	_	_	PF13639.3|zf-RING_2|Ring finger domain|Glyma.01G157400.1|m.2244:104-147;PF17123.2|zf-RING_11|RING-like zinc finger|Glyma.01G157400.1|m.2244:104-133;PF13923.3|zf-C3HC4_2|Zinc finger, C3HC4 type (RING finger)|Glyma.01G157400.1|m.2244:104-146;PF00097.22|zf-C3HC4|Zinc finger, C3HC4 type (RING finger)|Glyma.01G157400.1|m.2244:105-146;PF12861.4|zf-ANAPC11|Anaphase-promoting complex subunit 11 RING-H2 f…
Glyma.01G157700	52.6204347618042	10.6969619282361	2.29734813518254	7.49575198767422e-254	7.45582134624456e-252	up	yes	53.4077295957689	51.5023318015945	52.9512428880493	10.4850431919604	10.7144495272456	10.8913930655022	Gm01	50679965	50683928	+	Glyma.01G157700	--	GO:0009733|response to auxin; GO:0009734|auxin-activated signaling pathway; GO:0055085|transmembrane transport	GO:0005789|endoplasmic reticulum membrane; GO:0016021|integral component of membrane	--	ko:K07088|K07088	--	1260	XP_006573516.1	XP_006573516.1 protein PIN-LIKES 7 [Glycine max]	sp|Q9FKY4|PILS7_ARATH	sp|Q9FKY4|PILS7_ARATH Protein PIN-LIKES 7 OS=Arabidopsis thaliana GN=PILS7 PE=2 SV=1	_	_	_	_	_	PF03547.15|Mem_trans|Membrane transport protein|Glyma.01G157700.4|m.2248:12-410
Glyma.01G157900	0.716629165288942	1.56505844045422	-1.11611418027252	8.34344843704778e-14	3.53172431587563e-13	down	yes	0.801351658983049	0.64738698121734	0.701148855666438	1.61752171936988	1.56043552334775	1.51721807864502	Gm01	50698156	50702088	-	Glyma.01G157900	--	GO:0006816|calcium ion transport; GO:0007267|cell-cell signaling; GO:0009611|response to wounding; GO:0009864|induced systemic resistance, jasmonic acid mediated signaling pathway; GO:0019722|calcium-mediated signaling; GO:0071230|cellular response to amino acid stimulus	GO:0005622|intracellular; GO:0005886|plasma membrane; GO:0016021|integral component of membrane	GO:0004970|ionotropic glutamate receptor activity; GO:0005262|calcium channel activity; GO:0008066|glutamate receptor activity	ko:K05387|GRIP	--	2817	XP_003517130.1	XP_003517130.1 glutamate receptor 3.6 [Glycine max]	sp|Q84W41|GLR36_ARATH	sp|Q84W41|GLR36_ARATH Glutamate receptor 3.6 OS=Arabidopsis thaliana GN=GLR3.6 PE=2 SV=1	_	_	_	_	_	PF01094.25|ANF_receptor|Receptor family ligand binding region|Glyma.01G157900.1|m.2254:50-411;PF00060.23|Lig_chan|Ligand-gated ion channel|Glyma.01G157900.1|m.2254:593-845;PF00497.17|SBP_bac_3|Bacterial extracellular solute-binding proteins, family 3|Glyma.01G157900.1|m.2254:492-812;PF13458.3|Peripla_BP_6|Periplasmic binding protein|Glyma.01G157900.1|m.2254:42-409;PF10613.6|Lig_chan-Glu_bd|Ligate…
Glyma.01G159700	14.3995667739693	4.52099004668948	1.66912873452516	1.35226728357908e-49	1.55815741961012e-48	up	yes	13.5645270328207	12.8789952504271	16.75517803866	4.15855114400117	4.89522398500205	4.50919501106522	Gm01	50927356	50930136	+	Glyma.01G159700	--	GO:0007049|cell cycle; GO:0051301|cell division	GO:0005634|nucleus	--	ko:K05868|CCNB	ko04068|FoxO signaling pathway; ko04110|Cell cycle; ko04115|p53 signaling pathway; ko04914|Progesterone-mediated oocyte maturation	1299	NP_001352035.1	NP_001352035.1 G2/mitotic-specific cyclin-1-like [Glycine max]	sp|P46277|CCNB1_MEDSV	sp|P46277|CCNB1_MEDSV G2/mitotic-specific cyclin-1 OS=Medicago sativa subsp. varia PE=2 SV=1	_	_	_	_	_	PF00134.20|Cyclin_N|Cyclin, N-terminal domain|Glyma.01G159700.1|m.2286:179-304;PF02984.16|Cyclin_C|Cyclin, C-terminal domain|Glyma.01G159700.1|m.2286:307-423
Glyma.01G161100	363.29311720538	177.968372341989	1.02947180662584	8.81732018303687e-74	1.49589912924646e-72	up	yes	369.076069596787	360.401969258928	360.401312760424	169.004615764427	181.522199075896	183.378302185644	Gm01	51041334	51045358	+	Glyma.01G161100	--	GO:0003333|amino acid transmembrane transport	GO:0005886|plasma membrane; GO:0016021|integral component of membrane	GO:0015171|amino acid transmembrane transporter activity	--	--	1629	XP_003517148.1	XP_003517148.1 lysine histidine transporter-like 8 [Glycine max]	sp|Q9SX98|LHTL8_ARATH	sp|Q9SX98|LHTL8_ARATH Lysine histidine transporter-like 8 OS=Arabidopsis thaliana GN=AATL1 PE=1 SV=1	_	_	_	_	_	PF01490.15|Aa_trans|Transmembrane amino acid transporter protein|Glyma.01G161100.1|m.2322:121-530
Glyma.01G162300	7.87447282946352	2.77281265963856	1.50247050798753	5.44854528112175e-10	1.82240312466935e-09	up	yes	8.04250925101798	7.45277620686906	8.12813303050353	3.42004301111587	3.04418657293634	1.85420839486348	Gm01	51147998	51148240	+	Glyma.01G162300	--	--	--	--	--	--	243	KHN35996.1	KHN35996.1 hypothetical protein glysoja_003119 [Glycine soja]	_	_	_	_	_	_	_	_
Glyma.01G163000	96.5873568337024	40.2217302334099	1.2636499287115	4.05757937170415e-68	6.38513808571424e-67	up	yes	93.549331977008	95.9136079587901	100.299130565309	43.6574984121494	40.3182058920031	36.6894863960772	Gm01	51196237	51199801	+	Glyma.01G163000	--	GO:0006508|proteolysis; GO:0030163|protein catabolic process	GO:0005886|plasma membrane; GO:0031225|anchored component of membrane	GO:0004190|aspartic-type endopeptidase activity	--	--	1527	XP_003517157.1	XP_003517157.1 aspartyl protease family protein 1 isoform X1 [Glycine max]	sp|Q8VYV9|APF1_ARATH	sp|Q8VYV9|APF1_ARATH Aspartyl protease family protein 1 OS=Arabidopsis thaliana GN=APF1 PE=1 SV=1	_	_	_	_	_	PF14543.3|TAXi_N|Xylanase inhibitor N-terminal|Glyma.01G163000.1|m.2368:102-281;PF00026.20|Asp|Eukaryotic aspartyl protease|Glyma.01G163000.1|m.2368:102-438;PF14541.3|TAXi_C|Xylanase inhibitor C-terminal|Glyma.01G163000.1|m.2368:301-441
Glyma.01G165400	1.95405314841006	6.19894215157162	-1.66051351989582	3.98333893229309e-30	3.01312553350358e-29	down	yes	1.73636659755353	2.26293713399266	1.86285571368398	5.83932324727869	6.42164073789418	6.335862469542	Gm01	51393214	51394727	-	Glyma.01G165400	--	GO:0009617|response to bacterium; GO:0009682|induced systemic resistance; GO:0009723|response to ethylene	--	--	--	--	957	XP_003517170.1	XP_003517170.1 thaumatin-like protein 1 [Glycine max]	sp|A0A1P8B554|THLP1_ARATH	sp|A0A1P8B554|THLP1_ARATH Thaumatin-like protein 1 OS=Arabidopsis thaliana GN=TLP1 PE=2 SV=1	_	_	_	_	_	PF00314.14|Thaumatin|Thaumatin family|Glyma.01G165400.1|m.2405:37-243
Glyma.01G165900	9.66960052268598	1.79477588231988	2.42312781479762	1.84670430049175e-117	5.34573178698106e-116	up	yes	10.2650955471472	9.68500216930723	9.0587038516035	1.74013384809168	2.00229872587279	1.64189507299518	Gm01	51448318	51450285	-	Glyma.01G165900	--	--	--	--	--	--	1968	XP_003517171.1	XP_003517171.1 uncharacterized protein LOC100816188 [Glycine max]	_	_	_	_	_	_	_	PF00514.20|Arm|Armadillo/beta-catenin-like repeat|Glyma.01G165900.1|m.2412:182-214
Glyma.01G166000	130.344384103827	42.1475520306821	1.62857610337155	1.90401626155082e-68	3.01106167484181e-67	up	yes	139.170871414246	139.336136351566	112.526144545668	37.6994656576647	44.9139021874955	43.8292882468861	Gm01	51465147	51465623	-	Glyma.01G166000	--	--	GO:0005634|nucleus; GO:0009507|chloroplast; GO:0009536|plastid; GO:0009570|chloroplast stroma	--	--	--	477	XP_003517172.1	XP_003517172.1 chaperone protein dnaJ 11, chloroplastic [Glycine max]	sp|Q9FYB5|DNJ11_ARATH	sp|Q9FYB5|DNJ11_ARATH Chaperone protein dnaJ 11, chloroplastic OS=Arabidopsis thaliana GN=ATJ11 PE=1 SV=2	_	_	_	_	_	PF00226.28|DnaJ|DnaJ domain|Glyma.01G166000.1|m.2414:65-128
Glyma.01G166100	53.7624904486934	13.2692823477772	2.01769110970517	2.08357842959307e-181	1.09598971463718e-179	up	yes	57.2678687948449	53.2983090429764	50.7212935082589	12.6978804647359	13.630914482476	13.4790520961198	Gm01	51475860	51480800	-	Glyma.01G166100	--	GO:0006952|defense response; GO:0007275|multicellular organism development; GO:0009738|abscisic acid-activated signaling pathway; GO:0018105|peptidyl-serine phosphorylation; GO:0035556|intracellular signal transduction; GO:0040008|regulation of growth; GO:0046777|protein autophosphorylation; GO:1900425|negative regulation of defense response to bacterium; GO:2000032|regulation of secondary shoot …	GO:0005634|nucleus; GO:0005737|cytoplasm; GO:0005886|plasma membrane	GO:0004674|protein serine/threonine kinase activity; GO:0004683|calmodulin-dependent protein kinase activity; GO:0005509|calcium ion binding; GO:0005516|calmodulin binding; GO:0005524|ATP binding; GO:0009931|calcium-dependent protein serine/threonine kinase activity	ko:K13412|CPK	ko04626|Plant-pathogen interaction; ko05145|Toxoplasmosis	1689	XP_006573556.1	XP_006573556.1 calcium-dependent protein kinase 28 [Glycine max]	sp|Q9FKW4|CDPKS_ARATH	sp|Q9FKW4|CDPKS_ARATH Calcium-dependent protein kinase 28 OS=Arabidopsis thaliana GN=CPK28 PE=1 SV=1	_	_	_	_	_	PF00069.22|Pkinase|Protein kinase domain|Glyma.01G166100.1|m.2415:102-360;PF07714.14|Pkinase_Tyr|Protein tyrosine kinase|Glyma.01G166100.1|m.2415:101-353;PF13202.3|EF-hand_5|EF hand|Glyma.01G166100.1|m.2415:408-430;PF13202.3|EF-hand_5|EF hand|Glyma.01G166100.1|m.2415:489-508;PF13202.3|EF-hand_5|EF hand|Glyma.01G166100.1|m.2415:520-541;PF13499.3|EF-hand_7|EF-hand domain pair|Glyma.01G166100.1|m.24…
Glyma.01G167200	0.204641638501039	0.537801588395587	-1.35172347646698	7.66447005307089e-05	0.000161168904323301	down	yes	0.309145431209226	0.0782795185346132	0.226499965759279	0.506094512720503	0.527576297561357	0.579733954904902	Gm01	51609690	51612951	-	Glyma.01G167200	--	--	--	--	--	--	2265	XP_014631229.1	XP_014631229.1 filament-like plant protein 4 [Glycine max]	sp|O65649|FPP5_ARATH	sp|O65649|FPP5_ARATH Filament-like plant protein 5 OS=Arabidopsis thaliana GN=FPP5 PE=2 SV=2	_	_	_	_	_	PF05911.8|FPP|Filament-like plant protein, long coiled-coil|Glyma.01G167200.1|m.2427:95-505;PF05911.8|FPP|Filament-like plant protein, long coiled-coil|Glyma.01G167200.1|m.2427:502-676
Glyma.01G168400	1.98411540657845	5.38524557181385	-1.43593972133565	4.67759989755984e-12	1.79142481863006e-11	down	yes	2.54505273214586	2.0560686270916	1.35122486049788	5.14747942212616	5.40528145971758	5.60297583359782	Gm01	51714364	51716325	+	Glyma.01G168400	--	--	--	--	--	--	579	NP_001238378.2	NP_001238378.2 glyoxalase GLYI-2 [Glycine max]	_	_	_	_	_	_	_	PF00903.22|Glyoxalase|Glyoxalase/Bleomycin resistance protein/Dioxygenase superfamily|Glyma.01G168400.1|m.2444:19-141
Glyma.01G169000	109.060625650363	35.506149104779	1.61871554586986	1.19956756235267e-184	6.5137742684283e-183	up	yes	107.807116495643	108.637630440205	110.737130015241	36.0225325208714	35.2493745834936	35.2465402099719	Gm01	51759520	51762949	+	Glyma.01G169000	--	--	--	GO:0003677|DNA binding; GO:0046872|metal ion binding	--	--	1965	XP_006573568.1	XP_006573568.1 zinc finger CCCH domain-containing protein 44 isoform X1 [Glycine max]	sp|Q9SD34|C3H44_ARATH	sp|Q9SD34|C3H44_ARATH Zinc finger CCCH domain-containing protein 44 OS=Arabidopsis thaliana GN=At3g51120 PE=2 SV=3	_	_	_	_	_	PF02213.13|GYF|GYF domain|Glyma.01G169000.1|m.2451:263-306
Glyma.01G169100	36.0575540722294	17.5037584374496	1.0422128717076	3.50399732082403e-64	5.15097285711743e-63	up	yes	36.4636331561412	36.451537478109	35.257491582438	17.8538003122874	17.4414117683692	17.2160632316922	Gm01	51765581	51771384	+	Glyma.01G169100	--	--	GO:0016021|integral component of membrane	--	--	--	2004	XP_003517195.1	XP_003517195.1 transmembrane and coiled-coil domain-containing protein 4 isoform X1 [Glycine max]	sp|Q5TGY1|TMCO4_HUMAN	sp|Q5TGY1|TMCO4_HUMAN Transmembrane and coiled-coil domain-containing protein 4 OS=Homo sapiens GN=TMCO4 PE=2 SV=1	_	_	_	_	_	PF05277.9|DUF726|Protein of unknown function (DUF726)|Glyma.01G169100.1|m.2452:305-653
Glyma.01G169200	10.5715461647114	24.5002867767752	-1.21183691623365	7.9780917120537e-50	9.21614151694078e-49	down	yes	11.2003518492989	10.4228572110864	10.0914294337488	22.5576794394961	24.7387809556468	26.2043999351827	Gm01	51774719	51777712	-	Glyma.01G169200	--	GO:0009699|phenylpropanoid biosynthetic process; GO:0009809|lignin biosynthetic process; GO:0010224|response to UV-B	GO:0005783|endoplasmic reticulum; GO:0016020|membrane; GO:0016021|integral component of membrane	GO:0004497|monooxygenase activity; GO:0005506|iron ion binding; GO:0016709|oxidoreductase activity, acting on paired donors, with incorporation or reduction of molecular oxygen, NAD(P)H as one donor, and incorporation of one atom of oxygen; GO:0020037|heme binding	ko:K09755|CYP84A,F5H	ko00940|Phenylpropanoid biosynthesis; ko01100|Metabolic pathways; ko01110|Biosynthesis of secondary metabolites	1548	XP_003517196.1	XP_003517196.1 cytochrome P450 84A1-like [Glycine max]	sp|Q42600|C84A1_ARATH	sp|Q42600|C84A1_ARATH Cytochrome P450 84A1 OS=Arabidopsis thaliana GN=CYP84A1 PE=1 SV=1	_	_	_	_	_	PF00067.19|p450|Cytochrome P450|Glyma.01G169200.1|m.2453:36-495
Glyma.01G169800	11.8075456152877	5.36280886401717	1.13718201280771	4.05611664908831e-47	4.45656395350105e-46	up	yes	11.5879747936739	12.0914823010069	11.7431797511823	5.24490932476231	5.4964645134125	5.34705275387669	Gm01	51834996	51842029	-	Glyma.01G169800	--	GO:0006807|nitrogen compound metabolic process; GO:0009853|photorespiration; GO:0019516|lactate oxidation; GO:0022904|respiratory electron transport chain	GO:0005739|mitochondrion	GO:0004458|D-lactate dehydrogenase (cytochrome) activity; GO:0047545|2-hydroxyglutarate dehydrogenase activity; GO:0051990|(R)-2-hydroxyglutarate dehydrogenase activity; GO:0071949|FAD binding	ko:K18204|D2HGDH	--	1902	XP_003516554.1	XP_003516554.1 D-2-hydroxyglutarate dehydrogenase, mitochondrial [Glycine max]	sp|O23240|D2HDH_ARATH	sp|O23240|D2HDH_ARATH D-2-hydroxyglutarate dehydrogenase, mitochondrial OS=Arabidopsis thaliana GN=D2HGDH PE=1 SV=3	_	_	_	_	_	PF02913.16|FAD-oxidase_C|FAD linked oxidases, C-terminal domain|Glyma.01G169800.1|m.2462:387-626;PF01565.20|FAD_binding_4|FAD binding domain|Glyma.01G169800.1|m.2462:211-346
Glyma.01G171300	3.66732546196209	1.15199156115721	1.66205727666541	2.74156293498732e-27	1.9234313986203e-26	up	yes	3.41637287352749	3.72325659087725	3.86234692148153	1.18894199098878	0.987049104636879	1.27998358784598	Gm01	51969218	51970722	-	Glyma.01G171300	--	--	GO:0005783|endoplasmic reticulum; GO:0016021|integral component of membrane	GO:0005524|ATP binding; GO:0016887|ATPase activity	ko:K08900|BCS1	--	1398	XP_003517207.1	XP_003517207.1 AAA-ATPase At2g18193 [Glycine max]	sp|Q8GW96|AATP3_ARATH	sp|Q8GW96|AATP3_ARATH AAA-ATPase At2g18193 OS=Arabidopsis thaliana GN=At2g18193 PE=2 SV=1	_	_	_	_	_	PF00004.26|AAA|ATPase family associated with various cellular activities (AAA)|Glyma.01G171300.1|m.2500:247-384;PF14363.3|AAA_assoc|Domain associated at C-terminal with AAA|Glyma.01G171300.1|m.2500:40-136;PF07728.11|AAA_5|AAA domain (dynein-related subfamily)|Glyma.01G171300.1|m.2500:247-374;PF00910.19|RNA_helicase|RNA helicase|Glyma.01G171300.1|m.2500:247-312
Glyma.01G171900	1.42536074293886	6.45629736843185	-2.17152648612633	2.56059132187154e-58	3.41508439081188e-57	down	yes	1.3628182454098	1.26058758394158	1.65267639946521	6.11406396060477	6.72867681205521	6.52615133263556	Gm01	52022705	52025003	-	Glyma.01G171900	--	GO:0009845|seed germination; GO:0046355|mannan catabolic process	GO:0005576|extracellular region; GO:0071944|cell periphery	GO:0016985|mannan endo-1,4-beta-mannosidase activity	ko:K19355|MAN	ko00051|Fructose and mannose metabolism	1296	XP_003517214.1	XP_003517214.1 mannan endo-1,4-beta-mannosidase 7 [Glycine max]	sp|Q9FJZ3|MAN7_ARATH	sp|Q9FJZ3|MAN7_ARATH Mannan endo-1,4-beta-mannosidase 7 OS=Arabidopsis thaliana GN=MAN7 PE=2 SV=1	_	_	_	_	_	PF00150.15|Cellulase|Cellulase (glycosyl hydrolase family 5)|Glyma.01G171900.2|m.2505:66-328
Glyma.01G172000	52.8442391116168	12.6200464300973	2.06515924317861	3.78065948611709e-176	1.89204822464314e-174	up	yes	52.5019302745207	52.1360402020492	53.8947468582804	11.5308046837729	13.3576345438328	12.9717000626863	Gm01	52034364	52037048	-	Glyma.01G172000	--	--	--	--	--	--	1311	XP_003517215.1	XP_003517215.1 uncharacterized protein LOC100792599 [Glycine max]	_	_	_	_	_	_	_	_
Glyma.01G172100	35.7548340275019	12.9003706081978	1.47001133089164	1.50212055291708e-41	1.47891480524481e-40	up	yes	33.7975529487615	35.2902805629275	38.1766685708168	14.16121257688	12.6450826875817	11.8948165601317	Gm01	52045371	52045712	-	Glyma.01G172100	--	--	--	--	--	--	342	XP_003517217.1	XP_003517217.1 uncharacterized protein LOC100793661 [Glycine max]	_	_	_	_	_	_	_	_
Glyma.01G172200	0.930439335100895	2.09663629297819	-1.16353446894677	1.36954573848097e-13	5.72209184558479e-13	down	yes	0.764045354767934	0.851445518697312	1.17582713183744	2.16919317678917	1.70882508463177	2.41189061751363	Gm01	52049187	52055409	-	Glyma.01G172200	--	GO:0006898|receptor-mediated endocytosis	GO:0031982|vesicle	--	--	--	4218	XP_006573573.1	XP_006573573.1 auxilin-like protein 1 [Glycine max]	sp|Q9FWS1|AUL1_ARATH	sp|Q9FWS1|AUL1_ARATH Auxilin-like protein 1 OS=Arabidopsis thaliana GN=AUL1 PE=2 SV=2	_	_	_	_	_	_
Glyma.01G173800	13.428742308973	2.92476271175688	2.1950823619553	2.78522106314444e-141	1.00371696755236e-139	up	yes	13.1858348628909	12.9300807232372	14.1703113407909	2.93587051903287	2.72830502941434	3.11011258682343	Gm01	52180090	52183645	-	Glyma.01G173800	--	--	--	GO:0004842|ubiquitin-protein transferase activity	--	--	2289	XP_003516568.2	XP_003516568.2 U-box domain-containing protein 5 [Glycine max]	sp|O23225|PUB5_ARATH	sp|O23225|PUB5_ARATH U-box domain-containing protein 5 OS=Arabidopsis thaliana GN=PUB5 PE=3 SV=3	_	_	_	_	_	PF04564.12|U-box|U-box domain|Glyma.01G173800.1|m.2539:272-340;PF05804.9|KAP|Kinesin-associated protein (KAP)|Glyma.01G173800.1|m.2539:485-655
Glyma.01G175200	0.747238967897203	2.28583171797777	-1.6001963380023	8.34857924710263e-15	3.70224703862139e-14	down	yes	0.791403291194896	0.869396502863573	0.580917109633141	1.78476217755574	2.56727395329088	2.50545902308668	Gm01	52284253	52288082	+	Glyma.01G175200	--	GO:0006810|transport	GO:0016021|integral component of membrane	--	--	--	1413	XP_003517231.1	XP_003517231.1 sulfite exporter TauE/SafE family protein 3 [Glycine max]	sp|Q8L7A0|TAUE3_ARATH	sp|Q8L7A0|TAUE3_ARATH Sulfite exporter TauE/SafE family protein 3 OS=Arabidopsis thaliana GN=At2g25737 PE=2 SV=1	_	_	_	_	_	PF01925.16|TauE|Sulfite exporter TauE/SafE|Glyma.01G175200.1|m.2562:86-198;PF01925.16|TauE|Sulfite exporter TauE/SafE|Glyma.01G175200.1|m.2562:334-438
Glyma.01G175800	11.9258574603074	3.79395516506335	1.6497300647104	3.01660803181637e-18	1.55727207514737e-17	up	yes	15.0430502398112	10.7072657024179	10.0272564386932	3.77759296227798	3.66420009696971	3.94007243594236	Gm01	52364637	52364966	-	Glyma.01G175800	--	--	--	--	--	--	330	KHN36127.1	KHN36127.1 hypothetical protein glysoja_003250 [Glycine soja]	_	_	_	_	_	_	_	_
Glyma.01G177500	2.52755763856726	0.444934083320069	2.47971116289888	6.15925550471616e-17	3.00789301621482e-16	up	yes	2.26842569099724	2.72925052246345	2.58499670224108	0.266582342165567	0.52932904273598	0.538890865058661	Gm01	52500654	52502668	-	Glyma.01G177500	--	GO:0006351|transcription, DNA-templated; GO:0009733|response to auxin	GO:0005634|nucleus	GO:0003700|DNA-binding transcription factor activity; GO:0043565|sequence-specific DNA binding	ko:K09338|HD-ZIP	--	645	XP_003517245.1	XP_003517245.1 homeobox-leucine zipper protein ATHB-40 [Glycine max]	sp|O23208|ATB40_ARATH	sp|O23208|ATB40_ARATH Homeobox-leucine zipper protein ATHB-40 OS=Arabidopsis thaliana GN=ATHB-40 PE=2 SV=3	_	_	_	_	_	PF00046.26|Homeobox|Homeobox domain|Glyma.01G177500.1|m.2602:56-110
Glyma.01G177900	16.9910545147668	0.992025855261346	4.08463259439625	2.05440480920595e-244	1.84255874025665e-242	up	yes	18.1955545230128	16.5006805742148	16.2769284470728	0.775053462685558	1.08688717826831	1.11413692483017	Gm01	52541013	52542491	-	Glyma.01G177900	--	GO:0009636|response to toxic substance; GO:0009808|lignin metabolic process	GO:0005634|nucleus; GO:0043231|intracellular membrane-bounded organelle	GO:0047209|coniferyl-alcohol glucosyltransferase activity; GO:0080043|quercetin 3-O-glucosyltransferase activity; GO:0080044|quercetin 7-O-glucosyltransferase activity	ko:K12356|UGT72E	ko00940|Phenylpropanoid biosynthesis	1479	XP_006573595.1	XP_006573595.1 UDP-glycosyltransferase 72E1 [Glycine max]	sp|Q94A84|U72E1_ARATH	sp|Q94A84|U72E1_ARATH UDP-glycosyltransferase 72E1 OS=Arabidopsis thaliana GN=UGT72E1 PE=1 SV=1	_	_	_	_	_	PF00201.15|UDPGT|UDP-glucoronosyl and UDP-glucosyl transferase|Glyma.01G177900.1|m.2609:261-406
Glyma.01G178500	63.4763245361957	22.1436594508011	1.51890082730899	2.94090079239363e-107	7.58481594509985e-106	up	yes	64.1313856150734	65.0111401429963	61.2864478505173	23.0436510745785	22.3672058769955	21.0201214008294	Gm01	52577930	52579908	+	Glyma.01G178500	--	--	GO:0005743|mitochondrial inner membrane; GO:0016021|integral component of membrane	GO:0005262|calcium channel activity; GO:0015292|uniporter activity	ko:K20858|MCU	ko04020|Calcium signaling pathway; ko04621|NOD-like receptor signaling pathway	975	XP_003517254.1	XP_003517254.1 calcium uniporter protein 2, mitochondrial [Glycine max]	sp|O64823|MCU2_ARATH	sp|O64823|MCU2_ARATH Calcium uniporter protein 2, mitochondrial OS=Arabidopsis thaliana GN=At2g23790 PE=2 SV=1	_	_	_	_	_	PF04678.10|MCU|Mitochondrial calcium uniporter|Glyma.01G178500.1|m.2615:137-296
Glyma.01G179000	1.2519043080478	0.161974511200435	2.87533585268799	1.40148817707738e-25	9.36544914313598e-25	up	yes	1.12012866401056	1.18202072987266	1.45356353026018	0.0808291332335342	0.233447680386124	0.171646719981647	Gm01	52619192	52621141	+	Glyma.01G179000	--	GO:0006468|protein phosphorylation; GO:0007166|cell surface receptor signaling pathway; GO:0045087|innate immune response; GO:0071219|cellular response to molecule of bacterial origin; GO:0071323|cellular response to chitin	GO:0005886|plasma membrane; GO:0016021|integral component of membrane	GO:0004675|transmembrane receptor protein serine/threonine kinase activity; GO:0005524|ATP binding; GO:0008061|chitin binding	ko:K04733|IRAK4	ko04064|NF-kappa B signaling pathway; ko04620|Toll-like receptor signaling pathway; ko04621|NOD-like receptor signaling pathway; ko04624|Toll and Imd signaling pathway; ko04722|Neurotrophin signaling pathway; ko05133|Pertussis; ko05140|Leishmaniasis; ko05142|Chagas disease (American trypanosomiasis); ko05145|Toxoplasmosis; ko05152|Tuberculosis; ko05162|Measles; ko05164|Influenza A	1950	XP_003517256.2	XP_003517256.2 lysM domain receptor-like kinase 4 [Glycine max]	sp|O64825|LYK4_ARATH	sp|O64825|LYK4_ARATH LysM domain receptor-like kinase 4 OS=Arabidopsis thaliana GN=LYK4 PE=1 SV=1	_	_	_	_	_	PF00069.22|Pkinase|Protein kinase domain|Glyma.01G179000.1|m.2622:383-629;PF07714.14|Pkinase_Tyr|Protein tyrosine kinase|Glyma.01G179000.1|m.2622:394-629;PF01476.17|LysM|LysM domain|Glyma.01G179000.1|m.2622:205-248
Glyma.01G179400	3.80056316302826	1.17743379077231	1.68215715579895	6.25611526559931e-32	4.94679307368302e-31	up	yes	3.81346711155601	4.04664746913294	3.54157490839583	1.08337416338653	1.18781471991337	1.26111248901704	Gm01	52643379	52645604	-	Glyma.01G179400	--	GO:0044550|secondary metabolite biosynthetic process	GO:0016020|membrane	GO:0005506|iron ion binding; GO:0016709|oxidoreductase activity, acting on paired donors, with incorporation or reduction of molecular oxygen, NAD(P)H as one donor, and incorporation of one atom of oxygen; GO:0020037|heme binding	--	--	1521	XP_003517257.1	XP_003517257.1 cytochrome P450 71D8-like [Glycine max]	sp|O81974|C71D8_SOYBN	sp|O81974|C71D8_SOYBN Cytochrome P450 71D8 OS=Glycine max GN=CYP71D8 PE=2 SV=1	_	_	_	_	_	PF00067.19|p450|Cytochrome P450|Glyma.01G179400.1|m.2627:37-490
Glyma.01G179600	7.36652069902869	2.16750973308269	1.7602613299037	3.35244397506657e-57	4.39951433127416e-56	up	yes	7.31154203875493	7.79225975226612	6.99576030606502	2.06719854757341	2.23038266772069	2.20494798395397	Gm01	52654994	52657817	-	Glyma.01G179600	--	GO:0044550|secondary metabolite biosynthetic process	GO:0016020|membrane	GO:0005506|iron ion binding; GO:0016709|oxidoreductase activity, acting on paired donors, with incorporation or reduction of molecular oxygen, NAD(P)H as one donor, and incorporation of one atom of oxygen; GO:0020037|heme binding	--	--	1518	XP_003516584.1	XP_003516584.1 cytochrome P450 71D8-like [Glycine max]	sp|O81974|C71D8_SOYBN	sp|O81974|C71D8_SOYBN Cytochrome P450 71D8 OS=Glycine max GN=CYP71D8 PE=2 SV=1	_	_	_	_	_	PF00067.19|p450|Cytochrome P450|Glyma.01G179600.1|m.2629:36-488
Glyma.01G180800	2.45235622310007	9.38972455035403	-1.93257899254448	1.07514318002776e-45	1.14656802254864e-44	down	yes	2.41744456485387	2.76316534255946	2.17645876188689	8.24991566474502	10.6477343994296	9.27152358688747	Gm01	52810933	52812422	-	Glyma.01G180800	--	GO:0015979|photosynthesis; GO:0042549|photosystem II stabilization	GO:0009535|chloroplast thylakoid membrane; GO:0009654|photosystem II oxygen evolving complex; GO:0016021|integral component of membrane; GO:0019898|extrinsic component of membrane	GO:0005509|calcium ion binding	ko:K02716|psbO	ko00195|Photosynthesis; ko01100|Metabolic pathways	990	NP_001241522.1	NP_001241522.1 uncharacterized protein LOC100820458 [Glycine max]	sp|P14226|PSBO_PEA	sp|P14226|PSBO_PEA Oxygen-evolving enhancer protein 1, chloroplastic OS=Pisum sativum GN=PSBO PE=1 SV=1	_	_	_	_	_	PF01716.15|MSP|Manganese-stabilising protein / photosystem II polypeptide|Glyma.01G180800.1|m.2666:95-327
Glyma.01G180900	1.35511194388203	4.61637456509247	-1.76086281363972	2.19405807096661e-07	5.98906387517252e-07	down	yes	1.1084352808282	1.79094049980706	1.16596005101084	5.06573768887852	4.16712952204398	4.61625648435491	Gm01	52814227	52814757	-	Glyma.01G180900	--	--	--	--	--	--	198	KRH76912.1	KRH76912.1 hypothetical protein GLYMA_01G180900 [Glycine max]	_	_	_	_	_	_	_	_
Glyma.01G181600	2.34526340525063	0.611410971722825	1.92226879610477	1.1857774971185e-17	5.96795234954235e-17	up	yes	1.91368712103367	2.43158550145233	2.69051759326589	0.751466002304494	0.556383638253596	0.526383274610386	Gm01	52850612	52852407	-	Glyma.01G181600	--	GO:0016042|lipid catabolic process	GO:0005576|extracellular region	GO:0016788|hydrolase activity, acting on ester bonds	--	--	1125	XP_014618013.1	XP_014618013.1 GDSL esterase/lipase At2g23540 [Glycine max]	sp|O80470|GDL38_ARATH	sp|O80470|GDL38_ARATH GDSL esterase/lipase At2g23540 OS=Arabidopsis thaliana GN=At2g23540 PE=2 SV=1	_	_	_	_	_	PF00657.19|Lipase_GDSL|GDSL-like Lipase/Acylhydrolase|Glyma.01G181600.1|m.2671:35-355
Glyma.01G181800	19.1489618767901	5.83328269940316	1.71316839713571	2.47172747020832e-110	6.59864434751516e-109	up	yes	18.9403170369981	19.1756389591933	19.330929634179	5.89162874065694	5.90282461616633	5.70539474138621	Gm01	52862367	52864241	+	Glyma.01G181800	--	GO:0044550|secondary metabolite biosynthetic process	GO:0016020|membrane	GO:0005506|iron ion binding; GO:0016709|oxidoreductase activity, acting on paired donors, with incorporation or reduction of molecular oxygen, NAD(P)H as one donor, and incorporation of one atom of oxygen; GO:0020037|heme binding	--	--	1593	XP_006573615.1	XP_006573615.1 cytochrome P450 CYP82D47 [Glycine max]	sp|O49858|C82A3_SOYBN	sp|O49858|C82A3_SOYBN Cytochrome P450 82A3 OS=Glycine max GN=CYP82A3 PE=2 SV=1	_	_	_	_	_	PF00067.19|p450|Cytochrome P450|Glyma.01G181800.1|m.2673:43-504
Glyma.01G182100	15.1521286141484	1.16857526106723	3.68535651417888	1.71577765322315e-218	1.25649230939821e-216	up	yes	15.6953336604163	15.1827577481319	14.5782944338969	1.3468865624598	1.06975753756114	1.08908168318074	Gm01	52894125	52895507	-	Glyma.01G182100	--	GO:0009846|pollen germination	GO:0005634|nucleus; GO:0005737|cytoplasm	--	--	--	1383	XP_003517270.2	XP_003517270.2 protein JINGUBANG [Glycine max]	sp|O48716|JGB_ARATH	sp|O48716|JGB_ARATH Protein JINGUBANG OS=Arabidopsis thaliana GN=JGB PE=1 SV=1	_	_	_	_	_	PF00400.29|WD40|WD domain, G-beta repeat|Glyma.01G182100.1|m.2677:101-127;PF00400.29|WD40|WD domain, G-beta repeat|Glyma.01G182100.1|m.2677:210-238;PF00400.29|WD40|WD domain, G-beta repeat|Glyma.01G182100.1|m.2677:244-279;PF00400.29|WD40|WD domain, G-beta repeat|Glyma.01G182100.1|m.2677:336-369;PF00400.29|WD40|WD domain, G-beta repeat|Glyma.01G182100.1|m.2677:377-422
Glyma.01G182400	123.501721904483	54.3243037105179	1.184712737957	1.12268969317014e-101	2.70742894359738e-100	up	yes	121.993042759615	124.014990965108	124.497131988725	52.8550636238617	55.5860550300693	54.5317924776227	Gm01	52913558	52919012	+	Glyma.01G182400	--	GO:0007166|cell surface receptor signaling pathway	GO:0005886|plasma membrane; GO:0016021|integral component of membrane	GO:0004674|protein serine/threonine kinase activity; GO:0005524|ATP binding	--	--	2085	XP_003517271.1	XP_003517271.1 wall-associated receptor kinase-like 14 [Glycine max]	sp|Q8RY67|WAKLO_ARATH	sp|Q8RY67|WAKLO_ARATH Wall-associated receptor kinase-like 14 OS=Arabidopsis thaliana GN=WAKL14 PE=2 SV=2	_	_	_	_	_	PF07714.14|Pkinase_Tyr|Protein tyrosine kinase|Glyma.01G182400.1|m.2683:328-597;PF00069.22|Pkinase|Protein kinase domain|Glyma.01G182400.1|m.2683:326-595;PF00008.24|EGF|EGF-like domain|Glyma.01G182400.1|m.2683:198-228
Glyma.01G183700	0.961363113755314	2.42620203754117	-1.32655117480747	2.37760992441696e-12	9.27599062520883e-12	down	yes	0.851980534176951	0.986546804823842	1.04556200226515	2.50494435873193	2.49980914543905	2.27385260845253	Gm01	53015590	53017392	+	Glyma.01G183700	--	GO:0006351|transcription, DNA-templated; GO:0006355|regulation of transcription, DNA-templated; GO:0010629|negative regulation of gene expression; GO:0048449|floral organ formation; GO:0090701|specification of plant organ identity	GO:0005634|nucleus; GO:0005829|cytosol	GO:0003700|DNA-binding transcription factor activity; GO:0044212|transcription regulatory region DNA binding	--	--	1104	XP_003517284.2	XP_003517284.2 transcription factor HHO5 [Glycine max]	sp|F4JRB0|HHO5_ARATH	sp|F4JRB0|HHO5_ARATH Transcription factor HHO5 OS=Arabidopsis thaliana GN=HHO5 PE=1 SV=1	_	_	_	_	_	PF00249.28|Myb_DNA-binding|Myb-like DNA-binding domain|Glyma.01G183700.1|m.2703:222-273
Glyma.01G184500	0.234010638221989	0.535335978944837	-1.16020129460207	6.10400078972267e-10	2.03481563181306e-09	down	yes	0.25084036859746	0.204393049858268	0.246798496210239	0.569238520825296	0.482726620289433	0.554042795719781	Gm01	53086037	53104919	+	Glyma.01G184500	--	--	--	--	--	--	4833	XP_006573624.1	XP_006573624.1 uncharacterized protein LOC100787845 [Glycine max]	_	_	_	_	_	_	_	_
Glyma.01G185800	85.3155113386639	41.5347718125688	1.03831022217145	4.90389189715151e-58	6.51587034474201e-57	up	yes	84.8879017289284	85.0714818584525	85.9871504286107	39.3409126947605	41.8058497864617	43.4575529564842	Gm01	53227641	53229046	-	Glyma.01G185800	--	GO:0006351|transcription, DNA-templated	GO:0005634|nucleus	GO:0003700|DNA-binding transcription factor activity; GO:0043565|sequence-specific DNA binding	ko:K09419|HSFF	--	849	NP_001241597.1	NP_001241597.1 heat stress transcription factor Hsf-01 [Glycine max]	sp|P22335|HSF24_SOLPE	sp|P22335|HSF24_SOLPE Heat shock factor protein HSF24 OS=Solanum peruvianum GN=HSF24 PE=2 SV=1	_	_	_	_	_	PF00447.14|HSF_DNA-bind|HSF-type DNA-binding|Glyma.01G185800.1|m.2752:10-99
Glyma.01G186600	11.2548434386649	29.4076321883119	-1.38485386659376	5.14983951268308e-73	8.61788395180598e-72	down	yes	11.2890787507661	12.0021381642031	10.4733134010255	29.6268442419796	30.1378879745345	28.4581643484217	Gm01	53298576	53304983	-	Glyma.01G186600	--	GO:0016042|lipid catabolic process	--	GO:0004806|triglyceride lipase activity; GO:0046872|metal ion binding	--	--	1434	NP_001240924.1	NP_001240924.1 uncharacterized protein LOC100795779 [Glycine max]	sp|P19515|LIP_RHIMI	sp|P19515|LIP_RHIMI Lipase OS=Rhizomucor miehei PE=1 SV=2	_	_	_	_	_	PF01764.22|Lipase_3|Lipase (class 3)|Glyma.01G186600.1|m.2761:212-372
Glyma.01G186800	2.37339472770041	8.69859142230177	-1.86942148356043	2.8506278209249e-30	2.16554117759484e-29	down	yes	2.52813728541549	1.97807550713384	2.61397139055191	8.78833121339154	8.7251070544314	8.58233599908237	Gm01	53321205	53321729	+	Glyma.01G186800	--	GO:0007267|cell-cell signaling; GO:0019722|calcium-mediated signaling	GO:0005622|intracellular; GO:0009506|plasmodesma; GO:0048046|apoplast	GO:0005179|hormone activity	--	--	525	KRH77008.1	KRH77008.1 hypothetical protein GLYMA_01G186800 [Glycine max]	sp|Q9FHA6|RLF34_ARATH	sp|Q9FHA6|RLF34_ARATH Protein RALF-like 34 OS=Arabidopsis thaliana GN=RALFL34 PE=2 SV=1	_	_	_	_	_	PF05498.8|RALF|Rapid ALkalinization Factor (RALF)|Glyma.01G186800.1|m.2763:110-174
Glyma.01G186900	37.5064421177824	9.75999235436837	1.94109367764781	5.25508848676593e-107	1.34770859673855e-105	up	yes	40.4786509471323	38.5044834298782	33.5361919763367	10.3371080398087	9.4701465805052	9.47272244279121	Gm01	53332066	53333106	+	Glyma.01G186900	--	GO:0006970|response to osmotic stress; GO:0007346|regulation of mitotic cell cycle; GO:0009737|response to abscisic acid; GO:0009738|abscisic acid-activated signaling pathway; GO:0009789|positive regulation of abscisic acid-activated signaling pathway; GO:0023014|signal transduction by protein phosphorylation; GO:0031098|stress-activated protein kinase signaling cascade; GO:0032147|activation of …	GO:0005634|nucleus; GO:0005737|cytoplasm	GO:0004672|protein kinase activity; GO:0004674|protein serine/threonine kinase activity; GO:0004709|MAP kinase kinase kinase activity; GO:0005524|ATP binding	--	--	1041	XP_003517304.1	XP_003517304.1 mitogen-activated protein kinase kinase kinase 17 [Glycine max]	sp|Q9ZVP5|M3K18_ARATH	sp|Q9ZVP5|M3K18_ARATH Mitogen-activated protein kinase kinase kinase 18 OS=Arabidopsis thaliana GN=MAPKKK18 PE=1 SV=1	_	_	_	_	_	PF00069.22|Pkinase|Protein kinase domain|Glyma.01G186900.1|m.2764:6-262;PF07714.14|Pkinase_Tyr|Protein tyrosine kinase|Glyma.01G186900.1|m.2764:6-257
Glyma.01G187200	132.32969206894	64.7994658014812	1.02996938011548	5.9378896449459e-68	9.31650508469178e-67	up	yes	132.633543209235	134.809304939992	129.546228057594	62.8912699502217	67.7063654987793	63.8007619554426	Gm01	53350781	53355052	+	Glyma.01G187200	--	GO:0006629|lipid metabolic process	GO:0005886|plasma membrane; GO:0046658|anchored component of plasma membrane	GO:0008081|phosphoric diester hydrolase activity	--	--	1272	XP_006573638.1	XP_006573638.1 PI-PLC X domain-containing protein At5g67130 isoform X1 [Glycine max]	sp|Q93XX5|Y5713_ARATH	sp|Q93XX5|Y5713_ARATH PI-PLC X domain-containing protein At5g67130 OS=Arabidopsis thaliana GN=At5g67130 PE=1 SV=1	_	_	_	_	_	_
Glyma.01G187300	1.23567961289654	3.79384111182315	-1.61052392855974	1.91416627141234e-28	1.39219623872266e-27	down	yes	1.1543059018602	1.37366354662072	1.17906939020871	3.42109598002323	4.02685668920014	3.93357066624609	Gm01	53356063	53358516	-	Glyma.01G187300	--	GO:0006468|protein phosphorylation; GO:0007166|cell surface receptor signaling pathway; GO:0046777|protein autophosphorylation	GO:0005886|plasma membrane; GO:0016021|integral component of membrane	GO:0004674|protein serine/threonine kinase activity; GO:0004675|transmembrane receptor protein serine/threonine kinase activity; GO:0005524|ATP binding	--	--	1512	XP_003517305.1	XP_003517305.1 probable serine/threonine-protein kinase At1g01540 [Glycine max]	sp|Q3EDL4|Y1154_ARATH	sp|Q3EDL4|Y1154_ARATH Probable serine/threonine-protein kinase At1g01540 OS=Arabidopsis thaliana GN=At1g01540 PE=1 SV=2	_	_	_	_	_	PF00069.22|Pkinase|Protein kinase domain|Glyma.01G187300.1|m.2769:173-438;PF07714.14|Pkinase_Tyr|Protein tyrosine kinase|Glyma.01G187300.1|m.2769:174-440
Glyma.01G187800	75.5863037193651	22.0519644584407	1.77675443739641	3.8475109400026e-96	8.72494153432833e-95	up	yes	79.7710666925041	80.5246972993804	66.4631471662109	22.8924161084323	21.5996952075322	21.6637820593577	Gm01	53403671	53406321	+	Glyma.01G187800	--	--	--	--	--	--	681	NP_001237042.1	NP_001237042.1 uncharacterized protein LOC100306324 [Glycine max]	sp|Q9FH99|FB302_ARATH	sp|Q9FH99|FB302_ARATH F-box protein At5g67140 OS=Arabidopsis thaliana GN=At5g67140 PE=2 SV=1	_	_	_	_	_	PF12937.4|F-box-like|F-box-like|Glyma.01G187800.1|m.2774:7-42
Glyma.01G190000	1.12884803249077	2.91526208125751	-1.36099063786656	7.60328373741507e-13	3.04828285348978e-12	down	yes	1.08333134589655	1.32565478197827	0.9775579695975	2.97060506285106	2.67455064466763	3.10063053625385	Gm01	53589035	53590651	-	Glyma.01G190000	--	GO:0007049|cell cycle; GO:0009652|thigmotropism; GO:0030865|cortical cytoskeleton organization; GO:0051301|cell division	GO:0005618|cell wall; GO:0005634|nucleus; GO:0005730|nucleolus; GO:0005819|spindle; GO:0005874|microtubule; GO:0009524|phragmoplast	GO:0008017|microtubule binding	ko:K10436|MAPRE	--	984	XP_003517319.1	XP_003517319.1 microtubule-associated protein RP/EB family member 1C isoform X2 [Glycine max]	sp|Q9FGQ6|EB1C_ARATH	sp|Q9FGQ6|EB1C_ARATH Microtubule-associated protein RP/EB family member 1C OS=Arabidopsis thaliana GN=EB1C PE=1 SV=1	_	_	_	_	_	PF03271.14|EB1|EB1-like C-terminal motif|Glyma.01G190000.1|m.2812:208-246;PF00307.28|CH|Calponin homology (CH) domain|Glyma.01G190000.1|m.2812:16-108
Glyma.01G190600	45.7044437458852	3.38981416014889	3.74912227187578	0	0	up	yes	46.7530357072086	46.4438071263389	43.9164884041082	3.63984482413705	3.00048190496282	3.5291157513468	Gm01	53646109	53648067	+	Glyma.01G190600	--	GO:0009733|response to auxin	--	GO:0016874|ligase activity	ko:K14487|GH3	ko04075|Plant hormone signal transduction	1740	XP_006573649.1	XP_006573649.1 probable indole-3-acetic acid-amido synthetase GH3.1 [Glycine max]	sp|O82333|GH31_ARATH	sp|O82333|GH31_ARATH Probable indole-3-acetic acid-amido synthetase GH3.1 OS=Arabidopsis thaliana GN=GH3.1 PE=2 SV=1	_	_	_	_	_	PF03321.10|GH3|GH3 auxin-responsive promoter|Glyma.01G190600.1|m.2817:6-549
Glyma.01G192500	0.52991443859344	1.61776217868697	-1.59208722908938	3.16858005237697e-09	1.00297008518236e-08	down	yes	0.412955914437947	0.449096021988093	0.727691379354281	1.80017356690325	1.65750513951964	1.39560782963802	Gm01	53796153	53798182	+	Glyma.01G192500	--	GO:0006979|response to oxidative stress; GO:0009651|response to salt stress; GO:0042744|hydrogen peroxide catabolic process	GO:0005576|extracellular region	GO:0004601|peroxidase activity; GO:0020037|heme binding; GO:0046872|metal ion binding	ko:K00430|E1.11.1.7	ko00940|Phenylpropanoid biosynthesis; ko01100|Metabolic pathways; ko01110|Biosynthesis of secondary metabolites	987	XP_006573655.1	XP_006573655.1 peroxidase 51 [Glycine max]	sp|Q9SZE7|PER51_ARATH	sp|Q9SZE7|PER51_ARATH Peroxidase 51 OS=Arabidopsis thaliana GN=PER51 PE=2 SV=1	_	_	_	_	_	PF00141.20|peroxidase|Peroxidase|Glyma.01G192500.2|m.2850:43-293
Glyma.01G193600	26.6534085409429	5.26854802313633	2.3366481751197	1.19290635553816e-255	1.19399081586138e-253	up	yes	26.9557081936492	26.3368890609033	26.6676283682762	5.39783595223944	4.93677885748054	5.47102925968901	Gm01	53927313	53932267	-	Glyma.01G193600	--	GO:0006810|transport	GO:0005783|endoplasmic reticulum; GO:0005789|endoplasmic reticulum membrane; GO:0005886|plasma membrane; GO:0005887|integral component of plasma membrane; GO:0016020|membrane	GO:0005388|calcium transmembrane transporter activity, phosphorylative mechanism; GO:0005516|calmodulin binding; GO:0005524|ATP binding; GO:0015085|calcium ion transmembrane transporter activity; GO:0046872|metal ion binding	ko:K01537|E3.6.3.8	--	3045	NP_001238485.2	NP_001238485.2 plasma membrane Ca2+-ATPase [Glycine max]	sp|O81108|ACA2_ARATH	sp|O81108|ACA2_ARATH Calcium-transporting ATPase 2, plasma membrane-type OS=Arabidopsis thaliana GN=ACA2 PE=1 SV=1	_	_	_	_	_	PF00122.17|E1-E2_ATPase|E1-E2 ATPase|Glyma.01G193600.1|m.2867:204-443;PF00689.18|Cation_ATPase_C|Cation transporting ATPase, C-terminus|Glyma.01G193600.1|m.2867:838-1011;PF12515.5|CaATP_NAI|Ca2+-ATPase N terminal autoinhibitory domain|Glyma.01G193600.1|m.2867:5-49;PF00702.23|Hydrolase|haloacid dehalogenase-like hydrolase|Glyma.01G193600.1|m.2867:449-767;PF13246.3|Cation_ATPase|Cation transport AT…
Glyma.01G195000	0.73626127423963	1.61029319348795	-1.11850216631858	1.58250937433348e-07	4.37926346100655e-07	down	yes	0.774145275499057	0.74110823539635	0.693530311823483	1.5177915018297	1.94945024766885	1.36363783096531	Gm01	54033717	54035066	+	Glyma.01G195000	--	GO:0071555|cell wall organization	GO:0000139|Golgi membrane; GO:0016021|integral component of membrane	GO:0016757|transferase activity, transferring glycosyl groups	--	--	1350	XP_003517354.1	XP_003517354.1 galactomannan galactosyltransferase 1 [Glycine max]	sp|Q564G7|GMGT1_CYATE	sp|Q564G7|GMGT1_CYATE Galactomannan galactosyltransferase 1 OS=Cyamopsis tetragonoloba GN=GMGT1 PE=1 SV=1	_	_	_	_	_	PF05637.9|Glyco_transf_34|galactosyl transferase GMA12/MNN10 family|Glyma.01G195000.1|m.2888:129-400
Glyma.01G195300	4.81067011133015	1.45085718240661	1.72241856340857	1.84848564809986e-15	8.45926591058915e-15	up	yes	4.56246263979606	4.71174161907765	5.15780607511675	1.32502889963477	1.56024004129033	1.46730260629473	Gm01	54064849	54065313	+	Glyma.01G195300	--	--	--	--	--	--	465	XP_003517357.1	XP_003517357.1 uncharacterized protein LOC100780361 [Glycine max]	_	_	_	_	_	_	_	PF05678.11|VQ|VQ motif|Glyma.01G195300.1|m.2894:43-62
Glyma.01G196100	0.952651436836891	0.437603609028367	1.10479184329831	1.32468534684782e-05	3.02913975789617e-05	up	yes	0.998499479544962	0.815619399593661	1.04383543137205	0.476612626960909	0.362438675758712	0.473759524365481	Gm01	54140579	54142569	+	Glyma.01G196100	--	GO:0009693|ethylene biosynthetic process; GO:0009835|fruit ripening	--	GO:0016847|1-aminocyclopropane-1-carboxylate synthase activity; GO:0030170|pyridoxal phosphate binding	ko:K01762|ACS	ko00270|Cysteine and methionine metabolism; ko01100|Metabolic pathways; ko01110|Biosynthesis of secondary metabolites	1413	XP_003517362.1	XP_003517362.1 1-aminocyclopropane-1-carboxylate synthase 3 [Glycine max]	sp|Q42881|1A13_SOLLC	sp|Q42881|1A13_SOLLC 1-aminocyclopropane-1-carboxylate synthase 3 OS=Solanum lycopersicum GN=ACS3 PE=1 SV=1	_	_	_	_	_	PF00155.18|Aminotran_1_2|Aminotransferase class I and II|Glyma.01G196100.1|m.2905:41-423
Glyma.01G197300	1.6599894065318	0.696098319968429	1.24189796183372	3.11416347327719e-07	8.38225085725164e-07	up	yes	1.75328625717467	1.72192869483329	1.50475326758745	0.644167583933519	0.639533376057794	0.804593999913973	Gm01	54248843	54249754	-	Glyma.01G197300	--	--	--	--	--	--	912	KRH77181.1	KRH77181.1 hypothetical protein GLYMA_01G197300 [Glycine max]	_	_	_	_	_	_	_	_
Glyma.01G197900	2.96316536229288	1.23895812698356	1.25127459622195	1.01493153702355e-10	3.56773632562202e-10	up	yes	2.72988070833878	3.19698589219945	2.9626294863404	0.921735729856092	1.28946566879945	1.50567298229515	Gm01	54303284	54304832	-	Glyma.01G197900	--	GO:0006351|transcription, DNA-templated; GO:0006355|regulation of transcription, DNA-templated	GO:0005634|nucleus	GO:0003677|DNA binding; GO:0003700|DNA-binding transcription factor activity; GO:0046983|protein dimerization activity	--	--	1026	XP_025984628.1	XP_025984628.1 transcription factor bHLH18 isoform X3 [Glycine max]	sp|Q9T072|BH025_ARATH	sp|Q9T072|BH025_ARATH Transcription factor bHLH25 OS=Arabidopsis thaliana GN=BHLH25 PE=2 SV=2	_	_	_	_	_	PF00010.23|HLH|Helix-loop-helix DNA-binding domain|Glyma.01G197900.1|m.2935:170-217
Glyma.01G198000	1.31504683289644	0.189319840981059	2.73288611841715	9.28299460490343e-14	3.91758254034133e-13	up	yes	1.32357664883957	1.28313149139455	1.3384323584552	0.0435525862960464	0.302674851564457	0.221732085082675	Gm01	54313758	54315102	-	Glyma.01G198000	--	GO:0006351|transcription, DNA-templated; GO:0006355|regulation of transcription, DNA-templated	GO:0005634|nucleus	GO:0003677|DNA binding; GO:0003700|DNA-binding transcription factor activity; GO:0046983|protein dimerization activity	--	--	987	XP_006573685.1	XP_006573685.1 transcription factor bHLH18 [Glycine max]	sp|Q9T072|BH025_ARATH	sp|Q9T072|BH025_ARATH Transcription factor bHLH25 OS=Arabidopsis thaliana GN=BHLH25 PE=2 SV=2	_	_	_	_	_	PF00010.23|HLH|Helix-loop-helix DNA-binding domain|Glyma.01G198000.1|m.2937:143-188
Glyma.01G199400	0.202021787440299	0.574855727325611	-1.463868259125	3.11139276858548e-06	7.59101854574508e-06	down	yes	0.226631748868218	0.156933182404761	0.222500431047917	0.621447374472086	0.528837101246448	0.5742827062583	Gm01	54434596	54437960	+	Glyma.01G199400	--	GO:0008272|sulfate transport; GO:0010118|stomatal movement	GO:0005886|plasma membrane; GO:0009705|plant-type vacuole membrane; GO:0012505|endomembrane system; GO:0016021|integral component of membrane	GO:0008509|anion transmembrane transporter activity; GO:0015140|malate transmembrane transporter activity	--	--	1614	XP_003516635.1	XP_003516635.1 aluminum-activated malate transporter 12 [Glycine max]	sp|O49696|ALMTC_ARATH	sp|O49696|ALMTC_ARATH Aluminum-activated malate transporter 12 OS=Arabidopsis thaliana GN=ALMT12 PE=2 SV=1	_	_	_	_	_	PF11744.5|ALMT|Aluminium activated malate transporter|Glyma.01G199400.1|m.2957:48-501;PF13515.3|FUSC_2|Fusaric acid resistance protein-like|Glyma.01G199400.1|m.2957:72-212;PF04632.9|FUSC|Fusaric acid resistance protein family|Glyma.01G199400.1|m.2957:86-242
Glyma.01G199800	1.07705260194266	0.170727430342146	2.58853435690273	1.8538790716742e-16	8.86779099318133e-16	up	yes	1.18540995310793	0.996743671023572	1.04900418169648	0.132674082327771	0.230509319825709	0.148998888872958	Gm01	54463404	54466475	-	Glyma.01G199800	--	--	GO:0016021|integral component of membrane	GO:0005506|iron ion binding; GO:0020037|heme binding; GO:0102289|beta-amyrin 11-oxidase activity; GO:0102290|beta-amyrin monooxygenase activity; GO:0102291|11alpha-hydroxy-beta-amyrin dehydrogenase activity	ko:K04123|KAO	ko00904|Diterpenoid biosynthesis; ko01100|Metabolic pathways; ko01110|Biosynthesis of secondary metabolites	1281	KRH77221.1	KRH77221.1 hypothetical protein GLYMA_01G199800 [Glycine max]	sp|B5BSX1|BAMO_GLYUR	sp|B5BSX1|BAMO_GLYUR Beta-amyrin 11-oxidase OS=Glycyrrhiza uralensis GN=CYP88D6 PE=1 SV=1	_	_	_	_	_	PF00067.19|p450|Cytochrome P450|Glyma.01G199800.1|m.2964:46-422
Glyma.01G199900	62.0233845454835	27.8022741675505	1.15732312409495	6.16230504958359e-27	4.28662827730184e-26	up	yes	68.4020119439268	60.2419831440892	57.4261585484346	24.91404118955	27.8747177488077	30.6180635642939	Gm01	54469333	54469554	-	Glyma.01G199900	--	--	--	--	--	--	222	KHN42619.1	KHN42619.1 hypothetical protein glysoja_018862 [Glycine soja]	_	_	_	_	_	_	_	_
Glyma.01G200400	1.34140945949754	0.49915344644689	1.40829243865023	1.19950005755975e-07	3.35395720621992e-07	up	yes	1.2030636038161	1.26771850050693	1.55344627416959	0.487666897204779	0.455678655408351	0.554114786727541	Gm01	54514575	54516108	-	Glyma.01G200400	--	GO:0006979|response to oxidative stress; GO:0042744|hydrogen peroxide catabolic process	GO:0005576|extracellular region	GO:0004601|peroxidase activity; GO:0020037|heme binding; GO:0046872|metal ion binding	ko:K00430|E1.11.1.7	ko00940|Phenylpropanoid biosynthesis; ko01100|Metabolic pathways; ko01110|Biosynthesis of secondary metabolites	999	XP_025984643.1	XP_025984643.1 peroxidase 20 [Glycine max]	sp|Q9SLH7|PER20_ARATH	sp|Q9SLH7|PER20_ARATH Peroxidase 20 OS=Arabidopsis thaliana GN=PER20 PE=2 SV=1	_	_	_	_	_	PF00141.20|peroxidase|Peroxidase|Glyma.01G200400.1|m.2969:43-289
Glyma.01G202000	288.605367532632	143.582551252163	1.0071672067486	3.69028413326652e-50	4.30025847047689e-49	up	yes	300.416363900715	301.398400107102	264.001338590078	139.772676428636	149.332103998997	141.642873328856	Gm01	54608079	54610826	-	Glyma.01G202000	--	--	GO:0005829|cytosol; GO:0005886|plasma membrane	GO:0046872|metal ion binding; GO:0050308|sugar-phosphatase activity	--	--	750	NP_001240977.1	NP_001240977.1 uncharacterized protein LOC100793483 [Glycine max]	sp|Q9ZVJ5|SGGP_ARATH	sp|Q9ZVJ5|SGGP_ARATH Haloacid dehalogenase-like hydrolase domain-containing protein Sgpp OS=Arabidopsis thaliana GN=SGPP PE=1 SV=2	_	_	_	_	_	PF13419.3|HAD_2|Haloacid dehalogenase-like hydrolase|Glyma.01G202000.1|m.2994:25-206;PF00702.23|Hydrolase|haloacid dehalogenase-like hydrolase|Glyma.01G202000.1|m.2994:92-201
Glyma.01G202200	38.7394234936037	5.39242510321309	2.84249577494775	9.39969612457203e-133	3.17254648585053e-131	up	yes	39.3296589822433	43.294387528818	33.5942239697497	5.21047305141791	5.33464425882355	5.63215799939781	Gm01	54620223	54620750	-	Glyma.01G202200	--	GO:0006952|defense response	GO:0016020|membrane	--	--	--	528	NP_001236026.2	NP_001236026.2 BON association protein 2-like protein [Glycine max]	sp|Q58FX0|BAP2_ARATH	sp|Q58FX0|BAP2_ARATH BON1-associated protein 2 OS=Arabidopsis thaliana GN=BAP2 PE=1 SV=1	_	_	_	_	_	PF00168.27|C2|C2 domain|Glyma.01G202200.1|m.2999:4-99
Glyma.01G203000	1.74135061255704	3.60388352355118	-1.04508207472009	3.11858411323234e-31	2.43039473154492e-30	down	yes	1.73103785278488	1.81295087857767	1.68006310630857	3.64547836397379	3.68125944724506	3.48491275943469	Gm01	54677094	54693677	+	Glyma.01G203000	--	--	--	--	--	--	4359	XP_003516649.1	XP_003516649.1 uncharacterized protein LOC100784489 isoform X1 [Glycine max]	_	_	_	_	_	_	_	_
Glyma.01G203400	2.77762966840788	0.650078242031754	2.07832996566484	1.32019337306021e-30	1.01157797476457e-29	up	yes	2.77930844810317	2.96043443274118	2.59314612437929	0.46979675053768	0.690988125004467	0.789449850553115	Gm01	54775226	54777968	+	Glyma.01G203400	--	GO:0000024|maltose biosynthetic process; GO:0005983|starch catabolic process; GO:0009409|response to cold	GO:0009570|chloroplast stroma	GO:0016161|beta-amylase activity; GO:0102229|amylopectin maltohydrolase activity	ko:K01177|E3.2.1.2	ko00500|Starch and sucrose metabolism	1647	XP_006573703.1	XP_006573703.1 beta-amylase 3, chloroplastic [Glycine max]	sp|O23553|BAM3_ARATH	sp|O23553|BAM3_ARATH Beta-amylase 3, chloroplastic OS=Arabidopsis thaliana GN=BAM3 PE=1 SV=3	_	_	_	_	_	PF01373.14|Glyco_hydro_14|Glycosyl hydrolase family 14|Glyma.01G203400.1|m.3026:91-504
Glyma.01G203500	5.91313662847313	2.40029037588789	1.2971544017276	1.49220584538757e-22	9.05963879775238e-22	up	yes	5.75316542542463	5.61357987377288	6.37266458622187	2.7018561108894	2.18661617519845	2.31239884157581	Gm01	54780275	54782598	-	Glyma.01G203500	--	GO:0006468|protein phosphorylation; GO:0006952|defense response; GO:0007166|cell surface receptor signaling pathway	GO:0005886|plasma membrane	GO:0004675|transmembrane receptor protein serine/threonine kinase activity; GO:0005524|ATP binding	--	--	1119	NP_001238477.1	NP_001238477.1 NAK-type protein kinase [Glycine max]	sp|Q9LTC0|PBL19_ARATH	sp|Q9LTC0|PBL19_ARATH Probable serine/threonine-protein kinase PBL19 OS=Arabidopsis thaliana GN=PBL19 PE=1 SV=1	_	_	_	_	_	PF07714.14|Pkinase_Tyr|Protein tyrosine kinase|Glyma.01G203500.1|m.3027:80-357;PF00069.22|Pkinase|Protein kinase domain|Glyma.01G203500.1|m.3027:77-355
Glyma.01G204400	50.2213068762908	9.54917395598895	2.39362895031062	6.4870304592382e-167	2.98880801634944e-165	up	yes	50.3885630213225	49.3657345639238	50.9096230436262	8.72399782163424	10.1370337616647	9.78649028466791	Gm01	54835406	54836548	-	Glyma.01G204400	--	GO:0006351|transcription, DNA-templated; GO:0006355|regulation of transcription, DNA-templated; GO:0009611|response to wounding; GO:0031347|regulation of defense response; GO:1903507|negative regulation of nucleic acid-templated transcription; GO:2000022|regulation of jasmonic acid mediated signaling pathway	GO:0005634|nucleus	GO:0003714|transcription corepressor activity	ko:K13464|JAZ	ko04075|Plant hormone signal transduction	588	XP_003517395.1	XP_003517395.1 protein TIFY 10a [Glycine max]	sp|Q84R94|TI10A_ORYSJ	sp|Q84R94|TI10A_ORYSJ Protein TIFY 10a OS=Oryza sativa subsp. japonica GN=TIFY10A PE=1 SV=1	_	_	_	_	_	PF06200.11|tify|tify domain|Glyma.01G204400.1|m.3036:40-72;PF09425.7|CCT_2|Divergent CCT motif|Glyma.01G204400.1|m.3036:129-154
Glyma.01G205700	0.777911354612765	1.95220638014076	-1.31637155780883	1.47485977809534e-08	4.43959629063884e-08	down	yes	1.08308492140587	0.715010882339279	0.535638260093145	1.81741944794236	2.16741411495383	1.87178557752609	Gm01	54928624	54930728	+	Glyma.01G205700	--	GO:0044550|secondary metabolite biosynthetic process; GO:0050832|defense response to fungus	--	GO:0004497|monooxygenase activity; GO:0071949|FAD binding	--	--	1293	XP_003516652.1	XP_003516652.1 monooxygenase 2 isoform X1 [Glycine max]	sp|O81816|MO2_ARATH	sp|O81816|MO2_ARATH Monooxygenase 2 OS=Arabidopsis thaliana GN=MO2 PE=2 SV=1	_	_	_	_	_	PF01494.16|FAD_binding_3|FAD binding domain|Glyma.01G205700.1|m.3056:42-379;PF05834.9|Lycopene_cycl|Lycopene cyclase protein|Glyma.01G205700.1|m.3056:43-231;PF13450.3|NAD_binding_8|NAD(P)-binding Rossmann-like domain|Glyma.01G205700.1|m.3056:45-84;PF08491.7|SE|Squalene epoxidase|Glyma.01G205700.1|m.3056:185-376;PF01266.21|DAO|FAD dependent oxidoreductase|Glyma.01G205700.1|m.3056:43-89;PF00890.21|…
Glyma.01G206400	23.7086274975228	5.63896998922127	2.06996078795588	6.41018730720552e-194	3.74855074234002e-192	up	yes	24.3597713357037	23.0097950722566	23.756316084608	5.44848231426045	5.78395448857905	5.68447316482431	Gm01	54983958	54986387	+	Glyma.01G206400	--	GO:0006952|defense response	GO:0016021|integral component of membrane	GO:0004674|protein serine/threonine kinase activity; GO:0005524|ATP binding; GO:0030246|carbohydrate binding	--	--	2430	XP_003516654.1	XP_003516654.1 G-type lectin S-receptor-like serine/threonine-protein kinase LECRK3 [Glycine max]	sp|Q25AG3|LERK3_ORYSI	sp|Q25AG3|LERK3_ORYSI G-type lectin S-receptor-like serine/threonine-protein kinase LECRK3 OS=Oryza sativa subsp. indica GN=LECRK3 PE=3 SV=2	_	_	_	_	_	PF00069.22|Pkinase|Protein kinase domain|Glyma.01G206400.1|m.3063:521-788;PF07714.14|Pkinase_Tyr|Protein tyrosine kinase|Glyma.01G206400.1|m.3063:520-790;PF01453.21|B_lectin|D-mannose binding lectin|Glyma.01G206400.1|m.3063:75-167;PF00954.17|S_locus_glycop|S-locus glycoprotein domain|Glyma.01G206400.1|m.3063:246-329
Glyma.01G206600	130.562767562945	35.5021886347044	1.87846785552405	9.56801147653408e-22	5.65211911996775e-21	up	yes	155.003589671015	139.7701135778	96.9145994400207	33.9028113212259	38.055951124763	34.5478034581243	Gm01	54989828	54990652	-	Glyma.01G206600	--	GO:0001944|vasculature development; GO:0006351|transcription, DNA-templated; GO:0006952|defense response; GO:0009873|ethylene-activated signaling pathway; GO:0010200|response to chitin; GO:0051301|cell division	GO:0005634|nucleus	GO:0003677|DNA binding; GO:0003700|DNA-binding transcription factor activity	ko:K09286|EREBP	--	825	KRH77323.1	KRH77323.1 hypothetical protein GLYMA_01G206600 [Glycine max]	sp|O80337|EF100_ARATH	sp|O80337|EF100_ARATH Ethylene-responsive transcription factor 1A OS=Arabidopsis thaliana GN=ERF1A PE=1 SV=2	_	_	_	_	_	PF00847.17|AP2|AP2 domain|Glyma.01G206600.1|m.3064:142-192
Glyma.01G206700	24.1857552672932	3.29045294394102	2.87401803928163	2.66263645177201e-122	8.22994378205505e-121	up	yes	23.3515588137728	24.6875859154373	24.5181210726696	2.73411748457795	2.98254158797202	4.15469975927309	Gm01	55001882	55002730	+	Glyma.01G206700	--	GO:0000302|response to reactive oxygen species; GO:0001944|vasculature development; GO:0006351|transcription, DNA-templated; GO:0006952|defense response; GO:0009644|response to high light intensity; GO:0009873|ethylene-activated signaling pathway; GO:0010200|response to chitin; GO:0051301|cell division	GO:0005634|nucleus	GO:0003677|DNA binding; GO:0003700|DNA-binding transcription factor activity	ko:K09286|EREBP	--	849	XP_025984674.1	XP_025984674.1 LOW QUALITY PROTEIN: ethylene-responsive transcription factor 5-like [Glycine max]	sp|Q8VZ91|EF103_ARATH	sp|Q8VZ91|EF103_ARATH Ethylene-responsive transcription factor 6 OS=Arabidopsis thaliana GN=ERF6 PE=2 SV=2	_	_	_	_	_	PF00847.17|AP2|AP2 domain|Glyma.01G206700.1|m.3065:143-193
Glyma.01G208200	16.7554176171253	74.7727787057471	-2.1572176581495	3.33269482199003e-161	1.46569714836529e-159	down	yes	17.6133533081545	16.8860104267523	15.7668891164692	69.5806571286348	80.1571791565806	74.5804998320258	Gm01	55108364	55110586	-	Glyma.01G208200	--	--	GO:0005774|vacuolar membrane; GO:0016021|integral component of membrane	GO:0005215|transporter activity	ko:K09873|TIP	--	750	XP_003517415.1	XP_003517415.1 probable aquaporin TIP-type RB7-5A [Glycine max]	sp|P21653|TIP1_TOBAC	sp|P21653|TIP1_TOBAC Probable aquaporin TIP-type RB7-5A OS=Nicotiana tabacum PE=2 SV=1	_	_	_	_	_	PF00230.17|MIP|Major intrinsic protein|Glyma.01G208200.1|m.3098:14-231
Glyma.01G208800	10.5162439968731	2.03547992190256	2.36347946065271	5.72419344463076e-87	1.16190573740379e-85	up	yes	10.6902231519121	11.1336332484081	9.72487559029917	1.98136349322462	2.09738150346909	2.02769476901397	Gm01	55162877	55163968	+	Glyma.01G208800	--	--	GO:0005886|plasma membrane; GO:0031012|extracellular matrix; GO:0031225|anchored component of membrane	GO:0004222|metalloendopeptidase activity; GO:0008270|zinc ion binding	--	--	1092	XP_003516663.2	XP_003516663.2 metalloendoproteinase 4-MMP [Glycine max]	sp|O23507|1MMP_ARATH	sp|O23507|1MMP_ARATH Metalloendoproteinase 1-MMP OS=Arabidopsis thaliana GN=1MMP PE=1 SV=1	_	_	_	_	_	PF00413.21|Peptidase_M10|Matrixin|Glyma.01G208800.1|m.3131:159-317;PF01471.15|PG_binding_1|Putative peptidoglycan binding domain|Glyma.01G208800.1|m.3131:68-124
Glyma.01G209100	29.4501771448295	8.58162966968014	1.77776239096276	1.48418748071009e-69	2.37417946250464e-68	up	yes	26.9837527132146	28.2233568922055	33.1434218290683	8.35447365239889	7.96132714360288	9.42908821303866	Gm01	55181683	55182579	+	Glyma.01G209100	--	GO:0006351|transcription, DNA-templated; GO:0006355|regulation of transcription, DNA-templated	GO:0005634|nucleus	GO:0003700|DNA-binding transcription factor activity; GO:0044212|transcription regulatory region DNA binding; GO:0046872|metal ion binding	--	--	897	NP_001304367.2	NP_001304367.2 C2H2-type zinc finger protein 1 [Glycine max]	sp|Q9M202|ZAT9_ARATH	sp|Q9M202|ZAT9_ARATH Zinc finger protein ZAT9 OS=Arabidopsis thaliana GN=ZAT9 PE=2 SV=1	_	_	_	_	_	PF13912.3|zf-C2H2_6|C2H2-type zinc finger|Glyma.01G209100.1|m.3136:3-27;PF13912.3|zf-C2H2_6|C2H2-type zinc finger|Glyma.01G209100.1|m.3136:204-223;PF13912.3|zf-C2H2_6|C2H2-type zinc finger|Glyma.01G209100.1|m.3136:236-258;PF13894.3|zf-C2H2_4|C2H2-type zinc finger|Glyma.01G209100.1|m.3136:4-26;PF13894.3|zf-C2H2_4|C2H2-type zinc finger|Glyma.01G209100.1|m.3136:236-258
Glyma.01G210200	33.0276430624505	12.0154715342005	1.45801730213091	2.71578939375645e-40	2.60319542339387e-39	up	yes	34.3589397073311	34.4529083707123	30.2710811093082	13.2888072783138	11.5105944222644	11.2470129020233	Gm01	55269925	55272434	+	Glyma.01G210200	--	GO:0006914|autophagy; GO:0006995|cellular response to nitrogen starvation; GO:0015031|protein transport	GO:0000421|autophagosome membrane; GO:0005874|microtubule; GO:0031410|cytoplasmic vesicle	--	ko:K08341|GABARAP,ATG8,LC3	ko04068|FoxO signaling pathway; ko04136|Autophagy - other; ko04137|Mitophagy - animal; ko04138|Autophagy - yeast; ko04139|Mitophagy - yeast; ko04140|Autophagy - animal; ko04212|Longevity regulating pathway - worm; ko04371|Apelin signaling pathway; ko04621|NOD-like receptor signaling pathway; ko04727|GABAergic synapse	372	XP_003517425.1	XP_003517425.1 autophagy-related protein 8f [Glycine max]	sp|Q8VYK7|ATG8F_ARATH	sp|Q8VYK7|ATG8F_ARATH Autophagy-related protein 8f OS=Arabidopsis thaliana GN=ATG8F PE=1 SV=1	_	_	_	_	_	PF02991.13|Atg8|Autophagy protein Atg8 ubiquitin like|Glyma.01G210200.1|m.3156:14-117;PF04110.10|APG12|Ubiquitin-like autophagy protein Apg12|Glyma.01G210200.1|m.3156:40-117
Glyma.01G210400	657.464423776462	66.8314353433995	3.29812015456064	0	0	up	yes	649.104365660163	653.041339499761	670.247566169461	65.8394193933416	67.3941712219521	67.2607154149048	Gm01	55283351	55284855	+	Glyma.01G210400	--	GO:0005975|carbohydrate metabolic process; GO:0019752|carboxylic acid metabolic process	GO:0005737|cytoplasm	GO:0004459|L-lactate dehydrogenase activity	ko:K00016|LDH,ldh	ko00010|Glycolysis / Gluconeogenesis; ko00270|Cysteine and methionine metabolism; ko00620|Pyruvate metabolism; ko00640|Propanoate metabolism; ko01100|Metabolic pathways; ko01110|Biosynthesis of secondary metabolites; ko01120|Microbial metabolism in diverse environments; ko01130|Biosynthesis of antibiotics; ko04922|Glucagon signaling pathway	1059	XP_003517426.1	XP_003517426.1 L-lactate dehydrogenase B [Glycine max]	sp|P22988|LDHA_HORVU	sp|P22988|LDHA_HORVU L-lactate dehydrogenase A OS=Hordeum vulgare PE=1 SV=1	_	_	_	_	_	PF00056.20|Ldh_1_N|lactate/malate dehydrogenase, NAD binding domain|Glyma.01G210400.2|m.3159:41-179;PF02866.15|Ldh_1_C|lactate/malate dehydrogenase, alpha/beta C-terminal domain|Glyma.01G210400.2|m.3159:182-346
Glyma.01G210800	2.53513711865238	8.43573929966935	-1.73048033194139	6.75659537695182e-21	3.86823263027962e-20	down	yes	2.33563148460227	2.01480806228294	3.25497180907192	9.6339475690279	7.65171196720145	8.0215583627787	Gm01	55342161	55347563	-	Glyma.01G210800	--	GO:0006166|purine ribonucleoside salvage; GO:0006168|adenine salvage; GO:0044209|AMP salvage	GO:0005829|cytosol	GO:0003999|adenine phosphoribosyltransferase activity	ko:K00759|APRT,apt	ko00230|Purine metabolism; ko01100|Metabolic pathways	528	NP_001235110.1	NP_001235110.1 uncharacterized protein LOC100526858 [Glycine max]	sp|Q9SUW2|APT3_ARATH	sp|Q9SUW2|APT3_ARATH Adenine phosphoribosyltransferase 3 OS=Arabidopsis thaliana GN=APT3 PE=1 SV=1	_	_	_	_	_	PF00156.24|Pribosyltran|Phosphoribosyl transferase domain|Glyma.01G210800.1|m.3180:51-156
Glyma.01G211900	1.35210526321529	3.56224965320155	-1.39099471052948	7.72884500624247e-26	5.20840633609784e-25	down	yes	1.36316885468312	1.13797026788983	1.55517666707291	3.57873915983257	3.59422730739416	3.51378249237793	Gm01	55448275	55451288	+	Glyma.01G211900	--	GO:0006468|protein phosphorylation; GO:0007166|cell surface receptor signaling pathway	GO:0005886|plasma membrane; GO:0016021|integral component of membrane	GO:0004675|transmembrane receptor protein serine/threonine kinase activity; GO:0005524|ATP binding; GO:0019901|protein kinase binding	--	--	2070	XP_003517433.1	XP_003517433.1 somatic embryogenesis receptor kinase 1 [Glycine max]	sp|Q9SX31|PERK9_ARATH	sp|Q9SX31|PERK9_ARATH Proline-rich receptor-like protein kinase PERK9 OS=Arabidopsis thaliana GN=PERK9 PE=1 SV=1	_	_	_	_	_	PF07714.14|Pkinase_Tyr|Protein tyrosine kinase|Glyma.01G211900.1|m.3190:420-682;PF00069.22|Pkinase|Protein kinase domain|Glyma.01G211900.1|m.3190:420-680;PF08263.9|LRRNT_2|Leucine rich repeat N-terminal domain|Glyma.01G211900.1|m.3190:30-68;PF00560.30|LRR_1|Leucine Rich Repeat|Glyma.01G211900.1|m.3190:216-238
Glyma.01G212100	182.286524414077	35.3898181497859	2.36447320158508	1.18285024729816e-174	5.81034239168969e-173	up	yes	191.750643932646	191.633132001258	163.475797308328	31.6054540495187	36.3793101539217	38.1846902459173	Gm01	55465540	55466399	+	Glyma.01G212100	--	--	--	--	--	--	768	XP_003517435.2	XP_003517435.2 uncharacterized protein LOC100778228 [Glycine max]	_	_	_	_	_	_	_	PF07279.8|DUF1442|Protein of unknown function (DUF1442)|Glyma.01G212100.1|m.3193:43-255
Glyma.01G215100	55.2069592593767	24.0973691157263	1.19563722699179	2.27588091760307e-86	4.58753799356997e-85	up	yes	55.7425390557679	53.5349803635033	56.3433583588589	25.1117548799308	23.4985318796162	23.6818205876319	Gm01	55679273	55684318	+	Glyma.01G215100	--	GO:0006643|membrane lipid metabolic process; GO:0006979|response to oxidative stress; GO:0009793|embryo development ending in seed dormancy; GO:0010044|response to aluminum ion; GO:0016042|lipid catabolic process; GO:0046470|phosphatidylcholine metabolic process	GO:0005737|cytoplasm; GO:0005886|plasma membrane	GO:0004630|phospholipase D activity; GO:0005509|calcium ion binding; GO:0005546|phosphatidylinositol-4,5-bisphosphate binding; GO:0070290|N-acylphosphatidylethanolamine-specific phospholipase D activity	ko:K01115|PLD1_2	ko00564|Glycerophospholipid metabolism; ko00565|Ether lipid metabolism; ko01100|Metabolic pathways; ko01110|Biosynthesis of secondary metabolites; ko04014|Ras signaling pathway; ko04024|cAMP signaling pathway; ko04071|Sphingolipid signaling pathway; ko04072|Phospholipase D signaling pathway; ko04144|Endocytosis; ko04666|Fc gamma R-mediated phagocytosis; ko04724|Glutamatergic synapse; ko04912|GnRH…	2562	XP_003517450.1	XP_003517450.1 phospholipase D gamma 1 [Glycine max]	sp|Q9T053|PLDG1_ARATH	sp|Q9T053|PLDG1_ARATH Phospholipase D gamma 1 OS=Arabidopsis thaliana GN=PLDGAMMA1 PE=1 SV=1	_	_	_	_	_	PF12357.5|PLD_C|Phospholipase D C terminal|Glyma.01G215100.1|m.3244:773-843;PF00168.27|C2|C2 domain|Glyma.01G215100.1|m.3244:40-166;PF00614.19|PLDc|Phospholipase D Active site motif|Glyma.01G215100.1|m.3244:366-400;PF00614.19|PLDc|Phospholipase D Active site motif|Glyma.01G215100.1|m.3244:700-726
Glyma.01G215400	49.5841924302407	23.8416969969216	1.05607927377031	3.28416701072622e-45	3.47104165791055e-44	up	yes	52.5628120670785	50.3748817151741	45.8148835084695	22.7600770256677	24.6926081140125	24.0724058510847	Gm01	55700852	55701914	+	Glyma.01G215400	--	GO:0010253|UDP-rhamnose biosynthetic process; GO:0019305|dTDP-rhamnose biosynthetic process; GO:0071555|cell wall organization	GO:0005829|cytosol; GO:0005886|plasma membrane; GO:0009506|plasmodesma; GO:0048046|apoplast	GO:0008830|dTDP-4-dehydrorhamnose 3,5-epimerase activity; GO:0008831|dTDP-4-dehydrorhamnose reductase activity; GO:0010489|UDP-4-keto-6-deoxy-glucose-3,5-epimerase activity; GO:0010490|UDP-4-keto-rhamnose-4-keto-reductase activity	ko:K12451|UER1	ko00520|Amino sugar and nucleotide sugar metabolism; ko00523|Polyketide sugar unit biosynthesis; ko01130|Biosynthesis of antibiotics	984	ACU23112.1	ACU23112.1 unknown [Glycine max]	sp|Q9LQ04|RMLCD_ARATH	sp|Q9LQ04|RMLCD_ARATH Bifunctional dTDP-4-dehydrorhamnose 3,5-epimerase/dTDP-4-dehydrorhamnose reductase OS=Arabidopsis thaliana GN=NRS/ER PE=1 SV=1	_	_	_	_	_	PF04321.14|RmlD_sub_bind|RmlD substrate binding domain|Glyma.01G215400.3|m.3247:43-215;PF01370.18|Epimerase|NAD dependent epimerase/dehydratase family|Glyma.01G215400.3|m.3247:72-207;PF16363.2|GDP_Man_Dehyd|GDP-mannose 4,6 dehydratase|Glyma.01G215400.3|m.3247:67-215;PF02719.12|Polysacc_synt_2|Polysaccharide biosynthesis protein|Glyma.01G215400.3|m.3247:73-134
Glyma.01G215500	1.26656811990625	6.51699444437189	-2.35414828678525	2.81077081829698e-74	4.81465136574057e-73	down	yes	1.0997127271655	1.35946694113684	1.34052469141641	6.55724786555559	6.42970306148224	6.56403240607783	Gm01	55704004	55708926	-	Glyma.01G215500	--	GO:0016126|sterol biosynthetic process; GO:0019287|isopentenyl diphosphate biosynthetic process, mevalonate pathway	GO:0005829|cytosol; GO:0009506|plasmodesma	GO:0004421|hydroxymethylglutaryl-CoA synthase activity	ko:K01641|E2.3.3.10	ko00072|Synthesis and degradation of ketone bodies; ko00280|Valine, leucine and isoleucine degradation; ko00650|Butanoate metabolism; ko00900|Terpenoid backbone biosynthesis; ko01100|Metabolic pathways; ko01110|Biosynthesis of secondary metabolites; ko01130|Biosynthesis of antibiotics	1416	XP_003517453.1	XP_003517453.1 hydroxymethylglutaryl-CoA synthase [Glycine max]	sp|P54873|HMCS_ARATH	sp|P54873|HMCS_ARATH Hydroxymethylglutaryl-CoA synthase OS=Arabidopsis thaliana GN=HMGS PE=1 SV=2	_	_	_	_	_	PF08540.7|HMG_CoA_synt_C|Hydroxymethylglutaryl-coenzyme A synthase C terminal|Glyma.01G215500.1|m.3248:175-449;PF01154.14|HMG_CoA_synt_N|Hydroxymethylglutaryl-coenzyme A synthase N terminal|Glyma.01G215500.1|m.3248:3-174
Glyma.01G216000	2.14759156007092	0.292437600560461	2.83471236434403	6.8698283727987e-14	2.91956275941821e-13	up	yes	2.6856361429758	2.23163133393202	1.52550720330493	0.126244941774443	0.543125798255163	0.207942061651776	Gm01	55768506	55769186	-	Glyma.01G216000	--	GO:0006351|transcription, DNA-templated; GO:0010371|regulation of gibberellin biosynthetic process; GO:0016049|cell growth; GO:0048510|regulation of timing of transition from vegetative to reproductive phase	GO:0005634|nucleus	GO:0003677|DNA binding; GO:0003700|DNA-binding transcription factor activity	--	--	681	XP_003517455.1	XP_003517455.1 dehydration-responsive element-binding protein 1E [Glycine max]	sp|Q9SGJ6|DRE1E_ARATH	sp|Q9SGJ6|DRE1E_ARATH Dehydration-responsive element-binding protein 1E OS=Arabidopsis thaliana GN=DREB1E PE=2 SV=1	_	_	_	_	_	PF00847.17|AP2|AP2 domain|Glyma.01G216000.1|m.3256:61-111
Glyma.01G216600	4.58466081869935	1.32977305285906	1.77796972456418	1.89142003388442e-40	1.82010700005713e-39	up	yes	4.91696514927215	4.75113762007329	4.08587968675261	1.26897129665528	1.38232684361479	1.33802101830712	Gm01	55801811	55803436	+	Glyma.01G216600	--	GO:0006855|drug transmembrane transport	GO:0016021|integral component of membrane	GO:0015297|antiporter activity; GO:0042910|xenobiotic transmembrane transporter activity	ko:K03327|TC.MATE,SLC47A,norM,mdtK,dinF	--	1626	XP_003516689.1	XP_003516689.1 protein DETOXIFICATION 49 [Glycine max]	sp|O82752|DTX49_ARATH	sp|O82752|DTX49_ARATH Protein DETOXIFICATION 49 OS=Arabidopsis thaliana GN=DTX49 PE=2 SV=1	_	_	_	_	_	PF01554.15|MatE|MatE|Glyma.01G216600.1|m.3262:76-236;PF01554.15|MatE|MatE|Glyma.01G216600.1|m.3262:298-459
Glyma.01G217200	8.49756571577681	17.3230054205669	-1.02670353401711	6.9043825356232e-33	5.59517842588612e-32	down	yes	8.32742417888847	8.47490573685237	8.69036723158958	16.8071661169477	18.5376275168075	16.6242226279455	Gm01	55850846	55853780	+	Glyma.01G217200	--	--	--	--	--	--	1191	XP_003516692.1	XP_003516692.1 protein IQ-DOMAIN 14 isoform X1 [Glycine max]	_	_	_	_	_	_	_	PF13178.3|DUF4005|Protein of unknown function (DUF4005)|Glyma.01G217200.1|m.3273:282-359;PF00612.24|IQ|IQ calmodulin-binding motif|Glyma.01G217200.1|m.3273:63-82;PF00612.24|IQ|IQ calmodulin-binding motif|Glyma.01G217200.1|m.3273:88-102
Glyma.01G217400	2.16809814290491	4.97764175807231	-1.19528888409648	1.00902078395556e-16	4.8776721591093e-16	down	yes	2.05496428468149	2.35977252452507	2.08955761950818	5.50075689651095	4.50214671531176	4.93002166239423	Gm01	55870110	55871265	-	Glyma.01G217400	--	GO:0006351|transcription, DNA-templated; GO:0010200|response to chitin	GO:0005634|nucleus	GO:0003700|DNA-binding transcription factor activity; GO:0043565|sequence-specific DNA binding	ko:K09419|HSFF	--	1068	NP_001276302.1	NP_001276302.1 heat stress transcription factor Hsf-03 [Glycine max]	sp|Q9SCW4|HFB2A_ARATH	sp|Q9SCW4|HFB2A_ARATH Heat stress transcription factor B-2a OS=Arabidopsis thaliana GN=HSFB2A PE=2 SV=1	_	_	_	_	_	PF00447.14|HSF_DNA-bind|HSF-type DNA-binding|Glyma.01G217400.1|m.3277:25-114
Glyma.01G217600	1070.3489138082	256.742171935889	2.0596462578248	6.11368525148433e-155	2.53511501811225e-153	up	yes	988.891101319079	1024.05361000989	1198.10203009562	239.175832736347	265.419721099721	265.630961971599	Gm01	55881015	55881686	+	Glyma.01G217600	--	GO:0009651|response to salt stress; GO:0009816|defense response to bacterium, incompatible interaction; GO:0009817|defense response to fungus, incompatible interaction	--	--	--	--	672	KRH77506.1	KRH77506.1 hypothetical protein GLYMA_01G217600 [Glycine max]	sp|P50700|OSL3_ARATH	sp|P50700|OSL3_ARATH Osmotin-like protein OSM34 OS=Arabidopsis thaliana GN=OSM34 PE=2 SV=2	_	_	_	_	_	PF00314.14|Thaumatin|Thaumatin family|Glyma.01G217600.1|m.3279:30-223
Glyma.01G217700	63.2419450679439	17.4816517262848	1.85444331644454	5.95112082078967e-75	1.02988258366934e-73	up	yes	71.1474842615295	64.8990338497066	53.6793170925957	15.9341022360788	19.2037355338378	17.3071174089379	Gm01	55884585	55885307	+	Glyma.01G217700	--	GO:0009651|response to salt stress; GO:0009816|defense response to bacterium, incompatible interaction; GO:0009817|defense response to fungus, incompatible interaction	--	--	--	--	723	NP_001235877.1	NP_001235877.1 PR-5b protein precursor [Glycine max]	sp|P50700|OSL3_ARATH	sp|P50700|OSL3_ARATH Osmotin-like protein OSM34 OS=Arabidopsis thaliana GN=OSM34 PE=2 SV=2	_	_	_	_	_	PF00314.14|Thaumatin|Thaumatin family|Glyma.01G217700.3|m.3280:28-223
Glyma.01G218200	10.1123312497564	1.98210232135093	2.34517793563242	7.16143186523538e-43	7.24286848353185e-42	up	yes	10.8975834935636	10.9109605834399	8.52844967226559	2.37588664353116	1.67790520277527	1.89251511774637	Gm01	55928047	55928987	-	Glyma.01G218200	--	--	--	--	--	--	585	XP_003516695.1	XP_003516695.1 protein LURP-one-related 4 [Glycine max]	sp|Q9SH27|LOR4_ARATH	sp|Q9SH27|LOR4_ARATH Protein LURP-one-related 4 OS=Arabidopsis thaliana GN=At1g63410 PE=3 SV=1	_	_	_	_	_	PF04525.9|LOR|LURP-one-related|Glyma.01G218200.1|m.3285:12-186
Glyma.01G218600	13.325494728036	3.26421853812908	2.02604882483105	1.47633229168228e-101	3.55488791411189e-100	up	yes	13.4072822187176	12.6867132691935	13.8824886961968	3.33305830203209	3.52525098888164	2.93434632347352	Gm01	55947044	55953647	-	Glyma.01G218600	--	GO:0003333|amino acid transmembrane transport	GO:0005774|vacuolar membrane; GO:0016021|integral component of membrane	GO:0015171|amino acid transmembrane transporter activity	ko:K15015|SLC32A,VGAT	ko04721|Synaptic vesicle cycle; ko04723|Retrograde endocannabinoid signaling; ko04727|GABAergic synapse; ko05032|Morphine addiction; ko05033|Nicotine addiction	1605	XP_006573771.1	XP_006573771.1 amino acid transporter AVT1A [Glycine max]	sp|O80668|AVT1A_ARATH	sp|O80668|AVT1A_ARATH Amino acid transporter AVT1A OS=Arabidopsis thaliana GN=AVT1A PE=2 SV=2	_	_	_	_	_	PF01490.15|Aa_trans|Transmembrane amino acid transporter protein|Glyma.01G218600.3|m.3288:146-526
Glyma.01G219001	63.0698955230474	19.426657934824	1.69840009673177	1.66048720579678e-87	3.3985702560183e-86	up	yes	65.3415476581942	63.9702828865325	59.8978560244156	17.7656914050329	18.9676240313726	21.5466583680666	Gm01	55973863	55974861	+	Glyma.01G219001	--	GO:0006825|copper ion transport; GO:0010273|detoxification of copper ion; GO:0046688|response to copper ion	GO:0005887|integral component of plasma membrane; GO:0043231|intracellular membrane-bounded organelle	GO:0005388|calcium transmembrane transporter activity, phosphorylative mechanism; GO:0005507|copper ion binding; GO:0005524|ATP binding	ko:K17686|copA,ATP7	ko01524|Platinum drug resistance; ko04016|MAPK signaling pathway - plant	567	KHN25709.1	KHN25709.1 Putative copper-transporting ATPase 3 [Glycine soja]	sp|Q9SH30|HMA5_ARATH	sp|Q9SH30|HMA5_ARATH Probable copper-transporting ATPase HMA5 OS=Arabidopsis thaliana GN=HMA5 PE=1 SV=2	_	_	_	_	_	PF00702.23|Hydrolase|haloacid dehalogenase-like hydrolase|Glyma.01G219001.1|m.3292:1-68;PF08282.9|Hydrolase_3|haloacid dehalogenase-like hydrolase|Glyma.01G219001.1|m.3292:42-93
Glyma.01G219400	11.6243502077122	5.27569231929718	1.13822628365347	4.36875721933273e-18	2.23936505468092e-17	up	yes	11.8913180539398	12.7253948768914	10.2563376923053	5.4651516220401	5.69940625942687	4.66251907642456	Gm01	55998537	55999583	+	Glyma.01G219400	--	GO:0006979|response to oxidative stress	GO:0005737|cytoplasm	GO:0004602|glutathione peroxidase activity; GO:0047066|phospholipid-hydroperoxide glutathione peroxidase activity	ko:K00432|gpx	ko00480|Glutathione metabolism; ko00590|Arachidonic acid metabolism; ko04918|Thyroid hormone synthesis	624	NP_001236895.1	NP_001236895.1 uncharacterized protein LOC100306570 [Glycine max]	sp|Q06652|GPX4_CITSI	sp|Q06652|GPX4_CITSI Probable phospholipid hydroperoxide glutathione peroxidase OS=Citrus sinensis GN=CSA PE=1 SV=1	_	_	_	_	_	PF00255.16|GSHPx|Glutathione peroxidase|Glyma.01G219400.2|m.3298:10-118;PF00578.18|AhpC-TSA|AhpC/TSA family|Glyma.01G219400.2|m.3298:9-73;PF08534.7|Redoxin|Redoxin|Glyma.01G219400.2|m.3298:9-151
Glyma.01G219600	5.39778125122974	11.1712742360483	-1.04797590957767	2.20892889938871e-23	1.37751739899575e-22	down	yes	5.955296337219	5.32994183861175	4.90810557785847	11.3669817127301	11.4309074993537	10.715933496061	Gm01	56003103	56006697	-	Glyma.01G219600	--	GO:0006351|transcription, DNA-templated; GO:0006355|regulation of transcription, DNA-templated	GO:0005634|nucleus	GO:0003677|DNA binding	--	--	1074	XP_003517468.1	XP_003517468.1 AT-hook motif nuclear-localized protein 5 [Glycine max]	sp|Q8GXB3|AHL5_ARATH	sp|Q8GXB3|AHL5_ARATH AT-hook motif nuclear-localized protein 5 OS=Arabidopsis thaliana GN=AHL5 PE=1 SV=1	_	_	_	_	_	PF03479.12|DUF296|Domain of unknown function (DUF296)|Glyma.01G219600.3|m.3299:170-283
Glyma.01G222300	3.56432331748855	0.729969903542842	2.27213164112607	1.03133319731715e-16	4.98100705750102e-16	up	yes	3.22875224659363	3.41495536069482	4.0492623451772	0.854291652061744	1.02163015616133	0.313987902405453	Gm01	56218995	56219831	+	Glyma.01G222300	--	GO:0006351|transcription, DNA-templated; GO:0006952|defense response; GO:0010150|leaf senescence; GO:0010200|response to chitin	GO:0005634|nucleus	GO:0003700|DNA-binding transcription factor activity; GO:0043565|sequence-specific DNA binding	ko:K13425|WRKY22	ko04016|MAPK signaling pathway - plant; ko04626|Plant-pathogen interaction	738	XP_006573789.1	XP_006573789.1 WRKY transcription factor 22 [Glycine max]	sp|O04609|WRK22_ARATH	sp|O04609|WRK22_ARATH WRKY transcription factor 22 OS=Arabidopsis thaliana GN=WRKY22 PE=2 SV=1	_	_	_	_	_	PF03106.12|WRKY|WRKY DNA -binding domain|Glyma.01G222300.1|m.3344:121-176
Glyma.01G222600	5.77452462814742	14.3872307380012	-1.31552103177025	7.85968755121403e-34	6.52162068146343e-33	down	yes	5.77553120010481	6.09155420000164	5.4564884843358	14.0774184196203	14.5168876906777	14.5673861037056	Gm01	56241795	56242616	-	Glyma.01G222600	--	--	--	--	--	--	684	XP_003517483.1	XP_003517483.1 protein LURP-one-related 17 [Glycine max]	sp|A0MFL4|LOR17_ARATH	sp|A0MFL4|LOR17_ARATH Protein LURP-one-related 17 OS=Arabidopsis thaliana GN=At5g41590 PE=2 SV=2	_	_	_	_	_	PF04525.9|LOR|LURP-one-related|Glyma.01G222600.1|m.3350:24-220
Glyma.01G223000	2.56876851707125	5.62709075570564	-1.12826851913779	1.41352212428918e-16	6.78988233886401e-16	down	yes	2.30429179660266	2.44055619449154	2.96145756011954	5.14941282034661	5.97677736405231	5.755082082718	Gm01	56285809	56287058	-	Glyma.01G223000	--	--	GO:0005886|plasma membrane	--	--	--	1152	XP_003517489.1	XP_003517489.1 probable membrane-associated kinase regulator 2 [Glycine max]	sp|Q9SH58|MAKR2_ARATH	sp|Q9SH58|MAKR2_ARATH Probable membrane-associated kinase regulator 2 OS=Arabidopsis thaliana GN=MAKR2 PE=2 SV=1	_	_	_	_	_	_
Glyma.01G224400	4.45740462550516	2.10937318675927	1.07579928459396	4.38714761527948e-13	1.78260672191726e-12	up	yes	4.5571663725375	4.57860856737467	4.23643893660332	1.84701562346335	2.1345740035306	2.34652993328385	Gm01	56430456	56432826	-	Glyma.01G224400	--	GO:0006839|mitochondrial transport; GO:0055085|transmembrane transport	GO:0005743|mitochondrial inner membrane; GO:0016021|integral component of membrane	--	ko:K14684|SLC25A23S	--	993	XP_003516718.1	XP_003516718.1 mitochondrial adenine nucleotide transporter ADNT1 isoform X1 [Glycine max]	sp|O04619|ADNT1_ARATH	sp|O04619|ADNT1_ARATH Mitochondrial adenine nucleotide transporter ADNT1 OS=Arabidopsis thaliana GN=ADNT1 PE=1 SV=1	_	_	_	_	_	PF00153.24|Mito_carr|Mitochondrial carrier protein|Glyma.01G224400.1|m.3391:16-99;PF00153.24|Mito_carr|Mitochondrial carrier protein|Glyma.01G224400.1|m.3391:119-209;PF00153.24|Mito_carr|Mitochondrial carrier protein|Glyma.01G224400.1|m.3391:221-322
Glyma.01G224900	12.8960059597207	3.61624143022358	1.83149571073452	2.11994197663117e-20	1.1904260881438e-19	up	yes	13.3755100377893	14.1759099878908	11.1365978534821	3.24314423467884	4.21502756252725	3.39055249346464	Gm01	56455128	56458349	-	Glyma.01G224900	--	GO:0006351|transcription, DNA-templated; GO:0006355|regulation of transcription, DNA-templated; GO:0006357|regulation of transcription by RNA polymerase II; GO:0007275|multicellular organism development; GO:0010091|trichome branching	GO:0005634|nucleus	GO:0000981|DNA-binding transcription factor activity, RNA polymerase II-specific; GO:0001135|RNA polymerase II transcription regulator recruiting activity; GO:0003700|DNA-binding transcription factor activity; GO:0043565|sequence-specific DNA binding; GO:0044212|transcription regulatory region DNA binding	ko:K09422|MYBP	--	243	NP_001240853.1	NP_001240853.1 transcription factor CPC-like [Glycine max]	sp|Q8GV05|TRY_ARATH	sp|Q8GV05|TRY_ARATH Transcription factor TRY OS=Arabidopsis thaliana GN=TRY PE=1 SV=1	_	_	_	_	_	_
Glyma.01G225000	2.66253535598309	0.979002246727429	1.43416333054432	1.51618944730082e-13	6.31495080392222e-13	up	yes	2.74268611891094	2.72052390208787	2.52439604695045	0.985578897292012	1.03870322076564	0.912724622124634	Gm01	56471851	56472795	-	Glyma.01G225000	--	GO:0006351|transcription, DNA-templated; GO:0009873|ethylene-activated signaling pathway; GO:0010200|response to chitin	GO:0005634|nucleus	GO:0003677|DNA binding; GO:0003700|DNA-binding transcription factor activity	--	--	945	XP_003516719.1	XP_003516719.1 ethylene-responsive transcription factor ERF061 [Glycine max]	sp|Q9C7W2|ERF61_ARATH	sp|Q9C7W2|ERF61_ARATH Ethylene-responsive transcription factor ERF061 OS=Arabidopsis thaliana GN=ERF061 PE=2 SV=1	_	_	_	_	_	PF00847.17|AP2|AP2 domain|Glyma.01G225000.1|m.3397:117-166
Glyma.01G225100	3.51899131213675	0.601365141635942	2.52914967724965	1.48371681696043e-32	1.19148878895195e-31	up	yes	3.95528686143441	3.24730969745236	3.35437737752348	0.529063417528588	0.773295441279037	0.5017365661002	Gm01	56484921	56486314	-	Glyma.01G225100	--	--	--	GO:0004722|protein serine/threonine phosphatase activity; GO:0046872|metal ion binding	ko:K14497|PP2C	ko04016|MAPK signaling pathway - plant; ko04075|Plant hormone signal transduction; ko04931|Insulin resistance	975	XP_003516720.1	XP_003516720.1 probable protein phosphatase 2C 8 isoform X1 [Glycine max]	sp|Q5SN75|P2C08_ORYSJ	sp|Q5SN75|P2C08_ORYSJ Probable protein phosphatase 2C 8 OS=Oryza sativa subsp. japonica GN=Os01g0656200 PE=2 SV=1	_	_	_	_	_	PF00481.18|PP2C|Protein phosphatase 2C|Glyma.01G225100.1|m.3399:47-312
Glyma.01G225800	42.3283956881928	17.517061909134	1.27238242794882	1.84117738839217e-76	3.24073609889601e-75	up	yes	41.5727862105374	42.344255738514	43.068145115527	16.838777918294	18.350692382393	17.3617154267151	Gm01	56552801	56556585	+	Glyma.01G225800	--	GO:0006012|galactose metabolic process	--	GO:0003978|UDP-glucose 4-epimerase activity	ko:K01784|galE,GALE	ko00052|Galactose metabolism; ko00520|Amino sugar and nucleotide sugar metabolism; ko01100|Metabolic pathways	1176	XP_003517510.1	XP_003517510.1 UDP-glucose 4-epimerase GEPI48 [Glycine max]	sp|O65781|GALE2_CYATE	sp|O65781|GALE2_CYATE UDP-glucose 4-epimerase GEPI48 OS=Cyamopsis tetragonoloba PE=2 SV=1	_	_	_	_	_	PF16363.2|GDP_Man_Dehyd|GDP-mannose 4,6 dehydratase|Glyma.01G225800.1|m.3414:49-372;PF01370.18|Epimerase|NAD dependent epimerase/dehydratase family|Glyma.01G225800.1|m.3414:48-310;PF01073.16|3Beta_HSD|3-beta hydroxysteroid dehydrogenase/isomerase family|Glyma.01G225800.1|m.3414:49-206;PF02719.12|Polysacc_synt_2|Polysaccharide biosynthesis protein|Glyma.01G225800.1|m.3414:48-229;PF04321.14|RmlD_su…
Glyma.01G225900	2.24836428010345	5.1316598605166	-1.1869559584196	1.30806146505608e-27	9.27700899995015e-27	down	yes	2.24071345289702	2.33529931433808	2.16908007307526	4.87788966515719	5.20755962563462	5.309530290758	Gm01	56558506	56563857	+	Glyma.01G225900	--	GO:0000266|mitochondrial fission; GO:0007049|cell cycle; GO:0051301|cell division	GO:0005737|cytoplasm; GO:0005874|microtubule; GO:0009524|phragmoplast	GO:0003924|GTPase activity; GO:0005525|GTP binding; GO:0008017|microtubule binding	--	--	1833	KHN25640.1	KHN25640.1 Dynamin-related protein 5A [Glycine soja]	sp|Q39828|SDL5A_SOYBN	sp|Q39828|SDL5A_SOYBN Dynamin-related protein 5A OS=Glycine max PE=2 SV=1	_	_	_	_	_	PF01031.17|Dynamin_M|Dynamin central region|Glyma.01G225900.1|m.3415:222-489;PF00350.20|Dynamin_N|Dynamin family|Glyma.01G225900.1|m.3415:37-213;PF02212.15|GED|Dynamin GTPase effector domain|Glyma.01G225900.1|m.3415:514-606
Glyma.01G226700	0.973507158980794	2.04058738215535	-1.0600297637941	6.35512438078613e-10	2.11455571440309e-09	down	yes	1.0579193872234	0.704817043447921	1.15778504627106	2.09720398673416	1.86393062622056	2.16062753351132	Gm01	56605684	56615098	+	Glyma.01G226700	--	GO:0015979|photosynthesis; GO:0015995|chlorophyll biosynthetic process	GO:0009507|chloroplast	GO:0005524|ATP binding; GO:0016851|magnesium chelatase activity	ko:K03404|chlD,bchD	ko00860|Porphyrin and chlorophyll metabolism; ko01100|Metabolic pathways; ko01110|Biosynthesis of secondary metabolites	2253	XP_003517516.1	XP_003517516.1 magnesium-chelatase subunit ChlD, chloroplastic isoform X1 [Glycine max]	sp|O22437|CHLD_PEA	sp|O22437|CHLD_PEA Magnesium-chelatase subunit ChlD, chloroplastic OS=Pisum sativum GN=CHLD PE=2 SV=1	_	_	_	_	_	PF13519.3|VWA_2|von Willebrand factor type A domain|Glyma.01G226700.1|m.3427:548-653;PF01078.18|Mg_chelatase|Magnesium chelatase, subunit ChlI|Glyma.01G226700.1|m.3427:196-264;PF00092.25|VWA|von Willebrand factor type A domain|Glyma.01G226700.1|m.3427:548-682;PF00158.23|Sigma54_activat|Sigma-54 interaction domain|Glyma.01G226700.1|m.3427:169-260
Glyma.01G227100	0.232329481930824	0.525106509714744	-1.14285614532347	1.22804531612226e-05	2.82088193514155e-05	down	yes	0.224945355558271	0.218071593974416	0.253971496259786	0.598318418624936	0.483784642212151	0.493216468307145	Gm01	56658544	56663670	-	Glyma.01G227100	--	--	--	--	ko:K09527|DNAJC7	--	2319	XP_003516725.1	XP_003516725.1 dnaJ homolog subfamily C member 7 homolog [Glycine max]	_	_	_	_	_	_	_	PF00226.28|DnaJ|DnaJ domain|Glyma.01G227100.1|m.3433:655-737
Glyma.01G227200	2.48924691196746	5.10506479532246	-1.03325907662398	7.36185261997849e-24	4.65090210334969e-23	down	yes	2.4656566643134	2.54067915325751	2.46140491833147	5.08914422652563	5.139896071961	5.08615408748075	Gm01	56668413	56672747	-	Glyma.01G227200	--	--	--	GO:0003677|DNA binding; GO:0003723|RNA binding; GO:0046872|metal ion binding	--	--	1941	XP_003517520.1	XP_003517520.1 zinc finger CCCH domain-containing protein 55 [Glycine max]	sp|Q94CJ8|C3H55_ARATH	sp|Q94CJ8|C3H55_ARATH Zinc finger CCCH domain-containing protein 55 OS=Arabidopsis thaliana GN=At5g12440 PE=2 SV=3	_	_	_	_	_	PF00076.19|RRM_1|RNA recognition motif. (a.k.a. RRM, RBD, or RNP domain)|Glyma.01G227200.1|m.3435:348-394;PF00642.21|zf-CCCH|Zinc finger C-x8-C-x5-C-x3-H type (and similar)|Glyma.01G227200.1|m.3435:216-239
Glyma.01G229000	59.407435041373	17.2559587081469	1.78295588423062	7.34522077535797e-113	2.02003061271666e-111	up	yes	60.2294351389778	61.7458333074617	56.2470366776794	18.3953414388914	17.3108134985117	16.0617211870377	Gm01	56784623	56788869	+	Glyma.01G229000	--	GO:0007264|small GTPase mediated signal transduction; GO:0015031|protein transport; GO:0016192|vesicle-mediated transport	GO:0005794|Golgi apparatus	GO:0005525|GTP binding	ko:K07977|ARF	--	741	NP_001237005.1	NP_001237005.1 uncharacterized protein LOC100305554 [Glycine max]	sp|P91924|ARF_DUGJA	sp|P91924|ARF_DUGJA ADP-ribosylation factor OS=Dugesia japonica PE=2 SV=3	_	_	_	_	_	PF00025.18|Arf|ADP-ribosylation factor family|Glyma.01G229000.2|m.3461:68-229;PF08477.10|Roc|Ras of Complex, Roc, domain of DAPkinase|Glyma.01G229000.2|m.3461:72-182;PF00071.19|Ras|Ras family|Glyma.01G229000.2|m.3461:72-185;PF09439.7|SRPRB|Signal recognition particle receptor beta subunit|Glyma.01G229000.2|m.3461:70-192;PF04670.9|Gtr1_RagA|Gtr1/RagA G protein conserved region|Glyma.01G229000.2|m.…
Glyma.01G229200	0.383838265224391	0.876807662761471	-1.17101794642545	1.24755012379054e-08	3.77671640300636e-08	down	yes	0.422939807283808	0.306553895795805	0.422021092593559	0.894195214478395	0.952326811711314	0.783900962094703	Gm01	56797089	56808177	+	Glyma.01G229200	--	GO:0015969|guanosine tetraphosphate metabolic process	GO:0009507|chloroplast	GO:0005524|ATP binding; GO:0005525|GTP binding; GO:0008728|GTP diphosphokinase activity; GO:0016301|kinase activity	--	--	2640	XP_006573827.1	XP_006573827.1 uncharacterized protein LOC100795418 isoform X1 [Glycine max]	sp|Q7XAP4|RSH2_ORYSJ	sp|Q7XAP4|RSH2_ORYSJ Probable GTP diphosphokinase RSH2, chloroplastic OS=Oryza sativa subsp. japonica GN=RSH2 PE=2 SV=1	_	_	_	_	_	PF13328.3|HD_4|HD domain|Glyma.01G229200.10|m.3466:154-321;PF04607.14|RelA_SpoT|Region found in RelA / SpoT proteins|Glyma.01G229200.10|m.3466:469-588;PF01966.19|HD|HD domain|Glyma.01G229200.10|m.3466:173-289;PF02824.18|TGS|TGS domain|Glyma.01G229200.10|m.3466:826-877
Glyma.01G230900	773.228533294018	213.202041983871	1.85862461184957	1.0789214797904e-155	4.50901622097221e-154	up	yes	792.897926185817	812.268944541253	714.518729154983	198.885432255767	222.661604034951	218.059089660896	Gm01	56909308	56912185	+	Glyma.01G230900	--	GO:0006122|mitochondrial electron transport, ubiquinol to cytochrome c; GO:0006123|mitochondrial electron transport, cytochrome c to oxygen	GO:0005758|mitochondrial intermembrane space; GO:0070469|respirasome	GO:0005507|copper ion binding; GO:0009055|electron transfer activity; GO:0020037|heme binding	ko:K08738|CYC	ko00920|Sulfur metabolism; ko01100|Metabolic pathways; ko01120|Microbial metabolism in diverse environments; ko01524|Platinum drug resistance; ko02020|Two-component system; ko04115|p53 signaling pathway; ko04210|Apoptosis; ko04214|Apoptosis - fly; ko04215|Apoptosis - multiple species; ko04932|Non-alcoholic fatty liver disease (NAFLD); ko05010|Alzheimer's disease; ko05012|Parkinson's disease; ko05…	342	NP_001235212.1	NP_001235212.1 uncharacterized protein LOC100305937 [Glycine max]	sp|Q9T0G2|CYC2_ARATH	sp|Q9T0G2|CYC2_ARATH Cytochrome c-2 OS=Arabidopsis thaliana GN=CYTC-2 PE=1 SV=1	_	_	_	_	_	PF00034.18|Cytochrom_C|Cytochrome c|Glyma.01G230900.1|m.3506:13-109;PF13442.3|Cytochrome_CBB3|Cytochrome C oxidase, cbb3-type, subunit III|Glyma.01G230900.1|m.3506:11-107
Glyma.01G235600	1381.54705467578	577.177061024721	1.25918427891736	5.91164647774297e-112	1.60231715100047e-110	up	yes	1359.46345580297	1372.71113546112	1412.46657276326	596.831890230838	578.806695860577	555.892596982747	Gm01	57234445	57236135	-	Glyma.01G235600	--	GO:0009611|response to wounding; GO:0031408|oxylipin biosynthetic process; GO:0055114|oxidation-reduction process	GO:0005622|intracellular; GO:0005737|cytoplasm	GO:0010181|FMN binding; GO:0016629|12-oxophytodienoate reductase activity	ko:K05894|OPR	ko00592|alpha-Linolenic acid metabolism; ko01100|Metabolic pathways; ko01110|Biosynthesis of secondary metabolites	1209	XP_003517567.2	XP_003517567.2 12-oxophytodienoate reductase 2 [Glycine max]	sp|Q8GYB8|OPR2_ARATH	sp|Q8GYB8|OPR2_ARATH 12-oxophytodienoate reductase 2 OS=Arabidopsis thaliana GN=OPR2 PE=1 SV=2	_	_	_	_	_	PF00724.17|Oxidored_FMN|NADH:flavin oxidoreductase / NADH oxidase family|Glyma.01G235600.1|m.3602:36-370
Glyma.01G235900	2.02175102216516	4.45322728587674	-1.13536365634636	1.96317524082441e-06	4.89360779641523e-06	down	yes	1.42703888134164	1.83101317880446	2.80720100634938	4.45976734571663	3.88493504257029	5.01497946934331	Gm01	57247070	57248287	+	Glyma.01G235900	--	GO:0006306|DNA methylation; GO:0044030|regulation of DNA methylation; GO:0070918|production of small RNA involved in gene silencing by RNA	GO:0000419|RNA polymerase V complex; GO:0005634|nucleus; GO:0005654|nucleoplasm	GO:0003677|DNA binding; GO:0043621|protein self-association	--	--	498	NP_001237231.1	NP_001237231.1 uncharacterized protein LOC100500129 [Glycine max]	sp|Q9LUJ3|RDM1_ARATH	sp|Q9LUJ3|RDM1_ARATH Protein RDM1 OS=Arabidopsis thaliana GN=RDM1 PE=1 SV=1	_	_	_	_	_	PF09187.7|DUF1950|Domain of unknown function(DUF1950)|Glyma.01G235900.2|m.3606:42-159
Glyma.01G236100	116.957104482377	44.7348529294529	1.38630920557063	2.0143314200628e-109	5.3065666593387e-108	up	yes	116.199604896365	113.567124248995	121.104584301771	42.6417236149545	45.4880777350315	46.0747574383727	Gm01	57252616	57255247	-	Glyma.01G236100	--	GO:0009658|chloroplast organization; GO:0035556|intracellular signal transduction	GO:0005829|cytosol	GO:0004674|protein serine/threonine kinase activity; GO:0004712|protein serine/threonine/tyrosine kinase activity; GO:0005524|ATP binding	--	--	1164	XP_003517568.1	XP_003517568.1 serine/threonine-protein kinase STY13 [Glycine max]	sp|Q8RWL6|STY17_ARATH	sp|Q8RWL6|STY17_ARATH Serine/threonine-protein kinase STY17 OS=Arabidopsis thaliana GN=STY17 PE=1 SV=1	_	_	_	_	_	PF07714.14|Pkinase_Tyr|Protein tyrosine kinase|Glyma.01G236100.1|m.3609:84-358;PF00069.22|Pkinase|Protein kinase domain|Glyma.01G236100.1|m.3609:88-356
Glyma.01G236200	5.05990996687282	0.89817094157371	2.48092434639606	7.25177514174174e-21	4.14578206805142e-20	up	yes	5.45691215176958	4.1919816094385	5.53083613941038	1.1690163897412	0.895324910571784	0.630171524408146	Gm01	57262585	57263240	+	Glyma.01G236200	--	--	--	--	--	--	429	XP_006573875.1	XP_006573875.1 uncharacterized protein LOC102664619 [Glycine max]	_	_	_	_	_	_	_	_
Glyma.01G236300	1.67955085145801	3.40744319481319	-1.01627758452436	7.72975301366346e-13	3.0978195553315e-12	down	yes	1.29105257942839	1.78724419403754	1.96035578090809	3.63020290590308	3.33601427687458	3.25611240166191	Gm01	57267985	57272644	+	Glyma.01G236300	--	GO:0006355|regulation of transcription, DNA-templated; GO:0007275|multicellular organism development	GO:0005634|nucleus	GO:0003700|DNA-binding transcription factor activity; GO:0043565|sequence-specific DNA binding; GO:0046872|metal ion binding	--	--	2337	KRH77831.1	KRH77831.1 hypothetical protein GLYMA_01G236300 [Glycine max]	sp|F4JIF5|TCX2_ARATH	sp|F4JIF5|TCX2_ARATH Protein tesmin/TSO1-like CXC 2 OS=Arabidopsis thaliana GN=TCX2 PE=1 SV=1	_	_	_	_	_	PF03638.12|TCR|Tesmin/TSO1-like CXC domain, cysteine-rich domain|Glyma.01G236300.3|m.3612:490-525;PF03638.12|TCR|Tesmin/TSO1-like CXC domain, cysteine-rich domain|Glyma.01G236300.3|m.3612:575-611
Glyma.01G236500	112.552241833254	12.4708963396816	3.1729295142822	9.35090263039298e-176	4.67237824860434e-174	up	yes	132.191548898524	115.410434166714	90.0547424345251	12.0433828280757	12.2881650310774	13.0811411598917	Gm01	57294868	57295425	+	Glyma.01G236500	--	--	--	--	--	--	558	NP_001237983.1	NP_001237983.1 uncharacterized protein LOC100527055 [Glycine max]	_	_	_	_	_	_	_	PF13302.4|Acetyltransf_3|Acetyltransferase (GNAT) domain|Glyma.01G236500.1|m.3615:14-152;PF13420.4|Acetyltransf_4|Acetyltransferase (GNAT) domain|Glyma.01G236500.1|m.3615:16-171;PF00583.22|Acetyltransf_1|Acetyltransferase (GNAT) family|Glyma.01G236500.1|m.3615:69-152
Glyma.01G236700	9.79779218909611	2.34186803808393	2.06012129734448	5.63843059344603e-38	5.13489590468164e-37	up	yes	10.2064942901323	8.96143535805713	10.2254469190989	2.40209917477648	2.44027911514735	2.18322582432797	Gm01	57302998	57303510	+	Glyma.01G236700	--	--	--	--	--	--	513	XP_014632886.1	XP_014632886.1 uncharacterized protein LOC100809953 [Glycine max]	_	_	_	_	_	_	_	PF13302.4|Acetyltransf_3|Acetyltransferase (GNAT) domain|Glyma.01G236700.1|m.3617:5-140;PF13420.4|Acetyltransf_4|Acetyltransferase (GNAT) domain|Glyma.01G236700.1|m.3617:8-155;PF00583.22|Acetyltransf_1|Acetyltransferase (GNAT) family|Glyma.01G236700.1|m.3617:62-140
Glyma.01G238800	424.08984556099	95.5087407784999	2.15054823474356	9.81853645421935e-153	3.99867411284145e-151	up	yes	455.93900284053	445.558210113158	370.772323729283	87.5618501891243	101.719777250463	97.2445948959123	Gm01	57417984	57423241	+	Glyma.01G238800	--	GO:0009414|response to water deprivation; GO:0009651|response to salt stress; GO:0009737|response to abscisic acid; GO:0015749|monosaccharide transmembrane transport; GO:0046323|glucose import	GO:0005886|plasma membrane; GO:0009506|plasmodesma; GO:0016021|integral component of membrane	GO:0005358|high-affinity glucose:proton symporter activity; GO:0009679|hexose:proton symporter activity; GO:0015145|monosaccharide transmembrane transporter activity	--	--	1569	XP_003517581.1	XP_003517581.1 sugar transport protein 13 [Glycine max]	sp|Q94AZ2|STP13_ARATH	sp|Q94AZ2|STP13_ARATH Sugar transport protein 13 OS=Arabidopsis thaliana GN=STP13 PE=1 SV=2	_	_	_	_	_	PF00083.21|Sugar_tr|Sugar (and other) transporter|Glyma.01G238800.1|m.3641:27-486;PF07690.13|MFS_1|Major Facilitator Superfamily|Glyma.01G238800.1|m.3641:70-435
Glyma.01G238900	6.26234007477218	2.96460520206871	1.07630557925128	1.99880428515e-10	6.88678342727468e-10	up	yes	6.08195901524673	5.76083504890582	6.94422616016399	3.06103297127498	3.24859859100857	2.58418404392259	Gm01	57425177	57426463	+	Glyma.01G238900	--	GO:0055114|oxidation-reduction process	--	GO:0009055|electron transfer activity; GO:0046872|metal ion binding	--	--	543	XP_003517582.1	XP_003517582.1 mavicyanin [Glycine max]	sp|P80728|MAVI_CUCPE	sp|P80728|MAVI_CUCPE Mavicyanin OS=Cucurbita pepo PE=1 SV=1	_	_	_	_	_	PF02298.14|Cu_bind_like|Plastocyanin-like domain|Glyma.01G238900.1|m.3642:34-117
Glyma.01G239600	2913.25598580097	1397.71430808705	1.05955760115526	6.03430744517732e-44	6.24738658939905e-43	up	yes	2769.39585891851	2838.10301028074	3132.26908820367	1261.60614098492	1392.54960994079	1538.98717333545	Gm01	57468108	57469067	+	Glyma.01G239600	--	GO:0009056|catabolic process; GO:0009717|isoflavonoid biosynthetic process; GO:0009813|flavonoid biosynthetic process; GO:0046287|isoflavonoid metabolic process	--	GO:0033987|2-hydroxyisoflavanone dehydratase activity; GO:0052689|carboxylic ester hydrolase activity	ko:K13258|HIDH	ko00943|Isoflavonoid biosynthesis; ko01110|Biosynthesis of secondary metabolites	960	NP_001237228.1	NP_001237228.1 2-hydroxyisoflavanone dehydratase [Glycine max]	sp|Q5NUF3|HIDH_SOYBN	sp|Q5NUF3|HIDH_SOYBN 2-hydroxyisoflavanone dehydratase OS=Glycine max GN=HIDH PE=1 SV=1	_	_	_	_	_	PF07859.10|Abhydrolase_3|alpha/beta hydrolase fold|Glyma.01G239600.1|m.3655:74-298;PF00135.25|COesterase|Carboxylesterase family|Glyma.01G239600.1|m.3655:58-113
Glyma.01G240800	5.52589630565894	1.24187256815311	2.14472920621622	3.35410216643149e-70	5.40874384201975e-69	up	yes	5.66710915457853	5.52451758450045	5.38606217789783	1.25612060307804	1.38150017551336	1.08799692586792	Gm01	57550539	57553028	+	Glyma.01G240800	--	GO:0006468|protein phosphorylation; GO:0042742|defense response to bacterium	GO:0005886|plasma membrane; GO:0016021|integral component of membrane	GO:0004674|protein serine/threonine kinase activity; GO:0005524|ATP binding	ko:K04733|IRAK4	ko04064|NF-kappa B signaling pathway; ko04620|Toll-like receptor signaling pathway; ko04621|NOD-like receptor signaling pathway; ko04624|Toll and Imd signaling pathway; ko04722|Neurotrophin signaling pathway; ko05133|Pertussis; ko05140|Leishmaniasis; ko05142|Chagas disease (American trypanosomiasis); ko05145|Toxoplasmosis; ko05152|Tuberculosis; ko05162|Measles; ko05164|Influenza A	1905	XP_006573897.1	XP_006573897.1 cysteine-rich receptor-like protein kinase 10 [Glycine max]	sp|Q9M0X5|CRK25_ARATH	sp|Q9M0X5|CRK25_ARATH Cysteine-rich receptor-like protein kinase 25 OS=Arabidopsis thaliana GN=CRK25 PE=3 SV=1	_	_	_	_	_	PF07714.14|Pkinase_Tyr|Protein tyrosine kinase|Glyma.01G240800.1|m.3674:324-589;PF00069.22|Pkinase|Protein kinase domain|Glyma.01G240800.1|m.3674:321-521;PF01657.14|Stress-antifung|Salt stress response/antifungal|Glyma.01G240800.1|m.3674:35-128;PF01657.14|Stress-antifung|Salt stress response/antifungal|Glyma.01G240800.1|m.3674:147-240
Glyma.01G241200	26.5461000167778	8.29083561940677	1.67771481000271	6.28232219363387e-62	8.89921319079574e-61	up	yes	28.9160008734185	27.8253849700449	22.8969142068699	7.40551007608375	8.38952601387635	9.0774707682602	Gm01	57576316	57577563	-	Glyma.01G241200	--	--	--	--	--	--	1248	XP_014632983.1	XP_014632983.1 LOW QUALITY PROTEIN: uncharacterized protein LOC100816033 [Glycine max]	_	_	_	_	_	_	_	PF06219.9|DUF1005|Protein of unknown function (DUF1005)|Glyma.01G241200.1|m.3680:1-414
Glyma.01G241700	128.008545689088	31.8640206791795	2.00589990322255	1.47373439984601e-89	3.08758960975611e-88	up	yes	140.349019605818	128.052245736205	115.624371725241	34.9535900532618	29.1699066543079	31.4685653299687	Gm01	57655426	57655623	+	Glyma.01G241700	--	--	--	--	--	--	198	XP_006573900.1	XP_006573900.1 uncharacterized protein LOC102670513 [Glycine max]	_	_	_	_	_	_	_	_
Glyma.01G242800	2.88077659556807	8.85671051083865	-1.61694185471205	8.6992848297735e-64	1.26715084548284e-62	down	yes	3.07253932325402	2.60238592368814	2.96740453976205	8.78862787593587	8.87266574448913	8.90883791209094	Gm01	57705274	57708689	+	Glyma.01G242800	--	GO:0015031|protein transport	GO:0000139|Golgi membrane; GO:0016021|integral component of membrane; GO:0030665|clathrin-coated vesicle membrane; GO:0031902|late endosome membrane	GO:0005509|calcium ion binding	--	--	1932	XP_003517598.2	XP_003517598.2 vacuolar-sorting receptor 1 [Glycine max]	sp|P93484|VSR1_PEA	sp|P93484|VSR1_PEA Vacuolar-sorting receptor 1 OS=Pisum sativum GN=BP80 PE=1 SV=1	_	_	_	_	_	PF02225.19|PA|PA domain|Glyma.01G242800.1|m.3704:109-179;PF12662.4|cEGF|Complement Clr-like EGF-like|Glyma.01G242800.1|m.3704:515-535
Glyma.01G243400	72.2461617698426	29.2797425231306	1.3027251101908	3.01485812277411e-39	2.83038532790516e-38	up	yes	67.4054133982882	74.2148123355021	75.1182595757375	23.9489235024487	31.1802687496856	32.7100353172574	Gm01	57733631	57735021	+	Glyma.01G243400	--	--	--	--	--	--	636	XP_003517601.1	XP_003517601.1 classical arabinogalactan protein 9 [Glycine max]	_	_	_	_	_	_	_	_
Glyma.01G244200	20.140281295406	8.65498652858434	1.21753056718778	9.33396832814942e-40	8.85395943997275e-39	up	yes	20.7353732556978	20.1320263753212	19.553444255199	8.5059415650139	8.31250455558162	9.14651346515751	Gm01	57767934	57769115	-	Glyma.01G244200	--	GO:0019509|L-methionine salvage from methylthioadenosine; GO:0071281|cellular response to iron ion; GO:0071369|cellular response to ethylene stimulus; GO:0071732|cellular response to nitric oxide	GO:0005829|cytosol	GO:0005524|ATP binding; GO:0042802|identical protein binding; GO:0046522|S-methyl-5-thioribose kinase activity	ko:K00899|mtnK	ko00270|Cysteine and methionine metabolism; ko01100|Metabolic pathways	753	KHN30422.1	KHN30422.1 Methylthioribose kinase [Glycine soja]	sp|Q9C6D2|MTK_ARATH	sp|Q9C6D2|MTK_ARATH Methylthioribose kinase OS=Arabidopsis thaliana GN=MTK PE=1 SV=1	_	_	_	_	_	PF01636.20|APH|Phosphotransferase enzyme family|Glyma.01G244200.2|m.3720:43-249
Glyma.01G245300	0.415346467017299	0.847115630454491	-1.01085137544292	2.3425075618516e-05	5.22027875379455e-05	down	yes	0.416396322427523	0.412200591225434	0.417442487398941	0.723676812696932	0.80628368146828	1.01138639719826	Gm01	57872097	57873878	-	Glyma.01G245300	--	GO:0009451|RNA modification	GO:0043231|intracellular membrane-bounded organelle	GO:0003723|RNA binding; GO:0004519|endonuclease activity; GO:0008270|zinc ion binding	--	--	1782	KRH77980.1	KRH77980.1 hypothetical protein GLYMA_01G245300 [Glycine max]	sp|Q9SMZ2|PP347_ARATH	sp|Q9SMZ2|PP347_ARATH Pentatricopeptide repeat-containing protein At4g33170 OS=Arabidopsis thaliana GN=PCMP-H53 PE=3 SV=1	_	_	_	_	_	PF13041.3|PPR_2|PPR repeat family|Glyma.01G245300.1|m.3776:102-149;PF13041.3|PPR_2|PPR repeat family|Glyma.01G245300.1|m.3776:305-353;PF13041.3|PPR_2|PPR repeat family|Glyma.01G245300.1|m.3776:410-456;PF01535.17|PPR|PPR repeat|Glyma.01G245300.1|m.3776:76-103;PF01535.17|PPR|PPR repeat|Glyma.01G245300.1|m.3776:104-134;PF01535.17|PPR|PPR repeat|Glyma.01G245300.1|m.3776:180-200;PF01535.17|PPR|PPR rep…
Glyma.02G000400	58.6632430349103	18.1233804857252	1.69405483380728	1.36910844239761e-124	4.32386384345334e-123	up	yes	58.3873722642372	57.9546220477273	59.6477347927663	16.5185590680934	18.2328558480487	19.6187265410334	Gm02	40293	43840	+	Glyma.02G000400	--	GO:0002237|response to molecule of bacterial origin; GO:0006486|protein glycosylation; GO:0006952|defense response; GO:0009877|nodulation; GO:1900150|regulation of defense response to fungus; GO:1902290|positive regulation of defense response to oomycetes	GO:0005775|vacuolar lumen; GO:0005886|plasma membrane; GO:0016021|integral component of membrane	GO:0004713|protein tyrosine kinase activity; GO:0005524|ATP binding	ko:K04733|IRAK4	ko04064|NF-kappa B signaling pathway; ko04620|Toll-like receptor signaling pathway; ko04621|NOD-like receptor signaling pathway; ko04624|Toll and Imd signaling pathway; ko04722|Neurotrophin signaling pathway; ko05133|Pertussis; ko05140|Leishmaniasis; ko05142|Chagas disease (American trypanosomiasis); ko05145|Toxoplasmosis; ko05152|Tuberculosis; ko05162|Measles; ko05164|Influenza A	1878	XP_003518770.1	XP_003518770.1 serine/threonine receptor-like kinase NFP [Glycine max]	sp|Q0GXS4|NFP_MEDTR	sp|Q0GXS4|NFP_MEDTR Serine/threonine receptor-like kinase NFP OS=Medicago truncatula GN=NFP PE=1 SV=1	_	_	_	_	_	PF00069.22|Pkinase|Protein kinase domain|Glyma.02G000400.1|m.3794:363-599;PF07714.14|Pkinase_Tyr|Protein tyrosine kinase|Glyma.02G000400.1|m.3794:368-600;PF01476.17|LysM|LysM domain|Glyma.02G000400.1|m.3794:187-214
Glyma.02G000800	16.4459307994399	2.13756104670396	2.93783658496177	1.57560593870112e-106	4.02138465362015e-105	up	yes	14.2999737658344	17.0507519918913	17.987066640594	2.16679428113842	1.89097959093257	2.3549092680409	Gm02	89347	90433	+	Glyma.02G000800	--	GO:0006351|transcription, DNA-templated; GO:0006355|regulation of transcription, DNA-templated	GO:0005634|nucleus	GO:0003677|DNA binding; GO:0003700|DNA-binding transcription factor activity; GO:0046983|protein dimerization activity	--	--	795	XP_006574490.1	XP_006574490.1 transcription factor bHLH92 [Glycine max]	sp|Q9FIX5|BH092_ARATH	sp|Q9FIX5|BH092_ARATH Transcription factor bHLH92 OS=Arabidopsis thaliana GN=BHLH92 PE=1 SV=1	_	_	_	_	_	_
Glyma.02G001100	4.15564659291791	18.7640010593748	-2.17212379217729	4.83721045450202e-92	1.04994760436299e-90	down	yes	3.99105548010003	4.39586901870345	4.08001527995024	15.8343633039013	19.9160052329412	20.5416346412819	Gm02	133207	134719	-	Glyma.02G001100	--	--	--	GO:0016747|transferase activity, transferring acyl groups other than amino-acyl groups	ko:K19861|BEBT,AMAT	--	1380	XP_003518844.1	XP_003518844.1 benzyl alcohol O-benzoyltransferase [Glycine max]	sp|Q8GT20|BEBT_TOBAC	sp|Q8GT20|BEBT_TOBAC Benzyl alcohol O-benzoyltransferase OS=Nicotiana tabacum GN=HSR201 PE=1 SV=1	_	_	_	_	_	PF02458.12|Transferase|Transferase family|Glyma.02G001100.1|m.3808:9-433
Glyma.02G001900	46.7681756352987	22.0884064102635	1.08189326137191	4.07437682708806e-60	5.58809182612091e-59	up	yes	46.5696767292401	46.7003725864868	47.0344775901692	20.9210443570604	21.7502008206972	23.5939740530329	Gm02	233070	236328	+	Glyma.02G001900	--	--	--	--	--	--	1728	XP_003519114.1	XP_003519114.1 uncharacterized protein LOC100810326 isoform X2 [Glycine max]	_	_	_	_	_	_	_	_
Glyma.02G002000	0.295798475567827	0.843640919550156	-1.48104811911196	1.65742904967459e-05	3.75133282250373e-05	down	yes	0.344314613812081	0.294523437675912	0.248557375215488	0.583148873487179	0.937353513178298	1.01042037198499	Gm02	238003	242555	+	Glyma.02G002000	--	GO:0010189|vitamin E biosynthetic process; GO:0010236|plastoquinone biosynthetic process	GO:0009507|chloroplast; GO:0009536|plastid; GO:0009706|chloroplast inner membrane; GO:0009941|chloroplast envelope; GO:0016021|integral component of membrane	GO:0008757|S-adenosylmethionine-dependent methyltransferase activity; GO:0051741|2-methyl-6-phytyl-1,4-benzoquinone methyltransferase activity; GO:0102550|2-methyl-6-geranylgeranyl-1,4-benzoquinol methyltransferase activity	ko:K12502|VTE3,APG1	ko00130|Ubiquinone and other terpenoid-quinone biosynthesis; ko01100|Metabolic pathways; ko01110|Biosynthesis of secondary metabolites	1032	XP_003519158.1	XP_003519158.1 2-methyl-6-phytyl-1,4-hydroquinone methyltransferase, chloroplastic [Glycine max]	sp|Q9LY74|BQMT_ARATH	sp|Q9LY74|BQMT_ARATH 2-methyl-6-phytyl-1,4-hydroquinone methyltransferase, chloroplastic OS=Arabidopsis thaliana GN=VTE3 PE=1 SV=1	_	_	_	_	_	PF08241.9|Methyltransf_11|Methyltransferase domain|Glyma.02G002000.2|m.3818:121-215;PF13649.3|Methyltransf_25|Methyltransferase domain|Glyma.02G002000.2|m.3818:120-212;PF01209.15|Ubie_methyltran|ubiE/COQ5 methyltransferase family|Glyma.02G002000.2|m.3818:116-229;PF13847.3|Methyltransf_31|Methyltransferase domain|Glyma.02G002000.2|m.3818:116-219;PF08242.9|Methyltransf_12|Methyltransferase domain|G…
Glyma.02G002100	162.895147279354	57.7615345526162	1.49560146732002	1.20744982061602e-91	2.60315093331863e-90	up	yes	158.563921544852	153.79129694961	176.330223343599	60.0354615714697	55.9293682117129	57.3197738746661	Gm02	247536	249694	+	Glyma.02G002100	--	--	--	GO:0005509|calcium ion binding	ko:K13448|CML	ko04626|Plant-pathogen interaction	453	KHN15388.1	KHN15388.1 Calmodulin-like protein 8 [Glycine soja]	sp|Q7DMN9|CALM5_SOLTU	sp|Q7DMN9|CALM5_SOLTU Calmodulin-5/6/7/8 OS=Solanum tuberosum GN=PCM5 PE=1 SV=3	_	_	_	_	_	PF00036.29|EF-hand_1|EF hand|Glyma.02G002100.1|m.3819:12-40;PF00036.29|EF-hand_1|EF hand|Glyma.02G002100.1|m.3819:48-75;PF00036.29|EF-hand_1|EF hand|Glyma.02G002100.1|m.3819:85-112;PF00036.29|EF-hand_1|EF hand|Glyma.02G002100.1|m.3819:121-148;PF13499.3|EF-hand_7|EF-hand domain pair|Glyma.02G002100.1|m.3819:12-73;PF13499.3|EF-hand_7|EF-hand domain pair|Glyma.02G002100.1|m.3819:83-146;PF13405.3|EF-…
Glyma.02G002900	1.05303610296992	2.58776198497718	-1.28907865794268	4.10216667061928e-18	2.10541841546702e-17	down	yes	1.09072864694915	1.14641444590571	0.921965216054895	2.63991752312255	2.40882765254652	2.71454077926248	Gm02	328904	333545	-	Glyma.02G002900	--	GO:0032259|methylation	GO:0000139|Golgi membrane; GO:0005737|cytoplasm; GO:0005768|endosome; GO:0005774|vacuolar membrane; GO:0005794|Golgi apparatus; GO:0005802|trans-Golgi network; GO:0016021|integral component of membrane	GO:0008757|S-adenosylmethionine-dependent methyltransferase activity	--	--	1878	XP_003519467.1	XP_003519467.1 probable methyltransferase PMT3 [Glycine max]	sp|Q940J9|PMT8_ARATH	sp|Q940J9|PMT8_ARATH Probable methyltransferase PMT8 OS=Arabidopsis thaliana GN=At1g04430 PE=2 SV=1	_	_	_	_	_	PF03141.13|Methyltransf_29|Putative S-adenosyl-L-methionine-dependent methyltransferase|Glyma.02G002900.1|m.3831:101-612;PF08241.9|Methyltransf_11|Methyltransferase domain|Glyma.02G002900.1|m.3831:228-322
Glyma.02G003000	1.76068037040091	5.27359142948051	-1.5772150985319	1.97701387938443e-18	1.02724289918414e-17	down	yes	1.67418310793607	1.88533126123933	1.72252674202734	5.19361067908322	4.85700081385876	5.77016279549956	Gm02	340429	343611	+	Glyma.02G003000	--	--	--	--	--	--	618	XP_006574354.1	XP_006574354.1 uncharacterized protein LOC100526876 isoform X1 [Glycine max]	_	_	_	_	_	_	_	_
Glyma.02G005600	223.337860522836	23.0619107095013	3.27508304350347	2.99108483420362e-245	2.72086460601958e-243	up	yes	199.895995345562	207.395254477253	262.722331745693	25.1610138923187	21.079114253733	22.9456039824523	Gm02	605074	606821	-	Glyma.02G005600	--	GO:0006351|transcription, DNA-templated; GO:0006357|regulation of transcription by RNA polymerase II; GO:0009409|response to cold; GO:0009651|response to salt stress; GO:0009723|response to ethylene; GO:0009733|response to auxin; GO:0009751|response to salicylic acid; GO:0009753|response to jasmonic acid; GO:0030154|cell differentiation; GO:0045893|positive regulation of transcription, DNA-templa…	GO:0005634|nucleus	GO:0000981|DNA-binding transcription factor activity, RNA polymerase II-specific; GO:0001135|RNA polymerase II transcription regulator recruiting activity; GO:0003700|DNA-binding transcription factor activity; GO:0043565|sequence-specific DNA binding; GO:0044212|transcription regulatory region DNA binding	ko:K09422|MYBP	--	795	XP_003518022.1	XP_003518022.1 transcription factor MYB13 [Glycine max]	sp|Q9SJX8|MYB14_ARATH	sp|Q9SJX8|MYB14_ARATH Transcription factor MYB14 OS=Arabidopsis thaliana GN=MYB14 PE=2 SV=1	_	_	_	_	_	PF00249.28|Myb_DNA-binding|Myb-like DNA-binding domain|Glyma.02G005600.1|m.3866:14-61;PF00249.28|Myb_DNA-binding|Myb-like DNA-binding domain|Glyma.02G005600.1|m.3866:67-112;PF13921.3|Myb_DNA-bind_6|Myb-like DNA-binding domain|Glyma.02G005600.1|m.3866:17-75;PF13921.3|Myb_DNA-bind_6|Myb-like DNA-binding domain|Glyma.02G005600.1|m.3866:70-118
Glyma.02G006200	43.4503094490123	6.20685250032076	2.80544219160198	2.99487061242113e-149	1.17473247891885e-147	up	yes	48.3613107399999	43.9739854863341	38.015632120703	5.73620297123009	6.53174307943101	6.35261145030117	Gm02	670103	670714	-	Glyma.02G006200	--	GO:0006351|transcription, DNA-templated; GO:0006952|defense response; GO:0009867|jasmonic acid mediated signaling pathway; GO:0009873|ethylene-activated signaling pathway	GO:0005634|nucleus	GO:0003677|DNA binding; GO:0003700|DNA-binding transcription factor activity	ko:K14516|ERF1	ko04016|MAPK signaling pathway - plant; ko04075|Plant hormone signal transduction	612	XP_003519719.1	XP_003519719.1 ethylene-responsive transcription factor 1B [Glycine max]	sp|Q8LDC8|ERF92_ARATH	sp|Q8LDC8|ERF92_ARATH Ethylene-responsive transcription factor 1B OS=Arabidopsis thaliana GN=ERF1B PE=1 SV=2	_	_	_	_	_	PF00847.17|AP2|AP2 domain|Glyma.02G006200.1|m.3875:62-112
Glyma.02G006300	5.84681888300959	1.01543670147511	2.51387884168885	2.20855924988381e-26	1.5112963628277e-25	up	yes	4.98842724863002	5.59536440176407	6.95666499863467	1.2717870613668	1.03816877094791	0.736354272110618	Gm02	687613	688119	-	Glyma.02G006300	--	GO:0006351|transcription, DNA-templated; GO:0009873|ethylene-activated signaling pathway	GO:0005634|nucleus	GO:0003677|DNA binding; GO:0003700|DNA-binding transcription factor activity	--	--	507	XP_006574514.1	XP_006574514.1 ethylene-responsive transcription factor ERF096 [Glycine max]	sp|Q9LTC6|ERF95_ARATH	sp|Q9LTC6|ERF95_ARATH Ethylene-responsive transcription factor ERF095 OS=Arabidopsis thaliana GN=ERF095 PE=1 SV=1	_	_	_	_	_	PF00847.17|AP2|AP2 domain|Glyma.02G006300.1|m.3876:21-71
Glyma.02G006400	19.4197225499701	5.88018295011864	1.72188094963491	6.13433275823993e-55	7.72330877909474e-54	up	yes	16.6366797186576	19.8491805256776	21.7733074055752	6.10811063639776	5.71460467611867	5.81783353783949	Gm02	690783	692700	-	Glyma.02G006400	--	GO:0010099|regulation of photomorphogenesis; GO:0055121|response to high fluence blue light stimulus by blue high-fluence system; GO:0080022|primary root development; GO:1904667|negative regulation of ubiquitin protein ligase activity	GO:0016607|nuclear speck	--	--	--	936	XP_014619551.1	XP_014619551.1 protein COP1 SUPPRESSOR 2 isoform X1 [Glycine max]	sp|F4HVZ5|CSU2_ARATH	sp|F4HVZ5|CSU2_ARATH Protein COP1 SUPPRESSOR 2 OS=Arabidopsis thaliana GN=CSU2 PE=1 SV=1	_	_	_	_	_	PF07052.8|Hep_59|Hepatocellular carcinoma-associated antigen 59|Glyma.02G006400.2|m.3877:99-218
Glyma.02G006600	1.91756336610359	4.11060336860926	-1.09607731512346	6.91064408393411e-12	2.6183689920011e-11	down	yes	2.20631403517231	2.08059771329626	1.46577834984219	4.08257104762883	3.80481505867415	4.4444239995248	Gm02	701809	706099	+	Glyma.02G006600	--	GO:0071555|cell wall organization	GO:0005576|extracellular region; GO:0009505|plant-type cell wall	GO:0052793|pectin acetylesterase activity	ko:K19882|NOTUM	ko04310|Wnt signaling pathway	1260	XP_003518126.1	XP_003518126.1 pectin acetylesterase 6 [Glycine max]	sp|Q84JS1|PAE6_ARATH	sp|Q84JS1|PAE6_ARATH Pectin acetylesterase 6 OS=Arabidopsis thaliana GN=PAE6 PE=2 SV=1	_	_	_	_	_	PF03283.10|PAE|Pectinacetylesterase|Glyma.02G006600.1|m.3881:48-396
Glyma.02G006800	3.91513256128267	1.81335656948234	1.106144660591	5.782736508347e-11	2.06690914558392e-10	up	yes	3.88407370983148	3.94977370326907	3.91155027074746	2.32774389959896	1.29721106881226	1.81511474003581	Gm02	714208	715754	-	Glyma.02G006800	--	GO:0001944|vasculature development; GO:0006351|transcription, DNA-templated; GO:0006357|regulation of transcription by RNA polymerase II; GO:0009733|response to auxin; GO:0010089|xylem development; GO:0010119|regulation of stomatal movement; GO:0010214|seed coat development; GO:0030154|cell differentiation; GO:0048364|root development	GO:0005634|nucleus	GO:0000981|DNA-binding transcription factor activity, RNA polymerase II-specific; GO:0001135|RNA polymerase II transcription regulator recruiting activity; GO:0003700|DNA-binding transcription factor activity; GO:0043565|sequence-specific DNA binding; GO:0044212|transcription regulatory region DNA binding	ko:K09422|MYBP	--	1305	XP_003519722.1	XP_003519722.1 transcription factor MYB61 [Glycine max]	sp|Q8VZQ2|MYB61_ARATH	sp|Q8VZQ2|MYB61_ARATH Transcription factor MYB61 OS=Arabidopsis thaliana GN=MYB61 PE=2 SV=1	_	_	_	_	_	PF00249.28|Myb_DNA-binding|Myb-like DNA-binding domain|Glyma.02G006800.1|m.3883:14-61;PF00249.28|Myb_DNA-binding|Myb-like DNA-binding domain|Glyma.02G006800.1|m.3883:67-111;PF13921.3|Myb_DNA-bind_6|Myb-like DNA-binding domain|Glyma.02G006800.1|m.3883:17-76;PF13921.3|Myb_DNA-bind_6|Myb-like DNA-binding domain|Glyma.02G006800.1|m.3883:70-121
Glyma.02G007100	0.886069869928341	0.21574644333494	1.98890797097771	4.66742292350369e-14	1.99900934305231e-13	up	yes	0.690322689230555	0.836535215539358	1.13135170501511	0.287534466048145	0.160574576352548	0.199130287604127	Gm02	746448	752264	-	Glyma.02G007100	--	--	--	--	--	--	2379	XP_006574518.1	XP_006574518.1 meiosis-specific protein ASY3 [Glycine max]	_	_	_	_	_	_	_	_
Glyma.02G008000	214.144385824324	93.2291226169993	1.19964388969985	3.46184670180876e-104	8.60181348965384e-103	up	yes	213.667716358592	211.154098426812	217.611342687568	91.7020920649098	90.8871478089407	97.0981279771475	Gm02	822869	828098	-	Glyma.02G008000	--	GO:0010540|basipetal auxin transport	GO:0005886|plasma membrane; GO:0009506|plasmodesma; GO:0016021|integral component of membrane	GO:0005524|ATP binding; GO:0010329|auxin efflux transmembrane transporter activity; GO:0042626|ATPase-coupled transmembrane transporter activity	ko:K05658|ABCB1,CD243	ko02010|ABC transporters; ko04976|Bile secretion; ko05206|MicroRNAs in cancer	3849	XP_003518599.1	XP_003518599.1 ABC transporter B family member 4 isoform X1 [Glycine max]	sp|Q9FWX7|AB11B_ARATH	sp|Q9FWX7|AB11B_ARATH ABC transporter B family member 11 OS=Arabidopsis thaliana GN=ABCB11 PE=2 SV=1	_	_	_	_	_	PF00664.20|ABC_membrane|ABC transporter transmembrane region|Glyma.02G008000.1|m.3917:60-333;PF00664.20|ABC_membrane|ABC transporter transmembrane region|Glyma.02G008000.1|m.3917:716-987;PF00005.24|ABC_tran|ABC transporter|Glyma.02G008000.1|m.3917:401-549;PF00005.24|ABC_tran|ABC transporter|Glyma.02G008000.1|m.3917:1056-1205
Glyma.02G008900	31.1137816236044	5.88400900193914	2.4006961933126	6.44345248542785e-194	3.76111507143009e-192	up	yes	31.2648137597969	30.9853548069548	31.0911763040614	5.63492169886487	5.95402243119632	6.06308287575623	Gm02	886026	887412	+	Glyma.02G008900	--	GO:0006979|response to oxidative stress; GO:0042744|hydrogen peroxide catabolic process	GO:0005576|extracellular region	GO:0004601|peroxidase activity; GO:0020037|heme binding; GO:0046872|metal ion binding	ko:K00430|E1.11.1.7	ko00940|Phenylpropanoid biosynthesis; ko01100|Metabolic pathways; ko01110|Biosynthesis of secondary metabolites	996	XP_006574525.1	XP_006574525.1 peroxidase 5 isoform X1 [Glycine max]	sp|A7QEU4|PER5_VITVI	sp|A7QEU4|PER5_VITVI Peroxidase 5 OS=Vitis vinifera GN=GSVIVT00037159001 PE=1 SV=2	_	_	_	_	_	PF00141.20|peroxidase|Peroxidase|Glyma.02G008900.2|m.3937:51-293
Glyma.02G009100	38.7263716170718	16.0795811363773	1.26756205644794	3.51894309360142e-51	4.17681539165799e-50	up	yes	41.8915943414263	40.2690941348305	34.0184263749585	16.1695284618309	16.3637562487283	15.7054586985727	Gm02	893426	895685	-	Glyma.02G009100	--	--	--	GO:0004722|protein serine/threonine phosphatase activity; GO:0046872|metal ion binding	ko:K14803|PTC2_3	--	1191	XP_003518652.1	XP_003518652.1 probable protein phosphatase 2C 49 [Glycine max]	sp|Q3EAF9|P2C49_ARATH	sp|Q3EAF9|P2C49_ARATH Probable protein phosphatase 2C 49 OS=Arabidopsis thaliana GN=At3g62260 PE=2 SV=1	_	_	_	_	_	PF00481.18|PP2C|Protein phosphatase 2C|Glyma.02G009100.1|m.3941:95-347
Glyma.02G009400	3.89633959110315	11.3546401226177	-1.5406627218316	1.25387080494498e-18	6.5695505302081e-18	down	yes	3.1859055568615	3.71636554263993	4.78674767380802	11.2262685046575	11.064447351634	11.7732045115617	Gm02	922155	922505	+	Glyma.02G009400	--	--	--	--	--	--	351	NP_001238003.1	NP_001238003.1 NPR1 interacting domain-containing protein [Glycine max]	_	_	_	_	_	_	_	PF15699.2|NPR1_interact|NPR1 interacting|Glyma.02G009400.1|m.3947:19-107
Glyma.02G009751	247.261089542786	29.5900526804276	3.06242192388316	5.27467624714669e-281	6.30768306723396e-279	up	yes	224.872801149521	241.269606605969	275.640860872867	30.5600132005831	28.5719929794617	29.6381518612379	Gm02	945648	946971	+	Glyma.02G009751	--	--	--	--	--	--	354	_	_	_	_	_	_	_	_	_	_
Glyma.02G009800	69.5670487966398	22.7749855850047	1.61052802858472	3.91785817396507e-114	1.09442951563019e-112	up	yes	71.7819533040333	70.9568273392359	65.9623657466501	22.5088443121597	23.6368571502067	22.1792552926477	Gm02	950017	951099	+	Glyma.02G009800	--	GO:0006351|transcription, DNA-templated; GO:0009651|response to salt stress; GO:0009737|response to abscisic acid; GO:1902074|response to salt	GO:0005634|nucleus	GO:0003700|DNA-binding transcription factor activity; GO:0043565|sequence-specific DNA binding	ko:K09422|MYBP	--	783	NP_001235761.1	NP_001235761.1 MYB transcription factor MYB76 [Glycine max]	sp|Q9FGY3|MYB78_ARATH	sp|Q9FGY3|MYB78_ARATH Transcription factor MYB78 OS=Arabidopsis thaliana GN=MYB78 PE=2 SV=1	_	_	_	_	_	PF00249.28|Myb_DNA-binding|Myb-like DNA-binding domain|Glyma.02G009800.1|m.3953:19-66;PF00249.28|Myb_DNA-binding|Myb-like DNA-binding domain|Glyma.02G009800.1|m.3953:72-115;PF13921.3|Myb_DNA-bind_6|Myb-like DNA-binding domain|Glyma.02G009800.1|m.3953:22-79;PF13921.3|Myb_DNA-bind_6|Myb-like DNA-binding domain|Glyma.02G009800.1|m.3953:76-118
Glyma.02G010600	6.37881401255234	0.30285299119824	4.35199133846967	1.51094859326561e-129	4.97864578270151e-128	up	yes	6.10265960883519	5.99817816417909	7.03560426464273	0.223350613415096	0.307029885399916	0.378178474779709	Gm02	1007199	1009481	-	Glyma.02G010600	--	GO:0010143|cutin biosynthetic process; GO:0016024|CDP-diacylglycerol biosynthetic process; GO:0016311|dephosphorylation	GO:0016020|membrane; GO:0016021|integral component of membrane	GO:0004366|glycerol-3-phosphate O-acyltransferase activity; GO:0016791|phosphatase activity; GO:0090447|glycerol-3-phosphate 2-O-acyltransferase activity; GO:0102420|sn-1-glycerol-3-phosphate C16:0-DCA-CoA acyl transferase activity	ko:K13508|GPAT	ko00561|Glycerolipid metabolism; ko00564|Glycerophospholipid metabolism; ko01100|Metabolic pathways; ko01110|Biosynthesis of secondary metabolites	1668	XP_003518722.1	XP_003518722.1 probable glycerol-3-phosphate acyltransferase 3 [Glycine max]	sp|Q9FZ22|GPAT2_ARATH	sp|Q9FZ22|GPAT2_ARATH Probable glycerol-3-phosphate acyltransferase 2 OS=Arabidopsis thaliana GN=GPAT2 PE=2 SV=1	_	_	_	_	_	PF01553.18|Acyltransferase|Acyltransferase|Glyma.02G010600.1|m.3969:335-435
Glyma.02G010700	13.3322454004649	6.05863203071265	1.13655823068353	1.70619720755291e-27	1.20444772584472e-26	up	yes	13.399780152466	13.5053050197365	13.0916510291922	6.08429028168682	6.197926939712	5.89367887073914	Gm02	1016449	1018745	-	Glyma.02G010700	--	--	--	--	--	--	723	XP_003519739.1	XP_003519739.1 uncharacterized protein LOC100791238 [Glycine max]	_	_	_	_	_	_	_	_
Glyma.02G012700	362.544113043092	94.4512502463475	1.94040180517625	4.80322139296937e-171	2.29928119724316e-169	up	yes	356.911937816085	367.130010028306	363.590391284884	86.2593813662235	94.9645709837389	102.12979838908	Gm02	1132240	1132689	-	Glyma.02G012700	--	GO:0006351|transcription, DNA-templated; GO:0006971|hypotonic response; GO:0009267|cellular response to starvation; GO:0045893|positive regulation of transcription, DNA-templated; GO:2000693|positive regulation of seed maturation	GO:0005634|nucleus	GO:0003700|DNA-binding transcription factor activity; GO:0043565|sequence-specific DNA binding; GO:0045735|nutrient reservoir activity; GO:0046982|protein heterodimerization activity	--	--	450	NP_001237948.2	NP_001237948.2 bZIP transcription factor bZIP60 [Glycine max]	sp|Q9LZP8|BZP53_ARATH	sp|Q9LZP8|BZP53_ARATH bZIP transcription factor 53 OS=Arabidopsis thaliana GN=BZIP53 PE=1 SV=1	_	_	_	_	_	PF00170.18|bZIP_1|bZIP transcription factor|Glyma.02G012700.1|m.3996:23-78;PF07716.12|bZIP_2|Basic region leucine zipper|Glyma.02G012700.1|m.3996:22-64
Glyma.02G013000	25.2128484446015	3.03667203965028	3.04942509608387	5.91497057250323e-157	2.49154479431999e-155	up	yes	24.7530502014002	24.2602808029922	26.625214329412	3.32524915201248	3.14126262966825	2.6435043372701	Gm02	1170125	1172828	-	Glyma.02G013000	--	GO:0008299|isoprenoid biosynthetic process; GO:0009414|response to water deprivation; GO:0010025|wax biosynthetic process; GO:0010143|cutin biosynthetic process; GO:0010345|suberin biosynthetic process; GO:0030433|ubiquitin-dependent ERAD pathway; GO:0042335|cuticle development; GO:1900490|positive regulation of hydroxymethylglutaryl-CoA reductase (NADPH) activity	GO:0030176|integral component of endoplasmic reticulum membrane	GO:0004842|ubiquitin-protein transferase activity; GO:0008270|zinc ion binding; GO:0061630|ubiquitin protein ligase activity	--	--	711	XP_006574535.1	XP_006574535.1 uncharacterized protein LOC100797029 [Glycine max]	sp|F4JKK0|SUD1_ARATH	sp|F4JKK0|SUD1_ARATH Probable E3 ubiquitin ligase SUD1 OS=Arabidopsis thaliana GN=SUD1 PE=1 SV=1	_	_	_	_	_	PF12428.5|DUF3675|Protein of unknown function (DUF3675)|Glyma.02G013000.1|m.4002:82-194;PF12906.4|RINGv|RING-variant domain|Glyma.02G013000.1|m.4002:29-76
Glyma.02G013700	6.35749358784521	3.0836990898844	1.04139272249567	1.81663404710477e-23	1.13620584701289e-22	up	yes	6.32987296541037	6.9999099960544	5.74269780207087	2.86576017827985	3.1410923484578	3.24424474291554	Gm02	1240556	1243779	-	Glyma.02G013700	--	--	--	--	--	--	2115	KRH69235.1	KRH69235.1 hypothetical protein GLYMA_02G013700 [Glycine max]	_	_	_	_	_	_	_	PF01764.22|Lipase_3|Lipase (class 3)|Glyma.02G013700.1|m.4013:350-486
Glyma.02G015600	19.3118125731173	8.41809768072065	1.19695149924611	1.27490495303082e-44	1.33551313140817e-43	up	yes	18.1516694860437	19.5985110051725	20.1852572281357	9.10214033232891	8.05916042999658	8.09299227983645	Gm02	1387831	1391134	-	Glyma.02G015600	--	GO:0005975|carbohydrate metabolic process	GO:0016021|integral component of membrane	GO:0004650|polygalacturonase activity	--	--	1368	XP_003519755.1	XP_003519755.1 probable polygalacturonase [Glycine max]	sp|A7PZL3|PGLR_VITVI	sp|A7PZL3|PGLR_VITVI Probable polygalacturonase OS=Vitis vinifera GN=GSVIVT00026920001 PE=1 SV=1	_	_	_	_	_	PF00295.14|Glyco_hydro_28|Glycosyl hydrolases family 28|Glyma.02G015600.1|m.4040:136-417;PF12708.4|Pectate_lyase_3|Pectate lyase superfamily protein|Glyma.02G015600.1|m.4040:40-98
Glyma.02G015900	274.942607563238	121.195694900275	1.18172548269222	2.95325645610589e-75	5.13866623362425e-74	up	yes	264.774039402554	267.976228849903	292.077554437256	119.810302289118	125.961052546369	117.815729865337	Gm02	1425680	1427390	-	Glyma.02G015900	--	GO:0006412|translation	GO:0005730|nucleolus; GO:0005829|cytosol; GO:0005886|plasma membrane; GO:0009506|plasmodesma; GO:0016020|membrane; GO:0022625|cytosolic large ribosomal subunit; GO:0022626|cytosolic ribosome; GO:0042788|polysomal ribosome	GO:0003729|mRNA binding; GO:0003735|structural constituent of ribosome	ko:K02885|RP-L19e,RPL19	ko03010|Ribosome	639	XP_006574542.1	XP_006574542.1 60S ribosomal protein L19-3 [Glycine max]	sp|Q9SRX2|RL191_ARATH	sp|Q9SRX2|RL191_ARATH 60S ribosomal protein L19-1 OS=Arabidopsis thaliana GN=RPL19A PE=2 SV=1	_	_	_	_	_	PF01280.17|Ribosomal_L19e|Ribosomal protein L19e|Glyma.02G015900.1|m.4043:4-146
Glyma.02G016100	242.324453384954	50.1088965660579	2.27357297418872	9.05369416250299e-290	1.17510325575024e-287	up	yes	238.404595963531	243.136110264267	245.432653927065	47.0803457860261	50.7116127549738	52.5347311571737	Gm02	1435189	1436191	-	Glyma.02G016100	--	GO:0006351|transcription, DNA-templated; GO:0008219|cell death; GO:0009723|response to ethylene; GO:0009735|response to cytokinin; GO:0009753|response to jasmonic acid; GO:0009873|ethylene-activated signaling pathway; GO:0010286|heat acclimation; GO:0045893|positive regulation of transcription, DNA-templated; GO:0051707|response to other organism	GO:0005634|nucleus; GO:0005737|cytoplasm; GO:0005886|plasma membrane	GO:0003677|DNA binding; GO:0003700|DNA-binding transcription factor activity; GO:0043565|sequence-specific DNA binding	ko:K09286|EREBP	--	903	NP_001241423.1	NP_001241423.1 uncharacterized protein LOC100819416 [Glycine max]	sp|P42736|RAP23_ARATH	sp|P42736|RAP23_ARATH Ethylene-responsive transcription factor RAP2-3 OS=Arabidopsis thaliana GN=RAP2-3 PE=1 SV=2	_	_	_	_	_	PF00847.17|AP2|AP2 domain|Glyma.02G016100.1|m.4045:75-123
Glyma.02G016600	1.49570401831062	0.601046770911138	1.30108348554698	2.15036370289561e-09	6.89208619451456e-09	up	yes	1.13816123988083	1.83642983431737	1.51252098073367	0.543149492273257	0.624835990203159	0.635154830256999	Gm02	1478789	1481097	+	Glyma.02G016600	--	GO:0009409|response to cold; GO:0009620|response to fungus; GO:0009741|response to brassinosteroid; GO:0042545|cell wall modification; GO:0045490|pectin catabolic process	GO:0005576|extracellular region; GO:0005618|cell wall; GO:0071944|cell periphery	GO:0030599|pectinesterase activity; GO:0045330|aspartyl esterase activity; GO:0046910|pectinesterase inhibitor activity	ko:K01051|E3.1.1.11	ko00040|Pentose and glucuronate interconversions; ko01100|Metabolic pathways	1662	XP_003518980.1	XP_003518980.1 probable pectinesterase/pectinesterase inhibitor 41 [Glycine max]	sp|Q8RXK7|PME41_ARATH	sp|Q8RXK7|PME41_ARATH Probable pectinesterase/pectinesterase inhibitor 41 OS=Arabidopsis thaliana GN=PME41 PE=2 SV=2	_	_	_	_	_	PF01095.16|Pectinesterase|Pectinesterase|Glyma.02G016600.1|m.4050:240-538;PF04043.12|PMEI|Plant invertase/pectin methylesterase inhibitor|Glyma.02G016600.1|m.4050:31-175
Glyma.02G017100	25.5196178743291	7.6961933570153	1.72808165334315	5.39852965698224e-39	5.04742762570384e-38	up	yes	24.3151993349931	27.8448606279526	24.3987936600416	6.99554252273701	8.33425904408796	7.75877850422093	Gm02	1503382	1504557	-	Glyma.02G017100	--	GO:0006950|response to stress	--	--	--	--	297	NP_001237596.1	NP_001237596.1 indole-3-acetic acid-induced protein ARG2-like [Glycine max]	sp|P32292|ARG2_VIGRR	sp|P32292|ARG2_VIGRR Indole-3-acetic acid-induced protein ARG2 OS=Vigna radiata var. radiata GN=ARG2 PE=2 SV=1	_	_	_	_	_	_
Glyma.02G018450	9.93623194819705	4.43021318677094	1.16352112951095	3.93174303675731e-18	2.01924760206891e-17	up	yes	10.9507897992877	9.45249496714938	9.40541107815408	4.29864026741978	3.9172267021313	5.07477259076175	Gm02	1584558	1585247	+	Glyma.02G018450	--	GO:0009585|red, far-red light phototransduction; GO:0010099|regulation of photomorphogenesis; GO:0048366|leaf development; GO:0048573|photoperiodism, flowering	GO:0005634|nucleus	GO:0004842|ubiquitin-protein transferase activity	--	--	690	XP_003519011.1	XP_003519011.1 phytochrome A-associated F-box protein-like [Glycine max]	sp|Q8LEA8|EID1_ARATH	sp|Q8LEA8|EID1_ARATH Phytochrome A-associated F-box protein OS=Arabidopsis thaliana GN=EID1 PE=1 SV=2	_	_	_	_	_	_
Glyma.02G019100	0.724721960775626	1.77931011567783	-1.28413314846662	1.50025320708759e-06	3.78309782412729e-06	down	yes	0.55314772218936	0.869971820972879	0.751046339164638	1.90405237070395	2.11463376025438	1.31924421607516	Gm02	1665666	1667591	+	Glyma.02G019100	--	GO:0006351|transcription, DNA-templated; GO:0009744|response to sucrose; GO:0009965|leaf morphogenesis; GO:0048826|cotyledon morphogenesis; GO:0080022|primary root development	GO:0005634|nucleus	GO:0003700|DNA-binding transcription factor activity; GO:0043565|sequence-specific DNA binding	ko:K09338|HD-ZIP	--	888	KRH69308.1	KRH69308.1 hypothetical protein GLYMA_02G019100 [Glycine max]	sp|Q8LC03|ATB13_ARATH	sp|Q8LC03|ATB13_ARATH Homeobox-leucine zipper protein ATHB-13 OS=Arabidopsis thaliana GN=ATHB-13 PE=2 SV=2	_	_	_	_	_	PF02183.15|HALZ|Homeobox associated leucine zipper|Glyma.02G019100.1|m.4082:143-183;PF00046.26|Homeobox|Homeobox domain|Glyma.02G019100.1|m.4082:88-141
Glyma.02G019300	7.86743739248835	16.4218917971137	-1.06070029845843	3.2086142692804e-21	1.86099627618263e-20	down	yes	7.09987781208226	7.2470615573588	9.255372808024	16.5503204094456	14.5164479901837	18.1989069917117	Gm02	1699105	1704610	+	Glyma.02G019300	--	GO:0006351|transcription, DNA-templated; GO:0006355|regulation of transcription, DNA-templated; GO:0006357|regulation of transcription by RNA polymerase II; GO:0009553|embryo sac development; GO:0009554|megasporogenesis; GO:0009629|response to gravity; GO:0009737|response to abscisic acid; GO:0010052|guard cell differentiation; GO:0010235|guard mother cell cytokinesis; GO:0010376|stomatal complex…	GO:0005634|nucleus	GO:0000981|DNA-binding transcription factor activity, RNA polymerase II-specific; GO:0001135|RNA polymerase II transcription regulator recruiting activity; GO:0003700|DNA-binding transcription factor activity; GO:0043565|sequence-specific DNA binding; GO:0044212|transcription regulatory region DNA binding	ko:K09422|MYBP	--	1419	XP_003519765.1	XP_003519765.1 transcription factor MYB88 [Glycine max]	sp|F4IRB4|MYB88_ARATH	sp|F4IRB4|MYB88_ARATH Transcription factor MYB88 OS=Arabidopsis thaliana GN=MYB88 PE=1 SV=1	_	_	_	_	_	PF00249.28|Myb_DNA-binding|Myb-like DNA-binding domain|Glyma.02G019300.2|m.4087:28-72;PF00249.28|Myb_DNA-binding|Myb-like DNA-binding domain|Glyma.02G019300.2|m.4087:78-121;PF13921.3|Myb_DNA-bind_6|Myb-like DNA-binding domain|Glyma.02G019300.2|m.4087:29-89;PF13921.3|Myb_DNA-bind_6|Myb-like DNA-binding domain|Glyma.02G019300.2|m.4087:81-128
Glyma.02G019600	0.386655228284475	2.20123006096149	-2.47889166366084	1.05035351292533e-16	5.06980155921284e-16	down	yes	0.237184935472051	0.395204499349521	0.527576250031854	2.15440126877776	2.23979390157698	2.20949501252972	Gm02	1746557	1747859	+	Glyma.02G019600	--	--	--	--	--	--	705	NP_001236014.2	NP_001236014.2 uncharacterized protein LOC100305993 precursor [Glycine max]	_	_	_	_	_	_	_	PF04832.9|SOUL|SOUL heme-binding protein|Glyma.02G019600.1|m.4090:44-223
Glyma.02G020000	0.749114363322843	1.93432345148257	-1.35687908673012	4.31492925583443e-05	9.33979907867517e-05	down	yes	0.887990168954801	0.772562568544222	0.586790352469506	1.99791559270055	2.26247802988595	1.54257673186121	Gm02	1806458	1808814	-	Glyma.02G020000	--	GO:0016567|protein ubiquitination	--	GO:0005524|ATP binding; GO:0016740|transferase activity	ko:K10573|UBE2A,UBC2,RAD6A	ko04120|Ubiquitin mediated proteolysis	459	NP_001235857.1	NP_001235857.1 uncharacterized protein LOC100499775 [Glycine max]	sp|P35130|UBC2_MEDSA	sp|P35130|UBC2_MEDSA Ubiquitin-conjugating enzyme E2 2 OS=Medicago sativa GN=UBC2 PE=2 SV=1	_	_	_	_	_	PF00179.23|UQ_con|Ubiquitin-conjugating enzyme|Glyma.02G020000.1|m.4096:8-144
Glyma.02G020300	10.6060651047272	4.21150719676354	1.33041904469759	2.1456452927386e-30	1.63660555546705e-29	up	yes	9.49598278092859	9.95883433469657	12.3633781985563	3.73434000065424	4.30250159012796	4.59767999950841	Gm02	1820749	1828692	-	Glyma.02G020300	--	GO:0006351|transcription, DNA-templated	GO:0005634|nucleus	GO:0003700|DNA-binding transcription factor activity; GO:0043565|sequence-specific DNA binding	--	--	1530	KRH69334.1	KRH69334.1 hypothetical protein GLYMA_02G020300, partial [Glycine max]	sp|Q8VWV6|WRK61_ARATH	sp|Q8VWV6|WRK61_ARATH Probable WRKY transcription factor 61 OS=Arabidopsis thaliana GN=WRKY61 PE=2 SV=1	_	_	_	_	_	PF03106.12|WRKY|WRKY DNA -binding domain|Glyma.02G020300.1|m.4104:193-251
Glyma.02G021400	19.3928525840023	5.88568106579487	1.71853838401901	1.22468650710606e-73	2.06894261827456e-72	up	yes	18.5956708337648	19.6071880652097	19.9756988530323	5.99113626121223	6.01412469287424	5.65178224329815	Gm02	1882806	1884976	-	Glyma.02G021400	--	--	GO:0005773|vacuole; GO:0005774|vacuolar membrane; GO:0005886|plasma membrane; GO:0009506|plasmodesma; GO:0009507|chloroplast	GO:0043424|protein histidine kinase binding	--	--	861	XP_003519076.1	XP_003519076.1 hypersensitive-induced response protein 1 [Glycine max]	sp|Q9CAR7|HIR2_ARATH	sp|Q9CAR7|HIR2_ARATH Hypersensitive-induced response protein 2 OS=Arabidopsis thaliana GN=HIR2 PE=1 SV=1	_	_	_	_	_	PF01145.22|Band_7|SPFH domain / Band 7 family|Glyma.02G021400.1|m.4115:9-182
Glyma.02G021600	66.647887590201	27.5729872396627	1.27299688940661	4.85091947182341e-82	9.23583827166664e-81	up	yes	68.9781970542743	67.6563157125062	63.3091500038224	28.5051677307623	26.8119472677514	27.4018467204744	Gm02	1895668	1899562	+	Glyma.02G021600	--	--	--	--	--	--	1128	XP_003519083.1	XP_003519083.1 uncharacterized protein LOC547714 [Glycine max]	_	_	_	_	_	_	_	PF07063.10|DUF1338|Domain of unknown function (DUF1338)|Glyma.02G021600.1|m.4117:80-365
Glyma.02G022300	7.27551338042045	17.9844409686902	-1.30444874109018	5.18301637460751e-32	4.1023433273387e-31	down	yes	6.78607693811746	6.55186965257657	8.48859355056733	19.5329992883718	18.0493936772527	16.3709299404461	Gm02	1994441	1996081	+	Glyma.02G022300	--	GO:0006351|transcription, DNA-templated	GO:0005634|nucleus	GO:0003700|DNA-binding transcription factor activity; GO:0043565|sequence-specific DNA binding	ko:K09338|HD-ZIP	--	1038	XP_006574472.1	XP_006574472.1 homeodomain-leucine zipper protein 57 isoform X1 [Glycine max]	sp|A2X980|HOX16_ORYSI	sp|A2X980|HOX16_ORYSI Homeobox-leucine zipper protein HOX16 OS=Oryza sativa subsp. indica GN=HOX16 PE=2 SV=1	_	_	_	_	_	PF02183.15|HALZ|Homeobox associated leucine zipper|Glyma.02G022300.1|m.4138:141-182;PF00046.26|Homeobox|Homeobox domain|Glyma.02G022300.1|m.4138:86-139;PF05920.8|Homeobox_KN|Homeobox KN domain|Glyma.02G022300.1|m.4138:110-137
Glyma.02G022400	0.735213381971825	1.69229408211489	-1.19175480684778	1.35775218038924e-07	3.78022927865784e-07	down	yes	0.915347793861768	0.592302661652663	0.697989690401045	1.83983752942286	1.69353785994398	1.54350685697783	Gm02	2019320	2022076	+	Glyma.02G022400	--	GO:0009411|response to UV; GO:0009649|entrainment of circadian clock; GO:0010224|response to UV-B; GO:0018298|protein-chromophore linkage	GO:0000785|chromatin; GO:0005634|nucleus; GO:0005829|cytosol	GO:0003682|chromatin binding; GO:0005085|guanyl-nucleotide exchange factor activity; GO:0009881|photoreceptor activity; GO:0042802|identical protein binding; GO:0042803|protein homodimerization activity	--	--	1176	KRH69375.1	KRH69375.1 hypothetical protein GLYMA_02G022400 [Glycine max]	sp|Q9FN03|UVR8_ARATH	sp|Q9FN03|UVR8_ARATH Ultraviolet-B receptor UVR8 OS=Arabidopsis thaliana GN=UVR8 PE=1 SV=1	_	_	_	_	_	PF00415.15|RCC1|Regulator of chromosome condensation (RCC1) repeat|Glyma.02G022400.6|m.4140:19-66;PF00415.15|RCC1|Regulator of chromosome condensation (RCC1) repeat|Glyma.02G022400.6|m.4140:70-118;PF00415.15|RCC1|Regulator of chromosome condensation (RCC1) repeat|Glyma.02G022400.6|m.4140:123-171;PF00415.15|RCC1|Regulator of chromosome condensation (RCC1) repeat|Glyma.02G022400.6|m.4140:179-228;PF…
Glyma.02G024200	81.8817285523425	15.7052591859798	2.3815516741065	1.9231151686623e-259	1.98715677088086e-257	up	yes	85.4777906955834	83.6282938867548	76.5391010746894	16.3003994636654	15.7879738788266	15.0274042154475	Gm02	2126403	2133835	-	Glyma.02G024200	--	--	--	--	--	--	1548	XP_006574563.1	XP_006574563.1 uncharacterized protein LOC100797561 [Glycine max]	_	_	_	_	_	_	_	PF04601.10|DUF569|Domain of unknown function (DUF569)|Glyma.02G024200.1|m.4155:1-146;PF04601.10|DUF569|Domain of unknown function (DUF569)|Glyma.02G024200.1|m.4155:219-360
Glyma.02G026900	11.0772510796471	3.00116284525278	1.88050907789806	2.49992258245455e-68	3.94562669971286e-67	up	yes	11.5263899462828	11.3501613620452	10.3552019306134	3.04975357582992	3.07785983622537	2.87587512370306	Gm02	2415767	2416903	+	Glyma.02G026900	--	GO:0000271|polysaccharide biosynthetic process; GO:0045489|pectin biosynthetic process; GO:0071555|cell wall organization	GO:0000139|Golgi membrane; GO:0005794|Golgi apparatus; GO:0016021|integral component of membrane	GO:0016757|transferase activity, transferring glycosyl groups; GO:0047262|polygalacturonate 4-alpha-galacturonosyltransferase activity	--	--	1137	XP_003519792.1	XP_003519792.1 probable galacturonosyltransferase-like 9 [Glycine max]	sp|O04536|GATL9_ARATH	sp|O04536|GATL9_ARATH Probable galacturonosyltransferase-like 9 OS=Arabidopsis thaliana GN=GATL9 PE=2 SV=1	_	_	_	_	_	PF01501.17|Glyco_transf_8|Glycosyl transferase family 8|Glyma.02G026900.1|m.4196:72-332
Glyma.02G027500	0.496078251869923	1.27450590250159	-1.34378113702549	4.38938953333435e-05	9.48939118490301e-05	down	yes	0.498769514347617	0.548186243043845	0.441278998218308	1.90838635623519	1.05785028587844	0.857281065391136	Gm02	2447734	2451619	+	Glyma.02G027500	--	--	--	--	--	--	882	KRH69444.1	KRH69444.1 hypothetical protein GLYMA_02G027500 [Glycine max]	_	_	_	_	_	_	_	_
Glyma.02G027800	38.2338084650972	5.7854933327289	2.72222282074117	1.05470881256944e-153	4.33966464903731e-152	up	yes	40.3003732629535	38.8044963293722	35.5965558029659	4.7636978402108	6.78841281122809	5.80436934674782	Gm02	2471130	2472269	+	Glyma.02G027800	--	--	GO:0005886|plasma membrane; GO:0031012|extracellular matrix; GO:0031225|anchored component of membrane	GO:0004222|metalloendopeptidase activity; GO:0008270|zinc ion binding	--	--	1140	XP_003519796.1	XP_003519796.1 metalloendoproteinase 3-MMP [Glycine max]	sp|Q5XF51|3MMP_ARATH	sp|Q5XF51|3MMP_ARATH Metalloendoproteinase 3-MMP OS=Arabidopsis thaliana GN=3MMP PE=1 SV=1	_	_	_	_	_	PF00413.21|Peptidase_M10|Matrixin|Glyma.02G027800.1|m.4212:177-332;PF01471.15|PG_binding_1|Putative peptidoglycan binding domain|Glyma.02G027800.1|m.4212:69-127
Glyma.02G028200	1.58606235500167	0.771971571647654	1.02932895107118	4.36943554963186e-06	1.05069820503235e-05	up	yes	1.73732602524788	1.34171788274582	1.6791431570113	0.641772305213403	0.931227019628113	0.742915390101446	Gm02	2539012	2540172	+	Glyma.02G028200	--	--	GO:0005886|plasma membrane; GO:0031012|extracellular matrix; GO:0031225|anchored component of membrane	GO:0004222|metalloendopeptidase activity; GO:0008270|zinc ion binding	--	--	1161	XP_003519371.1	XP_003519371.1 metalloendoproteinase 5-MMP [Glycine max]	sp|Q9ZUJ5|5MMP_ARATH	sp|Q9ZUJ5|5MMP_ARATH Metalloendoproteinase 5-MMP OS=Arabidopsis thaliana GN=5MMP PE=1 SV=1	_	_	_	_	_	PF00413.21|Peptidase_M10|Matrixin|Glyma.02G028200.1|m.4217:224-379;PF01471.15|PG_binding_1|Putative peptidoglycan binding domain|Glyma.02G028200.1|m.4217:142-194
Glyma.02G028400	901.157768124349	58.2470541161289	3.95129105824014	0	0	up	yes	817.110338289255	863.387486114862	1022.97547996893	59.0705837317798	56.2544063152675	59.4161723013395	Gm02	2559129	2559479	+	Glyma.02G028400	--	--	--	--	--	--	351	ACU20712.1	ACU20712.1 unknown [Glycine max]	_	_	_	_	_	_	_	_
Glyma.02G028600	19.5979472898345	9.59995114996466	1.02883750855076	1.6570574152599e-37	1.49500384887916e-36	up	yes	20.1941616522993	18.7127292328126	19.8869509843915	9.72896595264751	9.33367251148019	9.73721498576628	Gm02	2586587	2587723	+	Glyma.02G028600	--	--	GO:0005886|plasma membrane; GO:0031012|extracellular matrix; GO:0031225|anchored component of membrane	GO:0004222|metalloendopeptidase activity; GO:0008270|zinc ion binding	--	--	1137	KRH69458.1	KRH69458.1 hypothetical protein GLYMA_02G028600 [Glycine max]	sp|Q9ZUJ5|5MMP_ARATH	sp|Q9ZUJ5|5MMP_ARATH Metalloendoproteinase 5-MMP OS=Arabidopsis thaliana GN=5MMP PE=1 SV=1	_	_	_	_	_	PF00413.21|Peptidase_M10|Matrixin|Glyma.02G028600.1|m.4220:214-371;PF01471.15|PG_binding_1|Putative peptidoglycan binding domain|Glyma.02G028600.1|m.4220:132-184
Glyma.02G029700	30.7552457633836	2.87828464056874	3.41301668533112	1.55862794604519e-79	2.87329282270652e-78	up	yes	29.4949349965141	30.5073921709991	32.2634101226376	3.69364645200514	2.02321323001308	2.91799423968801	Gm02	2707353	2707577	-	Glyma.02G029700	--	--	--	--	--	--	225	KHN28674.1	KHN28674.1 hypothetical protein glysoja_025408 [Glycine soja]	_	_	_	_	_	_	_	_
Glyma.02G029900	45.9872113897387	8.47353976213466	2.43880813860824	4.56240392367356e-265	4.82360910195275e-263	up	yes	45.6199634964216	44.6848678409181	47.6568028318765	8.51206083382569	8.26390258628267	8.64465586629563	Gm02	2740081	2742121	+	Glyma.02G029900	--	GO:0019761|glucosinolate biosynthetic process; GO:0042742|defense response to bacterium; GO:0052544|defense response by callose deposition in cell wall	GO:0043231|intracellular membrane-bounded organelle	GO:0047251|thiohydroximate beta-D-glucosyltransferase activity; GO:0080043|quercetin 3-O-glucosyltransferase activity; GO:0080044|quercetin 7-O-glucosyltransferase activity; GO:0102659|UDP-glucose: 4-methylthiobutylhydroximate S-glucosyltransferase activity; GO:0103099|UDP-glucose:5-methylthiopentylhydroximate S-glucosyltransferase activity; GO:0103100|UDP-glucose: 6-methylthiohexylhydroximate S-…	ko:K11820|UGT74B1	ko00380|Tryptophan metabolism; ko00966|Glucosinolate biosynthesis; ko01110|Biosynthesis of secondary metabolites; ko01210|2-Oxocarboxylic acid metabolism	1446	XP_003519432.1	XP_003519432.1 UDP-glycosyltransferase 74B1 [Glycine max]	sp|O48676|U74B1_ARATH	sp|O48676|U74B1_ARATH UDP-glycosyltransferase 74B1 OS=Arabidopsis thaliana GN=UGT74B1 PE=1 SV=1	_	_	_	_	_	PF00201.15|UDPGT|UDP-glucoronosyl and UDP-glucosyl transferase|Glyma.02G029900.1|m.4236:274-440
Glyma.02G031800	0.317064119227004	0.969819060315631	-1.58294186014314	5.80349954084724e-08	1.66442052312684e-07	down	yes	0.385325131484294	0.276351186442334	0.289516039754384	0.743933229124566	0.974070985809767	1.19145296601256	Gm02	2901129	2902744	-	Glyma.02G031800	--	GO:0010411|xyloglucan metabolic process	GO:0000139|Golgi membrane; GO:0005794|Golgi apparatus; GO:0016021|integral component of membrane	GO:0016413|O-acetyltransferase activity	--	--	1329	XP_003519538.1	XP_003519538.1 protein ALTERED XYLOGLUCAN 4 isoform X1 [Glycine max]	sp|O04523|TBL27_ARATH	sp|O04523|TBL27_ARATH Protein ALTERED XYLOGLUCAN 4 OS=Arabidopsis thaliana GN=AXY4 PE=1 SV=1	_	_	_	_	_	PF13839.3|PC-Esterase|GDSL/SGNH-like Acyl-Esterase family found in Pmr5 and Cas1p|Glyma.02G031800.1|m.4260:141-430;PF14416.3|PMR5N|PMR5 N terminal Domain|Glyma.02G031800.1|m.4260:88-140
Glyma.02G032300	0.389543257660148	2.88861471896246	-2.85893997042032	1.62624870250341e-16	7.79062187880441e-16	down	yes	0.452422563603345	0.438597673422137	0.277609535954961	2.1710304380908	2.95599335553859	3.53882036325799	Gm02	2930722	2931511	+	Glyma.02G032300	--	GO:0006952|defense response; GO:0009607|response to biotic stimulus	GO:0016020|membrane	--	--	--	462	NP_001241124.1	NP_001241124.1 uncharacterized protein LOC100783267 [Glycine max]	sp|Q93VR4|ML423_ARATH	sp|Q93VR4|ML423_ARATH MLP-like protein 423 OS=Arabidopsis thaliana GN=MLP423 PE=2 SV=1	_	_	_	_	_	PF00407.16|Bet_v_1|Pathogenesis-related protein Bet v I family|Glyma.02G032300.1|m.4266:2-151;PF10604.6|Polyketide_cyc2|Polyketide cyclase / dehydrase and lipid transport|Glyma.02G032300.1|m.4266:7-126
Glyma.02G033400	2.36358139203337	6.2224513799671	-1.39273420133928	3.19711185719305e-35	2.74483959366273e-34	down	yes	2.30194374567514	2.45840445918894	2.33039597123604	6.26533842898438	5.83905288808921	6.5629628228277	Gm02	3066995	3069804	-	Glyma.02G033400	--	--	--	--	--	--	1530	XP_006574601.1	XP_006574601.1 uncharacterized protein LOC100797570 [Glycine max]	_	_	_	_	_	_	_	_
Glyma.02G033500	12.7939359434719	6.36178088078563	1.00681880440735	2.96516799793647e-39	2.78455438253275e-38	up	yes	13.8127807966783	12.2215907517991	12.3474362819384	6.338374260569	6.32011146625675	6.42685691553113	Gm02	3079911	3082685	-	Glyma.02G033500	--	GO:0005992|trehalose biosynthetic process; GO:0070413|trehalose metabolism in response to stress	GO:0005737|cytoplasm	GO:0016757|transferase activity, transferring glycosyl groups; GO:0016791|phosphatase activity	ko:K16055|TPS	ko00500|Starch and sucrose metabolism; ko01100|Metabolic pathways	2583	XP_003519705.1	XP_003519705.1 probable alpha,alpha-trehalose-phosphate synthase [UDP-forming] 9 [Glycine max]	sp|Q9LRA7|TPS9_ARATH	sp|Q9LRA7|TPS9_ARATH Probable alpha,alpha-trehalose-phosphate synthase [UDP-forming] 9 OS=Arabidopsis thaliana GN=TPS9 PE=2 SV=1	_	_	_	_	_	PF00982.18|Glyco_transf_20|Glycosyltransferase family 20|Glyma.02G033500.1|m.4286:59-544;PF02358.13|Trehalose_PPase|Trehalose-phosphatase|Glyma.02G033500.1|m.4286:594-828
Glyma.02G033600	39.1164754701305	11.9797718604973	1.70634094985928	2.28183579484074e-133	7.75071649930533e-132	up	yes	36.7927881484446	40.364114300036	40.1925239619109	12.0091299207849	11.7947915034884	12.1353941572185	Gm02	3093934	3097866	-	Glyma.02G033600	--	--	GO:0005886|plasma membrane; GO:0016021|integral component of membrane	GO:0015079|potassium ion transmembrane transporter activity	ko:K03549|kup	--	1779	KHN00344.1	KHN00344.1 Potassium transporter 6 [Glycine soja]	sp|Q8W4I4|POT6_ARATH	sp|Q8W4I4|POT6_ARATH Potassium transporter 6 OS=Arabidopsis thaliana GN=POT6 PE=2 SV=1	_	_	_	_	_	PF02705.13|K_trans|K+ potassium transporter|Glyma.02G033600.2|m.4292:9-418
Glyma.02G034000	182.952655925492	68.6053875900843	1.41494515893753	8.33026056195124e-125	2.64127993527846e-123	up	yes	180.311337084989	177.912882079643	190.633748611845	65.9036391616147	70.1889902235006	69.7235333851377	Gm02	3138705	3142714	+	Glyma.02G034000	--	--	GO:0005759|mitochondrial matrix	GO:0004029|aldehyde dehydrogenase (NAD) activity	ko:K00128|ALDH	ko00010|Glycolysis / Gluconeogenesis; ko00053|Ascorbate and aldarate metabolism; ko00071|Fatty acid degradation; ko00280|Valine, leucine and isoleucine degradation; ko00310|Lysine degradation; ko00330|Arginine and proline metabolism; ko00340|Histidine metabolism; ko00380|Tryptophan metabolism; ko00410|beta-Alanine metabolism; ko00561|Glycerolipid metabolism; ko00620|Pyruvate metabolism; ko00625|C…	1620	NP_001354106.1	NP_001354106.1 aldehyde dehydrogenase family 2 member B2 [Glycine max]	sp|Q8S528|AL2B7_ARATH	sp|Q8S528|AL2B7_ARATH Aldehyde dehydrogenase family 2 member B7, mitochondrial OS=Arabidopsis thaliana GN=ALDH2B7 PE=1 SV=2	_	_	_	_	_	PF00171.19|Aldedh|Aldehyde dehydrogenase family|Glyma.02G034000.1|m.4298:68-529
Glyma.02G034200	2.62835402123307	0.538477831237657	2.26613294710917	2.65315482008464e-38	2.43496925123548e-37	up	yes	2.59078450392857	2.73156051020993	2.5627170495607	0.428124769864403	0.730545743505248	0.45676298034332	Gm02	3148981	3151122	+	Glyma.02G034200	--	GO:0010029|regulation of seed germination	GO:0005634|nucleus; GO:0005737|cytoplasm	GO:0004842|ubiquitin-protein transferase activity	--	--	2142	XP_003519816.2	XP_003519816.2 U-box domain-containing protein 19 [Glycine max]	sp|O80742|PUB19_ARATH	sp|O80742|PUB19_ARATH U-box domain-containing protein 19 OS=Arabidopsis thaliana GN=PUB19 PE=2 SV=1	_	_	_	_	_	PF04564.12|U-box|U-box domain|Glyma.02G034200.1|m.4311:308-374;PF00514.20|Arm|Armadillo/beta-catenin-like repeat|Glyma.02G034200.1|m.4311:444-479
Glyma.02G035200	144.530974031884	20.7797783316646	2.79753224062722	3.13471860882706e-157	1.32217213290937e-155	up	yes	163.162965973806	151.422713908468	119.007242213378	20.0408262807598	23.399854544826	18.8986541694079	Gm02	3245210	3245944	-	Glyma.02G035200	--	--	--	--	--	--	735	XP_003519935.1	XP_003519935.1 uncharacterized protein LOC100776669 [Glycine max]	_	_	_	_	_	_	_	PF07816.8|DUF1645|Protein of unknown function (DUF1645)|Glyma.02G035200.1|m.4334:66-222
Glyma.02G035300	1.30322979116995	0.0631864011438805	4.16539996885959	1.57133119014081e-38	1.45086852429167e-37	up	yes	1.16902254636691	1.39838540499989	1.34228142214306	0.082547100670567	0.0204883120838158	0.0865237906772587	Gm02	3252414	3257593	+	Glyma.02G035300	--	GO:0006468|protein phosphorylation; GO:0007166|cell surface receptor signaling pathway; GO:0032502|developmental process	GO:0005886|plasma membrane; GO:0016021|integral component of membrane	GO:0004675|transmembrane receptor protein serine/threonine kinase activity; GO:0005524|ATP binding	--	--	2049	KHN00359.1	KHN00359.1 Proline-rich receptor-like protein kinase PERK13 [Glycine soja]	sp|Q9ZUE0|PEK12_ARATH	sp|Q9ZUE0|PEK12_ARATH Proline-rich receptor-like protein kinase PERK12 OS=Arabidopsis thaliana GN=PERK12 PE=2 SV=2	_	_	_	_	_	PF07714.14|Pkinase_Tyr|Protein tyrosine kinase|Glyma.02G035300.3|m.4335:318-585;PF00069.22|Pkinase|Protein kinase domain|Glyma.02G035300.3|m.4335:317-516
Glyma.02G037500	17.0229770710664	7.1971689884919	1.24082603717765	1.95481524723057e-40	1.88054522533368e-39	up	yes	15.37698735266	16.692474490629	18.9994693699101	7.16440044569963	7.22495277842578	7.20215374135029	Gm02	3475135	3478406	+	Glyma.02G037500	--	--	--	--	--	--	1386	NP_001241493.1	NP_001241493.1 uncharacterized protein LOC100792292 [Glycine max]	_	_	_	_	_	_	_	_
Glyma.02G038100	4.09158685844382	9.38009918383099	-1.19495821613041	1.703657931839e-36	1.50223955000518e-35	down	yes	4.22808597043831	4.03757821925975	4.00909638563339	9.09670761985098	9.46413605714754	9.57945387449444	Gm02	3527765	3533972	+	Glyma.02G038100	--	GO:0009058|biosynthetic process; GO:0042853|L-alanine catabolic process	GO:0005777|peroxisome; GO:0009507|chloroplast; GO:0009570|chloroplast stroma	GO:0004021|L-alanine:2-oxoglutarate aminotransferase activity; GO:0008453|alanine-glyoxylate transaminase activity; GO:0030170|pyridoxal phosphate binding; GO:0047958|glycine:2-oxoglutarate aminotransferase activity	ko:K14272|GGAT	ko00220|Arginine biosynthesis; ko00250|Alanine, aspartate and glutamate metabolism; ko00260|Glycine, serine and threonine metabolism; ko00630|Glyoxylate and dicarboxylate metabolism; ko00710|Carbon fixation in photosynthetic organisms; ko01100|Metabolic pathways; ko01110|Biosynthesis of secondary metabolites; ko01120|Microbial metabolism in diverse environments; ko01130|Biosynthesis of antibiotic…	1446	XP_003519649.1	XP_003519649.1 glutamate--glyoxylate aminotransferase 2 [Glycine max]	sp|Q9S7E9|GGT2_ARATH	sp|Q9S7E9|GGT2_ARATH Glutamate--glyoxylate aminotransferase 2 OS=Arabidopsis thaliana GN=GGAT2 PE=1 SV=1	_	_	_	_	_	PF00155.18|Aminotran_1_2|Aminotransferase class I and II|Glyma.02G038100.2|m.4386:84-447
Glyma.02G038400	5.2208250283338	2.05496819926409	1.34091894836244	4.83522064137552e-27	3.37156059966104e-26	up	yes	5.71993468880835	4.93643449975621	5.00610589643685	1.76413731404862	2.02678240657812	2.37398487716553	Gm02	3557310	3559169	-	Glyma.02G038400	--	--	--	--	--	--	1860	XP_003519830.1	XP_003519830.1 uncharacterized protein LOC100804310 isoform X1 [Glycine max]	_	_	_	_	_	_	_	_
Glyma.02G039300	1.59318799149627	0.172690027630139	3.13347381747224	5.05446517082587e-23	3.11552159149226e-22	up	yes	1.48410758810597	1.57229433820525	1.72316204817758	0.182765317492337	0.0725801939975993	0.262724571400481	Gm02	3643203	3644378	-	Glyma.02G039300	--	GO:0006351|transcription, DNA-templated; GO:0006355|regulation of transcription, DNA-templated; GO:0009733|response to auxin; GO:0009736|cytokinin-activated signaling pathway; GO:0009740|gibberellic acid mediated signaling pathway; GO:0009873|ethylene-activated signaling pathway; GO:0009880|embryonic pattern specification; GO:0048825|cotyledon development; GO:0051726|regulation of cell cycle	GO:0005634|nucleus	GO:0003677|DNA binding; GO:0003700|DNA-binding transcription factor activity	--	--	1176	XP_003519832.1	XP_003519832.1 ethylene-responsive transcription factor ESR2 [Glycine max]	sp|Q9FYK5|ESR2_ARATH	sp|Q9FYK5|ESR2_ARATH Ethylene-responsive transcription factor ESR2 OS=Arabidopsis thaliana GN=ESR2 PE=1 SV=1	_	_	_	_	_	PF00847.17|AP2|AP2 domain|Glyma.02G039300.1|m.4402:55-104
Glyma.02G039400	4.19425290754664	8.57080197798372	-1.02926303355836	6.66791257286697e-27	4.63081362401816e-26	down	yes	4.34773111946291	4.21487544404021	4.02015215913679	9.27510554822651	7.86843744158589	8.56886294413876	Gm02	3665633	3668430	-	Glyma.02G039400	--	GO:0016567|protein ubiquitination	--	--	--	--	1911	XP_003519715.1	XP_003519715.1 BTB/POZ domain-containing protein At1g67900 [Glycine max]	sp|Q9C9V6|Y1790_ARATH	sp|Q9C9V6|Y1790_ARATH BTB/POZ domain-containing protein At1g67900 OS=Arabidopsis thaliana GN=At1g67900 PE=1 SV=1	_	_	_	_	_	PF03000.11|NPH3|NPH3 family|Glyma.02G039400.1|m.4403:211-495
Glyma.02G039700	102.222116527957	43.6858969246147	1.22627877336138	4.21082785671947e-26	2.86485238945655e-25	up	yes	89.9103527698855	100.538417343492	116.217579470492	34.7222039144653	45.5472550753355	50.7882317840434	Gm02	3705000	3705455	-	Glyma.02G039700	--	--	--	--	--	--	456	_	_	_	_	_	_	_	_	_	_
Glyma.02G041900	279.255853010129	81.0992416885536	1.78370096871725	2.30207779052648e-134	7.89506356323523e-133	up	yes	282.086419762544	278.313409002143	277.367730265699	73.0277827362279	80.6567190119116	89.6132233175213	Gm02	3933188	3934471	+	Glyma.02G041900	--	GO:0006564|L-serine biosynthetic process; GO:0009735|response to cytokinin	GO:0009507|chloroplast; GO:0009536|plastid; GO:0009570|chloroplast stroma	GO:0004648|O-phospho-L-serine:2-oxoglutarate aminotransferase activity	ko:K00831|serC,PSAT1	ko00260|Glycine, serine and threonine metabolism; ko00680|Methane metabolism; ko00750|Vitamin B6 metabolism; ko01100|Metabolic pathways; ko01120|Microbial metabolism in diverse environments; ko01130|Biosynthesis of antibiotics; ko01200|Carbon metabolism; ko01230|Biosynthesis of amino acids	1284	XP_003520028.1	XP_003520028.1 phosphoserine aminotransferase 2, chloroplastic [Glycine max]	sp|Q96255|SERB1_ARATH	sp|Q96255|SERB1_ARATH Phosphoserine aminotransferase 1, chloroplastic OS=Arabidopsis thaliana GN=PSAT1 PE=1 SV=1	_	_	_	_	_	PF00266.16|Aminotran_5|Aminotransferase class-V|Glyma.02G041900.1|m.4476:68-415
Glyma.02G042500	242.791798519746	27.8073402033827	3.12572272204953	0	0	up	yes	246.340985166632	242.67721994148	239.357190451126	29.6991553263062	28.229851654169	25.493013629673	Gm02	3976328	3978558	+	Glyma.02G042500	--	GO:0000272|polysaccharide catabolic process; GO:0006032|chitin catabolic process; GO:0006952|defense response; GO:0016998|cell wall macromolecule catabolic process	--	GO:0004568|chitinase activity; GO:0008061|chitin binding	ko:K20547|CHIB	ko00520|Amino sugar and nucleotide sugar metabolism; ko01100|Metabolic pathways; ko04016|MAPK signaling pathway - plant	963	NP_001238561.1	NP_001238561.1 chitinase class I precursor [Glycine max]	sp|P36907|CHIX_PEA	sp|P36907|CHIX_PEA Endochitinase OS=Pisum sativum PE=2 SV=1	_	_	_	_	_	PF00182.16|Glyco_hydro_19|Chitinase class I|Glyma.02G042500.1|m.4485:84-313;PF00187.16|Chitin_bind_1|Chitin recognition protein|Glyma.02G042500.1|m.4485:25-62
Glyma.02G042700	8.49257933912418	0.787885976404892	3.41364606816493	5.54160530587196e-88	1.13859662684161e-86	up	yes	9.38916264787641	8.21169000205077	7.87688536744535	0.899639325373241	0.714533782003763	0.749484821837673	Gm02	3988575	3989450	-	Glyma.02G042700	--	--	--	--	--	--	876	NP_001304344.2	NP_001304344.2 uncharacterized protein LOC100811784 [Glycine max]	_	_	_	_	_	_	_	PF03087.11|DUF241|Arabidopsis protein of unknown function|Glyma.02G042700.1|m.4488:48-288
Glyma.02G042800	16.0937697092722	2.3690163423384	2.75896135905658	5.73091322537902e-125	1.82071968530474e-123	up	yes	16.9978277301388	16.1581651497371	15.1253162479406	2.37166359581781	2.33825020386749	2.3971352273299	Gm02	3991879	3992748	-	Glyma.02G042800	--	--	--	--	--	--	870	XP_003520052.1	XP_003520052.1 uncharacterized protein LOC100814466 [Glycine max]	_	_	_	_	_	_	_	PF03087.11|DUF241|Arabidopsis protein of unknown function|Glyma.02G042800.1|m.4489:49-286
Glyma.02G043200	0.361507869396349	0.947892927711671	-1.3664716312958	6.28629170882563e-07	1.64291567464266e-06	down	yes	0.309481767312265	0.317333908930994	0.457707931945788	0.870390335088793	1.01535117252222	0.957937275524001	Gm02	4018245	4021274	+	Glyma.02G043200	--	GO:0000910|cytokinesis; GO:0008104|protein localization; GO:0009838|abscission; GO:0015031|protein transport; GO:0019076|viral release from host cell; GO:0036258|multivesicular body assembly; GO:0043312|neutrophil degranulation; GO:0045184|establishment of protein localization; GO:0045862|positive regulation of proteolysis; GO:0046745|viral capsid secondary envelopment; GO:0048672|positive regula…	GO:0005576|extracellular region; GO:0005635|nuclear envelope; GO:0005793|endoplasmic reticulum-Golgi intermediate compartment; GO:0005813|centrosome; GO:0005829|cytosol; GO:0030496|midbody; GO:0035578|azurophil granule lumen; GO:0043231|intracellular membrane-bounded organelle; GO:0070062|extracellular exosome; GO:0090543|Flemming body	GO:0019904|protein domain specific binding; GO:0042802|identical protein binding; GO:0044877|protein-containing complex binding; GO:0045296|cadherin binding; GO:0090541|MIT domain binding	ko:K19476|IST1	ko04144|Endocytosis	1317	XP_003519849.1	XP_003519849.1 IST1-like protein [Glycine max]	sp|P53990|IST1_HUMAN	sp|P53990|IST1_HUMAN IST1 homolog OS=Homo sapiens GN=IST1 PE=1 SV=1	_	_	_	_	_	PF03398.11|Ist1|Regulator of Vps4 activity in the MVB pathway|Glyma.02G043200.1|m.4494:27-191
Glyma.02G043500	5.62546606365774	2.59812738823128	1.11152059238067	4.76681769040022e-16	2.23954858794568e-15	up	yes	5.15214053088715	5.21022295404396	6.51403470604212	2.72749981880144	2.45830390406606	2.60857844182635	Gm02	4039525	4040664	+	Glyma.02G043500	--	GO:2000083|negative regulation of L-ascorbic acid biosynthetic process	--	--	--	--	1140	XP_006574655.1	XP_006574655.1 F-box protein At2g26160 [Glycine max]	sp|Q9SHX9|FB72_ARATH	sp|Q9SHX9|FB72_ARATH Putative F-box protein At1g65770 OS=Arabidopsis thaliana GN=At1g65770 PE=4 SV=1	_	_	_	_	_	PF03478.15|DUF295|Protein of unknown function (DUF295)|Glyma.02G043500.1|m.4497:304-349
Glyma.02G047000	4.15755069091894	12.2932797558356	-1.56177130204744	4.78161740839422e-28	3.44788306758399e-27	down	yes	4.27240552987687	4.27460326840742	3.92564327447254	12.286120680466	13.4204887014429	11.1732298855978	Gm02	4304420	4305935	-	Glyma.02G047000	--	--	--	--	--	--	477	NP_001236988.2	NP_001236988.2 uncharacterized protein LOC100305809 [Glycine max]	sp|F4IPI4|STR17_ARATH	sp|F4IPI4|STR17_ARATH Rhodanese-like domain-containing protein 17 OS=Arabidopsis thaliana GN=STR17 PE=2 SV=1	_	_	_	_	_	PF00581.17|Rhodanese|Rhodanese-like domain|Glyma.02G047000.1|m.4571:22-120
Glyma.02G047200	4.37568991631045	2.15981822088184	1.01522962777931	3.93834749794468e-19	2.10174656964525e-18	up	yes	4.79679264941676	4.24337567718905	4.08690142232555	1.90555728607555	2.27267515919944	2.30122221737053	Gm02	4318774	4324349	+	Glyma.02G047200	--	GO:0015031|protein transport	GO:0005887|integral component of plasma membrane; GO:0016020|membrane	GO:0035673|oligopeptide transmembrane transporter activity	--	--	2316	XP_003519862.2	XP_003519862.2 oligopeptide transporter 7 [Glycine max]	sp|O82485|OPT7_ARATH	sp|O82485|OPT7_ARATH Oligopeptide transporter 7 OS=Arabidopsis thaliana GN=OPT7 PE=2 SV=1	_	_	_	_	_	PF03169.12|OPT|OPT oligopeptide transporter protein|Glyma.02G047200.1|m.4573:77-734
Glyma.02G047600	0.273141875064763	1.40644818879739	-2.3226807949293	2.42003244996034e-16	1.15241187315114e-15	down	yes	0.316695794522341	0.290737094124523	0.211992736547425	1.51314242654813	1.35856260279804	1.34763953704599	Gm02	4357718	4360940	-	Glyma.02G047600	--	GO:0015979|photosynthesis	GO:0009535|chloroplast thylakoid membrane; GO:0009570|chloroplast stroma	GO:0004324|ferredoxin-NADP+ reductase activity	ko:K02641|petH	ko00195|Photosynthesis; ko01100|Metabolic pathways	1089	XP_003520228.1	XP_003520228.1 ferredoxin--NADP reductase, leaf isozyme, chloroplastic [Glycine max]	sp|P10933|FENR1_PEA	sp|P10933|FENR1_PEA Ferredoxin--NADP reductase, leaf isozyme, chloroplastic OS=Pisum sativum GN=PETH PE=1 SV=1	_	_	_	_	_	PF00175.18|NAD_binding_1|Oxidoreductase NAD-binding domain|Glyma.02G047600.1|m.4583:215-330
Glyma.02G049700	24.2791326736452	8.00216674571234	1.60004662323043	3.37619430321981e-101	8.09906145060146e-100	up	yes	24.0372108042457	23.3515749454166	25.4486122712734	7.68392422070942	8.32745248044034	7.99512353598726	Gm02	4492817	4500516	-	Glyma.02G049700	--	--	--	--	--	--	1710	XP_006574682.1	XP_006574682.1 zinc finger CCCH domain-containing protein 6 [Glycine max]	_	_	_	_	_	_	_	_
Glyma.02G052200	121.683283279031	54.4234097172956	1.16068522770453	9.98547810230906e-41	9.6614039493523e-40	up	yes	109.469390398112	118.774480120376	136.805979318605	52.6603671178261	54.9337755315389	55.6760865025217	Gm02	4767423	4767776	-	Glyma.02G052200	--	--	--	--	--	--	354	NP_001236374.1	NP_001236374.1 uncharacterized protein LOC100527716 [Glycine max]	_	_	_	_	_	_	_	PF09791.6|Oxidored-like|Oxidoreductase-like protein, N-terminal|Glyma.02G052200.1|m.4654:69-109
Glyma.02G052300	67.722421627293	24.3457363804309	1.47558497432439	3.15141446707131e-82	6.01443589474716e-81	up	yes	68.5578807623746	65.1115295342529	69.4978545852516	25.6433113513761	25.5455729142038	21.8483248757128	Gm02	4770362	4773698	+	Glyma.02G052300	--	GO:0009636|response to toxic substance	--	GO:0018742|epoxide hydrolase B activity; GO:0042803|protein homodimerization activity	--	--	984	XP_003520282.1	XP_003520282.1 uncharacterized protein LOC100818894 [Glycine max]	sp|I6YGS0|EPHA_MYCTU	sp|I6YGS0|EPHA_MYCTU Epoxide hydrolase A OS=Mycobacterium tuberculosis (strain ATCC 25618 / H37Rv) GN=ephA PE=1 SV=1	_	_	_	_	_	PF00561.17|Abhydrolase_1|alpha/beta hydrolase fold|Glyma.02G052300.1|m.4655:31-138;PF12697.4|Abhydrolase_6|Alpha/beta hydrolase family|Glyma.02G052300.1|m.4655:33-311;PF12146.5|Hydrolase_4|Serine aminopeptidase, S33|Glyma.02G052300.1|m.4655:32-149;PF07224.8|Chlorophyllase|Chlorophyllase|Glyma.02G052300.1|m.4655:22-65
Glyma.02G052700	21.2036767993454	4.79089723438475	2.14361873366939	3.19203556215213e-95	7.16222793140936e-94	up	yes	19.7162210150069	20.4971753071722	23.397634075857	5.1790846595419	4.79903740552801	4.39456963808435	Gm02	4793244	4795085	-	Glyma.02G052700	--	GO:0006979|response to oxidative stress; GO:0009809|lignin biosynthetic process; GO:0042744|hydrogen peroxide catabolic process	GO:0005576|extracellular region	GO:0004601|peroxidase activity; GO:0020037|heme binding; GO:0046872|metal ion binding	ko:K00430|E1.11.1.7	ko00940|Phenylpropanoid biosynthesis; ko01100|Metabolic pathways; ko01110|Biosynthesis of secondary metabolites	996	XP_003520284.1	XP_003520284.1 peroxidase 72 [Glycine max]	sp|Q9FJZ9|PER72_ARATH	sp|Q9FJZ9|PER72_ARATH Peroxidase 72 OS=Arabidopsis thaliana GN=PER72 PE=1 SV=1	_	_	_	_	_	PF00141.20|peroxidase|Peroxidase|Glyma.02G052700.1|m.4664:46-293
Glyma.02G053600	60.5079299191943	8.53731047019075	2.82382020695363	0	0	up	yes	63.2154000268493	61.3344567103978	56.9739330203358	8.11678233527492	8.54303306823846	8.95211600705887	Gm02	4863598	4865835	-	Glyma.02G053600	--	GO:0002237|response to molecule of bacterial origin; GO:0008219|cell death; GO:0009411|response to UV; GO:0009617|response to bacterium; GO:0009626|plant-type hypersensitive response; GO:0009863|salicylic acid mediated signaling pathway	GO:0005739|mitochondrion; GO:0005740|mitochondrial envelope; GO:0005741|mitochondrial outer membrane; GO:0016021|integral component of membrane	GO:0005524|ATP binding; GO:0016887|ATPase activity; GO:0042802|identical protein binding	--	--	1497	XP_003520292.1	XP_003520292.1 AAA-ATPase At3g50940 [Glycine max]	sp|Q8VZG2|HSR4_ARATH	sp|Q8VZG2|HSR4_ARATH Protein HYPER-SENSITIVITY-RELATED 4 OS=Arabidopsis thaliana GN=HSR4 PE=2 SV=1	_	_	_	_	_	PF14363.3|AAA_assoc|Domain associated at C-terminal with AAA|Glyma.02G053600.1|m.4675:37-130;PF00004.26|AAA|ATPase family associated with various cellular activities (AAA)|Glyma.02G053600.1|m.4675:257-387
Glyma.02G054200	1.23931117835278	0.0607907725741761	4.14142773752476	1.83453390712952e-20	1.03345538227809e-19	up	yes	0.995329639927359	1.57026242512926	1.15234147000173	0.0514961397714259	0.038344253432694	0.0925319245184084	Gm02	4889156	4891510	-	Glyma.02G054200	--	--	--	GO:0008168|methyltransferase activity; GO:0046872|metal ion binding	ko:K21483|SAMT	--	1113	KHN00522.1	KHN00522.1 Salicylate O-methyltransferase [Glycine soja]	sp|Q9SPV4|SAMT_CLABR	sp|Q9SPV4|SAMT_CLABR Salicylate carboxymethyltransferase OS=Clarkia breweri GN=SAMT PE=1 SV=1	_	_	_	_	_	PF03492.12|Methyltransf_7|SAM dependent carboxyl methyltransferase|Glyma.02G054200.1|m.4682:38-368
Glyma.02G054400	2.27944192905621	1.01687641880197	1.15673340348706	1.2749968713255e-06	3.23912914581095e-06	up	yes	2.49914290025239	2.27594053577966	2.06324235113657	0.830655124139087	1.17516801063939	1.04480612162742	Gm02	4908703	4909392	-	Glyma.02G054400	--	--	--	--	--	--	690	XP_014620637.1	XP_014620637.1 uncharacterized protein LOC102663539 [Glycine max]	_	_	_	_	_	_	_	_
Glyma.02G054800	35.7163919758275	14.7523649034736	1.27506636588573	1.81971772121406e-54	2.27760749198917e-53	up	yes	36.7297230160228	34.7968270035419	35.6226259079177	12.7608677363864	16.14864266671	15.3475843073245	Gm02	4930445	4938296	-	Glyma.02G054800	--	GO:0000105|histidine biosynthetic process; GO:0000162|tryptophan biosynthetic process	GO:0009507|chloroplast	GO:0003949|1-(5-phosphoribosyl)-5-[(5-phosphoribosylamino)methylideneamino]imidazole-4-carboxamide isomerase activity	--	--	2175	KRH69884.1	KRH69884.1 hypothetical protein GLYMA_02G054800 [Glycine max]	sp|O82782|HIS3_ARATH	sp|O82782|HIS3_ARATH 1-(5-phosphoribosyl)-5-[(5-phosphoribosylamino)methylideneamino] imidazole-4-carboxamide isomerase, chloroplastic OS=Arabidopsis thaliana GN=HISN3 PE=2 SV=1	_	_	_	_	_	PF00977.18|His_biosynth|Histidine biosynthesis protein|Glyma.02G054800.1|m.4687:469-700
Glyma.02G054900	177.518666195199	83.968687261004	1.07995685908362	7.17716009033853e-57	9.37641344207933e-56	up	yes	176.29044387184	176.096965878988	180.16858883477	89.5851080941264	81.3296652269569	80.9912884619286	Gm02	4943643	4943999	-	Glyma.02G054900	--	--	--	--	--	--	357	NP_001236190.1	NP_001236190.1 uncharacterized protein LOC100527189 [Glycine max]	_	_	_	_	_	_	_	_
Glyma.02G055000	342.869997296875	127.903713605637	1.42253280017304	5.72679762616038e-99	1.34350419842524e-97	up	yes	355.146057146581	348.60062894395	324.863305800095	136.834362480763	124.757289015873	122.119489320276	Gm02	4948463	4948966	-	Glyma.02G055000	--	--	--	--	--	--	504	KRH69886.1	KRH69886.1 hypothetical protein GLYMA_02G055000 [Glycine max]	_	_	_	_	_	_	_	_
Glyma.02G056200	5.88225869343984	13.6876229542073	-1.21703287690023	2.22302189102558e-30	1.69400634745956e-29	down	yes	6.53898939673589	6.25439832917105	4.85338835441259	13.7317675209243	14.1674159004822	13.1636854412155	Gm02	5032074	5036585	+	Glyma.02G056200	--	GO:0008645|hexose transmembrane transport; GO:0010030|positive regulation of seed germination; GO:0042593|glucose homeostasis; GO:0046323|glucose import	GO:0005774|vacuolar membrane; GO:0005794|Golgi apparatus; GO:0009705|plant-type vacuole membrane; GO:0016021|integral component of membrane	GO:0005351|carbohydrate:proton symporter activity; GO:0005355|glucose transmembrane transporter activity	ko:K08145|SLC2A8,GLUT8	--	1464	XP_003520312.1	XP_003520312.1 sugar transporter ERD6-like 6 [Glycine max]	sp|Q9FRL3|ERDL6_ARATH	sp|Q9FRL3|ERDL6_ARATH Sugar transporter ERD6-like 6 OS=Arabidopsis thaliana GN=At1g75220 PE=1 SV=1	_	_	_	_	_	PF00083.21|Sugar_tr|Sugar (and other) transporter|Glyma.02G056200.1|m.4706:52-483;PF07690.13|MFS_1|Major Facilitator Superfamily|Glyma.02G056200.1|m.4706:63-435
Glyma.02G056400	1.91428438311349	0.860750310189782	1.14399103874971	6.75875047905126e-06	1.59568281607237e-05	up	yes	1.91216325146928	2.07745869603577	1.75323120183543	0.572549352127415	0.77785208961465	1.23184948882728	Gm02	5046751	5050481	-	Glyma.02G056400	--	GO:0009102|biotin biosynthetic process	GO:0005737|cytoplasm	GO:0052689|carboxylic ester hydrolase activity	--	--	951	XP_003520313.1	XP_003520313.1 epoxide hydrolase 4 [Glycine max]	sp|A0KF11|BIOH_AERHH	sp|A0KF11|BIOH_AERHH Pimeloyl-[acyl-carrier protein] methyl ester esterase OS=Aeromonas hydrophila subsp. hydrophila (strain ATCC 7966 / DSM 30187 / JCM 1027 / KCTC 2358 / NCIMB 9240) GN=bioH PE=3 SV=1	_	_	_	_	_	PF00561.17|Abhydrolase_1|alpha/beta hydrolase fold|Glyma.02G056400.1|m.4708:62-168;PF12697.4|Abhydrolase_6|Alpha/beta hydrolase family|Glyma.02G056400.1|m.4708:64-294;PF12146.5|Hydrolase_4|Serine aminopeptidase, S33|Glyma.02G056400.1|m.4708:60-293
Glyma.02G059200	9.4812172354599	2.69108876278058	1.81305207249443	8.37966642092918e-51	9.86921317424743e-50	up	yes	9.59378458926828	9.86792880616991	8.98193831094152	2.87781384885095	2.67760623155812	2.51784620793268	Gm02	5303386	5307297	+	Glyma.02G059200	--	--	GO:0005743|mitochondrial inner membrane; GO:0016021|integral component of membrane	GO:0005262|calcium channel activity; GO:0015292|uniporter activity	ko:K20858|MCU	ko04020|Calcium signaling pathway; ko04621|NOD-like receptor signaling pathway	951	XP_003518051.1	XP_003518051.1 calcium uniporter protein 2, mitochondrial isoform X1 [Glycine max]	sp|O64823|MCU2_ARATH	sp|O64823|MCU2_ARATH Calcium uniporter protein 2, mitochondrial OS=Arabidopsis thaliana GN=At2g23790 PE=2 SV=1	_	_	_	_	_	PF04678.10|MCU|Mitochondrial calcium uniporter|Glyma.02G059200.1|m.4757:142-300
Glyma.02G059300	27.479000247112	9.89021102407417	1.47332325630939	9.30840787559637e-43	9.39937239278673e-42	up	yes	24.6933194414487	26.8505466149771	30.8931346849102	8.59052962747022	11.0421062161436	10.0379972286087	Gm02	5314290	5315235	-	Glyma.02G059300	--	GO:0019367|fatty acid elongation, saturated fatty acid; GO:0030148|sphingolipid biosynthetic process; GO:0030497|fatty acid elongation; GO:0034625|fatty acid elongation, monounsaturated fatty acid; GO:0034626|fatty acid elongation, polyunsaturated fatty acid; GO:0042761|very long-chain fatty acid biosynthetic process; GO:0071215|cellular response to abscisic acid stimulus	GO:0030176|integral component of endoplasmic reticulum membrane	GO:0009922|fatty acid elongase activity	--	--	849	XP_003518054.1	XP_003518054.1 elongation of fatty acids protein 3-like [Glycine max]	sp|Q9SYY4|ELO3L_ARATH	sp|Q9SYY4|ELO3L_ARATH Elongation of fatty acids protein 3-like OS=Arabidopsis thaliana GN=HOS3 PE=2 SV=1	_	_	_	_	_	PF01151.15|ELO|GNS1/SUR4 family|Glyma.02G059300.1|m.4758:27-270
Glyma.02G059400	7.83169957393744	1.15690825316385	2.74847523607984	5.7348923204009e-63	8.24817013054416e-62	up	yes	8.00613481576531	8.34533548725739	7.14362841878961	0.773534238353173	1.2189989737386	1.47819154739979	Gm02	5323532	5324698	+	Glyma.02G059400	--	GO:0000271|polysaccharide biosynthetic process; GO:0045489|pectin biosynthetic process; GO:0071555|cell wall organization	GO:0000139|Golgi membrane; GO:0005794|Golgi apparatus; GO:0016021|integral component of membrane	GO:0016757|transferase activity, transferring glycosyl groups; GO:0047262|polygalacturonate 4-alpha-galacturonosyltransferase activity	ko:K20893|PARVUS,GLZ1,GATL1	--	1167	XP_003519906.2	XP_003519906.2 probable galacturonosyltransferase-like 2 [Glycine max]	sp|Q9S7G2|GATL2_ARATH	sp|Q9S7G2|GATL2_ARATH Probable galacturonosyltransferase-like 2 OS=Arabidopsis thaliana GN=GATL2 PE=2 SV=1	_	_	_	_	_	PF01501.17|Glyco_transf_8|Glycosyl transferase family 8|Glyma.02G059400.1|m.4760:98-360
Glyma.02G059500	3.43446266412245	0.608660868570567	2.47705825132614	5.92136455380181e-35	5.05111538440658e-34	up	yes	3.95909035435126	3.2996856603145	3.04461197770158	0.438515825460523	0.70599096890965	0.681475811341528	Gm02	5330163	5336042	-	Glyma.02G059500	--	--	--	--	--	--	1155	NP_001240922.1	NP_001240922.1 PQ-loop repeat-containing protein [Glycine max]	_	_	_	_	_	_	_	PF04193.11|PQ-loop|PQ loop repeat|Glyma.02G059500.4|m.4761:32-89;PF04193.11|PQ-loop|PQ loop repeat|Glyma.02G059500.4|m.4761:276-333
Glyma.02G059600	26.131553762245	2.30809646604835	3.49533238290929	8.22154415812026e-166	3.73939719978094e-164	up	yes	26.8277251916503	24.2409995043841	27.3259365907007	2.36351354909678	2.37095300392158	2.18982284512669	Gm02	5343938	5344519	+	Glyma.02G059600	--	--	--	GO:0005509|calcium ion binding	ko:K13448|CML	ko04626|Plant-pathogen interaction	582	NP_001237758.2	NP_001237758.2 putative calcium-binding protein [Glycine max]	sp|Q8L3R2|CML41_ARATH	sp|Q8L3R2|CML41_ARATH Probable calcium-binding protein CML41 OS=Arabidopsis thaliana GN=CML41 PE=2 SV=2	_	_	_	_	_	PF13499.3|EF-hand_7|EF-hand domain pair|Glyma.02G059600.1|m.4765:55-116;PF13499.3|EF-hand_7|EF-hand domain pair|Glyma.02G059600.1|m.4765:131-192;PF13833.3|EF-hand_8|EF-hand domain pair|Glyma.02G059600.1|m.4765:81-117;PF13833.3|EF-hand_8|EF-hand domain pair|Glyma.02G059600.1|m.4765:145-192;PF00036.29|EF-hand_1|EF hand|Glyma.02G059600.1|m.4765:55-79;PF13405.3|EF-hand_6|EF-hand domain|Glyma.02G05960…
Glyma.02G059700	13.0568122103317	2.44311135337721	2.41322259471955	6.43611217593058e-158	2.73633323122886e-156	up	yes	12.9648838120644	12.8561040049366	13.349448813994	2.50013369058202	2.24541086301801	2.58378950653161	Gm02	5350827	5352809	+	Glyma.02G059700	--	GO:0006468|protein phosphorylation; GO:0007166|cell surface receptor signaling pathway; GO:0045087|innate immune response; GO:0071219|cellular response to molecule of bacterial origin; GO:0071323|cellular response to chitin	GO:0005886|plasma membrane; GO:0016021|integral component of membrane	GO:0004675|transmembrane receptor protein serine/threonine kinase activity; GO:0005524|ATP binding; GO:0008061|chitin binding	--	--	1983	XP_003519907.1	XP_003519907.1 lysM domain receptor-like kinase 4 [Glycine max]	sp|O64825|LYK4_ARATH	sp|O64825|LYK4_ARATH LysM domain receptor-like kinase 4 OS=Arabidopsis thaliana GN=LYK4 PE=1 SV=1	_	_	_	_	_	PF00069.22|Pkinase|Protein kinase domain|Glyma.02G059700.1|m.4766:390-632;PF07714.14|Pkinase_Tyr|Protein tyrosine kinase|Glyma.02G059700.1|m.4766:397-634;PF01476.17|LysM|LysM domain|Glyma.02G059700.1|m.4766:131-176;PF01476.17|LysM|LysM domain|Glyma.02G059700.1|m.4766:200-241
Glyma.02G060002	2.39125130664517	1.15742651391308	1.0404546595792	4.67575861971919e-14	2.00204233564455e-13	up	yes	2.3390895384212	2.46575380416722	2.36891057734709	1.00258015798143	1.14374525612905	1.32595412762876	Gm02	5407144	5414569	+	Glyma.02G060002	--	GO:0006351|transcription, DNA-templated; GO:0009965|leaf morphogenesis	GO:0005634|nucleus	GO:0003677|DNA binding; GO:0003700|DNA-binding transcription factor activity	--	--	2301	XP_006574714.3	XP_006574714.3 LOW QUALITY PROTEIN: BEL1-like homeodomain protein 4 [Glycine max]	sp|Q9SW80|BLH2_ARATH	sp|Q9SW80|BLH2_ARATH BEL1-like homeodomain protein 2 OS=Arabidopsis thaliana GN=BLH2 PE=1 SV=3	_	_	_	_	_	PF07526.8|POX|Associated with HOX|Glyma.02G060002.1|m.4777:355-488;PF05920.8|Homeobox_KN|Homeobox KN domain|Glyma.02G060002.1|m.4777:558-597;PF00046.26|Homeobox|Homeobox domain|Glyma.02G060002.1|m.4777:560-597
Glyma.02G060732	0.904787160821938	2.01813340334025	-1.14864452820888	9.32447268222345e-07	2.39749628177414e-06	down	yes	0.713776148510598	1.0069639245311	0.993621409424117	2.51228721031669	1.78365271854651	1.75846028115755	Gm02	5483865	5485736	+	Glyma.02G060732	--	--	--	--	--	--	981	KRH69987.1	KRH69987.1 hypothetical protein GLYMA_02G060700 [Glycine max]	_	_	_	_	_	_	_	PF04784.11|DUF547|Protein of unknown function, DUF547|Glyma.02G060732.1|m.4793:114-247
Glyma.02G061100	0.400961188172476	1.95627064780587	-2.25838786041821	1.76748774300965e-16	8.46088697849404e-16	down	yes	0.393204481515858	0.23824321641705	0.571435866584519	2.19897439422464	1.73243892761794	1.93739862157503	Gm02	5524155	5526106	-	Glyma.02G061100	--	GO:0015979|photosynthesis; GO:0042549|photosystem II stabilization	GO:0009535|chloroplast thylakoid membrane; GO:0009654|photosystem II oxygen evolving complex; GO:0016021|integral component of membrane; GO:0019898|extrinsic component of membrane	GO:0005509|calcium ion binding	ko:K02716|psbO	ko00195|Photosynthesis; ko01100|Metabolic pathways	1002	NP_001240871.1	NP_001240871.1 uncharacterized protein LOC100811386 [Glycine max]	sp|P14226|PSBO_PEA	sp|P14226|PSBO_PEA Oxygen-evolving enhancer protein 1, chloroplastic OS=Pisum sativum GN=PSBO PE=1 SV=1	_	_	_	_	_	PF01716.15|MSP|Manganese-stabilising protein / photosystem II polypeptide|Glyma.02G061100.2|m.4800:99-331
Glyma.02G062600	2.04984140795697	0.980532003065343	1.05625777222787	8.36271550138182e-07	2.15977629413265e-06	up	yes	2.04920808220339	2.0656015428447	2.03471459882283	0.830099873387657	1.33128377225543	0.780212363552943	Gm02	5618682	5621723	+	Glyma.02G062600	--	GO:0016042|lipid catabolic process	GO:0005576|extracellular region	GO:0016788|hydrolase activity, acting on ester bonds	--	--	1122	XP_003518088.1	XP_003518088.1 GDSL esterase/lipase At2g23540 [Glycine max]	sp|O80470|GDL38_ARATH	sp|O80470|GDL38_ARATH GDSL esterase/lipase At2g23540 OS=Arabidopsis thaliana GN=At2g23540 PE=2 SV=1	_	_	_	_	_	PF00657.19|Lipase_GDSL|GDSL-like Lipase/Acylhydrolase|Glyma.02G062600.1|m.4828:36-354
Glyma.02G062700	2.56529290824611	7.77760028075377	-1.59644230516573	8.09492188946993e-21	4.61953102786212e-20	down	yes	3.30576503814172	2.40715467785618	1.98295900874042	7.23553633664983	7.78883284692535	8.30843165868613	Gm02	5627059	5627763	+	Glyma.02G062700	--	GO:0006351|transcription, DNA-templated; GO:0009733|response to auxin; GO:0009751|response to salicylic acid; GO:0042545|cell wall modification; GO:0045787|positive regulation of cell cycle; GO:0045893|positive regulation of transcription, DNA-templated	GO:0005634|nucleus	GO:0003677|DNA binding; GO:0003700|DNA-binding transcription factor activity; GO:0044212|transcription regulatory region DNA binding; GO:0046872|metal ion binding	--	--	705	XP_003518090.1	XP_003518090.1 dof zinc finger protein DOF3.4 [Glycine max]	sp|Q39088|DOF34_ARATH	sp|Q39088|DOF34_ARATH Dof zinc finger protein DOF3.4 OS=Arabidopsis thaliana GN=DOF3.4 PE=1 SV=2	_	_	_	_	_	PF02701.12|zf-Dof|Dof domain, zinc finger|Glyma.02G062700.1|m.4829:29-85
Glyma.02G062900	23.3596617215843	6.77205690848176	1.78484205587059	8.51730137437942e-75	1.46919997613485e-73	up	yes	23.2201812221183	24.1141947461175	22.7446091965171	5.92738166370832	7.33460281788689	7.05418624385008	Gm02	5644272	5646514	-	Glyma.02G062900	--	GO:0009627|systemic acquired resistance; GO:0009696|salicylic acid metabolic process; GO:0009817|defense response to fungus, incompatible interaction	--	GO:0016788|hydrolase activity, acting on ester bonds; GO:0080030|methyl indole-3-acetate esterase activity; GO:0080031|methyl salicylate esterase activity; GO:0080032|methyl jasmonate esterase activity	ko:K08233|E3.1.1.78	ko00901|Indole alkaloid biosynthesis; ko01110|Biosynthesis of secondary metabolites	834	XP_003518092.1	XP_003518092.1 methylesterase 1 [Glycine max]	sp|Q8S8S9|MES1_ARATH	sp|Q8S8S9|MES1_ARATH Methylesterase 1 OS=Arabidopsis thaliana GN=MES1 PE=1 SV=1	_	_	_	_	_	PF00561.17|Abhydrolase_1|alpha/beta hydrolase fold|Glyma.02G062900.1|m.4835:33-262;PF12697.4|Abhydrolase_6|Alpha/beta hydrolase family|Glyma.02G062900.1|m.4835:33-265;PF12146.5|Hydrolase_4|Serine aminopeptidase, S33|Glyma.02G062900.1|m.4835:28-133
Glyma.02G063900	108.021254799698	11.2773966934023	3.25866407380581	0	0	up	yes	104.03015462192	105.772910260258	114.260699516916	12.265187290315	10.607329815454	10.9596729744379	Gm02	5700178	5706307	+	Glyma.02G063900	--	GO:0009817|defense response to fungus, incompatible interaction	GO:0005886|plasma membrane; GO:0016021|integral component of membrane	GO:0005516|calmodulin binding	ko:K08472|MLO	--	1722	XP_003519926.1	XP_003519926.1 MLO-like protein 12 [Glycine max]	sp|Q94KB7|MLO6_ARATH	sp|Q94KB7|MLO6_ARATH MLO-like protein 6 OS=Arabidopsis thaliana GN=MLO6 PE=2 SV=2	_	_	_	_	_	PF03094.12|Mlo|Mlo family|Glyma.02G063900.1|m.4845:9-492
Glyma.02G064700	1.44953790216404	6.61505035459554	-2.18241974389952	3.47709378813294e-37	3.1124229762068e-36	down	yes	1.41038612945172	1.69201926340939	1.24620831363102	5.89781953019807	7.27604201203463	6.67128952155391	Gm02	5754737	5756547	+	Glyma.02G064700	--	GO:0009416|response to light stimulus; GO:0009768|photosynthesis, light harvesting in photosystem I; GO:0018298|protein-chromophore linkage	GO:0009522|photosystem I; GO:0009523|photosystem II; GO:0009535|chloroplast thylakoid membrane; GO:0009941|chloroplast envelope; GO:0010287|plastoglobule; GO:0016021|integral component of membrane	GO:0016168|chlorophyll binding; GO:0031409|pigment binding; GO:0046872|metal ion binding	ko:K08907|LHCA1	ko00196|Photosynthesis - antenna proteins	741	NP_001235996.2	NP_001235996.2 chlorophyll a-b binding protein 6, chloroplastic-like [Glycine max]	sp|P12360|CB11_SOLLC	sp|P12360|CB11_SOLLC Chlorophyll a-b binding protein 6A, chloroplastic OS=Solanum lycopersicum GN=CAB6A PE=2 SV=1	_	_	_	_	_	PF00504.18|Chloroa_b-bind|Chlorophyll A-B binding protein|Glyma.02G064700.1|m.4854:57-211
Glyma.02G067500	1.7587813648753	0.75570179452219	1.20790118715795	4.8199103575774e-06	1.15441390598671e-05	up	yes	1.34256680650151	1.86618062335959	2.06759666476481	0.721853949188879	0.73457737904875	0.81067405532894	Gm02	5936827	5940789	+	Glyma.02G067500	--	--	GO:0005634|nucleus; GO:0005737|cytoplasm; GO:0005739|mitochondrion	GO:0016818|hydrolase activity, acting on acid anhydrides, in phosphorus-containing anhydrides; GO:0046872|metal ion binding	ko:K07766|E3.6.1.52	--	789	XP_025980654.1	XP_025980654.1 nudix hydrolase 12, mitochondrial isoform X1 [Glycine max]	sp|Q93ZY7|NUD12_ARATH	sp|Q93ZY7|NUD12_ARATH Nudix hydrolase 12, mitochondrial OS=Arabidopsis thaliana GN=NUDT12 PE=2 SV=1	_	_	_	_	_	PF00293.25|NUDIX|NUDIX domain|Glyma.02G067500.1|m.4901:78-186
Glyma.02G068400	19.7739479482122	7.99864918795631	1.3046995189775	1.28757913052665e-41	1.26925328986062e-40	up	yes	19.9044660258123	19.411695746993	20.0056820718312	7.38892581579278	8.40979056946542	8.19723117861073	Gm02	5992930	5995527	-	Glyma.02G068400	--	--	--	--	ko:K18401|KANSL2	--	702	XP_003518163.1	XP_003518163.1 INO80 complex subunit D [Glycine max]	_	_	_	_	_	_	_	PF13891.3|zf-C3Hc3H|Potential DNA-binding domain|Glyma.02G068400.1|m.4915:104-167
Glyma.02G068600	28.1993497998917	10.9984787916331	1.35755828985033	3.33974873466007e-40	3.19648793012474e-39	up	yes	29.9088049707232	28.1794319301144	26.5098124988376	9.30759716022515	11.7129131304844	11.9749260841897	Gm02	6004567	6007206	+	Glyma.02G068600	--	--	--	--	ko:K18401|KANSL2	--	702	XP_003518163.1	XP_003518163.1 INO80 complex subunit D [Glycine max]	_	_	_	_	_	_	_	PF13891.3|zf-C3Hc3H|Potential DNA-binding domain|Glyma.02G068600.1|m.4918:104-167
Glyma.02G069000	15.0004745814813	7.24189983587283	1.04953868726566	1.61056423100773e-13	6.7010301448848e-13	up	yes	13.934614958983	12.1893603405236	18.8774484449374	7.46420941095978	6.58940185505477	7.67208824160394	Gm02	6034426	6039585	-	Glyma.02G069000	--	--	--	--	--	--	693	XP_003518178.1	XP_003518178.1 OTU domain-containing protein DDB_G0284757 [Glycine max]	_	_	_	_	_	_	_	PF02338.16|OTU|OTU-like cysteine protease|Glyma.02G069000.1|m.4923:97-187
Glyma.02G069700	0.461325604782865	1.09220800461721	-1.22560054661112	7.15513351173581e-05	0.000150925717048433	down	yes	0.61155049976728	0.38377296424437	0.388653350336945	1.24272776801059	0.877029637814251	1.15686660802678	Gm02	6102804	6103760	-	Glyma.02G069700	--	GO:0006886|intracellular protein transport; GO:0006887|exocytosis; GO:0006906|vesicle fusion; GO:0007049|cell cycle; GO:0048278|vesicle docking; GO:0051301|cell division	GO:0005886|plasma membrane; GO:0009504|cell plate; GO:0009506|plasmodesma; GO:0009524|phragmoplast; GO:0012505|endomembrane system; GO:0016021|integral component of membrane; GO:0031201|SNARE complex	GO:0000149|SNARE binding; GO:0005484|SNAP receptor activity	ko:K08486|STX1B_2_3	ko04130|SNARE interactions in vesicular transport; ko04721|Synaptic vesicle cycle	957	XP_003518183.1	XP_003518183.1 syntaxin-related protein KNOLLE [Glycine max]	sp|Q42374|SY111_ARATH	sp|Q42374|SY111_ARATH Syntaxin-related protein KNOLLE OS=Arabidopsis thaliana GN=KN PE=1 SV=1	_	_	_	_	_	PF00804.22|Syntaxin|Syntaxin|Glyma.02G069700.1|m.4929:51-255;PF05739.16|SNARE|SNARE domain|Glyma.02G069700.1|m.4929:258-308
Glyma.02G070600	19.7802044921346	7.88378834583197	1.325996777585	3.80004552403581e-48	4.26473298899611e-47	up	yes	18.7913876910373	18.6115881345956	21.9376376507708	8.1928666897295	7.75318938508661	7.7053089626798	Gm02	6188627	6190313	+	Glyma.02G070600	--	GO:0006351|transcription, DNA-templated	GO:0005634|nucleus	GO:0003677|DNA binding; GO:0003700|DNA-binding transcription factor activity	--	--	1233	XP_003518198.1	XP_003518198.1 NAC domain-containing protein 87 [Glycine max]	sp|Q9FLR3|NAC79_ARATH	sp|Q9FLR3|NAC79_ARATH NAC domain-containing protein 79 OS=Arabidopsis thaliana GN=NAC079 PE=2 SV=1	_	_	_	_	_	PF02365.12|NAM|No apical meristem (NAM) protein|Glyma.02G070600.1|m.4938:24-149
Glyma.02G072200	82.8080123964449	12.5447333949632	2.72171318624344	0	0	up	yes	83.5909414186109	84.6938960466794	80.1391997240445	13.2610296711267	12.0257472073907	12.3474233063721	Gm02	6299041	6302934	-	Glyma.02G072200	--	GO:0006520|cellular amino acid metabolic process; GO:0006807|nitrogen compound metabolic process; GO:0009646|response to absence of light; GO:0009651|response to salt stress; GO:0046686|response to cadmium ion	GO:0005739|mitochondrion	GO:0004353|glutamate dehydrogenase [NAD(P)+] activity; GO:0005507|copper ion binding; GO:0005524|ATP binding; GO:0008270|zinc ion binding; GO:0050897|cobalt ion binding	ko:K00261|GLUD1_2,gdhA	ko00220|Arginine biosynthesis; ko00250|Alanine, aspartate and glutamate metabolism; ko00471|D-Glutamine and D-glutamate metabolism; ko00910|Nitrogen metabolism; ko01100|Metabolic pathways; ko01200|Carbon metabolism; ko04964|Proximal tubule bicarbonate reclamation	1236	XP_003518237.1	XP_003518237.1 glutamate dehydrogenase 1 [Glycine max]	sp|Q43314|DHE1_ARATH	sp|Q43314|DHE1_ARATH Glutamate dehydrogenase 1 OS=Arabidopsis thaliana GN=GDH1 PE=2 SV=1	_	_	_	_	_	PF00208.18|ELFV_dehydrog|Glutamate/Leucine/Phenylalanine/Valine dehydrogenase|Glyma.02G072200.1|m.4975:176-408;PF02812.15|ELFV_dehydrog_N|Glu/Leu/Phe/Val dehydrogenase, dimerisation domain|Glyma.02G072200.1|m.4975:33-159
Glyma.02G072400	239.434675777324	93.1217746772274	1.36234698133834	1.11285669106317e-46	1.2102316515312e-45	up	yes	212.129629509518	232.333411318083	273.840986504372	93.6489486830737	87.5559073591039	98.1604679895047	Gm02	6317012	6317179	+	Glyma.02G072400	--	--	--	--	--	--	168	XP_003518242.1	XP_003518242.1 arabinogalactan protein 14 [Glycine max]	_	_	_	_	_	_	_	_
Glyma.02G072500	3.10261114413021	7.95534985688749	-1.35561237630251	1.89300798705876e-26	1.29787099031134e-25	down	yes	3.21169564110389	3.02881042041189	3.06732737087485	7.75921436126576	8.00306813219625	8.10376707720046	Gm02	6323404	6324791	-	Glyma.02G072500	--	--	--	--	--	--	807	NP_001239693.1	NP_001239693.1 uncharacterized protein LOC100810509 [Glycine max]	_	_	_	_	_	_	_	_
Glyma.02G073000	0.847987850583865	2.2532524924351	-1.39936841928152	1.90407753567229e-08	5.6775580534629e-08	down	yes	0.929800820216839	1.08166614833289	0.532496583201865	2.29464782958351	2.31189011770289	2.15321953001889	Gm02	6357679	6360895	-	Glyma.02G073000	--	GO:0009658|chloroplast organization; GO:0010027|thylakoid membrane organization	GO:0009507|chloroplast; GO:0009570|chloroplast stroma	--	ko:K00891|E2.7.1.71,aroK,aroL	ko00400|Phenylalanine, tyrosine and tryptophan biosynthesis; ko01100|Metabolic pathways; ko01110|Biosynthesis of secondary metabolites; ko01130|Biosynthesis of antibiotics; ko01230|Biosynthesis of amino acids	843	XP_003518273.1	XP_003518273.1 probable inactive shikimate kinase like 1, chloroplastic isoform X1 [Glycine max]	sp|Q9LW20|SKL1_ARATH	sp|Q9LW20|SKL1_ARATH Probable inactive shikimate kinase like 1, chloroplastic OS=Arabidopsis thaliana GN=SKL1 PE=2 SV=1	_	_	_	_	_	PF01202.19|SKI|Shikimate kinase|Glyma.02G073000.1|m.4983:93-195
Glyma.02G073600	23.2745515418747	54.0377960147636	-1.21486269203062	6.34085832766592e-41	6.16683720816464e-40	down	yes	25.5305532814934	24.5614697116397	19.7316316324911	53.0900443283895	55.7588458194983	53.2644978964029	Gm02	6392505	6395705	-	Glyma.02G073600	--	GO:0006833|water transport; GO:0009414|response to water deprivation; GO:0009737|response to abscisic acid; GO:0034220|ion transmembrane transport	GO:0005886|plasma membrane; GO:0005887|integral component of plasma membrane; GO:0009506|plasmodesma; GO:0009507|chloroplast	GO:0003729|mRNA binding; GO:0015250|water channel activity	ko:K09872|PIP	--	858	NP_001235204.2	NP_001235204.2 Pip1 protein [Glycine max]	sp|P43287|PIP22_ARATH	sp|P43287|PIP22_ARATH Aquaporin PIP2-2 OS=Arabidopsis thaliana GN=PIP2-2 PE=1 SV=2	_	_	_	_	_	PF00230.17|MIP|Major intrinsic protein|Glyma.02G073600.1|m.4993:29-264
Glyma.02G073700	10.8562178131718	24.8516932077197	-1.19407468339221	1.16095944030513e-22	7.07409808578295e-22	down	yes	12.8627215005997	11.4246259355824	8.28130600333338	25.3175549549665	25.0359373141369	24.2015873540557	Gm02	6405646	6408508	-	Glyma.02G073700	--	GO:0006833|water transport; GO:0009414|response to water deprivation; GO:0009737|response to abscisic acid; GO:0034220|ion transmembrane transport	GO:0005886|plasma membrane; GO:0005887|integral component of plasma membrane; GO:0009506|plasmodesma; GO:0009507|chloroplast	GO:0003729|mRNA binding; GO:0015250|water channel activity	ko:K09872|PIP	--	858	XP_003518297.1	XP_003518297.1 aquaporin PIP2-2 [Glycine max]	sp|P43287|PIP22_ARATH	sp|P43287|PIP22_ARATH Aquaporin PIP2-2 OS=Arabidopsis thaliana GN=PIP2-2 PE=1 SV=2	_	_	_	_	_	PF00230.17|MIP|Major intrinsic protein|Glyma.02G073700.1|m.4994:29-264
Glyma.02G074800	2.26041180872975	0.537093772451758	2.05309395940741	1.57296685888188e-24	1.0183142505523e-23	up	yes	2.39546839965746	1.87622338075025	2.50954364578153	0.560735744177748	0.546760650799525	0.503784922378001	Gm02	6490248	6491678	-	Glyma.02G074800	--	GO:0006351|transcription, DNA-templated; GO:0006355|regulation of transcription, DNA-templated; GO:0007275|multicellular organism development	GO:0005634|nucleus	--	--	--	1431	XP_003518339.1	XP_003518339.1 protein SCARECROW [Glycine max]	sp|Q9FUZ7|SCR_MAIZE	sp|Q9FUZ7|SCR_MAIZE Protein SCARECROW OS=Zea mays GN=SCR PE=2 SV=1	_	_	_	_	_	PF03514.11|GRAS|GRAS domain family|Glyma.02G074800.1|m.5012:88-474
Glyma.02G075300	0.408857546906844	1.06942488664728	-1.36573128171146	3.85365618669589e-07	1.02793139837104e-06	down	yes	0.582894818658247	0.340711824555533	0.302965997506753	0.940210032244045	1.1108008167979	1.15726381089989	Gm02	6569073	6573052	-	Glyma.02G075300	--	GO:0006855|drug transmembrane transport	GO:0005778|peroxisomal membrane; GO:0016021|integral component of membrane	GO:0015297|antiporter activity; GO:0042910|xenobiotic transmembrane transporter activity	ko:K03327|TC.MATE,SLC47A,norM,mdtK,dinF	--	1524	XP_006574768.1	XP_006574768.1 protein DETOXIFICATION 54 [Glycine max]	sp|Q9LE20|DTX54_ARATH	sp|Q9LE20|DTX54_ARATH Protein DETOXIFICATION 54 OS=Arabidopsis thaliana GN=DTX54 PE=2 SV=1	_	_	_	_	_	PF01554.15|MatE|MatE|Glyma.02G075300.2|m.5018:33-193;PF01554.15|MatE|MatE|Glyma.02G075300.2|m.5018:259-420
Glyma.02G075600	19.5248414177345	5.89320011851792	1.72648038878997	1.69224442581071e-104	4.22452480623223e-103	up	yes	18.7667798237917	19.0396324256242	20.7681120037876	5.39826588740091	6.0676001605735	6.21373430757935	Gm02	6587439	6589949	-	Glyma.02G075600	--	GO:0006468|protein phosphorylation; GO:0048544|recognition of pollen	GO:0005886|plasma membrane; GO:0016021|integral component of membrane	GO:0004674|protein serine/threonine kinase activity; GO:0005516|calmodulin binding; GO:0005524|ATP binding; GO:0030246|carbohydrate binding	--	--	2511	XP_003519966.1	XP_003519966.1 G-type lectin S-receptor-like serine/threonine-protein kinase At1g34300 [Glycine max]	sp|Q9XID3|Y1343_ARATH	sp|Q9XID3|Y1343_ARATH G-type lectin S-receptor-like serine/threonine-protein kinase At1g34300 OS=Arabidopsis thaliana GN=At1g34300 PE=2 SV=1	_	_	_	_	_	PF00069.22|Pkinase|Protein kinase domain|Glyma.02G075600.1|m.5023:489-758;PF07714.14|Pkinase_Tyr|Protein tyrosine kinase|Glyma.02G075600.1|m.5023:488-760;PF01453.21|B_lectin|D-mannose binding lectin|Glyma.02G075600.1|m.5023:73-157;PF00954.17|S_locus_glycop|S-locus glycoprotein domain|Glyma.02G075600.1|m.5023:227-294
Glyma.02G076100	1.43254185067765	4.44841558690675	-1.62791792769195	3.7191863874786e-37	3.32819232527478e-36	down	yes	1.37673995794752	1.60754819262682	1.31333740145861	4.65399452952648	4.61292616442982	4.07832606676394	Gm02	6616136	6622374	-	Glyma.02G076100	--	GO:0006468|protein phosphorylation; GO:0007030|Golgi organization; GO:0009556|microsporogenesis; GO:0009742|brassinosteroid mediated signaling pathway; GO:0009793|embryo development ending in seed dormancy; GO:0010152|pollen maturation; GO:0010227|floral organ abscission; GO:0046777|protein autophosphorylation	GO:0005789|endoplasmic reticulum membrane; GO:0005886|plasma membrane; GO:0016021|integral component of membrane	GO:0004675|transmembrane receptor protein serine/threonine kinase activity; GO:0004714|transmembrane receptor protein tyrosine kinase activity; GO:0005524|ATP binding; GO:0033612|receptor serine/threonine kinase binding; GO:0042802|identical protein binding	ko:K13418|SERK1	--	1875	XP_003518396.1	XP_003518396.1 somatic embryogenesis receptor kinase 2 [Glycine max]	sp|Q94AG2|SERK1_ARATH	sp|Q94AG2|SERK1_ARATH Somatic embryogenesis receptor kinase 1 OS=Arabidopsis thaliana GN=SERK1 PE=1 SV=2	_	_	_	_	_	PF00069.22|Pkinase|Protein kinase domain|Glyma.02G076100.1|m.5035:302-572;PF07714.14|Pkinase_Tyr|Protein tyrosine kinase|Glyma.02G076100.1|m.5035:304-575;PF08263.9|LRRNT_2|Leucine rich repeat N-terminal domain|Glyma.02G076100.1|m.5035:25-65;PF00560.30|LRR_1|Leucine Rich Repeat|Glyma.02G076100.1|m.5035:93-115;PF00560.30|LRR_1|Leucine Rich Repeat|Glyma.02G076100.1|m.5035:166-182
Glyma.02G077200	1.07167241389965	0.438706952993962	1.2694181982133	1.4279484938438e-10	4.97576857578728e-10	up	yes	1.20422598410964	0.978647380699978	1.03214387688934	0.419315618221103	0.455327051507573	0.441478189253209	Gm02	6664979	6667664	+	Glyma.02G077200	--	GO:0007569|cell aging; GO:0043508|negative regulation of JUN kinase activity; GO:0045892|negative regulation of transcription, DNA-templated	GO:0005634|nucleus; GO:0005737|cytoplasm; GO:0005829|cytosol	GO:0003723|RNA binding	--	--	2187	XP_006574774.1	XP_006574774.1 uncharacterized protein LOC102668745 [Glycine max]	sp|Q98TX3|PDCD4_CHICK	sp|Q98TX3|PDCD4_CHICK Programmed cell death protein 4 OS=Gallus gallus GN=PDCD4 PE=2 SV=1	_	_	_	_	_	PF02847.14|MA3|MA3 domain|Glyma.02G077200.1|m.5049:136-246;PF02847.14|MA3|MA3 domain|Glyma.02G077200.1|m.5049:300-409;PF02847.14|MA3|MA3 domain|Glyma.02G077200.1|m.5049:435-544;PF02847.14|MA3|MA3 domain|Glyma.02G077200.1|m.5049:603-711
Glyma.02G078200	3.87808303436289	1.79062988671844	1.11055735892756	2.23869009512693e-10	7.67849780291201e-10	up	yes	4.18836232068669	3.44809754897423	3.99778923342774	1.85946271109761	1.6288990103278	1.88352793872991	Gm02	6724132	6724917	-	Glyma.02G078200	--	--	--	--	--	--	786	XP_003519975.1	XP_003519975.1 uncharacterized protein LOC100801116 [Glycine max]	_	_	_	_	_	_	_	PF03140.12|DUF247|Plant protein of unknown function|Glyma.02G078200.2|m.5066:26-247
Glyma.02G078900	0.700901350461776	0.279699096814008	1.29509418872404	4.23155079854657e-09	1.32798491691364e-08	up	yes	0.603492719351006	0.74292254856472	0.756288783469601	0.197004595207139	0.299900563282472	0.342192131952414	Gm02	6778798	6783859	-	Glyma.02G078900	--	--	--	--	--	--	3273	XP_003519978.1	XP_003519978.1 protein unc-13 homolog [Glycine max]	_	_	_	_	_	_	_	PF05664.8|DUF810|Plant family of unknown function (DUF810)|Glyma.02G078900.1|m.5074:135-846
Glyma.02G079500	3.41375778849903	11.5047792359154	-1.74983420375714	5.31959949457434e-18	2.71368417099e-17	down	yes	3.20335976068575	3.0084271449961	4.02948645981523	13.3955073467487	10.464896017309	10.6539343436885	Gm02	6827781	6828041	-	Glyma.02G079500	--	--	--	--	--	--	261	XP_003518540.1	XP_003518540.1 uncharacterized protein LOC100306191 [Glycine max]	_	_	_	_	_	_	_	_
Glyma.02G081100	2.76893349436699	11.9327489659481	-2.10353173905333	1.89018658014295e-59	2.57034784145589e-58	down	yes	2.68776281044055	2.60879374570611	3.01024392695432	13.2018165516263	10.8158080853052	11.7806222609127	Gm02	6974851	6976575	-	Glyma.02G081100	--	GO:0006694|steroid biosynthetic process; GO:0030497|fatty acid elongation; GO:0042761|very long-chain fatty acid biosynthetic process	GO:0030176|integral component of endoplasmic reticulum membrane	GO:0016491|oxidoreductase activity; GO:0016627|oxidoreductase activity, acting on the CH-CH group of donors	--	--	801	NP_001276299.1	NP_001276299.1 uncharacterized protein LOC100797930 [Glycine max]	sp|Q55C17|TECR_DICDI	sp|Q55C17|TECR_DICDI Very-long-chain enoyl-CoA reductase OS=Dictyostelium discoideum GN=gpsn2 PE=3 SV=1	_	_	_	_	_	PF02544.13|Steroid_dh|3-oxo-5-alpha-steroid 4-dehydrogenase|Glyma.02G081100.1|m.5118:157-266
Glyma.02G081900	0.195634579405001	1.5864416323667	-2.95670501448064	5.65940107396305e-22	3.36999285510195e-21	down	yes	0.177451530979006	0.248989429885087	0.16046277735091	1.19086548963372	1.71623943983599	1.85221996763038	Gm02	7041586	7045885	-	Glyma.02G081900	--	GO:0006810|transport	GO:0005886|plasma membrane; GO:0016021|integral component of membrane	GO:0022857|transmembrane transporter activity	--	--	1086	XP_003518600.1	XP_003518600.1 WAT1-related protein At1g43650 isoform X1 [Glycine max]	sp|Q6NMB7|WTR7_ARATH	sp|Q6NMB7|WTR7_ARATH WAT1-related protein At1g43650 OS=Arabidopsis thaliana GN=At1g43650 PE=2 SV=1	_	_	_	_	_	PF00892.17|EamA|EamA-like transporter family|Glyma.02G081900.1|m.5128:17-149;PF00892.17|EamA|EamA-like transporter family|Glyma.02G081900.1|m.5128:192-331
Glyma.02G083600	295.430842179644	139.203015565613	1.0855751795328	4.88443591400661e-43	4.9572522027437e-42	up	yes	278.305226541911	306.586626810721	301.400673186301	137.118664085751	127.438723960785	153.051658650302	Gm02	7240123	7240338	-	Glyma.02G083600	--	--	--	--	--	--	216	KRH70325.1	KRH70325.1 hypothetical protein GLYMA_02G083600 [Glycine max]	_	_	_	_	_	_	_	_
Glyma.02G085600	5.89718222313168	2.02612873560845	1.53664133684531	2.79295405344223e-57	3.67131453159148e-56	up	yes	6.23780776019425	5.85243026548693	5.60130864371387	1.96292270516742	2.14527438652703	1.97018911513089	Gm02	7410449	7415277	+	Glyma.02G085600	--	--	--	GO:0005524|ATP binding	ko:K03283|HSPA1_8	ko03040|Spliceosome; ko04010|MAPK signaling pathway; ko04141|Protein processing in endoplasmic reticulum; ko04144|Endocytosis; ko04213|Longevity regulating pathway - multiple species; ko04612|Antigen processing and presentation; ko04915|Estrogen signaling pathway; ko05134|Legionellosis; ko05145|Toxoplasmosis; ko05162|Measles; ko05164|Influenza A; ko05169|Epstein-Barr virus infection	2679	KRH70355.1	KRH70355.1 hypothetical protein GLYMA_02G085600 [Glycine max]	sp|P09189|HSP7C_PETHY	sp|P09189|HSP7C_PETHY Heat shock cognate 70 kDa protein OS=Petunia hybrida GN=HSP70 PE=2 SV=1	_	_	_	_	_	PF00012.17|HSP70|Hsp70 protein|Glyma.02G085600.1|m.5184:9-613;PF06723.10|MreB_Mbl|MreB/Mbl protein|Glyma.02G085600.1|m.5184:142-383;PF03107.13|C1_2|C1 domain|Glyma.02G085600.1|m.5184:651-695
Glyma.02G086850	1.86507561977233	0.751376518179425	1.30026679796463	3.17649449182096e-15	1.436576382852e-14	up	yes	1.94690852645132	1.79596107757059	1.85235725529508	0.712316109200904	0.69974751136147	0.8420659339759	Gm02	7504960	7513409	-	Glyma.02G086850	--	GO:0042545|cell wall modification; GO:0045490|pectin catabolic process	GO:0005576|extracellular region; GO:0005618|cell wall	GO:0030599|pectinesterase activity; GO:0045330|aspartyl esterase activity	--	--	1773	KHN15468.1	KHN15468.1 Putative pectinesterase 29 [Glycine soja]	sp|Q4PSN0|PME29_ARATH	sp|Q4PSN0|PME29_ARATH Probable pectinesterase 29 OS=Arabidopsis thaliana GN=PME29 PE=2 SV=1	_	_	_	_	_	PF01095.16|Pectinesterase|Pectinesterase|Glyma.02G086850.1|m.5239:40-326;PF01095.16|Pectinesterase|Pectinesterase|Glyma.02G086850.1|m.5239:363-455;PF01095.16|Pectinesterase|Pectinesterase|Glyma.02G086850.1|m.5239:453-579
Glyma.02G087000	2.43376772372692	6.12889179500125	-1.32887107513023	1.14331236396636e-46	1.24208303739645e-45	down	yes	2.33609721371186	2.42943336286853	2.53577259460036	6.38708641041457	6.34113705362555	5.65845192096362	Gm02	7516003	7522130	-	Glyma.02G087000	--	GO:0000160|phosphorelay signal transduction system; GO:0006468|protein phosphorylation; GO:0007231|osmosensory signaling pathway; GO:0008272|sulfate transport; GO:0009116|nucleoside metabolic process; GO:0009414|response to water deprivation; GO:0009736|cytokinin-activated signaling pathway; GO:0010029|regulation of seed germination; GO:0010086|embryonic root morphogenesis; GO:0016036|cellular re…	GO:0005783|endoplasmic reticulum; GO:0005789|endoplasmic reticulum membrane; GO:0005886|plasma membrane; GO:0016021|integral component of membrane	GO:0000155|phosphorelay sensor kinase activity; GO:0004673|protein histidine kinase activity; GO:0004721|phosphoprotein phosphatase activity; GO:0009884|cytokinin receptor activity; GO:0009885|transmembrane histidine kinase cytokinin receptor activity; GO:0019899|enzyme binding; GO:0019901|protein kinase binding; GO:0019955|cytokine binding; GO:0043424|protein histidine kinase binding	ko:K14489|AHK2_3_4	ko04075|Plant hormone signal transduction	3060	XP_006574825.1	XP_006574825.1 histidine kinase 4 isoform X1 [Glycine max]	sp|Q9C5U0|AHK4_ARATH	sp|Q9C5U0|AHK4_ARATH Histidine kinase 4 OS=Arabidopsis thaliana GN=AHK4 PE=1 SV=1	_	_	_	_	_	PF03924.10|CHASE|CHASE domain|Glyma.02G087000.1|m.5243:111-291;PF02518.23|HATPase_c|Histidine kinase-, DNA gyrase B-, and HSP90-like ATPase|Glyma.02G087000.1|m.5243:493-674;PF00072.21|Response_reg|Response regulator receiver domain|Glyma.02G087000.1|m.5243:854-912;PF00072.21|Response_reg|Response regulator receiver domain|Glyma.02G087000.1|m.5243:966-1007;PF00512.22|HisKA|His Kinase A (phospho-ac…
Glyma.02G087900	3.018513167513	0.14324920921725	4.30465814943897	1.73621079801441e-49	1.99623603060145e-48	up	yes	3.61794424672008	3.12065725573767	2.31693800008125	0.086644298663034	0.129031455995732	0.214071872992984	Gm02	7641894	7644658	+	Glyma.02G087900	--	GO:0009970|cellular response to sulfate starvation; GO:0019343|cysteine biosynthetic process via cystathionine; GO:0019346|transsulfuration; GO:0019458|methionine catabolic process via 2-oxobutanoate; GO:0042631|cellular response to water deprivation; GO:0051289|protein homotetramerization; GO:0071266|'de novo' L-methionine biosynthetic process	GO:0005829|cytosol	GO:0003962|cystathionine gamma-synthase activity; GO:0004123|cystathionine gamma-lyase activity; GO:0018826|methionine gamma-lyase activity; GO:0030170|pyridoxal phosphate binding	ko:K01761|E4.4.1.11	ko00270|Cysteine and methionine metabolism; ko00450|Selenocompound metabolism	1323	XP_003520012.1	XP_003520012.1 methionine gamma-lyase [Glycine max]	sp|Q9SGU9|MGL_ARATH	sp|Q9SGU9|MGL_ARATH Methionine gamma-lyase OS=Arabidopsis thaliana GN=MGL PE=1 SV=1	_	_	_	_	_	PF01053.17|Cys_Met_Meta_PP|Cys/Met metabolism PLP-dependent enzyme|Glyma.02G087900.1|m.5255:48-414;PF00155.18|Aminotran_1_2|Aminotransferase class I and II|Glyma.02G087900.1|m.5255:106-319
Glyma.02G088050	13.9487848661279	2.32549668031853	2.57937205857127	8.67113688624597e-117	2.48975476295816e-115	up	yes	14.2646453132747	14.5086379061437	13.0730713789654	2.03619802140937	2.43334650402478	2.50694551552143	Gm02	7651075	7652214	-	Glyma.02G088050	--	GO:0006351|transcription, DNA-templated; GO:0006355|regulation of transcription, DNA-templated	GO:0005634|nucleus; GO:0005737|cytoplasm	GO:0003677|DNA binding; GO:0003700|DNA-binding transcription factor activity; GO:0046983|protein dimerization activity	--	--	1140	XP_003520013.2	XP_003520013.2 transcription factor MYC2-like [Glycine max]	sp|O23090|BH014_ARATH	sp|O23090|BH014_ARATH Transcription factor bHLH14 OS=Arabidopsis thaliana GN=BHLH14 PE=1 SV=1	_	_	_	_	_	PF14215.3|bHLH-MYC_N|bHLH-MYC and R2R3-MYB transcription factors N-terminal|Glyma.02G088050.1|m.5256:27-172;PF00010.23|HLH|Helix-loop-helix DNA-binding domain|Glyma.02G088050.1|m.5256:228-273
Glyma.02G088700	15.0575738313684	5.20354968134069	1.53110925298776	2.26347403391153e-78	4.11797506716588e-77	up	yes	15.2097444391242	15.3284428471251	14.6345342078559	5.03501056213151	4.90853228044672	5.66710620144385	Gm02	7759186	7761866	-	Glyma.02G088700	--	GO:0007166|cell surface receptor signaling pathway	GO:0005886|plasma membrane; GO:0016021|integral component of membrane	GO:0004674|protein serine/threonine kinase activity; GO:0005524|ATP binding; GO:0030247|polysaccharide binding	ko:K04733|IRAK4	ko04064|NF-kappa B signaling pathway; ko04620|Toll-like receptor signaling pathway; ko04621|NOD-like receptor signaling pathway; ko04624|Toll and Imd signaling pathway; ko04722|Neurotrophin signaling pathway; ko05133|Pertussis; ko05140|Leishmaniasis; ko05142|Chagas disease (American trypanosomiasis); ko05145|Toxoplasmosis; ko05152|Tuberculosis; ko05162|Measles; ko05164|Influenza A	2049	XP_006574838.1	XP_006574838.1 LEAF RUST 10 DISEASE-RESISTANCE LOCUS RECEPTOR-LIKE PROTEIN KINASE-like 1.4 isoform X1 [Glycine max]	sp|F4HQ17|LRL14_ARATH	sp|F4HQ17|LRL14_ARATH LEAF RUST 10 DISEASE-RESISTANCE LOCUS RECEPTOR-LIKE PROTEIN KINASE-like 1.4 OS=Arabidopsis thaliana GN=LRK10L-1.4 PE=2 SV=2	_	_	_	_	_	PF00069.22|Pkinase|Protein kinase domain|Glyma.02G088700.1|m.5264:358-628;PF07714.14|Pkinase_Tyr|Protein tyrosine kinase|Glyma.02G088700.1|m.5264:360-630;PF14380.3|WAK_assoc|Wall-associated receptor kinase C-terminal|Glyma.02G088700.1|m.5264:178-250
Glyma.02G088900	68.4994178130334	138.564584150764	-1.01628844785362	7.25487241229842e-26	4.8951990966246e-25	down	yes	60.9639404455507	64.6417586649111	79.8925543286384	130.10352198267	142.059600818301	143.53062965132	Gm02	7783694	7783981	-	Glyma.02G088900	--	GO:0006869|lipid transport	--	GO:0008289|lipid binding	--	--	288	NP_001238401.1	NP_001238401.1 alpha-amylase inhibitor/lipid transfer/seed storage family protein precursor [Glycine max]	sp|P82353|NLTP2_PRUAR	sp|P82353|NLTP2_PRUAR Non-specific lipid-transfer protein 2 OS=Prunus armeniaca PE=1 SV=1	_	_	_	_	_	_
Glyma.02G089400	76.2221239908906	34.1658117908585	1.15742346614434	8.27157945492374e-26	5.56710076762774e-25	up	yes	88.7069510251202	78.4648854069196	61.4945355406319	33.8838069388403	36.4920592777495	32.1215691559858	Gm02	7812511	7812924	-	Glyma.02G089400	--	--	--	--	--	--	414	KHN47239.1	KHN47239.1 hypothetical protein glysoja_035030 [Glycine soja]	_	_	_	_	_	_	_	_
Glyma.02G089500	512.777524475085	135.325530118398	1.92182051838379	6.75602413877316e-206	4.40230805565078e-204	up	yes	501.324950589937	496.969657932023	540.037964903296	140.002208236769	131.730821508664	134.24356060976	Gm02	7818462	7818884	+	Glyma.02G089500	--	--	--	--	--	--	423	NP_001235776.1	NP_001235776.1 uncharacterized protein LOC100527161 [Glycine max]	_	_	_	_	_	_	_	_
Glyma.02G091100	10.1790579913298	4.99817052751035	1.02466508444301	1.2059665649668e-10	4.22161018011458e-10	up	yes	10.4767660617539	8.81824988952619	11.2421580227094	4.42246941092569	5.54978629066087	5.0222558809445	Gm02	8003883	8006088	-	Glyma.02G091100	--	--	--	--	--	--	405	NP_001236321.2	NP_001236321.2 uncharacterized protein LOC100526944 [Glycine max]	_	_	_	_	_	_	_	_
Glyma.02G091500	194.136448950188	68.5634114002399	1.50142411926007	1.06370159367209e-149	4.19295409683408e-148	up	yes	199.515275832623	192.959556041626	189.934514976315	69.572743055219	67.0005230752207	69.1169680702799	Gm02	8055634	8058487	+	Glyma.02G091500	--	--	--	--	--	--	927	XP_003518643.1	XP_003518643.1 uncharacterized protein LOC100780208 [Glycine max]	_	_	_	_	_	_	_	PF04720.9|PDDEXK_6|PDDEXK-like family of unknown function|Glyma.02G091500.1|m.5317:38-243
Glyma.02G093100	0.301163223938914	1.64761578291701	-2.41336617989036	6.65849272581535e-14	2.83050212012459e-13	down	yes	0.219250934669313	0.265688975246102	0.418549761901326	1.88712645772508	1.84039009395311	1.21533079707285	Gm02	8222926	8223783	-	Glyma.02G093100	--	--	--	--	--	--	858	XP_006574854.1	XP_006574854.1 uncharacterized protein LOC100784512 isoform X1 [Glycine max]	_	_	_	_	_	_	_	_
Glyma.02G093200	0.327605243163003	1.12592501262178	-1.75045838433454	8.44653590419728e-14	3.57488659709856e-13	down	yes	0.316695794522341	0.353673123911478	0.312446811055191	1.14085521060457	1.24253152077173	0.994388306489045	Gm02	8232591	8234273	-	Glyma.02G093200	--	GO:0006351|transcription, DNA-templated; GO:0006355|regulation of transcription, DNA-templated; GO:0009266|response to temperature stimulus; GO:0009408|response to heat; GO:0009615|response to virus; GO:0009617|response to bacterium; GO:0009644|response to high light intensity; GO:0016567|protein ubiquitination; GO:0042542|response to hydrogen peroxide; GO:0046686|response to cadmium ion	GO:0005618|cell wall; GO:0005634|nucleus; GO:0005739|mitochondrion; GO:0005774|vacuolar membrane; GO:0005794|Golgi apparatus; GO:0005829|cytosol; GO:0005886|plasma membrane; GO:0048046|apoplast	GO:0005524|ATP binding; GO:0031625|ubiquitin protein ligase binding	ko:K03283|HSPA1_8	ko03040|Spliceosome; ko04010|MAPK signaling pathway; ko04141|Protein processing in endoplasmic reticulum; ko04144|Endocytosis; ko04213|Longevity regulating pathway - multiple species; ko04612|Antigen processing and presentation; ko04915|Estrogen signaling pathway; ko05134|Legionellosis; ko05145|Toxoplasmosis; ko05162|Measles; ko05164|Influenza A; ko05169|Epstein-Barr virus infection	1683	XP_006574857.1	XP_006574857.1 heat shock cognate 70 kDa protein 2 [Glycine max]	sp|Q9LHA8|MD37C_ARATH	sp|Q9LHA8|MD37C_ARATH Probable mediator of RNA polymerase II transcription subunit 37c OS=Arabidopsis thaliana GN=MED37C PE=1 SV=1	_	_	_	_	_	PF00012.17|HSP70|Hsp70 protein|Glyma.02G093200.1|m.5332:1-529;PF06723.10|MreB_Mbl|MreB/Mbl protein|Glyma.02G093200.1|m.5332:52-291
Glyma.02G094500	164.071693525513	40.1779904246055	2.02957794415274	8.58447027624822e-199	5.28118596243409e-197	up	yes	164.905774818462	157.128525200318	170.18078055776	41.4294979732906	40.5550856361392	38.5493876643866	Gm02	8424646	8425188	+	Glyma.02G094500	--	GO:0006351|transcription, DNA-templated; GO:0006355|regulation of transcription, DNA-templated; GO:0010200|response to chitin; GO:0071289|cellular response to nickel ion; GO:2000280|regulation of root development	GO:0005634|nucleus	GO:0003676|nucleic acid binding; GO:0003700|DNA-binding transcription factor activity; GO:0046872|metal ion binding	--	--	543	NP_001237020.2	NP_001237020.2 C2H2-type zinc finger family protein [Glycine max]	sp|Q9SLD4|ZAT11_ARATH	sp|Q9SLD4|ZAT11_ARATH Zinc finger protein ZAT11 OS=Arabidopsis thaliana GN=ZAT11 PE=2 SV=1	_	_	_	_	_	PF13912.3|zf-C2H2_6|C2H2-type zinc finger|Glyma.02G094500.1|m.5367:40-65;PF13912.3|zf-C2H2_6|C2H2-type zinc finger|Glyma.02G094500.1|m.5367:88-113
Glyma.02G094800	14.2192660368321	6.58384402671727	1.10966958131639	1.71779210617466e-59	2.33890764000216e-58	up	yes	14.3865215738324	14.4096763958868	13.8616001407772	6.26055234955648	6.4960394490909	6.99494028150442	Gm02	8459465	8467569	-	Glyma.02G094800	--	--	GO:0005634|nucleus; GO:0005886|plasma membrane; GO:0016021|integral component of membrane	GO:0005524|ATP binding; GO:0042626|ATPase-coupled transmembrane transporter activity	ko:K05658|ABCB1,CD243	ko02010|ABC transporters; ko04976|Bile secretion; ko05206|MicroRNAs in cancer	4209	XP_003518659.1	XP_003518659.1 ABC transporter B family member 20 [Glycine max]	sp|Q9M3B9|AB20B_ARATH	sp|Q9M3B9|AB20B_ARATH ABC transporter B family member 20 OS=Arabidopsis thaliana GN=ABCB20 PE=1 SV=1	_	_	_	_	_	PF00664.20|ABC_membrane|ABC transporter transmembrane region|Glyma.02G094800.1|m.5370:87-357;PF00664.20|ABC_membrane|ABC transporter transmembrane region|Glyma.02G094800.1|m.5370:835-1099;PF00005.24|ABC_tran|ABC transporter|Glyma.02G094800.1|m.5370:428-572;PF00005.24|ABC_tran|ABC transporter|Glyma.02G094800.1|m.5370:1171-1319
Glyma.02G095500	83.8837013948735	37.3722516386556	1.16620903019173	4.45588702870051e-68	7.00502299061441e-67	up	yes	89.4897622845926	84.9464806176521	77.2148612823758	38.0606650515024	37.3888833591388	36.6672065053256	Gm02	8546401	8554486	+	Glyma.02G095500	--	--	GO:0005887|integral component of plasma membrane; GO:0031969|chloroplast membrane	GO:0008271|secondary active sulfate transmembrane transporter activity; GO:0015116|sulfate transmembrane transporter activity; GO:0015293|symporter activity	ko:K18059|SULTR4	--	2109	XP_003520027.1	XP_003520027.1 probable sulfate transporter 4.2 [Glycine max]	sp|Q9FY46|SUT41_ARATH	sp|Q9FY46|SUT41_ARATH Sulfate transporter 4.1, chloroplastic OS=Arabidopsis thaliana GN=SULTR4;1 PE=1 SV=1	_	_	_	_	_	PF00916.17|Sulfate_transp|Sulfate permease family|Glyma.02G095500.1|m.5385:86-459;PF01740.18|STAS|STAS domain|Glyma.02G095500.1|m.5385:510-629
Glyma.02G096800	123.247014965006	56.0821613712518	1.13579867764228	1.00640252081016e-91	2.17411543213447e-90	up	yes	121.916326484004	123.879748964089	123.944969446924	57.6320371950364	55.676110340845	54.9383365778739	Gm02	8657974	8661676	-	Glyma.02G096800	--	GO:0006006|glucose metabolic process; GO:0006098|pentose-phosphate shunt	GO:0009507|chloroplast	GO:0004345|glucose-6-phosphate dehydrogenase activity; GO:0050661|NADP binding	ko:K00036|G6PD,zwf	ko00030|Pentose phosphate pathway; ko00480|Glutathione metabolism; ko01100|Metabolic pathways; ko01110|Biosynthesis of secondary metabolites; ko01120|Microbial metabolism in diverse environments; ko01130|Biosynthesis of antibiotics; ko01200|Carbon metabolism; ko05230|Central carbon metabolism in cancer	1809	XP_003518668.1	XP_003518668.1 glucose-6-phosphate 1-dehydrogenase, chloroplastic [Glycine max]	sp|Q43793|G6PDC_TOBAC	sp|Q43793|G6PDC_TOBAC Glucose-6-phosphate 1-dehydrogenase, chloroplastic OS=Nicotiana tabacum PE=2 SV=1	_	_	_	_	_	PF02781.13|G6PD_C|Glucose-6-phosphate dehydrogenase, C-terminal domain|Glyma.02G096800.1|m.5407:299-593;PF00479.19|G6PD_N|Glucose-6-phosphate dehydrogenase, NAD binding domain|Glyma.02G096800.1|m.5407:118-296
Glyma.02G098800	96.2540720914302	15.2399193379332	2.65819584062435	1.5833589283509e-201	9.95178488647953e-200	up	yes	89.9007416708582	90.6601729162123	108.20130168722	16.665576664011	14.1619827277251	14.8921986220636	Gm02	9126216	9128534	-	Glyma.02G098800	--	GO:0006351|transcription, DNA-templated; GO:0006355|regulation of transcription, DNA-templated; GO:0009737|response to abscisic acid; GO:0055062|phosphate ion homeostasis	GO:0005634|nucleus	GO:0003677|DNA binding; GO:0003700|DNA-binding transcription factor activity	--	--	1116	XP_003518679.1	XP_003518679.1 transcription factor HHO2 [Glycine max]	sp|Q8VZS3|HHO2_ARATH	sp|Q8VZS3|HHO2_ARATH Transcription factor HHO2 OS=Arabidopsis thaliana GN=HHO2 PE=1 SV=1	_	_	_	_	_	PF00249.28|Myb_DNA-binding|Myb-like DNA-binding domain|Glyma.02G098800.1|m.5441:213-263
Glyma.02G100300	23.2719705996421	2.52785842805349	3.19752967676178	5.53242617682373e-303	7.78171081056409e-301	up	yes	23.8545016920213	21.7333581751312	24.2280519317739	2.69875783688825	2.52017382235021	2.364643624922	Gm02	9401534	9406157	-	Glyma.02G100300	--	--	GO:0005886|plasma membrane; GO:0016021|integral component of membrane	GO:0004674|protein serine/threonine kinase activity; GO:0005524|ATP binding	ko:K04733|IRAK4	ko04064|NF-kappa B signaling pathway; ko04620|Toll-like receptor signaling pathway; ko04621|NOD-like receptor signaling pathway; ko04624|Toll and Imd signaling pathway; ko04722|Neurotrophin signaling pathway; ko05133|Pertussis; ko05140|Leishmaniasis; ko05142|Chagas disease (American trypanosomiasis); ko05145|Toxoplasmosis; ko05152|Tuberculosis; ko05162|Measles; ko05164|Influenza A	2145	NP_001238646.1	NP_001238646.1 stress-induced receptor-like kinase precursor [Glycine max]	sp|P93604|LRK10_WHEAT	sp|P93604|LRK10_WHEAT Rust resistance kinase Lr10 OS=Triticum aestivum GN=LRK10 PE=2 SV=1	_	_	_	_	_	PF07714.14|Pkinase_Tyr|Protein tyrosine kinase|Glyma.02G100300.1|m.5455:395-662;PF00069.22|Pkinase|Protein kinase domain|Glyma.02G100300.1|m.5455:395-660
Glyma.02G100400	6.72994477609567	1.27869659765732	2.38682412575546	6.30926764221414e-78	1.13941519540868e-76	up	yes	6.80581359751654	6.1784905700534	7.20553016071708	1.31268264236881	1.05986309777951	1.46354405282365	Gm02	9406898	9409036	+	Glyma.02G100400	--	--	GO:0005886|plasma membrane; GO:0016021|integral component of membrane	GO:0004674|protein serine/threonine kinase activity; GO:0005524|ATP binding	ko:K04733|IRAK4	ko04064|NF-kappa B signaling pathway; ko04620|Toll-like receptor signaling pathway; ko04621|NOD-like receptor signaling pathway; ko04624|Toll and Imd signaling pathway; ko04722|Neurotrophin signaling pathway; ko05133|Pertussis; ko05140|Leishmaniasis; ko05142|Chagas disease (American trypanosomiasis); ko05145|Toxoplasmosis; ko05152|Tuberculosis; ko05162|Measles; ko05164|Influenza A	1812	XP_003520047.1	XP_003520047.1 rust resistance kinase Lr10 [Glycine max]	sp|P93604|LRK10_WHEAT	sp|P93604|LRK10_WHEAT Rust resistance kinase Lr10 OS=Triticum aestivum GN=LRK10 PE=2 SV=1	_	_	_	_	_	PF00069.22|Pkinase|Protein kinase domain|Glyma.02G100400.1|m.5456:296-558;PF07714.14|Pkinase_Tyr|Protein tyrosine kinase|Glyma.02G100400.1|m.5456:295-560;PF13947.3|GUB_WAK_bind|Wall-associated receptor kinase galacturonan-binding|Glyma.02G100400.1|m.5456:26-101
Glyma.02G101100	0.104265085527042	0.332472127876289	-1.58360193337136	4.22886185098251e-07	1.12367323714841e-06	down	yes	0.0885074629000446	0.12870434776488	0.0955834459162	0.388314387300793	0.260226549210905	0.34887544711717	Gm02	9483067	9488875	-	Glyma.02G101100	--	GO:0009902|chloroplast relocation	GO:0009507|chloroplast; GO:0009707|chloroplast outer membrane	--	--	--	2952	XP_014621702.1	XP_014621702.1 protein CHUP1, chloroplastic isoform X1 [Glycine max]	sp|Q9LI74|CHUP1_ARATH	sp|Q9LI74|CHUP1_ARATH Protein CHUP1, chloroplastic OS=Arabidopsis thaliana GN=CHUP1 PE=1 SV=1	_	_	_	_	_	_
Glyma.02G101300	0.704574074094552	2.18487203071374	-1.61898135099983	2.12538115905221e-09	6.81269902895071e-09	down	yes	0.960513582563645	0.625407793583418	0.527800846136593	2.3586503524937	1.97091566581135	2.22505007383617	Gm02	9518058	9528963	-	Glyma.02G101300	--	GO:0055114|oxidation-reduction process	GO:0016021|integral component of membrane	GO:0016491|oxidoreductase activity; GO:0046872|metal ion binding	ko:K08360|CYB561	--	729	KHN05848.1	KHN05848.1 Putative transmembrane ascorbate ferrireductase 4 [Glycine soja]	sp|Q9C540|ACFR4_ARATH	sp|Q9C540|ACFR4_ARATH Probable transmembrane ascorbate ferrireductase 4 OS=Arabidopsis thaliana GN=CYB561D PE=2 SV=1	_	_	_	_	_	PF03188.13|Cytochrom_B561|Eukaryotic cytochrome b561|Glyma.02G101300.1|m.5476:54-185
Glyma.02G104200	112.97551363215	38.832607259882	1.54042586208132	2.6700043751324e-131	8.93611841652016e-130	up	yes	113.203332144659	110.898499893394	114.824708858398	38.4214749565838	39.949509021829	38.1268378012332	Gm02	9835583	9839630	+	Glyma.02G104200	--	GO:0045454|cell redox homeostasis	GO:0009507|chloroplast	--	--	--	678	XP_003518707.1	XP_003518707.1 CBS domain-containing protein CBSX1, chloroplastic [Glycine max]	sp|O23193|CBSX1_ARATH	sp|O23193|CBSX1_ARATH CBS domain-containing protein CBSX1, chloroplastic OS=Arabidopsis thaliana GN=CBSX1 PE=1 SV=2	_	_	_	_	_	PF00571.25|CBS|CBS domain|Glyma.02G104200.1|m.5525:68-122;PF00571.25|CBS|CBS domain|Glyma.02G104200.1|m.5525:162-215
Glyma.02G104300	337.669490878038	98.7018708483191	1.77435906404088	4.56706805215313e-194	2.67563148325133e-192	up	yes	341.881094114461	326.696410761698	344.430967757955	94.1707257463459	98.3248157508654	103.610071047746	Gm02	9841041	9842468	+	Glyma.02G104300	--	GO:0008152|metabolic process	--	GO:0016758|transferase activity, transferring hexosyl groups	ko:K14595|AOG	ko00906|Carotenoid biosynthesis; ko01100|Metabolic pathways; ko01110|Biosynthesis of secondary metabolites	1428	XP_003518708.1	XP_003518708.1 abscisate beta-glucosyltransferase [Glycine max]	sp|Q8W3P8|AOG_PHAAN	sp|Q8W3P8|AOG_PHAAN Abscisate beta-glucosyltransferase OS=Phaseolus angularis GN=AOG PE=1 SV=1	_	_	_	_	_	PF00201.15|UDPGT|UDP-glucoronosyl and UDP-glucosyl transferase|Glyma.02G104300.1|m.5526:254-387
Glyma.02G104500	61.9272393962886	27.2622738771314	1.18337208942716	1.3663261815752e-63	1.97937516567671e-62	up	yes	59.2294321759714	59.7839266211855	66.7683593917088	26.2192974294301	27.3954653814468	28.1720588205173	Gm02	9864788	9866215	-	Glyma.02G104500	--	GO:0008152|metabolic process	--	GO:0016758|transferase activity, transferring hexosyl groups	--	--	1428	XP_003520066.1	XP_003520066.1 abscisate beta-glucosyltransferase [Glycine max]	sp|Q8W3P8|AOG_PHAAN	sp|Q8W3P8|AOG_PHAAN Abscisate beta-glucosyltransferase OS=Phaseolus angularis GN=AOG PE=1 SV=1	_	_	_	_	_	PF00201.15|UDPGT|UDP-glucoronosyl and UDP-glucosyl transferase|Glyma.02G104500.1|m.5527:253-387
Glyma.02G104600	0.20675567348586	2.04886230999427	-3.24770568947895	1.16725710766625e-35	1.01247900545166e-34	down	yes	0.307381212330508	0.115293138417952	0.197592669709119	1.92656146438982	2.19163723051574	2.02838823507724	Gm02	9889584	9891011	+	Glyma.02G104600	--	GO:0006952|defense response; GO:0008152|metabolic process; GO:0051707|response to other organism	GO:0043231|intracellular membrane-bounded organelle	GO:0035251|UDP-glucosyltransferase activity; GO:0047893|flavonol 3-O-glucosyltransferase activity; GO:0080043|quercetin 3-O-glucosyltransferase activity; GO:0080044|quercetin 7-O-glucosyltransferase activity; GO:0102360|daphnetin 3-O-glucosyltransferase activity; GO:0102425|myricetin 3-O-glucosyltransferase activity	--	--	1428	XP_003518710.1	XP_003518710.1 UDP-glucosyl transferase 73B2 [Glycine max]	sp|Q8W491|U73B3_ARATH	sp|Q8W491|U73B3_ARATH UDP-glycosyltransferase 73B3 OS=Arabidopsis thaliana GN=UGT73B3 PE=2 SV=1	_	_	_	_	_	PF00201.15|UDPGT|UDP-glucoronosyl and UDP-glucosyl transferase|Glyma.02G104600.1|m.5528:265-394
Glyma.02G105600	110.401370789558	41.0315613274313	1.42773123572751	7.51286075663371e-100	1.7768750451745e-98	up	yes	116.850778125953	110.798808230722	103.554526011999	39.7491550654001	39.893479617836	43.4520492990578	Gm02	9993953	9995572	+	Glyma.02G105600	--	GO:0006511|ubiquitin-dependent protein catabolic process; GO:0030162|regulation of proteolysis; GO:0043161|proteasome-mediated ubiquitin-dependent protein catabolic process	GO:0005634|nucleus; GO:0005737|cytoplasm; GO:0019005|SCF ubiquitin ligase complex	GO:0031625|ubiquitin protein ligase binding	--	--	1620	XP_006574898.1	XP_006574898.1 F-box/kelch-repeat protein At1g26930 [Glycine max]	sp|Q8L736|SKI11_ARATH	sp|Q8L736|SKI11_ARATH F-box/kelch-repeat protein SKIP11 OS=Arabidopsis thaliana GN=SKIP11 PE=1 SV=2	_	_	_	_	_	PF01344.22|Kelch_1|Kelch motif|Glyma.02G105600.4|m.5540:322-367;PF01344.22|Kelch_1|Kelch motif|Glyma.02G105600.4|m.5540:370-417;PF13964.3|Kelch_6|Kelch motif|Glyma.02G105600.4|m.5540:370-416;PF13418.3|Kelch_4|Galactose oxidase, central domain|Glyma.02G105600.4|m.5540:322-365;PF13418.3|Kelch_4|Galactose oxidase, central domain|Glyma.02G105600.4|m.5540:380-417
Glyma.02G105900	3.41376044672626	12.020949019043	-1.81309678085646	6.00134822455467e-47	6.56222765280158e-46	down	yes	3.54103156604745	3.89371534546288	2.80653442866844	10.3392131922253	13.0318734521431	12.6917604127606	Gm02	10059026	10060300	-	Glyma.02G105900	--	GO:0006351|transcription, DNA-templated; GO:0006355|regulation of transcription, DNA-templated; GO:0008283|cell population proliferation; GO:0009735|response to cytokinin; GO:0009737|response to abscisic acid; GO:0009739|response to gibberellin; GO:0010029|regulation of seed germination; GO:0010229|inflorescence development; GO:0031347|regulation of defense response	GO:0005634|nucleus	GO:0003677|DNA binding; GO:0003700|DNA-binding transcription factor activity	--	--	1275	XP_003520071.1	XP_003520071.1 transcription factor TCP15 [Glycine max]	sp|Q93Z00|TCP14_ARATH	sp|Q93Z00|TCP14_ARATH Transcription factor TCP14 OS=Arabidopsis thaliana GN=TCP14 PE=1 SV=1	_	_	_	_	_	PF03634.10|TCP|TCP family transcription factor|Glyma.02G105900.3|m.5545:74-217
Glyma.02G106100	58.6236083891178	17.4677242303532	1.74621050066578	2.04930328261977e-148	7.9601222032563e-147	up	yes	60.532578932322	57.8041485454968	57.5340976895347	17.4281339995702	17.4068085742456	17.5682301172439	Gm02	10087297	10090395	-	Glyma.02G106100	--	GO:0006635|fatty acid beta-oxidation; GO:0006839|mitochondrial transport; GO:0015866|ADP transport; GO:0015867|ATP transport; GO:0090351|seedling development	GO:0005743|mitochondrial inner membrane; GO:0005777|peroxisome; GO:0005779|integral component of peroxisomal membrane	GO:0005347|ATP transmembrane transporter activity; GO:0015217|ADP transmembrane transporter activity; GO:0015297|antiporter activity	--	--	957	NP_001235739.1	NP_001235739.1 peroxisomal adenine nucleotide carrier 1 [Glycine max]	sp|B6ZJZ9|PNC1_SOYBN	sp|B6ZJZ9|PNC1_SOYBN Peroxisomal adenine nucleotide carrier 1 OS=Glycine max GN=PNC1 PE=2 SV=1	_	_	_	_	_	PF00153.24|Mito_carr|Mitochondrial carrier protein|Glyma.02G106100.4|m.5548:6-98;PF00153.24|Mito_carr|Mitochondrial carrier protein|Glyma.02G106100.4|m.5548:104-188;PF00153.24|Mito_carr|Mitochondrial carrier protein|Glyma.02G106100.4|m.5548:202-293
Glyma.02G107300	5.49270974076621	1.84995238212381	1.56487654438093	1.96297843548936e-21	1.14770075932503e-20	up	yes	5.9293695501837	5.19013505411307	5.35862461800186	1.42306584195403	1.9812073046468	2.14558399977059	Gm02	10203967	10204842	-	Glyma.02G107300	--	GO:0006351|transcription, DNA-templated; GO:0009414|response to water deprivation; GO:0045893|positive regulation of transcription, DNA-templated	GO:0005634|nucleus	GO:0003677|DNA binding; GO:0003700|DNA-binding transcription factor activity; GO:0042803|protein homodimerization activity; GO:0046872|metal ion binding	--	--	876	XP_003520078.1	XP_003520078.1 zinc-finger homeodomain protein 11 [Glycine max]	sp|Q9SEZ1|ZHD11_ARATH	sp|Q9SEZ1|ZHD11_ARATH Zinc-finger homeodomain protein 11 OS=Arabidopsis thaliana GN=ZHD11 PE=1 SV=1	_	_	_	_	_	PF04770.9|ZF-HD_dimer|ZF-HD protein dimerisation region|Glyma.02G107300.1|m.5576:44-97
Glyma.02G108000	62.849250504255	14.0664346852344	2.15884309959835	4.41198996459485e-184	2.38763436575507e-182	up	yes	63.4117059587201	61.6674125276548	63.4686330263902	14.2235967732539	14.497280922657	13.4784263597924	Gm02	10279709	10281839	+	Glyma.02G108000	--	--	--	GO:0003723|RNA binding; GO:0033897|ribonuclease T2 activity	ko:K01166|E3.1.27.1	--	681	NP_001235183.1	NP_001235183.1 putative ribonuclease T2 precursor [Glycine max]	sp|P42815|RNS3_ARATH	sp|P42815|RNS3_ARATH Ribonuclease 3 OS=Arabidopsis thaliana GN=RNS3 PE=2 SV=1	_	_	_	_	_	PF00445.15|Ribonuclease_T2|Ribonuclease T2 family|Glyma.02G108000.1|m.5593:28-209
Glyma.02G108100	10.2830973178864	3.59907037949736	1.51197798978139	1.25739850705049e-65	1.89822585965083e-64	up	yes	10.2911605889737	10.334290020348	10.2238413443376	3.78303713646525	3.31353370884453	3.70064029318231	Gm02	10296217	10299526	+	Glyma.02G108100	--	GO:0006486|protein glycosylation; GO:0010493|Lewis a epitope biosynthetic process	GO:0000139|Golgi membrane; GO:0005794|Golgi apparatus; GO:0016021|integral component of membrane	GO:0010488|UDP-galactose:N-glycan beta-1,3-galactosyltransferase activity; GO:0030246|carbohydrate binding	ko:K14413|GALT1	ko00513|Various types of N-glycan biosynthesis; ko01100|Metabolic pathways	1962	XP_003518733.2	XP_003518733.2 beta-1,3-galactosyltransferase GALT1 [Glycine max]	sp|Q8L7F9|B3GTF_ARATH	sp|Q8L7F9|B3GTF_ARATH Beta-1,3-galactosyltransferase GALT1 OS=Arabidopsis thaliana GN=GALT1 PE=1 SV=1	_	_	_	_	_	PF01762.18|Galactosyl_T|Galactosyltransferase|Glyma.02G108100.1|m.5594:415-598;PF00337.19|Gal-bind_lectin|Galactoside-binding lectin|Glyma.02G108100.1|m.5594:180-371
Glyma.02G108500	2.53377742917188	7.81458801108992	-1.62104234583344	2.63681494651047e-31	2.05745025481752e-30	down	yes	2.97891981722577	2.30263778546622	2.31977468482364	8.77910433402965	7.55741270000002	7.10724699924009	Gm02	10317757	10319535	-	Glyma.02G108500	--	GO:0006351|transcription, DNA-templated; GO:0006355|regulation of transcription, DNA-templated	GO:0005634|nucleus	GO:0003677|DNA binding; GO:0003700|DNA-binding transcription factor activity	--	--	1056	XP_003520080.1	XP_003520080.1 myb family transcription factor PHL8 isoform X1 [Glycine max]	sp|F4I274|PHL8_ARATH	sp|F4I274|PHL8_ARATH Myb family transcription factor PHL8 OS=Arabidopsis thaliana GN=PHL8 PE=2 SV=1	_	_	_	_	_	PF14379.3|Myb_CC_LHEQLE|MYB-CC type transfactor, LHEQLE motif|Glyma.02G108500.1|m.5601:118-164;PF00249.28|Myb_DNA-binding|Myb-like DNA-binding domain|Glyma.02G108500.1|m.5601:22-72
Glyma.02G109100	108.214123421267	221.235041440522	-1.03162300651837	2.96563297498626e-63	4.27300068855309e-62	down	yes	113.531026259443	107.774456986682	103.336887017676	215.883460973339	222.680661810547	225.141001537681	Gm02	10417487	10418975	-	Glyma.02G109100	--	GO:0009664|plant-type cell wall organization	GO:0005576|extracellular region; GO:0005618|cell wall; GO:0016020|membrane	--	--	--	753	NP_001240136.1	NP_001240136.1 expansin 4 precursor [Glycine max]	sp|Q9LDR9|EXP10_ARATH	sp|Q9LDR9|EXP10_ARATH Expansin-A10 OS=Arabidopsis thaliana GN=EXPA10 PE=2 SV=1	_	_	_	_	_	PF01357.18|Pollen_allerg_1|Pollen allergen|Glyma.02G109100.1|m.5607:158-235;PF03330.15|DPBB_1|Lytic transglycolase|Glyma.02G109100.1|m.5607:62-147
Glyma.02G109700	16.8046582957138	4.50982082950336	1.89538197206491	2.17113334103186e-54	2.71531987645148e-53	up	yes	18.3561754748142	16.6424621994434	15.4153372128837	4.95996953933051	4.42273925731525	4.14675369186432	Gm02	10487826	10492199	+	Glyma.02G109700	--	GO:0046521|sphingoid catabolic process	GO:0005783|endoplasmic reticulum; GO:0030176|integral component of endoplasmic reticulum membrane	--	--	--	624	XP_006574338.1	XP_006574338.1 uncharacterized protein LOC100306243 isoform X1 [Glycine max]	sp|O13737|YDR2_SCHPO	sp|O13737|YDR2_SCHPO Uncharacterized endoplasmic reticulum membrane protein C16E8.02 OS=Schizosaccharomyces pombe (strain 972 / ATCC 24843) GN=SPAC16E8.02 PE=4 SV=2	_	_	_	_	_	PF06127.8|DUF962|Protein of unknown function (DUF962)|Glyma.02G109700.1|m.5623:11-173
Glyma.02G109800	169.755900330022	20.8123447913195	3.02734226019911	9.32136008749624e-235	7.71040689724527e-233	up	yes	161.778391349693	157.838967105062	189.650342535311	23.0966623892316	18.0531135870029	21.287258397724	Gm02	10494764	10496125	-	Glyma.02G109800	--	GO:0006351|transcription, DNA-templated; GO:0009793|embryo development ending in seed dormancy; GO:0009825|multidimensional cell growth; GO:0009835|fruit ripening; GO:0009908|flower development; GO:0010150|leaf senescence	GO:0005634|nucleus	GO:0003677|DNA binding; GO:0003700|DNA-binding transcription factor activity	--	--	840	KHN14494.1	KHN14494.1 NAC domain-containing protein 29 [Glycine soja]	sp|O49255|NAC29_ARATH	sp|O49255|NAC29_ARATH NAC transcription factor 29 OS=Arabidopsis thaliana GN=NAC029 PE=2 SV=1	_	_	_	_	_	PF02365.12|NAM|No apical meristem (NAM) protein|Glyma.02G109800.1|m.5624:10-134
Glyma.02G115100	3.59324922828286	1.14316549110934	1.64369887361689	3.63381725941297e-13	1.48311582865648e-12	up	yes	3.7935873464847	3.3651835725912	3.62097676577268	1.63174956770383	1.08000706228456	0.717739843339629	Gm02	11120145	11122388	-	Glyma.02G115100	--	GO:0000911|cytokinesis by cell plate formation; GO:0009612|response to mechanical stimulus; GO:0009737|response to abscisic acid; GO:0015031|protein transport; GO:0016192|vesicle-mediated transport; GO:0051707|response to other organism; GO:0061025|membrane fusion	GO:0005886|plasma membrane; GO:0009504|cell plate; GO:0009507|chloroplast; GO:0016021|integral component of membrane	GO:0005484|SNAP receptor activity	ko:K18211|SNAP25	ko04721|Synaptic vesicle cycle; ko04911|Insulin secretion	843	XP_003520109.1	XP_003520109.1 putative SNAP25 homologous protein SNAP30 [Glycine max]	sp|Q9S7P9|SNP33_ARATH	sp|Q9S7P9|SNP33_ARATH SNAP25 homologous protein SNAP33 OS=Arabidopsis thaliana GN=SNAP33 PE=1 SV=1	_	_	_	_	_	PF12352.5|V-SNARE_C|Snare region anchored in the vesicle membrane C-terminus|Glyma.02G115100.1|m.5703:93-147
Glyma.02G115200	7.90271441440634	3.50055957981445	1.17247167537237	9.98538854376844e-18	5.04387708928939e-17	up	yes	8.51954775128299	8.57223488500945	6.61636060692657	3.23291539386446	3.53223610788316	3.73652723769573	Gm02	11152719	11155859	+	Glyma.02G115200	--	GO:0006351|transcription, DNA-templated; GO:0006970|response to osmotic stress; GO:0009414|response to water deprivation; GO:0009651|response to salt stress	GO:0005634|nucleus	GO:0003700|DNA-binding transcription factor activity; GO:0043565|sequence-specific DNA binding; GO:0044212|transcription regulatory region DNA binding	--	--	882	NP_001237527.2	NP_001237527.2 WRKY transcription factor 28 [Glycine max]	sp|Q9C983|WRK57_ARATH	sp|Q9C983|WRK57_ARATH Probable WRKY transcription factor 57 OS=Arabidopsis thaliana GN=WRKY57 PE=2 SV=1	_	_	_	_	_	PF03106.12|WRKY|WRKY DNA -binding domain|Glyma.02G115200.1|m.5705:141-198
Glyma.02G117000	0.968538602091495	2.12845672061965	-1.12786933982062	3.43980613012996e-10	1.16653818299437e-09	down	yes	0.873626560901973	0.973181286277001	1.05880795909551	2.61132352693725	1.661882946674	2.11216368824769	Gm02	11357578	11363732	+	Glyma.02G117000	--	--	GO:0005576|extracellular region	GO:0003993|acid phosphatase activity; GO:0046872|metal ion binding	--	--	1926	XP_006574439.1	XP_006574439.1 probable inactive purple acid phosphatase 1-like isoform X1 [Glycine max]	sp|Q9LMX4|PPA1_ARATH	sp|Q9LMX4|PPA1_ARATH Probable inactive purple acid phosphatase 1 OS=Arabidopsis thaliana GN=PAP1 PE=2 SV=1	_	_	_	_	_	PF00149.25|Metallophos|Calcineurin-like phosphoesterase|Glyma.02G117000.1|m.5741:316-531;PF14008.3|Metallophos_C|Iron/zinc purple acid phosphatase-like protein C|Glyma.02G117000.1|m.5741:557-616;PF16656.2|Pur_ac_phosph_N|Purple acid Phosphatase, N-terminal domain|Glyma.02G117000.1|m.5741:201-304
Glyma.02G119300	1.73070997852396	3.71363164911747	-1.09703451087234	4.65750085005351e-08	1.34627326309396e-07	down	yes	1.85969485354849	2.09488099279258	1.2375540892308	3.80664885836672	4.01101072091996	3.32323536806573	Gm02	11464461	11465258	+	Glyma.02G119300	--	--	--	--	--	--	798	KRH70936.1	KRH70936.1 hypothetical protein GLYMA_02G119300 [Glycine max]	_	_	_	_	_	_	_	_
Glyma.02G121300	4.95535773354895	12.807906941159	-1.36819113410829	7.55950685088335e-53	9.22306053656303e-52	down	yes	5.02713593499543	5.16544107774876	4.67349618790265	13.2805932347475	12.5272713581943	12.6158562305352	Gm02	11724750	11729773	-	Glyma.02G121300	--	GO:0006351|transcription, DNA-templated; GO:0006355|regulation of transcription, DNA-templated; GO:0010468|regulation of gene expression; GO:0042742|defense response to bacterium	GO:0005634|nucleus	GO:0003677|DNA binding; GO:0003700|DNA-binding transcription factor activity; GO:0046872|metal ion binding	--	--	1449	XP_003520128.1	XP_003520128.1 squamosa promoter-binding-like protein 6 [Glycine max]	sp|Q94JW8|SPL6_ARATH	sp|Q94JW8|SPL6_ARATH Squamosa promoter-binding-like protein 6 OS=Arabidopsis thaliana GN=SPL6 PE=1 SV=2	_	_	_	_	_	PF03110.11|SBP|SBP domain|Glyma.02G121300.3|m.5799:181-254
Glyma.02G122200	26.7188175769182	12.5724831396079	1.08697935275187	1.6672914035441e-29	1.2452619233628e-28	up	yes	23.8977395683457	24.8894336810837	31.3692794813251	12.3479792241861	12.1569870362657	13.2124831583719	Gm02	11859687	11866074	-	Glyma.02G122200	--	--	--	--	--	--	1671	XP_003520133.2	XP_003520133.2 uncharacterized protein LOC100778452 [Glycine max]	_	_	_	_	_	_	_	_
[truncated: 6,191 more rows]
