# Supplementary material for: Digital gene expression profiling of the transcriptional response to Sclerotinia sclerotiorum and its antagonistic bacterium Bacillus amyloliquefaciens in soybean
Source: Front Microbiol. 2022 Nov 2;13:1025771. doi: 10.3389/fmicb.2022.1025771 (PMC9666723; doi:10.3389/fmicb.2022.1025771)
Supplement: Supplementary file 2 [file Data_Sheet_2.ZIP › ╕╜╝■9-21/Table S11 GO enrichment of differentially expressed genes in Gm-Ss vs Gm.xls]

TermID	Description	Category	GeneRatio	BgRatio	Enrich_factor	P_value	P_adjust	GeneCount	GeneIDs	GeneNames
GO:0005886	plasma membrane	cellular_component	2874/14876	5887/34701	1.13880285851402	0	0	2874	Glyma.01G001800,Glyma.01G002600,Glyma.01G005000,Glyma.01G007500,Glyma.01G009300,Glyma.01G010100,Glyma.01G010300,Glyma.01G010500,Glyma.01G010700,Glyma.01G011200,Glyma.01G011600,Glyma.01G012100,Glyma.01G013500,Glyma.01G019500,Glyma.01G019800,Glyma.01G020200,Glyma.01G022400,Glyma.01G022700,Glyma.01G022900,Glyma.01G023600,Glyma.01G028100,Glyma.01G028700,Glyma.01G031800,Glyma.01G033700,Glyma.01G033800,Glyma.01G033900,Glyma.01G034100,Glyma.01G036900,Glyma.01G037200,Glyma.01G037600,Glyma.01G041200,Glyma.01G041400,Glyma.01G042100,Glyma.01G043800,Glyma.01G044100,Glyma.01G053300,Glyma.01G058300,Glyma.01G063800,Glyma.01G067600,Glyma.01G071700,Glyma.01G077100,Glyma.01G077700,Glyma.01G080600,Glyma.01G081600,Glyma.01G084800,Glyma.01G088501,Glyma.01G091800,Glyma.01G092900,Glyma.01G097000,Glyma.01G098400,Glyma.01G102400,Glyma.01G105900,Glyma.01G107850,Glyma.01G107901,Glyma.01G107951,Glyma.01G109200,Glyma.01G111900,Glyma.01G112500,Glyma.01G113400,Glyma.01G114000,Glyma.01G117900,Glyma.01G118350,Glyma.01G118800,Glyma.01G118900,Glyma.01G121300,Glyma.01G125200,Glyma.01G125800,Glyma.01G127500,Glyma.01G128700,Glyma.01G133300,Glyma.01G146600,Glyma.01G150200,Glyma.01G150700,Glyma.01G152100,Glyma.01G154400,Glyma.01G155900,Glyma.01G157500,Glyma.01G157900,Glyma.01G159400,Glyma.01G161100,Glyma.01G162100,Glyma.01G162800,Glyma.01G163000,Glyma.01G164800,Glyma.01G166100,Glyma.01G168100,Glyma.01G171000,Glyma.01G171400,Glyma.01G175000,Glyma.01G179300,Glyma.01G180700,Glyma.01G181102,Glyma.01G182400,Glyma.01G184300,Glyma.01G187200,Glyma.01G187300,Glyma.01G193200,Glyma.01G193600,Glyma.01G194500,Glyma.01G197600,Glyma.01G197800,Glyma.01G199000,Glyma.01G199600,Glyma.01G200100,Glyma.01G202000,Glyma.01G203500,Glyma.01G208800,Glyma.01G211900,Glyma.01G212200,Glyma.01G213000,Glyma.01G213300,Glyma.01G213600,Glyma.01G215100,Glyma.01G215400,Glyma.01G219001,Glyma.01G219100,Glyma.01G220600,Glyma.01G220800,Glyma.01G223700,Glyma.01G224000,Glyma.01G225200,Glyma.01G238800,Glyma.01G239900,Glyma.01G240800,Glyma.01G241000,Glyma.01G243100,Glyma.02G000400,Glyma.02G003700,Glyma.02G004200,Glyma.02G008000,Glyma.02G008500,Glyma.02G015900,Glyma.02G016100,Glyma.02G018000,Glyma.02G019500,Glyma.02G021400,Glyma.02G021700,Glyma.02G022200,Glyma.02G022700,Glyma.02G023400,Glyma.02G027800,Glyma.02G028051,Glyma.02G028100,Glyma.02G028600,Glyma.02G028700,Glyma.02G028800,Glyma.02G031000,Glyma.02G032200,Glyma.02G032600,Glyma.02G032800,Glyma.02G034051,Glyma.02G035300,Glyma.02G036500,Glyma.02G041400,Glyma.02G044600,Glyma.02G045000,Glyma.02G045100,Glyma.02G047200,Glyma.02G048300,Glyma.02G050300,Glyma.02G059700,Glyma.02G059900,Glyma.02G061000,Glyma.02G061700,Glyma.02G063802,Glyma.02G063900,Glyma.02G064800,Glyma.02G065500,Glyma.02G068000,Glyma.02G069700,Glyma.02G070500,Glyma.02G071400,Glyma.02G073600,Glyma.02G073700,Glyma.02G075100,Glyma.02G075600,Glyma.02G076100,Glyma.02G079100,Glyma.02G080900,Glyma.02G081900,Glyma.02G085700,Glyma.02G087000,Glyma.02G088700,Glyma.02G092500,Glyma.02G093200,Glyma.02G094100,Glyma.02G094800,Glyma.02G095500,Glyma.02G097100,Glyma.02G100300,Glyma.02G100400,Glyma.02G102600,Glyma.02G106800,Glyma.02G111400,Glyma.02G111800,Glyma.02G121400,Glyma.02G122000,Glyma.02G124100,Glyma.02G127800,Glyma.02G129300,Glyma.02G129500,Glyma.02G129800,Glyma.02G130200,Glyma.02G130600,Glyma.02G134600,Glyma.02G139500,Glyma.02G145100,Glyma.02G147200,Glyma.02G150600,Glyma.02G150700,Glyma.02G151400,Glyma.02G152700,Glyma.02G159900,Glyma.02G163200,Glyma.02G172200,Glyma.02G176700,Glyma.02G181800,Glyma.02G182900,Glyma.02G186100,Glyma.02G188300,Glyma.02G195300,Glyma.02G195400,Glyma.02G196000,Glyma.02G197000,Glyma.02G197600,Glyma.02G197800,Glyma.02G204500,Glyma.02G205800,Glyma.02G209400,Glyma.02G211500,Glyma.02G217900,Glyma.02G218600,Glyma.02G219400,Glyma.02G221900,Glyma.02G222300,Glyma.02G228400,Glyma.02G228500,Glyma.02G228700,Glyma.02G229500,Glyma.02G229600,Glyma.02G233000,Glyma.02G237000,Glyma.02G239100,Glyma.02G242700,Glyma.02G243400,Glyma.02G244400,Glyma.02G244700,Glyma.02G245700,Glyma.02G247000,Glyma.02G247600,Glyma.02G247900,Glyma.02G248000,Glyma.02G248100,Glyma.02G255000,Glyma.02G255800,Glyma.02G257000,Glyma.02G257200,Glyma.02G261400,Glyma.02G261900,Glyma.02G263300,Glyma.02G263800,Glyma.02G269000,Glyma.02G269600,Glyma.02G273300,Glyma.02G274400,Glyma.02G276600,Glyma.02G280800,Glyma.02G281100,Glyma.02G283900,Glyma.02G286000,Glyma.02G288600,Glyma.02G289800,Glyma.02G296400,Glyma.02G301200,Glyma.02G301400,Glyma.02G302600,Glyma.02G303500,Glyma.02G305900,Glyma.02G308500,Glyma.02G308700,Glyma.02G311200,Glyma.02G311800,Glyma.03G001800,Glyma.03G006900,Glyma.03G007100,Glyma.03G020700,Glyma.03G030600,Glyma.03G030800,Glyma.03G030900,Glyma.03G031000,Glyma.03G034200,Glyma.03G034500,Glyma.03G034900,Glyma.03G035300,Glyma.03G037300,Glyma.03G038800,Glyma.03G039218,Glyma.03G043080,Glyma.03G043200,Glyma.03G043500,Glyma.03G043600,Glyma.03G043650,Glyma.03G044200,Glyma.03G049300,Glyma.03G054900,Glyma.03G056100,Glyma.03G056200,Glyma.03G063600,Glyma.03G063900,Glyma.03G065100,Glyma.03G066500,Glyma.03G067100,Glyma.03G068600,Glyma.03G069300,Glyma.03G072100,Glyma.03G073600,Glyma.03G073770,Glyma.03G075200,Glyma.03G077200,Glyma.03G078700,Glyma.03G079500,Glyma.03G080600,Glyma.03G084000,Glyma.03G088800,Glyma.03G092800,Glyma.03G093200,Glyma.03G102800,Glyma.03G105500,Glyma.03G106400,Glyma.03G110200,Glyma.03G111200,Glyma.03G115300,Glyma.03G117700,Glyma.03G119700,Glyma.03G122200,Glyma.03G122500,Glyma.03G126000,Glyma.03G130800,Glyma.03G132300,Glyma.03G132600,Glyma.03G132700,Glyma.03G132900,Glyma.03G134200,Glyma.03G137300,Glyma.03G138000,Glyma.03G138400,Glyma.03G139100,Glyma.03G141600,Glyma.03G142500,Glyma.03G146200,Glyma.03G149000,Glyma.03G157700,Glyma.03G162800,Glyma.03G164400,Glyma.03G165800,Glyma.03G166300,Glyma.03G169200,Glyma.03G170000,Glyma.03G172900,Glyma.03G174400,Glyma.03G174500,Glyma.03G176100,Glyma.03G179200,Glyma.03G179900,Glyma.03G180000,Glyma.03G182400,Glyma.03G182800,Glyma.03G183600,Glyma.03G186200,Glyma.03G188400,Glyma.03G188700,Glyma.03G189800,Glyma.03G191300,Glyma.03G191500,Glyma.03G191900,Glyma.03G192800,Glyma.03G193000,Glyma.03G196400,Glyma.03G201000,Glyma.03G201100,Glyma.03G201200,Glyma.03G201302,Glyma.03G201500,Glyma.03G201550,Glyma.03G201600,Glyma.03G203500,Glyma.03G204800,Glyma.03G210000,Glyma.03G214100,Glyma.03G214700,Glyma.03G215200,Glyma.03G222300,Glyma.03G223100,Glyma.03G223900,Glyma.03G224100,Glyma.03G225800,Glyma.03G226700,Glyma.03G227500,Glyma.03G228800,Glyma.03G233300,Glyma.03G233500,Glyma.03G236300,Glyma.03G239500,Glyma.03G239900,Glyma.03G241600,Glyma.03G242200,Glyma.03G247200,Glyma.03G253100,Glyma.03G253600,Glyma.03G254600,Glyma.03G255700,Glyma.03G257000,Glyma.03G259800,Glyma.04G002400,Glyma.04G003200,Glyma.04G003700,Glyma.04G004800,Glyma.04G005200,Glyma.04G005900,Glyma.04G008200,Glyma.04G009000,Glyma.04G012800,Glyma.04G012900,Glyma.04G014700,Glyma.04G014800,Glyma.04G015600,Glyma.04G016000,Glyma.04G016500,Glyma.04G017000,Glyma.04G017200,Glyma.04G019200,Glyma.04G019250,Glyma.04G020400,Glyma.04G020700,Glyma.04G025000,Glyma.04G025400,Glyma.04G026700,Glyma.04G027300,Glyma.04G027800,Glyma.04G029900,Glyma.04G034700,Glyma.04G035100,Glyma.04G036300,Glyma.04G038100,Glyma.04G041400,Glyma.04G045800,Glyma.04G046200,Glyma.04G049700,Glyma.04G052700,Glyma.04G055200,Glyma.04G056600,Glyma.04G059000,Glyma.04G059500,Glyma.04G060600,Glyma.04G063100,Glyma.04G063600,Glyma.04G063800,Glyma.04G066700,Glyma.04G067900,Glyma.04G069500,Glyma.04G074000,Glyma.04G076432,Glyma.04G082200,Glyma.04G082700,Glyma.04G083200,Glyma.04G085200,Glyma.04G086700,Glyma.04G088200,Glyma.04G088700,Glyma.04G090000,Glyma.04G090500,Glyma.04G092200,Glyma.04G097500,Glyma.04G101400,Glyma.04G104900,Glyma.04G111300,Glyma.04G111600,Glyma.04G111700,Glyma.04G112500,Glyma.04G119600,Glyma.04G122700,Glyma.04G123700,Glyma.04G124800,Glyma.04G127100,Glyma.04G129200,Glyma.04G139100,Glyma.04G140066,Glyma.04G140400,Glyma.04G141800,Glyma.04G142700,Glyma.04G144900,Glyma.04G148400,Glyma.04G153700,Glyma.04G157200,Glyma.04G157800,Glyma.04G160000,Glyma.04G160100,Glyma.04G162400,Glyma.04G164400,Glyma.04G173100,Glyma.04G174700,Glyma.04G175300,Glyma.04G181900,Glyma.04G183400,Glyma.04G184000,Glyma.04G186300,Glyma.04G189900,Glyma.04G197300,Glyma.04G198600,Glyma.04G198700,Glyma.04G200100,Glyma.04G205300,Glyma.04G206100,Glyma.04G207800,Glyma.04G209100,Glyma.04G209400,Glyma.04G209800,Glyma.04G215900,Glyma.04G221600,Glyma.04G222800,Glyma.04G223800,Glyma.04G230500,Glyma.04G231000,Glyma.04G231800,Glyma.04G233000,Glyma.04G233600,Glyma.04G235900,Glyma.04G237400,Glyma.04G237500,Glyma.04G238100,Glyma.04G239000,Glyma.04G239700,Glyma.04G240000,Glyma.04G240100,Glyma.04G242300,Glyma.04G246400,Glyma.04G250300,Glyma.04G250600,Glyma.04G250900,Glyma.04G251000,Glyma.04G252300,Glyma.04G253100,Glyma.04G253500,Glyma.04G255400,Glyma.05G005100,Glyma.05G006800,Glyma.05G007800,Glyma.05G009200,Glyma.05G010600,Glyma.05G011600,Glyma.05G011900,Glyma.05G012600,Glyma.05G015400,Glyma.05G021100,Glyma.05G021500,Glyma.05G023100,Glyma.05G024400,Glyma.05G028500,Glyma.05G028600,Glyma.05G029700,Glyma.05G030100,Glyma.05G030600,Glyma.05G030700,Glyma.05G030800,Glyma.05G038300,Glyma.05G039900,Glyma.05G041300,Glyma.05G043100,Glyma.05G044400,Glyma.05G047800,Glyma.05G049000,Glyma.05G052700,Glyma.05G053100,Glyma.05G054000,Glyma.05G054100,Glyma.05G058700,Glyma.05G064300,Glyma.05G066600,Glyma.05G066800,Glyma.05G067800,Glyma.05G070700,Glyma.05G075800,Glyma.05G076300,Glyma.05G076700,Glyma.05G080900,Glyma.05G085500,Glyma.05G090900,Glyma.05G093000,Glyma.05G105100,Glyma.05G105800,Glyma.05G109800,Glyma.05G110400,Glyma.05G111900,Glyma.05G113400,Glyma.05G115700,Glyma.05G119100,Glyma.05G119600,Glyma.05G121900,Glyma.05G123200,Glyma.05G125600,Glyma.05G126400,Glyma.05G131800,Glyma.05G132100,Glyma.05G133700,Glyma.05G136900,Glyma.05G139500,Glyma.05G142400,Glyma.05G142500,Glyma.05G150800,Glyma.05G154300,Glyma.05G154600,Glyma.05G155500,Glyma.05G156000,Glyma.05G158800,Glyma.05G159400,Glyma.05G159966,Glyma.05G161900,Glyma.05G162000,Glyma.05G162500,Glyma.05G162600,Glyma.05G162800,Glyma.05G166700,Glyma.05G168300,Glyma.05G168802,Glyma.05G169400,Glyma.05G173500,Glyma.05G175400,Glyma.05G176300,Glyma.05G181600,Glyma.05G187900,Glyma.05G188800,Glyma.05G191800,Glyma.05G192700,Glyma.05G194600,Glyma.05G195500,Glyma.05G196400,Glyma.05G196800,Glyma.05G196900,Glyma.05G197000,Glyma.05G197900,Glyma.05G202500,Glyma.05G202700,Glyma.05G202800,Glyma.05G203700,Glyma.05G206300,Glyma.05G207400,Glyma.05G208700,Glyma.05G208941,Glyma.05G209100,Glyma.05G212700,Glyma.05G214300,Glyma.05G217700,Glyma.05G218400,Glyma.05G219000,Glyma.05G220600,Glyma.05G224200,Glyma.05G224400,Glyma.05G225800,Glyma.05G228400,Glyma.05G233100,Glyma.05G236300,Glyma.05G238600,Glyma.05G240100,Glyma.05G241600,Glyma.05G242000,Glyma.05G243200,Glyma.05G244200,Glyma.05G244700,Glyma.05G247300,Glyma.05G247500,Glyma.06G000800,Glyma.06G002000,Glyma.06G003200,Glyma.06G005600,Glyma.06G005700,Glyma.06G008000,Glyma.06G012700,Glyma.06G012800,Glyma.06G014700,Glyma.06G014800,Glyma.06G017500,Glyma.06G017600,Glyma.06G017700,Glyma.06G019500,Glyma.06G020800,Glyma.06G025100,Glyma.06G025400,Glyma.06G025800,Glyma.06G028000,Glyma.06G030000,Glyma.06G032200,Glyma.06G035000,Glyma.06G036400,Glyma.06G039100,Glyma.06G039600,Glyma.06G047000,Glyma.06G050200,Glyma.06G053100,Glyma.06G055200,Glyma.06G056400,Glyma.06G059700,Glyma.06G060000,Glyma.06G061200,Glyma.06G064400,Glyma.06G065000,Glyma.06G065600,Glyma.06G067800,Glyma.06G068100,Glyma.06G071200,Glyma.06G075100,Glyma.06G077300,Glyma.06G077600,Glyma.06G083900,Glyma.06G084600,Glyma.06G086800,Glyma.06G088200,Glyma.06G088400,Glyma.06G090200,Glyma.06G090700,Glyma.06G091900,Glyma.06G092300,Glyma.06G094000,Glyma.06G095000,Glyma.06G098800,Glyma.06G103100,Glyma.06G105900,Glyma.06G110200,Glyma.06G110700,Glyma.06G111702,Glyma.06G111900,Glyma.06G112100,Glyma.06G112200,Glyma.06G112500,Glyma.06G113100,Glyma.06G116400,Glyma.06G116500,Glyma.06G117900,Glyma.06G123200,Glyma.06G124200,Glyma.06G124700,Glyma.06G125300,Glyma.06G125800,Glyma.06G126100,Glyma.06G126600,Glyma.06G131200,Glyma.06G133000,Glyma.06G133300,Glyma.06G134200,Glyma.06G134700,Glyma.06G141100,Glyma.06G141400,Glyma.06G142500,Glyma.06G143800,Glyma.06G145500,Glyma.06G147600,Glyma.06G149500,Glyma.06G150100,Glyma.06G153400,Glyma.06G155500,Glyma.06G156600,Glyma.06G163800,Glyma.06G165500,Glyma.06G166700,Glyma.06G166800,Glyma.06G167000,Glyma.06G168300,Glyma.06G171700,Glyma.06G175100,Glyma.06G175700,Glyma.06G180000,Glyma.06G181900,Glyma.06G185000,Glyma.06G188900,Glyma.06G189600,Glyma.06G189900,Glyma.06G190000,Glyma.06G191200,Glyma.06G191400,Glyma.06G196400,Glyma.06G200100,Glyma.06G200300,Glyma.06G201100,Glyma.06G202600,Glyma.06G203900,Glyma.06G205400,Glyma.06G205500,Glyma.06G210900,Glyma.06G211600,Glyma.06G225400,Glyma.06G225500,Glyma.06G226700,Glyma.06G230800,Glyma.06G238700,Glyma.06G239900,Glyma.06G253700,Glyma.06G254300,Glyma.06G254500,Glyma.06G255900,Glyma.06G256400,Glyma.06G256700,Glyma.06G257500,Glyma.06G257702,Glyma.06G258500,Glyma.06G258900,Glyma.06G262000,Glyma.06G262700,Glyma.06G264000,Glyma.06G270000,Glyma.06G271200,Glyma.06G271600,Glyma.06G285300,Glyma.06G291000,Glyma.06G296200,Glyma.06G299400,Glyma.06G300600,Glyma.06G307500,Glyma.06G310700,Glyma.06G313500,Glyma.06G313600,Glyma.06G313700,Glyma.06G315100,Glyma.06G315466,Glyma.06G317500,Glyma.06G318566,Glyma.06G318632,Glyma.06G318800,Glyma.06G320600,Glyma.06G322600,Glyma.06G323100,Glyma.06G323700,Glyma.06G324300,Glyma.07G000300,Glyma.07G000800,Glyma.07G002200,Glyma.07G004300,Glyma.07G005200,Glyma.07G006300,Glyma.07G006500,Glyma.07G009800,Glyma.07G010900,Glyma.07G015300,Glyma.07G018000,Glyma.07G021200,Glyma.07G023600,Glyma.07G029600,Glyma.07G039700,Glyma.07G041100,Glyma.07G041300,Glyma.07G046100,Glyma.07G047200,Glyma.07G047900,Glyma.07G048100,Glyma.07G056400,Glyma.07G056900,Glyma.07G061300,Glyma.07G066500,Glyma.07G072500,Glyma.07G082600,Glyma.07G084100,Glyma.07G084200,Glyma.07G085600,Glyma.07G087200,Glyma.07G088200,Glyma.07G093000,Glyma.07G095301,Glyma.07G095900,Glyma.07G100400,Glyma.07G101400,Glyma.07G102400,Glyma.07G102500,Glyma.07G103400,Glyma.07G103500,Glyma.07G103700,Glyma.07G103800,Glyma.07G103900,Glyma.07G109400,Glyma.07G110900,Glyma.07G114400,Glyma.07G115000,Glyma.07G117400,Glyma.07G120900,Glyma.07G126800,Glyma.07G127200,Glyma.07G129700,Glyma.07G130700,Glyma.07G135400,Glyma.07G139500,Glyma.07G140800,Glyma.07G144900,Glyma.07G145900,Glyma.07G147000,Glyma.07G147800,Glyma.07G151000,Glyma.07G153800,Glyma.07G154100,Glyma.07G155500,Glyma.07G156000,Glyma.07G157800,Glyma.07G159300,Glyma.07G163200,Glyma.07G164600,Glyma.07G165700,Glyma.07G166700,Glyma.07G167300,Glyma.07G171000,Glyma.07G173000,Glyma.07G173100,Glyma.07G173700,Glyma.07G180900,Glyma.07G183900,Glyma.07G185200,Glyma.07G188800,Glyma.07G191600,Glyma.07G192200,Glyma.07G195100,Glyma.07G201600,Glyma.07G202900,Glyma.07G203700,Glyma.07G212500,Glyma.07G216400,Glyma.07G217900,Glyma.07G218800,Glyma.07G218900,Glyma.07G220000,Glyma.07G222700,Glyma.07G223000,Glyma.07G225800,Glyma.07G226400,Glyma.07G226500,Glyma.07G227700,Glyma.07G234300,Glyma.07G241800,Glyma.07G241900,Glyma.07G244700,Glyma.07G244867,Glyma.07G248600,Glyma.07G251200,Glyma.07G251300,Glyma.07G251800,Glyma.07G251900,Glyma.07G253300,Glyma.07G253900,Glyma.07G261400,Glyma.07G262500,Glyma.07G263300,Glyma.07G266200,Glyma.07G266700,Glyma.07G266800,Glyma.07G267700,Glyma.07G267800,Glyma.07G268400,Glyma.07G269400,Glyma.07G269700,Glyma.07G270400,Glyma.07G271700,Glyma.07G272600,Glyma.07G273100,Glyma.08G000800,Glyma.08G003100,Glyma.08G003400,Glyma.08G004200,Glyma.08G004400,Glyma.08G004900,Glyma.08G005200,Glyma.08G009800,Glyma.08G010000,Glyma.08G011100,Glyma.08G013200,Glyma.08G013600,Glyma.08G015300,Glyma.08G015800,Glyma.08G018900,Glyma.08G019667,Glyma.08G020800,Glyma.08G027100,Glyma.08G031200,Glyma.08G031400,Glyma.08G032700,Glyma.08G045000,Glyma.08G045700,Glyma.08G049000,Glyma.08G051000,Glyma.08G052100,Glyma.08G052400,Glyma.08G053400,Glyma.08G054700,Glyma.08G055000,Glyma.08G055700,Glyma.08G056100,Glyma.08G060500,Glyma.08G060800,Glyma.08G061000,Glyma.08G061200,Glyma.08G061900,Glyma.08G062700,Glyma.08G062800,Glyma.08G062900,Glyma.08G065800,Glyma.08G065900,Glyma.08G066100,Glyma.08G066200,Glyma.08G069800,Glyma.08G070700,Glyma.08G070800,Glyma.08G070967,Glyma.08G071100,Glyma.08G074100,Glyma.08G074500,Glyma.08G080500,Glyma.08G082200,Glyma.08G085800,Glyma.08G086300,Glyma.08G086700,Glyma.08G088400,Glyma.08G092000,Glyma.08G092200,Glyma.08G093100,Glyma.08G094400,Glyma.08G094800,Glyma.08G095000,Glyma.08G098400,Glyma.08G098500,Glyma.08G105000,Glyma.08G105800,Glyma.08G108900,Glyma.08G110380,Glyma.08G112100,Glyma.08G112300,Glyma.08G113900,Glyma.08G117200,Glyma.08G117500,Glyma.08G117700,Glyma.08G119400,Glyma.08G119500,Glyma.08G119600,Glyma.08G120302,Glyma.08G120500,Glyma.08G124800,Glyma.08G127400,Glyma.08G129300,Glyma.08G130800,Glyma.08G138600,Glyma.08G139300,Glyma.08G146100,Glyma.08G146500,Glyma.08G148300,Glyma.08G157000,Glyma.08G157400,Glyma.08G159500,Glyma.08G164200,Glyma.08G164400,Glyma.08G171100,Glyma.08G173800,Glyma.08G174400,Glyma.08G174500,Glyma.08G179100,Glyma.08G180400,Glyma.08G180800,Glyma.08G182900,Glyma.08G184700,Glyma.08G187400,Glyma.08G187600,Glyma.08G193000,Glyma.08G194000,Glyma.08G194100,Glyma.08G197000,Glyma.08G198900,Glyma.08G203000,Glyma.08G204000,Glyma.08G204900,Glyma.08G205700,Glyma.08G206900,Glyma.08G207100,Glyma.08G210800,Glyma.08G213200,Glyma.08G217400,Glyma.08G220600,Glyma.08G222200,Glyma.08G224000,Glyma.08G224200,Glyma.08G226400,Glyma.08G228800,Glyma.08G229100,Glyma.08G231100,Glyma.08G232500,Glyma.08G233500,Glyma.08G234500,Glyma.08G235600,Glyma.08G235800,Glyma.08G235900,Glyma.08G238400,Glyma.08G239300,Glyma.08G240700,Glyma.08G241600,Glyma.08G242700,Glyma.08G245400,Glyma.08G247800,Glyma.08G247932,Glyma.08G248900,Glyma.08G249200,Glyma.08G249800,Glyma.08G251100,Glyma.08G253100,Glyma.08G255300,Glyma.08G256200,Glyma.08G257600,Glyma.08G257700,Glyma.08G264900,Glyma.08G269600,Glyma.08G272500,Glyma.08G273600,Glyma.08G274400,Glyma.08G279300,Glyma.08G279800,Glyma.08G282100,Glyma.08G283300,Glyma.08G284100,Glyma.08G288500,Glyma.08G290200,Glyma.08G292300,Glyma.08G292600,Glyma.08G293400,Glyma.08G293900,Glyma.08G297900,Glyma.08G298500,Glyma.08G302600,Glyma.08G302900,Glyma.08G306800,Glyma.08G307300,Glyma.08G308200,Glyma.08G308700,Glyma.08G309100,Glyma.08G316500,Glyma.08G321100,Glyma.08G321200,Glyma.08G321400,Glyma.08G323200,Glyma.08G324300,Glyma.08G324500,Glyma.08G328800,Glyma.08G329900,Glyma.08G330600,Glyma.08G330700,Glyma.08G333200,Glyma.08G339700,Glyma.08G340200,Glyma.08G340300,Glyma.08G342600,Glyma.08G343500,Glyma.08G345500,Glyma.08G346800,Glyma.08G349500,Glyma.08G352100,Glyma.08G352200,Glyma.08G352300,Glyma.08G352451,Glyma.08G352800,Glyma.08G355400,Glyma.08G355600,Glyma.08G357200,Glyma.08G360100,Glyma.08G361000,Glyma.08G361200,Glyma.08G362400,Glyma.09G003100,Glyma.09G004300,Glyma.09G007200,Glyma.09G008800,Glyma.09G009000,Glyma.09G011100,Glyma.09G012200,Glyma.09G013800,Glyma.09G014700,Glyma.09G014900,Glyma.09G015400,Glyma.09G016300,Glyma.09G018500,Glyma.09G018600,Glyma.09G022000,Glyma.09G024400,Glyma.09G024700,Glyma.09G024900,Glyma.09G027000,Glyma.09G027500,Glyma.09G027600,Glyma.09G028400,Glyma.09G031400,Glyma.09G038200,Glyma.09G039900,Glyma.09G041500,Glyma.09G044300,Glyma.09G045400,Glyma.09G045700,Glyma.09G047200,Glyma.09G048100,Glyma.09G050600,Glyma.09G051100,Glyma.09G055400,Glyma.09G056300,Glyma.09G059100,Glyma.09G065900,Glyma.09G069900,Glyma.09G070100,Glyma.09G079400,Glyma.09G081800,Glyma.09G084300,Glyma.09G084500,Glyma.09G089700,Glyma.09G096300,Glyma.09G097500,Glyma.09G099100,Glyma.09G099200,Glyma.09G099900,Glyma.09G102800,Glyma.09G103000,Glyma.09G110500,Glyma.09G110700,Glyma.09G115800,Glyma.09G116300,Glyma.09G117900,Glyma.09G119200,Glyma.09G119300,Glyma.09G120600,Glyma.09G121700,Glyma.09G131900,Glyma.09G133000,Glyma.09G134700,Glyma.09G134900,Glyma.09G139200,Glyma.09G140300,Glyma.09G140700,Glyma.09G148100,Glyma.09G150100,Glyma.09G150500,Glyma.09G151400,Glyma.09G154600,Glyma.09G155700,Glyma.09G160000,Glyma.09G161100,Glyma.09G166400,Glyma.09G168400,Glyma.09G168600,Glyma.09G168700,Glyma.09G173800,Glyma.09G174000,Glyma.09G176300,Glyma.09G176900,Glyma.09G181600,Glyma.09G182250,Glyma.09G186700,Glyma.09G186800,Glyma.09G189700,Glyma.09G191300,Glyma.09G192700,Glyma.09G194200,Glyma.09G194900,Glyma.09G195000,Glyma.09G196300,Glyma.09G196400,Glyma.09G196800,Glyma.09G197100,Glyma.09G197200,Glyma.09G197400,Glyma.09G198500,Glyma.09G198700,Glyma.09G199400,Glyma.09G199600,Glyma.09G199900,Glyma.09G202200,Glyma.09G203200,Glyma.09G204100,Glyma.09G205400,Glyma.09G208200,Glyma.09G209900,Glyma.09G210600,Glyma.09G210800,Glyma.09G211000,Glyma.09G212800,Glyma.09G215700,Glyma.09G216100,Glyma.09G216400,Glyma.09G217300,Glyma.09G225500,Glyma.09G226300,Glyma.09G230300,Glyma.09G231200,Glyma.09G237600,Glyma.09G238200,Glyma.09G239300,Glyma.09G243300,Glyma.09G243400,Glyma.09G243600,Glyma.09G246200,Glyma.09G250900,Glyma.09G251800,Glyma.09G252900,Glyma.09G253200,Glyma.09G253600,Glyma.09G255700,Glyma.09G261200,Glyma.09G264300,Glyma.09G267700,Glyma.09G270200,Glyma.09G272300,Glyma.09G273200,Glyma.09G273300,Glyma.09G274600,Glyma.09G275100,Glyma.09G278600,Glyma.09G284000,Glyma.09G284800,Glyma.10G004100,Glyma.10G004800,Glyma.10G007400,Glyma.10G009100,Glyma.10G016300,Glyma.10G018400,Glyma.10G018700,Glyma.10G018800,Glyma.10G019000,Glyma.10G022551,Glyma.10G023300,Glyma.10G023400,Glyma.10G028900,Glyma.10G032700,Glyma.10G034800,Glyma.10G036800,Glyma.10G039602,Glyma.10G041300,Glyma.10G042600,Glyma.10G044800,Glyma.10G044900,Glyma.10G047100,Glyma.10G052000,Glyma.10G052500,Glyma.10G052600,Glyma.10G055000,Glyma.10G057000,Glyma.10G057600,Glyma.10G063100,Glyma.10G063600,Glyma.10G065200,Glyma.10G066700,Glyma.10G067400,Glyma.10G079400,Glyma.10G079700,Glyma.10G079900,Glyma.10G081300,Glyma.10G082400,Glyma.10G082500,Glyma.10G086800,Glyma.10G091800,Glyma.10G092200,Glyma.10G096600,Glyma.10G096800,Glyma.10G103100,Glyma.10G109200,Glyma.10G121536,Glyma.10G124800,Glyma.10G132300,Glyma.10G133500,Glyma.10G137600,Glyma.10G142000,Glyma.10G144100,Glyma.10G144200,Glyma.10G149600,Glyma.10G152200,Glyma.10G156200,Glyma.10G156500,Glyma.10G157500,Glyma.10G158400,Glyma.10G162200,Glyma.10G165700,Glyma.10G167800,Glyma.10G168100,Glyma.10G171600,Glyma.10G172600,Glyma.10G172900,Glyma.10G174100,Glyma.10G178400,Glyma.10G182900,Glyma.10G183300,Glyma.10G186400,Glyma.10G186500,Glyma.10G187700,Glyma.10G193600,Glyma.10G195200,Glyma.10G197400,Glyma.10G201600,Glyma.10G203000,Glyma.10G203100,Glyma.10G204100,Glyma.10G207900,Glyma.10G209200,Glyma.10G209500,Glyma.10G210400,Glyma.10G211200,Glyma.10G217200,Glyma.10G217300,Glyma.10G217900,Glyma.10G218100,Glyma.10G218800,Glyma.10G220100,Glyma.10G221100,Glyma.10G222600,Glyma.10G222900,Glyma.10G226200,Glyma.10G228900,Glyma.10G229300,Glyma.10G229800,Glyma.10G231700,Glyma.10G232500,Glyma.10G232600,Glyma.10G233500,Glyma.10G236300,Glyma.10G236500,Glyma.10G241200,Glyma.10G241500,Glyma.10G242600,Glyma.10G245800,Glyma.10G249500,Glyma.10G250100,Glyma.10G251000,Glyma.10G252700,Glyma.10G252900,Glyma.10G253000,Glyma.10G253100,Glyma.10G253200,Glyma.10G253300,Glyma.10G253400,Glyma.10G253700,Glyma.10G253800,Glyma.10G254000,Glyma.10G254150,Glyma.10G254300,Glyma.10G258800,Glyma.10G261600,Glyma.10G264900,Glyma.10G269700,Glyma.10G270000,Glyma.10G270100,Glyma.10G270600,Glyma.10G271200,Glyma.10G271900,Glyma.10G273100,Glyma.10G284300,Glyma.10G285100,Glyma.10G286300,Glyma.10G290800,Glyma.10G291100,Glyma.10G291900,Glyma.10G294400,Glyma.10G295100,Glyma.10G296900,Glyma.10G297900,Glyma.10G298100,Glyma.10G298400,Glyma.10G298800,Glyma.10G298900,Glyma.11G001200,Glyma.11G003800,Glyma.11G004400,Glyma.11G004800,Glyma.11G010400,Glyma.11G017900,Glyma.11G019100,Glyma.11G019800,Glyma.11G020700,Glyma.11G022800,Glyma.11G023200,Glyma.11G024400,Glyma.11G028600,Glyma.11G029600,Glyma.11G030000,Glyma.11G030500,Glyma.11G032000,Glyma.11G033400,Glyma.11G034000,Glyma.11G039300,Glyma.11G040800,Glyma.11G042000,Glyma.11G042300,Glyma.11G042800,Glyma.11G044100,Glyma.11G047400,Glyma.11G048300,Glyma.11G050200,Glyma.11G054800,Glyma.11G054900,Glyma.11G060300,Glyma.11G062400,Glyma.11G062900,Glyma.11G063200,Glyma.11G067200,Glyma.11G071600,Glyma.11G072100,Glyma.11G072800,Glyma.11G075200,Glyma.11G077300,Glyma.11G078300,Glyma.11G080400,Glyma.11G081500,Glyma.11G082700,Glyma.11G085100,Glyma.11G085300,Glyma.11G085400,Glyma.11G087500,Glyma.11G087900,Glyma.11G089100,Glyma.11G089800,Glyma.11G089900,Glyma.11G090000,Glyma.11G090200,Glyma.11G091400,Glyma.11G095100,Glyma.11G095501,Glyma.11G097000,Glyma.11G097400,Glyma.11G105000,Glyma.11G106000,Glyma.11G106900,Glyma.11G107000,Glyma.11G108000,Glyma.11G110800,Glyma.11G111900,Glyma.11G113700,Glyma.11G114100,Glyma.11G114200,Glyma.11G115000,Glyma.11G118200,Glyma.11G118800,Glyma.11G119500,Glyma.11G120200,Glyma.11G122200,Glyma.11G122600,Glyma.11G126300,Glyma.11G128900,Glyma.11G131800,Glyma.11G132200,Glyma.11G134000,Glyma.11G134133,Glyma.11G139200,Glyma.11G139300,Glyma.11G139500,Glyma.11G142300,Glyma.11G144800,Glyma.11G145227,Glyma.11G145700,Glyma.11G146500,Glyma.11G147108,Glyma.11G147800,Glyma.11G148100,Glyma.11G148200,Glyma.11G148300,Glyma.11G148400,Glyma.11G148500,Glyma.11G148501,Glyma.11G148700,Glyma.11G151800,Glyma.11G151915,Glyma.11G152200,Glyma.11G152400,Glyma.11G156304,Glyma.11G156513,Glyma.11G165100,Glyma.11G166300,Glyma.11G168428,Glyma.11G169300,Glyma.11G169600,Glyma.11G169700,Glyma.11G169900,Glyma.11G172300,Glyma.11G176302,Glyma.11G176311,Glyma.11G177800,Glyma.11G178200,Glyma.11G178506,Glyma.11G179200,Glyma.11G179900,Glyma.11G180700,Glyma.11G183200,Glyma.11G189000,Glyma.11G190800,Glyma.11G193600,Glyma.11G194900,Glyma.11G199700,Glyma.11G203000,Glyma.11G204500,Glyma.11G204700,Glyma.11G204766,Glyma.11G206100,Glyma.11G206300,Glyma.11G206700,Glyma.11G206900,Glyma.11G207000,Glyma.11G209354,Glyma.11G213100,Glyma.11G214700,Glyma.11G216000,Glyma.11G216900,Glyma.11G217200,Glyma.11G217400,Glyma.11G218600,Glyma.11G218900,Glyma.11G220900,Glyma.11G221800,Glyma.11G221900,Glyma.11G223200,Glyma.11G226000,Glyma.11G228300,Glyma.11G230000,Glyma.11G230100,Glyma.11G232200,Glyma.11G232300,Glyma.11G233300,Glyma.11G233500,Glyma.11G235800,Glyma.11G236100,Glyma.11G237900,Glyma.11G238400,Glyma.11G240900,Glyma.11G241300,Glyma.11G244000,Glyma.11G248300,Glyma.11G251100,Glyma.11G256100,Glyma.12G001900,Glyma.12G002500,Glyma.12G002700,Glyma.12G006300,Glyma.12G007300,Glyma.12G010500,Glyma.12G011700,Glyma.12G023100,Glyma.12G023400,Glyma.12G030000,Glyma.12G030900,Glyma.12G032000,Glyma.12G032900,Glyma.12G037000,Glyma.12G038900,Glyma.12G039600,Glyma.12G040000,Glyma.12G043600,Glyma.12G044100,Glyma.12G044700,Glyma.12G045300,Glyma.12G047900,Glyma.12G050900,Glyma.12G056000,Glyma.12G056800,Glyma.12G058100,Glyma.12G062900,Glyma.12G063100,Glyma.12G068900,Glyma.12G069400,Glyma.12G069500,Glyma.12G069601,Glyma.12G069700,Glyma.12G069800,Glyma.12G069900,Glyma.12G070000,Glyma.12G070200,Glyma.12G072200,Glyma.12G074000,Glyma.12G074100,Glyma.12G074300,Glyma.12G074900,Glyma.12G075400,Glyma.12G075900,Glyma.12G076100,Glyma.12G077300,Glyma.12G079202,Glyma.12G084500,Glyma.12G085600,Glyma.12G089300,Glyma.12G094200,Glyma.12G099200,Glyma.12G103700,Glyma.12G104100,Glyma.12G105900,Glyma.12G108400,Glyma.12G109500,Glyma.12G111000,Glyma.12G113100,Glyma.12G114100,Glyma.12G118600,Glyma.12G120400,Glyma.12G133400,Glyma.12G133700,Glyma.12G137100,Glyma.12G140200,Glyma.12G140300,Glyma.12G141900,Glyma.12G142200,Glyma.12G142400,Glyma.12G142800,Glyma.12G143000,Glyma.12G143900,Glyma.12G144100,Glyma.12G144400,Glyma.12G144500,Glyma.12G145400,Glyma.12G147000,Glyma.12G152300,Glyma.12G155900,Glyma.12G160500,Glyma.12G161400,Glyma.12G163062,Glyma.12G163800,Glyma.12G166100,Glyma.12G168000,Glyma.12G170500,Glyma.12G170700,Glyma.12G171300,Glyma.12G172500,Glyma.12G173800,Glyma.12G175300,Glyma.12G176500,Glyma.12G177200,Glyma.12G178000,Glyma.12G179800,Glyma.12G180600,Glyma.12G181900,Glyma.12G182600,Glyma.12G185200,Glyma.12G187600,Glyma.12G188100,Glyma.12G191800,Glyma.12G192000,Glyma.12G194100,Glyma.12G198100,Glyma.12G198200,Glyma.12G198600,Glyma.12G198800,Glyma.12G202000,Glyma.12G202201,Glyma.12G202400,Glyma.12G206800,Glyma.12G207600,Glyma.12G207900,Glyma.12G208500,Glyma.12G209800,Glyma.12G211800,Glyma.12G212000,Glyma.12G212400,Glyma.12G214100,Glyma.12G216000,Glyma.12G219000,Glyma.12G220400,Glyma.12G221800,Glyma.12G222700,Glyma.12G223100,Glyma.12G223200,Glyma.12G225500,Glyma.12G225800,Glyma.12G227800,Glyma.12G230600,Glyma.12G231800,Glyma.12G233000,Glyma.12G233100,Glyma.12G234500,Glyma.12G237000,Glyma.13G001500,Glyma.13G003800,Glyma.13G030700,Glyma.13G032000,Glyma.13G032100,Glyma.13G032700,Glyma.13G033000,Glyma.13G033400,Glyma.13G033900,Glyma.13G034500,Glyma.13G036800,Glyma.13G037400,Glyma.13G038300,Glyma.13G039900,Glyma.13G041800,Glyma.13G050200,Glyma.13G053600,Glyma.13G053700,Glyma.13G053900,Glyma.13G054200,Glyma.13G054300,Glyma.13G054400,Glyma.13G056200,Glyma.13G059300,Glyma.13G059500,Glyma.13G060300,Glyma.13G063700,Glyma.13G065400,Glyma.13G065500,Glyma.13G070300,Glyma.13G071300,Glyma.13G071900,Glyma.13G073900,Glyma.13G075700,Glyma.13G077800,Glyma.13G081000,Glyma.13G081100,Glyma.13G083400,Glyma.13G086200,Glyma.13G087200,Glyma.13G087900,Glyma.13G088700,Glyma.13G091000,Glyma.13G091100,Glyma.13G091200,Glyma.13G093100,Glyma.13G093332,Glyma.13G093600,Glyma.13G093700,Glyma.13G095400,Glyma.13G096000,Glyma.13G097300,Glyma.13G097900,Glyma.13G101700,Glyma.13G102200,Glyma.13G104300,Glyma.13G106900,Glyma.13G108300,Glyma.13G110700,Glyma.13G119000,Glyma.13G119500,Glyma.13G126000,Glyma.13G128200,Glyma.13G130000,Glyma.13G132500,Glyma.13G135300,Glyma.13G139400,Glyma.13G139500,Glyma.13G142100,Glyma.13G143600,Glyma.13G144400,Glyma.13G146300,Glyma.13G146600,Glyma.13G147700,Glyma.13G150000,Glyma.13G151800,Glyma.13G155200,Glyma.13G158000,Glyma.13G158500,Glyma.13G159400,Glyma.13G160700,Glyma.13G165700,Glyma.13G168400,Glyma.13G170700,Glyma.13G174300,Glyma.13G174900,Glyma.13G178700,Glyma.13G180100,Glyma.13G181400,Glyma.13G184200,Glyma.13G185100,Glyma.13G186400,Glyma.13G186500,Glyma.13G186600,Glyma.13G186700,Glyma.13G188900,Glyma.13G189700,Glyma.13G192100,Glyma.13G193300,Glyma.13G194500,Glyma.13G196500,Glyma.13G198500,Glyma.13G202500,Glyma.13G203000,Glyma.13G205300,Glyma.13G206300,Glyma.13G214700,Glyma.13G214900,Glyma.13G215500,Glyma.13G216100,Glyma.13G218300,Glyma.13G220100,Glyma.13G220400,Glyma.13G223400,Glyma.13G224300,Glyma.13G226000,Glyma.13G226500,Glyma.13G227132,Glyma.13G227700,Glyma.13G228000,Glyma.13G233000,Glyma.13G233300,Glyma.13G234400,Glyma.13G235000,Glyma.13G238700,Glyma.13G239300,Glyma.13G241200,Glyma.13G242800,Glyma.13G244200,Glyma.13G244600,Glyma.13G245000,Glyma.13G248300,Glyma.13G248500,Glyma.13G248800,Glyma.13G248900,Glyma.13G251500,Glyma.13G252700,Glyma.13G252800,Glyma.13G258700,Glyma.13G262533,Glyma.13G264400,Glyma.13G266100,Glyma.13G266300,Glyma.13G268100,Glyma.13G269000,Glyma.13G272100,Glyma.13G272300,Glyma.13G275100,Glyma.13G276500,Glyma.13G278300,Glyma.13G278400,Glyma.13G278800,Glyma.13G279300,Glyma.13G279600,Glyma.13G279800,Glyma.13G281900,Glyma.13G283000,Glyma.13G283200,Glyma.13G284100,Glyma.13G287500,Glyma.13G289900,Glyma.13G290400,Glyma.13G291500,Glyma.13G292700,Glyma.13G293200,Glyma.13G293500,Glyma.13G295700,Glyma.13G296200,Glyma.13G300000,Glyma.13G302800,Glyma.13G303400,Glyma.13G303800,Glyma.13G308500,Glyma.13G310900,Glyma.13G314600,Glyma.13G316200,Glyma.13G318400,Glyma.13G318900,Glyma.13G320200,Glyma.13G321000,Glyma.13G322500,Glyma.13G323200,Glyma.13G323500,Glyma.13G324000,Glyma.13G326700,Glyma.13G327100,Glyma.13G327300,Glyma.13G328900,Glyma.13G330200,Glyma.13G330400,Glyma.13G330600,Glyma.13G331500,Glyma.13G333100,Glyma.13G333500,Glyma.13G341100,Glyma.13G341400,Glyma.13G348100,Glyma.13G350000,Glyma.13G351450,Glyma.13G352400,Glyma.13G352700,Glyma.13G356000,Glyma.13G358700,Glyma.13G358900,Glyma.13G360000,Glyma.13G362600,Glyma.13G364000,Glyma.13G365400,Glyma.13G368300,Glyma.13G370700,Glyma.13G371200,Glyma.13G372400,Glyma.13G372500,Glyma.14G001100,Glyma.14G001300,Glyma.14G001500,Glyma.14G005300,Glyma.14G007000,Glyma.14G007100,Glyma.14G008100,Glyma.14G008700,Glyma.14G010100,Glyma.14G010300,Glyma.14G011500,Glyma.14G012400,Glyma.14G012900,Glyma.14G014100,Glyma.14G020000,Glyma.14G025200,Glyma.14G031000,Glyma.14G033500,Glyma.14G040000,Glyma.14G041600,Glyma.14G041700,Glyma.14G043100,Glyma.14G044000,Glyma.14G046200,Glyma.14G047900,Glyma.14G048400,Glyma.14G055900,Glyma.14G056300,Glyma.14G057400,Glyma.14G058900,Glyma.14G059300,Glyma.14G059400,Glyma.14G060700,Glyma.14G061500,Glyma.14G066600,Glyma.14G068400,Glyma.14G068700,Glyma.14G071900,Glyma.14G074700,Glyma.14G075500,Glyma.14G077900,Glyma.14G078400,Glyma.14G079400,Glyma.14G080100,Glyma.14G087600,Glyma.14G089012,Glyma.14G090600,Glyma.14G091300,Glyma.14G096600,Glyma.14G097400,Glyma.14G098600,Glyma.14G099400,Glyma.14G101400,Glyma.14G101800,Glyma.14G102500,Glyma.14G111900,Glyma.14G112600,Glyma.14G112700,Glyma.14G113200,Glyma.14G118800,Glyma.14G120900,Glyma.14G124400,Glyma.14G127800,Glyma.14G130300,Glyma.14G131300,Glyma.14G132400,Glyma.14G134100,Glyma.14G138200,Glyma.14G144300,Glyma.14G145920,Glyma.14G148100,Glyma.14G148300,Glyma.14G151600,Glyma.14G152500,Glyma.14G153500,Glyma.14G159300,Glyma.14G159900,Glyma.14G160100,Glyma.14G164700,Glyma.14G166000,Glyma.14G169700,Glyma.14G177500,Glyma.14G179100,Glyma.14G185300,Glyma.14G187900,Glyma.14G189100,Glyma.14G189300,Glyma.14G191100,Glyma.14G191300,Glyma.14G193300,Glyma.14G193800,Glyma.14G195400,Glyma.14G195700,Glyma.14G196200,Glyma.14G196800,Glyma.14G197000,Glyma.14G199400,Glyma.14G199600,Glyma.14G200600,Glyma.14G206000,Glyma.14G206200,Glyma.14G206300,Glyma.14G208000,Glyma.14G208900,Glyma.14G210900,Glyma.14G211200,Glyma.14G212100,Glyma.14G212500,Glyma.14G214300,Glyma.14G214700,Glyma.14G215800,Glyma.14G216100,Glyma.14G216200,Glyma.14G217900,Glyma.14G222400,Glyma.14G224200,Glyma.15G001200,Glyma.15G001300,Glyma.15G001500,Glyma.15G002300,Glyma.15G002900,Glyma.15G003900,Glyma.15G004700,Glyma.15G007200,Glyma.15G007801,Glyma.15G008367,Glyma.15G008500,Glyma.15G009900,Glyma.15G011200,Glyma.15G014000,Glyma.15G015300,Glyma.15G016200,Glyma.15G016800,Glyma.15G019200,Glyma.15G019800,Glyma.15G021300,Glyma.15G022300,Glyma.15G023500,Glyma.15G025900,Glyma.15G031600,Glyma.15G034600,Glyma.15G043400,Glyma.15G043600,Glyma.15G043800,Glyma.15G044900,Glyma.15G046400,Glyma.15G048600,Glyma.15G049700,Glyma.15G049800,Glyma.15G049900,Glyma.15G051600,Glyma.15G052000,Glyma.15G052200,Glyma.15G053700,Glyma.15G056500,Glyma.15G059800,Glyma.15G062200,Glyma.15G064700,Glyma.15G064900,Glyma.15G065100,Glyma.15G065200,Glyma.15G065400,Glyma.15G066400,Glyma.15G066500,Glyma.15G068700,Glyma.15G069100,Glyma.15G069500,Glyma.15G070700,Glyma.15G072100,Glyma.15G072200,Glyma.15G074000,Glyma.15G074600,Glyma.15G078200,Glyma.15G084200,Glyma.15G084800,Glyma.15G085300,Glyma.15G085900,Glyma.15G086000,Glyma.15G086100,Glyma.15G087300,Glyma.15G088500,Glyma.15G092000,Glyma.15G094600,Glyma.15G098200,Glyma.15G102500,Glyma.15G107200,Glyma.15G108400,Glyma.15G108900,Glyma.15G113200,Glyma.15G113400,Glyma.15G116800,Glyma.15G118500,Glyma.15G122100,Glyma.15G122300,Glyma.15G123800,Glyma.15G124600,Glyma.15G124700,Glyma.15G130300,Glyma.15G130900,Glyma.15G132800,Glyma.15G132900,Glyma.15G134400,Glyma.15G136532,Glyma.15G143300,Glyma.15G147200,Glyma.15G148500,Glyma.15G152900,Glyma.15G154700,Glyma.15G155400,Glyma.15G157100,Glyma.15G161600,Glyma.15G172600,Glyma.15G175800,Glyma.15G177900,Glyma.15G187400,Glyma.15G191200,Glyma.15G192700,Glyma.15G192800,Glyma.15G193400,Glyma.15G201800,Glyma.15G203600,Glyma.15G205900,Glyma.15G208600,Glyma.15G211800,Glyma.15G212800,Glyma.15G213000,Glyma.15G213600,Glyma.15G213700,Glyma.15G214400,Glyma.15G215400,Glyma.15G215600,Glyma.15G218200,Glyma.15G219100,Glyma.15G224200,Glyma.15G226800,Glyma.15G227000,Glyma.15G227700,Glyma.15G236700,Glyma.15G242800,Glyma.15G245600,Glyma.15G245800,Glyma.15G246100,Glyma.15G253500,Glyma.15G262800,Glyma.15G263000,Glyma.15G274600,Glyma.16G001700,Glyma.16G006100,Glyma.16G008500,Glyma.16G009800,Glyma.16G011100,Glyma.16G015000,Glyma.16G016600,Glyma.16G019700,Glyma.16G020600,Glyma.16G023200,Glyma.16G025400,Glyma.16G025900,Glyma.16G027400,Glyma.16G029900,Glyma.16G032700,Glyma.16G037500,Glyma.16G038300,Glyma.16G047100,Glyma.16G047300,Glyma.16G051100,Glyma.16G051600,Glyma.16G054300,Glyma.16G059700,Glyma.16G061800,Glyma.16G062500,Glyma.16G062600,Glyma.16G065200,Glyma.16G065400,Glyma.16G073700,Glyma.16G074200,Glyma.16G076100,Glyma.16G076900,Glyma.16G078800,Glyma.16G078900,Glyma.16G079400,Glyma.16G080100,Glyma.16G081200,Glyma.16G084300,Glyma.16G084700,Glyma.16G090700,Glyma.16G096600,Glyma.16G096900,Glyma.16G099700,Glyma.16G102400,Glyma.16G105100,Glyma.16G107900,Glyma.16G110300,Glyma.16G111200,Glyma.16G111700,Glyma.16G112600,Glyma.16G117400,Glyma.16G117700,Glyma.16G119800,Glyma.16G125100,Glyma.16G133500,Glyma.16G142700,Glyma.16G143500,Glyma.16G144600,Glyma.16G145600,Glyma.16G149500,Glyma.16G151200,Glyma.16G152600,Glyma.16G155000,Glyma.16G155100,Glyma.16G155500,Glyma.16G156200,Glyma.16G157100,Glyma.16G157400,Glyma.16G159900,Glyma.16G163500,Glyma.16G165900,Glyma.16G167300,Glyma.16G169700,Glyma.16G173400,Glyma.16G173600,Glyma.16G179600,Glyma.16G180600,Glyma.16G180700,Glyma.16G180800,Glyma.16G180900,Glyma.16G189500,Glyma.16G194100,Glyma.16G194600,Glyma.16G199200,Glyma.16G201200,Glyma.16G201500,Glyma.16G202200,Glyma.16G205100,Glyma.16G209400,Glyma.16G210500,Glyma.16G213300,Glyma.16G216500,Glyma.16G218100,Glyma.16G218200,Glyma.16G219700,Glyma.16G220500,Glyma.17G001800,Glyma.17G002500,Glyma.17G004050,Glyma.17G006100,Glyma.17G006200,Glyma.17G007400,Glyma.17G009500,Glyma.17G010500,Glyma.17G011600,Glyma.17G012500,Glyma.17G017100,Glyma.17G018800,Glyma.17G020400,Glyma.17G022400,Glyma.17G022500,Glyma.17G022700,Glyma.17G023000,Glyma.17G023100,Glyma.17G025800,Glyma.17G027200,Glyma.17G027300,Glyma.17G029200,Glyma.17G030700,Glyma.17G032000,Glyma.17G039800,Glyma.17G040700,Glyma.17G041200,Glyma.17G045300,Glyma.17G048900,Glyma.17G051100,Glyma.17G056900,Glyma.17G057800,Glyma.17G060400,Glyma.17G061800,Glyma.17G062300,Glyma.17G064800,Glyma.17G066700,Glyma.17G067200,Glyma.17G067400,Glyma.17G069100,Glyma.17G069202,Glyma.17G069300,Glyma.17G070300,Glyma.17G072200,Glyma.17G076600,Glyma.17G077900,Glyma.17G080600,Glyma.17G085000,Glyma.17G087000,Glyma.17G087200,Glyma.17G088800,Glyma.17G090100,Glyma.17G092600,Glyma.17G096000,Glyma.17G096100,Glyma.17G096200,Glyma.17G096300,Glyma.17G096500,Glyma.17G098200,Glyma.17G098300,Glyma.17G102900,Glyma.17G104200,Glyma.17G109500,Glyma.17G110800,Glyma.17G112100,Glyma.17G113500,Glyma.17G116100,Glyma.17G117300,Glyma.17G117800,Glyma.17G118300,Glyma.17G119800,Glyma.17G120100,Glyma.17G120767,Glyma.17G121400,Glyma.17G123800,Glyma.17G135500,Glyma.17G136350,Glyma.17G136400,Glyma.17G136500,Glyma.17G138300,Glyma.17G139400,Glyma.17G146100,Glyma.17G146400,Glyma.17G148600,Glyma.17G149900,Glyma.17G151800,Glyma.17G153300,Glyma.17G153400,Glyma.17G153800,Glyma.17G156300,Glyma.17G157300,Glyma.17G161400,Glyma.17G166900,Glyma.17G169300,Glyma.17G170900,Glyma.17G175600,Glyma.17G177900,Glyma.17G187200,Glyma.17G189300,Glyma.17G194600,Glyma.17G202500,Glyma.17G202900,Glyma.17G206300,Glyma.17G207700,Glyma.17G214100,Glyma.17G214200,Glyma.17G214400,Glyma.17G214500,Glyma.17G214600,Glyma.17G215200,Glyma.17G215900,Glyma.17G218500,Glyma.17G219200,Glyma.17G219300,Glyma.17G220800,Glyma.17G221100,Glyma.17G223000,Glyma.17G223400,Glyma.17G224500,Glyma.17G224551,Glyma.17G225300,Glyma.17G226100,Glyma.17G226700,Glyma.17G227100,Glyma.17G228600,Glyma.17G232200,Glyma.17G232240,Glyma.17G234700,Glyma.17G235000,Glyma.17G243000,Glyma.17G245700,Glyma.17G253000,Glyma.17G254700,Glyma.17G256900,Glyma.17G257900,Glyma.17G261300,Glyma.17G262500,Glyma.18G005800,Glyma.18G009700,Glyma.18G015700,Glyma.18G016400,Glyma.18G019000,Glyma.18G019400,Glyma.18G019600,Glyma.18G023500,Glyma.18G023966,Glyma.18G025000,Glyma.18G025100,Glyma.18G027300,Glyma.18G027400,Glyma.18G029000,Glyma.18G031300,Glyma.18G036450,Glyma.18G038500,Glyma.18G038700,Glyma.18G039400,Glyma.18G039700,Glyma.18G040600,Glyma.18G042200,Glyma.18G043500,Glyma.18G045000,Glyma.18G046100,Glyma.18G046400,Glyma.18G047800,Glyma.18G050700,Glyma.18G051100,Glyma.18G058300,Glyma.18G059200,Glyma.18G059600,Glyma.18G060300,Glyma.18G060600,Glyma.18G064300,Glyma.18G064900,Glyma.18G067700,Glyma.18G071900,Glyma.18G073600,Glyma.18G075900,Glyma.18G076200,Glyma.18G077900,Glyma.18G078000,Glyma.18G078600,Glyma.18G082200,Glyma.18G082800,Glyma.18G083900,Glyma.18G085400,Glyma.18G090900,Glyma.18G096500,Glyma.18G100500,Glyma.18G107300,Glyma.18G107600,Glyma.18G111100,Glyma.18G116800,Glyma.18G116900,Glyma.18G123400,Glyma.18G123800,Glyma.18G125600,Glyma.18G125800,Glyma.18G127100,Glyma.18G127200,Glyma.18G127400,Glyma.18G129700,Glyma.18G131300,Glyma.18G134100,Glyma.18G137500,Glyma.18G138700,Glyma.18G141500,Glyma.18G141700,Glyma.18G141900,Glyma.18G144100,Glyma.18G147700,Glyma.18G148100,Glyma.18G150000,Glyma.18G153800,Glyma.18G154700,Glyma.18G155200,Glyma.18G158200,Glyma.18G158700,Glyma.18G166800,Glyma.18G172100,Glyma.18G172300,Glyma.18G175700,Glyma.18G181500,Glyma.18G185400,Glyma.18G190100,Glyma.18G198000,Glyma.18G198300,Glyma.18G198400,Glyma.18G199600,Glyma.18G202100,Glyma.18G203100,Glyma.18G204800,Glyma.18G205000,Glyma.18G206000,Glyma.18G206400,Glyma.18G207900,Glyma.18G210100,Glyma.18G213600,Glyma.18G214000,Glyma.18G215900,Glyma.18G216200,Glyma.18G217000,Glyma.18G219200,Glyma.18G219700,Glyma.18G219900,Glyma.18G222200,Glyma.18G227700,Glyma.18G230500,Glyma.18G230800,Glyma.18G236000,Glyma.18G237100,Glyma.18G239800,Glyma.18G241000,Glyma.18G241600,Glyma.18G243100,Glyma.18G246800,Glyma.18G249900,Glyma.18G250500,Glyma.18G250900,Glyma.18G254000,Glyma.18G254300,Glyma.18G255000,Glyma.18G255300,Glyma.18G258500,Glyma.18G259900,Glyma.18G261900,Glyma.18G263300,Glyma.18G263900,Glyma.18G264600,Glyma.18G267000,Glyma.18G268002,Glyma.18G269500,Glyma.18G270600,Glyma.18G270700,Glyma.18G270900,Glyma.18G271100,Glyma.18G271300,Glyma.18G271400,Glyma.18G271500,Glyma.18G271900,Glyma.18G272100,Glyma.18G272500,Glyma.18G272700,Glyma.18G273100,Glyma.18G275700,Glyma.18G280200,Glyma.18G282000,Glyma.18G282100,Glyma.18G283100,Glyma.18G283232,Glyma.18G283500,Glyma.18G284400,Glyma.18G286000,Glyma.18G286600,Glyma.18G287000,Glyma.18G287100,Glyma.18G289100,Glyma.18G289900,Glyma.18G290100,Glyma.18G293800,Glyma.18G294800,Glyma.18G299500,Glyma.18G300200,Glyma.18G300600,Glyma.18G301600,Glyma.18G301900,Glyma.19G004700,Glyma.19G005700,Glyma.19G007400,Glyma.19G008200,Glyma.19G010900,Glyma.19G011300,Glyma.19G011500,Glyma.19G011600,Glyma.19G012700,Glyma.19G013000,Glyma.19G014400,Glyma.19G016400,Glyma.19G016600,Glyma.19G016700,Glyma.19G017300,Glyma.19G019100,Glyma.19G019200,Glyma.19G021300,Glyma.19G021500,Glyma.19G030400,Glyma.19G033500,Glyma.19G033600,Glyma.19G036600,Glyma.19G038600,Glyma.19G039100,Glyma.19G051500,Glyma.19G062300,Glyma.19G063800,Glyma.19G064800,Glyma.19G069400,Glyma.19G070600,Glyma.19G073200,Glyma.19G074900,Glyma.19G076800,Glyma.19G083900,Glyma.19G088700,Glyma.19G094600,Glyma.19G096500,Glyma.19G096900,Glyma.19G097400,Glyma.19G099500,Glyma.19G104600,Glyma.19G113500,Glyma.19G114500,Glyma.19G115800,Glyma.19G123600,Glyma.19G123900,Glyma.19G124300,Glyma.19G126400,Glyma.19G127700,Glyma.19G132800,Glyma.19G134401,Glyma.19G134500,Glyma.19G134800,Glyma.19G138500,Glyma.19G140100,Glyma.19G140800,Glyma.19G141100,Glyma.19G142200,Glyma.19G142300,Glyma.19G144100,Glyma.19G145400,Glyma.19G152200,Glyma.19G152300,Glyma.19G156400,Glyma.19G159000,Glyma.19G159900,Glyma.19G164300,Glyma.19G166600,Glyma.19G166900,Glyma.19G169400,Glyma.19G170500,Glyma.19G173800,Glyma.19G175400,Glyma.19G176600,Glyma.19G180700,Glyma.19G181200,Glyma.19G181300,Glyma.19G183000,Glyma.19G183400,Glyma.19G184300,Glyma.19G186300,Glyma.19G190200,Glyma.19G192000,Glyma.19G194950,Glyma.19G196551,Glyma.19G198600,Glyma.19G198700,Glyma.19G198800,Glyma.19G198900,Glyma.19G210700,Glyma.19G210900,Glyma.19G211300,Glyma.19G217300,Glyma.19G222700,Glyma.19G224400,Glyma.19G224802,Glyma.19G230200,Glyma.19G232100,Glyma.19G233900,Glyma.19G236800,Glyma.19G239500,Glyma.19G244900,Glyma.19G254200,Glyma.19G255300,Glyma.19G255500,Glyma.19G256000,Glyma.19G258900,Glyma.19G261000,Glyma.19G263100,Glyma.19G263700,Glyma.20G001300,Glyma.20G001700,Glyma.20G005600,Glyma.20G013400,Glyma.20G014300,Glyma.20G017100,Glyma.20G018200,Glyma.20G022200,Glyma.20G022500,Glyma.20G025800,Glyma.20G030100,Glyma.20G031300,Glyma.20G032400,Glyma.20G032500,Glyma.20G036100,Glyma.20G040400,Glyma.20G046200,Glyma.20G047000,Glyma.20G048300,Glyma.20G049800,Glyma.20G050550,Glyma.20G050601,Glyma.20G050700,Glyma.20G052300,Glyma.20G054500,Glyma.20G066800,Glyma.20G067300,Glyma.20G068300,Glyma.20G072700,Glyma.20G072900,Glyma.20G076500,Glyma.20G077200,Glyma.20G090400,Glyma.20G091300,Glyma.20G093000,Glyma.20G093200,Glyma.20G098451,Glyma.20G099700,Glyma.20G102900,Glyma.20G103900,Glyma.20G105400,Glyma.20G116400,Glyma.20G119300,Glyma.20G119600,Glyma.20G120250,Glyma.20G120700,Glyma.20G121300,Glyma.20G125550,Glyma.20G125600,Glyma.20G132400,Glyma.20G137400,Glyma.20G137500,Glyma.20G137700,Glyma.20G137900,Glyma.20G138000,Glyma.20G138500,Glyma.20G138700,Glyma.20G138800,Glyma.20G139200,Glyma.20G139300,Glyma.20G139400,Glyma.20G139500,Glyma.20G139600,Glyma.20G139700,Glyma.20G139802,Glyma.20G139900,Glyma.20G140100,Glyma.20G140200,Glyma.20G140300,Glyma.20G140500,Glyma.20G140600,Glyma.20G140700,Glyma.20G142700,Glyma.20G143500,Glyma.20G143600,Glyma.20G146800,Glyma.20G148600,Glyma.20G148900,Glyma.20G149200,Glyma.20G151300,Glyma.20G151500,Glyma.20G152700,Glyma.20G152800,Glyma.20G157300,Glyma.20G158200,Glyma.20G160900,Glyma.20G161700,Glyma.20G162300,Glyma.20G163500,Glyma.20G163600,Glyma.20G168800,Glyma.20G169000,Glyma.20G170400,Glyma.20G173000,Glyma.20G173600,Glyma.20G173700,Glyma.20G174800,Glyma.20G179700,Glyma.20G181100,Glyma.20G184400,Glyma.20G184900,Glyma.20G187400,Glyma.20G188800,Glyma.20G190300,Glyma.20G194400,Glyma.20G203000,Glyma.20G203100,Glyma.20G206900,Glyma.20G207100,Glyma.20G210300,Glyma.20G217400,Glyma.20G218902,Glyma.20G219000,Glyma.20G224600,Glyma.20G231000,Glyma.20G231900,Glyma.20G232100,Glyma.20G236200,Glyma.20G237000,Glyma.20G238100,Glyma.20G239800,Glyma.20G240300,Glyma.20G240600,Glyma.20G241200,Glyma.20G245600,Glyma.20G247700,Glyma.20G249200,Glyma.20G249600,Glyma.20G250000,Glyma.20G250200,Glyma.U002100,Glyma.U002150,Glyma.U008800,Glyma.U027000,Glyma.U031115,Glyma.U031205,Glyma.U031502,Glyma.U031624,Glyma.U032005,Glyma.U032605	Glyma.01G001800,Glyma.01G002600,Glyma.01G005000,Glyma.01G007500,Glyma.01G009300,Glyma.01G010100,Glyma.01G010300,Glyma.01G010500,Glyma.01G010700,Glyma.01G011200,Glyma.01G011600,Glyma.01G012100,Glyma.01G013500,Glyma.01G019500,Glyma.01G019800,Glyma.01G020200,Glyma.01G022400,Glyma.01G022700,Glyma.01G022900,Glyma.01G023600,Glyma.01G028100,Glyma.01G028700,Glyma.01G031800,Glyma.01G033700,Glyma.01G033800,Glyma.01G033900,Glyma.01G034100,Glyma.01G036900,Glyma.01G037200,Glyma.01G037600,Glyma.01G041200,Glyma.01G041400,Glyma.01G042100,Glyma.01G043800,Glyma.01G044100,Glyma.01G053300,Glyma.01G058300,Glyma.01G063800,Glyma.01G067600,Glyma.01G071700,Glyma.01G077100,Glyma.01G077700,Glyma.01G080600,Glyma.01G081600,Glyma.01G084800,Glyma.01G088501,Glyma.01G091800,Glyma.01G092900,Glyma.01G097000,Glyma.01G098400,Glyma.01G102400,Glyma.01G105900,Glyma.01G107850,Glyma.01G107901,Glyma.01G107951,Glyma.01G109200,Glyma.01G111900,Glyma.01G112500,Glyma.01G113400,Glyma.01G114000,Glyma.01G117900,Glyma.01G118350,Glyma.01G118800,Glyma.01G118900,Glyma.01G121300,Glyma.01G125200,Glyma.01G125800,Glyma.01G127500,Glyma.01G128700,Glyma.01G133300,Glyma.01G146600,Glyma.01G150200,Glyma.01G150700,Glyma.01G152100,Glyma.01G154400,Glyma.01G155900,Glyma.01G157500,Glyma.01G157900,Glyma.01G159400,Glyma.01G161100,Glyma.01G162100,Glyma.01G162800,Glyma.01G163000,Glyma.01G164800,Glyma.01G166100,Glyma.01G168100,Glyma.01G171000,Glyma.01G171400,Glyma.01G175000,Glyma.01G179300,Glyma.01G180700,Glyma.01G181102,Glyma.01G182400,Glyma.01G184300,Glyma.01G187200,Glyma.01G187300,Glyma.01G193200,Glyma.01G193600,Glyma.01G194500,Glyma.01G197600,Glyma.01G197800,Glyma.01G199000,Glyma.01G199600,Glyma.01G200100,Glyma.01G202000,Glyma.01G203500,Glyma.01G208800,Glyma.01G211900,Glyma.01G212200,Glyma.01G213000,Glyma.01G213300,Glyma.01G213600,Glyma.01G215100,Glyma.01G215400,Glyma.01G219001,Glyma.01G219100,Glyma.01G220600,Glyma.01G220800,Glyma.01G223700,Glyma.01G224000,Glyma.01G225200,Glyma.01G238800,Glyma.01G239900,Glyma.01G240800,Glyma.01G241000,Glyma.01G243100,Glyma.02G000400,Glyma.02G003700,Glyma.02G004200,Glyma.02G008000,Glyma.02G008500,Glyma.02G015900,Glyma.02G016100,Glyma.02G018000,Glyma.02G019500,Glyma.02G021400,Glyma.02G021700,Glyma.02G022200,Glyma.02G022700,Glyma.02G023400,Glyma.02G027800,Glyma.02G028051,Glyma.02G028100,Glyma.02G028600,Glyma.02G028700,Glyma.02G028800,Glyma.02G031000,Glyma.02G032200,Glyma.02G032600,Glyma.02G032800,Glyma.02G034051,Glyma.02G035300,Glyma.02G036500,Glyma.02G041400,Glyma.02G044600,Glyma.02G045000,Glyma.02G045100,Glyma.02G047200,Glyma.02G048300,Glyma.02G050300,Glyma.02G059700,Glyma.02G059900,Glyma.02G061000,Glyma.02G061700,Glyma.02G063802,Glyma.02G063900,Glyma.02G064800,Glyma.02G065500,Glyma.02G068000,Glyma.02G069700,Glyma.02G070500,Glyma.02G071400,Glyma.02G073600,Glyma.02G073700,Glyma.02G075100,Glyma.02G075600,Glyma.02G076100,Glyma.02G079100,Glyma.02G080900,Glyma.02G081900,Glyma.02G085700,Glyma.02G087000,Glyma.02G088700,Glyma.02G092500,Glyma.02G093200,Glyma.02G094100,Glyma.02G094800,Glyma.02G095500,Glyma.02G097100,Glyma.02G100300,Glyma.02G100400,Glyma.02G102600,Glyma.02G106800,Glyma.02G111400,Glyma.02G111800,Glyma.02G121400,Glyma.02G122000,Glyma.02G124100,Glyma.02G127800,Glyma.02G129300,Glyma.02G129500,Glyma.02G129800,Glyma.02G130200,Glyma.02G130600,Glyma.02G134600,Glyma.02G139500,Glyma.02G145100,Glyma.02G147200,Glyma.02G150600,Glyma.02G150700,Glyma.02G151400,Glyma.02G152700,Glyma.02G159900,Glyma.02G163200,Glyma.02G172200,Glyma.02G176700,Glyma.02G181800,Glyma.02G182900,Glyma.02G186100,Glyma.02G188300,Glyma.02G195300,Glyma.02G195400,Glyma.02G196000,Glyma.02G197000,Glyma.02G197600,Glyma.02G197800,Glyma.02G204500,Glyma.02G205800,Glyma.02G209400,Glyma.02G211500,Glyma.02G217900,Glyma.02G218600,Glyma.02G219400,Glyma.02G221900,Glyma.02G222300,Glyma.02G228400,Glyma.02G228500,Glyma.02G228700,Glyma.02G229500,Glyma.02G229600,Glyma.02G233000,Glyma.02G237000,Glyma.02G239100,Glyma.02G242700,Glyma.02G243400,Glyma.02G244400,Glyma.02G244700,Glyma.02G245700,Glyma.02G247000,Glyma.02G247600,Glyma.02G247900,Glyma.02G248000,Glyma.02G248100,Glyma.02G255000,Glyma.02G255800,Glyma.02G257000,Glyma.02G257200,Glyma.02G261400,Glyma.02G261900,Glyma.02G263300,Glyma.02G263800,Glyma.02G269000,Glyma.02G269600,Glyma.02G273300,Glyma.02G274400,Glyma.02G276600,Glyma.02G280800,Glyma.02G281100,Glyma.02G283900,Glyma.02G286000,Glyma.02G288600,Glyma.02G289800,Glyma.02G296400,Glyma.02G301200,Glyma.02G301400,Glyma.02G302600,Glyma.02G303500,Glyma.02G305900,Glyma.02G308500,Glyma.02G308700,Glyma.02G311200,Glyma.02G311800,Glyma.03G001800,Glyma.03G006900,Glyma.03G007100,Glyma.03G020700,Glyma.03G030600,Glyma.03G030800,Glyma.03G030900,Glyma.03G031000,Glyma.03G034200,Glyma.03G034500,Glyma.03G034900,Glyma.03G035300,Glyma.03G037300,Glyma.03G038800,Glyma.03G039218,Glyma.03G043080,Glyma.03G043200,Glyma.03G043500,Glyma.03G043600,Glyma.03G043650,Glyma.03G044200,Glyma.03G049300,Glyma.03G054900,Glyma.03G056100,Glyma.03G056200,Glyma.03G063600,Glyma.03G063900,Glyma.03G065100,Glyma.03G066500,Glyma.03G067100,Glyma.03G068600,Glyma.03G069300,Glyma.03G072100,Glyma.03G073600,Glyma.03G073770,Glyma.03G075200,Glyma.03G077200,Glyma.03G078700,Glyma.03G079500,Glyma.03G080600,Glyma.03G084000,Glyma.03G088800,Glyma.03G092800,Glyma.03G093200,Glyma.03G102800,Glyma.03G105500,Glyma.03G106400,Glyma.03G110200,Glyma.03G111200,Glyma.03G115300,Glyma.03G117700,Glyma.03G119700,Glyma.03G122200,Glyma.03G122500,Glyma.03G126000,Glyma.03G130800,Glyma.03G132300,Glyma.03G132600,Glyma.03G132700,Glyma.03G132900,Glyma.03G134200,Glyma.03G137300,Glyma.03G138000,Glyma.03G138400,Glyma.03G139100,Glyma.03G141600,Glyma.03G142500,Glyma.03G146200,Glyma.03G149000,Glyma.03G157700,Glyma.03G162800,Glyma.03G164400,Glyma.03G165800,Glyma.03G166300,Glyma.03G169200,Glyma.03G170000,Glyma.03G172900,Glyma.03G174400,Glyma.03G174500,Glyma.03G176100,Glyma.03G179200,Glyma.03G179900,Glyma.03G180000,Glyma.03G182400,Glyma.03G182800,Glyma.03G183600,Glyma.03G186200,Glyma.03G188400,Glyma.03G188700,Glyma.03G189800,Glyma.03G191300,Glyma.03G191500,Glyma.03G191900,Glyma.03G192800,Glyma.03G193000,Glyma.03G196400,Glyma.03G201000,Glyma.03G201100,Glyma.03G201200,Glyma.03G201302,Glyma.03G201500,Glyma.03G201550,Glyma.03G201600,Glyma.03G203500,Glyma.03G204800,Glyma.03G210000,Glyma.03G214100,Glyma.03G214700,Glyma.03G215200,Glyma.03G222300,Glyma.03G223100,Glyma.03G223900,Glyma.03G224100,Glyma.03G225800,Glyma.03G226700,Glyma.03G227500,Glyma.03G228800,Glyma.03G233300,Glyma.03G233500,Glyma.03G236300,Glyma.03G239500,Glyma.03G239900,Glyma.03G241600,Glyma.03G242200,Glyma.03G247200,Glyma.03G253100,Glyma.03G253600,Glyma.03G254600,Glyma.03G255700,Glyma.03G257000,Glyma.03G259800,Glyma.04G002400,Glyma.04G003200,Glyma.04G003700,Glyma.04G004800,Glyma.04G005200,Glyma.04G005900,Glyma.04G008200,Glyma.04G009000,Glyma.04G012800,Glyma.04G012900,Glyma.04G014700,Glyma.04G014800,Glyma.04G015600,Glyma.04G016000,Glyma.04G016500,Glyma.04G017000,Glyma.04G017200,Glyma.04G019200,Glyma.04G019250,Glyma.04G020400,Glyma.04G020700,Glyma.04G025000,Glyma.04G025400,Glyma.04G026700,Glyma.04G027300,Glyma.04G027800,Glyma.04G029900,Glyma.04G034700,Glyma.04G035100,Glyma.04G036300,Glyma.04G038100,Glyma.04G041400,Glyma.04G045800,Glyma.04G046200,Glyma.04G049700,Glyma.04G052700,Glyma.04G055200,Glyma.04G056600,Glyma.04G059000,Glyma.04G059500,Glyma.04G060600,Glyma.04G063100,Glyma.04G063600,Glyma.04G063800,Glyma.04G066700,Glyma.04G067900,Glyma.04G069500,Glyma.04G074000,Glyma.04G076432,Glyma.04G082200,Glyma.04G082700,Glyma.04G083200,Glyma.04G085200,Glyma.04G086700,Glyma.04G088200,Glyma.04G088700,Glyma.04G090000,Glyma.04G090500,Glyma.04G092200,Glyma.04G097500,Glyma.04G101400,Glyma.04G104900,Glyma.04G111300,Glyma.04G111600,Glyma.04G111700,Glyma.04G112500,Glyma.04G119600,Glyma.04G122700,Glyma.04G123700,Glyma.04G124800,Glyma.04G127100,Glyma.04G129200,Glyma.04G139100,Glyma.04G140066,Glyma.04G140400,Glyma.04G141800,Glyma.04G142700,Glyma.04G144900,Glyma.04G148400,Glyma.04G153700,Glyma.04G157200,Glyma.04G157800,Glyma.04G160000,Glyma.04G160100,Glyma.04G162400,Glyma.04G164400,Glyma.04G173100,Glyma.04G174700,Glyma.04G175300,Glyma.04G181900,Glyma.04G183400,Glyma.04G184000,Glyma.04G186300,Glyma.04G189900,Glyma.04G197300,Glyma.04G198600,Glyma.04G198700,Glyma.04G200100,Glyma.04G205300,Glyma.04G206100,Glyma.04G207800,Glyma.04G209100,Glyma.04G209400,Glyma.04G209800,Glyma.04G215900,Glyma.04G221600,Glyma.04G222800,Glyma.04G223800,Glyma.04G230500,Glyma.04G231000,Glyma.04G231800,Glyma.04G233000,Glyma.04G233600,Glyma.04G235900,Glyma.04G237400,Glyma.04G237500,Glyma.04G238100,Glyma.04G239000,Glyma.04G239700,Glyma.04G240000,Glyma.04G240100,Glyma.04G242300,Glyma.04G246400,Glyma.04G250300,Glyma.04G250600,Glyma.04G250900,Glyma.04G251000,Glyma.04G252300,Glyma.04G253100,Glyma.04G253500,Glyma.04G255400,Glyma.05G005100,Glyma.05G006800,Glyma.05G007800,Glyma.05G009200,Glyma.05G010600,Glyma.05G011600,Glyma.05G011900,Glyma.05G012600,Glyma.05G015400,Glyma.05G021100,Glyma.05G021500,Glyma.05G023100,Glyma.05G024400,Glyma.05G028500,Glyma.05G028600,Glyma.05G029700,Glyma.05G030100,Glyma.05G030600,Glyma.05G030700,Glyma.05G030800,Glyma.05G038300,Glyma.05G039900,Glyma.05G041300,Glyma.05G043100,Glyma.05G044400,Glyma.05G047800,Glyma.05G049000,Glyma.05G052700,Glyma.05G053100,Glyma.05G054000,Glyma.05G054100,Glyma.05G058700,Glyma.05G064300,Glyma.05G066600,Glyma.05G066800,Glyma.05G067800,Glyma.05G070700,Glyma.05G075800,Glyma.05G076300,Glyma.05G076700,Glyma.05G080900,Glyma.05G085500,Glyma.05G090900,Glyma.05G093000,Glyma.05G105100,Glyma.05G105800,Glyma.05G109800,Glyma.05G110400,Glyma.05G111900,Glyma.05G113400,Glyma.05G115700,Glyma.05G119100,Glyma.05G119600,Glyma.05G121900,Glyma.05G123200,Glyma.05G125600,Glyma.05G126400,Glyma.05G131800,Glyma.05G132100,Glyma.05G133700,Glyma.05G136900,Glyma.05G139500,Glyma.05G142400,Glyma.05G142500,Glyma.05G150800,Glyma.05G154300,Glyma.05G154600,Glyma.05G155500,Glyma.05G156000,Glyma.05G158800,Glyma.05G159400,Glyma.05G159966,Glyma.05G161900,Glyma.05G162000,Glyma.05G162500,Glyma.05G162600,Glyma.05G162800,Glyma.05G166700,Glyma.05G168300,Glyma.05G168802,Glyma.05G169400,Glyma.05G173500,Glyma.05G175400,Glyma.05G176300,Glyma.05G181600,Glyma.05G187900,Glyma.05G188800,Glyma.05G191800,Glyma.05G192700,Glyma.05G194600,Glyma.05G195500,Glyma.05G196400,Glyma.05G196800,Glyma.05G196900,Glyma.05G197000,Glyma.05G197900,Glyma.05G202500,Glyma.05G202700,Glyma.05G202800,Glyma.05G203700,Glyma.05G206300,Glyma.05G207400,Glyma.05G208700,Glyma.05G208941,Glyma.05G209100,Glyma.05G212700,Glyma.05G214300,Glyma.05G217700,Glyma.05G218400,Glyma.05G219000,Glyma.05G220600,Glyma.05G224200,Glyma.05G224400,Glyma.05G225800,Glyma.05G228400,Glyma.05G233100,Glyma.05G236300,Glyma.05G238600,Glyma.05G240100,Glyma.05G241600,Glyma.05G242000,Glyma.05G243200,Glyma.05G244200,Glyma.05G244700,Glyma.05G247300,Glyma.05G247500,Glyma.06G000800,Glyma.06G002000,Glyma.06G003200,Glyma.06G005600,Glyma.06G005700,Glyma.06G008000,Glyma.06G012700,Glyma.06G012800,Glyma.06G014700,Glyma.06G014800,Glyma.06G017500,Glyma.06G017600,Glyma.06G017700,Glyma.06G019500,Glyma.06G020800,Glyma.06G025100,Glyma.06G025400,Glyma.06G025800,Glyma.06G028000,Glyma.06G030000,Glyma.06G032200,Glyma.06G035000,Glyma.06G036400,Glyma.06G039100,Glyma.06G039600,Glyma.06G047000,Glyma.06G050200,Glyma.06G053100,Glyma.06G055200,Glyma.06G056400,Glyma.06G059700,Glyma.06G060000,Glyma.06G061200,Glyma.06G064400,Glyma.06G065000,Glyma.06G065600,Glyma.06G067800,Glyma.06G068100,Glyma.06G071200,Glyma.06G075100,Glyma.06G077300,Glyma.06G077600,Glyma.06G083900,Glyma.06G084600,Glyma.06G086800,Glyma.06G088200,Glyma.06G088400,Glyma.06G090200,Glyma.06G090700,Glyma.06G091900,Glyma.06G092300,Glyma.06G094000,Glyma.06G095000,Glyma.06G098800,Glyma.06G103100,Glyma.06G105900,Glyma.06G110200,Glyma.06G110700,Glyma.06G111702,Glyma.06G111900,Glyma.06G112100,Glyma.06G112200,Glyma.06G112500,Glyma.06G113100,Glyma.06G116400,Glyma.06G116500,Glyma.06G117900,Glyma.06G123200,Glyma.06G124200,Glyma.06G124700,Glyma.06G125300,Glyma.06G125800,Glyma.06G126100,Glyma.06G126600,Glyma.06G131200,Glyma.06G133000,Glyma.06G133300,Glyma.06G134200,Glyma.06G134700,Glyma.06G141100,Glyma.06G141400,Glyma.06G142500,Glyma.06G143800,Glyma.06G145500,Glyma.06G147600,Glyma.06G149500,Glyma.06G150100,Glyma.06G153400,Glyma.06G155500,Glyma.06G156600,Glyma.06G163800,Glyma.06G165500,Glyma.06G166700,Glyma.06G166800,Glyma.06G167000,Glyma.06G168300,Glyma.06G171700,Glyma.06G175100,Glyma.06G175700,Glyma.06G180000,Glyma.06G181900,Glyma.06G185000,Glyma.06G188900,Glyma.06G189600,Glyma.06G189900,Glyma.06G190000,Glyma.06G191200,Glyma.06G191400,Glyma.06G196400,Glyma.06G200100,Glyma.06G200300,Glyma.06G201100,Glyma.06G202600,Glyma.06G203900,Glyma.06G205400,Glyma.06G205500,Glyma.06G210900,Glyma.06G211600,Glyma.06G225400,Glyma.06G225500,Glyma.06G226700,Glyma.06G230800,Glyma.06G238700,Glyma.06G239900,Glyma.06G253700,Glyma.06G254300,Glyma.06G254500,Glyma.06G255900,Glyma.06G256400,Glyma.06G256700,Glyma.06G257500,Glyma.06G257702,Glyma.06G258500,Glyma.06G258900,Glyma.06G262000,Glyma.06G262700,Glyma.06G264000,Glyma.06G270000,Glyma.06G271200,Glyma.06G271600,Glyma.06G285300,Glyma.06G291000,Glyma.06G296200,Glyma.06G299400,Glyma.06G300600,Glyma.06G307500,Glyma.06G310700,Glyma.06G313500,Glyma.06G313600,Glyma.06G313700,Glyma.06G315100,Glyma.06G315466,Glyma.06G317500,Glyma.06G318566,Glyma.06G318632,Glyma.06G318800,Glyma.06G320600,Glyma.06G322600,Glyma.06G323100,Glyma.06G323700,Glyma.06G324300,Glyma.07G000300,Glyma.07G000800,Glyma.07G002200,Glyma.07G004300,Glyma.07G005200,Glyma.07G006300,Glyma.07G006500,Glyma.07G009800,Glyma.07G010900,Glyma.07G015300,Glyma.07G018000,Glyma.07G021200,Glyma.07G023600,Glyma.07G029600,Glyma.07G039700,Glyma.07G041100,Glyma.07G041300,Glyma.07G046100,Glyma.07G047200,Glyma.07G047900,Glyma.07G048100,Glyma.07G056400,Glyma.07G056900,Glyma.07G061300,Glyma.07G066500,Glyma.07G072500,Glyma.07G082600,Glyma.07G084100,Glyma.07G084200,Glyma.07G085600,Glyma.07G087200,Glyma.07G088200,Glyma.07G093000,Glyma.07G095301,Glyma.07G095900,Glyma.07G100400,Glyma.07G101400,Glyma.07G102400,Glyma.07G102500,Glyma.07G103400,Glyma.07G103500,Glyma.07G103700,Glyma.07G103800,Glyma.07G103900,Glyma.07G109400,Glyma.07G110900,Glyma.07G114400,Glyma.07G115000,Glyma.07G117400,Glyma.07G120900,Glyma.07G126800,Glyma.07G127200,Glyma.07G129700,Glyma.07G130700,Glyma.07G135400,Glyma.07G139500,Glyma.07G140800,Glyma.07G144900,Glyma.07G145900,Glyma.07G147000,Glyma.07G147800,Glyma.07G151000,Glyma.07G153800,Glyma.07G154100,Glyma.07G155500,Glyma.07G156000,Glyma.07G157800,Glyma.07G159300,Glyma.07G163200,Glyma.07G164600,Glyma.07G165700,Glyma.07G166700,Glyma.07G167300,Glyma.07G171000,Glyma.07G173000,Glyma.07G173100,Glyma.07G173700,Glyma.07G180900,Glyma.07G183900,Glyma.07G185200,Glyma.07G188800,Glyma.07G191600,Glyma.07G192200,Glyma.07G195100,Glyma.07G201600,Glyma.07G202900,Glyma.07G203700,Glyma.07G212500,Glyma.07G216400,Glyma.07G217900,Glyma.07G218800,Glyma.07G218900,Glyma.07G220000,Glyma.07G222700,Glyma.07G223000,Glyma.07G225800,Glyma.07G226400,Glyma.07G226500,Glyma.07G227700,Glyma.07G234300,Glyma.07G241800,Glyma.07G241900,Glyma.07G244700,Glyma.07G244867,Glyma.07G248600,Glyma.07G251200,Glyma.07G251300,Glyma.07G251800,Glyma.07G251900,Glyma.07G253300,Glyma.07G253900,Glyma.07G261400,Glyma.07G262500,Glyma.07G263300,Glyma.07G266200,Glyma.07G266700,Glyma.07G266800,Glyma.07G267700,Glyma.07G267800,Glyma.07G268400,Glyma.07G269400,Glyma.07G269700,Glyma.07G270400,Glyma.07G271700,Glyma.07G272600,Glyma.07G273100,Glyma.08G000800,Glyma.08G003100,Glyma.08G003400,Glyma.08G004200,Glyma.08G004400,Glyma.08G004900,Glyma.08G005200,Glyma.08G009800,Glyma.08G010000,Glyma.08G011100,Glyma.08G013200,Glyma.08G013600,Glyma.08G015300,Glyma.08G015800,Glyma.08G018900,Glyma.08G019667,Glyma.08G020800,Glyma.08G027100,Glyma.08G031200,Glyma.08G031400,Glyma.08G032700,Glyma.08G045000,Glyma.08G045700,Glyma.08G049000,Glyma.08G051000,Glyma.08G052100,Glyma.08G052400,Glyma.08G053400,Glyma.08G054700,Glyma.08G055000,Glyma.08G055700,Glyma.08G056100,Glyma.08G060500,Glyma.08G060800,Glyma.08G061000,Glyma.08G061200,Glyma.08G061900,Glyma.08G062700,Glyma.08G062800,Glyma.08G062900,Glyma.08G065800,Glyma.08G065900,Glyma.08G066100,Glyma.08G066200,Glyma.08G069800,Glyma.08G070700,Glyma.08G070800,Glyma.08G070967,Glyma.08G071100,Glyma.08G074100,Glyma.08G074500,Glyma.08G080500,Glyma.08G082200,Glyma.08G085800,Glyma.08G086300,Glyma.08G086700,Glyma.08G088400,Glyma.08G092000,Glyma.08G092200,Glyma.08G093100,Glyma.08G094400,Glyma.08G094800,Glyma.08G095000,Glyma.08G098400,Glyma.08G098500,Glyma.08G105000,Glyma.08G105800,Glyma.08G108900,Glyma.08G110380,Glyma.08G112100,Glyma.08G112300,Glyma.08G113900,Glyma.08G117200,Glyma.08G117500,Glyma.08G117700,Glyma.08G119400,Glyma.08G119500,Glyma.08G119600,Glyma.08G120302,Glyma.08G120500,Glyma.08G124800,Glyma.08G127400,Glyma.08G129300,Glyma.08G130800,Glyma.08G138600,Glyma.08G139300,Glyma.08G146100,Glyma.08G146500,Glyma.08G148300,Glyma.08G157000,Glyma.08G157400,Glyma.08G159500,Glyma.08G164200,Glyma.08G164400,Glyma.08G171100,Glyma.08G173800,Glyma.08G174400,Glyma.08G174500,Glyma.08G179100,Glyma.08G180400,Glyma.08G180800,Glyma.08G182900,Glyma.08G184700,Glyma.08G187400,Glyma.08G187600,Glyma.08G193000,Glyma.08G194000,Glyma.08G194100,Glyma.08G197000,Glyma.08G198900,Glyma.08G203000,Glyma.08G204000,Glyma.08G204900,Glyma.08G205700,Glyma.08G206900,Glyma.08G207100,Glyma.08G210800,Glyma.08G213200,Glyma.08G217400,Glyma.08G220600,Glyma.08G222200,Glyma.08G224000,Glyma.08G224200,Glyma.08G226400,Glyma.08G228800,Glyma.08G229100,Glyma.08G231100,Glyma.08G232500,Glyma.08G233500,Glyma.08G234500,Glyma.08G235600,Glyma.08G235800,Glyma.08G235900,Glyma.08G238400,Glyma.08G239300,Glyma.08G240700,Glyma.08G241600,Glyma.08G242700,Glyma.08G245400,Glyma.08G247800,Glyma.08G247932,Glyma.08G248900,Glyma.08G249200,Glyma.08G249800,Glyma.08G251100,Glyma.08G253100,Glyma.08G255300,Glyma.08G256200,Glyma.08G257600,Glyma.08G257700,Glyma.08G264900,Glyma.08G269600,Glyma.08G272500,Glyma.08G273600,Glyma.08G274400,Glyma.08G279300,Glyma.08G279800,Glyma.08G282100,Glyma.08G283300,Glyma.08G284100,Glyma.08G288500,Glyma.08G290200,Glyma.08G292300,Glyma.08G292600,Glyma.08G293400,Glyma.08G293900,Glyma.08G297900,Glyma.08G298500,Glyma.08G302600,Glyma.08G302900,Glyma.08G306800,Glyma.08G307300,Glyma.08G308200,Glyma.08G308700,Glyma.08G309100,Glyma.08G316500,Glyma.08G321100,Glyma.08G321200,Glyma.08G321400,Glyma.08G323200,Glyma.08G324300,Glyma.08G324500,Glyma.08G328800,Glyma.08G329900,Glyma.08G330600,Glyma.08G330700,Glyma.08G333200,Glyma.08G339700,Glyma.08G340200,Glyma.08G340300,Glyma.08G342600,Glyma.08G343500,Glyma.08G345500,Glyma.08G346800,Glyma.08G349500,Glyma.08G352100,Glyma.08G352200,Glyma.08G352300,Glyma.08G352451,Glyma.08G352800,Glyma.08G355400,Glyma.08G355600,Glyma.08G357200,Glyma.08G360100,Glyma.08G361000,Glyma.08G361200,Glyma.08G362400,Glyma.09G003100,Glyma.09G004300,Glyma.09G007200,Glyma.09G008800,Glyma.09G009000,Glyma.09G011100,Glyma.09G012200,Glyma.09G013800,Glyma.09G014700,Glyma.09G014900,Glyma.09G015400,Glyma.09G016300,Glyma.09G018500,Glyma.09G018600,Glyma.09G022000,Glyma.09G024400,Glyma.09G024700,Glyma.09G024900,Glyma.09G027000,Glyma.09G027500,Glyma.09G027600,Glyma.09G028400,Glyma.09G031400,Glyma.09G038200,Glyma.09G039900,Glyma.09G041500,Glyma.09G044300,Glyma.09G045400,Glyma.09G045700,Glyma.09G047200,Glyma.09G048100,Glyma.09G050600,Glyma.09G051100,Glyma.09G055400,Glyma.09G056300,Glyma.09G059100,Glyma.09G065900,Glyma.09G069900,Glyma.09G070100,Glyma.09G079400,Glyma.09G081800,Glyma.09G084300,Glyma.09G084500,Glyma.09G089700,Glyma.09G096300,Glyma.09G097500,Glyma.09G099100,Glyma.09G099200,Glyma.09G099900,Glyma.09G102800,Glyma.09G103000,Glyma.09G110500,Glyma.09G110700,Glyma.09G115800,Glyma.09G116300,Glyma.09G117900,Glyma.09G119200,Glyma.09G119300,Glyma.09G120600,Glyma.09G121700,Glyma.09G131900,Glyma.09G133000,Glyma.09G134700,Glyma.09G134900,Glyma.09G139200,Glyma.09G140300,Glyma.09G140700,Glyma.09G148100,Glyma.09G150100,Glyma.09G150500,Glyma.09G151400,Glyma.09G154600,Glyma.09G155700,Glyma.09G160000,Glyma.09G161100,Glyma.09G166400,Glyma.09G168400,Glyma.09G168600,Glyma.09G168700,Glyma.09G173800,Glyma.09G174000,Glyma.09G176300,Glyma.09G176900,Glyma.09G181600,Glyma.09G182250,Glyma.09G186700,Glyma.09G186800,Glyma.09G189700,Glyma.09G191300,Glyma.09G192700,Glyma.09G194200,Glyma.09G194900,Glyma.09G195000,Glyma.09G196300,Glyma.09G196400,Glyma.09G196800,Glyma.09G197100,Glyma.09G197200,Glyma.09G197400,Glyma.09G198500,Glyma.09G198700,Glyma.09G199400,Glyma.09G199600,Glyma.09G199900,Glyma.09G202200,Glyma.09G203200,Glyma.09G204100,Glyma.09G205400,Glyma.09G208200,Glyma.09G209900,Glyma.09G210600,Glyma.09G210800,Glyma.09G211000,Glyma.09G212800,Glyma.09G215700,Glyma.09G216100,Glyma.09G216400,Glyma.09G217300,Glyma.09G225500,Glyma.09G226300,Glyma.09G230300,Glyma.09G231200,Glyma.09G237600,Glyma.09G238200,Glyma.09G239300,Glyma.09G243300,Glyma.09G243400,Glyma.09G243600,Glyma.09G246200,Glyma.09G250900,Glyma.09G251800,Glyma.09G252900,Glyma.09G253200,Glyma.09G253600,Glyma.09G255700,Glyma.09G261200,Glyma.09G264300,Glyma.09G267700,Glyma.09G270200,Glyma.09G272300,Glyma.09G273200,Glyma.09G273300,Glyma.09G274600,Glyma.09G275100,Glyma.09G278600,Glyma.09G284000,Glyma.09G284800,Glyma.10G004100,Glyma.10G004800,Glyma.10G007400,Glyma.10G009100,Glyma.10G016300,Glyma.10G018400,Glyma.10G018700,Glyma.10G018800,Glyma.10G019000,Glyma.10G022551,Glyma.10G023300,Glyma.10G023400,Glyma.10G028900,Glyma.10G032700,Glyma.10G034800,Glyma.10G036800,Glyma.10G039602,Glyma.10G041300,Glyma.10G042600,Glyma.10G044800,Glyma.10G044900,Glyma.10G047100,Glyma.10G052000,Glyma.10G052500,Glyma.10G052600,Glyma.10G055000,Glyma.10G057000,Glyma.10G057600,Glyma.10G063100,Glyma.10G063600,Glyma.10G065200,Glyma.10G066700,Glyma.10G067400,Glyma.10G079400,Glyma.10G079700,Glyma.10G079900,Glyma.10G081300,Glyma.10G082400,Glyma.10G082500,Glyma.10G086800,Glyma.10G091800,Glyma.10G092200,Glyma.10G096600,Glyma.10G096800,Glyma.10G103100,Glyma.10G109200,Glyma.10G121536,Glyma.10G124800,Glyma.10G132300,Glyma.10G133500,Glyma.10G137600,Glyma.10G142000,Glyma.10G144100,Glyma.10G144200,Glyma.10G149600,Glyma.10G152200,Glyma.10G156200,Glyma.10G156500,Glyma.10G157500,Glyma.10G158400,Glyma.10G162200,Glyma.10G165700,Glyma.10G167800,Glyma.10G168100,Glyma.10G171600,Glyma.10G172600,Glyma.10G172900,Glyma.10G174100,Glyma.10G178400,Glyma.10G182900,Glyma.10G183300,Glyma.10G186400,Glyma.10G186500,Glyma.10G187700,Glyma.10G193600,Glyma.10G195200,Glyma.10G197400,Glyma.10G201600,Glyma.10G203000,Glyma.10G203100,Glyma.10G204100,Glyma.10G207900,Glyma.10G209200,Glyma.10G209500,Glyma.10G210400,Glyma.10G211200,Glyma.10G217200,Glyma.10G217300,Glyma.10G217900,Glyma.10G218100,Glyma.10G218800,Glyma.10G220100,Glyma.10G221100,Glyma.10G222600,Glyma.10G222900,Glyma.10G226200,Glyma.10G228900,Glyma.10G229300,Glyma.10G229800,Glyma.10G231700,Glyma.10G232500,Glyma.10G232600,Glyma.10G233500,Glyma.10G236300,Glyma.10G236500,Glyma.10G241200,Glyma.10G241500,Glyma.10G242600,Glyma.10G245800,Glyma.10G249500,Glyma.10G250100,Glyma.10G251000,Glyma.10G252700,Glyma.10G252900,Glyma.10G253000,Glyma.10G253100,Glyma.10G253200,Glyma.10G253300,Glyma.10G253400,Glyma.10G253700,Glyma.10G253800,Glyma.10G254000,Glyma.10G254150,Glyma.10G254300,Glyma.10G258800,Glyma.10G261600,Glyma.10G264900,Glyma.10G269700,Glyma.10G270000,Glyma.10G270100,Glyma.10G270600,Glyma.10G271200,Glyma.10G271900,Glyma.10G273100,Glyma.10G284300,Glyma.10G285100,Glyma.10G286300,Glyma.10G290800,Glyma.10G291100,Glyma.10G291900,Glyma.10G294400,Glyma.10G295100,Glyma.10G296900,Glyma.10G297900,Glyma.10G298100,Glyma.10G298400,Glyma.10G298800,Glyma.10G298900,Glyma.11G001200,Glyma.11G003800,Glyma.11G004400,Glyma.11G004800,Glyma.11G010400,Glyma.11G017900,Glyma.11G019100,Glyma.11G019800,Glyma.11G020700,Glyma.11G022800,Glyma.11G023200,Glyma.11G024400,Glyma.11G028600,Glyma.11G029600,Glyma.11G030000,Glyma.11G030500,Glyma.11G032000,Glyma.11G033400,Glyma.11G034000,Glyma.11G039300,Glyma.11G040800,Glyma.11G042000,Glyma.11G042300,Glyma.11G042800,Glyma.11G044100,Glyma.11G047400,Glyma.11G048300,Glyma.11G050200,Glyma.11G054800,Glyma.11G054900,Glyma.11G060300,Glyma.11G062400,Glyma.11G062900,Glyma.11G063200,Glyma.11G067200,Glyma.11G071600,Glyma.11G072100,Glyma.11G072800,Glyma.11G075200,Glyma.11G077300,Glyma.11G078300,Glyma.11G080400,Glyma.11G081500,Glyma.11G082700,Glyma.11G085100,Glyma.11G085300,Glyma.11G085400,Glyma.11G087500,Glyma.11G087900,Glyma.11G089100,Glyma.11G089800,Glyma.11G089900,Glyma.11G090000,Glyma.11G090200,Glyma.11G091400,Glyma.11G095100,Glyma.11G095501,Glyma.11G097000,Glyma.11G097400,Glyma.11G105000,Glyma.11G106000,Glyma.11G106900,Glyma.11G107000,Glyma.11G108000,Glyma.11G110800,Glyma.11G111900,Glyma.11G113700,Glyma.11G114100,Glyma.11G114200,Glyma.11G115000,Glyma.11G118200,Glyma.11G118800,Glyma.11G119500,Glyma.11G120200,Glyma.11G122200,Glyma.11G122600,Glyma.11G126300,Glyma.11G128900,Glyma.11G131800,Glyma.11G132200,Glyma.11G134000,Glyma.11G134133,Glyma.11G139200,Glyma.11G139300,Glyma.11G139500,Glyma.11G142300,Glyma.11G144800,Glyma.11G145227,Glyma.11G145700,Glyma.11G146500,Glyma.11G147108,Glyma.11G147800,Glyma.11G148100,Glyma.11G148200,Glyma.11G148300,Glyma.11G148400,Glyma.11G148500,Glyma.11G148501,Glyma.11G148700,Glyma.11G151800,Glyma.11G151915,Glyma.11G152200,Glyma.11G152400,Glyma.11G156304,Glyma.11G156513,Glyma.11G165100,Glyma.11G166300,Glyma.11G168428,Glyma.11G169300,Glyma.11G169600,Glyma.11G169700,Glyma.11G169900,Glyma.11G172300,Glyma.11G176302,Glyma.11G176311,Glyma.11G177800,Glyma.11G178200,Glyma.11G178506,Glyma.11G179200,Glyma.11G179900,Glyma.11G180700,Glyma.11G183200,Glyma.11G189000,Glyma.11G190800,Glyma.11G193600,Glyma.11G194900,Glyma.11G199700,Glyma.11G203000,Glyma.11G204500,Glyma.11G204700,Glyma.11G204766,Glyma.11G206100,Glyma.11G206300,Glyma.11G206700,Glyma.11G206900,Glyma.11G207000,Glyma.11G209354,Glyma.11G213100,Glyma.11G214700,Glyma.11G216000,Glyma.11G216900,Glyma.11G217200,Glyma.11G217400,Glyma.11G218600,Glyma.11G218900,Glyma.11G220900,Glyma.11G221800,Glyma.11G221900,Glyma.11G223200,Glyma.11G226000,Glyma.11G228300,Glyma.11G230000,Glyma.11G230100,Glyma.11G232200,Glyma.11G232300,Glyma.11G233300,Glyma.11G233500,Glyma.11G235800,Glyma.11G236100,Glyma.11G237900,Glyma.11G238400,Glyma.11G240900,Glyma.11G241300,Glyma.11G244000,Glyma.11G248300,Glyma.11G251100,Glyma.11G256100,Glyma.12G001900,Glyma.12G002500,Glyma.12G002700,Glyma.12G006300,Glyma.12G007300,Glyma.12G010500,Glyma.12G011700,Glyma.12G023100,Glyma.12G023400,Glyma.12G030000,Glyma.12G030900,Glyma.12G032000,Glyma.12G032900,Glyma.12G037000,Glyma.12G038900,Glyma.12G039600,Glyma.12G040000,Glyma.12G043600,Glyma.12G044100,Glyma.12G044700,Glyma.12G045300,Glyma.12G047900,Glyma.12G050900,Glyma.12G056000,Glyma.12G056800,Glyma.12G058100,Glyma.12G062900,Glyma.12G063100,Glyma.12G068900,Glyma.12G069400,Glyma.12G069500,Glyma.12G069601,Glyma.12G069700,Glyma.12G069800,Glyma.12G069900,Glyma.12G070000,Glyma.12G070200,Glyma.12G072200,Glyma.12G074000,Glyma.12G074100,Glyma.12G074300,Glyma.12G074900,Glyma.12G075400,Glyma.12G075900,Glyma.12G076100,Glyma.12G077300,Glyma.12G079202,Glyma.12G084500,Glyma.12G085600,Glyma.12G089300,Glyma.12G094200,Glyma.12G099200,Glyma.12G103700,Glyma.12G104100,Glyma.12G105900,Glyma.12G108400,Glyma.12G109500,Glyma.12G111000,Glyma.12G113100,Glyma.12G114100,Glyma.12G118600,Glyma.12G120400,Glyma.12G133400,Glyma.12G133700,Glyma.12G137100,Glyma.12G140200,Glyma.12G140300,Glyma.12G141900,Glyma.12G142200,Glyma.12G142400,Glyma.12G142800,Glyma.12G143000,Glyma.12G143900,Glyma.12G144100,Glyma.12G144400,Glyma.12G144500,Glyma.12G145400,Glyma.12G147000,Glyma.12G152300,Glyma.12G155900,Glyma.12G160500,Glyma.12G161400,Glyma.12G163062,Glyma.12G163800,Glyma.12G166100,Glyma.12G168000,Glyma.12G170500,Glyma.12G170700,Glyma.12G171300,Glyma.12G172500,Glyma.12G173800,Glyma.12G175300,Glyma.12G176500,Glyma.12G177200,Glyma.12G178000,Glyma.12G179800,Glyma.12G180600,Glyma.12G181900,Glyma.12G182600,Glyma.12G185200,Glyma.12G187600,Glyma.12G188100,Glyma.12G191800,Glyma.12G192000,Glyma.12G194100,Glyma.12G198100,Glyma.12G198200,Glyma.12G198600,Glyma.12G198800,Glyma.12G202000,Glyma.12G202201,Glyma.12G202400,Glyma.12G206800,Glyma.12G207600,Glyma.12G207900,Glyma.12G208500,Glyma.12G209800,Glyma.12G211800,Glyma.12G212000,Glyma.12G212400,Glyma.12G214100,Glyma.12G216000,Glyma.12G219000,Glyma.12G220400,Glyma.12G221800,Glyma.12G222700,Glyma.12G223100,Glyma.12G223200,Glyma.12G225500,Glyma.12G225800,Glyma.12G227800,Glyma.12G230600,Glyma.12G231800,Glyma.12G233000,Glyma.12G233100,Glyma.12G234500,Glyma.12G237000,Glyma.13G001500,Glyma.13G003800,Glyma.13G030700,Glyma.13G032000,Glyma.13G032100,Glyma.13G032700,Glyma.13G033000,Glyma.13G033400,Glyma.13G033900,Glyma.13G034500,Glyma.13G036800,Glyma.13G037400,Glyma.13G038300,Glyma.13G039900,Glyma.13G041800,Glyma.13G050200,Glyma.13G053600,Glyma.13G053700,Glyma.13G053900,Glyma.13G054200,Glyma.13G054300,Glyma.13G054400,Glyma.13G056200,Glyma.13G059300,Glyma.13G059500,Glyma.13G060300,Glyma.13G063700,Glyma.13G065400,Glyma.13G065500,Glyma.13G070300,Glyma.13G071300,Glyma.13G071900,Glyma.13G073900,Glyma.13G075700,Glyma.13G077800,Glyma.13G081000,Glyma.13G081100,Glyma.13G083400,Glyma.13G086200,Glyma.13G087200,Glyma.13G087900,Glyma.13G088700,Glyma.13G091000,Glyma.13G091100,Glyma.13G091200,Glyma.13G093100,Glyma.13G093332,Glyma.13G093600,Glyma.13G093700,Glyma.13G095400,Glyma.13G096000,Glyma.13G097300,Glyma.13G097900,Glyma.13G101700,Glyma.13G102200,Glyma.13G104300,Glyma.13G106900,Glyma.13G108300,Glyma.13G110700,Glyma.13G119000,Glyma.13G119500,Glyma.13G126000,Glyma.13G128200,Glyma.13G130000,Glyma.13G132500,Glyma.13G135300,Glyma.13G139400,Glyma.13G139500,Glyma.13G142100,Glyma.13G143600,Glyma.13G144400,Glyma.13G146300,Glyma.13G146600,Glyma.13G147700,Glyma.13G150000,Glyma.13G151800,Glyma.13G155200,Glyma.13G158000,Glyma.13G158500,Glyma.13G159400,Glyma.13G160700,Glyma.13G165700,Glyma.13G168400,Glyma.13G170700,Glyma.13G174300,Glyma.13G174900,Glyma.13G178700,Glyma.13G180100,Glyma.13G181400,Glyma.13G184200,Glyma.13G185100,Glyma.13G186400,Glyma.13G186500,Glyma.13G186600,Glyma.13G186700,Glyma.13G188900,Glyma.13G189700,Glyma.13G192100,Glyma.13G193300,Glyma.13G194500,Glyma.13G196500,Glyma.13G198500,Glyma.13G202500,Glyma.13G203000,Glyma.13G205300,Glyma.13G206300,Glyma.13G214700,Glyma.13G214900,Glyma.13G215500,Glyma.13G216100,Glyma.13G218300,Glyma.13G220100,Glyma.13G220400,Glyma.13G223400,Glyma.13G224300,Glyma.13G226000,Glyma.13G226500,Glyma.13G227132,Glyma.13G227700,Glyma.13G228000,Glyma.13G233000,Glyma.13G233300,Glyma.13G234400,Glyma.13G235000,Glyma.13G238700,Glyma.13G239300,Glyma.13G241200,Glyma.13G242800,Glyma.13G244200,Glyma.13G244600,Glyma.13G245000,Glyma.13G248300,Glyma.13G248500,Glyma.13G248800,Glyma.13G248900,Glyma.13G251500,Glyma.13G252700,Glyma.13G252800,Glyma.13G258700,Glyma.13G262533,Glyma.13G264400,Glyma.13G266100,Glyma.13G266300,Glyma.13G268100,Glyma.13G269000,Glyma.13G272100,Glyma.13G272300,Glyma.13G275100,Glyma.13G276500,Glyma.13G278300,Glyma.13G278400,Glyma.13G278800,Glyma.13G279300,Glyma.13G279600,Glyma.13G279800,Glyma.13G281900,Glyma.13G283000,Glyma.13G283200,Glyma.13G284100,Glyma.13G287500,Glyma.13G289900,Glyma.13G290400,Glyma.13G291500,Glyma.13G292700,Glyma.13G293200,Glyma.13G293500,Glyma.13G295700,Glyma.13G296200,Glyma.13G300000,Glyma.13G302800,Glyma.13G303400,Glyma.13G303800,Glyma.13G308500,Glyma.13G310900,Glyma.13G314600,Glyma.13G316200,Glyma.13G318400,Glyma.13G318900,Glyma.13G320200,Glyma.13G321000,Glyma.13G322500,Glyma.13G323200,Glyma.13G323500,Glyma.13G324000,Glyma.13G326700,Glyma.13G327100,Glyma.13G327300,Glyma.13G328900,Glyma.13G330200,Glyma.13G330400,Glyma.13G330600,Glyma.13G331500,Glyma.13G333100,Glyma.13G333500,Glyma.13G341100,Glyma.13G341400,Glyma.13G348100,Glyma.13G350000,Glyma.13G351450,Glyma.13G352400,Glyma.13G352700,Glyma.13G356000,Glyma.13G358700,Glyma.13G358900,Glyma.13G360000,Glyma.13G362600,Glyma.13G364000,Glyma.13G365400,Glyma.13G368300,Glyma.13G370700,Glyma.13G371200,Glyma.13G372400,Glyma.13G372500,Glyma.14G001100,Glyma.14G001300,Glyma.14G001500,Glyma.14G005300,Glyma.14G007000,Glyma.14G007100,Glyma.14G008100,Glyma.14G008700,Glyma.14G010100,Glyma.14G010300,Glyma.14G011500,Glyma.14G012400,Glyma.14G012900,Glyma.14G014100,Glyma.14G020000,Glyma.14G025200,Glyma.14G031000,Glyma.14G033500,Glyma.14G040000,Glyma.14G041600,Glyma.14G041700,Glyma.14G043100,Glyma.14G044000,Glyma.14G046200,Glyma.14G047900,Glyma.14G048400,Glyma.14G055900,Glyma.14G056300,Glyma.14G057400,Glyma.14G058900,Glyma.14G059300,Glyma.14G059400,Glyma.14G060700,Glyma.14G061500,Glyma.14G066600,Glyma.14G068400,Glyma.14G068700,Glyma.14G071900,Glyma.14G074700,Glyma.14G075500,Glyma.14G077900,Glyma.14G078400,Glyma.14G079400,Glyma.14G080100,Glyma.14G087600,Glyma.14G089012,Glyma.14G090600,Glyma.14G091300,Glyma.14G096600,Glyma.14G097400,Glyma.14G098600,Glyma.14G099400,Glyma.14G101400,Glyma.14G101800,Glyma.14G102500,Glyma.14G111900,Glyma.14G112600,Glyma.14G112700,Glyma.14G113200,Glyma.14G118800,Glyma.14G120900,Glyma.14G124400,Glyma.14G127800,Glyma.14G130300,Glyma.14G131300,Glyma.14G132400,Glyma.14G134100,Glyma.14G138200,Glyma.14G144300,Glyma.14G145920,Glyma.14G148100,Glyma.14G148300,Glyma.14G151600,Glyma.14G152500,Glyma.14G153500,Glyma.14G159300,Glyma.14G159900,Glyma.14G160100,Glyma.14G164700,Glyma.14G166000,Glyma.14G169700,Glyma.14G177500,Glyma.14G179100,Glyma.14G185300,Glyma.14G187900,Glyma.14G189100,Glyma.14G189300,Glyma.14G191100,Glyma.14G191300,Glyma.14G193300,Glyma.14G193800,Glyma.14G195400,Glyma.14G195700,Glyma.14G196200,Glyma.14G196800,Glyma.14G197000,Glyma.14G199400,Glyma.14G199600,Glyma.14G200600,Glyma.14G206000,Glyma.14G206200,Glyma.14G206300,Glyma.14G208000,Glyma.14G208900,Glyma.14G210900,Glyma.14G211200,Glyma.14G212100,Glyma.14G212500,Glyma.14G214300,Glyma.14G214700,Glyma.14G215800,Glyma.14G216100,Glyma.14G216200,Glyma.14G217900,Glyma.14G222400,Glyma.14G224200,Glyma.15G001200,Glyma.15G001300,Glyma.15G001500,Glyma.15G002300,Glyma.15G002900,Glyma.15G003900,Glyma.15G004700,Glyma.15G007200,Glyma.15G007801,Glyma.15G008367,Glyma.15G008500,Glyma.15G009900,Glyma.15G011200,Glyma.15G014000,Glyma.15G015300,Glyma.15G016200,Glyma.15G016800,Glyma.15G019200,Glyma.15G019800,Glyma.15G021300,Glyma.15G022300,Glyma.15G023500,Glyma.15G025900,Glyma.15G031600,Glyma.15G034600,Glyma.15G043400,Glyma.15G043600,Glyma.15G043800,Glyma.15G044900,Glyma.15G046400,Glyma.15G048600,Glyma.15G049700,Glyma.15G049800,Glyma.15G049900,Glyma.15G051600,Glyma.15G052000,Glyma.15G052200,Glyma.15G053700,Glyma.15G056500,Glyma.15G059800,Glyma.15G062200,Glyma.15G064700,Glyma.15G064900,Glyma.15G065100,Glyma.15G065200,Glyma.15G065400,Glyma.15G066400,Glyma.15G066500,Glyma.15G068700,Glyma.15G069100,Glyma.15G069500,Glyma.15G070700,Glyma.15G072100,Glyma.15G072200,Glyma.15G074000,Glyma.15G074600,Glyma.15G078200,Glyma.15G084200,Glyma.15G084800,Glyma.15G085300,Glyma.15G085900,Glyma.15G086000,Glyma.15G086100,Glyma.15G087300,Glyma.15G088500,Glyma.15G092000,Glyma.15G094600,Glyma.15G098200,Glyma.15G102500,Glyma.15G107200,Glyma.15G108400,Glyma.15G108900,Glyma.15G113200,Glyma.15G113400,Glyma.15G116800,Glyma.15G118500,Glyma.15G122100,Glyma.15G122300,Glyma.15G123800,Glyma.15G124600,Glyma.15G124700,Glyma.15G130300,Glyma.15G130900,Glyma.15G132800,Glyma.15G132900,Glyma.15G134400,Glyma.15G136532,Glyma.15G143300,Glyma.15G147200,Glyma.15G148500,Glyma.15G152900,Glyma.15G154700,Glyma.15G155400,Glyma.15G157100,Glyma.15G161600,Glyma.15G172600,Glyma.15G175800,Glyma.15G177900,Glyma.15G187400,Glyma.15G191200,Glyma.15G192700,Glyma.15G192800,Glyma.15G193400,Glyma.15G201800,Glyma.15G203600,Glyma.15G205900,Glyma.15G208600,Glyma.15G211800,Glyma.15G212800,Glyma.15G213000,Glyma.15G213600,Glyma.15G213700,Glyma.15G214400,Glyma.15G215400,Glyma.15G215600,Glyma.15G218200,Glyma.15G219100,Glyma.15G224200,Glyma.15G226800,Glyma.15G227000,Glyma.15G227700,Glyma.15G236700,Glyma.15G242800,Glyma.15G245600,Glyma.15G245800,Glyma.15G246100,Glyma.15G253500,Glyma.15G262800,Glyma.15G263000,Glyma.15G274600,Glyma.16G001700,Glyma.16G006100,Glyma.16G008500,Glyma.16G009800,Glyma.16G011100,Glyma.16G015000,Glyma.16G016600,Glyma.16G019700,Glyma.16G020600,Glyma.16G023200,Glyma.16G025400,Glyma.16G025900,Glyma.16G027400,Glyma.16G029900,Glyma.16G032700,Glyma.16G037500,Glyma.16G038300,Glyma.16G047100,Glyma.16G047300,Glyma.16G051100,Glyma.16G051600,Glyma.16G054300,Glyma.16G059700,Glyma.16G061800,Glyma.16G062500,Glyma.16G062600,Glyma.16G065200,Glyma.16G065400,Glyma.16G073700,Glyma.16G074200,Glyma.16G076100,Glyma.16G076900,Glyma.16G078800,Glyma.16G078900,Glyma.16G079400,Glyma.16G080100,Glyma.16G081200,Glyma.16G084300,Glyma.16G084700,Glyma.16G090700,Glyma.16G096600,Glyma.16G096900,Glyma.16G099700,Glyma.16G102400,Glyma.16G105100,Glyma.16G107900,Glyma.16G110300,Glyma.16G111200,Glyma.16G111700,Glyma.16G112600,Glyma.16G117400,Glyma.16G117700,Glyma.16G119800,Glyma.16G125100,Glyma.16G133500,Glyma.16G142700,Glyma.16G143500,Glyma.16G144600,Glyma.16G145600,Glyma.16G149500,Glyma.16G151200,Glyma.16G152600,Glyma.16G155000,Glyma.16G155100,Glyma.16G155500,Glyma.16G156200,Glyma.16G157100,Glyma.16G157400,Glyma.16G159900,Glyma.16G163500,Glyma.16G165900,Glyma.16G167300,Glyma.16G169700,Glyma.16G173400,Glyma.16G173600,Glyma.16G179600,Glyma.16G180600,Glyma.16G180700,Glyma.16G180800,Glyma.16G180900,Glyma.16G189500,Glyma.16G194100,Glyma.16G194600,Glyma.16G199200,Glyma.16G201200,Glyma.16G201500,Glyma.16G202200,Glyma.16G205100,Glyma.16G209400,Glyma.16G210500,Glyma.16G213300,Glyma.16G216500,Glyma.16G218100,Glyma.16G218200,Glyma.16G219700,Glyma.16G220500,Glyma.17G001800,Glyma.17G002500,Glyma.17G004050,Glyma.17G006100,Glyma.17G006200,Glyma.17G007400,Glyma.17G009500,Glyma.17G010500,Glyma.17G011600,Glyma.17G012500,Glyma.17G017100,Glyma.17G018800,Glyma.17G020400,Glyma.17G022400,Glyma.17G022500,Glyma.17G022700,Glyma.17G023000,Glyma.17G023100,Glyma.17G025800,Glyma.17G027200,Glyma.17G027300,Glyma.17G029200,Glyma.17G030700,Glyma.17G032000,Glyma.17G039800,Glyma.17G040700,Glyma.17G041200,Glyma.17G045300,Glyma.17G048900,Glyma.17G051100,Glyma.17G056900,Glyma.17G057800,Glyma.17G060400,Glyma.17G061800,Glyma.17G062300,Glyma.17G064800,Glyma.17G066700,Glyma.17G067200,Glyma.17G067400,Glyma.17G069100,Glyma.17G069202,Glyma.17G069300,Glyma.17G070300,Glyma.17G072200,Glyma.17G076600,Glyma.17G077900,Glyma.17G080600,Glyma.17G085000,Glyma.17G087000,Glyma.17G087200,Glyma.17G088800,Glyma.17G090100,Glyma.17G092600,Glyma.17G096000,Glyma.17G096100,Glyma.17G096200,Glyma.17G096300,Glyma.17G096500,Glyma.17G098200,Glyma.17G098300,Glyma.17G102900,Glyma.17G104200,Glyma.17G109500,Glyma.17G110800,Glyma.17G112100,Glyma.17G113500,Glyma.17G116100,Glyma.17G117300,Glyma.17G117800,Glyma.17G118300,Glyma.17G119800,Glyma.17G120100,Glyma.17G120767,Glyma.17G121400,Glyma.17G123800,Glyma.17G135500,Glyma.17G136350,Glyma.17G136400,Glyma.17G136500,Glyma.17G138300,Glyma.17G139400,Glyma.17G146100,Glyma.17G146400,Glyma.17G148600,Glyma.17G149900,Glyma.17G151800,Glyma.17G153300,Glyma.17G153400,Glyma.17G153800,Glyma.17G156300,Glyma.17G157300,Glyma.17G161400,Glyma.17G166900,Glyma.17G169300,Glyma.17G170900,Glyma.17G175600,Glyma.17G177900,Glyma.17G187200,Glyma.17G189300,Glyma.17G194600,Glyma.17G202500,Glyma.17G202900,Glyma.17G206300,Glyma.17G207700,Glyma.17G214100,Glyma.17G214200,Glyma.17G214400,Glyma.17G214500,Glyma.17G214600,Glyma.17G215200,Glyma.17G215900,Glyma.17G218500,Glyma.17G219200,Glyma.17G219300,Glyma.17G220800,Glyma.17G221100,Glyma.17G223000,Glyma.17G223400,Glyma.17G224500,Glyma.17G224551,Glyma.17G225300,Glyma.17G226100,Glyma.17G226700,Glyma.17G227100,Glyma.17G228600,Glyma.17G232200,Glyma.17G232240,Glyma.17G234700,Glyma.17G235000,Glyma.17G243000,Glyma.17G245700,Glyma.17G253000,Glyma.17G254700,Glyma.17G256900,Glyma.17G257900,Glyma.17G261300,Glyma.17G262500,Glyma.18G005800,Glyma.18G009700,Glyma.18G015700,Glyma.18G016400,Glyma.18G019000,Glyma.18G019400,Glyma.18G019600,Glyma.18G023500,Glyma.18G023966,Glyma.18G025000,Glyma.18G025100,Glyma.18G027300,Glyma.18G027400,Glyma.18G029000,Glyma.18G031300,Glyma.18G036450,Glyma.18G038500,Glyma.18G038700,Glyma.18G039400,Glyma.18G039700,Glyma.18G040600,Glyma.18G042200,Glyma.18G043500,Glyma.18G045000,Glyma.18G046100,Glyma.18G046400,Glyma.18G047800,Glyma.18G050700,Glyma.18G051100,Glyma.18G058300,Glyma.18G059200,Glyma.18G059600,Glyma.18G060300,Glyma.18G060600,Glyma.18G064300,Glyma.18G064900,Glyma.18G067700,Glyma.18G071900,Glyma.18G073600,Glyma.18G075900,Glyma.18G076200,Glyma.18G077900,Glyma.18G078000,Glyma.18G078600,Glyma.18G082200,Glyma.18G082800,Glyma.18G083900,Glyma.18G085400,Glyma.18G090900,Glyma.18G096500,Glyma.18G100500,Glyma.18G107300,Glyma.18G107600,Glyma.18G111100,Glyma.18G116800,Glyma.18G116900,Glyma.18G123400,Glyma.18G123800,Glyma.18G125600,Glyma.18G125800,Glyma.18G127100,Glyma.18G127200,Glyma.18G127400,Glyma.18G129700,Glyma.18G131300,Glyma.18G134100,Glyma.18G137500,Glyma.18G138700,Glyma.18G141500,Glyma.18G141700,Glyma.18G141900,Glyma.18G144100,Glyma.18G147700,Glyma.18G148100,Glyma.18G150000,Glyma.18G153800,Glyma.18G154700,Glyma.18G155200,Glyma.18G158200,Glyma.18G158700,Glyma.18G166800,Glyma.18G172100,Glyma.18G172300,Glyma.18G175700,Glyma.18G181500,Glyma.18G185400,Glyma.18G190100,Glyma.18G198000,Glyma.18G198300,Glyma.18G198400,Glyma.18G199600,Glyma.18G202100,Glyma.18G203100,Glyma.18G204800,Glyma.18G205000,Glyma.18G206000,Glyma.18G206400,Glyma.18G207900,Glyma.18G210100,Glyma.18G213600,Glyma.18G214000,Glyma.18G215900,Glyma.18G216200,Glyma.18G217000,Glyma.18G219200,Glyma.18G219700,Glyma.18G219900,Glyma.18G222200,Glyma.18G227700,Glyma.18G230500,Glyma.18G230800,Glyma.18G236000,Glyma.18G237100,Glyma.18G239800,Glyma.18G241000,Glyma.18G241600,Glyma.18G243100,Glyma.18G246800,Glyma.18G249900,Glyma.18G250500,Glyma.18G250900,Glyma.18G254000,Glyma.18G254300,Glyma.18G255000,Glyma.18G255300,Glyma.18G258500,Glyma.18G259900,Glyma.18G261900,Glyma.18G263300,Glyma.18G263900,Glyma.18G264600,Glyma.18G267000,Glyma.18G268002,Glyma.18G269500,Glyma.18G270600,Glyma.18G270700,Glyma.18G270900,Glyma.18G271100,Glyma.18G271300,Glyma.18G271400,Glyma.18G271500,Glyma.18G271900,Glyma.18G272100,Glyma.18G272500,Glyma.18G272700,Glyma.18G273100,Glyma.18G275700,Glyma.18G280200,Glyma.18G282000,Glyma.18G282100,Glyma.18G283100,Glyma.18G283232,Glyma.18G283500,Glyma.18G284400,Glyma.18G286000,Glyma.18G286600,Glyma.18G287000,Glyma.18G287100,Glyma.18G289100,Glyma.18G289900,Glyma.18G290100,Glyma.18G293800,Glyma.18G294800,Glyma.18G299500,Glyma.18G300200,Glyma.18G300600,Glyma.18G301600,Glyma.18G301900,Glyma.19G004700,Glyma.19G005700,Glyma.19G007400,Glyma.19G008200,Glyma.19G010900,Glyma.19G011300,Glyma.19G011500,Glyma.19G011600,Glyma.19G012700,Glyma.19G013000,Glyma.19G014400,Glyma.19G016400,Glyma.19G016600,Glyma.19G016700,Glyma.19G017300,Glyma.19G019100,Glyma.19G019200,Glyma.19G021300,Glyma.19G021500,Glyma.19G030400,Glyma.19G033500,Glyma.19G033600,Glyma.19G036600,Glyma.19G038600,Glyma.19G039100,Glyma.19G051500,Glyma.19G062300,Glyma.19G063800,Glyma.19G064800,Glyma.19G069400,Glyma.19G070600,Glyma.19G073200,Glyma.19G074900,Glyma.19G076800,Glyma.19G083900,Glyma.19G088700,Glyma.19G094600,Glyma.19G096500,Glyma.19G096900,Glyma.19G097400,Glyma.19G099500,Glyma.19G104600,Glyma.19G113500,Glyma.19G114500,Glyma.19G115800,Glyma.19G123600,Glyma.19G123900,Glyma.19G124300,Glyma.19G126400,Glyma.19G127700,Glyma.19G132800,Glyma.19G134401,Glyma.19G134500,Glyma.19G134800,Glyma.19G138500,Glyma.19G140100,Glyma.19G140800,Glyma.19G141100,Glyma.19G142200,Glyma.19G142300,Glyma.19G144100,Glyma.19G145400,Glyma.19G152200,Glyma.19G152300,Glyma.19G156400,Glyma.19G159000,Glyma.19G159900,Glyma.19G164300,Glyma.19G166600,Glyma.19G166900,Glyma.19G169400,Glyma.19G170500,Glyma.19G173800,Glyma.19G175400,Glyma.19G176600,Glyma.19G180700,Glyma.19G181200,Glyma.19G181300,Glyma.19G183000,Glyma.19G183400,Glyma.19G184300,Glyma.19G186300,Glyma.19G190200,Glyma.19G192000,Glyma.19G194950,Glyma.19G196551,Glyma.19G198600,Glyma.19G198700,Glyma.19G198800,Glyma.19G198900,Glyma.19G210700,Glyma.19G210900,Glyma.19G211300,Glyma.19G217300,Glyma.19G222700,Glyma.19G224400,Glyma.19G224802,Glyma.19G230200,Glyma.19G232100,Glyma.19G233900,Glyma.19G236800,Glyma.19G239500,Glyma.19G244900,Glyma.19G254200,Glyma.19G255300,Glyma.19G255500,Glyma.19G256000,Glyma.19G258900,Glyma.19G261000,Glyma.19G263100,Glyma.19G263700,Glyma.20G001300,Glyma.20G001700,Glyma.20G005600,Glyma.20G013400,Glyma.20G014300,Glyma.20G017100,Glyma.20G018200,Glyma.20G022200,Glyma.20G022500,Glyma.20G025800,Glyma.20G030100,Glyma.20G031300,Glyma.20G032400,Glyma.20G032500,Glyma.20G036100,Glyma.20G040400,Glyma.20G046200,Glyma.20G047000,Glyma.20G048300,Glyma.20G049800,Glyma.20G050550,Glyma.20G050601,Glyma.20G050700,Glyma.20G052300,Glyma.20G054500,Glyma.20G066800,Glyma.20G067300,Glyma.20G068300,Glyma.20G072700,Glyma.20G072900,Glyma.20G076500,Glyma.20G077200,Glyma.20G090400,Glyma.20G091300,Glyma.20G093000,Glyma.20G093200,Glyma.20G098451,Glyma.20G099700,Glyma.20G102900,Glyma.20G103900,Glyma.20G105400,Glyma.20G116400,Glyma.20G119300,Glyma.20G119600,Glyma.20G120250,Glyma.20G120700,Glyma.20G121300,Glyma.20G125550,Glyma.20G125600,Glyma.20G132400,Glyma.20G137400,Glyma.20G137500,Glyma.20G137700,Glyma.20G137900,Glyma.20G138000,Glyma.20G138500,Glyma.20G138700,Glyma.20G138800,Glyma.20G139200,Glyma.20G139300,Glyma.20G139400,Glyma.20G139500,Glyma.20G139600,Glyma.20G139700,Glyma.20G139802,Glyma.20G139900,Glyma.20G140100,Glyma.20G140200,Glyma.20G140300,Glyma.20G140500,Glyma.20G140600,Glyma.20G140700,Glyma.20G142700,Glyma.20G143500,Glyma.20G143600,Glyma.20G146800,Glyma.20G148600,Glyma.20G148900,Glyma.20G149200,Glyma.20G151300,Glyma.20G151500,Glyma.20G152700,Glyma.20G152800,Glyma.20G157300,Glyma.20G158200,Glyma.20G160900,Glyma.20G161700,Glyma.20G162300,Glyma.20G163500,Glyma.20G163600,Glyma.20G168800,Glyma.20G169000,Glyma.20G170400,Glyma.20G173000,Glyma.20G173600,Glyma.20G173700,Glyma.20G174800,Glyma.20G179700,Glyma.20G181100,Glyma.20G184400,Glyma.20G184900,Glyma.20G187400,Glyma.20G188800,Glyma.20G190300,Glyma.20G194400,Glyma.20G203000,Glyma.20G203100,Glyma.20G206900,Glyma.20G207100,Glyma.20G210300,Glyma.20G217400,Glyma.20G218902,Glyma.20G219000,Glyma.20G224600,Glyma.20G231000,Glyma.20G231900,Glyma.20G232100,Glyma.20G236200,Glyma.20G237000,Glyma.20G238100,Glyma.20G239800,Glyma.20G240300,Glyma.20G240600,Glyma.20G241200,Glyma.20G245600,Glyma.20G247700,Glyma.20G249200,Glyma.20G249600,Glyma.20G250000,Glyma.20G250200,Glyma.U002100,Glyma.U002150,Glyma.U008800,Glyma.U027000,Glyma.U031115,Glyma.U031205,Glyma.U031502,Glyma.U031624,Glyma.U032005,Glyma.U032605
GO:0010033	response to organic substance	biological_process	1941/14876	4080/34701	1.10973987907882	0	0	1941	Glyma.01G002100,Glyma.01G003000,Glyma.01G007200,Glyma.01G007300,Glyma.01G011200,Glyma.01G015000,Glyma.01G015200,Glyma.01G018400,Glyma.01G019800,Glyma.01G022400,Glyma.01G022500,Glyma.01G025500,Glyma.01G036500,Glyma.01G036600,Glyma.01G037500,Glyma.01G038600,Glyma.01G044200,Glyma.01G044600,Glyma.01G045400,Glyma.01G045500,Glyma.01G047400,Glyma.01G053800,Glyma.01G060300,Glyma.01G063800,Glyma.01G084600,Glyma.01G086201,Glyma.01G086700,Glyma.01G086900,Glyma.01G087500,Glyma.01G088501,Glyma.01G096600,Glyma.01G097000,Glyma.01G098000,Glyma.01G103500,Glyma.01G106000,Glyma.01G107901,Glyma.01G107951,Glyma.01G114000,Glyma.01G115900,Glyma.01G119500,Glyma.01G121300,Glyma.01G128100,Glyma.01G131800,Glyma.01G137500,Glyma.01G147600,Glyma.01G156200,Glyma.01G157700,Glyma.01G157900,Glyma.01G161500,Glyma.01G163300,Glyma.01G164800,Glyma.01G165400,Glyma.01G165600,Glyma.01G166100,Glyma.01G167000,Glyma.01G175000,Glyma.01G175500,Glyma.01G178000,Glyma.01G183500,Glyma.01G184300,Glyma.01G186900,Glyma.01G188600,Glyma.01G190100,Glyma.01G190600,Glyma.01G200466,Glyma.01G200532,Glyma.01G206600,Glyma.01G207300,Glyma.01G207950,Glyma.01G213000,Glyma.01G217100,Glyma.01G222200,Glyma.01G222300,Glyma.01G222500,Glyma.01G224800,Glyma.01G226600,Glyma.01G231000,Glyma.01G232000,Glyma.01G238800,Glyma.01G241300,Glyma.01G244200,Glyma.02G000400,Glyma.02G000500,Glyma.02G005100,Glyma.02G005600,Glyma.02G005700,Glyma.02G006200,Glyma.02G006300,Glyma.02G007300,Glyma.02G009800,Glyma.02G010900,Glyma.02G013000,Glyma.02G016100,Glyma.02G016600,Glyma.02G019100,Glyma.02G019300,Glyma.02G023500,Glyma.02G024800,Glyma.02G029400,Glyma.02G041900,Glyma.02G047400,Glyma.02G048300,Glyma.02G053600,Glyma.02G059300,Glyma.02G059700,Glyma.02G062700,Glyma.02G063500,Glyma.02G063600,Glyma.02G066200,Glyma.02G073600,Glyma.02G073700,Glyma.02G076100,Glyma.02G080100,Glyma.02G080200,Glyma.02G083900,Glyma.02G085900,Glyma.02G086100,Glyma.02G087000,Glyma.02G087400,Glyma.02G094100,Glyma.02G094500,Glyma.02G098000,Glyma.02G098500,Glyma.02G098800,Glyma.02G099200,Glyma.02G105900,Glyma.02G118500,Glyma.02G121400,Glyma.02G122000,Glyma.02G125600,Glyma.02G131700,Glyma.02G132500,Glyma.02G134600,Glyma.02G136000,Glyma.02G142500,Glyma.02G142600,Glyma.02G146100,Glyma.02G147300,Glyma.02G150100,Glyma.02G151400,Glyma.02G161100,Glyma.02G162000,Glyma.02G164148,Glyma.02G176800,Glyma.02G182900,Glyma.02G185200,Glyma.02G186700,Glyma.02G187200,Glyma.02G188700,Glyma.02G195300,Glyma.02G195400,Glyma.02G195900,Glyma.02G196000,Glyma.02G201300,Glyma.02G208200,Glyma.02G208500,Glyma.02G210800,Glyma.02G211400,Glyma.02G211800,Glyma.02G217400,Glyma.02G218100,Glyma.02G219400,Glyma.02G226900,Glyma.02G228200,Glyma.02G229400,Glyma.02G232600,Glyma.02G239100,Glyma.02G239600,Glyma.02G242400,Glyma.02G242900,Glyma.02G245600,Glyma.02G247100,Glyma.02G250800,Glyma.02G254300,Glyma.02G255100,Glyma.02G255400,Glyma.02G255800,Glyma.02G261900,Glyma.02G269600,Glyma.02G270300,Glyma.02G274600,Glyma.02G279000,Glyma.02G280000,Glyma.02G281700,Glyma.02G289400,Glyma.02G291000,Glyma.02G291600,Glyma.02G294100,Glyma.02G296600,Glyma.02G305900,Glyma.02G311800,Glyma.03G003400,Glyma.03G016500,Glyma.03G019300,Glyma.03G019800,Glyma.03G029600,Glyma.03G036700,Glyma.03G042700,Glyma.03G055900,Glyma.03G063600,Glyma.03G063900,Glyma.03G073702,Glyma.03G073714,Glyma.03G081900,Glyma.03G084000,Glyma.03G088400,Glyma.03G092700,Glyma.03G093200,Glyma.03G106000,Glyma.03G106400,Glyma.03G108200,Glyma.03G111700,Glyma.03G112700,Glyma.03G126000,Glyma.03G128300,Glyma.03G132000,Glyma.03G132300,Glyma.03G136100,Glyma.03G138000,Glyma.03G142400,Glyma.03G145700,Glyma.03G147200,Glyma.03G148300,Glyma.03G149400,Glyma.03G155800,Glyma.03G157000,Glyma.03G157200,Glyma.03G158600,Glyma.03G158700,Glyma.03G162500,Glyma.03G162600,Glyma.03G162700,Glyma.03G162800,Glyma.03G163800,Glyma.03G164200,Glyma.03G167400,Glyma.03G167800,Glyma.03G170300,Glyma.03G170600,Glyma.03G173100,Glyma.03G173200,Glyma.03G173300,Glyma.03G174300,Glyma.03G181400,Glyma.03G183600,Glyma.03G187900,Glyma.03G191100,Glyma.03G191500,Glyma.03G191700,Glyma.03G197200,Glyma.03G202300,Glyma.03G202600,Glyma.03G207000,Glyma.03G209400,Glyma.03G211400,Glyma.03G214100,Glyma.03G215800,Glyma.03G216700,Glyma.03G217300,Glyma.03G219400,Glyma.03G220800,Glyma.03G221700,Glyma.03G222000,Glyma.03G224700,Glyma.03G224800,Glyma.03G225000,Glyma.03G225200,Glyma.03G227700,Glyma.03G229800,Glyma.03G237400,Glyma.03G239900,Glyma.03G241700,Glyma.03G246300,Glyma.03G253100,Glyma.03G255600,Glyma.03G256200,Glyma.03G258300,Glyma.03G260200,Glyma.03G261500,Glyma.03G261600,Glyma.04G002600,Glyma.04G003200,Glyma.04G004800,Glyma.04G006600,Glyma.04G008300,Glyma.04G013800,Glyma.04G016000,Glyma.04G022100,Glyma.04G022300,Glyma.04G022500,Glyma.04G023700,Glyma.04G027800,Glyma.04G033800,Glyma.04G034400,Glyma.04G034500,Glyma.04G036300,Glyma.04G036700,Glyma.04G038100,Glyma.04G040300,Glyma.04G042300,Glyma.04G042900,Glyma.04G044900,Glyma.04G049300,Glyma.04G050200,Glyma.04G053800,Glyma.04G054200,Glyma.04G057700,Glyma.04G061400,Glyma.04G062500,Glyma.04G062600,Glyma.04G063600,Glyma.04G066300,Glyma.04G066800,Glyma.04G068000,Glyma.04G073200,Glyma.04G076200,Glyma.04G078300,Glyma.04G080600,Glyma.04G083000,Glyma.04G084000,Glyma.04G089000,Glyma.04G089900,Glyma.04G090500,Glyma.04G093500,Glyma.04G098100,Glyma.04G100100,Glyma.04G100400,Glyma.04G100700,Glyma.04G101500,Glyma.04G104800,Glyma.04G104900,Glyma.04G113400,Glyma.04G113500,Glyma.04G122700,Glyma.04G132400,Glyma.04G136700,Glyma.04G137600,Glyma.04G140400,Glyma.04G142800,Glyma.04G144300,Glyma.04G147000,Glyma.04G148400,Glyma.04G156200,Glyma.04G157000,Glyma.04G164400,Glyma.04G166900,Glyma.04G170600,Glyma.04G171200,Glyma.04G175300,Glyma.04G176200,Glyma.04G177900,Glyma.04G179500,Glyma.04G187000,Glyma.04G189900,Glyma.04G190200,Glyma.04G191900,Glyma.04G192000,Glyma.04G198100,Glyma.04G199900,Glyma.04G200300,Glyma.04G204400,Glyma.04G209700,Glyma.04G211000,Glyma.04G215900,Glyma.04G217400,Glyma.04G218700,Glyma.04G223300,Glyma.04G223500,Glyma.04G227900,Glyma.04G231000,Glyma.04G231100,Glyma.04G231400,Glyma.04G233600,Glyma.04G236100,Glyma.04G238300,Glyma.04G238600,Glyma.04G238700,Glyma.04G247600,Glyma.04G247800,Glyma.04G248500,Glyma.04G251400,Glyma.04G252300,Glyma.04G253500,Glyma.04G254200,Glyma.04G254800,Glyma.05G007200,Glyma.05G009200,Glyma.05G010200,Glyma.05G021100,Glyma.05G023100,Glyma.05G027400,Glyma.05G027700,Glyma.05G030800,Glyma.05G031400,Glyma.05G033000,Glyma.05G034500,Glyma.05G037000,Glyma.05G040400,Glyma.05G040600,Glyma.05G043900,Glyma.05G044400,Glyma.05G045700,Glyma.05G049600,Glyma.05G049800,Glyma.05G054000,Glyma.05G054100,Glyma.05G062100,Glyma.05G062700,Glyma.05G063500,Glyma.05G063600,Glyma.05G066700,Glyma.05G066800,Glyma.05G068400,Glyma.05G070400,Glyma.05G070700,Glyma.05G075600,Glyma.05G079800,Glyma.05G080900,Glyma.05G084100,Glyma.05G090900,Glyma.05G091100,Glyma.05G092800,Glyma.05G094400,Glyma.05G096500,Glyma.05G098200,Glyma.05G100900,Glyma.05G101300,Glyma.05G109200,Glyma.05G109800,Glyma.05G115700,Glyma.05G122400,Glyma.05G123200,Glyma.05G127900,Glyma.05G132200,Glyma.05G132900,Glyma.05G136900,Glyma.05G137100,Glyma.05G139000,Glyma.05G140800,Glyma.05G141300,Glyma.05G141400,Glyma.05G143800,Glyma.05G144500,Glyma.05G152200,Glyma.05G159400,Glyma.05G161300,Glyma.05G161400,Glyma.05G161500,Glyma.05G161600,Glyma.05G162300,Glyma.05G168600,Glyma.05G173500,Glyma.05G175400,Glyma.05G175600,Glyma.05G176100,Glyma.05G179900,Glyma.05G184500,Glyma.05G186700,Glyma.05G188800,Glyma.05G189600,Glyma.05G193500,Glyma.05G194101,Glyma.05G195000,Glyma.05G200800,Glyma.05G201200,Glyma.05G201700,Glyma.05G207400,Glyma.05G208300,Glyma.05G210000,Glyma.05G211200,Glyma.05G211900,Glyma.05G214000,Glyma.05G215900,Glyma.05G222600,Glyma.05G229300,Glyma.05G234600,Glyma.05G234700,Glyma.05G237200,Glyma.05G241600,Glyma.05G243200,Glyma.05G245300,Glyma.06G003200,Glyma.06G006400,Glyma.06G006500,Glyma.06G022300,Glyma.06G022500,Glyma.06G022600,Glyma.06G023900,Glyma.06G025800,Glyma.06G028000,Glyma.06G029400,Glyma.06G029600,Glyma.06G033500,Glyma.06G034000,Glyma.06G034500,Glyma.06G036400,Glyma.06G036800,Glyma.06G039100,Glyma.06G040400,Glyma.06G042100,Glyma.06G045400,Glyma.06G054000,Glyma.06G054500,Glyma.06G055200,Glyma.06G058400,Glyma.06G061900,Glyma.06G062000,Glyma.06G063500,Glyma.06G067300,Glyma.06G067700,Glyma.06G068300,Glyma.06G068400,Glyma.06G068800,Glyma.06G069700,Glyma.06G074400,Glyma.06G077400,Glyma.06G079200,Glyma.06G079800,Glyma.06G082300,Glyma.06G084400,Glyma.06G085700,Glyma.06G086600,Glyma.06G086700,Glyma.06G091700,Glyma.06G092300,Glyma.06G095400,Glyma.06G102000,Glyma.06G102100,Glyma.06G102500,Glyma.06G103200,Glyma.06G105000,Glyma.06G105800,Glyma.06G105900,Glyma.06G107300,Glyma.06G110200,Glyma.06G111300,Glyma.06G114300,Glyma.06G114900,Glyma.06G115100,Glyma.06G120600,Glyma.06G125100,Glyma.06G125200,Glyma.06G125600,Glyma.06G126100,Glyma.06G128000,Glyma.06G128100,Glyma.06G130700,Glyma.06G131200,Glyma.06G133800,Glyma.06G134000,Glyma.06G134200,Glyma.06G135100,Glyma.06G136900,Glyma.06G137000,Glyma.06G141400,Glyma.06G142000,Glyma.06G142300,Glyma.06G148400,Glyma.06G150100,Glyma.06G151200,Glyma.06G154100,Glyma.06G156300,Glyma.06G161200,Glyma.06G163700,Glyma.06G165700,Glyma.06G173800,Glyma.06G174000,Glyma.06G175700,Glyma.06G178700,Glyma.06G178800,Glyma.06G183300,Glyma.06G183800,Glyma.06G187000,Glyma.06G189600,Glyma.06G192000,Glyma.06G192700,Glyma.06G193000,Glyma.06G193800,Glyma.06G195600,Glyma.06G200100,Glyma.06G209700,Glyma.06G223500,Glyma.06G223600,Glyma.06G224200,Glyma.06G230400,Glyma.06G230800,Glyma.06G232300,Glyma.06G236400,Glyma.06G258000,Glyma.06G272900,Glyma.06G273600,Glyma.06G287000,Glyma.06G290000,Glyma.06G293400,Glyma.06G295300,Glyma.06G299100,Glyma.06G299900,Glyma.06G300200,Glyma.06G303100,Glyma.06G307600,Glyma.06G307700,Glyma.06G309000,Glyma.06G317500,Glyma.06G321300,Glyma.06G321600,Glyma.07G002200,Glyma.07G015200,Glyma.07G015300,Glyma.07G015600,Glyma.07G019700,Glyma.07G021000,Glyma.07G021100,Glyma.07G022602,Glyma.07G022700,Glyma.07G023300,Glyma.07G025300,Glyma.07G025800,Glyma.07G034200,Glyma.07G047900,Glyma.07G048100,Glyma.07G048500,Glyma.07G049000,Glyma.07G050700,Glyma.07G051000,Glyma.07G054800,Glyma.07G055900,Glyma.07G056900,Glyma.07G057400,Glyma.07G066100,Glyma.07G068000,Glyma.07G070200,Glyma.07G071000,Glyma.07G076700,Glyma.07G080900,Glyma.07G081500,Glyma.07G081700,Glyma.07G084200,Glyma.07G092800,Glyma.07G093900,Glyma.07G095301,Glyma.07G095900,Glyma.07G101800,Glyma.07G102400,Glyma.07G102500,Glyma.07G106000,Glyma.07G114300,Glyma.07G124500,Glyma.07G129000,Glyma.07G132200,Glyma.07G132400,Glyma.07G133000,Glyma.07G134600,Glyma.07G134800,Glyma.07G135400,Glyma.07G139600,Glyma.07G139700,Glyma.07G139800,Glyma.07G139900,Glyma.07G140000,Glyma.07G140100,Glyma.07G140200,Glyma.07G140400,Glyma.07G140551,Glyma.07G140700,Glyma.07G140800,Glyma.07G147000,Glyma.07G151000,Glyma.07G154200,Glyma.07G155500,Glyma.07G164600,Glyma.07G171200,Glyma.07G173700,Glyma.07G174000,Glyma.07G178500,Glyma.07G178600,Glyma.07G188100,Glyma.07G189300,Glyma.07G189800,Glyma.07G195100,Glyma.07G202200,Glyma.07G203700,Glyma.07G212400,Glyma.07G212500,Glyma.07G213100,Glyma.07G217900,Glyma.07G219000,Glyma.07G225600,Glyma.07G226400,Glyma.07G226500,Glyma.07G226567,Glyma.07G226633,Glyma.07G230400,Glyma.07G235900,Glyma.07G237000,Glyma.07G238000,Glyma.07G239600,Glyma.07G244867,Glyma.07G245400,Glyma.07G248400,Glyma.07G250400,Glyma.07G253100,Glyma.07G262700,Glyma.07G265100,Glyma.07G265600,Glyma.07G265700,Glyma.07G268400,Glyma.08G002100,Glyma.08G002700,Glyma.08G003700,Glyma.08G005600,Glyma.08G008600,Glyma.08G009100,Glyma.08G009300,Glyma.08G009700,Glyma.08G014900,Glyma.08G016700,Glyma.08G017600,Glyma.08G018300,Glyma.08G019667,Glyma.08G020500,Glyma.08G021900,Glyma.08G029200,Glyma.08G036400,Glyma.08G039900,Glyma.08G042100,Glyma.08G044400,Glyma.08G049000,Glyma.08G051000,Glyma.08G052700,Glyma.08G054700,Glyma.08G058400,Glyma.08G059500,Glyma.08G059900,Glyma.08G061200,Glyma.08G063500,Glyma.08G066700,Glyma.08G070700,Glyma.08G070800,Glyma.08G070967,Glyma.08G071100,Glyma.08G087300,Glyma.08G092200,Glyma.08G092400,Glyma.08G093100,Glyma.08G094200,Glyma.08G095800,Glyma.08G096800,Glyma.08G097300,Glyma.08G100100,Glyma.08G100900,Glyma.08G105000,Glyma.08G109000,Glyma.08G112000,Glyma.08G117200,Glyma.08G118700,Glyma.08G118900,Glyma.08G119900,Glyma.08G120800,Glyma.08G130800,Glyma.08G133600,Glyma.08G137600,Glyma.08G142400,Glyma.08G145300,Glyma.08G146500,Glyma.08G147200,Glyma.08G148300,Glyma.08G157200,Glyma.08G162100,Glyma.08G168100,Glyma.08G168300,Glyma.08G173700,Glyma.08G173800,Glyma.08G174400,Glyma.08G175200,Glyma.08G175800,Glyma.08G183900,Glyma.08G184200,Glyma.08G185600,Glyma.08G187500,Glyma.08G187600,Glyma.08G188100,Glyma.08G191500,Glyma.08G198900,Glyma.08G200700,Glyma.08G203100,Glyma.08G204800,Glyma.08G207900,Glyma.08G217100,Glyma.08G218600,Glyma.08G219100,Glyma.08G219200,Glyma.08G234200,Glyma.08G234500,Glyma.08G235600,Glyma.08G245500,Glyma.08G248900,Glyma.08G249200,Glyma.08G252600,Glyma.08G256600,Glyma.08G257300,Glyma.08G257600,Glyma.08G264900,Glyma.08G268300,Glyma.08G271900,Glyma.08G272500,Glyma.08G273500,Glyma.08G279000,Glyma.08G283300,Glyma.08G290100,Glyma.08G292300,Glyma.08G292400,Glyma.08G293400,Glyma.08G298200,Glyma.08G298400,Glyma.08G299300,Glyma.08G299400,Glyma.08G316500,Glyma.08G316900,Glyma.08G320200,Glyma.08G320700,Glyma.08G325400,Glyma.08G340300,Glyma.08G348300,Glyma.08G349500,Glyma.08G352300,Glyma.08G354500,Glyma.08G360700,Glyma.08G365900,Glyma.09G001100,Glyma.09G005500,Glyma.09G005700,Glyma.09G014700,Glyma.09G015400,Glyma.09G018500,Glyma.09G019900,Glyma.09G024700,Glyma.09G029300,Glyma.09G032100,Glyma.09G034300,Glyma.09G035400,Glyma.09G040000,Glyma.09G041500,Glyma.09G042400,Glyma.09G043200,Glyma.09G047200,Glyma.09G052000,Glyma.09G052800,Glyma.09G052900,Glyma.09G053000,Glyma.09G059100,Glyma.09G061900,Glyma.09G062800,Glyma.09G064200,Glyma.09G065900,Glyma.09G070100,Glyma.09G071300,Glyma.09G071600,Glyma.09G071800,Glyma.09G072000,Glyma.09G072100,Glyma.09G072200,Glyma.09G079400,Glyma.09G084300,Glyma.09G084500,Glyma.09G091600,Glyma.09G098400,Glyma.09G102800,Glyma.09G116300,Glyma.09G117400,Glyma.09G117900,Glyma.09G124200,Glyma.09G129100,Glyma.09G138100,Glyma.09G138400,Glyma.09G139000,Glyma.09G140700,Glyma.09G143200,Glyma.09G146500,Glyma.09G149200,Glyma.09G150200,Glyma.09G154600,Glyma.09G155700,Glyma.09G158100,Glyma.09G160000,Glyma.09G170300,Glyma.09G172100,Glyma.09G172500,Glyma.09G176300,Glyma.09G176900,Glyma.09G177600,Glyma.09G181600,Glyma.09G182250,Glyma.09G182400,Glyma.09G183400,Glyma.09G187200,Glyma.09G192700,Glyma.09G193000,Glyma.09G195600,Glyma.09G197000,Glyma.09G197100,Glyma.09G197200,Glyma.09G197400,Glyma.09G198500,Glyma.09G199800,Glyma.09G199900,Glyma.09G203300,Glyma.09G204100,Glyma.09G204500,Glyma.09G205400,Glyma.09G206900,Glyma.09G207200,Glyma.09G209100,Glyma.09G209900,Glyma.09G212800,Glyma.09G219100,Glyma.09G221800,Glyma.09G222200,Glyma.09G231200,Glyma.09G235600,Glyma.09G238300,Glyma.09G238400,Glyma.09G241600,Glyma.09G242600,Glyma.09G250500,Glyma.09G254800,Glyma.09G255500,Glyma.09G256800,Glyma.09G265500,Glyma.09G271100,Glyma.09G273300,Glyma.09G280200,Glyma.10G003400,Glyma.10G005300,Glyma.10G005400,Glyma.10G006600,Glyma.10G007000,Glyma.10G007900,Glyma.10G010400,Glyma.10G012900,Glyma.10G013600,Glyma.10G016500,Glyma.10G018700,Glyma.10G018800,Glyma.10G022551,Glyma.10G022900,Glyma.10G023200,Glyma.10G026600,Glyma.10G027900,Glyma.10G029400,Glyma.10G031800,Glyma.10G031900,Glyma.10G036600,Glyma.10G036700,Glyma.10G036800,Glyma.10G037400,Glyma.10G040400,Glyma.10G040700,Glyma.10G043000,Glyma.10G045400,Glyma.10G046000,Glyma.10G048500,Glyma.10G052000,Glyma.10G052500,Glyma.10G053500,Glyma.10G055000,Glyma.10G058900,Glyma.10G063000,Glyma.10G066100,Glyma.10G066700,Glyma.10G066800,Glyma.10G066900,Glyma.10G075300,Glyma.10G079700,Glyma.10G079900,Glyma.10G081700,Glyma.10G081900,Glyma.10G082400,Glyma.10G082500,Glyma.10G084000,Glyma.10G087100,Glyma.10G090600,Glyma.10G092100,Glyma.10G096600,Glyma.10G096800,Glyma.10G103100,Glyma.10G119100,Glyma.10G120300,Glyma.10G120400,Glyma.10G132300,Glyma.10G138300,Glyma.10G138500,Glyma.10G139000,Glyma.10G142200,Glyma.10G151900,Glyma.10G156500,Glyma.10G157800,Glyma.10G158000,Glyma.10G166600,Glyma.10G174100,Glyma.10G180000,Glyma.10G180100,Glyma.10G180600,Glyma.10G180800,Glyma.10G183900,Glyma.10G186000,Glyma.10G186400,Glyma.10G186500,Glyma.10G186800,Glyma.10G186900,Glyma.10G187000,Glyma.10G189000,Glyma.10G192900,Glyma.10G194200,Glyma.10G198000,Glyma.10G202300,Glyma.10G203100,Glyma.10G204200,Glyma.10G204400,Glyma.10G205400,Glyma.10G209500,Glyma.10G210600,Glyma.10G217300,Glyma.10G218800,Glyma.10G223200,Glyma.10G237800,Glyma.10G239300,Glyma.10G241100,Glyma.10G242600,Glyma.10G244600,Glyma.10G247000,Glyma.10G248700,Glyma.10G249500,Glyma.10G250100,Glyma.10G253700,Glyma.10G253800,Glyma.10G254000,Glyma.10G254300,Glyma.10G257900,Glyma.10G258800,Glyma.10G260600,Glyma.10G262600,Glyma.10G263500,Glyma.10G268900,Glyma.10G272300,Glyma.10G274600,Glyma.10G277100,Glyma.10G285100,Glyma.10G290200,Glyma.11G001200,Glyma.11G004400,Glyma.11G004800,Glyma.11G006400,Glyma.11G014800,Glyma.11G020700,Glyma.11G021200,Glyma.11G021600,Glyma.11G022400,Glyma.11G029000,Glyma.11G034400,Glyma.11G035900,Glyma.11G036400,Glyma.11G036500,Glyma.11G041600,Glyma.11G045100,Glyma.11G045400,Glyma.11G050200,Glyma.11G051600,Glyma.11G053100,Glyma.11G055100,Glyma.11G059300,Glyma.11G059551,Glyma.11G063200,Glyma.11G063500,Glyma.11G063600,Glyma.11G067200,Glyma.11G072500,Glyma.11G072800,Glyma.11G073800,Glyma.11G075400,Glyma.11G077300,Glyma.11G077700,Glyma.11G077800,Glyma.11G078300,Glyma.11G080100,Glyma.11G081400,Glyma.11G082300,Glyma.11G087300,Glyma.11G088600,Glyma.11G100800,Glyma.11G106000,Glyma.11G106100,Glyma.11G106900,Glyma.11G117400,Glyma.11G117500,Glyma.11G117600,Glyma.11G122600,Glyma.11G128900,Glyma.11G137300,Glyma.11G137400,Glyma.11G142300,Glyma.11G142500,Glyma.11G142900,Glyma.11G144600,Glyma.11G145500,Glyma.11G150452,Glyma.11G151400,Glyma.11G151700,Glyma.11G152400,Glyma.11G152960,Glyma.11G154632,Glyma.11G155400,Glyma.11G158900,Glyma.11G163300,Glyma.11G167200,Glyma.11G169901,Glyma.11G170200,Glyma.11G171600,Glyma.11G176200,Glyma.11G178300,Glyma.11G178673,Glyma.11G180700,Glyma.11G183700,Glyma.11G198300,Glyma.11G198500,Glyma.11G203000,Glyma.11G204200,Glyma.11G211643,Glyma.11G214300,Glyma.11G214500,Glyma.11G216500,Glyma.11G216900,Glyma.11G219400,Glyma.11G219500,Glyma.11G220200,Glyma.11G222600,Glyma.11G227300,Glyma.11G228100,Glyma.11G228300,Glyma.11G230700,Glyma.11G233300,Glyma.11G236600,Glyma.11G239200,Glyma.11G240900,Glyma.11G242200,Glyma.11G244000,Glyma.11G246400,Glyma.11G246900,Glyma.11G252800,Glyma.12G002500,Glyma.12G016400,Glyma.12G017100,Glyma.12G017300,Glyma.12G022100,Glyma.12G026900,Glyma.12G030900,Glyma.12G031200,Glyma.12G032300,Glyma.12G033900,Glyma.12G035700,Glyma.12G057900,Glyma.12G060700,Glyma.12G061200,Glyma.12G066000,Glyma.12G071000,Glyma.12G073000,Glyma.12G073300,Glyma.12G075200,Glyma.12G076200,Glyma.12G081700,Glyma.12G088700,Glyma.12G093300,Glyma.12G095100,Glyma.12G097100,Glyma.12G097200,Glyma.12G103600,Glyma.12G104800,Glyma.12G105400,Glyma.12G106600,Glyma.12G117000,Glyma.12G119200,Glyma.12G130500,Glyma.12G131200,Glyma.12G131400,Glyma.12G131800,Glyma.12G141000,Glyma.12G141900,Glyma.12G142900,Glyma.12G145400,Glyma.12G148900,Glyma.12G160500,Glyma.12G160800,Glyma.12G161400,Glyma.12G170000,Glyma.12G170500,Glyma.12G171000,Glyma.12G173200,Glyma.12G174100,Glyma.12G176500,Glyma.12G179000,Glyma.12G188900,Glyma.12G189000,Glyma.12G191900,Glyma.12G194100,Glyma.12G195200,Glyma.12G196500,Glyma.12G198500,Glyma.12G199600,Glyma.12G200200,Glyma.12G203100,Glyma.12G203900,Glyma.12G207400,Glyma.12G210100,Glyma.12G212000,Glyma.12G217500,Glyma.12G219300,Glyma.12G221500,Glyma.12G226600,Glyma.12G228300,Glyma.12G228800,Glyma.12G231400,Glyma.12G231500,Glyma.12G234200,Glyma.12G236100,Glyma.12G240800,Glyma.13G009100,Glyma.13G035800,Glyma.13G035900,Glyma.13G038300,Glyma.13G040400,Glyma.13G041800,Glyma.13G045700,Glyma.13G049400,Glyma.13G051100,Glyma.13G053600,Glyma.13G053700,Glyma.13G054200,Glyma.13G054300,Glyma.13G054400,Glyma.13G060400,Glyma.13G062200,Glyma.13G063700,Glyma.13G066100,Glyma.13G069200,Glyma.13G070900,Glyma.13G075000,Glyma.13G076700,Glyma.13G077500,Glyma.13G081600,Glyma.13G084700,Glyma.13G088100,Glyma.13G088700,Glyma.13G091500,Glyma.13G093332,Glyma.13G094900,Glyma.13G102000,Glyma.13G108300,Glyma.13G112000,Glyma.13G112200,Glyma.13G112400,Glyma.13G112600,Glyma.13G115900,Glyma.13G119500,Glyma.13G123000,Glyma.13G123100,Glyma.13G124000,Glyma.13G127000,Glyma.13G127300,Glyma.13G129000,Glyma.13G129100,Glyma.13G129400,Glyma.13G133100,Glyma.13G134100,Glyma.13G136300,Glyma.13G139400,Glyma.13G139500,Glyma.13G140600,Glyma.13G142100,Glyma.13G145100,Glyma.13G145700,Glyma.13G147600,Glyma.13G151200,Glyma.13G151800,Glyma.13G153200,Glyma.13G155200,Glyma.13G157300,Glyma.13G161500,Glyma.13G166200,Glyma.13G167700,Glyma.13G174000,Glyma.13G174100,Glyma.13G178700,Glyma.13G181400,Glyma.13G187000,Glyma.13G191400,Glyma.13G195200,Glyma.13G196500,Glyma.13G200000,Glyma.13G203000,Glyma.13G206700,Glyma.13G212800,Glyma.13G216100,Glyma.13G220100,Glyma.13G221400,Glyma.13G224300,Glyma.13G225700,Glyma.13G226600,Glyma.13G233000,Glyma.13G233300,Glyma.13G233800,Glyma.13G234200,Glyma.13G234500,Glyma.13G235600,Glyma.13G236500,Glyma.13G236600,Glyma.13G239500,Glyma.13G241200,Glyma.13G243400,Glyma.13G249800,Glyma.13G251600,Glyma.13G251700,Glyma.13G252000,Glyma.13G252300,Glyma.13G252400,Glyma.13G264600,Glyma.13G266500,Glyma.13G266600,Glyma.13G267700,Glyma.13G270500,Glyma.13G270900,Glyma.13G274100,Glyma.13G279300,Glyma.13G279900,Glyma.13G280000,Glyma.13G282000,Glyma.13G283600,Glyma.13G289800,Glyma.13G289900,Glyma.13G290400,Glyma.13G291200,Glyma.13G293700,Glyma.13G297700,Glyma.13G298600,Glyma.13G302100,Glyma.13G303600,Glyma.13G303900,Glyma.13G305800,Glyma.13G305900,Glyma.13G308500,Glyma.13G310100,Glyma.13G312700,Glyma.13G312800,Glyma.13G312900,Glyma.13G314600,Glyma.13G324000,Glyma.13G325200,Glyma.13G326400,Glyma.13G326700,Glyma.13G327951,Glyma.13G329700,Glyma.13G333200,Glyma.13G333400,Glyma.13G333500,Glyma.13G338400,Glyma.13G338600,Glyma.13G342500,Glyma.13G354800,Glyma.13G356600,Glyma.13G359900,Glyma.13G361200,Glyma.13G367700,Glyma.13G370100,Glyma.13G370200,Glyma.13G371400,Glyma.14G001100,Glyma.14G001500,Glyma.14G007100,Glyma.14G016200,Glyma.14G016300,Glyma.14G020100,Glyma.14G021800,Glyma.14G025800,Glyma.14G034800,Glyma.14G035700,Glyma.14G043100,Glyma.14G046800,Glyma.14G056200,Glyma.14G056300,Glyma.14G060700,Glyma.14G061200,Glyma.14G061400,Glyma.14G066400,Glyma.14G077900,Glyma.14G080100,Glyma.14G084300,Glyma.14G084700,Glyma.14G087600,Glyma.14G088300,Glyma.14G091500,Glyma.14G093800,Glyma.14G094400,Glyma.14G099400,Glyma.14G102900,Glyma.14G103100,Glyma.14G105900,Glyma.14G110600,Glyma.14G116000,Glyma.14G116600,Glyma.14G119800,Glyma.14G120900,Glyma.14G123900,Glyma.14G130800,Glyma.14G133600,Glyma.14G135400,Glyma.14G139700,Glyma.14G140400,Glyma.14G143400,Glyma.14G145920,Glyma.14G147500,Glyma.14G157600,Glyma.14G157700,Glyma.14G158300,Glyma.14G166000,Glyma.14G166500,Glyma.14G171500,Glyma.14G176300,Glyma.14G176400,Glyma.14G176700,Glyma.14G178600,Glyma.14G179000,Glyma.14G179500,Glyma.14G185400,Glyma.14G185800,Glyma.14G186000,Glyma.14G190700,Glyma.14G193900,Glyma.14G195200,Glyma.14G197100,Glyma.14G199800,Glyma.14G200200,Glyma.14G208000,Glyma.14G208500,Glyma.14G210600,Glyma.14G212000,Glyma.14G212200,Glyma.14G215600,Glyma.14G216100,Glyma.14G216200,Glyma.14G219100,Glyma.14G219600,Glyma.14G224000,Glyma.15G002200,Glyma.15G003200,Glyma.15G003300,Glyma.15G005500,Glyma.15G012700,Glyma.15G017500,Glyma.15G018400,Glyma.15G019200,Glyma.15G019400,Glyma.15G019800,Glyma.15G020300,Glyma.15G022800,Glyma.15G034500,Glyma.15G036100,Glyma.15G036700,Glyma.15G040700,Glyma.15G041100,Glyma.15G044400,Glyma.15G048100,Glyma.15G048600,Glyma.15G054900,Glyma.15G062400,Glyma.15G062500,Glyma.15G064500,Glyma.15G072200,Glyma.15G073700,Glyma.15G077000,Glyma.15G077100,Glyma.15G078600,Glyma.15G079200,Glyma.15G084200,Glyma.15G086400,Glyma.15G091000,Glyma.15G091900,Glyma.15G096200,Glyma.15G099800,Glyma.15G110300,Glyma.15G124600,Glyma.15G126400,Glyma.15G139000,Glyma.15G145200,Glyma.15G154700,Glyma.15G159100,Glyma.15G159200,Glyma.15G163700,Glyma.15G168200,Glyma.15G168800,Glyma.15G170500,Glyma.15G176900,Glyma.15G179600,Glyma.15G179800,Glyma.15G180000,Glyma.15G181000,Glyma.15G186400,Glyma.15G187400,Glyma.15G192700,Glyma.15G192800,Glyma.15G202000,Glyma.15G205900,Glyma.15G208600,Glyma.15G209000,Glyma.15G210100,Glyma.15G212800,Glyma.15G213400,Glyma.15G219300,Glyma.15G219400,Glyma.15G222400,Glyma.15G224500,Glyma.15G225300,Glyma.15G233600,Glyma.15G235000,Glyma.15G236200,Glyma.15G238400,Glyma.15G249700,Glyma.15G250800,Glyma.15G251500,Glyma.15G251600,Glyma.15G251800,Glyma.15G251900,Glyma.15G253500,Glyma.15G253700,Glyma.15G254000,Glyma.15G258800,Glyma.15G261100,Glyma.15G265500,Glyma.15G274600,Glyma.15G276400,Glyma.16G006100,Glyma.16G007400,Glyma.16G013000,Glyma.16G016600,Glyma.16G017400,Glyma.16G017600,Glyma.16G019500,Glyma.16G020200,Glyma.16G020600,Glyma.16G020800,Glyma.16G023800,Glyma.16G024600,Glyma.16G025900,Glyma.16G031900,Glyma.16G034100,Glyma.16G037100,Glyma.16G047100,Glyma.16G047600,Glyma.16G050500,Glyma.16G050700,Glyma.16G061800,Glyma.16G074200,Glyma.16G081400,Glyma.16G084300,Glyma.16G085100,Glyma.16G085300,Glyma.16G090700,Glyma.16G096600,Glyma.16G098600,Glyma.16G099800,Glyma.16G111700,Glyma.16G115500,Glyma.16G119000,Glyma.16G125100,Glyma.16G129600,Glyma.16G145000,Glyma.16G145100,Glyma.16G145200,Glyma.16G147500,Glyma.16G155000,Glyma.16G155100,Glyma.16G164700,Glyma.16G164800,Glyma.16G168200,Glyma.16G173400,Glyma.16G177000,Glyma.16G189100,Glyma.16G189400,Glyma.16G194600,Glyma.16G196200,Glyma.16G198600,Glyma.16G200800,Glyma.16G205100,Glyma.16G208600,Glyma.16G209400,Glyma.16G217300,Glyma.16G217700,Glyma.16G219800,Glyma.17G008400,Glyma.17G011400,Glyma.17G013800,Glyma.17G024000,Glyma.17G025200,Glyma.17G026400,Glyma.17G028400,Glyma.17G030100,Glyma.17G033700,Glyma.17G035400,Glyma.17G036600,Glyma.17G037500,Glyma.17G040700,Glyma.17G047100,Glyma.17G047200,Glyma.17G047300,Glyma.17G047500,Glyma.17G047700,Glyma.17G049800,Glyma.17G051100,Glyma.17G054000,Glyma.17G055500,Glyma.17G057100,Glyma.17G061200,Glyma.17G062600,Glyma.17G064900,Glyma.17G067200,Glyma.17G067700,Glyma.17G068200,Glyma.17G068400,Glyma.17G068800,Glyma.17G070900,Glyma.17G073200,Glyma.17G076600,Glyma.17G092800,Glyma.17G092900,Glyma.17G093900,Glyma.17G095500,Glyma.17G096000,Glyma.17G099100,Glyma.17G100600,Glyma.17G101800,Glyma.17G104800,Glyma.17G109800,Glyma.17G112300,Glyma.17G113300,Glyma.17G113900,Glyma.17G115300,Glyma.17G117300,Glyma.17G118100,Glyma.17G119600,Glyma.17G121000,Glyma.17G126400,Glyma.17G131600,Glyma.17G136300,Glyma.17G136350,Glyma.17G136400,Glyma.17G136500,Glyma.17G139400,Glyma.17G139700,Glyma.17G140200,Glyma.17G142900,Glyma.17G143900,Glyma.17G144700,Glyma.17G145300,Glyma.17G145400,Glyma.17G148800,Glyma.17G153400,Glyma.17G154100,Glyma.17G157300,Glyma.17G157600,Glyma.17G161700,Glyma.17G165300,Glyma.17G165500,Glyma.17G165600,Glyma.17G168900,Glyma.17G169700,Glyma.17G173000,Glyma.17G177900,Glyma.17G178500,Glyma.17G178800,Glyma.17G185000,Glyma.17G188500,Glyma.17G197500,Glyma.17G211100,Glyma.17G217100,Glyma.17G219300,Glyma.17G220500,Glyma.17G220800,Glyma.17G222300,Glyma.17G225300,Glyma.17G229300,Glyma.17G231900,Glyma.17G236200,Glyma.17G237900,Glyma.17G243000,Glyma.17G245200,Glyma.17G254700,Glyma.17G256500,Glyma.17G258100,Glyma.17G258200,Glyma.17G258500,Glyma.17G262300,Glyma.18G002600,Glyma.18G009700,Glyma.18G010400,Glyma.18G010800,Glyma.18G016400,Glyma.18G020400,Glyma.18G022700,Glyma.18G023966,Glyma.18G026600,Glyma.18G028600,Glyma.18G029000,Glyma.18G029300,Glyma.18G030200,Glyma.18G035000,Glyma.18G037200,Glyma.18G037900,Glyma.18G038000,Glyma.18G039700,Glyma.18G040000,Glyma.18G042100,Glyma.18G042300,Glyma.18G047800,Glyma.18G056600,Glyma.18G059700,Glyma.18G060900,Glyma.18G062300,Glyma.18G064100,Glyma.18G065700,Glyma.18G075900,Glyma.18G081200,Glyma.18G081800,Glyma.18G091600,Glyma.18G092200,Glyma.18G096200,Glyma.18G096500,Glyma.18G121600,Glyma.18G123500,Glyma.18G123600,Glyma.18G127333,Glyma.18G129700,Glyma.18G130300,Glyma.18G130900,Glyma.18G131300,Glyma.18G134200,Glyma.18G148100,Glyma.18G151400,Glyma.18G155200,Glyma.18G159900,Glyma.18G166800,Glyma.18G181100,Glyma.18G181200,Glyma.18G181300,Glyma.18G184500,Glyma.18G185400,Glyma.18G190200,Glyma.18G190300,Glyma.18G190400,Glyma.18G190500,Glyma.18G198400,Glyma.18G199600,Glyma.18G202100,Glyma.18G206000,Glyma.18G208800,Glyma.18G213200,Glyma.18G218300,Glyma.18G225700,Glyma.18G237400,Glyma.18G238200,Glyma.18G241000,Glyma.18G242000,Glyma.18G243300,Glyma.18G254100,Glyma.18G254200,Glyma.18G257400,Glyma.18G259300,Glyma.18G259400,Glyma.18G266700,Glyma.18G270600,Glyma.18G270700,Glyma.18G270900,Glyma.18G271100,Glyma.18G272500,Glyma.18G273200,Glyma.18G275200,Glyma.18G281800,Glyma.18G282000,Glyma.18G287200,Glyma.18G289300,Glyma.18G292900,Glyma.18G296300,Glyma.18G300900,Glyma.18G301500,Glyma.19G007800,Glyma.19G011700,Glyma.19G013000,Glyma.19G018600,Glyma.19G018700,Glyma.19G021100,Glyma.19G021400,Glyma.19G021500,Glyma.19G022500,Glyma.19G037400,Glyma.19G040900,Glyma.19G042200,Glyma.19G044900,Glyma.19G051500,Glyma.19G067900,Glyma.19G072900,Glyma.19G073200,Glyma.19G075100,Glyma.19G100000,Glyma.19G100200,Glyma.19G104600,Glyma.19G114000,Glyma.19G116000,Glyma.19G122800,Glyma.19G124300,Glyma.19G130800,Glyma.19G133900,Glyma.19G134500,Glyma.19G138000,Glyma.19G140800,Glyma.19G141100,Glyma.19G145300,Glyma.19G156400,Glyma.19G158100,Glyma.19G159400,Glyma.19G160800,Glyma.19G161100,Glyma.19G162800,Glyma.19G163700,Glyma.19G164000,Glyma.19G164300,Glyma.19G164600,Glyma.19G168500,Glyma.19G168800,Glyma.19G169000,Glyma.19G171700,Glyma.19G174000,Glyma.19G174200,Glyma.19G175200,Glyma.19G181200,Glyma.19G181300,Glyma.19G184300,Glyma.19G188100,Glyma.19G191600,Glyma.19G192300,Glyma.19G192400,Glyma.19G194500,Glyma.19G199300,Glyma.19G200200,Glyma.19G201400,Glyma.19G204500,Glyma.19G206800,Glyma.19G210900,Glyma.19G212300,Glyma.19G213100,Glyma.19G215900,Glyma.19G216300,Glyma.19G217800,Glyma.19G218800,Glyma.19G219100,Glyma.19G219300,Glyma.19G222200,Glyma.19G224600,Glyma.19G224700,Glyma.19G224802,Glyma.19G235000,Glyma.19G236800,Glyma.19G239100,Glyma.19G245200,Glyma.19G253200,Glyma.19G254000,Glyma.19G254800,Glyma.19G258800,Glyma.19G260600,Glyma.19G264200,Glyma.20G009600,Glyma.20G009800,Glyma.20G011700,Glyma.20G014300,Glyma.20G022500,Glyma.20G027200,Glyma.20G028000,Glyma.20G049200,Glyma.20G051500,Glyma.20G070000,Glyma.20G070100,Glyma.20G070700,Glyma.20G091200,Glyma.20G091300,Glyma.20G099100,Glyma.20G101100,Glyma.20G115300,Glyma.20G117000,Glyma.20G117800,Glyma.20G120250,Glyma.20G121000,Glyma.20G122200,Glyma.20G130600,Glyma.20G132400,Glyma.20G133200,Glyma.20G137700,Glyma.20G138500,Glyma.20G138700,Glyma.20G139200,Glyma.20G143500,Glyma.20G145400,Glyma.20G146900,Glyma.20G149800,Glyma.20G151300,Glyma.20G151500,Glyma.20G153400,Glyma.20G156800,Glyma.20G159300,Glyma.20G162800,Glyma.20G163200,Glyma.20G166100,Glyma.20G168500,Glyma.20G173000,Glyma.20G174800,Glyma.20G181100,Glyma.20G185000,Glyma.20G186200,Glyma.20G188100,Glyma.20G191700,Glyma.20G195900,Glyma.20G203500,Glyma.20G203600,Glyma.20G203700,Glyma.20G209700,Glyma.20G209900,Glyma.20G210400,Glyma.20G210500,Glyma.20G222600,Glyma.20G230600,Glyma.20G230800,Glyma.20G231900,Glyma.20G232100,Glyma.U002150,Glyma.U027000,Glyma.U031115,Glyma.U031507	Glyma.01G002100,Glyma.01G003000,Glyma.01G007200,Glyma.01G007300,Glyma.01G011200,Glyma.01G015000,Glyma.01G015200,Glyma.01G018400,Glyma.01G019800,Glyma.01G022400,Glyma.01G022500,Glyma.01G025500,Glyma.01G036500,Glyma.01G036600,Glyma.01G037500,Glyma.01G038600,Glyma.01G044200,Glyma.01G044600,Glyma.01G045400,Glyma.01G045500,Glyma.01G047400,Glyma.01G053800,Glyma.01G060300,Glyma.01G063800,Glyma.01G084600,Glyma.01G086201,Glyma.01G086700,Glyma.01G086900,Glyma.01G087500,Glyma.01G088501,Glyma.01G096600,Glyma.01G097000,Glyma.01G098000,Glyma.01G103500,Glyma.01G106000,Glyma.01G107901,Glyma.01G107951,Glyma.01G114000,Glyma.01G115900,Glyma.01G119500,Glyma.01G121300,Glyma.01G128100,Glyma.01G131800,Glyma.01G137500,Glyma.01G147600,Glyma.01G156200,Glyma.01G157700,Glyma.01G157900,Glyma.01G161500,Glyma.01G163300,Glyma.01G164800,Glyma.01G165400,Glyma.01G165600,Glyma.01G166100,Glyma.01G167000,Glyma.01G175000,Glyma.01G175500,Glyma.01G178000,Glyma.01G183500,Glyma.01G184300,Glyma.01G186900,Glyma.01G188600,Glyma.01G190100,Glyma.01G190600,Glyma.01G200466,Glyma.01G200532,Glyma.01G206600,Glyma.01G207300,Glyma.01G207950,Glyma.01G213000,Glyma.01G217100,Glyma.01G222200,Glyma.01G222300,Glyma.01G222500,Glyma.01G224800,Glyma.01G226600,Glyma.01G231000,Glyma.01G232000,Glyma.01G238800,Glyma.01G241300,Glyma.01G244200,Glyma.02G000400,Glyma.02G000500,Glyma.02G005100,Glyma.02G005600,Glyma.02G005700,Glyma.02G006200,Glyma.02G006300,Glyma.02G007300,Glyma.02G009800,Glyma.02G010900,Glyma.02G013000,Glyma.02G016100,Glyma.02G016600,Glyma.02G019100,Glyma.02G019300,Glyma.02G023500,Glyma.02G024800,Glyma.02G029400,Glyma.02G041900,Glyma.02G047400,Glyma.02G048300,Glyma.02G053600,Glyma.02G059300,Glyma.02G059700,Glyma.02G062700,Glyma.02G063500,Glyma.02G063600,Glyma.02G066200,Glyma.02G073600,Glyma.02G073700,Glyma.02G076100,Glyma.02G080100,Glyma.02G080200,Glyma.02G083900,Glyma.02G085900,Glyma.02G086100,Glyma.02G087000,Glyma.02G087400,Glyma.02G094100,Glyma.02G094500,Glyma.02G098000,Glyma.02G098500,Glyma.02G098800,Glyma.02G099200,Glyma.02G105900,Glyma.02G118500,Glyma.02G121400,Glyma.02G122000,Glyma.02G125600,Glyma.02G131700,Glyma.02G132500,Glyma.02G134600,Glyma.02G136000,Glyma.02G142500,Glyma.02G142600,Glyma.02G146100,Glyma.02G147300,Glyma.02G150100,Glyma.02G151400,Glyma.02G161100,Glyma.02G162000,Glyma.02G164148,Glyma.02G176800,Glyma.02G182900,Glyma.02G185200,Glyma.02G186700,Glyma.02G187200,Glyma.02G188700,Glyma.02G195300,Glyma.02G195400,Glyma.02G195900,Glyma.02G196000,Glyma.02G201300,Glyma.02G208200,Glyma.02G208500,Glyma.02G210800,Glyma.02G211400,Glyma.02G211800,Glyma.02G217400,Glyma.02G218100,Glyma.02G219400,Glyma.02G226900,Glyma.02G228200,Glyma.02G229400,Glyma.02G232600,Glyma.02G239100,Glyma.02G239600,Glyma.02G242400,Glyma.02G242900,Glyma.02G245600,Glyma.02G247100,Glyma.02G250800,Glyma.02G254300,Glyma.02G255100,Glyma.02G255400,Glyma.02G255800,Glyma.02G261900,Glyma.02G269600,Glyma.02G270300,Glyma.02G274600,Glyma.02G279000,Glyma.02G280000,Glyma.02G281700,Glyma.02G289400,Glyma.02G291000,Glyma.02G291600,Glyma.02G294100,Glyma.02G296600,Glyma.02G305900,Glyma.02G311800,Glyma.03G003400,Glyma.03G016500,Glyma.03G019300,Glyma.03G019800,Glyma.03G029600,Glyma.03G036700,Glyma.03G042700,Glyma.03G055900,Glyma.03G063600,Glyma.03G063900,Glyma.03G073702,Glyma.03G073714,Glyma.03G081900,Glyma.03G084000,Glyma.03G088400,Glyma.03G092700,Glyma.03G093200,Glyma.03G106000,Glyma.03G106400,Glyma.03G108200,Glyma.03G111700,Glyma.03G112700,Glyma.03G126000,Glyma.03G128300,Glyma.03G132000,Glyma.03G132300,Glyma.03G136100,Glyma.03G138000,Glyma.03G142400,Glyma.03G145700,Glyma.03G147200,Glyma.03G148300,Glyma.03G149400,Glyma.03G155800,Glyma.03G157000,Glyma.03G157200,Glyma.03G158600,Glyma.03G158700,Glyma.03G162500,Glyma.03G162600,Glyma.03G162700,Glyma.03G162800,Glyma.03G163800,Glyma.03G164200,Glyma.03G167400,Glyma.03G167800,Glyma.03G170300,Glyma.03G170600,Glyma.03G173100,Glyma.03G173200,Glyma.03G173300,Glyma.03G174300,Glyma.03G181400,Glyma.03G183600,Glyma.03G187900,Glyma.03G191100,Glyma.03G191500,Glyma.03G191700,Glyma.03G197200,Glyma.03G202300,Glyma.03G202600,Glyma.03G207000,Glyma.03G209400,Glyma.03G211400,Glyma.03G214100,Glyma.03G215800,Glyma.03G216700,Glyma.03G217300,Glyma.03G219400,Glyma.03G220800,Glyma.03G221700,Glyma.03G222000,Glyma.03G224700,Glyma.03G224800,Glyma.03G225000,Glyma.03G225200,Glyma.03G227700,Glyma.03G229800,Glyma.03G237400,Glyma.03G239900,Glyma.03G241700,Glyma.03G246300,Glyma.03G253100,Glyma.03G255600,Glyma.03G256200,Glyma.03G258300,Glyma.03G260200,Glyma.03G261500,Glyma.03G261600,Glyma.04G002600,Glyma.04G003200,Glyma.04G004800,Glyma.04G006600,Glyma.04G008300,Glyma.04G013800,Glyma.04G016000,Glyma.04G022100,Glyma.04G022300,Glyma.04G022500,Glyma.04G023700,Glyma.04G027800,Glyma.04G033800,Glyma.04G034400,Glyma.04G034500,Glyma.04G036300,Glyma.04G036700,Glyma.04G038100,Glyma.04G040300,Glyma.04G042300,Glyma.04G042900,Glyma.04G044900,Glyma.04G049300,Glyma.04G050200,Glyma.04G053800,Glyma.04G054200,Glyma.04G057700,Glyma.04G061400,Glyma.04G062500,Glyma.04G062600,Glyma.04G063600,Glyma.04G066300,Glyma.04G066800,Glyma.04G068000,Glyma.04G073200,Glyma.04G076200,Glyma.04G078300,Glyma.04G080600,Glyma.04G083000,Glyma.04G084000,Glyma.04G089000,Glyma.04G089900,Glyma.04G090500,Glyma.04G093500,Glyma.04G098100,Glyma.04G100100,Glyma.04G100400,Glyma.04G100700,Glyma.04G101500,Glyma.04G104800,Glyma.04G104900,Glyma.04G113400,Glyma.04G113500,Glyma.04G122700,Glyma.04G132400,Glyma.04G136700,Glyma.04G137600,Glyma.04G140400,Glyma.04G142800,Glyma.04G144300,Glyma.04G147000,Glyma.04G148400,Glyma.04G156200,Glyma.04G157000,Glyma.04G164400,Glyma.04G166900,Glyma.04G170600,Glyma.04G171200,Glyma.04G175300,Glyma.04G176200,Glyma.04G177900,Glyma.04G179500,Glyma.04G187000,Glyma.04G189900,Glyma.04G190200,Glyma.04G191900,Glyma.04G192000,Glyma.04G198100,Glyma.04G199900,Glyma.04G200300,Glyma.04G204400,Glyma.04G209700,Glyma.04G211000,Glyma.04G215900,Glyma.04G217400,Glyma.04G218700,Glyma.04G223300,Glyma.04G223500,Glyma.04G227900,Glyma.04G231000,Glyma.04G231100,Glyma.04G231400,Glyma.04G233600,Glyma.04G236100,Glyma.04G238300,Glyma.04G238600,Glyma.04G238700,Glyma.04G247600,Glyma.04G247800,Glyma.04G248500,Glyma.04G251400,Glyma.04G252300,Glyma.04G253500,Glyma.04G254200,Glyma.04G254800,Glyma.05G007200,Glyma.05G009200,Glyma.05G010200,Glyma.05G021100,Glyma.05G023100,Glyma.05G027400,Glyma.05G027700,Glyma.05G030800,Glyma.05G031400,Glyma.05G033000,Glyma.05G034500,Glyma.05G037000,Glyma.05G040400,Glyma.05G040600,Glyma.05G043900,Glyma.05G044400,Glyma.05G045700,Glyma.05G049600,Glyma.05G049800,Glyma.05G054000,Glyma.05G054100,Glyma.05G062100,Glyma.05G062700,Glyma.05G063500,Glyma.05G063600,Glyma.05G066700,Glyma.05G066800,Glyma.05G068400,Glyma.05G070400,Glyma.05G070700,Glyma.05G075600,Glyma.05G079800,Glyma.05G080900,Glyma.05G084100,Glyma.05G090900,Glyma.05G091100,Glyma.05G092800,Glyma.05G094400,Glyma.05G096500,Glyma.05G098200,Glyma.05G100900,Glyma.05G101300,Glyma.05G109200,Glyma.05G109800,Glyma.05G115700,Glyma.05G122400,Glyma.05G123200,Glyma.05G127900,Glyma.05G132200,Glyma.05G132900,Glyma.05G136900,Glyma.05G137100,Glyma.05G139000,Glyma.05G140800,Glyma.05G141300,Glyma.05G141400,Glyma.05G143800,Glyma.05G144500,Glyma.05G152200,Glyma.05G159400,Glyma.05G161300,Glyma.05G161400,Glyma.05G161500,Glyma.05G161600,Glyma.05G162300,Glyma.05G168600,Glyma.05G173500,Glyma.05G175400,Glyma.05G175600,Glyma.05G176100,Glyma.05G179900,Glyma.05G184500,Glyma.05G186700,Glyma.05G188800,Glyma.05G189600,Glyma.05G193500,Glyma.05G194101,Glyma.05G195000,Glyma.05G200800,Glyma.05G201200,Glyma.05G201700,Glyma.05G207400,Glyma.05G208300,Glyma.05G210000,Glyma.05G211200,Glyma.05G211900,Glyma.05G214000,Glyma.05G215900,Glyma.05G222600,Glyma.05G229300,Glyma.05G234600,Glyma.05G234700,Glyma.05G237200,Glyma.05G241600,Glyma.05G243200,Glyma.05G245300,Glyma.06G003200,Glyma.06G006400,Glyma.06G006500,Glyma.06G022300,Glyma.06G022500,Glyma.06G022600,Glyma.06G023900,Glyma.06G025800,Glyma.06G028000,Glyma.06G029400,Glyma.06G029600,Glyma.06G033500,Glyma.06G034000,Glyma.06G034500,Glyma.06G036400,Glyma.06G036800,Glyma.06G039100,Glyma.06G040400,Glyma.06G042100,Glyma.06G045400,Glyma.06G054000,Glyma.06G054500,Glyma.06G055200,Glyma.06G058400,Glyma.06G061900,Glyma.06G062000,Glyma.06G063500,Glyma.06G067300,Glyma.06G067700,Glyma.06G068300,Glyma.06G068400,Glyma.06G068800,Glyma.06G069700,Glyma.06G074400,Glyma.06G077400,Glyma.06G079200,Glyma.06G079800,Glyma.06G082300,Glyma.06G084400,Glyma.06G085700,Glyma.06G086600,Glyma.06G086700,Glyma.06G091700,Glyma.06G092300,Glyma.06G095400,Glyma.06G102000,Glyma.06G102100,Glyma.06G102500,Glyma.06G103200,Glyma.06G105000,Glyma.06G105800,Glyma.06G105900,Glyma.06G107300,Glyma.06G110200,Glyma.06G111300,Glyma.06G114300,Glyma.06G114900,Glyma.06G115100,Glyma.06G120600,Glyma.06G125100,Glyma.06G125200,Glyma.06G125600,Glyma.06G126100,Glyma.06G128000,Glyma.06G128100,Glyma.06G130700,Glyma.06G131200,Glyma.06G133800,Glyma.06G134000,Glyma.06G134200,Glyma.06G135100,Glyma.06G136900,Glyma.06G137000,Glyma.06G141400,Glyma.06G142000,Glyma.06G142300,Glyma.06G148400,Glyma.06G150100,Glyma.06G151200,Glyma.06G154100,Glyma.06G156300,Glyma.06G161200,Glyma.06G163700,Glyma.06G165700,Glyma.06G173800,Glyma.06G174000,Glyma.06G175700,Glyma.06G178700,Glyma.06G178800,Glyma.06G183300,Glyma.06G183800,Glyma.06G187000,Glyma.06G189600,Glyma.06G192000,Glyma.06G192700,Glyma.06G193000,Glyma.06G193800,Glyma.06G195600,Glyma.06G200100,Glyma.06G209700,Glyma.06G223500,Glyma.06G223600,Glyma.06G224200,Glyma.06G230400,Glyma.06G230800,Glyma.06G232300,Glyma.06G236400,Glyma.06G258000,Glyma.06G272900,Glyma.06G273600,Glyma.06G287000,Glyma.06G290000,Glyma.06G293400,Glyma.06G295300,Glyma.06G299100,Glyma.06G299900,Glyma.06G300200,Glyma.06G303100,Glyma.06G307600,Glyma.06G307700,Glyma.06G309000,Glyma.06G317500,Glyma.06G321300,Glyma.06G321600,Glyma.07G002200,Glyma.07G015200,Glyma.07G015300,Glyma.07G015600,Glyma.07G019700,Glyma.07G021000,Glyma.07G021100,Glyma.07G022602,Glyma.07G022700,Glyma.07G023300,Glyma.07G025300,Glyma.07G025800,Glyma.07G034200,Glyma.07G047900,Glyma.07G048100,Glyma.07G048500,Glyma.07G049000,Glyma.07G050700,Glyma.07G051000,Glyma.07G054800,Glyma.07G055900,Glyma.07G056900,Glyma.07G057400,Glyma.07G066100,Glyma.07G068000,Glyma.07G070200,Glyma.07G071000,Glyma.07G076700,Glyma.07G080900,Glyma.07G081500,Glyma.07G081700,Glyma.07G084200,Glyma.07G092800,Glyma.07G093900,Glyma.07G095301,Glyma.07G095900,Glyma.07G101800,Glyma.07G102400,Glyma.07G102500,Glyma.07G106000,Glyma.07G114300,Glyma.07G124500,Glyma.07G129000,Glyma.07G132200,Glyma.07G132400,Glyma.07G133000,Glyma.07G134600,Glyma.07G134800,Glyma.07G135400,Glyma.07G139600,Glyma.07G139700,Glyma.07G139800,Glyma.07G139900,Glyma.07G140000,Glyma.07G140100,Glyma.07G140200,Glyma.07G140400,Glyma.07G140551,Glyma.07G140700,Glyma.07G140800,Glyma.07G147000,Glyma.07G151000,Glyma.07G154200,Glyma.07G155500,Glyma.07G164600,Glyma.07G171200,Glyma.07G173700,Glyma.07G174000,Glyma.07G178500,Glyma.07G178600,Glyma.07G188100,Glyma.07G189300,Glyma.07G189800,Glyma.07G195100,Glyma.07G202200,Glyma.07G203700,Glyma.07G212400,Glyma.07G212500,Glyma.07G213100,Glyma.07G217900,Glyma.07G219000,Glyma.07G225600,Glyma.07G226400,Glyma.07G226500,Glyma.07G226567,Glyma.07G226633,Glyma.07G230400,Glyma.07G235900,Glyma.07G237000,Glyma.07G238000,Glyma.07G239600,Glyma.07G244867,Glyma.07G245400,Glyma.07G248400,Glyma.07G250400,Glyma.07G253100,Glyma.07G262700,Glyma.07G265100,Glyma.07G265600,Glyma.07G265700,Glyma.07G268400,Glyma.08G002100,Glyma.08G002700,Glyma.08G003700,Glyma.08G005600,Glyma.08G008600,Glyma.08G009100,Glyma.08G009300,Glyma.08G009700,Glyma.08G014900,Glyma.08G016700,Glyma.08G017600,Glyma.08G018300,Glyma.08G019667,Glyma.08G020500,Glyma.08G021900,Glyma.08G029200,Glyma.08G036400,Glyma.08G039900,Glyma.08G042100,Glyma.08G044400,Glyma.08G049000,Glyma.08G051000,Glyma.08G052700,Glyma.08G054700,Glyma.08G058400,Glyma.08G059500,Glyma.08G059900,Glyma.08G061200,Glyma.08G063500,Glyma.08G066700,Glyma.08G070700,Glyma.08G070800,Glyma.08G070967,Glyma.08G071100,Glyma.08G087300,Glyma.08G092200,Glyma.08G092400,Glyma.08G093100,Glyma.08G094200,Glyma.08G095800,Glyma.08G096800,Glyma.08G097300,Glyma.08G100100,Glyma.08G100900,Glyma.08G105000,Glyma.08G109000,Glyma.08G112000,Glyma.08G117200,Glyma.08G118700,Glyma.08G118900,Glyma.08G119900,Glyma.08G120800,Glyma.08G130800,Glyma.08G133600,Glyma.08G137600,Glyma.08G142400,Glyma.08G145300,Glyma.08G146500,Glyma.08G147200,Glyma.08G148300,Glyma.08G157200,Glyma.08G162100,Glyma.08G168100,Glyma.08G168300,Glyma.08G173700,Glyma.08G173800,Glyma.08G174400,Glyma.08G175200,Glyma.08G175800,Glyma.08G183900,Glyma.08G184200,Glyma.08G185600,Glyma.08G187500,Glyma.08G187600,Glyma.08G188100,Glyma.08G191500,Glyma.08G198900,Glyma.08G200700,Glyma.08G203100,Glyma.08G204800,Glyma.08G207900,Glyma.08G217100,Glyma.08G218600,Glyma.08G219100,Glyma.08G219200,Glyma.08G234200,Glyma.08G234500,Glyma.08G235600,Glyma.08G245500,Glyma.08G248900,Glyma.08G249200,Glyma.08G252600,Glyma.08G256600,Glyma.08G257300,Glyma.08G257600,Glyma.08G264900,Glyma.08G268300,Glyma.08G271900,Glyma.08G272500,Glyma.08G273500,Glyma.08G279000,Glyma.08G283300,Glyma.08G290100,Glyma.08G292300,Glyma.08G292400,Glyma.08G293400,Glyma.08G298200,Glyma.08G298400,Glyma.08G299300,Glyma.08G299400,Glyma.08G316500,Glyma.08G316900,Glyma.08G320200,Glyma.08G320700,Glyma.08G325400,Glyma.08G340300,Glyma.08G348300,Glyma.08G349500,Glyma.08G352300,Glyma.08G354500,Glyma.08G360700,Glyma.08G365900,Glyma.09G001100,Glyma.09G005500,Glyma.09G005700,Glyma.09G014700,Glyma.09G015400,Glyma.09G018500,Glyma.09G019900,Glyma.09G024700,Glyma.09G029300,Glyma.09G032100,Glyma.09G034300,Glyma.09G035400,Glyma.09G040000,Glyma.09G041500,Glyma.09G042400,Glyma.09G043200,Glyma.09G047200,Glyma.09G052000,Glyma.09G052800,Glyma.09G052900,Glyma.09G053000,Glyma.09G059100,Glyma.09G061900,Glyma.09G062800,Glyma.09G064200,Glyma.09G065900,Glyma.09G070100,Glyma.09G071300,Glyma.09G071600,Glyma.09G071800,Glyma.09G072000,Glyma.09G072100,Glyma.09G072200,Glyma.09G079400,Glyma.09G084300,Glyma.09G084500,Glyma.09G091600,Glyma.09G098400,Glyma.09G102800,Glyma.09G116300,Glyma.09G117400,Glyma.09G117900,Glyma.09G124200,Glyma.09G129100,Glyma.09G138100,Glyma.09G138400,Glyma.09G139000,Glyma.09G140700,Glyma.09G143200,Glyma.09G146500,Glyma.09G149200,Glyma.09G150200,Glyma.09G154600,Glyma.09G155700,Glyma.09G158100,Glyma.09G160000,Glyma.09G170300,Glyma.09G172100,Glyma.09G172500,Glyma.09G176300,Glyma.09G176900,Glyma.09G177600,Glyma.09G181600,Glyma.09G182250,Glyma.09G182400,Glyma.09G183400,Glyma.09G187200,Glyma.09G192700,Glyma.09G193000,Glyma.09G195600,Glyma.09G197000,Glyma.09G197100,Glyma.09G197200,Glyma.09G197400,Glyma.09G198500,Glyma.09G199800,Glyma.09G199900,Glyma.09G203300,Glyma.09G204100,Glyma.09G204500,Glyma.09G205400,Glyma.09G206900,Glyma.09G207200,Glyma.09G209100,Glyma.09G209900,Glyma.09G212800,Glyma.09G219100,Glyma.09G221800,Glyma.09G222200,Glyma.09G231200,Glyma.09G235600,Glyma.09G238300,Glyma.09G238400,Glyma.09G241600,Glyma.09G242600,Glyma.09G250500,Glyma.09G254800,Glyma.09G255500,Glyma.09G256800,Glyma.09G265500,Glyma.09G271100,Glyma.09G273300,Glyma.09G280200,Glyma.10G003400,Glyma.10G005300,Glyma.10G005400,Glyma.10G006600,Glyma.10G007000,Glyma.10G007900,Glyma.10G010400,Glyma.10G012900,Glyma.10G013600,Glyma.10G016500,Glyma.10G018700,Glyma.10G018800,Glyma.10G022551,Glyma.10G022900,Glyma.10G023200,Glyma.10G026600,Glyma.10G027900,Glyma.10G029400,Glyma.10G031800,Glyma.10G031900,Glyma.10G036600,Glyma.10G036700,Glyma.10G036800,Glyma.10G037400,Glyma.10G040400,Glyma.10G040700,Glyma.10G043000,Glyma.10G045400,Glyma.10G046000,Glyma.10G048500,Glyma.10G052000,Glyma.10G052500,Glyma.10G053500,Glyma.10G055000,Glyma.10G058900,Glyma.10G063000,Glyma.10G066100,Glyma.10G066700,Glyma.10G066800,Glyma.10G066900,Glyma.10G075300,Glyma.10G079700,Glyma.10G079900,Glyma.10G081700,Glyma.10G081900,Glyma.10G082400,Glyma.10G082500,Glyma.10G084000,Glyma.10G087100,Glyma.10G090600,Glyma.10G092100,Glyma.10G096600,Glyma.10G096800,Glyma.10G103100,Glyma.10G119100,Glyma.10G120300,Glyma.10G120400,Glyma.10G132300,Glyma.10G138300,Glyma.10G138500,Glyma.10G139000,Glyma.10G142200,Glyma.10G151900,Glyma.10G156500,Glyma.10G157800,Glyma.10G158000,Glyma.10G166600,Glyma.10G174100,Glyma.10G180000,Glyma.10G180100,Glyma.10G180600,Glyma.10G180800,Glyma.10G183900,Glyma.10G186000,Glyma.10G186400,Glyma.10G186500,Glyma.10G186800,Glyma.10G186900,Glyma.10G187000,Glyma.10G189000,Glyma.10G192900,Glyma.10G194200,Glyma.10G198000,Glyma.10G202300,Glyma.10G203100,Glyma.10G204200,Glyma.10G204400,Glyma.10G205400,Glyma.10G209500,Glyma.10G210600,Glyma.10G217300,Glyma.10G218800,Glyma.10G223200,Glyma.10G237800,Glyma.10G239300,Glyma.10G241100,Glyma.10G242600,Glyma.10G244600,Glyma.10G247000,Glyma.10G248700,Glyma.10G249500,Glyma.10G250100,Glyma.10G253700,Glyma.10G253800,Glyma.10G254000,Glyma.10G254300,Glyma.10G257900,Glyma.10G258800,Glyma.10G260600,Glyma.10G262600,Glyma.10G263500,Glyma.10G268900,Glyma.10G272300,Glyma.10G274600,Glyma.10G277100,Glyma.10G285100,Glyma.10G290200,Glyma.11G001200,Glyma.11G004400,Glyma.11G004800,Glyma.11G006400,Glyma.11G014800,Glyma.11G020700,Glyma.11G021200,Glyma.11G021600,Glyma.11G022400,Glyma.11G029000,Glyma.11G034400,Glyma.11G035900,Glyma.11G036400,Glyma.11G036500,Glyma.11G041600,Glyma.11G045100,Glyma.11G045400,Glyma.11G050200,Glyma.11G051600,Glyma.11G053100,Glyma.11G055100,Glyma.11G059300,Glyma.11G059551,Glyma.11G063200,Glyma.11G063500,Glyma.11G063600,Glyma.11G067200,Glyma.11G072500,Glyma.11G072800,Glyma.11G073800,Glyma.11G075400,Glyma.11G077300,Glyma.11G077700,Glyma.11G077800,Glyma.11G078300,Glyma.11G080100,Glyma.11G081400,Glyma.11G082300,Glyma.11G087300,Glyma.11G088600,Glyma.11G100800,Glyma.11G106000,Glyma.11G106100,Glyma.11G106900,Glyma.11G117400,Glyma.11G117500,Glyma.11G117600,Glyma.11G122600,Glyma.11G128900,Glyma.11G137300,Glyma.11G137400,Glyma.11G142300,Glyma.11G142500,Glyma.11G142900,Glyma.11G144600,Glyma.11G145500,Glyma.11G150452,Glyma.11G151400,Glyma.11G151700,Glyma.11G152400,Glyma.11G152960,Glyma.11G154632,Glyma.11G155400,Glyma.11G158900,Glyma.11G163300,Glyma.11G167200,Glyma.11G169901,Glyma.11G170200,Glyma.11G171600,Glyma.11G176200,Glyma.11G178300,Glyma.11G178673,Glyma.11G180700,Glyma.11G183700,Glyma.11G198300,Glyma.11G198500,Glyma.11G203000,Glyma.11G204200,Glyma.11G211643,Glyma.11G214300,Glyma.11G214500,Glyma.11G216500,Glyma.11G216900,Glyma.11G219400,Glyma.11G219500,Glyma.11G220200,Glyma.11G222600,Glyma.11G227300,Glyma.11G228100,Glyma.11G228300,Glyma.11G230700,Glyma.11G233300,Glyma.11G236600,Glyma.11G239200,Glyma.11G240900,Glyma.11G242200,Glyma.11G244000,Glyma.11G246400,Glyma.11G246900,Glyma.11G252800,Glyma.12G002500,Glyma.12G016400,Glyma.12G017100,Glyma.12G017300,Glyma.12G022100,Glyma.12G026900,Glyma.12G030900,Glyma.12G031200,Glyma.12G032300,Glyma.12G033900,Glyma.12G035700,Glyma.12G057900,Glyma.12G060700,Glyma.12G061200,Glyma.12G066000,Glyma.12G071000,Glyma.12G073000,Glyma.12G073300,Glyma.12G075200,Glyma.12G076200,Glyma.12G081700,Glyma.12G088700,Glyma.12G093300,Glyma.12G095100,Glyma.12G097100,Glyma.12G097200,Glyma.12G103600,Glyma.12G104800,Glyma.12G105400,Glyma.12G106600,Glyma.12G117000,Glyma.12G119200,Glyma.12G130500,Glyma.12G131200,Glyma.12G131400,Glyma.12G131800,Glyma.12G141000,Glyma.12G141900,Glyma.12G142900,Glyma.12G145400,Glyma.12G148900,Glyma.12G160500,Glyma.12G160800,Glyma.12G161400,Glyma.12G170000,Glyma.12G170500,Glyma.12G171000,Glyma.12G173200,Glyma.12G174100,Glyma.12G176500,Glyma.12G179000,Glyma.12G188900,Glyma.12G189000,Glyma.12G191900,Glyma.12G194100,Glyma.12G195200,Glyma.12G196500,Glyma.12G198500,Glyma.12G199600,Glyma.12G200200,Glyma.12G203100,Glyma.12G203900,Glyma.12G207400,Glyma.12G210100,Glyma.12G212000,Glyma.12G217500,Glyma.12G219300,Glyma.12G221500,Glyma.12G226600,Glyma.12G228300,Glyma.12G228800,Glyma.12G231400,Glyma.12G231500,Glyma.12G234200,Glyma.12G236100,Glyma.12G240800,Glyma.13G009100,Glyma.13G035800,Glyma.13G035900,Glyma.13G038300,Glyma.13G040400,Glyma.13G041800,Glyma.13G045700,Glyma.13G049400,Glyma.13G051100,Glyma.13G053600,Glyma.13G053700,Glyma.13G054200,Glyma.13G054300,Glyma.13G054400,Glyma.13G060400,Glyma.13G062200,Glyma.13G063700,Glyma.13G066100,Glyma.13G069200,Glyma.13G070900,Glyma.13G075000,Glyma.13G076700,Glyma.13G077500,Glyma.13G081600,Glyma.13G084700,Glyma.13G088100,Glyma.13G088700,Glyma.13G091500,Glyma.13G093332,Glyma.13G094900,Glyma.13G102000,Glyma.13G108300,Glyma.13G112000,Glyma.13G112200,Glyma.13G112400,Glyma.13G112600,Glyma.13G115900,Glyma.13G119500,Glyma.13G123000,Glyma.13G123100,Glyma.13G124000,Glyma.13G127000,Glyma.13G127300,Glyma.13G129000,Glyma.13G129100,Glyma.13G129400,Glyma.13G133100,Glyma.13G134100,Glyma.13G136300,Glyma.13G139400,Glyma.13G139500,Glyma.13G140600,Glyma.13G142100,Glyma.13G145100,Glyma.13G145700,Glyma.13G147600,Glyma.13G151200,Glyma.13G151800,Glyma.13G153200,Glyma.13G155200,Glyma.13G157300,Glyma.13G161500,Glyma.13G166200,Glyma.13G167700,Glyma.13G174000,Glyma.13G174100,Glyma.13G178700,Glyma.13G181400,Glyma.13G187000,Glyma.13G191400,Glyma.13G195200,Glyma.13G196500,Glyma.13G200000,Glyma.13G203000,Glyma.13G206700,Glyma.13G212800,Glyma.13G216100,Glyma.13G220100,Glyma.13G221400,Glyma.13G224300,Glyma.13G225700,Glyma.13G226600,Glyma.13G233000,Glyma.13G233300,Glyma.13G233800,Glyma.13G234200,Glyma.13G234500,Glyma.13G235600,Glyma.13G236500,Glyma.13G236600,Glyma.13G239500,Glyma.13G241200,Glyma.13G243400,Glyma.13G249800,Glyma.13G251600,Glyma.13G251700,Glyma.13G252000,Glyma.13G252300,Glyma.13G252400,Glyma.13G264600,Glyma.13G266500,Glyma.13G266600,Glyma.13G267700,Glyma.13G270500,Glyma.13G270900,Glyma.13G274100,Glyma.13G279300,Glyma.13G279900,Glyma.13G280000,Glyma.13G282000,Glyma.13G283600,Glyma.13G289800,Glyma.13G289900,Glyma.13G290400,Glyma.13G291200,Glyma.13G293700,Glyma.13G297700,Glyma.13G298600,Glyma.13G302100,Glyma.13G303600,Glyma.13G303900,Glyma.13G305800,Glyma.13G305900,Glyma.13G308500,Glyma.13G310100,Glyma.13G312700,Glyma.13G312800,Glyma.13G312900,Glyma.13G314600,Glyma.13G324000,Glyma.13G325200,Glyma.13G326400,Glyma.13G326700,Glyma.13G327951,Glyma.13G329700,Glyma.13G333200,Glyma.13G333400,Glyma.13G333500,Glyma.13G338400,Glyma.13G338600,Glyma.13G342500,Glyma.13G354800,Glyma.13G356600,Glyma.13G359900,Glyma.13G361200,Glyma.13G367700,Glyma.13G370100,Glyma.13G370200,Glyma.13G371400,Glyma.14G001100,Glyma.14G001500,Glyma.14G007100,Glyma.14G016200,Glyma.14G016300,Glyma.14G020100,Glyma.14G021800,Glyma.14G025800,Glyma.14G034800,Glyma.14G035700,Glyma.14G043100,Glyma.14G046800,Glyma.14G056200,Glyma.14G056300,Glyma.14G060700,Glyma.14G061200,Glyma.14G061400,Glyma.14G066400,Glyma.14G077900,Glyma.14G080100,Glyma.14G084300,Glyma.14G084700,Glyma.14G087600,Glyma.14G088300,Glyma.14G091500,Glyma.14G093800,Glyma.14G094400,Glyma.14G099400,Glyma.14G102900,Glyma.14G103100,Glyma.14G105900,Glyma.14G110600,Glyma.14G116000,Glyma.14G116600,Glyma.14G119800,Glyma.14G120900,Glyma.14G123900,Glyma.14G130800,Glyma.14G133600,Glyma.14G135400,Glyma.14G139700,Glyma.14G140400,Glyma.14G143400,Glyma.14G145920,Glyma.14G147500,Glyma.14G157600,Glyma.14G157700,Glyma.14G158300,Glyma.14G166000,Glyma.14G166500,Glyma.14G171500,Glyma.14G176300,Glyma.14G176400,Glyma.14G176700,Glyma.14G178600,Glyma.14G179000,Glyma.14G179500,Glyma.14G185400,Glyma.14G185800,Glyma.14G186000,Glyma.14G190700,Glyma.14G193900,Glyma.14G195200,Glyma.14G197100,Glyma.14G199800,Glyma.14G200200,Glyma.14G208000,Glyma.14G208500,Glyma.14G210600,Glyma.14G212000,Glyma.14G212200,Glyma.14G215600,Glyma.14G216100,Glyma.14G216200,Glyma.14G219100,Glyma.14G219600,Glyma.14G224000,Glyma.15G002200,Glyma.15G003200,Glyma.15G003300,Glyma.15G005500,Glyma.15G012700,Glyma.15G017500,Glyma.15G018400,Glyma.15G019200,Glyma.15G019400,Glyma.15G019800,Glyma.15G020300,Glyma.15G022800,Glyma.15G034500,Glyma.15G036100,Glyma.15G036700,Glyma.15G040700,Glyma.15G041100,Glyma.15G044400,Glyma.15G048100,Glyma.15G048600,Glyma.15G054900,Glyma.15G062400,Glyma.15G062500,Glyma.15G064500,Glyma.15G072200,Glyma.15G073700,Glyma.15G077000,Glyma.15G077100,Glyma.15G078600,Glyma.15G079200,Glyma.15G084200,Glyma.15G086400,Glyma.15G091000,Glyma.15G091900,Glyma.15G096200,Glyma.15G099800,Glyma.15G110300,Glyma.15G124600,Glyma.15G126400,Glyma.15G139000,Glyma.15G145200,Glyma.15G154700,Glyma.15G159100,Glyma.15G159200,Glyma.15G163700,Glyma.15G168200,Glyma.15G168800,Glyma.15G170500,Glyma.15G176900,Glyma.15G179600,Glyma.15G179800,Glyma.15G180000,Glyma.15G181000,Glyma.15G186400,Glyma.15G187400,Glyma.15G192700,Glyma.15G192800,Glyma.15G202000,Glyma.15G205900,Glyma.15G208600,Glyma.15G209000,Glyma.15G210100,Glyma.15G212800,Glyma.15G213400,Glyma.15G219300,Glyma.15G219400,Glyma.15G222400,Glyma.15G224500,Glyma.15G225300,Glyma.15G233600,Glyma.15G235000,Glyma.15G236200,Glyma.15G238400,Glyma.15G249700,Glyma.15G250800,Glyma.15G251500,Glyma.15G251600,Glyma.15G251800,Glyma.15G251900,Glyma.15G253500,Glyma.15G253700,Glyma.15G254000,Glyma.15G258800,Glyma.15G261100,Glyma.15G265500,Glyma.15G274600,Glyma.15G276400,Glyma.16G006100,Glyma.16G007400,Glyma.16G013000,Glyma.16G016600,Glyma.16G017400,Glyma.16G017600,Glyma.16G019500,Glyma.16G020200,Glyma.16G020600,Glyma.16G020800,Glyma.16G023800,Glyma.16G024600,Glyma.16G025900,Glyma.16G031900,Glyma.16G034100,Glyma.16G037100,Glyma.16G047100,Glyma.16G047600,Glyma.16G050500,Glyma.16G050700,Glyma.16G061800,Glyma.16G074200,Glyma.16G081400,Glyma.16G084300,Glyma.16G085100,Glyma.16G085300,Glyma.16G090700,Glyma.16G096600,Glyma.16G098600,Glyma.16G099800,Glyma.16G111700,Glyma.16G115500,Glyma.16G119000,Glyma.16G125100,Glyma.16G129600,Glyma.16G145000,Glyma.16G145100,Glyma.16G145200,Glyma.16G147500,Glyma.16G155000,Glyma.16G155100,Glyma.16G164700,Glyma.16G164800,Glyma.16G168200,Glyma.16G173400,Glyma.16G177000,Glyma.16G189100,Glyma.16G189400,Glyma.16G194600,Glyma.16G196200,Glyma.16G198600,Glyma.16G200800,Glyma.16G205100,Glyma.16G208600,Glyma.16G209400,Glyma.16G217300,Glyma.16G217700,Glyma.16G219800,Glyma.17G008400,Glyma.17G011400,Glyma.17G013800,Glyma.17G024000,Glyma.17G025200,Glyma.17G026400,Glyma.17G028400,Glyma.17G030100,Glyma.17G033700,Glyma.17G035400,Glyma.17G036600,Glyma.17G037500,Glyma.17G040700,Glyma.17G047100,Glyma.17G047200,Glyma.17G047300,Glyma.17G047500,Glyma.17G047700,Glyma.17G049800,Glyma.17G051100,Glyma.17G054000,Glyma.17G055500,Glyma.17G057100,Glyma.17G061200,Glyma.17G062600,Glyma.17G064900,Glyma.17G067200,Glyma.17G067700,Glyma.17G068200,Glyma.17G068400,Glyma.17G068800,Glyma.17G070900,Glyma.17G073200,Glyma.17G076600,Glyma.17G092800,Glyma.17G092900,Glyma.17G093900,Glyma.17G095500,Glyma.17G096000,Glyma.17G099100,Glyma.17G100600,Glyma.17G101800,Glyma.17G104800,Glyma.17G109800,Glyma.17G112300,Glyma.17G113300,Glyma.17G113900,Glyma.17G115300,Glyma.17G117300,Glyma.17G118100,Glyma.17G119600,Glyma.17G121000,Glyma.17G126400,Glyma.17G131600,Glyma.17G136300,Glyma.17G136350,Glyma.17G136400,Glyma.17G136500,Glyma.17G139400,Glyma.17G139700,Glyma.17G140200,Glyma.17G142900,Glyma.17G143900,Glyma.17G144700,Glyma.17G145300,Glyma.17G145400,Glyma.17G148800,Glyma.17G153400,Glyma.17G154100,Glyma.17G157300,Glyma.17G157600,Glyma.17G161700,Glyma.17G165300,Glyma.17G165500,Glyma.17G165600,Glyma.17G168900,Glyma.17G169700,Glyma.17G173000,Glyma.17G177900,Glyma.17G178500,Glyma.17G178800,Glyma.17G185000,Glyma.17G188500,Glyma.17G197500,Glyma.17G211100,Glyma.17G217100,Glyma.17G219300,Glyma.17G220500,Glyma.17G220800,Glyma.17G222300,Glyma.17G225300,Glyma.17G229300,Glyma.17G231900,Glyma.17G236200,Glyma.17G237900,Glyma.17G243000,Glyma.17G245200,Glyma.17G254700,Glyma.17G256500,Glyma.17G258100,Glyma.17G258200,Glyma.17G258500,Glyma.17G262300,Glyma.18G002600,Glyma.18G009700,Glyma.18G010400,Glyma.18G010800,Glyma.18G016400,Glyma.18G020400,Glyma.18G022700,Glyma.18G023966,Glyma.18G026600,Glyma.18G028600,Glyma.18G029000,Glyma.18G029300,Glyma.18G030200,Glyma.18G035000,Glyma.18G037200,Glyma.18G037900,Glyma.18G038000,Glyma.18G039700,Glyma.18G040000,Glyma.18G042100,Glyma.18G042300,Glyma.18G047800,Glyma.18G056600,Glyma.18G059700,Glyma.18G060900,Glyma.18G062300,Glyma.18G064100,Glyma.18G065700,Glyma.18G075900,Glyma.18G081200,Glyma.18G081800,Glyma.18G091600,Glyma.18G092200,Glyma.18G096200,Glyma.18G096500,Glyma.18G121600,Glyma.18G123500,Glyma.18G123600,Glyma.18G127333,Glyma.18G129700,Glyma.18G130300,Glyma.18G130900,Glyma.18G131300,Glyma.18G134200,Glyma.18G148100,Glyma.18G151400,Glyma.18G155200,Glyma.18G159900,Glyma.18G166800,Glyma.18G181100,Glyma.18G181200,Glyma.18G181300,Glyma.18G184500,Glyma.18G185400,Glyma.18G190200,Glyma.18G190300,Glyma.18G190400,Glyma.18G190500,Glyma.18G198400,Glyma.18G199600,Glyma.18G202100,Glyma.18G206000,Glyma.18G208800,Glyma.18G213200,Glyma.18G218300,Glyma.18G225700,Glyma.18G237400,Glyma.18G238200,Glyma.18G241000,Glyma.18G242000,Glyma.18G243300,Glyma.18G254100,Glyma.18G254200,Glyma.18G257400,Glyma.18G259300,Glyma.18G259400,Glyma.18G266700,Glyma.18G270600,Glyma.18G270700,Glyma.18G270900,Glyma.18G271100,Glyma.18G272500,Glyma.18G273200,Glyma.18G275200,Glyma.18G281800,Glyma.18G282000,Glyma.18G287200,Glyma.18G289300,Glyma.18G292900,Glyma.18G296300,Glyma.18G300900,Glyma.18G301500,Glyma.19G007800,Glyma.19G011700,Glyma.19G013000,Glyma.19G018600,Glyma.19G018700,Glyma.19G021100,Glyma.19G021400,Glyma.19G021500,Glyma.19G022500,Glyma.19G037400,Glyma.19G040900,Glyma.19G042200,Glyma.19G044900,Glyma.19G051500,Glyma.19G067900,Glyma.19G072900,Glyma.19G073200,Glyma.19G075100,Glyma.19G100000,Glyma.19G100200,Glyma.19G104600,Glyma.19G114000,Glyma.19G116000,Glyma.19G122800,Glyma.19G124300,Glyma.19G130800,Glyma.19G133900,Glyma.19G134500,Glyma.19G138000,Glyma.19G140800,Glyma.19G141100,Glyma.19G145300,Glyma.19G156400,Glyma.19G158100,Glyma.19G159400,Glyma.19G160800,Glyma.19G161100,Glyma.19G162800,Glyma.19G163700,Glyma.19G164000,Glyma.19G164300,Glyma.19G164600,Glyma.19G168500,Glyma.19G168800,Glyma.19G169000,Glyma.19G171700,Glyma.19G174000,Glyma.19G174200,Glyma.19G175200,Glyma.19G181200,Glyma.19G181300,Glyma.19G184300,Glyma.19G188100,Glyma.19G191600,Glyma.19G192300,Glyma.19G192400,Glyma.19G194500,Glyma.19G199300,Glyma.19G200200,Glyma.19G201400,Glyma.19G204500,Glyma.19G206800,Glyma.19G210900,Glyma.19G212300,Glyma.19G213100,Glyma.19G215900,Glyma.19G216300,Glyma.19G217800,Glyma.19G218800,Glyma.19G219100,Glyma.19G219300,Glyma.19G222200,Glyma.19G224600,Glyma.19G224700,Glyma.19G224802,Glyma.19G235000,Glyma.19G236800,Glyma.19G239100,Glyma.19G245200,Glyma.19G253200,Glyma.19G254000,Glyma.19G254800,Glyma.19G258800,Glyma.19G260600,Glyma.19G264200,Glyma.20G009600,Glyma.20G009800,Glyma.20G011700,Glyma.20G014300,Glyma.20G022500,Glyma.20G027200,Glyma.20G028000,Glyma.20G049200,Glyma.20G051500,Glyma.20G070000,Glyma.20G070100,Glyma.20G070700,Glyma.20G091200,Glyma.20G091300,Glyma.20G099100,Glyma.20G101100,Glyma.20G115300,Glyma.20G117000,Glyma.20G117800,Glyma.20G120250,Glyma.20G121000,Glyma.20G122200,Glyma.20G130600,Glyma.20G132400,Glyma.20G133200,Glyma.20G137700,Glyma.20G138500,Glyma.20G138700,Glyma.20G139200,Glyma.20G143500,Glyma.20G145400,Glyma.20G146900,Glyma.20G149800,Glyma.20G151300,Glyma.20G151500,Glyma.20G153400,Glyma.20G156800,Glyma.20G159300,Glyma.20G162800,Glyma.20G163200,Glyma.20G166100,Glyma.20G168500,Glyma.20G173000,Glyma.20G174800,Glyma.20G181100,Glyma.20G185000,Glyma.20G186200,Glyma.20G188100,Glyma.20G191700,Glyma.20G195900,Glyma.20G203500,Glyma.20G203600,Glyma.20G203700,Glyma.20G209700,Glyma.20G209900,Glyma.20G210400,Glyma.20G210500,Glyma.20G222600,Glyma.20G230600,Glyma.20G230800,Glyma.20G231900,Glyma.20G232100,Glyma.U002150,Glyma.U027000,Glyma.U031115,Glyma.U031507
GO:0016021	integral component of membrane	cellular_component	3828/14876	8198/34701	1.08923060543561	0	0	3828	Glyma.01G001100,Glyma.01G001800,Glyma.01G002600,Glyma.01G004800,Glyma.01G006700,Glyma.01G007100,Glyma.01G007200,Glyma.01G007300,Glyma.01G007500,Glyma.01G007700,Glyma.01G008200,Glyma.01G009300,Glyma.01G009900,Glyma.01G010100,Glyma.01G010300,Glyma.01G011600,Glyma.01G012100,Glyma.01G013500,Glyma.01G014000,Glyma.01G016500,Glyma.01G017300,Glyma.01G019000,Glyma.01G019500,Glyma.01G022700,Glyma.01G023200,Glyma.01G023300,Glyma.01G024000,Glyma.01G028100,Glyma.01G028600,Glyma.01G028700,Glyma.01G031800,Glyma.01G032200,Glyma.01G033700,Glyma.01G033800,Glyma.01G033900,Glyma.01G034300,Glyma.01G034600,Glyma.01G034900,Glyma.01G035100,Glyma.01G037600,Glyma.01G037900,Glyma.01G038500,Glyma.01G039800,Glyma.01G041400,Glyma.01G042100,Glyma.01G044200,Glyma.01G045400,Glyma.01G045800,Glyma.01G046000,Glyma.01G046500,Glyma.01G048500,Glyma.01G053300,Glyma.01G057500,Glyma.01G058500,Glyma.01G058600,Glyma.01G059200,Glyma.01G061100,Glyma.01G067600,Glyma.01G068800,Glyma.01G071700,Glyma.01G077100,Glyma.01G077700,Glyma.01G078000,Glyma.01G081600,Glyma.01G083700,Glyma.01G084800,Glyma.01G087800,Glyma.01G091800,Glyma.01G092900,Glyma.01G102400,Glyma.01G108000,Glyma.01G109200,Glyma.01G109800,Glyma.01G110300,Glyma.01G110400,Glyma.01G112400,Glyma.01G112500,Glyma.01G113000,Glyma.01G113200,Glyma.01G113400,Glyma.01G114000,Glyma.01G115900,Glyma.01G118350,Glyma.01G118800,Glyma.01G118900,Glyma.01G119500,Glyma.01G121700,Glyma.01G124802,Glyma.01G125000,Glyma.01G125200,Glyma.01G125800,Glyma.01G125900,Glyma.01G127500,Glyma.01G133300,Glyma.01G133400,Glyma.01G134600,Glyma.01G139100,Glyma.01G142300,Glyma.01G146500,Glyma.01G147500,Glyma.01G148800,Glyma.01G149300,Glyma.01G150200,Glyma.01G150700,Glyma.01G152900,Glyma.01G153300,Glyma.01G153500,Glyma.01G154400,Glyma.01G154700,Glyma.01G156000,Glyma.01G156200,Glyma.01G156700,Glyma.01G157400,Glyma.01G157500,Glyma.01G157700,Glyma.01G157900,Glyma.01G159400,Glyma.01G161100,Glyma.01G161400,Glyma.01G162900,Glyma.01G163200,Glyma.01G163600,Glyma.01G164000,Glyma.01G164800,Glyma.01G168100,Glyma.01G169100,Glyma.01G169200,Glyma.01G171400,Glyma.01G171800,Glyma.01G174000,Glyma.01G175000,Glyma.01G175200,Glyma.01G175500,Glyma.01G178500,Glyma.01G178700,Glyma.01G180700,Glyma.01G180800,Glyma.01G182400,Glyma.01G187300,Glyma.01G189000,Glyma.01G189200,Glyma.01G191600,Glyma.01G193200,Glyma.01G193600,Glyma.01G193700,Glyma.01G195000,Glyma.01G195600,Glyma.01G197600,Glyma.01G197800,Glyma.01G200100,Glyma.01G205200,Glyma.01G206400,Glyma.01G206500,Glyma.01G207800,Glyma.01G208200,Glyma.01G208700,Glyma.01G209800,Glyma.01G211000,Glyma.01G211900,Glyma.01G213000,Glyma.01G213300,Glyma.01G213400,Glyma.01G213600,Glyma.01G214300,Glyma.01G216600,Glyma.01G218600,Glyma.01G219001,Glyma.01G219100,Glyma.01G220600,Glyma.01G223500,Glyma.01G224000,Glyma.01G224400,Glyma.01G230400,Glyma.01G238800,Glyma.01G240800,Glyma.01G241000,Glyma.01G241500,Glyma.01G242800,Glyma.01G243100,Glyma.01G245500,Glyma.02G000400,Glyma.02G001500,Glyma.02G002000,Glyma.02G002900,Glyma.02G003700,Glyma.02G007600,Glyma.02G008000,Glyma.02G010600,Glyma.02G011600,Glyma.02G012400,Glyma.02G013000,Glyma.02G015300,Glyma.02G018000,Glyma.02G022200,Glyma.02G022700,Glyma.02G025000,Glyma.02G026500,Glyma.02G026900,Glyma.02G030900,Glyma.02G031000,Glyma.02G031100,Glyma.02G031200,Glyma.02G031600,Glyma.02G031700,Glyma.02G031800,Glyma.02G031900,Glyma.02G032600,Glyma.02G034051,Glyma.02G035300,Glyma.02G036500,Glyma.02G036700,Glyma.02G038601,Glyma.02G038800,Glyma.02G040700,Glyma.02G044600,Glyma.02G044700,Glyma.02G045800,Glyma.02G047200,Glyma.02G050300,Glyma.02G050700,Glyma.02G051600,Glyma.02G052000,Glyma.02G053600,Glyma.02G056200,Glyma.02G058000,Glyma.02G059100,Glyma.02G059200,Glyma.02G059300,Glyma.02G059700,Glyma.02G061000,Glyma.02G061100,Glyma.02G061700,Glyma.02G063700,Glyma.02G063802,Glyma.02G063900,Glyma.02G064700,Glyma.02G064800,Glyma.02G065400,Glyma.02G066400,Glyma.02G066500,Glyma.02G066600,Glyma.02G068000,Glyma.02G069700,Glyma.02G072600,Glyma.02G073600,Glyma.02G073700,Glyma.02G075100,Glyma.02G075300,Glyma.02G075600,Glyma.02G076100,Glyma.02G079100,Glyma.02G079400,Glyma.02G080800,Glyma.02G080900,Glyma.02G081100,Glyma.02G081200,Glyma.02G081900,Glyma.02G082500,Glyma.02G087000,Glyma.02G088700,Glyma.02G090000,Glyma.02G092500,Glyma.02G094800,Glyma.02G095500,Glyma.02G097100,Glyma.02G097400,Glyma.02G097700,Glyma.02G099900,Glyma.02G100300,Glyma.02G100400,Glyma.02G101300,Glyma.02G102600,Glyma.02G105400,Glyma.02G106100,Glyma.02G106300,Glyma.02G106700,Glyma.02G107700,Glyma.02G108100,Glyma.02G109700,Glyma.02G110800,Glyma.02G111400,Glyma.02G111500,Glyma.02G111800,Glyma.02G115600,Glyma.02G116300,Glyma.02G119600,Glyma.02G122000,Glyma.02G124100,Glyma.02G125400,Glyma.02G126800,Glyma.02G127800,Glyma.02G129300,Glyma.02G129500,Glyma.02G130200,Glyma.02G130600,Glyma.02G131900,Glyma.02G137500,Glyma.02G137700,Glyma.02G139500,Glyma.02G140100,Glyma.02G141400,Glyma.02G141600,Glyma.02G141700,Glyma.02G143700,Glyma.02G145100,Glyma.02G147400,Glyma.02G147900,Glyma.02G150600,Glyma.02G153800,Glyma.02G158350,Glyma.02G159900,Glyma.02G161100,Glyma.02G163200,Glyma.02G166300,Glyma.02G166500,Glyma.02G168000,Glyma.02G172200,Glyma.02G176700,Glyma.02G179100,Glyma.02G181800,Glyma.02G184100,Glyma.02G184800,Glyma.02G186100,Glyma.02G188300,Glyma.02G189600,Glyma.02G190000,Glyma.02G195300,Glyma.02G195400,Glyma.02G196000,Glyma.02G197000,Glyma.02G197600,Glyma.02G197800,Glyma.02G200600,Glyma.02G201600,Glyma.02G203100,Glyma.02G203600,Glyma.02G205102,Glyma.02G205800,Glyma.02G206200,Glyma.02G207700,Glyma.02G208000,Glyma.02G209100,Glyma.02G209400,Glyma.02G210400,Glyma.02G211500,Glyma.02G211700,Glyma.02G213400,Glyma.02G214700,Glyma.02G217900,Glyma.02G218600,Glyma.02G221600,Glyma.02G221900,Glyma.02G222200,Glyma.02G222300,Glyma.02G225300,Glyma.02G226500,Glyma.02G228500,Glyma.02G229500,Glyma.02G231200,Glyma.02G237000,Glyma.02G238300,Glyma.02G239100,Glyma.02G242700,Glyma.02G243400,Glyma.02G243700,Glyma.02G244400,Glyma.02G245200,Glyma.02G251900,Glyma.02G253300,Glyma.02G255000,Glyma.02G255100,Glyma.02G255800,Glyma.02G256000,Glyma.02G256800,Glyma.02G257300,Glyma.02G257400,Glyma.02G258000,Glyma.02G258800,Glyma.02G260300,Glyma.02G261400,Glyma.02G262100,Glyma.02G263300,Glyma.02G264800,Glyma.02G268700,Glyma.02G269300,Glyma.02G269600,Glyma.02G269700,Glyma.02G273300,Glyma.02G274400,Glyma.02G279600,Glyma.02G280700,Glyma.02G280800,Glyma.02G281100,Glyma.02G282400,Glyma.02G286000,Glyma.02G287600,Glyma.02G288600,Glyma.02G291600,Glyma.02G295900,Glyma.02G296700,Glyma.02G298200,Glyma.02G298500,Glyma.02G299400,Glyma.02G300300,Glyma.02G301200,Glyma.02G302100,Glyma.02G302600,Glyma.02G303400,Glyma.02G303500,Glyma.02G305400,Glyma.02G305900,Glyma.02G306800,Glyma.02G309500,Glyma.02G311700,Glyma.02G312000,Glyma.03G002500,Glyma.03G002800,Glyma.03G002900,Glyma.03G003000,Glyma.03G003100,Glyma.03G005200,Glyma.03G005300,Glyma.03G005600,Glyma.03G005800,Glyma.03G006900,Glyma.03G008200,Glyma.03G008300,Glyma.03G014000,Glyma.03G019700,Glyma.03G020700,Glyma.03G020800,Glyma.03G021200,Glyma.03G028200,Glyma.03G029900,Glyma.03G030600,Glyma.03G030800,Glyma.03G030900,Glyma.03G031000,Glyma.03G034100,Glyma.03G034200,Glyma.03G044200,Glyma.03G049300,Glyma.03G049600,Glyma.03G049800,Glyma.03G055900,Glyma.03G056100,Glyma.03G056200,Glyma.03G059200,Glyma.03G060300,Glyma.03G063600,Glyma.03G063900,Glyma.03G064400,Glyma.03G066500,Glyma.03G067100,Glyma.03G068600,Glyma.03G069300,Glyma.03G072100,Glyma.03G073714,Glyma.03G073768,Glyma.03G074900,Glyma.03G076000,Glyma.03G076100,Glyma.03G077800,Glyma.03G078300,Glyma.03G078600,Glyma.03G078700,Glyma.03G079500,Glyma.03G079800,Glyma.03G080100,Glyma.03G084600,Glyma.03G094400,Glyma.03G099500,Glyma.03G101000,Glyma.03G108200,Glyma.03G115300,Glyma.03G119700,Glyma.03G120200,Glyma.03G122200,Glyma.03G122300,Glyma.03G122500,Glyma.03G123200,Glyma.03G126000,Glyma.03G129200,Glyma.03G133200,Glyma.03G134100,Glyma.03G134200,Glyma.03G136000,Glyma.03G137300,Glyma.03G138400,Glyma.03G139100,Glyma.03G139700,Glyma.03G140700,Glyma.03G141600,Glyma.03G142100,Glyma.03G142500,Glyma.03G142800,Glyma.03G144500,Glyma.03G145700,Glyma.03G145900,Glyma.03G149000,Glyma.03G149200,Glyma.03G151300,Glyma.03G152700,Glyma.03G157700,Glyma.03G159100,Glyma.03G159200,Glyma.03G159400,Glyma.03G160100,Glyma.03G160200,Glyma.03G160300,Glyma.03G162100,Glyma.03G162800,Glyma.03G164300,Glyma.03G164400,Glyma.03G165500,Glyma.03G165800,Glyma.03G166300,Glyma.03G167800,Glyma.03G168000,Glyma.03G169200,Glyma.03G171500,Glyma.03G171600,Glyma.03G172900,Glyma.03G174400,Glyma.03G174500,Glyma.03G175000,Glyma.03G177600,Glyma.03G178300,Glyma.03G179200,Glyma.03G181400,Glyma.03G183600,Glyma.03G185900,Glyma.03G187700,Glyma.03G188700,Glyma.03G189100,Glyma.03G189800,Glyma.03G190200,Glyma.03G191300,Glyma.03G191900,Glyma.03G192800,Glyma.03G193500,Glyma.03G201000,Glyma.03G201100,Glyma.03G201200,Glyma.03G201302,Glyma.03G201500,Glyma.03G201550,Glyma.03G201600,Glyma.03G204800,Glyma.03G205700,Glyma.03G205900,Glyma.03G206200,Glyma.03G207000,Glyma.03G212900,Glyma.03G214700,Glyma.03G216700,Glyma.03G216800,Glyma.03G217100,Glyma.03G217500,Glyma.03G217600,Glyma.03G221100,Glyma.03G222300,Glyma.03G223900,Glyma.03G224100,Glyma.03G224600,Glyma.03G226700,Glyma.03G226800,Glyma.03G227500,Glyma.03G228800,Glyma.03G236300,Glyma.03G236400,Glyma.03G237400,Glyma.03G239500,Glyma.03G239600,Glyma.03G239900,Glyma.03G241000,Glyma.03G241500,Glyma.03G242300,Glyma.03G247200,Glyma.03G249500,Glyma.03G251700,Glyma.03G253600,Glyma.03G255600,Glyma.03G257000,Glyma.03G257500,Glyma.03G259300,Glyma.03G260300,Glyma.03G261500,Glyma.03G262300,Glyma.03G262700,Glyma.03G262750,Glyma.03G263000,Glyma.04G000300,Glyma.04G002400,Glyma.04G003200,Glyma.04G004500,Glyma.04G004800,Glyma.04G005200,Glyma.04G012800,Glyma.04G012900,Glyma.04G015000,Glyma.04G015100,Glyma.04G015600,Glyma.04G016000,Glyma.04G018300,Glyma.04G019200,Glyma.04G019250,Glyma.04G021200,Glyma.04G026700,Glyma.04G027300,Glyma.04G027800,Glyma.04G034400,Glyma.04G034600,Glyma.04G035100,Glyma.04G035900,Glyma.04G036000,Glyma.04G040600,Glyma.04G041400,Glyma.04G042400,Glyma.04G044000,Glyma.04G048100,Glyma.04G049700,Glyma.04G051800,Glyma.04G052100,Glyma.04G052300,Glyma.04G052700,Glyma.04G055200,Glyma.04G055400,Glyma.04G056000,Glyma.04G056067,Glyma.04G057800,Glyma.04G058300,Glyma.04G058800,Glyma.04G059500,Glyma.04G059800,Glyma.04G060700,Glyma.04G063100,Glyma.04G063500,Glyma.04G063800,Glyma.04G066000,Glyma.04G066700,Glyma.04G067900,Glyma.04G069500,Glyma.04G071800,Glyma.04G073000,Glyma.04G076432,Glyma.04G076500,Glyma.04G076600,Glyma.04G082100,Glyma.04G082700,Glyma.04G083200,Glyma.04G083800,Glyma.04G085200,Glyma.04G086700,Glyma.04G088200,Glyma.04G088700,Glyma.04G088800,Glyma.04G089000,Glyma.04G089300,Glyma.04G090000,Glyma.04G092100,Glyma.04G094100,Glyma.04G095000,Glyma.04G097500,Glyma.04G097900,Glyma.04G098100,Glyma.04G099300,Glyma.04G100700,Glyma.04G102200,Glyma.04G102600,Glyma.04G102700,Glyma.04G102800,Glyma.04G110400,Glyma.04G110900,Glyma.04G111600,Glyma.04G112100,Glyma.04G112800,Glyma.04G121000,Glyma.04G123700,Glyma.04G123800,Glyma.04G124800,Glyma.04G126500,Glyma.04G127100,Glyma.04G128100,Glyma.04G129200,Glyma.04G132400,Glyma.04G142700,Glyma.04G144900,Glyma.04G147100,Glyma.04G148100,Glyma.04G149300,Glyma.04G153500,Glyma.04G153700,Glyma.04G155400,Glyma.04G157200,Glyma.04G157800,Glyma.04G158100,Glyma.04G158600,Glyma.04G164400,Glyma.04G165400,Glyma.04G166600,Glyma.04G167300,Glyma.04G167400,Glyma.04G167900,Glyma.04G169500,Glyma.04G171200,Glyma.04G174700,Glyma.04G176600,Glyma.04G180000,Glyma.04G181900,Glyma.04G184000,Glyma.04G189700,Glyma.04G194500,Glyma.04G196800,Glyma.04G198600,Glyma.04G198700,Glyma.04G202400,Glyma.04G202800,Glyma.04G202900,Glyma.04G203200,Glyma.04G205300,Glyma.04G207800,Glyma.04G209100,Glyma.04G209800,Glyma.04G211300,Glyma.04G212800,Glyma.04G213800,Glyma.04G214400,Glyma.04G215600,Glyma.04G217200,Glyma.04G220000,Glyma.04G220200,Glyma.04G220800,Glyma.04G221600,Glyma.04G222300,Glyma.04G222800,Glyma.04G223800,Glyma.04G224200,Glyma.04G224800,Glyma.04G224850,Glyma.04G226800,Glyma.04G230500,Glyma.04G231800,Glyma.04G232200,Glyma.04G233000,Glyma.04G233600,Glyma.04G233900,Glyma.04G236200,Glyma.04G237400,Glyma.04G238100,Glyma.04G238600,Glyma.04G239000,Glyma.04G239700,Glyma.04G240000,Glyma.04G240100,Glyma.04G240700,Glyma.04G243900,Glyma.04G246400,Glyma.04G249700,Glyma.04G250000,Glyma.04G250600,Glyma.04G250900,Glyma.04G251000,Glyma.04G252300,Glyma.04G254100,Glyma.04G255400,Glyma.04G255800,Glyma.04G256700,Glyma.05G001700,Glyma.05G003200,Glyma.05G003500,Glyma.05G005100,Glyma.05G006800,Glyma.05G010200,Glyma.05G010600,Glyma.05G011600,Glyma.05G011700,Glyma.05G011900,Glyma.05G015400,Glyma.05G017900,Glyma.05G018500,Glyma.05G021100,Glyma.05G021800,Glyma.05G021900,Glyma.05G022100,Glyma.05G022900,Glyma.05G023100,Glyma.05G024000,Glyma.05G025400,Glyma.05G027700,Glyma.05G028500,Glyma.05G029700,Glyma.05G030100,Glyma.05G030600,Glyma.05G030700,Glyma.05G031400,Glyma.05G035000,Glyma.05G035600,Glyma.05G035800,Glyma.05G037000,Glyma.05G038300,Glyma.05G039900,Glyma.05G040400,Glyma.05G041300,Glyma.05G042500,Glyma.05G042600,Glyma.05G042800,Glyma.05G043100,Glyma.05G045000,Glyma.05G048800,Glyma.05G049700,Glyma.05G051300,Glyma.05G052700,Glyma.05G053300,Glyma.05G054000,Glyma.05G054100,Glyma.05G054700,Glyma.05G056300,Glyma.05G057000,Glyma.05G057500,Glyma.05G057700,Glyma.05G057800,Glyma.05G058700,Glyma.05G059300,Glyma.05G064700,Glyma.05G066100,Glyma.05G066600,Glyma.05G070000,Glyma.05G074900,Glyma.05G075800,Glyma.05G079100,Glyma.05G085500,Glyma.05G085700,Glyma.05G089200,Glyma.05G097400,Glyma.05G097800,Glyma.05G099900,Glyma.05G100000,Glyma.05G101700,Glyma.05G104400,Glyma.05G105100,Glyma.05G109800,Glyma.05G110400,Glyma.05G116900,Glyma.05G118500,Glyma.05G119000,Glyma.05G119600,Glyma.05G121900,Glyma.05G126000,Glyma.05G126400,Glyma.05G126500,Glyma.05G127700,Glyma.05G128000,Glyma.05G130200,Glyma.05G131800,Glyma.05G132000,Glyma.05G132900,Glyma.05G136200,Glyma.05G136300,Glyma.05G136900,Glyma.05G137400,Glyma.05G139500,Glyma.05G139800,Glyma.05G142400,Glyma.05G142500,Glyma.05G144000,Glyma.05G144400,Glyma.05G145000,Glyma.05G146400,Glyma.05G147100,Glyma.05G150800,Glyma.05G152300,Glyma.05G155500,Glyma.05G156300,Glyma.05G158800,Glyma.05G159966,Glyma.05G162500,Glyma.05G162600,Glyma.05G162700,Glyma.05G162800,Glyma.05G164700,Glyma.05G167300,Glyma.05G168500,Glyma.05G168802,Glyma.05G169500,Glyma.05G170300,Glyma.05G172300,Glyma.05G175400,Glyma.05G178900,Glyma.05G182800,Glyma.05G183100,Glyma.05G185200,Glyma.05G187900,Glyma.05G188900,Glyma.05G190200,Glyma.05G192700,Glyma.05G194600,Glyma.05G195500,Glyma.05G196100,Glyma.05G196400,Glyma.05G197900,Glyma.05G198700,Glyma.05G199900,Glyma.05G202500,Glyma.05G202700,Glyma.05G203300,Glyma.05G205600,Glyma.05G206300,Glyma.05G208700,Glyma.05G208900,Glyma.05G208941,Glyma.05G208981,Glyma.05G210900,Glyma.05G214300,Glyma.05G215300,Glyma.05G221700,Glyma.05G222500,Glyma.05G225500,Glyma.05G226600,Glyma.05G228200,Glyma.05G228400,Glyma.05G233200,Glyma.05G235200,Glyma.05G236300,Glyma.05G237100,Glyma.05G237500,Glyma.05G238600,Glyma.05G241600,Glyma.05G243500,Glyma.05G246200,Glyma.05G247300,Glyma.05G247500,Glyma.06G000200,Glyma.06G000800,Glyma.06G002000,Glyma.06G003200,Glyma.06G011900,Glyma.06G012500,Glyma.06G012700,Glyma.06G012800,Glyma.06G015000,Glyma.06G015100,Glyma.06G015200,Glyma.06G017700,Glyma.06G018600,Glyma.06G019500,Glyma.06G021400,Glyma.06G028000,Glyma.06G032200,Glyma.06G034600,Glyma.06G035000,Glyma.06G035900,Glyma.06G036100,Glyma.06G039700,Glyma.06G041500,Glyma.06G044200,Glyma.06G048100,Glyma.06G049400,Glyma.06G049500,Glyma.06G050200,Glyma.06G052500,Glyma.06G052900,Glyma.06G053100,Glyma.06G056200,Glyma.06G056300,Glyma.06G056400,Glyma.06G058500,Glyma.06G059500,Glyma.06G060000,Glyma.06G064400,Glyma.06G064700,Glyma.06G065000,Glyma.06G066500,Glyma.06G067400,Glyma.06G067600,Glyma.06G068100,Glyma.06G071200,Glyma.06G074100,Glyma.06G077300,Glyma.06G077600,Glyma.06G077700,Glyma.06G077800,Glyma.06G082000,Glyma.06G084600,Glyma.06G085200,Glyma.06G085300,Glyma.06G086800,Glyma.06G088200,Glyma.06G088400,Glyma.06G089400,Glyma.06G090200,Glyma.06G090700,Glyma.06G090800,Glyma.06G091900,Glyma.06G095900,Glyma.06G096000,Glyma.06G096100,Glyma.06G098600,Glyma.06G098800,Glyma.06G099800,Glyma.06G101200,Glyma.06G102500,Glyma.06G102800,Glyma.06G106200,Glyma.06G108100,Glyma.06G110200,Glyma.06G110700,Glyma.06G111702,Glyma.06G111900,Glyma.06G112100,Glyma.06G112200,Glyma.06G112800,Glyma.06G113200,Glyma.06G114400,Glyma.06G115800,Glyma.06G116300,Glyma.06G116400,Glyma.06G119300,Glyma.06G119400,Glyma.06G122700,Glyma.06G123100,Glyma.06G123200,Glyma.06G123900,Glyma.06G124200,Glyma.06G124700,Glyma.06G125200,Glyma.06G125800,Glyma.06G126000,Glyma.06G126600,Glyma.06G127300,Glyma.06G128500,Glyma.06G130900,Glyma.06G131200,Glyma.06G131900,Glyma.06G132700,Glyma.06G133000,Glyma.06G133300,Glyma.06G134700,Glyma.06G138100,Glyma.06G140000,Glyma.06G140600,Glyma.06G141100,Glyma.06G142500,Glyma.06G143100,Glyma.06G143800,Glyma.06G145100,Glyma.06G145500,Glyma.06G145700,Glyma.06G147600,Glyma.06G148600,Glyma.06G149500,Glyma.06G150400,Glyma.06G151900,Glyma.06G152500,Glyma.06G153600,Glyma.06G153900,Glyma.06G154800,Glyma.06G155500,Glyma.06G156600,Glyma.06G158200,Glyma.06G162600,Glyma.06G162700,Glyma.06G166700,Glyma.06G166800,Glyma.06G167000,Glyma.06G169000,Glyma.06G171500,Glyma.06G171700,Glyma.06G175100,Glyma.06G176100,Glyma.06G176200,Glyma.06G181600,Glyma.06G181900,Glyma.06G183300,Glyma.06G184800,Glyma.06G189900,Glyma.06G190000,Glyma.06G191300,Glyma.06G191400,Glyma.06G192700,Glyma.06G193900,Glyma.06G194900,Glyma.06G195200,Glyma.06G195900,Glyma.06G196400,Glyma.06G197600,Glyma.06G200100,Glyma.06G206600,Glyma.06G211600,Glyma.06G214800,Glyma.06G217000,Glyma.06G217200,Glyma.06G217900,Glyma.06G218500,Glyma.06G218900,Glyma.06G221300,Glyma.06G221400,Glyma.06G221600,Glyma.06G222700,Glyma.06G223600,Glyma.06G223700,Glyma.06G225400,Glyma.06G225500,Glyma.06G226700,Glyma.06G230600,Glyma.06G231300,Glyma.06G238500,Glyma.06G238700,Glyma.06G240700,Glyma.06G245100,Glyma.06G253700,Glyma.06G255900,Glyma.06G257702,Glyma.06G264000,Glyma.06G266000,Glyma.06G266900,Glyma.06G268467,Glyma.06G270200,Glyma.06G271200,Glyma.06G271600,Glyma.06G283800,Glyma.06G284600,Glyma.06G286400,Glyma.06G289900,Glyma.06G293400,Glyma.06G295200,Glyma.06G297300,Glyma.06G299100,Glyma.06G300600,Glyma.06G306000,Glyma.06G307500,Glyma.06G308200,Glyma.06G309000,Glyma.06G310700,Glyma.06G312300,Glyma.06G313500,Glyma.06G313600,Glyma.06G313700,Glyma.06G315100,Glyma.06G315466,Glyma.06G317100,Glyma.06G317500,Glyma.06G317800,Glyma.06G317900,Glyma.06G318500,Glyma.06G320600,Glyma.06G321900,Glyma.06G323800,Glyma.06G324300,Glyma.06G325402,Glyma.07G000300,Glyma.07G000800,Glyma.07G001800,Glyma.07G001900,Glyma.07G003800,Glyma.07G004200,Glyma.07G004300,Glyma.07G006500,Glyma.07G009800,Glyma.07G010200,Glyma.07G011000,Glyma.07G011600,Glyma.07G015300,Glyma.07G018000,Glyma.07G019300,Glyma.07G019400,Glyma.07G019700,Glyma.07G020500,Glyma.07G022300,Glyma.07G023600,Glyma.07G028500,Glyma.07G029800,Glyma.07G030000,Glyma.07G033100,Glyma.07G035900,Glyma.07G039800,Glyma.07G041000,Glyma.07G041300,Glyma.07G041700,Glyma.07G046400,Glyma.07G046600,Glyma.07G047200,Glyma.07G047600,Glyma.07G047900,Glyma.07G048100,Glyma.07G049000,Glyma.07G052400,Glyma.07G052700,Glyma.07G053100,Glyma.07G055800,Glyma.07G056400,Glyma.07G057200,Glyma.07G059200,Glyma.07G060700,Glyma.07G066000,Glyma.07G066300,Glyma.07G066900,Glyma.07G067332,Glyma.07G067400,Glyma.07G068000,Glyma.07G069600,Glyma.07G069700,Glyma.07G069900,Glyma.07G071900,Glyma.07G072500,Glyma.07G073700,Glyma.07G077000,Glyma.07G077400,Glyma.07G078800,Glyma.07G080700,Glyma.07G081600,Glyma.07G082600,Glyma.07G083000,Glyma.07G084700,Glyma.07G085600,Glyma.07G085700,Glyma.07G088200,Glyma.07G089800,Glyma.07G090000,Glyma.07G090300,Glyma.07G093000,Glyma.07G094500,Glyma.07G095000,Glyma.07G095100,Glyma.07G095200,Glyma.07G095301,Glyma.07G095800,Glyma.07G095900,Glyma.07G099900,Glyma.07G102500,Glyma.07G103500,Glyma.07G103700,Glyma.07G103800,Glyma.07G103900,Glyma.07G108200,Glyma.07G108400,Glyma.07G110900,Glyma.07G121900,Glyma.07G123100,Glyma.07G124300,Glyma.07G124500,Glyma.07G126200,Glyma.07G127100,Glyma.07G128500,Glyma.07G129100,Glyma.07G129700,Glyma.07G130700,Glyma.07G131100,Glyma.07G135300,Glyma.07G135400,Glyma.07G138300,Glyma.07G139100,Glyma.07G141600,Glyma.07G142000,Glyma.07G144200,Glyma.07G144400,Glyma.07G144700,Glyma.07G145900,Glyma.07G147000,Glyma.07G147800,Glyma.07G149600,Glyma.07G151700,Glyma.07G152300,Glyma.07G153800,Glyma.07G154100,Glyma.07G155600,Glyma.07G156000,Glyma.07G156100,Glyma.07G157800,Glyma.07G161300,Glyma.07G163600,Glyma.07G164600,Glyma.07G166400,Glyma.07G166700,Glyma.07G173000,Glyma.07G173100,Glyma.07G173700,Glyma.07G181800,Glyma.07G183700,Glyma.07G183900,Glyma.07G184600,Glyma.07G184800,Glyma.07G185200,Glyma.07G185500,Glyma.07G186600,Glyma.07G188800,Glyma.07G189500,Glyma.07G191600,Glyma.07G191900,Glyma.07G192200,Glyma.07G193700,Glyma.07G201300,Glyma.07G201600,Glyma.07G202300,Glyma.07G203700,Glyma.07G205200,Glyma.07G206000,Glyma.07G207700,Glyma.07G207902,Glyma.07G212500,Glyma.07G212700,Glyma.07G212900,Glyma.07G217900,Glyma.07G218200,Glyma.07G218800,Glyma.07G218900,Glyma.07G219200,Glyma.07G222700,Glyma.07G223000,Glyma.07G225600,Glyma.07G226100,Glyma.07G226400,Glyma.07G226500,Glyma.07G227700,Glyma.07G231500,Glyma.07G231900,Glyma.07G232500,Glyma.07G233900,Glyma.07G237000,Glyma.07G242500,Glyma.07G245400,Glyma.07G248600,Glyma.07G248700,Glyma.07G251200,Glyma.07G251300,Glyma.07G251900,Glyma.07G253300,Glyma.07G253600,Glyma.07G257900,Glyma.07G259300,Glyma.07G260802,Glyma.07G262500,Glyma.07G263300,Glyma.07G265100,Glyma.07G265900,Glyma.07G266300,Glyma.07G266800,Glyma.07G267800,Glyma.07G269900,Glyma.07G270400,Glyma.07G270700,Glyma.07G270800,Glyma.07G272600,Glyma.07G273300,Glyma.08G000800,Glyma.08G001200,Glyma.08G003100,Glyma.08G004200,Glyma.08G005200,Glyma.08G005900,Glyma.08G007400,Glyma.08G009800,Glyma.08G010000,Glyma.08G012500,Glyma.08G013200,Glyma.08G013600,Glyma.08G015300,Glyma.08G015600,Glyma.08G015650,Glyma.08G017300,Glyma.08G018900,Glyma.08G020800,Glyma.08G021500,Glyma.08G023900,Glyma.08G028200,Glyma.08G029100,Glyma.08G040700,Glyma.08G041800,Glyma.08G042600,Glyma.08G044300,Glyma.08G045000,Glyma.08G045700,Glyma.08G047500,Glyma.08G049000,Glyma.08G053300,Glyma.08G054700,Glyma.08G055700,Glyma.08G056100,Glyma.08G060500,Glyma.08G060800,Glyma.08G061000,Glyma.08G061900,Glyma.08G062600,Glyma.08G062700,Glyma.08G062800,Glyma.08G062900,Glyma.08G063400,Glyma.08G064300,Glyma.08G064500,Glyma.08G064600,Glyma.08G064800,Glyma.08G065800,Glyma.08G065900,Glyma.08G066100,Glyma.08G066200,Glyma.08G066700,Glyma.08G070100,Glyma.08G070600,Glyma.08G070700,Glyma.08G070800,Glyma.08G070967,Glyma.08G071100,Glyma.08G072200,Glyma.08G072400,Glyma.08G073600,Glyma.08G074000,Glyma.08G074500,Glyma.08G082200,Glyma.08G082500,Glyma.08G082900,Glyma.08G085000,Glyma.08G085800,Glyma.08G086300,Glyma.08G086600,Glyma.08G087300,Glyma.08G088100,Glyma.08G088400,Glyma.08G088500,Glyma.08G091900,Glyma.08G092000,Glyma.08G092200,Glyma.08G093100,Glyma.08G094400,Glyma.08G094800,Glyma.08G094900,Glyma.08G098400,Glyma.08G098500,Glyma.08G100300,Glyma.08G100800,Glyma.08G101500,Glyma.08G104100,Glyma.08G104600,Glyma.08G105000,Glyma.08G117100,Glyma.08G117500,Glyma.08G117700,Glyma.08G119300,Glyma.08G120302,Glyma.08G120500,Glyma.08G122167,Glyma.08G122233,Glyma.08G125000,Glyma.08G125100,Glyma.08G126900,Glyma.08G127400,Glyma.08G129300,Glyma.08G135300,Glyma.08G138600,Glyma.08G140400,Glyma.08G140500,Glyma.08G140600,Glyma.08G140900,Glyma.08G141300,Glyma.08G143100,Glyma.08G145100,Glyma.08G146100,Glyma.08G146600,Glyma.08G154900,Glyma.08G157200,Glyma.08G157400,Glyma.08G158600,Glyma.08G160900,Glyma.08G164400,Glyma.08G164800,Glyma.08G171100,Glyma.08G174500,Glyma.08G177000,Glyma.08G177400,Glyma.08G179100,Glyma.08G180000,Glyma.08G180400,Glyma.08G180800,Glyma.08G181900,Glyma.08G182900,Glyma.08G184400,Glyma.08G184900,Glyma.08G185600,Glyma.08G187400,Glyma.08G187600,Glyma.08G193000,Glyma.08G193900,Glyma.08G194600,Glyma.08G194700,Glyma.08G196700,Glyma.08G198900,Glyma.08G203000,Glyma.08G204000,Glyma.08G204500,Glyma.08G204600,Glyma.08G204800,Glyma.08G207100,Glyma.08G208700,Glyma.08G212900,Glyma.08G213100,Glyma.08G214300,Glyma.08G217400,Glyma.08G218200,Glyma.08G218900,Glyma.08G222200,Glyma.08G222300,Glyma.08G222800,Glyma.08G224000,Glyma.08G224200,Glyma.08G225000,Glyma.08G225500,Glyma.08G226400,Glyma.08G228800,Glyma.08G229100,Glyma.08G231100,Glyma.08G234600,Glyma.08G235800,Glyma.08G235900,Glyma.08G238100,Glyma.08G238400,Glyma.08G238600,Glyma.08G239300,Glyma.08G241600,Glyma.08G242500,Glyma.08G243600,Glyma.08G247800,Glyma.08G248900,Glyma.08G249200,Glyma.08G249600,Glyma.08G251100,Glyma.08G252600,Glyma.08G252700,Glyma.08G252900,Glyma.08G253100,Glyma.08G254800,Glyma.08G254900,Glyma.08G255300,Glyma.08G256200,Glyma.08G257700,Glyma.08G265967,Glyma.08G266100,Glyma.08G267700,Glyma.08G269700,Glyma.08G270300,Glyma.08G270900,Glyma.08G271100,Glyma.08G273600,Glyma.08G274800,Glyma.08G279700,Glyma.08G280300,Glyma.08G282100,Glyma.08G283300,Glyma.08G284100,Glyma.08G288500,Glyma.08G290300,Glyma.08G292600,Glyma.08G293200,Glyma.08G293900,Glyma.08G294300,Glyma.08G297400,Glyma.08G298500,Glyma.08G299300,Glyma.08G299900,Glyma.08G302900,Glyma.08G304100,Glyma.08G304700,Glyma.08G307300,Glyma.08G307400,Glyma.08G308000,Glyma.08G308200,Glyma.08G308700,Glyma.08G309900,Glyma.08G310600,Glyma.08G312400,Glyma.08G314500,Glyma.08G316900,Glyma.08G323600,Glyma.08G324800,Glyma.08G324900,Glyma.08G325400,Glyma.08G326200,Glyma.08G326300,Glyma.08G328400,Glyma.08G328500,Glyma.08G330600,Glyma.08G330700,Glyma.08G331400,Glyma.08G333200,Glyma.08G337000,Glyma.08G339700,Glyma.08G342600,Glyma.08G344000,Glyma.08G345400,Glyma.08G347032,Glyma.08G348000,Glyma.08G350800,Glyma.08G352100,Glyma.08G352200,Glyma.08G352300,Glyma.08G352451,Glyma.08G353600,Glyma.08G354600,Glyma.08G355000,Glyma.08G355200,Glyma.08G355400,Glyma.08G355600,Glyma.08G357200,Glyma.08G361200,Glyma.08G362100,Glyma.08G365000,Glyma.08G365700,Glyma.08G368001,Glyma.09G001100,Glyma.09G001600,Glyma.09G002600,Glyma.09G003100,Glyma.09G003300,Glyma.09G007200,Glyma.09G008500,Glyma.09G009000,Glyma.09G010700,Glyma.09G011200,Glyma.09G012200,Glyma.09G014900,Glyma.09G015700,Glyma.09G017000,Glyma.09G018500,Glyma.09G018600,Glyma.09G018900,Glyma.09G024700,Glyma.09G024900,Glyma.09G026800,Glyma.09G027500,Glyma.09G027600,Glyma.09G028400,Glyma.09G029100,Glyma.09G030300,Glyma.09G031400,Glyma.09G036300,Glyma.09G041000,Glyma.09G042400,Glyma.09G043200,Glyma.09G044800,Glyma.09G045400,Glyma.09G045700,Glyma.09G045800,Glyma.09G047900,Glyma.09G050100,Glyma.09G050600,Glyma.09G051100,Glyma.09G052000,Glyma.09G056300,Glyma.09G060600,Glyma.09G061300,Glyma.09G061700,Glyma.09G062200,Glyma.09G065300,Glyma.09G067900,Glyma.09G070500,Glyma.09G071400,Glyma.09G071500,Glyma.09G073200,Glyma.09G081800,Glyma.09G087700,Glyma.09G090100,Glyma.09G096300,Glyma.09G096500,Glyma.09G096700,Glyma.09G097500,Glyma.09G099900,Glyma.09G102800,Glyma.09G103000,Glyma.09G103500,Glyma.09G110500,Glyma.09G110700,Glyma.09G111900,Glyma.09G115100,Glyma.09G115800,Glyma.09G116300,Glyma.09G116900,Glyma.09G117400,Glyma.09G117900,Glyma.09G119200,Glyma.09G120900,Glyma.09G121700,Glyma.09G122600,Glyma.09G128500,Glyma.09G131900,Glyma.09G132200,Glyma.09G133000,Glyma.09G134100,Glyma.09G134200,Glyma.09G134900,Glyma.09G140300,Glyma.09G140700,Glyma.09G142200,Glyma.09G142500,Glyma.09G142900,Glyma.09G144200,Glyma.09G146800,Glyma.09G147400,Glyma.09G150100,Glyma.09G150200,Glyma.09G150500,Glyma.09G151400,Glyma.09G152300,Glyma.09G154600,Glyma.09G154700,Glyma.09G156800,Glyma.09G157900,Glyma.09G159900,Glyma.09G160000,Glyma.09G161100,Glyma.09G164700,Glyma.09G166400,Glyma.09G168400,Glyma.09G168600,Glyma.09G168700,Glyma.09G169400,Glyma.09G173500,Glyma.09G173800,Glyma.09G176300,Glyma.09G177000,Glyma.09G179000,Glyma.09G180800,Glyma.09G181600,Glyma.09G181960,Glyma.09G182200,Glyma.09G182250,Glyma.09G182600,Glyma.09G182700,Glyma.09G185600,Glyma.09G185900,Glyma.09G186400,Glyma.09G186500,Glyma.09G186700,Glyma.09G186800,Glyma.09G191200,Glyma.09G191300,Glyma.09G192200,Glyma.09G194100,Glyma.09G195000,Glyma.09G195600,Glyma.09G196400,Glyma.09G196700,Glyma.09G196800,Glyma.09G197000,Glyma.09G197100,Glyma.09G197200,Glyma.09G197400,Glyma.09G199100,Glyma.09G199600,Glyma.09G203200,Glyma.09G203800,Glyma.09G203900,Glyma.09G205400,Glyma.09G205600,Glyma.09G206000,Glyma.09G206400,Glyma.09G206800,Glyma.09G208200,Glyma.09G210800,Glyma.09G211000,Glyma.09G212600,Glyma.09G215700,Glyma.09G216400,Glyma.09G216900,Glyma.09G218100,Glyma.09G218600,Glyma.09G223900,Glyma.09G225500,Glyma.09G227100,Glyma.09G230300,Glyma.09G231500,Glyma.09G232600,Glyma.09G237100,Glyma.09G237600,Glyma.09G238000,Glyma.09G238200,Glyma.09G241600,Glyma.09G243400,Glyma.09G243600,Glyma.09G246200,Glyma.09G246300,Glyma.09G247200,Glyma.09G247500,Glyma.09G248100,Glyma.09G250800,Glyma.09G251700,Glyma.09G251800,Glyma.09G253200,Glyma.09G253500,Glyma.09G253600,Glyma.09G255700,Glyma.09G256100,Glyma.09G256800,Glyma.09G259000,Glyma.09G261200,Glyma.09G262000,Glyma.09G263900,Glyma.09G264300,Glyma.09G264900,Glyma.09G265000,Glyma.09G265600,Glyma.09G269000,Glyma.09G269900,Glyma.09G271100,Glyma.09G271800,Glyma.09G272300,Glyma.09G273300,Glyma.09G274600,Glyma.09G281200,Glyma.09G282600,Glyma.09G284000,Glyma.10G000900,Glyma.10G001800,Glyma.10G004800,Glyma.10G005300,Glyma.10G005400,Glyma.10G007400,Glyma.10G008300,Glyma.10G008500,Glyma.10G011000,Glyma.10G013600,Glyma.10G015900,Glyma.10G018000,Glyma.10G018400,Glyma.10G019000,Glyma.10G023400,Glyma.10G026400,Glyma.10G028900,Glyma.10G029400,Glyma.10G030600,Glyma.10G032200,Glyma.10G032400,Glyma.10G032600,Glyma.10G032700,Glyma.10G034800,Glyma.10G035800,Glyma.10G036000,Glyma.10G036800,Glyma.10G039602,Glyma.10G040700,Glyma.10G041300,Glyma.10G041600,Glyma.10G044800,Glyma.10G047100,Glyma.10G047600,Glyma.10G048800,Glyma.10G049900,Glyma.10G052600,Glyma.10G053900,Glyma.10G055000,Glyma.10G057000,Glyma.10G063100,Glyma.10G064200,Glyma.10G064500,Glyma.10G065200,Glyma.10G065600,Glyma.10G069500,Glyma.10G070300,Glyma.10G074900,Glyma.10G079400,Glyma.10G079700,Glyma.10G079900,Glyma.10G081300,Glyma.10G082400,Glyma.10G082500,Glyma.10G086800,Glyma.10G087300,Glyma.10G088000,Glyma.10G088400,Glyma.10G091800,Glyma.10G092200,Glyma.10G093400,Glyma.10G094000,Glyma.10G097600,Glyma.10G098500,Glyma.10G101200,Glyma.10G104100,Glyma.10G109200,Glyma.10G111200,Glyma.10G111800,Glyma.10G120400,Glyma.10G127000,Glyma.10G128800,Glyma.10G132300,Glyma.10G137600,Glyma.10G138100,Glyma.10G138200,Glyma.10G142000,Glyma.10G144000,Glyma.10G144200,Glyma.10G146600,Glyma.10G152200,Glyma.10G154600,Glyma.10G156000,Glyma.10G156200,Glyma.10G156500,Glyma.10G157100,Glyma.10G158400,Glyma.10G161100,Glyma.10G162200,Glyma.10G164800,Glyma.10G167800,Glyma.10G168100,Glyma.10G172900,Glyma.10G174100,Glyma.10G177200,Glyma.10G179400,Glyma.10G180400,Glyma.10G183000,Glyma.10G183300,Glyma.10G183900,Glyma.10G186400,Glyma.10G186500,Glyma.10G187700,Glyma.10G188500,Glyma.10G189000,Glyma.10G190500,Glyma.10G192400,Glyma.10G194600,Glyma.10G200500,Glyma.10G200700,Glyma.10G200800,Glyma.10G201600,Glyma.10G202500,Glyma.10G203000,Glyma.10G203500,Glyma.10G204100,Glyma.10G208800,Glyma.10G209200,Glyma.10G209500,Glyma.10G210400,Glyma.10G212100,Glyma.10G215300,Glyma.10G217300,Glyma.10G217800,Glyma.10G217900,Glyma.10G218800,Glyma.10G219400,Glyma.10G219600,Glyma.10G220700,Glyma.10G221100,Glyma.10G221400,Glyma.10G222600,Glyma.10G222900,Glyma.10G225900,Glyma.10G227400,Glyma.10G228900,Glyma.10G229300,Glyma.10G229800,Glyma.10G231200,Glyma.10G231700,Glyma.10G232600,Glyma.10G234600,Glyma.10G234700,Glyma.10G236500,Glyma.10G238200,Glyma.10G239000,Glyma.10G241500,Glyma.10G241700,Glyma.10G242300,Glyma.10G243800,Glyma.10G247100,Glyma.10G249500,Glyma.10G252700,Glyma.10G252900,Glyma.10G253000,Glyma.10G253100,Glyma.10G253200,Glyma.10G253300,Glyma.10G253400,Glyma.10G253700,Glyma.10G253800,Glyma.10G254000,Glyma.10G254150,Glyma.10G254300,Glyma.10G258800,Glyma.10G259100,Glyma.10G261600,Glyma.10G262850,Glyma.10G263000,Glyma.10G264600,Glyma.10G264900,Glyma.10G267300,Glyma.10G267600,Glyma.10G267700,Glyma.10G267800,Glyma.10G269700,Glyma.10G270000,Glyma.10G270100,Glyma.10G270600,Glyma.10G271200,Glyma.10G271600,Glyma.10G271701,Glyma.10G271900,Glyma.10G273100,Glyma.10G274400,Glyma.10G277700,Glyma.10G284300,Glyma.10G285100,Glyma.10G289100,Glyma.10G290800,Glyma.10G291900,Glyma.10G293300,Glyma.10G295100,Glyma.10G295300,Glyma.10G296600,Glyma.10G296800,Glyma.10G298100,Glyma.11G000200,Glyma.11G001200,Glyma.11G001500,Glyma.11G004800,Glyma.11G010400,Glyma.11G015800,Glyma.11G019100,Glyma.11G019300,Glyma.11G019900,Glyma.11G020001,Glyma.11G020700,Glyma.11G023200,Glyma.11G024400,Glyma.11G026200,Glyma.11G026300,Glyma.11G028500,Glyma.11G028600,Glyma.11G030000,Glyma.11G032000,Glyma.11G032600,Glyma.11G033500,Glyma.11G034000,Glyma.11G037700,Glyma.11G041100,Glyma.11G042000,Glyma.11G044100,Glyma.11G046100,Glyma.11G048200,Glyma.11G048300,Glyma.11G050200,Glyma.11G051067,Glyma.11G051133,Glyma.11G051500,Glyma.11G051800,Glyma.11G051850,Glyma.11G052801,Glyma.11G053200,Glyma.11G054800,Glyma.11G060100,Glyma.11G061300,Glyma.11G063200,Glyma.11G063500,Glyma.11G063600,Glyma.11G063700,Glyma.11G066500,Glyma.11G067200,Glyma.11G069000,Glyma.11G071600,Glyma.11G071700,Glyma.11G071800,Glyma.11G072800,Glyma.11G074100,Glyma.11G075200,Glyma.11G078300,Glyma.11G079500,Glyma.11G079900,Glyma.11G080500,Glyma.11G080700,Glyma.11G081700,Glyma.11G082700,Glyma.11G085100,Glyma.11G087300,Glyma.11G087500,Glyma.11G087600,Glyma.11G087700,Glyma.11G088000,Glyma.11G088600,Glyma.11G089100,Glyma.11G089500,Glyma.11G089800,Glyma.11G089900,Glyma.11G090000,Glyma.11G090200,Glyma.11G091700,Glyma.11G097000,Glyma.11G100100,Glyma.11G103500,Glyma.11G105000,Glyma.11G105500,Glyma.11G106000,Glyma.11G106300,Glyma.11G107000,Glyma.11G108000,Glyma.11G112000,Glyma.11G112100,Glyma.11G114100,Glyma.11G114200,Glyma.11G118000,Glyma.11G118200,Glyma.11G119500,Glyma.11G120800,Glyma.11G122200,Glyma.11G122600,Glyma.11G125400,Glyma.11G126300,Glyma.11G132200,Glyma.11G134700,Glyma.11G135500,Glyma.11G136200,Glyma.11G137400,Glyma.11G143500,Glyma.11G144800,Glyma.11G145227,Glyma.11G145700,Glyma.11G146500,Glyma.11G150900,Glyma.11G151079,Glyma.11G151800,Glyma.11G152124,Glyma.11G152700,Glyma.11G160484,Glyma.11G161400,Glyma.11G166500,Glyma.11G168428,Glyma.11G169300,Glyma.11G169600,Glyma.11G169900,Glyma.11G171300,Glyma.11G172300,Glyma.11G175800,Glyma.11G175900,Glyma.11G176302,Glyma.11G176311,Glyma.11G179200,Glyma.11G179900,Glyma.11G180700,Glyma.11G181100,Glyma.11G181900,Glyma.11G185700,Glyma.11G189000,Glyma.11G189600,Glyma.11G190400,Glyma.11G199700,Glyma.11G202000,Glyma.11G202700,Glyma.11G202900,Glyma.11G203000,Glyma.11G204500,Glyma.11G204700,Glyma.11G204766,Glyma.11G206100,Glyma.11G206300,Glyma.11G206700,Glyma.11G206900,Glyma.11G207000,Glyma.11G213100,Glyma.11G214700,Glyma.11G217400,Glyma.11G220200,Glyma.11G220900,Glyma.11G222800,Glyma.11G223200,Glyma.11G224500,Glyma.11G226000,Glyma.11G228300,Glyma.11G228900,Glyma.11G230300,Glyma.11G230400,Glyma.11G230500,Glyma.11G230600,Glyma.11G232200,Glyma.11G233100,Glyma.11G233500,Glyma.11G235200,Glyma.11G236600,Glyma.11G238400,Glyma.11G240900,Glyma.11G243400,Glyma.11G245400,Glyma.11G245600,Glyma.11G245700,Glyma.11G246200,Glyma.11G246700,Glyma.11G248300,Glyma.11G249600,Glyma.11G252400,Glyma.11G254500,Glyma.11G254900,Glyma.12G001000,Glyma.12G001700,Glyma.12G001900,Glyma.12G002400,Glyma.12G002500,Glyma.12G003500,Glyma.12G005100,Glyma.12G006200,Glyma.12G006300,Glyma.12G007300,Glyma.12G009700,Glyma.12G012800,Glyma.12G013400,Glyma.12G017100,Glyma.12G017200,Glyma.12G017700,Glyma.12G018200,Glyma.12G019600,Glyma.12G023100,Glyma.12G023900,Glyma.12G028300,Glyma.12G030000,Glyma.12G030400,Glyma.12G030900,Glyma.12G032000,Glyma.12G032300,Glyma.12G032900,Glyma.12G036600,Glyma.12G037000,Glyma.12G038200,Glyma.12G040000,Glyma.12G043400,Glyma.12G043600,Glyma.12G044700,Glyma.12G045700,Glyma.12G045850,Glyma.12G047300,Glyma.12G050900,Glyma.12G051500,Glyma.12G056800,Glyma.12G059900,Glyma.12G061200,Glyma.12G064100,Glyma.12G066800,Glyma.12G067000,Glyma.12G072100,Glyma.12G074900,Glyma.12G075400,Glyma.12G075900,Glyma.12G076800,Glyma.12G077300,Glyma.12G084500,Glyma.12G084600,Glyma.12G085600,Glyma.12G087200,Glyma.12G092000,Glyma.12G093300,Glyma.12G094200,Glyma.12G096600,Glyma.12G098200,Glyma.12G098600,Glyma.12G099300,Glyma.12G103700,Glyma.12G104100,Glyma.12G106600,Glyma.12G108400,Glyma.12G110600,Glyma.12G113100,Glyma.12G114100,Glyma.12G118600,Glyma.12G121400,Glyma.12G122300,Glyma.12G132800,Glyma.12G133400,Glyma.12G133700,Glyma.12G134500,Glyma.12G136100,Glyma.12G136800,Glyma.12G137100,Glyma.12G140200,Glyma.12G143501,Glyma.12G145400,Glyma.12G151500,Glyma.12G152300,Glyma.12G152500,Glyma.12G155300,Glyma.12G155900,Glyma.12G159000,Glyma.12G163062,Glyma.12G163800,Glyma.12G167300,Glyma.12G168000,Glyma.12G170500,Glyma.12G170700,Glyma.12G171300,Glyma.12G172500,Glyma.12G174700,Glyma.12G175300,Glyma.12G176500,Glyma.12G177200,Glyma.12G177300,Glyma.12G178100,Glyma.12G180000,Glyma.12G180700,Glyma.12G181900,Glyma.12G187600,Glyma.12G188100,Glyma.12G191400,Glyma.12G191800,Glyma.12G192000,Glyma.12G194000,Glyma.12G194100,Glyma.12G198100,Glyma.12G198200,Glyma.12G198600,Glyma.12G198800,Glyma.12G199400,Glyma.12G200200,Glyma.12G202000,Glyma.12G202201,Glyma.12G203200,Glyma.12G203900,Glyma.12G204400,Glyma.12G206000,Glyma.12G206800,Glyma.12G207500,Glyma.12G208600,Glyma.12G213100,Glyma.12G214700,Glyma.12G216000,Glyma.12G216400,Glyma.12G219000,Glyma.12G219300,Glyma.12G220400,Glyma.12G223100,Glyma.12G223200,Glyma.12G224700,Glyma.12G225800,Glyma.12G227800,Glyma.12G230400,Glyma.12G230900,Glyma.12G231800,Glyma.12G231900,Glyma.12G232700,Glyma.12G233000,Glyma.12G233100,Glyma.12G233400,Glyma.12G234500,Glyma.12G234600,Glyma.12G237000,Glyma.12G239100,Glyma.12G239900,Glyma.12G240800,Glyma.12G242200,Glyma.13G001500,Glyma.13G003800,Glyma.13G004100,Glyma.13G007200,Glyma.13G009100,Glyma.13G026600,Glyma.13G028200,Glyma.13G032000,Glyma.13G032100,Glyma.13G032700,Glyma.13G033000,Glyma.13G033400,Glyma.13G033500,Glyma.13G033900,Glyma.13G035700,Glyma.13G035800,Glyma.13G035900,Glyma.13G037400,Glyma.13G038300,Glyma.13G039700,Glyma.13G039900,Glyma.13G042300,Glyma.13G042800,Glyma.13G045000,Glyma.13G046700,Glyma.13G049000,Glyma.13G049100,Glyma.13G050200,Glyma.13G051100,Glyma.13G053600,Glyma.13G053700,Glyma.13G053900,Glyma.13G054200,Glyma.13G054300,Glyma.13G054400,Glyma.13G056200,Glyma.13G062400,Glyma.13G062600,Glyma.13G063700,Glyma.13G065400,Glyma.13G066100,Glyma.13G066500,Glyma.13G067900,Glyma.13G068100,Glyma.13G068200,Glyma.13G069800,Glyma.13G070300,Glyma.13G071300,Glyma.13G071600,Glyma.13G077800,Glyma.13G081000,Glyma.13G081100,Glyma.13G081400,Glyma.13G084600,Glyma.13G087200,Glyma.13G088200,Glyma.13G091000,Glyma.13G091100,Glyma.13G091200,Glyma.13G092000,Glyma.13G093332,Glyma.13G093500,Glyma.13G095400,Glyma.13G096000,Glyma.13G096500,Glyma.13G097800,Glyma.13G097900,Glyma.13G101700,Glyma.13G102400,Glyma.13G102900,Glyma.13G104300,Glyma.13G108100,Glyma.13G109600,Glyma.13G110000,Glyma.13G111900,Glyma.13G116400,Glyma.13G119000,Glyma.13G120000,Glyma.13G120400,Glyma.13G120500,Glyma.13G122200,Glyma.13G122400,Glyma.13G124400,Glyma.13G126000,Glyma.13G127300,Glyma.13G128200,Glyma.13G128600,Glyma.13G129800,Glyma.13G131200,Glyma.13G132500,Glyma.13G135400,Glyma.13G136700,Glyma.13G137400,Glyma.13G137600,Glyma.13G141000,Glyma.13G142100,Glyma.13G145100,Glyma.13G146300,Glyma.13G147700,Glyma.13G149100,Glyma.13G150000,Glyma.13G150700,Glyma.13G150900,Glyma.13G152202,Glyma.13G152542,Glyma.13G152814,Glyma.13G153052,Glyma.13G154433,Glyma.13G156800,Glyma.13G161100,Glyma.13G161200,Glyma.13G161500,Glyma.13G161800,Glyma.13G162200,Glyma.13G162800,Glyma.13G162900,Glyma.13G165700,Glyma.13G167002,Glyma.13G167500,Glyma.13G167700,Glyma.13G170700,Glyma.13G173401,Glyma.13G173500,Glyma.13G174300,Glyma.13G174900,Glyma.13G175100,Glyma.13G182400,Glyma.13G184200,Glyma.13G185100,Glyma.13G186400,Glyma.13G186500,Glyma.13G186600,Glyma.13G186700,Glyma.13G188900,Glyma.13G189700,Glyma.13G197500,Glyma.13G202500,Glyma.13G203000,Glyma.13G206700,Glyma.13G207200,Glyma.13G209200,Glyma.13G209500,Glyma.13G210900,Glyma.13G212400,Glyma.13G214700,Glyma.13G215500,Glyma.13G217400,Glyma.13G220000,Glyma.13G220900,Glyma.13G221000,Glyma.13G227132,Glyma.13G227700,Glyma.13G228000,Glyma.13G228200,Glyma.13G230800,Glyma.13G233000,Glyma.13G233300,Glyma.13G234400,Glyma.13G235000,Glyma.13G238700,Glyma.13G239300,Glyma.13G239500,Glyma.13G244200,Glyma.13G244600,Glyma.13G245000,Glyma.13G245500,Glyma.13G247700,Glyma.13G248300,Glyma.13G248500,Glyma.13G248800,Glyma.13G248900,Glyma.13G251400,Glyma.13G251500,Glyma.13G252700,Glyma.13G252800,Glyma.13G253100,Glyma.13G253300,Glyma.13G255600,Glyma.13G261700,Glyma.13G262000,Glyma.13G262100,Glyma.13G262533,Glyma.13G264300,Glyma.13G264400,Glyma.13G265300,Glyma.13G265600,Glyma.13G266100,Glyma.13G266300,Glyma.13G268100,Glyma.13G270500,Glyma.13G271000,Glyma.13G272100,Glyma.13G272300,Glyma.13G273800,Glyma.13G275100,Glyma.13G275400,Glyma.13G275500,Glyma.13G275600,Glyma.13G276500,Glyma.13G276600,Glyma.13G278300,Glyma.13G278400,Glyma.13G279800,Glyma.13G282000,Glyma.13G283000,Glyma.13G284900,Glyma.13G286900,Glyma.13G291700,Glyma.13G292600,Glyma.13G293600,Glyma.13G296200,Glyma.13G296900,Glyma.13G297700,Glyma.13G298500,Glyma.13G300000,Glyma.13G300700,Glyma.13G302100,Glyma.13G302800,Glyma.13G302900,Glyma.13G303400,Glyma.13G303800,Glyma.13G307600,Glyma.13G308500,Glyma.13G314600,Glyma.13G318900,Glyma.13G319600,Glyma.13G320300,Glyma.13G320800,Glyma.13G323400,Glyma.13G323500,Glyma.13G324000,Glyma.13G324900,Glyma.13G329500,Glyma.13G331500,Glyma.13G333100,Glyma.13G336700,Glyma.13G340500,Glyma.13G346400,Glyma.13G347400,Glyma.13G350000,Glyma.13G350400,Glyma.13G351200,Glyma.13G351450,Glyma.13G352700,Glyma.13G352800,Glyma.13G356000,Glyma.13G357300,Glyma.13G357800,Glyma.13G358800,Glyma.13G358900,Glyma.13G360000,Glyma.13G361900,Glyma.13G361966,Glyma.13G362300,Glyma.13G362600,Glyma.13G365400,Glyma.13G367500,Glyma.13G369900,Glyma.13G370300,Glyma.13G370700,Glyma.13G371200,Glyma.13G371400,Glyma.13G372100,Glyma.13G372300,Glyma.13G372400,Glyma.13G372500,Glyma.14G000500,Glyma.14G000900,Glyma.14G001100,Glyma.14G001500,Glyma.14G003400,Glyma.14G003500,Glyma.14G004500,Glyma.14G006300,Glyma.14G007100,Glyma.14G008000,Glyma.14G008100,Glyma.14G010100,Glyma.14G010300,Glyma.14G011500,Glyma.14G012100,Glyma.14G012400,Glyma.14G012900,Glyma.14G014100,Glyma.14G014300,Glyma.14G015300,Glyma.14G016900,Glyma.14G017700,Glyma.14G024900,Glyma.14G025800,Glyma.14G026200,Glyma.14G027400,Glyma.14G027651,Glyma.14G031900,Glyma.14G032900,Glyma.14G033500,Glyma.14G035600,Glyma.14G041600,Glyma.14G041700,Glyma.14G043100,Glyma.14G046200,Glyma.14G047200,Glyma.14G047700,Glyma.14G047900,Glyma.14G055900,Glyma.14G057400,Glyma.14G058500,Glyma.14G059000,Glyma.14G059900,Glyma.14G060500,Glyma.14G060700,Glyma.14G061400,Glyma.14G061500,Glyma.14G062800,Glyma.14G074100,Glyma.14G074700,Glyma.14G075200,Glyma.14G076000,Glyma.14G076200,Glyma.14G076800,Glyma.14G077100,Glyma.14G077500,Glyma.14G077600,Glyma.14G079400,Glyma.14G081100,Glyma.14G082500,Glyma.14G082900,Glyma.14G085100,Glyma.14G087600,Glyma.14G088800,Glyma.14G090200,Glyma.14G090400,Glyma.14G090600,Glyma.14G090700,Glyma.14G091300,Glyma.14G093900,Glyma.14G094200,Glyma.14G095400,Glyma.14G096000,Glyma.14G096100,Glyma.14G097400,Glyma.14G098600,Glyma.14G102000,Glyma.14G103800,Glyma.14G107100,Glyma.14G108700,Glyma.14G111900,Glyma.14G112600,Glyma.14G113200,Glyma.14G115500,Glyma.14G116200,Glyma.14G118800,Glyma.14G120900,Glyma.14G123700,Glyma.14G124400,Glyma.14G124700,Glyma.14G127800,Glyma.14G129100,Glyma.14G130000,Glyma.14G134100,Glyma.14G136900,Glyma.14G138200,Glyma.14G138300,Glyma.14G142300,Glyma.14G142500,Glyma.14G144300,Glyma.14G148100,Glyma.14G148300,Glyma.14G148900,Glyma.14G151600,Glyma.14G153500,Glyma.14G156500,Glyma.14G157600,Glyma.14G157700,Glyma.14G158300,Glyma.14G158600,Glyma.14G159600,Glyma.14G159900,Glyma.14G160100,Glyma.14G163900,Glyma.14G169300,Glyma.14G169700,Glyma.14G177300,Glyma.14G177500,Glyma.14G177900,Glyma.14G179100,Glyma.14G179300,Glyma.14G181100,Glyma.14G185300,Glyma.14G187900,Glyma.14G189100,Glyma.14G189300,Glyma.14G190900,Glyma.14G191300,Glyma.14G192500,Glyma.14G193300,Glyma.14G193400,Glyma.14G194300,Glyma.14G194900,Glyma.14G196200,Glyma.14G197000,Glyma.14G200100,Glyma.14G206000,Glyma.14G206200,Glyma.14G206300,Glyma.14G208000,Glyma.14G208900,Glyma.14G211200,Glyma.14G212100,Glyma.14G212500,Glyma.14G213600,Glyma.14G214700,Glyma.14G216200,Glyma.14G218200,Glyma.14G220000,Glyma.14G220200,Glyma.14G221800,Glyma.14G223900,Glyma.15G001200,Glyma.15G001300,Glyma.15G001400,Glyma.15G001500,Glyma.15G002200,Glyma.15G002700,Glyma.15G002900,Glyma.15G003500,Glyma.15G003900,Glyma.15G004700,Glyma.15G006000,Glyma.15G007801,Glyma.15G011200,Glyma.15G011500,Glyma.15G011900,Glyma.15G012000,Glyma.15G014000,Glyma.15G015600,Glyma.15G016300,Glyma.15G016800,Glyma.15G019200,Glyma.15G019800,Glyma.15G021300,Glyma.15G021400,Glyma.15G021700,Glyma.15G026600,Glyma.15G027100,Glyma.15G027800,Glyma.15G031600,Glyma.15G033500,Glyma.15G034600,Glyma.15G038200,Glyma.15G041700,Glyma.15G044700,Glyma.15G048300,Glyma.15G049700,Glyma.15G049800,Glyma.15G049900,Glyma.15G050400,Glyma.15G051600,Glyma.15G052000,Glyma.15G052400,Glyma.15G055600,Glyma.15G059100,Glyma.15G059800,Glyma.15G061200,Glyma.15G062200,Glyma.15G065100,Glyma.15G065200,Glyma.15G065400,Glyma.15G066100,Glyma.15G066400,Glyma.15G066500,Glyma.15G068700,Glyma.15G069100,Glyma.15G069500,Glyma.15G071800,Glyma.15G073700,Glyma.15G074000,Glyma.15G074600,Glyma.15G078200,Glyma.15G081600,Glyma.15G084200,Glyma.15G084300,Glyma.15G084800,Glyma.15G085300,Glyma.15G087300,Glyma.15G090200,Glyma.15G091500,Glyma.15G091600,Glyma.15G092700,Glyma.15G094600,Glyma.15G094900,Glyma.15G095000,Glyma.15G098400,Glyma.15G099500,Glyma.15G099600,Glyma.15G101400,Glyma.15G103700,Glyma.15G105300,Glyma.15G107100,Glyma.15G109800,Glyma.15G112900,Glyma.15G113400,Glyma.15G113800,Glyma.15G114600,Glyma.15G114700,Glyma.15G115200,Glyma.15G115600,Glyma.15G116800,Glyma.15G119900,Glyma.15G121500,Glyma.15G122600,Glyma.15G124600,Glyma.15G124700,Glyma.15G130500,Glyma.15G130900,Glyma.15G134400,Glyma.15G134900,Glyma.15G135200,Glyma.15G136532,Glyma.15G141200,Glyma.15G146800,Glyma.15G147200,Glyma.15G148000,Glyma.15G148500,Glyma.15G152900,Glyma.15G155300,Glyma.15G156400,Glyma.15G157100,Glyma.15G157800,Glyma.15G161600,Glyma.15G161700,Glyma.15G164000,Glyma.15G168000,Glyma.15G168600,Glyma.15G173800,Glyma.15G175800,Glyma.15G179400,Glyma.15G179500,Glyma.15G182000,Glyma.15G187600,Glyma.15G187800,Glyma.15G193400,Glyma.15G194200,Glyma.15G194300,Glyma.15G195201,Glyma.15G201400,Glyma.15G201800,Glyma.15G203000,Glyma.15G203600,Glyma.15G208600,Glyma.15G211800,Glyma.15G212400,Glyma.15G213600,Glyma.15G213700,Glyma.15G214400,Glyma.15G215400,Glyma.15G215600,Glyma.15G218200,Glyma.15G222300,Glyma.15G224200,Glyma.15G226800,Glyma.15G227000,Glyma.15G227700,Glyma.15G236100,Glyma.15G242800,Glyma.15G243300,Glyma.15G243350,Glyma.15G243400,Glyma.15G244250,Glyma.15G245300,Glyma.15G245600,Glyma.15G245800,Glyma.15G246500,Glyma.15G248200,Glyma.15G256700,Glyma.15G262800,Glyma.15G267700,Glyma.15G270400,Glyma.15G273600,Glyma.15G274600,Glyma.15G275300,Glyma.15G276800,Glyma.16G001600,Glyma.16G003300,Glyma.16G005200,Glyma.16G008300,Glyma.16G010200,Glyma.16G014700,Glyma.16G014800,Glyma.16G015000,Glyma.16G016100,Glyma.16G016300,Glyma.16G016600,Glyma.16G016700,Glyma.16G017600,Glyma.16G021300,Glyma.16G021700,Glyma.16G022200,Glyma.16G024500,Glyma.16G025400,Glyma.16G026200,Glyma.16G026600,Glyma.16G027400,Glyma.16G028100,Glyma.16G029300,Glyma.16G030900,Glyma.16G032500,Glyma.16G032700,Glyma.16G033000,Glyma.16G033400,Glyma.16G034100,Glyma.16G035500,Glyma.16G036000,Glyma.16G036300,Glyma.16G037100,Glyma.16G037500,Glyma.16G040200,Glyma.16G041800,Glyma.16G043500,Glyma.16G043800,Glyma.16G043900,Glyma.16G045900,Glyma.16G047100,Glyma.16G047300,Glyma.16G050000,Glyma.16G050100,Glyma.16G051100,Glyma.16G054200,Glyma.16G054300,Glyma.16G057100,Glyma.16G057600,Glyma.16G059700,Glyma.16G061800,Glyma.16G062500,Glyma.16G062600,Glyma.16G065200,Glyma.16G065400,Glyma.16G071000,Glyma.16G073100,Glyma.16G073700,Glyma.16G074700,Glyma.16G076000,Glyma.16G076300,Glyma.16G076600,Glyma.16G076700,Glyma.16G076900,Glyma.16G078500,Glyma.16G078800,Glyma.16G078900,Glyma.16G080100,Glyma.16G089700,Glyma.16G090000,Glyma.16G091900,Glyma.16G092600,Glyma.16G094100,Glyma.16G094300,Glyma.16G095800,Glyma.16G096000,Glyma.16G096900,Glyma.16G099700,Glyma.16G099800,Glyma.16G101800,Glyma.16G105100,Glyma.16G105300,Glyma.16G107000,Glyma.16G107700,Glyma.16G108900,Glyma.16G109700,Glyma.16G110300,Glyma.16G111700,Glyma.16G115500,Glyma.16G115700,Glyma.16G119800,Glyma.16G122200,Glyma.16G122300,Glyma.16G123800,Glyma.16G125100,Glyma.16G130300,Glyma.16G131100,Glyma.16G131200,Glyma.16G133500,Glyma.16G137000,Glyma.16G138800,Glyma.16G141000,Glyma.16G141800,Glyma.16G143500,Glyma.16G143600,Glyma.16G145600,Glyma.16G145700,Glyma.16G145800,Glyma.16G146500,Glyma.16G146700,Glyma.16G147600,Glyma.16G147700,Glyma.16G149300,Glyma.16G149500,Glyma.16G151200,Glyma.16G151300,Glyma.16G152900,Glyma.16G154200,Glyma.16G155000,Glyma.16G155100,Glyma.16G155500,Glyma.16G156200,Glyma.16G157100,Glyma.16G157300,Glyma.16G157400,Glyma.16G160600,Glyma.16G162400,Glyma.16G162500,Glyma.16G163500,Glyma.16G163800,Glyma.16G165200,Glyma.16G165500,Glyma.16G165800,Glyma.16G165900,Glyma.16G167300,Glyma.16G168200,Glyma.16G169700,Glyma.16G172400,Glyma.16G172500,Glyma.16G173600,Glyma.16G176100,Glyma.16G177500,Glyma.16G177800,Glyma.16G179100,Glyma.16G179600,Glyma.16G180000,Glyma.16G180200,Glyma.16G180700,Glyma.16G180800,Glyma.16G180900,Glyma.16G182600,Glyma.16G194100,Glyma.16G194600,Glyma.16G195500,Glyma.16G195600,Glyma.16G197200,Glyma.16G198400,Glyma.16G198700,Glyma.16G199100,Glyma.16G201500,Glyma.16G202200,Glyma.16G203200,Glyma.16G205100,Glyma.16G205200,Glyma.16G207600,Glyma.16G208400,Glyma.16G209400,Glyma.16G210500,Glyma.16G213300,Glyma.16G216500,Glyma.16G218100,Glyma.16G218200,Glyma.16G219000,Glyma.16G219700,Glyma.17G000700,Glyma.17G001800,Glyma.17G003900,Glyma.17G006100,Glyma.17G007400,Glyma.17G008000,Glyma.17G010500,Glyma.17G011600,Glyma.17G015000,Glyma.17G017100,Glyma.17G022200,Glyma.17G022400,Glyma.17G022500,Glyma.17G023000,Glyma.17G023100,Glyma.17G025600,Glyma.17G025800,Glyma.17G025900,Glyma.17G026700,Glyma.17G027300,Glyma.17G028400,Glyma.17G036600,Glyma.17G036700,Glyma.17G038100,Glyma.17G039200,Glyma.17G039300,Glyma.17G040300,Glyma.17G041200,Glyma.17G043000,Glyma.17G043102,Glyma.17G043400,Glyma.17G043500,Glyma.17G047800,Glyma.17G049700,Glyma.17G050100,Glyma.17G056200,Glyma.17G057400,Glyma.17G057800,Glyma.17G060400,Glyma.17G061800,Glyma.17G063000,Glyma.17G064800,Glyma.17G066900,Glyma.17G067200,Glyma.17G068200,Glyma.17G068300,Glyma.17G069100,Glyma.17G069202,Glyma.17G069300,Glyma.17G070300,Glyma.17G070900,Glyma.17G071800,Glyma.17G072200,Glyma.17G074101,Glyma.17G074600,Glyma.17G076600,Glyma.17G080400,Glyma.17G082000,Glyma.17G084300,Glyma.17G085000,Glyma.17G087000,Glyma.17G087300,Glyma.17G088500,Glyma.17G088800,Glyma.17G090100,Glyma.17G091600,Glyma.17G092300,Glyma.17G092900,Glyma.17G095300,Glyma.17G095500,Glyma.17G096100,Glyma.17G096200,Glyma.17G096300,Glyma.17G096500,Glyma.17G096900,Glyma.17G098300,Glyma.17G100100,Glyma.17G101800,Glyma.17G102400,Glyma.17G103400,Glyma.17G104200,Glyma.17G109500,Glyma.17G109800,Glyma.17G110100,Glyma.17G110200,Glyma.17G110500,Glyma.17G113500,Glyma.17G115100,Glyma.17G115300,Glyma.17G117200,Glyma.17G117800,Glyma.17G118100,Glyma.17G118300,Glyma.17G118700,Glyma.17G119300,Glyma.17G119800,Glyma.17G119900,Glyma.17G120100,Glyma.17G123800,Glyma.17G127200,Glyma.17G130500,Glyma.17G130700,Glyma.17G133200,Glyma.17G134100,Glyma.17G134200,Glyma.17G135800,Glyma.17G136350,Glyma.17G136400,Glyma.17G136500,Glyma.17G139100,Glyma.17G139400,Glyma.17G139800,Glyma.17G140000,Glyma.17G140400,Glyma.17G142600,Glyma.17G143500,Glyma.17G146400,Glyma.17G147900,Glyma.17G148600,Glyma.17G152400,Glyma.17G152700,Glyma.17G153300,Glyma.17G156300,Glyma.17G157300,Glyma.17G161400,Glyma.17G165200,Glyma.17G166200,Glyma.17G166800,Glyma.17G166900,Glyma.17G167200,Glyma.17G169200,Glyma.17G169300,Glyma.17G171502,Glyma.17G175600,Glyma.17G185600,Glyma.17G185800,Glyma.17G186100,Glyma.17G187200,Glyma.17G189300,Glyma.17G192100,Glyma.17G194400,Glyma.17G194600,Glyma.17G196100,Glyma.17G203000,Glyma.17G203200,Glyma.17G203800,Glyma.17G206300,Glyma.17G207700,Glyma.17G209500,Glyma.17G211500,Glyma.17G212200,Glyma.17G214100,Glyma.17G214200,Glyma.17G214400,Glyma.17G214500,Glyma.17G214600,Glyma.17G215900,Glyma.17G218500,Glyma.17G219300,Glyma.17G219400,Glyma.17G220900,Glyma.17G223200,Glyma.17G224500,Glyma.17G224551,Glyma.17G225600,Glyma.17G226100,Glyma.17G227100,Glyma.17G227500,Glyma.17G228400,Glyma.17G228600,Glyma.17G229300,Glyma.17G229700,Glyma.17G232200,Glyma.17G232235,Glyma.17G232240,Glyma.17G232255,Glyma.17G235700,Glyma.17G239700,Glyma.17G242200,Glyma.17G242500,Glyma.17G244300,Glyma.17G245700,Glyma.17G247900,Glyma.17G248200,Glyma.17G249600,Glyma.17G250200,Glyma.17G251000,Glyma.17G251100,Glyma.17G254700,Glyma.17G257400,Glyma.17G259000,Glyma.17G259100,Glyma.17G260700,Glyma.17G262100,Glyma.17G262400,Glyma.18G002200,Glyma.18G002600,Glyma.18G004500,Glyma.18G006000,Glyma.18G007600,Glyma.18G011900,Glyma.18G013400,Glyma.18G014600,Glyma.18G016400,Glyma.18G019000,Glyma.18G020400,Glyma.18G021700,Glyma.18G022400,Glyma.18G023500,Glyma.18G024000,Glyma.18G025100,Glyma.18G025700,Glyma.18G026200,Glyma.18G026700,Glyma.18G026900,Glyma.18G027000,Glyma.18G028300,Glyma.18G028400,Glyma.18G029000,Glyma.18G030500,Glyma.18G031100,Glyma.18G031300,Glyma.18G036450,Glyma.18G037200,Glyma.18G039400,Glyma.18G040800,Glyma.18G042200,Glyma.18G043500,Glyma.18G046100,Glyma.18G046400,Glyma.18G047800,Glyma.18G047900,Glyma.18G050400,Glyma.18G050700,Glyma.18G051100,Glyma.18G059600,Glyma.18G060300,Glyma.18G063200,Glyma.18G064900,Glyma.18G066000,Glyma.18G066200,Glyma.18G067700,Glyma.18G071900,Glyma.18G073600,Glyma.18G076200,Glyma.18G078600,Glyma.18G079600,Glyma.18G079650,Glyma.18G079700,Glyma.18G081800,Glyma.18G085100,Glyma.18G089300,Glyma.18G089600,Glyma.18G096200,Glyma.18G100500,Glyma.18G102700,Glyma.18G105900,Glyma.18G107600,Glyma.18G109600,Glyma.18G114700,Glyma.18G116800,Glyma.18G118100,Glyma.18G119600,Glyma.18G121600,Glyma.18G123400,Glyma.18G124500,Glyma.18G127100,Glyma.18G127200,Glyma.18G127333,Glyma.18G135300,Glyma.18G137500,Glyma.18G138700,Glyma.18G141500,Glyma.18G141700,Glyma.18G141900,Glyma.18G143700,Glyma.18G144100,Glyma.18G146900,Glyma.18G147700,Glyma.18G151700,Glyma.18G153800,Glyma.18G154900,Glyma.18G158400,Glyma.18G159500,Glyma.18G171000,Glyma.18G172100,Glyma.18G172300,Glyma.18G175700,Glyma.18G176200,Glyma.18G185400,Glyma.18G188700,Glyma.18G188800,Glyma.18G189300,Glyma.18G189600,Glyma.18G191900,Glyma.18G192800,Glyma.18G197600,Glyma.18G198000,Glyma.18G198300,Glyma.18G198400,Glyma.18G200500,Glyma.18G203100,Glyma.18G203400,Glyma.18G204800,Glyma.18G205000,Glyma.18G206100,Glyma.18G206400,Glyma.18G206500,Glyma.18G207900,Glyma.18G213600,Glyma.18G216200,Glyma.18G217000,Glyma.18G217200,Glyma.18G217900,Glyma.18G218300,Glyma.18G219200,Glyma.18G219700,Glyma.18G220200,Glyma.18G220800,Glyma.18G223000,Glyma.18G223100,Glyma.18G224000,Glyma.18G224200,Glyma.18G225500,Glyma.18G225900,Glyma.18G227700,Glyma.18G228700,Glyma.18G230800,Glyma.18G236000,Glyma.18G236700,Glyma.18G237100,Glyma.18G239400,Glyma.18G240900,Glyma.18G241000,Glyma.18G241400,Glyma.18G241700,Glyma.18G245200,Glyma.18G245800,Glyma.18G246700,Glyma.18G246800,Glyma.18G249900,Glyma.18G250500,Glyma.18G250900,Glyma.18G254000,Glyma.18G254100,Glyma.18G254200,Glyma.18G254300,Glyma.18G254900,Glyma.18G259900,Glyma.18G260400,Glyma.18G261900,Glyma.18G263900,Glyma.18G267000,Glyma.18G268002,Glyma.18G270600,Glyma.18G270700,Glyma.18G270900,Glyma.18G271100,Glyma.18G271300,Glyma.18G271400,Glyma.18G271500,Glyma.18G271700,Glyma.18G272300,Glyma.18G272500,Glyma.18G272700,Glyma.18G273100,Glyma.18G275200,Glyma.18G275500,Glyma.18G275700,Glyma.18G276800,Glyma.18G277800,Glyma.18G279800,Glyma.18G279900,Glyma.18G280200,Glyma.18G282100,Glyma.18G284100,Glyma.18G284400,Glyma.18G286000,Glyma.18G286100,Glyma.18G286600,Glyma.18G289900,Glyma.18G290100,Glyma.18G293200,Glyma.18G293800,Glyma.18G294800,Glyma.18G295300,Glyma.18G296600,Glyma.18G299200,Glyma.18G300200,Glyma.19G001600,Glyma.19G003600,Glyma.19G004700,Glyma.19G005700,Glyma.19G005900,Glyma.19G007400,Glyma.19G010900,Glyma.19G011200,Glyma.19G011300,Glyma.19G011500,Glyma.19G011600,Glyma.19G012700,Glyma.19G015800,Glyma.19G016100,Glyma.19G016400,Glyma.19G016600,Glyma.19G016700,Glyma.19G017300,Glyma.19G018300,Glyma.19G018600,Glyma.19G018700,Glyma.19G019200,Glyma.19G021500,Glyma.19G023000,Glyma.19G025800,Glyma.19G028100,Glyma.19G030400,Glyma.19G033300,Glyma.19G036400,Glyma.19G036600,Glyma.19G037400,Glyma.19G038600,Glyma.19G038700,Glyma.19G039100,Glyma.19G040200,Glyma.19G040900,Glyma.19G041300,Glyma.19G041375,Glyma.19G042700,Glyma.19G045600,Glyma.19G045800,Glyma.19G047800,Glyma.19G050202,Glyma.19G050300,Glyma.19G050500,Glyma.19G055100,Glyma.19G055200,Glyma.19G055500,Glyma.19G061200,Glyma.19G062300,Glyma.19G063800,Glyma.19G064800,Glyma.19G066700,Glyma.19G069400,Glyma.19G070600,Glyma.19G072000,Glyma.19G072900,Glyma.19G073200,Glyma.19G073600,Glyma.19G074900,Glyma.19G076700,Glyma.19G076800,Glyma.19G080800,Glyma.19G083900,Glyma.19G085100,Glyma.19G089800,Glyma.19G094600,Glyma.19G099500,Glyma.19G102500,Glyma.19G104600,Glyma.19G105600,Glyma.19G108400,Glyma.19G110600,Glyma.19G115800,Glyma.19G116000,Glyma.19G117100,Glyma.19G117200,Glyma.19G117600,Glyma.19G120900,Glyma.19G123600,Glyma.19G123900,Glyma.19G126000,Glyma.19G126400,Glyma.19G135000,Glyma.19G136300,Glyma.19G138500,Glyma.19G140100,Glyma.19G142200,Glyma.19G142300,Glyma.19G142500,Glyma.19G143300,Glyma.19G144100,Glyma.19G144600,Glyma.19G145400,Glyma.19G145800,Glyma.19G148200,Glyma.19G149100,Glyma.19G152200,Glyma.19G152300,Glyma.19G154200,Glyma.19G155450,Glyma.19G155500,Glyma.19G159000,Glyma.19G159300,Glyma.19G159900,Glyma.19G161400,Glyma.19G161600,Glyma.19G162100,Glyma.19G163500,Glyma.19G164300,Glyma.19G165700,Glyma.19G166800,Glyma.19G168000,Glyma.19G168800,Glyma.19G169000,Glyma.19G169400,Glyma.19G170500,Glyma.19G173000,Glyma.19G173800,Glyma.19G175400,Glyma.19G175700,Glyma.19G178400,Glyma.19G179100,Glyma.19G179500,Glyma.19G181300,Glyma.19G184300,Glyma.19G186100,Glyma.19G189300,Glyma.19G189500,Glyma.19G190200,Glyma.19G190600,Glyma.19G192000,Glyma.19G196551,Glyma.19G198600,Glyma.19G198700,Glyma.19G198800,Glyma.19G198900,Glyma.19G202800,Glyma.19G203200,Glyma.19G203400,Glyma.19G204000,Glyma.19G204500,Glyma.19G209800,Glyma.19G210200,Glyma.19G210700,Glyma.19G211300,Glyma.19G212000,Glyma.19G213700,Glyma.19G214100,Glyma.19G214200,Glyma.19G215900,Glyma.19G216500,Glyma.19G217300,Glyma.19G221600,Glyma.19G223700,Glyma.19G224400,Glyma.19G224802,Glyma.19G228100,Glyma.19G233400,Glyma.19G233900,Glyma.19G234000,Glyma.19G235000,Glyma.19G236800,Glyma.19G238300,Glyma.19G239000,Glyma.19G244900,Glyma.19G247000,Glyma.19G247500,Glyma.19G249100,Glyma.19G253200,Glyma.19G253600,Glyma.19G254300,Glyma.19G255300,Glyma.19G255500,Glyma.19G255800,Glyma.19G256000,Glyma.19G258100,Glyma.19G260600,Glyma.19G261000,Glyma.19G261700,Glyma.19G263100,Glyma.19G263500,Glyma.19G263700,Glyma.20G001700,Glyma.20G002000,Glyma.20G004900,Glyma.20G005600,Glyma.20G008600,Glyma.20G014300,Glyma.20G016000,Glyma.20G017100,Glyma.20G017300,Glyma.20G018600,Glyma.20G018900,Glyma.20G022200,Glyma.20G022500,Glyma.20G030100,Glyma.20G032400,Glyma.20G032500,Glyma.20G040400,Glyma.20G040900,Glyma.20G041200,Glyma.20G047000,Glyma.20G050500,Glyma.20G052300,Glyma.20G052400,Glyma.20G054500,Glyma.20G055867,Glyma.20G058000,Glyma.20G061100,Glyma.20G064700,Glyma.20G065300,Glyma.20G066800,Glyma.20G067300,Glyma.20G068300,Glyma.20G074366,Glyma.20G080200,Glyma.20G090400,Glyma.20G091300,Glyma.20G092900,Glyma.20G093200,Glyma.20G099700,Glyma.20G101400,Glyma.20G102600,Glyma.20G103900,Glyma.20G105400,Glyma.20G110000,Glyma.20G111900,Glyma.20G114200,Glyma.20G115500,Glyma.20G118600,Glyma.20G118700,Glyma.20G119300,Glyma.20G119600,Glyma.20G120250,Glyma.20G120700,Glyma.20G121300,Glyma.20G122800,Glyma.20G123400,Glyma.20G125550,Glyma.20G125600,Glyma.20G125800,Glyma.20G127500,Glyma.20G127600,Glyma.20G129600,Glyma.20G132400,Glyma.20G135300,Glyma.20G137400,Glyma.20G137500,Glyma.20G137700,Glyma.20G137900,Glyma.20G138000,Glyma.20G138500,Glyma.20G138700,Glyma.20G138800,Glyma.20G139200,Glyma.20G139300,Glyma.20G139400,Glyma.20G139500,Glyma.20G139600,Glyma.20G139700,Glyma.20G139802,Glyma.20G139900,Glyma.20G140100,Glyma.20G140200,Glyma.20G140300,Glyma.20G140500,Glyma.20G140600,Glyma.20G140700,Glyma.20G142800,Glyma.20G143600,Glyma.20G147900,Glyma.20G148000,Glyma.20G150600,Glyma.20G152700,Glyma.20G152800,Glyma.20G155500,Glyma.20G157300,Glyma.20G158300,Glyma.20G159700,Glyma.20G161700,Glyma.20G162000,Glyma.20G162300,Glyma.20G163400,Glyma.20G163500,Glyma.20G165000,Glyma.20G166100,Glyma.20G168800,Glyma.20G169000,Glyma.20G169500,Glyma.20G170400,Glyma.20G172100,Glyma.20G172300,Glyma.20G173000,Glyma.20G173400,Glyma.20G173600,Glyma.20G174300,Glyma.20G174800,Glyma.20G176400,Glyma.20G179700,Glyma.20G181100,Glyma.20G181900,Glyma.20G184400,Glyma.20G184900,Glyma.20G186100,Glyma.20G187400,Glyma.20G187900,Glyma.20G188800,Glyma.20G190300,Glyma.20G192300,Glyma.20G194400,Glyma.20G198000,Glyma.20G200200,Glyma.20G202200,Glyma.20G203000,Glyma.20G203100,Glyma.20G206800,Glyma.20G206900,Glyma.20G209000,Glyma.20G210300,Glyma.20G210700,Glyma.20G210900,Glyma.20G212900,Glyma.20G217400,Glyma.20G221800,Glyma.20G223900,Glyma.20G224600,Glyma.20G227000,Glyma.20G231600,Glyma.20G231900,Glyma.20G236100,Glyma.20G236200,Glyma.20G239800,Glyma.20G240900,Glyma.20G241200,Glyma.20G245100,Glyma.20G249200,Glyma.U002100,Glyma.U002150,Glyma.U027000,Glyma.U031115,Glyma.U031123,Glyma.U031224,Glyma.U031507,Glyma.U031905,Glyma.U032605	Glyma.01G001100,Glyma.01G001800,Glyma.01G002600,Glyma.01G004800,Glyma.01G006700,Glyma.01G007100,Glyma.01G007200,Glyma.01G007300,Glyma.01G007500,Glyma.01G007700,Glyma.01G008200,Glyma.01G009300,Glyma.01G009900,Glyma.01G010100,Glyma.01G010300,Glyma.01G011600,Glyma.01G012100,Glyma.01G013500,Glyma.01G014000,Glyma.01G016500,Glyma.01G017300,Glyma.01G019000,Glyma.01G019500,Glyma.01G022700,Glyma.01G023200,Glyma.01G023300,Glyma.01G024000,Glyma.01G028100,Glyma.01G028600,Glyma.01G028700,Glyma.01G031800,Glyma.01G032200,Glyma.01G033700,Glyma.01G033800,Glyma.01G033900,Glyma.01G034300,Glyma.01G034600,Glyma.01G034900,Glyma.01G035100,Glyma.01G037600,Glyma.01G037900,Glyma.01G038500,Glyma.01G039800,Glyma.01G041400,Glyma.01G042100,Glyma.01G044200,Glyma.01G045400,Glyma.01G045800,Glyma.01G046000,Glyma.01G046500,Glyma.01G048500,Glyma.01G053300,Glyma.01G057500,Glyma.01G058500,Glyma.01G058600,Glyma.01G059200,Glyma.01G061100,Glyma.01G067600,Glyma.01G068800,Glyma.01G071700,Glyma.01G077100,Glyma.01G077700,Glyma.01G078000,Glyma.01G081600,Glyma.01G083700,Glyma.01G084800,Glyma.01G087800,Glyma.01G091800,Glyma.01G092900,Glyma.01G102400,Glyma.01G108000,Glyma.01G109200,Glyma.01G109800,Glyma.01G110300,Glyma.01G110400,Glyma.01G112400,Glyma.01G112500,Glyma.01G113000,Glyma.01G113200,Glyma.01G113400,Glyma.01G114000,Glyma.01G115900,Glyma.01G118350,Glyma.01G118800,Glyma.01G118900,Glyma.01G119500,Glyma.01G121700,Glyma.01G124802,Glyma.01G125000,Glyma.01G125200,Glyma.01G125800,Glyma.01G125900,Glyma.01G127500,Glyma.01G133300,Glyma.01G133400,Glyma.01G134600,Glyma.01G139100,Glyma.01G142300,Glyma.01G146500,Glyma.01G147500,Glyma.01G148800,Glyma.01G149300,Glyma.01G150200,Glyma.01G150700,Glyma.01G152900,Glyma.01G153300,Glyma.01G153500,Glyma.01G154400,Glyma.01G154700,Glyma.01G156000,Glyma.01G156200,Glyma.01G156700,Glyma.01G157400,Glyma.01G157500,Glyma.01G157700,Glyma.01G157900,Glyma.01G159400,Glyma.01G161100,Glyma.01G161400,Glyma.01G162900,Glyma.01G163200,Glyma.01G163600,Glyma.01G164000,Glyma.01G164800,Glyma.01G168100,Glyma.01G169100,Glyma.01G169200,Glyma.01G171400,Glyma.01G171800,Glyma.01G174000,Glyma.01G175000,Glyma.01G175200,Glyma.01G175500,Glyma.01G178500,Glyma.01G178700,Glyma.01G180700,Glyma.01G180800,Glyma.01G182400,Glyma.01G187300,Glyma.01G189000,Glyma.01G189200,Glyma.01G191600,Glyma.01G193200,Glyma.01G193600,Glyma.01G193700,Glyma.01G195000,Glyma.01G195600,Glyma.01G197600,Glyma.01G197800,Glyma.01G200100,Glyma.01G205200,Glyma.01G206400,Glyma.01G206500,Glyma.01G207800,Glyma.01G208200,Glyma.01G208700,Glyma.01G209800,Glyma.01G211000,Glyma.01G211900,Glyma.01G213000,Glyma.01G213300,Glyma.01G213400,Glyma.01G213600,Glyma.01G214300,Glyma.01G216600,Glyma.01G218600,Glyma.01G219001,Glyma.01G219100,Glyma.01G220600,Glyma.01G223500,Glyma.01G224000,Glyma.01G224400,Glyma.01G230400,Glyma.01G238800,Glyma.01G240800,Glyma.01G241000,Glyma.01G241500,Glyma.01G242800,Glyma.01G243100,Glyma.01G245500,Glyma.02G000400,Glyma.02G001500,Glyma.02G002000,Glyma.02G002900,Glyma.02G003700,Glyma.02G007600,Glyma.02G008000,Glyma.02G010600,Glyma.02G011600,Glyma.02G012400,Glyma.02G013000,Glyma.02G015300,Glyma.02G018000,Glyma.02G022200,Glyma.02G022700,Glyma.02G025000,Glyma.02G026500,Glyma.02G026900,Glyma.02G030900,Glyma.02G031000,Glyma.02G031100,Glyma.02G031200,Glyma.02G031600,Glyma.02G031700,Glyma.02G031800,Glyma.02G031900,Glyma.02G032600,Glyma.02G034051,Glyma.02G035300,Glyma.02G036500,Glyma.02G036700,Glyma.02G038601,Glyma.02G038800,Glyma.02G040700,Glyma.02G044600,Glyma.02G044700,Glyma.02G045800,Glyma.02G047200,Glyma.02G050300,Glyma.02G050700,Glyma.02G051600,Glyma.02G052000,Glyma.02G053600,Glyma.02G056200,Glyma.02G058000,Glyma.02G059100,Glyma.02G059200,Glyma.02G059300,Glyma.02G059700,Glyma.02G061000,Glyma.02G061100,Glyma.02G061700,Glyma.02G063700,Glyma.02G063802,Glyma.02G063900,Glyma.02G064700,Glyma.02G064800,Glyma.02G065400,Glyma.02G066400,Glyma.02G066500,Glyma.02G066600,Glyma.02G068000,Glyma.02G069700,Glyma.02G072600,Glyma.02G073600,Glyma.02G073700,Glyma.02G075100,Glyma.02G075300,Glyma.02G075600,Glyma.02G076100,Glyma.02G079100,Glyma.02G079400,Glyma.02G080800,Glyma.02G080900,Glyma.02G081100,Glyma.02G081200,Glyma.02G081900,Glyma.02G082500,Glyma.02G087000,Glyma.02G088700,Glyma.02G090000,Glyma.02G092500,Glyma.02G094800,Glyma.02G095500,Glyma.02G097100,Glyma.02G097400,Glyma.02G097700,Glyma.02G099900,Glyma.02G100300,Glyma.02G100400,Glyma.02G101300,Glyma.02G102600,Glyma.02G105400,Glyma.02G106100,Glyma.02G106300,Glyma.02G106700,Glyma.02G107700,Glyma.02G108100,Glyma.02G109700,Glyma.02G110800,Glyma.02G111400,Glyma.02G111500,Glyma.02G111800,Glyma.02G115600,Glyma.02G116300,Glyma.02G119600,Glyma.02G122000,Glyma.02G124100,Glyma.02G125400,Glyma.02G126800,Glyma.02G127800,Glyma.02G129300,Glyma.02G129500,Glyma.02G130200,Glyma.02G130600,Glyma.02G131900,Glyma.02G137500,Glyma.02G137700,Glyma.02G139500,Glyma.02G140100,Glyma.02G141400,Glyma.02G141600,Glyma.02G141700,Glyma.02G143700,Glyma.02G145100,Glyma.02G147400,Glyma.02G147900,Glyma.02G150600,Glyma.02G153800,Glyma.02G158350,Glyma.02G159900,Glyma.02G161100,Glyma.02G163200,Glyma.02G166300,Glyma.02G166500,Glyma.02G168000,Glyma.02G172200,Glyma.02G176700,Glyma.02G179100,Glyma.02G181800,Glyma.02G184100,Glyma.02G184800,Glyma.02G186100,Glyma.02G188300,Glyma.02G189600,Glyma.02G190000,Glyma.02G195300,Glyma.02G195400,Glyma.02G196000,Glyma.02G197000,Glyma.02G197600,Glyma.02G197800,Glyma.02G200600,Glyma.02G201600,Glyma.02G203100,Glyma.02G203600,Glyma.02G205102,Glyma.02G205800,Glyma.02G206200,Glyma.02G207700,Glyma.02G208000,Glyma.02G209100,Glyma.02G209400,Glyma.02G210400,Glyma.02G211500,Glyma.02G211700,Glyma.02G213400,Glyma.02G214700,Glyma.02G217900,Glyma.02G218600,Glyma.02G221600,Glyma.02G221900,Glyma.02G222200,Glyma.02G222300,Glyma.02G225300,Glyma.02G226500,Glyma.02G228500,Glyma.02G229500,Glyma.02G231200,Glyma.02G237000,Glyma.02G238300,Glyma.02G239100,Glyma.02G242700,Glyma.02G243400,Glyma.02G243700,Glyma.02G244400,Glyma.02G245200,Glyma.02G251900,Glyma.02G253300,Glyma.02G255000,Glyma.02G255100,Glyma.02G255800,Glyma.02G256000,Glyma.02G256800,Glyma.02G257300,Glyma.02G257400,Glyma.02G258000,Glyma.02G258800,Glyma.02G260300,Glyma.02G261400,Glyma.02G262100,Glyma.02G263300,Glyma.02G264800,Glyma.02G268700,Glyma.02G269300,Glyma.02G269600,Glyma.02G269700,Glyma.02G273300,Glyma.02G274400,Glyma.02G279600,Glyma.02G280700,Glyma.02G280800,Glyma.02G281100,Glyma.02G282400,Glyma.02G286000,Glyma.02G287600,Glyma.02G288600,Glyma.02G291600,Glyma.02G295900,Glyma.02G296700,Glyma.02G298200,Glyma.02G298500,Glyma.02G299400,Glyma.02G300300,Glyma.02G301200,Glyma.02G302100,Glyma.02G302600,Glyma.02G303400,Glyma.02G303500,Glyma.02G305400,Glyma.02G305900,Glyma.02G306800,Glyma.02G309500,Glyma.02G311700,Glyma.02G312000,Glyma.03G002500,Glyma.03G002800,Glyma.03G002900,Glyma.03G003000,Glyma.03G003100,Glyma.03G005200,Glyma.03G005300,Glyma.03G005600,Glyma.03G005800,Glyma.03G006900,Glyma.03G008200,Glyma.03G008300,Glyma.03G014000,Glyma.03G019700,Glyma.03G020700,Glyma.03G020800,Glyma.03G021200,Glyma.03G028200,Glyma.03G029900,Glyma.03G030600,Glyma.03G030800,Glyma.03G030900,Glyma.03G031000,Glyma.03G034100,Glyma.03G034200,Glyma.03G044200,Glyma.03G049300,Glyma.03G049600,Glyma.03G049800,Glyma.03G055900,Glyma.03G056100,Glyma.03G056200,Glyma.03G059200,Glyma.03G060300,Glyma.03G063600,Glyma.03G063900,Glyma.03G064400,Glyma.03G066500,Glyma.03G067100,Glyma.03G068600,Glyma.03G069300,Glyma.03G072100,Glyma.03G073714,Glyma.03G073768,Glyma.03G074900,Glyma.03G076000,Glyma.03G076100,Glyma.03G077800,Glyma.03G078300,Glyma.03G078600,Glyma.03G078700,Glyma.03G079500,Glyma.03G079800,Glyma.03G080100,Glyma.03G084600,Glyma.03G094400,Glyma.03G099500,Glyma.03G101000,Glyma.03G108200,Glyma.03G115300,Glyma.03G119700,Glyma.03G120200,Glyma.03G122200,Glyma.03G122300,Glyma.03G122500,Glyma.03G123200,Glyma.03G126000,Glyma.03G129200,Glyma.03G133200,Glyma.03G134100,Glyma.03G134200,Glyma.03G136000,Glyma.03G137300,Glyma.03G138400,Glyma.03G139100,Glyma.03G139700,Glyma.03G140700,Glyma.03G141600,Glyma.03G142100,Glyma.03G142500,Glyma.03G142800,Glyma.03G144500,Glyma.03G145700,Glyma.03G145900,Glyma.03G149000,Glyma.03G149200,Glyma.03G151300,Glyma.03G152700,Glyma.03G157700,Glyma.03G159100,Glyma.03G159200,Glyma.03G159400,Glyma.03G160100,Glyma.03G160200,Glyma.03G160300,Glyma.03G162100,Glyma.03G162800,Glyma.03G164300,Glyma.03G164400,Glyma.03G165500,Glyma.03G165800,Glyma.03G166300,Glyma.03G167800,Glyma.03G168000,Glyma.03G169200,Glyma.03G171500,Glyma.03G171600,Glyma.03G172900,Glyma.03G174400,Glyma.03G174500,Glyma.03G175000,Glyma.03G177600,Glyma.03G178300,Glyma.03G179200,Glyma.03G181400,Glyma.03G183600,Glyma.03G185900,Glyma.03G187700,Glyma.03G188700,Glyma.03G189100,Glyma.03G189800,Glyma.03G190200,Glyma.03G191300,Glyma.03G191900,Glyma.03G192800,Glyma.03G193500,Glyma.03G201000,Glyma.03G201100,Glyma.03G201200,Glyma.03G201302,Glyma.03G201500,Glyma.03G201550,Glyma.03G201600,Glyma.03G204800,Glyma.03G205700,Glyma.03G205900,Glyma.03G206200,Glyma.03G207000,Glyma.03G212900,Glyma.03G214700,Glyma.03G216700,Glyma.03G216800,Glyma.03G217100,Glyma.03G217500,Glyma.03G217600,Glyma.03G221100,Glyma.03G222300,Glyma.03G223900,Glyma.03G224100,Glyma.03G224600,Glyma.03G226700,Glyma.03G226800,Glyma.03G227500,Glyma.03G228800,Glyma.03G236300,Glyma.03G236400,Glyma.03G237400,Glyma.03G239500,Glyma.03G239600,Glyma.03G239900,Glyma.03G241000,Glyma.03G241500,Glyma.03G242300,Glyma.03G247200,Glyma.03G249500,Glyma.03G251700,Glyma.03G253600,Glyma.03G255600,Glyma.03G257000,Glyma.03G257500,Glyma.03G259300,Glyma.03G260300,Glyma.03G261500,Glyma.03G262300,Glyma.03G262700,Glyma.03G262750,Glyma.03G263000,Glyma.04G000300,Glyma.04G002400,Glyma.04G003200,Glyma.04G004500,Glyma.04G004800,Glyma.04G005200,Glyma.04G012800,Glyma.04G012900,Glyma.04G015000,Glyma.04G015100,Glyma.04G015600,Glyma.04G016000,Glyma.04G018300,Glyma.04G019200,Glyma.04G019250,Glyma.04G021200,Glyma.04G026700,Glyma.04G027300,Glyma.04G027800,Glyma.04G034400,Glyma.04G034600,Glyma.04G035100,Glyma.04G035900,Glyma.04G036000,Glyma.04G040600,Glyma.04G041400,Glyma.04G042400,Glyma.04G044000,Glyma.04G048100,Glyma.04G049700,Glyma.04G051800,Glyma.04G052100,Glyma.04G052300,Glyma.04G052700,Glyma.04G055200,Glyma.04G055400,Glyma.04G056000,Glyma.04G056067,Glyma.04G057800,Glyma.04G058300,Glyma.04G058800,Glyma.04G059500,Glyma.04G059800,Glyma.04G060700,Glyma.04G063100,Glyma.04G063500,Glyma.04G063800,Glyma.04G066000,Glyma.04G066700,Glyma.04G067900,Glyma.04G069500,Glyma.04G071800,Glyma.04G073000,Glyma.04G076432,Glyma.04G076500,Glyma.04G076600,Glyma.04G082100,Glyma.04G082700,Glyma.04G083200,Glyma.04G083800,Glyma.04G085200,Glyma.04G086700,Glyma.04G088200,Glyma.04G088700,Glyma.04G088800,Glyma.04G089000,Glyma.04G089300,Glyma.04G090000,Glyma.04G092100,Glyma.04G094100,Glyma.04G095000,Glyma.04G097500,Glyma.04G097900,Glyma.04G098100,Glyma.04G099300,Glyma.04G100700,Glyma.04G102200,Glyma.04G102600,Glyma.04G102700,Glyma.04G102800,Glyma.04G110400,Glyma.04G110900,Glyma.04G111600,Glyma.04G112100,Glyma.04G112800,Glyma.04G121000,Glyma.04G123700,Glyma.04G123800,Glyma.04G124800,Glyma.04G126500,Glyma.04G127100,Glyma.04G128100,Glyma.04G129200,Glyma.04G132400,Glyma.04G142700,Glyma.04G144900,Glyma.04G147100,Glyma.04G148100,Glyma.04G149300,Glyma.04G153500,Glyma.04G153700,Glyma.04G155400,Glyma.04G157200,Glyma.04G157800,Glyma.04G158100,Glyma.04G158600,Glyma.04G164400,Glyma.04G165400,Glyma.04G166600,Glyma.04G167300,Glyma.04G167400,Glyma.04G167900,Glyma.04G169500,Glyma.04G171200,Glyma.04G174700,Glyma.04G176600,Glyma.04G180000,Glyma.04G181900,Glyma.04G184000,Glyma.04G189700,Glyma.04G194500,Glyma.04G196800,Glyma.04G198600,Glyma.04G198700,Glyma.04G202400,Glyma.04G202800,Glyma.04G202900,Glyma.04G203200,Glyma.04G205300,Glyma.04G207800,Glyma.04G209100,Glyma.04G209800,Glyma.04G211300,Glyma.04G212800,Glyma.04G213800,Glyma.04G214400,Glyma.04G215600,Glyma.04G217200,Glyma.04G220000,Glyma.04G220200,Glyma.04G220800,Glyma.04G221600,Glyma.04G222300,Glyma.04G222800,Glyma.04G223800,Glyma.04G224200,Glyma.04G224800,Glyma.04G224850,Glyma.04G226800,Glyma.04G230500,Glyma.04G231800,Glyma.04G232200,Glyma.04G233000,Glyma.04G233600,Glyma.04G233900,Glyma.04G236200,Glyma.04G237400,Glyma.04G238100,Glyma.04G238600,Glyma.04G239000,Glyma.04G239700,Glyma.04G240000,Glyma.04G240100,Glyma.04G240700,Glyma.04G243900,Glyma.04G246400,Glyma.04G249700,Glyma.04G250000,Glyma.04G250600,Glyma.04G250900,Glyma.04G251000,Glyma.04G252300,Glyma.04G254100,Glyma.04G255400,Glyma.04G255800,Glyma.04G256700,Glyma.05G001700,Glyma.05G003200,Glyma.05G003500,Glyma.05G005100,Glyma.05G006800,Glyma.05G010200,Glyma.05G010600,Glyma.05G011600,Glyma.05G011700,Glyma.05G011900,Glyma.05G015400,Glyma.05G017900,Glyma.05G018500,Glyma.05G021100,Glyma.05G021800,Glyma.05G021900,Glyma.05G022100,Glyma.05G022900,Glyma.05G023100,Glyma.05G024000,Glyma.05G025400,Glyma.05G027700,Glyma.05G028500,Glyma.05G029700,Glyma.05G030100,Glyma.05G030600,Glyma.05G030700,Glyma.05G031400,Glyma.05G035000,Glyma.05G035600,Glyma.05G035800,Glyma.05G037000,Glyma.05G038300,Glyma.05G039900,Glyma.05G040400,Glyma.05G041300,Glyma.05G042500,Glyma.05G042600,Glyma.05G042800,Glyma.05G043100,Glyma.05G045000,Glyma.05G048800,Glyma.05G049700,Glyma.05G051300,Glyma.05G052700,Glyma.05G053300,Glyma.05G054000,Glyma.05G054100,Glyma.05G054700,Glyma.05G056300,Glyma.05G057000,Glyma.05G057500,Glyma.05G057700,Glyma.05G057800,Glyma.05G058700,Glyma.05G059300,Glyma.05G064700,Glyma.05G066100,Glyma.05G066600,Glyma.05G070000,Glyma.05G074900,Glyma.05G075800,Glyma.05G079100,Glyma.05G085500,Glyma.05G085700,Glyma.05G089200,Glyma.05G097400,Glyma.05G097800,Glyma.05G099900,Glyma.05G100000,Glyma.05G101700,Glyma.05G104400,Glyma.05G105100,Glyma.05G109800,Glyma.05G110400,Glyma.05G116900,Glyma.05G118500,Glyma.05G119000,Glyma.05G119600,Glyma.05G121900,Glyma.05G126000,Glyma.05G126400,Glyma.05G126500,Glyma.05G127700,Glyma.05G128000,Glyma.05G130200,Glyma.05G131800,Glyma.05G132000,Glyma.05G132900,Glyma.05G136200,Glyma.05G136300,Glyma.05G136900,Glyma.05G137400,Glyma.05G139500,Glyma.05G139800,Glyma.05G142400,Glyma.05G142500,Glyma.05G144000,Glyma.05G144400,Glyma.05G145000,Glyma.05G146400,Glyma.05G147100,Glyma.05G150800,Glyma.05G152300,Glyma.05G155500,Glyma.05G156300,Glyma.05G158800,Glyma.05G159966,Glyma.05G162500,Glyma.05G162600,Glyma.05G162700,Glyma.05G162800,Glyma.05G164700,Glyma.05G167300,Glyma.05G168500,Glyma.05G168802,Glyma.05G169500,Glyma.05G170300,Glyma.05G172300,Glyma.05G175400,Glyma.05G178900,Glyma.05G182800,Glyma.05G183100,Glyma.05G185200,Glyma.05G187900,Glyma.05G188900,Glyma.05G190200,Glyma.05G192700,Glyma.05G194600,Glyma.05G195500,Glyma.05G196100,Glyma.05G196400,Glyma.05G197900,Glyma.05G198700,Glyma.05G199900,Glyma.05G202500,Glyma.05G202700,Glyma.05G203300,Glyma.05G205600,Glyma.05G206300,Glyma.05G208700,Glyma.05G208900,Glyma.05G208941,Glyma.05G208981,Glyma.05G210900,Glyma.05G214300,Glyma.05G215300,Glyma.05G221700,Glyma.05G222500,Glyma.05G225500,Glyma.05G226600,Glyma.05G228200,Glyma.05G228400,Glyma.05G233200,Glyma.05G235200,Glyma.05G236300,Glyma.05G237100,Glyma.05G237500,Glyma.05G238600,Glyma.05G241600,Glyma.05G243500,Glyma.05G246200,Glyma.05G247300,Glyma.05G247500,Glyma.06G000200,Glyma.06G000800,Glyma.06G002000,Glyma.06G003200,Glyma.06G011900,Glyma.06G012500,Glyma.06G012700,Glyma.06G012800,Glyma.06G015000,Glyma.06G015100,Glyma.06G015200,Glyma.06G017700,Glyma.06G018600,Glyma.06G019500,Glyma.06G021400,Glyma.06G028000,Glyma.06G032200,Glyma.06G034600,Glyma.06G035000,Glyma.06G035900,Glyma.06G036100,Glyma.06G039700,Glyma.06G041500,Glyma.06G044200,Glyma.06G048100,Glyma.06G049400,Glyma.06G049500,Glyma.06G050200,Glyma.06G052500,Glyma.06G052900,Glyma.06G053100,Glyma.06G056200,Glyma.06G056300,Glyma.06G056400,Glyma.06G058500,Glyma.06G059500,Glyma.06G060000,Glyma.06G064400,Glyma.06G064700,Glyma.06G065000,Glyma.06G066500,Glyma.06G067400,Glyma.06G067600,Glyma.06G068100,Glyma.06G071200,Glyma.06G074100,Glyma.06G077300,Glyma.06G077600,Glyma.06G077700,Glyma.06G077800,Glyma.06G082000,Glyma.06G084600,Glyma.06G085200,Glyma.06G085300,Glyma.06G086800,Glyma.06G088200,Glyma.06G088400,Glyma.06G089400,Glyma.06G090200,Glyma.06G090700,Glyma.06G090800,Glyma.06G091900,Glyma.06G095900,Glyma.06G096000,Glyma.06G096100,Glyma.06G098600,Glyma.06G098800,Glyma.06G099800,Glyma.06G101200,Glyma.06G102500,Glyma.06G102800,Glyma.06G106200,Glyma.06G108100,Glyma.06G110200,Glyma.06G110700,Glyma.06G111702,Glyma.06G111900,Glyma.06G112100,Glyma.06G112200,Glyma.06G112800,Glyma.06G113200,Glyma.06G114400,Glyma.06G115800,Glyma.06G116300,Glyma.06G116400,Glyma.06G119300,Glyma.06G119400,Glyma.06G122700,Glyma.06G123100,Glyma.06G123200,Glyma.06G123900,Glyma.06G124200,Glyma.06G124700,Glyma.06G125200,Glyma.06G125800,Glyma.06G126000,Glyma.06G126600,Glyma.06G127300,Glyma.06G128500,Glyma.06G130900,Glyma.06G131200,Glyma.06G131900,Glyma.06G132700,Glyma.06G133000,Glyma.06G133300,Glyma.06G134700,Glyma.06G138100,Glyma.06G140000,Glyma.06G140600,Glyma.06G141100,Glyma.06G142500,Glyma.06G143100,Glyma.06G143800,Glyma.06G145100,Glyma.06G145500,Glyma.06G145700,Glyma.06G147600,Glyma.06G148600,Glyma.06G149500,Glyma.06G150400,Glyma.06G151900,Glyma.06G152500,Glyma.06G153600,Glyma.06G153900,Glyma.06G154800,Glyma.06G155500,Glyma.06G156600,Glyma.06G158200,Glyma.06G162600,Glyma.06G162700,Glyma.06G166700,Glyma.06G166800,Glyma.06G167000,Glyma.06G169000,Glyma.06G171500,Glyma.06G171700,Glyma.06G175100,Glyma.06G176100,Glyma.06G176200,Glyma.06G181600,Glyma.06G181900,Glyma.06G183300,Glyma.06G184800,Glyma.06G189900,Glyma.06G190000,Glyma.06G191300,Glyma.06G191400,Glyma.06G192700,Glyma.06G193900,Glyma.06G194900,Glyma.06G195200,Glyma.06G195900,Glyma.06G196400,Glyma.06G197600,Glyma.06G200100,Glyma.06G206600,Glyma.06G211600,Glyma.06G214800,Glyma.06G217000,Glyma.06G217200,Glyma.06G217900,Glyma.06G218500,Glyma.06G218900,Glyma.06G221300,Glyma.06G221400,Glyma.06G221600,Glyma.06G222700,Glyma.06G223600,Glyma.06G223700,Glyma.06G225400,Glyma.06G225500,Glyma.06G226700,Glyma.06G230600,Glyma.06G231300,Glyma.06G238500,Glyma.06G238700,Glyma.06G240700,Glyma.06G245100,Glyma.06G253700,Glyma.06G255900,Glyma.06G257702,Glyma.06G264000,Glyma.06G266000,Glyma.06G266900,Glyma.06G268467,Glyma.06G270200,Glyma.06G271200,Glyma.06G271600,Glyma.06G283800,Glyma.06G284600,Glyma.06G286400,Glyma.06G289900,Glyma.06G293400,Glyma.06G295200,Glyma.06G297300,Glyma.06G299100,Glyma.06G300600,Glyma.06G306000,Glyma.06G307500,Glyma.06G308200,Glyma.06G309000,Glyma.06G310700,Glyma.06G312300,Glyma.06G313500,Glyma.06G313600,Glyma.06G313700,Glyma.06G315100,Glyma.06G315466,Glyma.06G317100,Glyma.06G317500,Glyma.06G317800,Glyma.06G317900,Glyma.06G318500,Glyma.06G320600,Glyma.06G321900,Glyma.06G323800,Glyma.06G324300,Glyma.06G325402,Glyma.07G000300,Glyma.07G000800,Glyma.07G001800,Glyma.07G001900,Glyma.07G003800,Glyma.07G004200,Glyma.07G004300,Glyma.07G006500,Glyma.07G009800,Glyma.07G010200,Glyma.07G011000,Glyma.07G011600,Glyma.07G015300,Glyma.07G018000,Glyma.07G019300,Glyma.07G019400,Glyma.07G019700,Glyma.07G020500,Glyma.07G022300,Glyma.07G023600,Glyma.07G028500,Glyma.07G029800,Glyma.07G030000,Glyma.07G033100,Glyma.07G035900,Glyma.07G039800,Glyma.07G041000,Glyma.07G041300,Glyma.07G041700,Glyma.07G046400,Glyma.07G046600,Glyma.07G047200,Glyma.07G047600,Glyma.07G047900,Glyma.07G048100,Glyma.07G049000,Glyma.07G052400,Glyma.07G052700,Glyma.07G053100,Glyma.07G055800,Glyma.07G056400,Glyma.07G057200,Glyma.07G059200,Glyma.07G060700,Glyma.07G066000,Glyma.07G066300,Glyma.07G066900,Glyma.07G067332,Glyma.07G067400,Glyma.07G068000,Glyma.07G069600,Glyma.07G069700,Glyma.07G069900,Glyma.07G071900,Glyma.07G072500,Glyma.07G073700,Glyma.07G077000,Glyma.07G077400,Glyma.07G078800,Glyma.07G080700,Glyma.07G081600,Glyma.07G082600,Glyma.07G083000,Glyma.07G084700,Glyma.07G085600,Glyma.07G085700,Glyma.07G088200,Glyma.07G089800,Glyma.07G090000,Glyma.07G090300,Glyma.07G093000,Glyma.07G094500,Glyma.07G095000,Glyma.07G095100,Glyma.07G095200,Glyma.07G095301,Glyma.07G095800,Glyma.07G095900,Glyma.07G099900,Glyma.07G102500,Glyma.07G103500,Glyma.07G103700,Glyma.07G103800,Glyma.07G103900,Glyma.07G108200,Glyma.07G108400,Glyma.07G110900,Glyma.07G121900,Glyma.07G123100,Glyma.07G124300,Glyma.07G124500,Glyma.07G126200,Glyma.07G127100,Glyma.07G128500,Glyma.07G129100,Glyma.07G129700,Glyma.07G130700,Glyma.07G131100,Glyma.07G135300,Glyma.07G135400,Glyma.07G138300,Glyma.07G139100,Glyma.07G141600,Glyma.07G142000,Glyma.07G144200,Glyma.07G144400,Glyma.07G144700,Glyma.07G145900,Glyma.07G147000,Glyma.07G147800,Glyma.07G149600,Glyma.07G151700,Glyma.07G152300,Glyma.07G153800,Glyma.07G154100,Glyma.07G155600,Glyma.07G156000,Glyma.07G156100,Glyma.07G157800,Glyma.07G161300,Glyma.07G163600,Glyma.07G164600,Glyma.07G166400,Glyma.07G166700,Glyma.07G173000,Glyma.07G173100,Glyma.07G173700,Glyma.07G181800,Glyma.07G183700,Glyma.07G183900,Glyma.07G184600,Glyma.07G184800,Glyma.07G185200,Glyma.07G185500,Glyma.07G186600,Glyma.07G188800,Glyma.07G189500,Glyma.07G191600,Glyma.07G191900,Glyma.07G192200,Glyma.07G193700,Glyma.07G201300,Glyma.07G201600,Glyma.07G202300,Glyma.07G203700,Glyma.07G205200,Glyma.07G206000,Glyma.07G207700,Glyma.07G207902,Glyma.07G212500,Glyma.07G212700,Glyma.07G212900,Glyma.07G217900,Glyma.07G218200,Glyma.07G218800,Glyma.07G218900,Glyma.07G219200,Glyma.07G222700,Glyma.07G223000,Glyma.07G225600,Glyma.07G226100,Glyma.07G226400,Glyma.07G226500,Glyma.07G227700,Glyma.07G231500,Glyma.07G231900,Glyma.07G232500,Glyma.07G233900,Glyma.07G237000,Glyma.07G242500,Glyma.07G245400,Glyma.07G248600,Glyma.07G248700,Glyma.07G251200,Glyma.07G251300,Glyma.07G251900,Glyma.07G253300,Glyma.07G253600,Glyma.07G257900,Glyma.07G259300,Glyma.07G260802,Glyma.07G262500,Glyma.07G263300,Glyma.07G265100,Glyma.07G265900,Glyma.07G266300,Glyma.07G266800,Glyma.07G267800,Glyma.07G269900,Glyma.07G270400,Glyma.07G270700,Glyma.07G270800,Glyma.07G272600,Glyma.07G273300,Glyma.08G000800,Glyma.08G001200,Glyma.08G003100,Glyma.08G004200,Glyma.08G005200,Glyma.08G005900,Glyma.08G007400,Glyma.08G009800,Glyma.08G010000,Glyma.08G012500,Glyma.08G013200,Glyma.08G013600,Glyma.08G015300,Glyma.08G015600,Glyma.08G015650,Glyma.08G017300,Glyma.08G018900,Glyma.08G020800,Glyma.08G021500,Glyma.08G023900,Glyma.08G028200,Glyma.08G029100,Glyma.08G040700,Glyma.08G041800,Glyma.08G042600,Glyma.08G044300,Glyma.08G045000,Glyma.08G045700,Glyma.08G047500,Glyma.08G049000,Glyma.08G053300,Glyma.08G054700,Glyma.08G055700,Glyma.08G056100,Glyma.08G060500,Glyma.08G060800,Glyma.08G061000,Glyma.08G061900,Glyma.08G062600,Glyma.08G062700,Glyma.08G062800,Glyma.08G062900,Glyma.08G063400,Glyma.08G064300,Glyma.08G064500,Glyma.08G064600,Glyma.08G064800,Glyma.08G065800,Glyma.08G065900,Glyma.08G066100,Glyma.08G066200,Glyma.08G066700,Glyma.08G070100,Glyma.08G070600,Glyma.08G070700,Glyma.08G070800,Glyma.08G070967,Glyma.08G071100,Glyma.08G072200,Glyma.08G072400,Glyma.08G073600,Glyma.08G074000,Glyma.08G074500,Glyma.08G082200,Glyma.08G082500,Glyma.08G082900,Glyma.08G085000,Glyma.08G085800,Glyma.08G086300,Glyma.08G086600,Glyma.08G087300,Glyma.08G088100,Glyma.08G088400,Glyma.08G088500,Glyma.08G091900,Glyma.08G092000,Glyma.08G092200,Glyma.08G093100,Glyma.08G094400,Glyma.08G094800,Glyma.08G094900,Glyma.08G098400,Glyma.08G098500,Glyma.08G100300,Glyma.08G100800,Glyma.08G101500,Glyma.08G104100,Glyma.08G104600,Glyma.08G105000,Glyma.08G117100,Glyma.08G117500,Glyma.08G117700,Glyma.08G119300,Glyma.08G120302,Glyma.08G120500,Glyma.08G122167,Glyma.08G122233,Glyma.08G125000,Glyma.08G125100,Glyma.08G126900,Glyma.08G127400,Glyma.08G129300,Glyma.08G135300,Glyma.08G138600,Glyma.08G140400,Glyma.08G140500,Glyma.08G140600,Glyma.08G140900,Glyma.08G141300,Glyma.08G143100,Glyma.08G145100,Glyma.08G146100,Glyma.08G146600,Glyma.08G154900,Glyma.08G157200,Glyma.08G157400,Glyma.08G158600,Glyma.08G160900,Glyma.08G164400,Glyma.08G164800,Glyma.08G171100,Glyma.08G174500,Glyma.08G177000,Glyma.08G177400,Glyma.08G179100,Glyma.08G180000,Glyma.08G180400,Glyma.08G180800,Glyma.08G181900,Glyma.08G182900,Glyma.08G184400,Glyma.08G184900,Glyma.08G185600,Glyma.08G187400,Glyma.08G187600,Glyma.08G193000,Glyma.08G193900,Glyma.08G194600,Glyma.08G194700,Glyma.08G196700,Glyma.08G198900,Glyma.08G203000,Glyma.08G204000,Glyma.08G204500,Glyma.08G204600,Glyma.08G204800,Glyma.08G207100,Glyma.08G208700,Glyma.08G212900,Glyma.08G213100,Glyma.08G214300,Glyma.08G217400,Glyma.08G218200,Glyma.08G218900,Glyma.08G222200,Glyma.08G222300,Glyma.08G222800,Glyma.08G224000,Glyma.08G224200,Glyma.08G225000,Glyma.08G225500,Glyma.08G226400,Glyma.08G228800,Glyma.08G229100,Glyma.08G231100,Glyma.08G234600,Glyma.08G235800,Glyma.08G235900,Glyma.08G238100,Glyma.08G238400,Glyma.08G238600,Glyma.08G239300,Glyma.08G241600,Glyma.08G242500,Glyma.08G243600,Glyma.08G247800,Glyma.08G248900,Glyma.08G249200,Glyma.08G249600,Glyma.08G251100,Glyma.08G252600,Glyma.08G252700,Glyma.08G252900,Glyma.08G253100,Glyma.08G254800,Glyma.08G254900,Glyma.08G255300,Glyma.08G256200,Glyma.08G257700,Glyma.08G265967,Glyma.08G266100,Glyma.08G267700,Glyma.08G269700,Glyma.08G270300,Glyma.08G270900,Glyma.08G271100,Glyma.08G273600,Glyma.08G274800,Glyma.08G279700,Glyma.08G280300,Glyma.08G282100,Glyma.08G283300,Glyma.08G284100,Glyma.08G288500,Glyma.08G290300,Glyma.08G292600,Glyma.08G293200,Glyma.08G293900,Glyma.08G294300,Glyma.08G297400,Glyma.08G298500,Glyma.08G299300,Glyma.08G299900,Glyma.08G302900,Glyma.08G304100,Glyma.08G304700,Glyma.08G307300,Glyma.08G307400,Glyma.08G308000,Glyma.08G308200,Glyma.08G308700,Glyma.08G309900,Glyma.08G310600,Glyma.08G312400,Glyma.08G314500,Glyma.08G316900,Glyma.08G323600,Glyma.08G324800,Glyma.08G324900,Glyma.08G325400,Glyma.08G326200,Glyma.08G326300,Glyma.08G328400,Glyma.08G328500,Glyma.08G330600,Glyma.08G330700,Glyma.08G331400,Glyma.08G333200,Glyma.08G337000,Glyma.08G339700,Glyma.08G342600,Glyma.08G344000,Glyma.08G345400,Glyma.08G347032,Glyma.08G348000,Glyma.08G350800,Glyma.08G352100,Glyma.08G352200,Glyma.08G352300,Glyma.08G352451,Glyma.08G353600,Glyma.08G354600,Glyma.08G355000,Glyma.08G355200,Glyma.08G355400,Glyma.08G355600,Glyma.08G357200,Glyma.08G361200,Glyma.08G362100,Glyma.08G365000,Glyma.08G365700,Glyma.08G368001,Glyma.09G001100,Glyma.09G001600,Glyma.09G002600,Glyma.09G003100,Glyma.09G003300,Glyma.09G007200,Glyma.09G008500,Glyma.09G009000,Glyma.09G010700,Glyma.09G011200,Glyma.09G012200,Glyma.09G014900,Glyma.09G015700,Glyma.09G017000,Glyma.09G018500,Glyma.09G018600,Glyma.09G018900,Glyma.09G024700,Glyma.09G024900,Glyma.09G026800,Glyma.09G027500,Glyma.09G027600,Glyma.09G028400,Glyma.09G029100,Glyma.09G030300,Glyma.09G031400,Glyma.09G036300,Glyma.09G041000,Glyma.09G042400,Glyma.09G043200,Glyma.09G044800,Glyma.09G045400,Glyma.09G045700,Glyma.09G045800,Glyma.09G047900,Glyma.09G050100,Glyma.09G050600,Glyma.09G051100,Glyma.09G052000,Glyma.09G056300,Glyma.09G060600,Glyma.09G061300,Glyma.09G061700,Glyma.09G062200,Glyma.09G065300,Glyma.09G067900,Glyma.09G070500,Glyma.09G071400,Glyma.09G071500,Glyma.09G073200,Glyma.09G081800,Glyma.09G087700,Glyma.09G090100,Glyma.09G096300,Glyma.09G096500,Glyma.09G096700,Glyma.09G097500,Glyma.09G099900,Glyma.09G102800,Glyma.09G103000,Glyma.09G103500,Glyma.09G110500,Glyma.09G110700,Glyma.09G111900,Glyma.09G115100,Glyma.09G115800,Glyma.09G116300,Glyma.09G116900,Glyma.09G117400,Glyma.09G117900,Glyma.09G119200,Glyma.09G120900,Glyma.09G121700,Glyma.09G122600,Glyma.09G128500,Glyma.09G131900,Glyma.09G132200,Glyma.09G133000,Glyma.09G134100,Glyma.09G134200,Glyma.09G134900,Glyma.09G140300,Glyma.09G140700,Glyma.09G142200,Glyma.09G142500,Glyma.09G142900,Glyma.09G144200,Glyma.09G146800,Glyma.09G147400,Glyma.09G150100,Glyma.09G150200,Glyma.09G150500,Glyma.09G151400,Glyma.09G152300,Glyma.09G154600,Glyma.09G154700,Glyma.09G156800,Glyma.09G157900,Glyma.09G159900,Glyma.09G160000,Glyma.09G161100,Glyma.09G164700,Glyma.09G166400,Glyma.09G168400,Glyma.09G168600,Glyma.09G168700,Glyma.09G169400,Glyma.09G173500,Glyma.09G173800,Glyma.09G176300,Glyma.09G177000,Glyma.09G179000,Glyma.09G180800,Glyma.09G181600,Glyma.09G181960,Glyma.09G182200,Glyma.09G182250,Glyma.09G182600,Glyma.09G182700,Glyma.09G185600,Glyma.09G185900,Glyma.09G186400,Glyma.09G186500,Glyma.09G186700,Glyma.09G186800,Glyma.09G191200,Glyma.09G191300,Glyma.09G192200,Glyma.09G194100,Glyma.09G195000,Glyma.09G195600,Glyma.09G196400,Glyma.09G196700,Glyma.09G196800,Glyma.09G197000,Glyma.09G197100,Glyma.09G197200,Glyma.09G197400,Glyma.09G199100,Glyma.09G199600,Glyma.09G203200,Glyma.09G203800,Glyma.09G203900,Glyma.09G205400,Glyma.09G205600,Glyma.09G206000,Glyma.09G206400,Glyma.09G206800,Glyma.09G208200,Glyma.09G210800,Glyma.09G211000,Glyma.09G212600,Glyma.09G215700,Glyma.09G216400,Glyma.09G216900,Glyma.09G218100,Glyma.09G218600,Glyma.09G223900,Glyma.09G225500,Glyma.09G227100,Glyma.09G230300,Glyma.09G231500,Glyma.09G232600,Glyma.09G237100,Glyma.09G237600,Glyma.09G238000,Glyma.09G238200,Glyma.09G241600,Glyma.09G243400,Glyma.09G243600,Glyma.09G246200,Glyma.09G246300,Glyma.09G247200,Glyma.09G247500,Glyma.09G248100,Glyma.09G250800,Glyma.09G251700,Glyma.09G251800,Glyma.09G253200,Glyma.09G253500,Glyma.09G253600,Glyma.09G255700,Glyma.09G256100,Glyma.09G256800,Glyma.09G259000,Glyma.09G261200,Glyma.09G262000,Glyma.09G263900,Glyma.09G264300,Glyma.09G264900,Glyma.09G265000,Glyma.09G265600,Glyma.09G269000,Glyma.09G269900,Glyma.09G271100,Glyma.09G271800,Glyma.09G272300,Glyma.09G273300,Glyma.09G274600,Glyma.09G281200,Glyma.09G282600,Glyma.09G284000,Glyma.10G000900,Glyma.10G001800,Glyma.10G004800,Glyma.10G005300,Glyma.10G005400,Glyma.10G007400,Glyma.10G008300,Glyma.10G008500,Glyma.10G011000,Glyma.10G013600,Glyma.10G015900,Glyma.10G018000,Glyma.10G018400,Glyma.10G019000,Glyma.10G023400,Glyma.10G026400,Glyma.10G028900,Glyma.10G029400,Glyma.10G030600,Glyma.10G032200,Glyma.10G032400,Glyma.10G032600,Glyma.10G032700,Glyma.10G034800,Glyma.10G035800,Glyma.10G036000,Glyma.10G036800,Glyma.10G039602,Glyma.10G040700,Glyma.10G041300,Glyma.10G041600,Glyma.10G044800,Glyma.10G047100,Glyma.10G047600,Glyma.10G048800,Glyma.10G049900,Glyma.10G052600,Glyma.10G053900,Glyma.10G055000,Glyma.10G057000,Glyma.10G063100,Glyma.10G064200,Glyma.10G064500,Glyma.10G065200,Glyma.10G065600,Glyma.10G069500,Glyma.10G070300,Glyma.10G074900,Glyma.10G079400,Glyma.10G079700,Glyma.10G079900,Glyma.10G081300,Glyma.10G082400,Glyma.10G082500,Glyma.10G086800,Glyma.10G087300,Glyma.10G088000,Glyma.10G088400,Glyma.10G091800,Glyma.10G092200,Glyma.10G093400,Glyma.10G094000,Glyma.10G097600,Glyma.10G098500,Glyma.10G101200,Glyma.10G104100,Glyma.10G109200,Glyma.10G111200,Glyma.10G111800,Glyma.10G120400,Glyma.10G127000,Glyma.10G128800,Glyma.10G132300,Glyma.10G137600,Glyma.10G138100,Glyma.10G138200,Glyma.10G142000,Glyma.10G144000,Glyma.10G144200,Glyma.10G146600,Glyma.10G152200,Glyma.10G154600,Glyma.10G156000,Glyma.10G156200,Glyma.10G156500,Glyma.10G157100,Glyma.10G158400,Glyma.10G161100,Glyma.10G162200,Glyma.10G164800,Glyma.10G167800,Glyma.10G168100,Glyma.10G172900,Glyma.10G174100,Glyma.10G177200,Glyma.10G179400,Glyma.10G180400,Glyma.10G183000,Glyma.10G183300,Glyma.10G183900,Glyma.10G186400,Glyma.10G186500,Glyma.10G187700,Glyma.10G188500,Glyma.10G189000,Glyma.10G190500,Glyma.10G192400,Glyma.10G194600,Glyma.10G200500,Glyma.10G200700,Glyma.10G200800,Glyma.10G201600,Glyma.10G202500,Glyma.10G203000,Glyma.10G203500,Glyma.10G204100,Glyma.10G208800,Glyma.10G209200,Glyma.10G209500,Glyma.10G210400,Glyma.10G212100,Glyma.10G215300,Glyma.10G217300,Glyma.10G217800,Glyma.10G217900,Glyma.10G218800,Glyma.10G219400,Glyma.10G219600,Glyma.10G220700,Glyma.10G221100,Glyma.10G221400,Glyma.10G222600,Glyma.10G222900,Glyma.10G225900,Glyma.10G227400,Glyma.10G228900,Glyma.10G229300,Glyma.10G229800,Glyma.10G231200,Glyma.10G231700,Glyma.10G232600,Glyma.10G234600,Glyma.10G234700,Glyma.10G236500,Glyma.10G238200,Glyma.10G239000,Glyma.10G241500,Glyma.10G241700,Glyma.10G242300,Glyma.10G243800,Glyma.10G247100,Glyma.10G249500,Glyma.10G252700,Glyma.10G252900,Glyma.10G253000,Glyma.10G253100,Glyma.10G253200,Glyma.10G253300,Glyma.10G253400,Glyma.10G253700,Glyma.10G253800,Glyma.10G254000,Glyma.10G254150,Glyma.10G254300,Glyma.10G258800,Glyma.10G259100,Glyma.10G261600,Glyma.10G262850,Glyma.10G263000,Glyma.10G264600,Glyma.10G264900,Glyma.10G267300,Glyma.10G267600,Glyma.10G267700,Glyma.10G267800,Glyma.10G269700,Glyma.10G270000,Glyma.10G270100,Glyma.10G270600,Glyma.10G271200,Glyma.10G271600,Glyma.10G271701,Glyma.10G271900,Glyma.10G273100,Glyma.10G274400,Glyma.10G277700,Glyma.10G284300,Glyma.10G285100,Glyma.10G289100,Glyma.10G290800,Glyma.10G291900,Glyma.10G293300,Glyma.10G295100,Glyma.10G295300,Glyma.10G296600,Glyma.10G296800,Glyma.10G298100,Glyma.11G000200,Glyma.11G001200,Glyma.11G001500,Glyma.11G004800,Glyma.11G010400,Glyma.11G015800,Glyma.11G019100,Glyma.11G019300,Glyma.11G019900,Glyma.11G020001,Glyma.11G020700,Glyma.11G023200,Glyma.11G024400,Glyma.11G026200,Glyma.11G026300,Glyma.11G028500,Glyma.11G028600,Glyma.11G030000,Glyma.11G032000,Glyma.11G032600,Glyma.11G033500,Glyma.11G034000,Glyma.11G037700,Glyma.11G041100,Glyma.11G042000,Glyma.11G044100,Glyma.11G046100,Glyma.11G048200,Glyma.11G048300,Glyma.11G050200,Glyma.11G051067,Glyma.11G051133,Glyma.11G051500,Glyma.11G051800,Glyma.11G051850,Glyma.11G052801,Glyma.11G053200,Glyma.11G054800,Glyma.11G060100,Glyma.11G061300,Glyma.11G063200,Glyma.11G063500,Glyma.11G063600,Glyma.11G063700,Glyma.11G066500,Glyma.11G067200,Glyma.11G069000,Glyma.11G071600,Glyma.11G071700,Glyma.11G071800,Glyma.11G072800,Glyma.11G074100,Glyma.11G075200,Glyma.11G078300,Glyma.11G079500,Glyma.11G079900,Glyma.11G080500,Glyma.11G080700,Glyma.11G081700,Glyma.11G082700,Glyma.11G085100,Glyma.11G087300,Glyma.11G087500,Glyma.11G087600,Glyma.11G087700,Glyma.11G088000,Glyma.11G088600,Glyma.11G089100,Glyma.11G089500,Glyma.11G089800,Glyma.11G089900,Glyma.11G090000,Glyma.11G090200,Glyma.11G091700,Glyma.11G097000,Glyma.11G100100,Glyma.11G103500,Glyma.11G105000,Glyma.11G105500,Glyma.11G106000,Glyma.11G106300,Glyma.11G107000,Glyma.11G108000,Glyma.11G112000,Glyma.11G112100,Glyma.11G114100,Glyma.11G114200,Glyma.11G118000,Glyma.11G118200,Glyma.11G119500,Glyma.11G120800,Glyma.11G122200,Glyma.11G122600,Glyma.11G125400,Glyma.11G126300,Glyma.11G132200,Glyma.11G134700,Glyma.11G135500,Glyma.11G136200,Glyma.11G137400,Glyma.11G143500,Glyma.11G144800,Glyma.11G145227,Glyma.11G145700,Glyma.11G146500,Glyma.11G150900,Glyma.11G151079,Glyma.11G151800,Glyma.11G152124,Glyma.11G152700,Glyma.11G160484,Glyma.11G161400,Glyma.11G166500,Glyma.11G168428,Glyma.11G169300,Glyma.11G169600,Glyma.11G169900,Glyma.11G171300,Glyma.11G172300,Glyma.11G175800,Glyma.11G175900,Glyma.11G176302,Glyma.11G176311,Glyma.11G179200,Glyma.11G179900,Glyma.11G180700,Glyma.11G181100,Glyma.11G181900,Glyma.11G185700,Glyma.11G189000,Glyma.11G189600,Glyma.11G190400,Glyma.11G199700,Glyma.11G202000,Glyma.11G202700,Glyma.11G202900,Glyma.11G203000,Glyma.11G204500,Glyma.11G204700,Glyma.11G204766,Glyma.11G206100,Glyma.11G206300,Glyma.11G206700,Glyma.11G206900,Glyma.11G207000,Glyma.11G213100,Glyma.11G214700,Glyma.11G217400,Glyma.11G220200,Glyma.11G220900,Glyma.11G222800,Glyma.11G223200,Glyma.11G224500,Glyma.11G226000,Glyma.11G228300,Glyma.11G228900,Glyma.11G230300,Glyma.11G230400,Glyma.11G230500,Glyma.11G230600,Glyma.11G232200,Glyma.11G233100,Glyma.11G233500,Glyma.11G235200,Glyma.11G236600,Glyma.11G238400,Glyma.11G240900,Glyma.11G243400,Glyma.11G245400,Glyma.11G245600,Glyma.11G245700,Glyma.11G246200,Glyma.11G246700,Glyma.11G248300,Glyma.11G249600,Glyma.11G252400,Glyma.11G254500,Glyma.11G254900,Glyma.12G001000,Glyma.12G001700,Glyma.12G001900,Glyma.12G002400,Glyma.12G002500,Glyma.12G003500,Glyma.12G005100,Glyma.12G006200,Glyma.12G006300,Glyma.12G007300,Glyma.12G009700,Glyma.12G012800,Glyma.12G013400,Glyma.12G017100,Glyma.12G017200,Glyma.12G017700,Glyma.12G018200,Glyma.12G019600,Glyma.12G023100,Glyma.12G023900,Glyma.12G028300,Glyma.12G030000,Glyma.12G030400,Glyma.12G030900,Glyma.12G032000,Glyma.12G032300,Glyma.12G032900,Glyma.12G036600,Glyma.12G037000,Glyma.12G038200,Glyma.12G040000,Glyma.12G043400,Glyma.12G043600,Glyma.12G044700,Glyma.12G045700,Glyma.12G045850,Glyma.12G047300,Glyma.12G050900,Glyma.12G051500,Glyma.12G056800,Glyma.12G059900,Glyma.12G061200,Glyma.12G064100,Glyma.12G066800,Glyma.12G067000,Glyma.12G072100,Glyma.12G074900,Glyma.12G075400,Glyma.12G075900,Glyma.12G076800,Glyma.12G077300,Glyma.12G084500,Glyma.12G084600,Glyma.12G085600,Glyma.12G087200,Glyma.12G092000,Glyma.12G093300,Glyma.12G094200,Glyma.12G096600,Glyma.12G098200,Glyma.12G098600,Glyma.12G099300,Glyma.12G103700,Glyma.12G104100,Glyma.12G106600,Glyma.12G108400,Glyma.12G110600,Glyma.12G113100,Glyma.12G114100,Glyma.12G118600,Glyma.12G121400,Glyma.12G122300,Glyma.12G132800,Glyma.12G133400,Glyma.12G133700,Glyma.12G134500,Glyma.12G136100,Glyma.12G136800,Glyma.12G137100,Glyma.12G140200,Glyma.12G143501,Glyma.12G145400,Glyma.12G151500,Glyma.12G152300,Glyma.12G152500,Glyma.12G155300,Glyma.12G155900,Glyma.12G159000,Glyma.12G163062,Glyma.12G163800,Glyma.12G167300,Glyma.12G168000,Glyma.12G170500,Glyma.12G170700,Glyma.12G171300,Glyma.12G172500,Glyma.12G174700,Glyma.12G175300,Glyma.12G176500,Glyma.12G177200,Glyma.12G177300,Glyma.12G178100,Glyma.12G180000,Glyma.12G180700,Glyma.12G181900,Glyma.12G187600,Glyma.12G188100,Glyma.12G191400,Glyma.12G191800,Glyma.12G192000,Glyma.12G194000,Glyma.12G194100,Glyma.12G198100,Glyma.12G198200,Glyma.12G198600,Glyma.12G198800,Glyma.12G199400,Glyma.12G200200,Glyma.12G202000,Glyma.12G202201,Glyma.12G203200,Glyma.12G203900,Glyma.12G204400,Glyma.12G206000,Glyma.12G206800,Glyma.12G207500,Glyma.12G208600,Glyma.12G213100,Glyma.12G214700,Glyma.12G216000,Glyma.12G216400,Glyma.12G219000,Glyma.12G219300,Glyma.12G220400,Glyma.12G223100,Glyma.12G223200,Glyma.12G224700,Glyma.12G225800,Glyma.12G227800,Glyma.12G230400,Glyma.12G230900,Glyma.12G231800,Glyma.12G231900,Glyma.12G232700,Glyma.12G233000,Glyma.12G233100,Glyma.12G233400,Glyma.12G234500,Glyma.12G234600,Glyma.12G237000,Glyma.12G239100,Glyma.12G239900,Glyma.12G240800,Glyma.12G242200,Glyma.13G001500,Glyma.13G003800,Glyma.13G004100,Glyma.13G007200,Glyma.13G009100,Glyma.13G026600,Glyma.13G028200,Glyma.13G032000,Glyma.13G032100,Glyma.13G032700,Glyma.13G033000,Glyma.13G033400,Glyma.13G033500,Glyma.13G033900,Glyma.13G035700,Glyma.13G035800,Glyma.13G035900,Glyma.13G037400,Glyma.13G038300,Glyma.13G039700,Glyma.13G039900,Glyma.13G042300,Glyma.13G042800,Glyma.13G045000,Glyma.13G046700,Glyma.13G049000,Glyma.13G049100,Glyma.13G050200,Glyma.13G051100,Glyma.13G053600,Glyma.13G053700,Glyma.13G053900,Glyma.13G054200,Glyma.13G054300,Glyma.13G054400,Glyma.13G056200,Glyma.13G062400,Glyma.13G062600,Glyma.13G063700,Glyma.13G065400,Glyma.13G066100,Glyma.13G066500,Glyma.13G067900,Glyma.13G068100,Glyma.13G068200,Glyma.13G069800,Glyma.13G070300,Glyma.13G071300,Glyma.13G071600,Glyma.13G077800,Glyma.13G081000,Glyma.13G081100,Glyma.13G081400,Glyma.13G084600,Glyma.13G087200,Glyma.13G088200,Glyma.13G091000,Glyma.13G091100,Glyma.13G091200,Glyma.13G092000,Glyma.13G093332,Glyma.13G093500,Glyma.13G095400,Glyma.13G096000,Glyma.13G096500,Glyma.13G097800,Glyma.13G097900,Glyma.13G101700,Glyma.13G102400,Glyma.13G102900,Glyma.13G104300,Glyma.13G108100,Glyma.13G109600,Glyma.13G110000,Glyma.13G111900,Glyma.13G116400,Glyma.13G119000,Glyma.13G120000,Glyma.13G120400,Glyma.13G120500,Glyma.13G122200,Glyma.13G122400,Glyma.13G124400,Glyma.13G126000,Glyma.13G127300,Glyma.13G128200,Glyma.13G128600,Glyma.13G129800,Glyma.13G131200,Glyma.13G132500,Glyma.13G135400,Glyma.13G136700,Glyma.13G137400,Glyma.13G137600,Glyma.13G141000,Glyma.13G142100,Glyma.13G145100,Glyma.13G146300,Glyma.13G147700,Glyma.13G149100,Glyma.13G150000,Glyma.13G150700,Glyma.13G150900,Glyma.13G152202,Glyma.13G152542,Glyma.13G152814,Glyma.13G153052,Glyma.13G154433,Glyma.13G156800,Glyma.13G161100,Glyma.13G161200,Glyma.13G161500,Glyma.13G161800,Glyma.13G162200,Glyma.13G162800,Glyma.13G162900,Glyma.13G165700,Glyma.13G167002,Glyma.13G167500,Glyma.13G167700,Glyma.13G170700,Glyma.13G173401,Glyma.13G173500,Glyma.13G174300,Glyma.13G174900,Glyma.13G175100,Glyma.13G182400,Glyma.13G184200,Glyma.13G185100,Glyma.13G186400,Glyma.13G186500,Glyma.13G186600,Glyma.13G186700,Glyma.13G188900,Glyma.13G189700,Glyma.13G197500,Glyma.13G202500,Glyma.13G203000,Glyma.13G206700,Glyma.13G207200,Glyma.13G209200,Glyma.13G209500,Glyma.13G210900,Glyma.13G212400,Glyma.13G214700,Glyma.13G215500,Glyma.13G217400,Glyma.13G220000,Glyma.13G220900,Glyma.13G221000,Glyma.13G227132,Glyma.13G227700,Glyma.13G228000,Glyma.13G228200,Glyma.13G230800,Glyma.13G233000,Glyma.13G233300,Glyma.13G234400,Glyma.13G235000,Glyma.13G238700,Glyma.13G239300,Glyma.13G239500,Glyma.13G244200,Glyma.13G244600,Glyma.13G245000,Glyma.13G245500,Glyma.13G247700,Glyma.13G248300,Glyma.13G248500,Glyma.13G248800,Glyma.13G248900,Glyma.13G251400,Glyma.13G251500,Glyma.13G252700,Glyma.13G252800,Glyma.13G253100,Glyma.13G253300,Glyma.13G255600,Glyma.13G261700,Glyma.13G262000,Glyma.13G262100,Glyma.13G262533,Glyma.13G264300,Glyma.13G264400,Glyma.13G265300,Glyma.13G265600,Glyma.13G266100,Glyma.13G266300,Glyma.13G268100,Glyma.13G270500,Glyma.13G271000,Glyma.13G272100,Glyma.13G272300,Glyma.13G273800,Glyma.13G275100,Glyma.13G275400,Glyma.13G275500,Glyma.13G275600,Glyma.13G276500,Glyma.13G276600,Glyma.13G278300,Glyma.13G278400,Glyma.13G279800,Glyma.13G282000,Glyma.13G283000,Glyma.13G284900,Glyma.13G286900,Glyma.13G291700,Glyma.13G292600,Glyma.13G293600,Glyma.13G296200,Glyma.13G296900,Glyma.13G297700,Glyma.13G298500,Glyma.13G300000,Glyma.13G300700,Glyma.13G302100,Glyma.13G302800,Glyma.13G302900,Glyma.13G303400,Glyma.13G303800,Glyma.13G307600,Glyma.13G308500,Glyma.13G314600,Glyma.13G318900,Glyma.13G319600,Glyma.13G320300,Glyma.13G320800,Glyma.13G323400,Glyma.13G323500,Glyma.13G324000,Glyma.13G324900,Glyma.13G329500,Glyma.13G331500,Glyma.13G333100,Glyma.13G336700,Glyma.13G340500,Glyma.13G346400,Glyma.13G347400,Glyma.13G350000,Glyma.13G350400,Glyma.13G351200,Glyma.13G351450,Glyma.13G352700,Glyma.13G352800,Glyma.13G356000,Glyma.13G357300,Glyma.13G357800,Glyma.13G358800,Glyma.13G358900,Glyma.13G360000,Glyma.13G361900,Glyma.13G361966,Glyma.13G362300,Glyma.13G362600,Glyma.13G365400,Glyma.13G367500,Glyma.13G369900,Glyma.13G370300,Glyma.13G370700,Glyma.13G371200,Glyma.13G371400,Glyma.13G372100,Glyma.13G372300,Glyma.13G372400,Glyma.13G372500,Glyma.14G000500,Glyma.14G000900,Glyma.14G001100,Glyma.14G001500,Glyma.14G003400,Glyma.14G003500,Glyma.14G004500,Glyma.14G006300,Glyma.14G007100,Glyma.14G008000,Glyma.14G008100,Glyma.14G010100,Glyma.14G010300,Glyma.14G011500,Glyma.14G012100,Glyma.14G012400,Glyma.14G012900,Glyma.14G014100,Glyma.14G014300,Glyma.14G015300,Glyma.14G016900,Glyma.14G017700,Glyma.14G024900,Glyma.14G025800,Glyma.14G026200,Glyma.14G027400,Glyma.14G027651,Glyma.14G031900,Glyma.14G032900,Glyma.14G033500,Glyma.14G035600,Glyma.14G041600,Glyma.14G041700,Glyma.14G043100,Glyma.14G046200,Glyma.14G047200,Glyma.14G047700,Glyma.14G047900,Glyma.14G055900,Glyma.14G057400,Glyma.14G058500,Glyma.14G059000,Glyma.14G059900,Glyma.14G060500,Glyma.14G060700,Glyma.14G061400,Glyma.14G061500,Glyma.14G062800,Glyma.14G074100,Glyma.14G074700,Glyma.14G075200,Glyma.14G076000,Glyma.14G076200,Glyma.14G076800,Glyma.14G077100,Glyma.14G077500,Glyma.14G077600,Glyma.14G079400,Glyma.14G081100,Glyma.14G082500,Glyma.14G082900,Glyma.14G085100,Glyma.14G087600,Glyma.14G088800,Glyma.14G090200,Glyma.14G090400,Glyma.14G090600,Glyma.14G090700,Glyma.14G091300,Glyma.14G093900,Glyma.14G094200,Glyma.14G095400,Glyma.14G096000,Glyma.14G096100,Glyma.14G097400,Glyma.14G098600,Glyma.14G102000,Glyma.14G103800,Glyma.14G107100,Glyma.14G108700,Glyma.14G111900,Glyma.14G112600,Glyma.14G113200,Glyma.14G115500,Glyma.14G116200,Glyma.14G118800,Glyma.14G120900,Glyma.14G123700,Glyma.14G124400,Glyma.14G124700,Glyma.14G127800,Glyma.14G129100,Glyma.14G130000,Glyma.14G134100,Glyma.14G136900,Glyma.14G138200,Glyma.14G138300,Glyma.14G142300,Glyma.14G142500,Glyma.14G144300,Glyma.14G148100,Glyma.14G148300,Glyma.14G148900,Glyma.14G151600,Glyma.14G153500,Glyma.14G156500,Glyma.14G157600,Glyma.14G157700,Glyma.14G158300,Glyma.14G158600,Glyma.14G159600,Glyma.14G159900,Glyma.14G160100,Glyma.14G163900,Glyma.14G169300,Glyma.14G169700,Glyma.14G177300,Glyma.14G177500,Glyma.14G177900,Glyma.14G179100,Glyma.14G179300,Glyma.14G181100,Glyma.14G185300,Glyma.14G187900,Glyma.14G189100,Glyma.14G189300,Glyma.14G190900,Glyma.14G191300,Glyma.14G192500,Glyma.14G193300,Glyma.14G193400,Glyma.14G194300,Glyma.14G194900,Glyma.14G196200,Glyma.14G197000,Glyma.14G200100,Glyma.14G206000,Glyma.14G206200,Glyma.14G206300,Glyma.14G208000,Glyma.14G208900,Glyma.14G211200,Glyma.14G212100,Glyma.14G212500,Glyma.14G213600,Glyma.14G214700,Glyma.14G216200,Glyma.14G218200,Glyma.14G220000,Glyma.14G220200,Glyma.14G221800,Glyma.14G223900,Glyma.15G001200,Glyma.15G001300,Glyma.15G001400,Glyma.15G001500,Glyma.15G002200,Glyma.15G002700,Glyma.15G002900,Glyma.15G003500,Glyma.15G003900,Glyma.15G004700,Glyma.15G006000,Glyma.15G007801,Glyma.15G011200,Glyma.15G011500,Glyma.15G011900,Glyma.15G012000,Glyma.15G014000,Glyma.15G015600,Glyma.15G016300,Glyma.15G016800,Glyma.15G019200,Glyma.15G019800,Glyma.15G021300,Glyma.15G021400,Glyma.15G021700,Glyma.15G026600,Glyma.15G027100,Glyma.15G027800,Glyma.15G031600,Glyma.15G033500,Glyma.15G034600,Glyma.15G038200,Glyma.15G041700,Glyma.15G044700,Glyma.15G048300,Glyma.15G049700,Glyma.15G049800,Glyma.15G049900,Glyma.15G050400,Glyma.15G051600,Glyma.15G052000,Glyma.15G052400,Glyma.15G055600,Glyma.15G059100,Glyma.15G059800,Glyma.15G061200,Glyma.15G062200,Glyma.15G065100,Glyma.15G065200,Glyma.15G065400,Glyma.15G066100,Glyma.15G066400,Glyma.15G066500,Glyma.15G068700,Glyma.15G069100,Glyma.15G069500,Glyma.15G071800,Glyma.15G073700,Glyma.15G074000,Glyma.15G074600,Glyma.15G078200,Glyma.15G081600,Glyma.15G084200,Glyma.15G084300,Glyma.15G084800,Glyma.15G085300,Glyma.15G087300,Glyma.15G090200,Glyma.15G091500,Glyma.15G091600,Glyma.15G092700,Glyma.15G094600,Glyma.15G094900,Glyma.15G095000,Glyma.15G098400,Glyma.15G099500,Glyma.15G099600,Glyma.15G101400,Glyma.15G103700,Glyma.15G105300,Glyma.15G107100,Glyma.15G109800,Glyma.15G112900,Glyma.15G113400,Glyma.15G113800,Glyma.15G114600,Glyma.15G114700,Glyma.15G115200,Glyma.15G115600,Glyma.15G116800,Glyma.15G119900,Glyma.15G121500,Glyma.15G122600,Glyma.15G124600,Glyma.15G124700,Glyma.15G130500,Glyma.15G130900,Glyma.15G134400,Glyma.15G134900,Glyma.15G135200,Glyma.15G136532,Glyma.15G141200,Glyma.15G146800,Glyma.15G147200,Glyma.15G148000,Glyma.15G148500,Glyma.15G152900,Glyma.15G155300,Glyma.15G156400,Glyma.15G157100,Glyma.15G157800,Glyma.15G161600,Glyma.15G161700,Glyma.15G164000,Glyma.15G168000,Glyma.15G168600,Glyma.15G173800,Glyma.15G175800,Glyma.15G179400,Glyma.15G179500,Glyma.15G182000,Glyma.15G187600,Glyma.15G187800,Glyma.15G193400,Glyma.15G194200,Glyma.15G194300,Glyma.15G195201,Glyma.15G201400,Glyma.15G201800,Glyma.15G203000,Glyma.15G203600,Glyma.15G208600,Glyma.15G211800,Glyma.15G212400,Glyma.15G213600,Glyma.15G213700,Glyma.15G214400,Glyma.15G215400,Glyma.15G215600,Glyma.15G218200,Glyma.15G222300,Glyma.15G224200,Glyma.15G226800,Glyma.15G227000,Glyma.15G227700,Glyma.15G236100,Glyma.15G242800,Glyma.15G243300,Glyma.15G243350,Glyma.15G243400,Glyma.15G244250,Glyma.15G245300,Glyma.15G245600,Glyma.15G245800,Glyma.15G246500,Glyma.15G248200,Glyma.15G256700,Glyma.15G262800,Glyma.15G267700,Glyma.15G270400,Glyma.15G273600,Glyma.15G274600,Glyma.15G275300,Glyma.15G276800,Glyma.16G001600,Glyma.16G003300,Glyma.16G005200,Glyma.16G008300,Glyma.16G010200,Glyma.16G014700,Glyma.16G014800,Glyma.16G015000,Glyma.16G016100,Glyma.16G016300,Glyma.16G016600,Glyma.16G016700,Glyma.16G017600,Glyma.16G021300,Glyma.16G021700,Glyma.16G022200,Glyma.16G024500,Glyma.16G025400,Glyma.16G026200,Glyma.16G026600,Glyma.16G027400,Glyma.16G028100,Glyma.16G029300,Glyma.16G030900,Glyma.16G032500,Glyma.16G032700,Glyma.16G033000,Glyma.16G033400,Glyma.16G034100,Glyma.16G035500,Glyma.16G036000,Glyma.16G036300,Glyma.16G037100,Glyma.16G037500,Glyma.16G040200,Glyma.16G041800,Glyma.16G043500,Glyma.16G043800,Glyma.16G043900,Glyma.16G045900,Glyma.16G047100,Glyma.16G047300,Glyma.16G050000,Glyma.16G050100,Glyma.16G051100,Glyma.16G054200,Glyma.16G054300,Glyma.16G057100,Glyma.16G057600,Glyma.16G059700,Glyma.16G061800,Glyma.16G062500,Glyma.16G062600,Glyma.16G065200,Glyma.16G065400,Glyma.16G071000,Glyma.16G073100,Glyma.16G073700,Glyma.16G074700,Glyma.16G076000,Glyma.16G076300,Glyma.16G076600,Glyma.16G076700,Glyma.16G076900,Glyma.16G078500,Glyma.16G078800,Glyma.16G078900,Glyma.16G080100,Glyma.16G089700,Glyma.16G090000,Glyma.16G091900,Glyma.16G092600,Glyma.16G094100,Glyma.16G094300,Glyma.16G095800,Glyma.16G096000,Glyma.16G096900,Glyma.16G099700,Glyma.16G099800,Glyma.16G101800,Glyma.16G105100,Glyma.16G105300,Glyma.16G107000,Glyma.16G107700,Glyma.16G108900,Glyma.16G109700,Glyma.16G110300,Glyma.16G111700,Glyma.16G115500,Glyma.16G115700,Glyma.16G119800,Glyma.16G122200,Glyma.16G122300,Glyma.16G123800,Glyma.16G125100,Glyma.16G130300,Glyma.16G131100,Glyma.16G131200,Glyma.16G133500,Glyma.16G137000,Glyma.16G138800,Glyma.16G141000,Glyma.16G141800,Glyma.16G143500,Glyma.16G143600,Glyma.16G145600,Glyma.16G145700,Glyma.16G145800,Glyma.16G146500,Glyma.16G146700,Glyma.16G147600,Glyma.16G147700,Glyma.16G149300,Glyma.16G149500,Glyma.16G151200,Glyma.16G151300,Glyma.16G152900,Glyma.16G154200,Glyma.16G155000,Glyma.16G155100,Glyma.16G155500,Glyma.16G156200,Glyma.16G157100,Glyma.16G157300,Glyma.16G157400,Glyma.16G160600,Glyma.16G162400,Glyma.16G162500,Glyma.16G163500,Glyma.16G163800,Glyma.16G165200,Glyma.16G165500,Glyma.16G165800,Glyma.16G165900,Glyma.16G167300,Glyma.16G168200,Glyma.16G169700,Glyma.16G172400,Glyma.16G172500,Glyma.16G173600,Glyma.16G176100,Glyma.16G177500,Glyma.16G177800,Glyma.16G179100,Glyma.16G179600,Glyma.16G180000,Glyma.16G180200,Glyma.16G180700,Glyma.16G180800,Glyma.16G180900,Glyma.16G182600,Glyma.16G194100,Glyma.16G194600,Glyma.16G195500,Glyma.16G195600,Glyma.16G197200,Glyma.16G198400,Glyma.16G198700,Glyma.16G199100,Glyma.16G201500,Glyma.16G202200,Glyma.16G203200,Glyma.16G205100,Glyma.16G205200,Glyma.16G207600,Glyma.16G208400,Glyma.16G209400,Glyma.16G210500,Glyma.16G213300,Glyma.16G216500,Glyma.16G218100,Glyma.16G218200,Glyma.16G219000,Glyma.16G219700,Glyma.17G000700,Glyma.17G001800,Glyma.17G003900,Glyma.17G006100,Glyma.17G007400,Glyma.17G008000,Glyma.17G010500,Glyma.17G011600,Glyma.17G015000,Glyma.17G017100,Glyma.17G022200,Glyma.17G022400,Glyma.17G022500,Glyma.17G023000,Glyma.17G023100,Glyma.17G025600,Glyma.17G025800,Glyma.17G025900,Glyma.17G026700,Glyma.17G027300,Glyma.17G028400,Glyma.17G036600,Glyma.17G036700,Glyma.17G038100,Glyma.17G039200,Glyma.17G039300,Glyma.17G040300,Glyma.17G041200,Glyma.17G043000,Glyma.17G043102,Glyma.17G043400,Glyma.17G043500,Glyma.17G047800,Glyma.17G049700,Glyma.17G050100,Glyma.17G056200,Glyma.17G057400,Glyma.17G057800,Glyma.17G060400,Glyma.17G061800,Glyma.17G063000,Glyma.17G064800,Glyma.17G066900,Glyma.17G067200,Glyma.17G068200,Glyma.17G068300,Glyma.17G069100,Glyma.17G069202,Glyma.17G069300,Glyma.17G070300,Glyma.17G070900,Glyma.17G071800,Glyma.17G072200,Glyma.17G074101,Glyma.17G074600,Glyma.17G076600,Glyma.17G080400,Glyma.17G082000,Glyma.17G084300,Glyma.17G085000,Glyma.17G087000,Glyma.17G087300,Glyma.17G088500,Glyma.17G088800,Glyma.17G090100,Glyma.17G091600,Glyma.17G092300,Glyma.17G092900,Glyma.17G095300,Glyma.17G095500,Glyma.17G096100,Glyma.17G096200,Glyma.17G096300,Glyma.17G096500,Glyma.17G096900,Glyma.17G098300,Glyma.17G100100,Glyma.17G101800,Glyma.17G102400,Glyma.17G103400,Glyma.17G104200,Glyma.17G109500,Glyma.17G109800,Glyma.17G110100,Glyma.17G110200,Glyma.17G110500,Glyma.17G113500,Glyma.17G115100,Glyma.17G115300,Glyma.17G117200,Glyma.17G117800,Glyma.17G118100,Glyma.17G118300,Glyma.17G118700,Glyma.17G119300,Glyma.17G119800,Glyma.17G119900,Glyma.17G120100,Glyma.17G123800,Glyma.17G127200,Glyma.17G130500,Glyma.17G130700,Glyma.17G133200,Glyma.17G134100,Glyma.17G134200,Glyma.17G135800,Glyma.17G136350,Glyma.17G136400,Glyma.17G136500,Glyma.17G139100,Glyma.17G139400,Glyma.17G139800,Glyma.17G140000,Glyma.17G140400,Glyma.17G142600,Glyma.17G143500,Glyma.17G146400,Glyma.17G147900,Glyma.17G148600,Glyma.17G152400,Glyma.17G152700,Glyma.17G153300,Glyma.17G156300,Glyma.17G157300,Glyma.17G161400,Glyma.17G165200,Glyma.17G166200,Glyma.17G166800,Glyma.17G166900,Glyma.17G167200,Glyma.17G169200,Glyma.17G169300,Glyma.17G171502,Glyma.17G175600,Glyma.17G185600,Glyma.17G185800,Glyma.17G186100,Glyma.17G187200,Glyma.17G189300,Glyma.17G192100,Glyma.17G194400,Glyma.17G194600,Glyma.17G196100,Glyma.17G203000,Glyma.17G203200,Glyma.17G203800,Glyma.17G206300,Glyma.17G207700,Glyma.17G209500,Glyma.17G211500,Glyma.17G212200,Glyma.17G214100,Glyma.17G214200,Glyma.17G214400,Glyma.17G214500,Glyma.17G214600,Glyma.17G215900,Glyma.17G218500,Glyma.17G219300,Glyma.17G219400,Glyma.17G220900,Glyma.17G223200,Glyma.17G224500,Glyma.17G224551,Glyma.17G225600,Glyma.17G226100,Glyma.17G227100,Glyma.17G227500,Glyma.17G228400,Glyma.17G228600,Glyma.17G229300,Glyma.17G229700,Glyma.17G232200,Glyma.17G232235,Glyma.17G232240,Glyma.17G232255,Glyma.17G235700,Glyma.17G239700,Glyma.17G242200,Glyma.17G242500,Glyma.17G244300,Glyma.17G245700,Glyma.17G247900,Glyma.17G248200,Glyma.17G249600,Glyma.17G250200,Glyma.17G251000,Glyma.17G251100,Glyma.17G254700,Glyma.17G257400,Glyma.17G259000,Glyma.17G259100,Glyma.17G260700,Glyma.17G262100,Glyma.17G262400,Glyma.18G002200,Glyma.18G002600,Glyma.18G004500,Glyma.18G006000,Glyma.18G007600,Glyma.18G011900,Glyma.18G013400,Glyma.18G014600,Glyma.18G016400,Glyma.18G019000,Glyma.18G020400,Glyma.18G021700,Glyma.18G022400,Glyma.18G023500,Glyma.18G024000,Glyma.18G025100,Glyma.18G025700,Glyma.18G026200,Glyma.18G026700,Glyma.18G026900,Glyma.18G027000,Glyma.18G028300,Glyma.18G028400,Glyma.18G029000,Glyma.18G030500,Glyma.18G031100,Glyma.18G031300,Glyma.18G036450,Glyma.18G037200,Glyma.18G039400,Glyma.18G040800,Glyma.18G042200,Glyma.18G043500,Glyma.18G046100,Glyma.18G046400,Glyma.18G047800,Glyma.18G047900,Glyma.18G050400,Glyma.18G050700,Glyma.18G051100,Glyma.18G059600,Glyma.18G060300,Glyma.18G063200,Glyma.18G064900,Glyma.18G066000,Glyma.18G066200,Glyma.18G067700,Glyma.18G071900,Glyma.18G073600,Glyma.18G076200,Glyma.18G078600,Glyma.18G079600,Glyma.18G079650,Glyma.18G079700,Glyma.18G081800,Glyma.18G085100,Glyma.18G089300,Glyma.18G089600,Glyma.18G096200,Glyma.18G100500,Glyma.18G102700,Glyma.18G105900,Glyma.18G107600,Glyma.18G109600,Glyma.18G114700,Glyma.18G116800,Glyma.18G118100,Glyma.18G119600,Glyma.18G121600,Glyma.18G123400,Glyma.18G124500,Glyma.18G127100,Glyma.18G127200,Glyma.18G127333,Glyma.18G135300,Glyma.18G137500,Glyma.18G138700,Glyma.18G141500,Glyma.18G141700,Glyma.18G141900,Glyma.18G143700,Glyma.18G144100,Glyma.18G146900,Glyma.18G147700,Glyma.18G151700,Glyma.18G153800,Glyma.18G154900,Glyma.18G158400,Glyma.18G159500,Glyma.18G171000,Glyma.18G172100,Glyma.18G172300,Glyma.18G175700,Glyma.18G176200,Glyma.18G185400,Glyma.18G188700,Glyma.18G188800,Glyma.18G189300,Glyma.18G189600,Glyma.18G191900,Glyma.18G192800,Glyma.18G197600,Glyma.18G198000,Glyma.18G198300,Glyma.18G198400,Glyma.18G200500,Glyma.18G203100,Glyma.18G203400,Glyma.18G204800,Glyma.18G205000,Glyma.18G206100,Glyma.18G206400,Glyma.18G206500,Glyma.18G207900,Glyma.18G213600,Glyma.18G216200,Glyma.18G217000,Glyma.18G217200,Glyma.18G217900,Glyma.18G218300,Glyma.18G219200,Glyma.18G219700,Glyma.18G220200,Glyma.18G220800,Glyma.18G223000,Glyma.18G223100,Glyma.18G224000,Glyma.18G224200,Glyma.18G225500,Glyma.18G225900,Glyma.18G227700,Glyma.18G228700,Glyma.18G230800,Glyma.18G236000,Glyma.18G236700,Glyma.18G237100,Glyma.18G239400,Glyma.18G240900,Glyma.18G241000,Glyma.18G241400,Glyma.18G241700,Glyma.18G245200,Glyma.18G245800,Glyma.18G246700,Glyma.18G246800,Glyma.18G249900,Glyma.18G250500,Glyma.18G250900,Glyma.18G254000,Glyma.18G254100,Glyma.18G254200,Glyma.18G254300,Glyma.18G254900,Glyma.18G259900,Glyma.18G260400,Glyma.18G261900,Glyma.18G263900,Glyma.18G267000,Glyma.18G268002,Glyma.18G270600,Glyma.18G270700,Glyma.18G270900,Glyma.18G271100,Glyma.18G271300,Glyma.18G271400,Glyma.18G271500,Glyma.18G271700,Glyma.18G272300,Glyma.18G272500,Glyma.18G272700,Glyma.18G273100,Glyma.18G275200,Glyma.18G275500,Glyma.18G275700,Glyma.18G276800,Glyma.18G277800,Glyma.18G279800,Glyma.18G279900,Glyma.18G280200,Glyma.18G282100,Glyma.18G284100,Glyma.18G284400,Glyma.18G286000,Glyma.18G286100,Glyma.18G286600,Glyma.18G289900,Glyma.18G290100,Glyma.18G293200,Glyma.18G293800,Glyma.18G294800,Glyma.18G295300,Glyma.18G296600,Glyma.18G299200,Glyma.18G300200,Glyma.19G001600,Glyma.19G003600,Glyma.19G004700,Glyma.19G005700,Glyma.19G005900,Glyma.19G007400,Glyma.19G010900,Glyma.19G011200,Glyma.19G011300,Glyma.19G011500,Glyma.19G011600,Glyma.19G012700,Glyma.19G015800,Glyma.19G016100,Glyma.19G016400,Glyma.19G016600,Glyma.19G016700,Glyma.19G017300,Glyma.19G018300,Glyma.19G018600,Glyma.19G018700,Glyma.19G019200,Glyma.19G021500,Glyma.19G023000,Glyma.19G025800,Glyma.19G028100,Glyma.19G030400,Glyma.19G033300,Glyma.19G036400,Glyma.19G036600,Glyma.19G037400,Glyma.19G038600,Glyma.19G038700,Glyma.19G039100,Glyma.19G040200,Glyma.19G040900,Glyma.19G041300,Glyma.19G041375,Glyma.19G042700,Glyma.19G045600,Glyma.19G045800,Glyma.19G047800,Glyma.19G050202,Glyma.19G050300,Glyma.19G050500,Glyma.19G055100,Glyma.19G055200,Glyma.19G055500,Glyma.19G061200,Glyma.19G062300,Glyma.19G063800,Glyma.19G064800,Glyma.19G066700,Glyma.19G069400,Glyma.19G070600,Glyma.19G072000,Glyma.19G072900,Glyma.19G073200,Glyma.19G073600,Glyma.19G074900,Glyma.19G076700,Glyma.19G076800,Glyma.19G080800,Glyma.19G083900,Glyma.19G085100,Glyma.19G089800,Glyma.19G094600,Glyma.19G099500,Glyma.19G102500,Glyma.19G104600,Glyma.19G105600,Glyma.19G108400,Glyma.19G110600,Glyma.19G115800,Glyma.19G116000,Glyma.19G117100,Glyma.19G117200,Glyma.19G117600,Glyma.19G120900,Glyma.19G123600,Glyma.19G123900,Glyma.19G126000,Glyma.19G126400,Glyma.19G135000,Glyma.19G136300,Glyma.19G138500,Glyma.19G140100,Glyma.19G142200,Glyma.19G142300,Glyma.19G142500,Glyma.19G143300,Glyma.19G144100,Glyma.19G144600,Glyma.19G145400,Glyma.19G145800,Glyma.19G148200,Glyma.19G149100,Glyma.19G152200,Glyma.19G152300,Glyma.19G154200,Glyma.19G155450,Glyma.19G155500,Glyma.19G159000,Glyma.19G159300,Glyma.19G159900,Glyma.19G161400,Glyma.19G161600,Glyma.19G162100,Glyma.19G163500,Glyma.19G164300,Glyma.19G165700,Glyma.19G166800,Glyma.19G168000,Glyma.19G168800,Glyma.19G169000,Glyma.19G169400,Glyma.19G170500,Glyma.19G173000,Glyma.19G173800,Glyma.19G175400,Glyma.19G175700,Glyma.19G178400,Glyma.19G179100,Glyma.19G179500,Glyma.19G181300,Glyma.19G184300,Glyma.19G186100,Glyma.19G189300,Glyma.19G189500,Glyma.19G190200,Glyma.19G190600,Glyma.19G192000,Glyma.19G196551,Glyma.19G198600,Glyma.19G198700,Glyma.19G198800,Glyma.19G198900,Glyma.19G202800,Glyma.19G203200,Glyma.19G203400,Glyma.19G204000,Glyma.19G204500,Glyma.19G209800,Glyma.19G210200,Glyma.19G210700,Glyma.19G211300,Glyma.19G212000,Glyma.19G213700,Glyma.19G214100,Glyma.19G214200,Glyma.19G215900,Glyma.19G216500,Glyma.19G217300,Glyma.19G221600,Glyma.19G223700,Glyma.19G224400,Glyma.19G224802,Glyma.19G228100,Glyma.19G233400,Glyma.19G233900,Glyma.19G234000,Glyma.19G235000,Glyma.19G236800,Glyma.19G238300,Glyma.19G239000,Glyma.19G244900,Glyma.19G247000,Glyma.19G247500,Glyma.19G249100,Glyma.19G253200,Glyma.19G253600,Glyma.19G254300,Glyma.19G255300,Glyma.19G255500,Glyma.19G255800,Glyma.19G256000,Glyma.19G258100,Glyma.19G260600,Glyma.19G261000,Glyma.19G261700,Glyma.19G263100,Glyma.19G263500,Glyma.19G263700,Glyma.20G001700,Glyma.20G002000,Glyma.20G004900,Glyma.20G005600,Glyma.20G008600,Glyma.20G014300,Glyma.20G016000,Glyma.20G017100,Glyma.20G017300,Glyma.20G018600,Glyma.20G018900,Glyma.20G022200,Glyma.20G022500,Glyma.20G030100,Glyma.20G032400,Glyma.20G032500,Glyma.20G040400,Glyma.20G040900,Glyma.20G041200,Glyma.20G047000,Glyma.20G050500,Glyma.20G052300,Glyma.20G052400,Glyma.20G054500,Glyma.20G055867,Glyma.20G058000,Glyma.20G061100,Glyma.20G064700,Glyma.20G065300,Glyma.20G066800,Glyma.20G067300,Glyma.20G068300,Glyma.20G074366,Glyma.20G080200,Glyma.20G090400,Glyma.20G091300,Glyma.20G092900,Glyma.20G093200,Glyma.20G099700,Glyma.20G101400,Glyma.20G102600,Glyma.20G103900,Glyma.20G105400,Glyma.20G110000,Glyma.20G111900,Glyma.20G114200,Glyma.20G115500,Glyma.20G118600,Glyma.20G118700,Glyma.20G119300,Glyma.20G119600,Glyma.20G120250,Glyma.20G120700,Glyma.20G121300,Glyma.20G122800,Glyma.20G123400,Glyma.20G125550,Glyma.20G125600,Glyma.20G125800,Glyma.20G127500,Glyma.20G127600,Glyma.20G129600,Glyma.20G132400,Glyma.20G135300,Glyma.20G137400,Glyma.20G137500,Glyma.20G137700,Glyma.20G137900,Glyma.20G138000,Glyma.20G138500,Glyma.20G138700,Glyma.20G138800,Glyma.20G139200,Glyma.20G139300,Glyma.20G139400,Glyma.20G139500,Glyma.20G139600,Glyma.20G139700,Glyma.20G139802,Glyma.20G139900,Glyma.20G140100,Glyma.20G140200,Glyma.20G140300,Glyma.20G140500,Glyma.20G140600,Glyma.20G140700,Glyma.20G142800,Glyma.20G143600,Glyma.20G147900,Glyma.20G148000,Glyma.20G150600,Glyma.20G152700,Glyma.20G152800,Glyma.20G155500,Glyma.20G157300,Glyma.20G158300,Glyma.20G159700,Glyma.20G161700,Glyma.20G162000,Glyma.20G162300,Glyma.20G163400,Glyma.20G163500,Glyma.20G165000,Glyma.20G166100,Glyma.20G168800,Glyma.20G169000,Glyma.20G169500,Glyma.20G170400,Glyma.20G172100,Glyma.20G172300,Glyma.20G173000,Glyma.20G173400,Glyma.20G173600,Glyma.20G174300,Glyma.20G174800,Glyma.20G176400,Glyma.20G179700,Glyma.20G181100,Glyma.20G181900,Glyma.20G184400,Glyma.20G184900,Glyma.20G186100,Glyma.20G187400,Glyma.20G187900,Glyma.20G188800,Glyma.20G190300,Glyma.20G192300,Glyma.20G194400,Glyma.20G198000,Glyma.20G200200,Glyma.20G202200,Glyma.20G203000,Glyma.20G203100,Glyma.20G206800,Glyma.20G206900,Glyma.20G209000,Glyma.20G210300,Glyma.20G210700,Glyma.20G210900,Glyma.20G212900,Glyma.20G217400,Glyma.20G221800,Glyma.20G223900,Glyma.20G224600,Glyma.20G227000,Glyma.20G231600,Glyma.20G231900,Glyma.20G236100,Glyma.20G236200,Glyma.20G239800,Glyma.20G240900,Glyma.20G241200,Glyma.20G245100,Glyma.20G249200,Glyma.U002100,Glyma.U002150,Glyma.U027000,Glyma.U031115,Glyma.U031123,Glyma.U031224,Glyma.U031507,Glyma.U031905,Glyma.U032605
[truncated: 27,216,147 more chars]
