# Supplementary material for: Digital gene expression profiling of the transcriptional response to Sclerotinia sclerotiorum and its antagonistic bacterium Bacillus amyloliquefaciens in soybean
Source: Front Microbiol. 2022 Nov 2;13:1025771. doi: 10.3389/fmicb.2022.1025771 (PMC9666723; doi:10.3389/fmicb.2022.1025771)
Supplement: Supplementary file 2 [file Data_Sheet_2.ZIP › ╕╜╝■9-21/Table S12 GO enrichment of differentially expressed genes in Gm-Ba vs Gm.xls]

TermID	Description	Category	GeneRatio	BgRatio	Enrich_factor	P_value	P_adjust	GeneCount	GeneIDs	GeneNames
GO:0009507	chloroplast	cellular_component	1484/9757	4087/34701	1.29138265378424	0	0	1484	Glyma.01G002700,Glyma.01G006100,Glyma.01G006400,Glyma.01G010200,Glyma.01G014200,Glyma.01G019100,Glyma.01G024600,Glyma.01G024800,Glyma.01G028200,Glyma.01G032500,Glyma.01G050900,Glyma.01G054500,Glyma.01G059100,Glyma.01G062100,Glyma.01G069500,Glyma.01G076100,Glyma.01G081900,Glyma.01G084700,Glyma.01G087900,Glyma.01G089300,Glyma.01G102600,Glyma.01G104100,Glyma.01G110400,Glyma.01G113000,Glyma.01G114800…	Glyma.01G002700,Glyma.01G006100,Glyma.01G006400,Glyma.01G010200,Glyma.01G014200,Glyma.01G019100,Glyma.01G024600,Glyma.01G024800,Glyma.01G028200,Glyma.01G032500,Glyma.01G050900,Glyma.01G054500,Glyma.01G059100,Glyma.01G062100,Glyma.01G069500,Glyma.01G076100,Glyma.01G081900,Glyma.01G084700,Glyma.01G087900,Glyma.01G089300,Glyma.01G102600,Glyma.01G104100,Glyma.01G110400,Glyma.01G113000,Glyma.01G114800…
GO:0009536	plastid	cellular_component	1517/9757	4175/34701	1.29227453466542	0	0	1517	Glyma.01G002700,Glyma.01G006100,Glyma.01G006400,Glyma.01G007200,Glyma.01G007300,Glyma.01G010200,Glyma.01G014200,Glyma.01G019100,Glyma.01G024600,Glyma.01G024800,Glyma.01G028200,Glyma.01G032500,Glyma.01G050900,Glyma.01G054500,Glyma.01G059100,Glyma.01G062100,Glyma.01G069500,Glyma.01G076100,Glyma.01G081900,Glyma.01G084700,Glyma.01G087900,Glyma.01G089300,Glyma.01G102600,Glyma.01G104100,Glyma.01G110400…	Glyma.01G002700,Glyma.01G006100,Glyma.01G006400,Glyma.01G007200,Glyma.01G007300,Glyma.01G010200,Glyma.01G014200,Glyma.01G019100,Glyma.01G024600,Glyma.01G024800,Glyma.01G028200,Glyma.01G032500,Glyma.01G050900,Glyma.01G054500,Glyma.01G059100,Glyma.01G062100,Glyma.01G069500,Glyma.01G076100,Glyma.01G081900,Glyma.01G084700,Glyma.01G087900,Glyma.01G089300,Glyma.01G102600,Glyma.01G104100,Glyma.01G110400…
GO:0016491	oxidoreductase activity	molecular_function	1056/9757	3110/34701	1.20761698996219	0	0	1056	Glyma.01G005100,Glyma.01G008500,Glyma.01G014700,Glyma.01G020900,Glyma.01G021000,Glyma.01G025500,Glyma.01G031500,Glyma.01G040700,Glyma.01G041200,Glyma.01G048800,Glyma.01G050900,Glyma.01G054500,Glyma.01G056100,Glyma.01G061100,Glyma.01G062400,Glyma.01G068200,Glyma.01G080700,Glyma.01G097500,Glyma.01G102600,Glyma.01G108200,Glyma.01G112400,Glyma.01G116300,Glyma.01G121209,Glyma.01G135200,Glyma.01G152900…	Glyma.01G005100,Glyma.01G008500,Glyma.01G014700,Glyma.01G020900,Glyma.01G021000,Glyma.01G025500,Glyma.01G031500,Glyma.01G040700,Glyma.01G041200,Glyma.01G048800,Glyma.01G050900,Glyma.01G054500,Glyma.01G056100,Glyma.01G061100,Glyma.01G062400,Glyma.01G068200,Glyma.01G080700,Glyma.01G097500,Glyma.01G102600,Glyma.01G108200,Glyma.01G112400,Glyma.01G116300,Glyma.01G121209,Glyma.01G135200,Glyma.01G152900…
GO:0043228	non-membrane-bounded organelle	cellular_component	1122/9757	3172/34701	1.25801367944714	0	0	1122	Glyma.01G001600,Glyma.01G004300,Glyma.01G010400,Glyma.01G014700,Glyma.01G016900,Glyma.01G020200,Glyma.01G021200,Glyma.01G026100,Glyma.01G043100,Glyma.01G062100,Glyma.01G081900,Glyma.01G084700,Glyma.01G086000,Glyma.01G097400,Glyma.01G114800,Glyma.01G124300,Glyma.01G144500,Glyma.01G148700,Glyma.01G168200,Glyma.01G174000,Glyma.01G175300,Glyma.01G181700,Glyma.01G190000,Glyma.01G196400,Glyma.01G197500…	Glyma.01G001600,Glyma.01G004300,Glyma.01G010400,Glyma.01G014700,Glyma.01G016900,Glyma.01G020200,Glyma.01G021200,Glyma.01G026100,Glyma.01G043100,Glyma.01G062100,Glyma.01G081900,Glyma.01G084700,Glyma.01G086000,Glyma.01G097400,Glyma.01G114800,Glyma.01G124300,Glyma.01G144500,Glyma.01G148700,Glyma.01G168200,Glyma.01G174000,Glyma.01G175300,Glyma.01G181700,Glyma.01G190000,Glyma.01G196400,Glyma.01G197500…
GO:0043232	intracellular non-membrane-bounded organelle	cellular_component	1122/9757	3172/34701	1.25801367944714	0	0	1122	Glyma.01G001600,Glyma.01G004300,Glyma.01G010400,Glyma.01G014700,Glyma.01G016900,Glyma.01G020200,Glyma.01G021200,Glyma.01G026100,Glyma.01G043100,Glyma.01G062100,Glyma.01G081900,Glyma.01G084700,Glyma.01G086000,Glyma.01G097400,Glyma.01G114800,Glyma.01G124300,Glyma.01G144500,Glyma.01G148700,Glyma.01G168200,Glyma.01G174000,Glyma.01G175300,Glyma.01G181700,Glyma.01G190000,Glyma.01G196400,Glyma.01G197500…	Glyma.01G001600,Glyma.01G004300,Glyma.01G010400,Glyma.01G014700,Glyma.01G016900,Glyma.01G020200,Glyma.01G021200,Glyma.01G026100,Glyma.01G043100,Glyma.01G062100,Glyma.01G081900,Glyma.01G084700,Glyma.01G086000,Glyma.01G097400,Glyma.01G114800,Glyma.01G124300,Glyma.01G144500,Glyma.01G148700,Glyma.01G168200,Glyma.01G174000,Glyma.01G175300,Glyma.01G181700,Glyma.01G190000,Glyma.01G196400,Glyma.01G197500…
GO:1901566	organonitrogen compound biosynthetic process	biological_process	864/9757	2434/34701	1.26246356723096	0	0	864	Glyma.01G004300,Glyma.01G006100,Glyma.01G006400,Glyma.01G014200,Glyma.01G026100,Glyma.01G032500,Glyma.01G036000,Glyma.01G048500,Glyma.01G054500,Glyma.01G071300,Glyma.01G075100,Glyma.01G075300,Glyma.01G075400,Glyma.01G081900,Glyma.01G109800,Glyma.01G114800,Glyma.01G124300,Glyma.01G139600,Glyma.01G139633,Glyma.01G164300,Glyma.01G176800,Glyma.01G198600,Glyma.01G203600,Glyma.01G205400,Glyma.01G207700…	Glyma.01G004300,Glyma.01G006100,Glyma.01G006400,Glyma.01G014200,Glyma.01G026100,Glyma.01G032500,Glyma.01G036000,Glyma.01G048500,Glyma.01G054500,Glyma.01G071300,Glyma.01G075100,Glyma.01G075300,Glyma.01G075400,Glyma.01G081900,Glyma.01G109800,Glyma.01G114800,Glyma.01G124300,Glyma.01G139600,Glyma.01G139633,Glyma.01G164300,Glyma.01G176800,Glyma.01G198600,Glyma.01G203600,Glyma.01G205400,Glyma.01G207700…
GO:0003735	structural constituent of ribosome	molecular_function	383/9757	594/34701	2.29317930768172	5.13872085793589e-77	5.88236717637718e-74	383	Glyma.01G004300,Glyma.01G026100,Glyma.01G124300,Glyma.01G203600,Glyma.01G205400,Glyma.01G207700,Glyma.01G222100,Glyma.01G236600,Glyma.01G240000,Glyma.01G242902,Glyma.02G002300,Glyma.02G002800,Glyma.02G004100,Glyma.02G015900,Glyma.02G016000,Glyma.02G017800,Glyma.02G038700,Glyma.02G047800,Glyma.02G049300,Glyma.02G079000,Glyma.02G085300,Glyma.02G095000,Glyma.02G103600,Glyma.02G107100,Glyma.02G167900…	Glyma.01G004300,Glyma.01G026100,Glyma.01G124300,Glyma.01G203600,Glyma.01G205400,Glyma.01G207700,Glyma.01G222100,Glyma.01G236600,Glyma.01G240000,Glyma.01G242902,Glyma.02G002300,Glyma.02G002800,Glyma.02G004100,Glyma.02G015900,Glyma.02G016000,Glyma.02G017800,Glyma.02G038700,Glyma.02G047800,Glyma.02G049300,Glyma.02G079000,Glyma.02G085300,Glyma.02G095000,Glyma.02G103600,Glyma.02G107100,Glyma.02G167900…
GO:0005840	ribosome	cellular_component	426/9757	709/34701	2.1369238648669	6.2880456107348e-72	6.29826368485224e-69	426	Glyma.01G004300,Glyma.01G026100,Glyma.01G081900,Glyma.01G084700,Glyma.01G114800,Glyma.01G124300,Glyma.01G203600,Glyma.01G205400,Glyma.01G207700,Glyma.01G222100,Glyma.01G236600,Glyma.01G240000,Glyma.01G242902,Glyma.02G002300,Glyma.02G002800,Glyma.02G004100,Glyma.02G015900,Glyma.02G016000,Glyma.02G017800,Glyma.02G038700,Glyma.02G047800,Glyma.02G049300,Glyma.02G079000,Glyma.02G080600,Glyma.02G085300…	Glyma.01G004300,Glyma.01G026100,Glyma.01G081900,Glyma.01G084700,Glyma.01G114800,Glyma.01G124300,Glyma.01G203600,Glyma.01G205400,Glyma.01G207700,Glyma.01G222100,Glyma.01G236600,Glyma.01G240000,Glyma.01G242902,Glyma.02G002300,Glyma.02G002800,Glyma.02G004100,Glyma.02G015900,Glyma.02G016000,Glyma.02G017800,Glyma.02G038700,Glyma.02G047800,Glyma.02G049300,Glyma.02G079000,Glyma.02G080600,Glyma.02G085300…
GO:0006412	translation	biological_process	459/9757	825/34701	1.97872035927586	4.35745752080233e-63	3.87958967935434e-60	459	Glyma.01G004300,Glyma.01G006100,Glyma.01G006400,Glyma.01G026100,Glyma.01G032500,Glyma.01G075100,Glyma.01G075300,Glyma.01G075400,Glyma.01G114800,Glyma.01G124300,Glyma.01G139633,Glyma.01G176800,Glyma.01G203600,Glyma.01G205400,Glyma.01G207700,Glyma.01G208100,Glyma.01G236600,Glyma.01G240000,Glyma.01G242902,Glyma.02G002300,Glyma.02G002800,Glyma.02G004100,Glyma.02G015900,Glyma.02G016000,Glyma.02G017800…	Glyma.01G004300,Glyma.01G006100,Glyma.01G006400,Glyma.01G026100,Glyma.01G032500,Glyma.01G075100,Glyma.01G075300,Glyma.01G075400,Glyma.01G114800,Glyma.01G124300,Glyma.01G139633,Glyma.01G176800,Glyma.01G203600,Glyma.01G205400,Glyma.01G207700,Glyma.01G208100,Glyma.01G236600,Glyma.01G240000,Glyma.01G242902,Glyma.02G002300,Glyma.02G002800,Glyma.02G004100,Glyma.02G015900,Glyma.02G016000,Glyma.02G017800…
GO:0043043	peptide biosynthetic process	biological_process	462/9757	838/34701	1.96075640449559	6.85807664887822e-62	5.49537681874612e-59	462	Glyma.01G004300,Glyma.01G006100,Glyma.01G006400,Glyma.01G026100,Glyma.01G032500,Glyma.01G075100,Glyma.01G075300,Glyma.01G075400,Glyma.01G114800,Glyma.01G124300,Glyma.01G139633,Glyma.01G176800,Glyma.01G203600,Glyma.01G205400,Glyma.01G207700,Glyma.01G208100,Glyma.01G236600,Glyma.01G240000,Glyma.01G242902,Glyma.02G002300,Glyma.02G002800,Glyma.02G004100,Glyma.02G015900,Glyma.02G016000,Glyma.02G017800…	Glyma.01G004300,Glyma.01G006100,Glyma.01G006400,Glyma.01G026100,Glyma.01G032500,Glyma.01G075100,Glyma.01G075300,Glyma.01G075400,Glyma.01G114800,Glyma.01G124300,Glyma.01G139633,Glyma.01G176800,Glyma.01G203600,Glyma.01G205400,Glyma.01G207700,Glyma.01G208100,Glyma.01G236600,Glyma.01G240000,Glyma.01G242902,Glyma.02G002300,Glyma.02G002800,Glyma.02G004100,Glyma.02G015900,Glyma.02G016000,Glyma.02G017800…
GO:0005198	structural molecule activity	molecular_function	427/9757	775/34701	1.9595297338222	3.98102954809191e-57	2.89999906989641e-54	427	Glyma.01G004300,Glyma.01G005600,Glyma.01G011100,Glyma.01G026100,Glyma.01G124300,Glyma.01G197500,Glyma.01G203600,Glyma.01G205400,Glyma.01G207700,Glyma.01G222100,Glyma.01G236600,Glyma.01G240000,Glyma.01G242902,Glyma.02G002300,Glyma.02G002800,Glyma.02G004100,Glyma.02G015900,Glyma.02G016000,Glyma.02G017800,Glyma.02G038700,Glyma.02G047800,Glyma.02G049300,Glyma.02G079000,Glyma.02G085300,Glyma.02G095000…	Glyma.01G004300,Glyma.01G005600,Glyma.01G011100,Glyma.01G026100,Glyma.01G124300,Glyma.01G197500,Glyma.01G203600,Glyma.01G205400,Glyma.01G207700,Glyma.01G222100,Glyma.01G236600,Glyma.01G240000,Glyma.01G242902,Glyma.02G002300,Glyma.02G002800,Glyma.02G004100,Glyma.02G015900,Glyma.02G016000,Glyma.02G017800,Glyma.02G038700,Glyma.02G047800,Glyma.02G049300,Glyma.02G079000,Glyma.02G085300,Glyma.02G095000…
GO:0006518	peptide metabolic process	biological_process	507/9757	976/34701	1.84749736212925	5.51447254056112e-57	3.68228903895969e-54	507	Glyma.01G004300,Glyma.01G006100,Glyma.01G006400,Glyma.01G026100,Glyma.01G032500,Glyma.01G040000,Glyma.01G040200,Glyma.01G075100,Glyma.01G075300,Glyma.01G075400,Glyma.01G106000,Glyma.01G114800,Glyma.01G124300,Glyma.01G139633,Glyma.01G176800,Glyma.01G203600,Glyma.01G205400,Glyma.01G207700,Glyma.01G208100,Glyma.01G236600,Glyma.01G240000,Glyma.01G242902,Glyma.02G002300,Glyma.02G002800,Glyma.02G004100…	Glyma.01G004300,Glyma.01G006100,Glyma.01G006400,Glyma.01G026100,Glyma.01G032500,Glyma.01G040000,Glyma.01G040200,Glyma.01G075100,Glyma.01G075300,Glyma.01G075400,Glyma.01G106000,Glyma.01G114800,Glyma.01G124300,Glyma.01G139633,Glyma.01G176800,Glyma.01G203600,Glyma.01G205400,Glyma.01G207700,Glyma.01G208100,Glyma.01G236600,Glyma.01G240000,Glyma.01G242902,Glyma.02G002300,Glyma.02G002800,Glyma.02G004100…
GO:0043604	amide biosynthetic process	biological_process	501/9757	981/34701	1.81632852630856	2.06608164793707e-53	1.2735009419169e-50	501	Glyma.01G004300,Glyma.01G006100,Glyma.01G006400,Glyma.01G026100,Glyma.01G032500,Glyma.01G075100,Glyma.01G075300,Glyma.01G075400,Glyma.01G081900,Glyma.01G114800,Glyma.01G124300,Glyma.01G139633,Glyma.01G176800,Glyma.01G203600,Glyma.01G205400,Glyma.01G207700,Glyma.01G208100,Glyma.01G236600,Glyma.01G240000,Glyma.01G242902,Glyma.02G002300,Glyma.02G002800,Glyma.02G004100,Glyma.02G015900,Glyma.02G016000…	Glyma.01G004300,Glyma.01G006100,Glyma.01G006400,Glyma.01G026100,Glyma.01G032500,Glyma.01G075100,Glyma.01G075300,Glyma.01G075400,Glyma.01G081900,Glyma.01G114800,Glyma.01G124300,Glyma.01G139633,Glyma.01G176800,Glyma.01G203600,Glyma.01G205400,Glyma.01G207700,Glyma.01G208100,Glyma.01G236600,Glyma.01G240000,Glyma.01G242902,Glyma.02G002300,Glyma.02G002800,Glyma.02G004100,Glyma.02G015900,Glyma.02G016000…
GO:0009534	chloroplast thylakoid	cellular_component	401/9757	771/34701	1.8497612608966	2.43784380283353e-45	1.30229615947367e-42	401	Glyma.01G024600,Glyma.01G050900,Glyma.01G076100,Glyma.01G081900,Glyma.01G087900,Glyma.01G115900,Glyma.01G121700,Glyma.01G148800,Glyma.01G180800,Glyma.01G214300,Glyma.02G007700,Glyma.02G026400,Glyma.02G047600,Glyma.02G061100,Glyma.02G064700,Glyma.02G066600,Glyma.02G079400,Glyma.02G080800,Glyma.02G094900,Glyma.02G100000,Glyma.02G141700,Glyma.02G147300,Glyma.02G209000,Glyma.02G225300,Glyma.02G256000…	Glyma.01G024600,Glyma.01G050900,Glyma.01G076100,Glyma.01G081900,Glyma.01G087900,Glyma.01G115900,Glyma.01G121700,Glyma.01G148800,Glyma.01G180800,Glyma.01G214300,Glyma.02G007700,Glyma.02G026400,Glyma.02G047600,Glyma.02G061100,Glyma.02G064700,Glyma.02G066600,Glyma.02G079400,Glyma.02G080800,Glyma.02G094900,Glyma.02G100000,Glyma.02G141700,Glyma.02G147300,Glyma.02G209000,Glyma.02G225300,Glyma.02G256000…
GO:0031976	plastid thylakoid	cellular_component	401/9757	771/34701	1.8497612608966	2.43784380283353e-45	1.30229615947367e-42	401	Glyma.01G024600,Glyma.01G050900,Glyma.01G076100,Glyma.01G081900,Glyma.01G087900,Glyma.01G115900,Glyma.01G121700,Glyma.01G148800,Glyma.01G180800,Glyma.01G214300,Glyma.02G007700,Glyma.02G026400,Glyma.02G047600,Glyma.02G061100,Glyma.02G064700,Glyma.02G066600,Glyma.02G079400,Glyma.02G080800,Glyma.02G094900,Glyma.02G100000,Glyma.02G141700,Glyma.02G147300,Glyma.02G209000,Glyma.02G225300,Glyma.02G256000…	Glyma.01G024600,Glyma.01G050900,Glyma.01G076100,Glyma.01G081900,Glyma.01G087900,Glyma.01G115900,Glyma.01G121700,Glyma.01G148800,Glyma.01G180800,Glyma.01G214300,Glyma.02G007700,Glyma.02G026400,Glyma.02G047600,Glyma.02G061100,Glyma.02G064700,Glyma.02G066600,Glyma.02G079400,Glyma.02G080800,Glyma.02G094900,Glyma.02G100000,Glyma.02G141700,Glyma.02G147300,Glyma.02G209000,Glyma.02G225300,Glyma.02G256000…
GO:0044391	ribosomal subunit	cellular_component	216/9757	332/34701	2.31388277307241	8.68965407309259e-45	4.35188738048068e-42	216	Glyma.01G026100,Glyma.01G222100,Glyma.01G240000,Glyma.01G242902,Glyma.02G002800,Glyma.02G015900,Glyma.02G016000,Glyma.02G017800,Glyma.02G038700,Glyma.02G047800,Glyma.02G049300,Glyma.02G079000,Glyma.02G085300,Glyma.02G167900,Glyma.02G200300,Glyma.02G239700,Glyma.02G263200,Glyma.03G086400,Glyma.03G110100,Glyma.03G142300,Glyma.03G166700,Glyma.03G178000,Glyma.03G207500,Glyma.03G211000,Glyma.03G215300…	Glyma.01G026100,Glyma.01G222100,Glyma.01G240000,Glyma.01G242902,Glyma.02G002800,Glyma.02G015900,Glyma.02G016000,Glyma.02G017800,Glyma.02G038700,Glyma.02G047800,Glyma.02G049300,Glyma.02G079000,Glyma.02G085300,Glyma.02G167900,Glyma.02G200300,Glyma.02G239700,Glyma.02G263200,Glyma.03G086400,Glyma.03G110100,Glyma.03G142300,Glyma.03G166700,Glyma.03G178000,Glyma.03G207500,Glyma.03G211000,Glyma.03G215300…
GO:0015979	photosynthesis	biological_process	246/9757	404/34701	2.16560590670115	2.50621464632708e-43	1.18131164476582e-40	246	Glyma.01G010200,Glyma.01G050900,Glyma.01G115900,Glyma.01G148800,Glyma.01G180800,Glyma.01G214300,Glyma.01G226700,Glyma.02G047600,Glyma.02G061100,Glyma.02G064700,Glyma.02G080800,Glyma.02G094900,Glyma.02G141700,Glyma.02G273800,Glyma.02G282500,Glyma.02G289000,Glyma.02G305400,Glyma.02G309500,Glyma.03G015000,Glyma.03G027500,Glyma.03G060300,Glyma.03G114600,Glyma.03G119500,Glyma.03G123100,Glyma.03G137000…	Glyma.01G010200,Glyma.01G050900,Glyma.01G115900,Glyma.01G148800,Glyma.01G180800,Glyma.01G214300,Glyma.01G226700,Glyma.02G047600,Glyma.02G061100,Glyma.02G064700,Glyma.02G080800,Glyma.02G094900,Glyma.02G141700,Glyma.02G273800,Glyma.02G282500,Glyma.02G289000,Glyma.02G305400,Glyma.02G309500,Glyma.03G015000,Glyma.03G027500,Glyma.03G060300,Glyma.03G114600,Glyma.03G119500,Glyma.03G123100,Glyma.03G137000…
GO:0042254	ribosome biogenesis	biological_process	309/9757	559/34701	1.96594949582548	5.99983806176276e-42	2.67092791049472e-39	309	Glyma.01G001600,Glyma.01G010400,Glyma.01G086000,Glyma.01G119400,Glyma.01G222100,Glyma.02G002800,Glyma.02G003100,Glyma.02G045200,Glyma.02G070100,Glyma.02G079000,Glyma.02G080600,Glyma.02G108900,Glyma.02G112000,Glyma.02G114000,Glyma.02G147300,Glyma.02G151500,Glyma.02G168900,Glyma.02G173000,Glyma.02G196900,Glyma.02G200300,Glyma.02G229800,Glyma.02G230100,Glyma.02G251700,Glyma.02G255500,Glyma.02G255600…	Glyma.01G001600,Glyma.01G010400,Glyma.01G086000,Glyma.01G119400,Glyma.01G222100,Glyma.02G002800,Glyma.02G003100,Glyma.02G045200,Glyma.02G070100,Glyma.02G079000,Glyma.02G080600,Glyma.02G108900,Glyma.02G112000,Glyma.02G114000,Glyma.02G147300,Glyma.02G151500,Glyma.02G168900,Glyma.02G173000,Glyma.02G196900,Glyma.02G200300,Glyma.02G229800,Glyma.02G230100,Glyma.02G251700,Glyma.02G255500,Glyma.02G255600…
GO:0044436	thylakoid part	cellular_component	370/9757	712/34701	1.84819340306527	8.6233344317731e-42	3.63677783167357e-39	370	Glyma.01G024600,Glyma.01G050900,Glyma.01G087900,Glyma.01G115900,Glyma.01G148800,Glyma.01G180800,Glyma.01G214300,Glyma.02G007700,Glyma.02G026400,Glyma.02G047600,Glyma.02G061100,Glyma.02G064700,Glyma.02G066600,Glyma.02G079400,Glyma.02G080800,Glyma.02G094900,Glyma.02G100000,Glyma.02G141700,Glyma.02G209000,Glyma.02G225300,Glyma.02G256000,Glyma.02G282500,Glyma.02G301700,Glyma.02G305400,Glyma.02G309500…	Glyma.01G024600,Glyma.01G050900,Glyma.01G087900,Glyma.01G115900,Glyma.01G148800,Glyma.01G180800,Glyma.01G214300,Glyma.02G007700,Glyma.02G026400,Glyma.02G047600,Glyma.02G061100,Glyma.02G064700,Glyma.02G066600,Glyma.02G079400,Glyma.02G080800,Glyma.02G094900,Glyma.02G100000,Glyma.02G141700,Glyma.02G209000,Glyma.02G225300,Glyma.02G256000,Glyma.02G282500,Glyma.02G301700,Glyma.02G305400,Glyma.02G309500…
GO:0022626	cytosolic ribosome	cellular_component	201/9757	322/34701	2.22006592495784	7.27208593861209e-38	2.91356123130493e-35	201	Glyma.01G026100,Glyma.01G081900,Glyma.01G222100,Glyma.01G240000,Glyma.01G242902,Glyma.02G002800,Glyma.02G015900,Glyma.02G016000,Glyma.02G017800,Glyma.02G038700,Glyma.02G047800,Glyma.02G049300,Glyma.02G079000,Glyma.02G085300,Glyma.02G200300,Glyma.02G239700,Glyma.02G263200,Glyma.03G086400,Glyma.03G110100,Glyma.03G120800,Glyma.03G120900,Glyma.03G142300,Glyma.03G166700,Glyma.03G207500,Glyma.03G211000…	Glyma.01G026100,Glyma.01G081900,Glyma.01G222100,Glyma.01G240000,Glyma.01G242902,Glyma.02G002800,Glyma.02G015900,Glyma.02G016000,Glyma.02G017800,Glyma.02G038700,Glyma.02G047800,Glyma.02G049300,Glyma.02G079000,Glyma.02G085300,Glyma.02G200300,Glyma.02G239700,Glyma.02G263200,Glyma.03G086400,Glyma.03G110100,Glyma.03G120800,Glyma.03G120900,Glyma.03G142300,Glyma.03G166700,Glyma.03G207500,Glyma.03G211000…
GO:0034357	photosynthetic membrane	cellular_component	334/9757	649/34701	1.83032181233559	1.02292025081877e-36	3.46822781596094e-34	334	Glyma.01G024600,Glyma.01G050900,Glyma.01G087900,Glyma.01G115900,Glyma.01G148800,Glyma.01G180800,Glyma.01G214300,Glyma.02G007700,Glyma.02G026400,Glyma.02G047600,Glyma.02G061100,Glyma.02G064700,Glyma.02G066600,Glyma.02G079400,Glyma.02G080800,Glyma.02G094900,Glyma.02G100000,Glyma.02G141700,Glyma.02G225300,Glyma.02G256000,Glyma.02G282500,Glyma.02G301700,Glyma.02G305400,Glyma.02G309500,Glyma.03G015000…	Glyma.01G024600,Glyma.01G050900,Glyma.01G087900,Glyma.01G115900,Glyma.01G148800,Glyma.01G180800,Glyma.01G214300,Glyma.02G007700,Glyma.02G026400,Glyma.02G047600,Glyma.02G061100,Glyma.02G064700,Glyma.02G066600,Glyma.02G079400,Glyma.02G080800,Glyma.02G094900,Glyma.02G100000,Glyma.02G141700,Glyma.02G225300,Glyma.02G256000,Glyma.02G282500,Glyma.02G301700,Glyma.02G305400,Glyma.02G309500,Glyma.03G015000…
GO:0042651	thylakoid membrane	cellular_component	334/9757	649/34701	1.83032181233559	1.02292025081877e-36	3.46822781596094e-34	334	Glyma.01G024600,Glyma.01G050900,Glyma.01G087900,Glyma.01G115900,Glyma.01G148800,Glyma.01G180800,Glyma.01G214300,Glyma.02G007700,Glyma.02G026400,Glyma.02G047600,Glyma.02G061100,Glyma.02G064700,Glyma.02G066600,Glyma.02G079400,Glyma.02G080800,Glyma.02G094900,Glyma.02G100000,Glyma.02G141700,Glyma.02G225300,Glyma.02G256000,Glyma.02G282500,Glyma.02G301700,Glyma.02G305400,Glyma.02G309500,Glyma.03G015000…	Glyma.01G024600,Glyma.01G050900,Glyma.01G087900,Glyma.01G115900,Glyma.01G148800,Glyma.01G180800,Glyma.01G214300,Glyma.02G007700,Glyma.02G026400,Glyma.02G047600,Glyma.02G061100,Glyma.02G064700,Glyma.02G066600,Glyma.02G079400,Glyma.02G080800,Glyma.02G094900,Glyma.02G100000,Glyma.02G141700,Glyma.02G225300,Glyma.02G256000,Glyma.02G282500,Glyma.02G301700,Glyma.02G305400,Glyma.02G309500,Glyma.03G015000…
GO:0009535	chloroplast thylakoid membrane	cellular_component	323/9757	621/34701	1.84985039849997	1.0387803267573e-36	3.46822781596094e-34	323	Glyma.01G024600,Glyma.01G050900,Glyma.01G087900,Glyma.01G115900,Glyma.01G148800,Glyma.01G180800,Glyma.01G214300,Glyma.02G007700,Glyma.02G026400,Glyma.02G047600,Glyma.02G061100,Glyma.02G064700,Glyma.02G066600,Glyma.02G079400,Glyma.02G080800,Glyma.02G100000,Glyma.02G141700,Glyma.02G225300,Glyma.02G256000,Glyma.02G282500,Glyma.02G301700,Glyma.02G305400,Glyma.02G309500,Glyma.03G015000,Glyma.03G027500…	Glyma.01G024600,Glyma.01G050900,Glyma.01G087900,Glyma.01G115900,Glyma.01G148800,Glyma.01G180800,Glyma.01G214300,Glyma.02G007700,Glyma.02G026400,Glyma.02G047600,Glyma.02G061100,Glyma.02G064700,Glyma.02G066600,Glyma.02G079400,Glyma.02G080800,Glyma.02G100000,Glyma.02G141700,Glyma.02G225300,Glyma.02G256000,Glyma.02G282500,Glyma.02G301700,Glyma.02G305400,Glyma.02G309500,Glyma.03G015000,Glyma.03G027500…
GO:0055035	plastid thylakoid membrane	cellular_component	323/9757	621/34701	1.84985039849997	1.0387803267573e-36	3.46822781596094e-34	323	Glyma.01G024600,Glyma.01G050900,Glyma.01G087900,Glyma.01G115900,Glyma.01G148800,Glyma.01G180800,Glyma.01G214300,Glyma.02G007700,Glyma.02G026400,Glyma.02G047600,Glyma.02G061100,Glyma.02G064700,Glyma.02G066600,Glyma.02G079400,Glyma.02G080800,Glyma.02G100000,Glyma.02G141700,Glyma.02G225300,Glyma.02G256000,Glyma.02G282500,Glyma.02G301700,Glyma.02G305400,Glyma.02G309500,Glyma.03G015000,Glyma.03G027500…	Glyma.01G024600,Glyma.01G050900,Glyma.01G087900,Glyma.01G115900,Glyma.01G148800,Glyma.01G180800,Glyma.01G214300,Glyma.02G007700,Glyma.02G026400,Glyma.02G047600,Glyma.02G061100,Glyma.02G064700,Glyma.02G066600,Glyma.02G079400,Glyma.02G080800,Glyma.02G100000,Glyma.02G141700,Glyma.02G225300,Glyma.02G256000,Glyma.02G282500,Glyma.02G301700,Glyma.02G305400,Glyma.02G309500,Glyma.03G015000,Glyma.03G027500…
GO:0044445	cytosolic part	cellular_component	222/9757	397/34701	1.98878645287024	1.82651819221893e-31	5.85435610970011e-29	222	Glyma.01G026100,Glyma.01G081900,Glyma.01G130400,Glyma.01G222100,Glyma.01G240000,Glyma.01G242902,Glyma.02G002800,Glyma.02G015900,Glyma.02G016000,Glyma.02G017800,Glyma.02G038700,Glyma.02G047800,Glyma.02G049300,Glyma.02G079000,Glyma.02G085300,Glyma.02G200300,Glyma.02G239700,Glyma.02G263200,Glyma.02G273200,Glyma.03G086400,Glyma.03G110100,Glyma.03G120800,Glyma.03G120900,Glyma.03G142300,Glyma.03G166700…	Glyma.01G026100,Glyma.01G081900,Glyma.01G130400,Glyma.01G222100,Glyma.01G240000,Glyma.01G242902,Glyma.02G002800,Glyma.02G015900,Glyma.02G016000,Glyma.02G017800,Glyma.02G038700,Glyma.02G047800,Glyma.02G049300,Glyma.02G079000,Glyma.02G085300,Glyma.02G200300,Glyma.02G239700,Glyma.02G263200,Glyma.02G273200,Glyma.03G086400,Glyma.03G110100,Glyma.03G120800,Glyma.03G120900,Glyma.03G142300,Glyma.03G166700…
GO:0009521	photosystem	cellular_component	117/9757	162/34701	2.56860032113696	2.53060508601497e-31	7.79913021316844e-29	117	Glyma.01G050900,Glyma.01G115900,Glyma.01G148800,Glyma.01G180800,Glyma.02G061100,Glyma.02G064700,Glyma.02G080800,Glyma.02G094900,Glyma.02G141700,Glyma.02G282500,Glyma.02G305400,Glyma.02G309500,Glyma.03G060300,Glyma.03G114600,Glyma.03G123100,Glyma.03G159100,Glyma.03G230300,Glyma.03G261500,Glyma.03G262300,Glyma.04G014500,Glyma.04G072300,Glyma.04G112800,Glyma.04G167900,Glyma.04G209900,Glyma.04G215800…	Glyma.01G050900,Glyma.01G115900,Glyma.01G148800,Glyma.01G180800,Glyma.02G061100,Glyma.02G064700,Glyma.02G080800,Glyma.02G094900,Glyma.02G141700,Glyma.02G282500,Glyma.02G305400,Glyma.02G309500,Glyma.03G060300,Glyma.03G114600,Glyma.03G123100,Glyma.03G159100,Glyma.03G230300,Glyma.03G261500,Glyma.03G262300,Glyma.04G014500,Glyma.04G072300,Glyma.04G112800,Glyma.04G167900,Glyma.04G209900,Glyma.04G215800…
GO:0030684	preribosome	cellular_component	93/9757	116/34701	2.85135075436557	2.77334068636066e-31	8.23065885918814e-29	93	Glyma.01G001600,Glyma.01G086000,Glyma.02G003100,Glyma.02G168900,Glyma.02G196900,Glyma.02G273000,Glyma.02G290200,Glyma.03G186500,Glyma.03G234900,Glyma.03G238300,Glyma.04G139900,Glyma.04G200700,Glyma.05G027800,Glyma.05G031500,Glyma.05G038000,Glyma.05G038800,Glyma.05G046400,Glyma.05G122300,Glyma.05G185000,Glyma.05G206400,Glyma.06G164800,Glyma.06G286100,Glyma.07G043800,Glyma.08G013300,Glyma.08G077300…	Glyma.01G001600,Glyma.01G086000,Glyma.02G003100,Glyma.02G168900,Glyma.02G196900,Glyma.02G273000,Glyma.02G290200,Glyma.03G186500,Glyma.03G234900,Glyma.03G238300,Glyma.04G139900,Glyma.04G200700,Glyma.05G027800,Glyma.05G031500,Glyma.05G038000,Glyma.05G038800,Glyma.05G046400,Glyma.05G122300,Glyma.05G185000,Glyma.05G206400,Glyma.06G164800,Glyma.06G286100,Glyma.07G043800,Glyma.08G013300,Glyma.08G077300…
GO:0006364	rRNA processing	biological_process	211/9757	372/34701	2.01727543831228	3.87222902234502e-31	1.10814896985895e-28	211	Glyma.01G001600,Glyma.01G010400,Glyma.01G086000,Glyma.01G119400,Glyma.02G002800,Glyma.02G003100,Glyma.02G045200,Glyma.02G070100,Glyma.02G112000,Glyma.02G114000,Glyma.02G147300,Glyma.02G151500,Glyma.02G168900,Glyma.02G196900,Glyma.02G251700,Glyma.02G273000,Glyma.02G290200,Glyma.02G301000,Glyma.02G307200,Glyma.03G014900,Glyma.03G086400,Glyma.03G186500,Glyma.03G190900,Glyma.03G230000,Glyma.03G234900…	Glyma.01G001600,Glyma.01G010400,Glyma.01G086000,Glyma.01G119400,Glyma.02G002800,Glyma.02G003100,Glyma.02G045200,Glyma.02G070100,Glyma.02G112000,Glyma.02G114000,Glyma.02G147300,Glyma.02G151500,Glyma.02G168900,Glyma.02G196900,Glyma.02G251700,Glyma.02G273000,Glyma.02G290200,Glyma.02G301000,Glyma.02G307200,Glyma.03G014900,Glyma.03G086400,Glyma.03G186500,Glyma.03G190900,Glyma.03G230000,Glyma.03G234900…
GO:0016072	rRNA metabolic process	biological_process	211/9757	380/34701	1.97480648171623	2.09292364077844e-29	5.78296452881298e-27	211	Glyma.01G001600,Glyma.01G010400,Glyma.01G086000,Glyma.01G119400,Glyma.02G002800,Glyma.02G003100,Glyma.02G045200,Glyma.02G070100,Glyma.02G112000,Glyma.02G114000,Glyma.02G147300,Glyma.02G151500,Glyma.02G168900,Glyma.02G196900,Glyma.02G251700,Glyma.02G273000,Glyma.02G290200,Glyma.02G301000,Glyma.02G307200,Glyma.03G014900,Glyma.03G086400,Glyma.03G186500,Glyma.03G190900,Glyma.03G230000,Glyma.03G234900…	Glyma.01G001600,Glyma.01G010400,Glyma.01G086000,Glyma.01G119400,Glyma.02G002800,Glyma.02G003100,Glyma.02G045200,Glyma.02G070100,Glyma.02G112000,Glyma.02G114000,Glyma.02G147300,Glyma.02G151500,Glyma.02G168900,Glyma.02G196900,Glyma.02G251700,Glyma.02G273000,Glyma.02G290200,Glyma.02G301000,Glyma.02G307200,Glyma.03G014900,Glyma.03G086400,Glyma.03G186500,Glyma.03G190900,Glyma.03G230000,Glyma.03G234900…
GO:0015934	large ribosomal subunit	cellular_component	120/9757	177/34701	2.41120238750797	5.63694331151589e-28	1.50562755850589e-25	120	Glyma.01G026100,Glyma.02G002800,Glyma.02G015900,Glyma.02G016000,Glyma.02G017800,Glyma.02G038700,Glyma.02G049300,Glyma.03G110100,Glyma.03G166700,Glyma.03G207500,Glyma.03G211000,Glyma.03G215300,Glyma.03G216600,Glyma.03G235000,Glyma.03G260900,Glyma.04G099100,Glyma.04G122700,Glyma.04G171700,Glyma.04G187500,Glyma.04G229000,Glyma.05G001100,Glyma.05G040900,Glyma.05G146800,Glyma.05G156100,Glyma.05G184100…	Glyma.01G026100,Glyma.02G002800,Glyma.02G015900,Glyma.02G016000,Glyma.02G017800,Glyma.02G038700,Glyma.02G049300,Glyma.03G110100,Glyma.03G166700,Glyma.03G207500,Glyma.03G211000,Glyma.03G215300,Glyma.03G216600,Glyma.03G235000,Glyma.03G260900,Glyma.04G099100,Glyma.04G122700,Glyma.04G171700,Glyma.04G187500,Glyma.04G229000,Glyma.05G001100,Glyma.05G040900,Glyma.05G146800,Glyma.05G156100,Glyma.05G184100…
GO:0022625	cytosolic large ribosomal subunit	cellular_component	101/9757	142/34701	2.52963996957042	2.28331198415892e-26	5.90199320292433e-24	101	Glyma.01G026100,Glyma.02G002800,Glyma.02G015900,Glyma.02G016000,Glyma.02G017800,Glyma.02G038700,Glyma.02G049300,Glyma.03G166700,Glyma.03G207500,Glyma.03G211000,Glyma.03G215300,Glyma.03G216600,Glyma.03G235000,Glyma.03G260900,Glyma.04G122700,Glyma.04G187500,Glyma.04G229000,Glyma.05G040900,Glyma.05G146800,Glyma.05G156100,Glyma.05G184100,Glyma.06G135800,Glyma.06G178300,Glyma.07G004900,Glyma.07G012800…	Glyma.01G026100,Glyma.02G002800,Glyma.02G015900,Glyma.02G016000,Glyma.02G017800,Glyma.02G038700,Glyma.02G049300,Glyma.03G166700,Glyma.03G207500,Glyma.03G211000,Glyma.03G215300,Glyma.03G216600,Glyma.03G235000,Glyma.03G260900,Glyma.04G122700,Glyma.04G187500,Glyma.04G229000,Glyma.05G040900,Glyma.05G146800,Glyma.05G156100,Glyma.05G184100,Glyma.06G135800,Glyma.06G178300,Glyma.07G004900,Glyma.07G012800…
GO:0009523	photosystem II	cellular_component	89/9757	124/34701	2.55266607596862	7.36857057784844e-24	1.78922291031211e-21	89	Glyma.01G050900,Glyma.01G115900,Glyma.01G148800,Glyma.01G180800,Glyma.02G061100,Glyma.02G064700,Glyma.02G080800,Glyma.02G094900,Glyma.02G141700,Glyma.02G282500,Glyma.02G305400,Glyma.02G309500,Glyma.03G060300,Glyma.03G114600,Glyma.03G123100,Glyma.03G159100,Glyma.03G230300,Glyma.03G262300,Glyma.04G014500,Glyma.04G072300,Glyma.04G167900,Glyma.04G209900,Glyma.04G241000,Glyma.04G249700,Glyma.05G066100…	Glyma.01G050900,Glyma.01G115900,Glyma.01G148800,Glyma.01G180800,Glyma.02G061100,Glyma.02G064700,Glyma.02G080800,Glyma.02G094900,Glyma.02G141700,Glyma.02G282500,Glyma.02G305400,Glyma.02G309500,Glyma.03G060300,Glyma.03G114600,Glyma.03G123100,Glyma.03G159100,Glyma.03G230300,Glyma.03G262300,Glyma.04G014500,Glyma.04G072300,Glyma.04G167900,Glyma.04G209900,Glyma.04G241000,Glyma.04G249700,Glyma.05G066100…
GO:0042273	ribosomal large subunit biogenesis	biological_process	89/9757	124/34701	2.55266607596862	7.36857057784844e-24	1.78922291031211e-21	89	Glyma.01G086000,Glyma.02G002800,Glyma.02G080600,Glyma.02G114000,Glyma.02G196900,Glyma.02G230100,Glyma.03G234900,Glyma.03G238300,Glyma.04G177200,Glyma.05G004700,Glyma.05G016600,Glyma.05G016800,Glyma.05G027800,Glyma.05G031500,Glyma.05G184100,Glyma.06G286100,Glyma.07G020000,Glyma.07G035600,Glyma.08G087000,Glyma.08G173300,Glyma.08G184300,Glyma.08G222100,Glyma.08G255000,Glyma.08G332000,Glyma.09G057500…	Glyma.01G086000,Glyma.02G002800,Glyma.02G080600,Glyma.02G114000,Glyma.02G196900,Glyma.02G230100,Glyma.03G234900,Glyma.03G238300,Glyma.04G177200,Glyma.05G004700,Glyma.05G016600,Glyma.05G016800,Glyma.05G027800,Glyma.05G031500,Glyma.05G184100,Glyma.06G286100,Glyma.07G020000,Glyma.07G035600,Glyma.08G087000,Glyma.08G173300,Glyma.08G184300,Glyma.08G222100,Glyma.08G255000,Glyma.08G332000,Glyma.09G057500…
GO:0019684	photosynthesis, light reaction	biological_process	113/9757	175/34701	2.29649804535938	1.0629468787579e-23	2.50511568808443e-21	113	Glyma.01G050900,Glyma.01G115900,Glyma.01G214300,Glyma.02G064700,Glyma.02G080800,Glyma.02G305400,Glyma.02G309500,Glyma.03G015000,Glyma.03G060300,Glyma.03G212900,Glyma.03G230300,Glyma.03G261500,Glyma.03G262300,Glyma.04G112800,Glyma.04G167400,Glyma.04G167900,Glyma.04G233900,Glyma.05G007200,Glyma.05G051300,Glyma.05G119000,Glyma.05G128000,Glyma.05G132000,Glyma.05G139800,Glyma.05G166800,Glyma.06G039700…	Glyma.01G050900,Glyma.01G115900,Glyma.01G214300,Glyma.02G064700,Glyma.02G080800,Glyma.02G305400,Glyma.02G309500,Glyma.03G015000,Glyma.03G060300,Glyma.03G212900,Glyma.03G230300,Glyma.03G261500,Glyma.03G262300,Glyma.04G112800,Glyma.04G167400,Glyma.04G167900,Glyma.04G233900,Glyma.05G007200,Glyma.05G051300,Glyma.05G119000,Glyma.05G128000,Glyma.05G132000,Glyma.05G139800,Glyma.05G166800,Glyma.06G039700…
GO:0019843	rRNA binding	molecular_function	141/9757	248/34701	2.02205571186278	2.01896298431209e-21	4.62227154094079e-19	141	Glyma.01G124300,Glyma.01G205400,Glyma.02G047800,Glyma.02G079000,Glyma.02G095000,Glyma.02G108900,Glyma.02G147300,Glyma.02G230100,Glyma.02G263200,Glyma.02G292900,Glyma.02G297900,Glyma.03G050300,Glyma.03G110100,Glyma.03G166700,Glyma.03G230000,Glyma.04G002300,Glyma.04G130200,Glyma.04G139900,Glyma.04G171400,Glyma.04G226500,Glyma.04G226900,Glyma.04G228400,Glyma.05G001100,Glyma.05G028000,Glyma.05G052400…	Glyma.01G124300,Glyma.01G205400,Glyma.02G047800,Glyma.02G079000,Glyma.02G095000,Glyma.02G108900,Glyma.02G147300,Glyma.02G230100,Glyma.02G263200,Glyma.02G292900,Glyma.02G297900,Glyma.03G050300,Glyma.03G110100,Glyma.03G166700,Glyma.03G230000,Glyma.04G002300,Glyma.04G130200,Glyma.04G139900,Glyma.04G171400,Glyma.04G226500,Glyma.04G226900,Glyma.04G228400,Glyma.05G001100,Glyma.05G028000,Glyma.05G052400…
GO:0009522	photosystem I	cellular_component	55/9757	67/34701	2.91953423412812	5.60773982165639e-20	1.24818942197035e-17	55	Glyma.01G115900,Glyma.02G064700,Glyma.02G080800,Glyma.02G305400,Glyma.02G309500,Glyma.03G060300,Glyma.03G261500,Glyma.03G262300,Glyma.04G112800,Glyma.04G167900,Glyma.04G215800,Glyma.05G022900,Glyma.05G128000,Glyma.06G039700,Glyma.06G150300,Glyma.06G194900,Glyma.06G321900,Glyma.07G019700,Glyma.07G047600,Glyma.07G049000,Glyma.08G082900,Glyma.08G204800,Glyma.09G071400,Glyma.09G087700,Glyma.09G154700…	Glyma.01G115900,Glyma.02G064700,Glyma.02G080800,Glyma.02G305400,Glyma.02G309500,Glyma.03G060300,Glyma.03G261500,Glyma.03G262300,Glyma.04G112800,Glyma.04G167900,Glyma.04G215800,Glyma.05G022900,Glyma.05G128000,Glyma.06G039700,Glyma.06G150300,Glyma.06G194900,Glyma.06G321900,Glyma.07G019700,Glyma.07G047600,Glyma.07G049000,Glyma.08G082900,Glyma.08G204800,Glyma.09G071400,Glyma.09G087700,Glyma.09G154700…
GO:0022627	cytosolic small ribosomal subunit	cellular_component	81/9757	120/34701	2.40065337706262	3.52941496943596e-19	7.64356814867307e-17	81	Glyma.01G222100,Glyma.01G240000,Glyma.01G242902,Glyma.02G047800,Glyma.02G079000,Glyma.02G085300,Glyma.02G200300,Glyma.02G239700,Glyma.02G263200,Glyma.03G086400,Glyma.03G142300,Glyma.03G245300,Glyma.04G011100,Glyma.04G171400,Glyma.05G028000,Glyma.05G052400,Glyma.05G052600,Glyma.05G059600,Glyma.05G234800,Glyma.05G239000,Glyma.06G011000,Glyma.06G144400,Glyma.07G043800,Glyma.07G198600,Glyma.07G255500…	Glyma.01G222100,Glyma.01G240000,Glyma.01G242902,Glyma.02G047800,Glyma.02G079000,Glyma.02G085300,Glyma.02G200300,Glyma.02G239700,Glyma.02G263200,Glyma.03G086400,Glyma.03G142300,Glyma.03G245300,Glyma.04G011100,Glyma.04G171400,Glyma.05G028000,Glyma.05G052400,Glyma.05G052600,Glyma.05G059600,Glyma.05G234800,Glyma.05G239000,Glyma.06G011000,Glyma.06G144400,Glyma.07G043800,Glyma.07G198600,Glyma.07G255500…
GO:0042274	ribosomal small subunit biogenesis	biological_process	74/9757	106/34701	2.48285604336316	5.94566463177015e-19	1.25375291300985e-16	74	Glyma.01G222100,Glyma.02G003100,Glyma.02G168900,Glyma.02G200300,Glyma.02G273000,Glyma.02G290200,Glyma.03G086400,Glyma.03G186500,Glyma.03G190900,Glyma.03G245300,Glyma.05G038000,Glyma.05G038800,Glyma.05G087100,Glyma.05G122300,Glyma.05G181800,Glyma.05G185000,Glyma.05G206400,Glyma.05G234800,Glyma.07G043800,Glyma.07G198600,Glyma.07G269600,Glyma.08G013300,Glyma.08G017500,Glyma.08G042300,Glyma.08G077300…	Glyma.01G222100,Glyma.02G003100,Glyma.02G168900,Glyma.02G200300,Glyma.02G273000,Glyma.02G290200,Glyma.03G086400,Glyma.03G186500,Glyma.03G190900,Glyma.03G245300,Glyma.05G038000,Glyma.05G038800,Glyma.05G087100,Glyma.05G122300,Glyma.05G181800,Glyma.05G185000,Glyma.05G206400,Glyma.05G234800,Glyma.07G043800,Glyma.07G198600,Glyma.07G269600,Glyma.08G013300,Glyma.08G017500,Glyma.08G042300,Glyma.08G077300…
GO:0015935	small ribosomal subunit	cellular_component	96/9757	155/34701	2.2027500520718	1.64531465105953e-18	3.30716127268616e-16	96	Glyma.01G222100,Glyma.01G240000,Glyma.01G242902,Glyma.02G047800,Glyma.02G079000,Glyma.02G085300,Glyma.02G167900,Glyma.02G200300,Glyma.02G239700,Glyma.02G263200,Glyma.03G086400,Glyma.03G142300,Glyma.03G178000,Glyma.03G245300,Glyma.04G011100,Glyma.04G171400,Glyma.05G028000,Glyma.05G052400,Glyma.05G052600,Glyma.05G059600,Glyma.05G234800,Glyma.05G239000,Glyma.06G011000,Glyma.06G081400,Glyma.06G144400…	Glyma.01G222100,Glyma.01G240000,Glyma.01G242902,Glyma.02G047800,Glyma.02G079000,Glyma.02G085300,Glyma.02G167900,Glyma.02G200300,Glyma.02G239700,Glyma.02G263200,Glyma.03G086400,Glyma.03G142300,Glyma.03G178000,Glyma.03G245300,Glyma.04G011100,Glyma.04G171400,Glyma.05G028000,Glyma.05G052400,Glyma.05G052600,Glyma.05G059600,Glyma.05G234800,Glyma.05G239000,Glyma.06G011000,Glyma.06G081400,Glyma.06G144400…
GO:0042788	polysomal ribosome	cellular_component	71/9757	101/34701	2.50013039635418	1.65089792721136e-18	3.30716127268616e-16	71	Glyma.01G026100,Glyma.01G222100,Glyma.01G240000,Glyma.02G002800,Glyma.02G015900,Glyma.02G017800,Glyma.02G038700,Glyma.02G049300,Glyma.02G097300,Glyma.03G211000,Glyma.03G216600,Glyma.03G235000,Glyma.03G245300,Glyma.03G260900,Glyma.04G011100,Glyma.04G122700,Glyma.04G187500,Glyma.05G040900,Glyma.05G146800,Glyma.05G156100,Glyma.05G174300,Glyma.05G234800,Glyma.06G178300,Glyma.07G020000,Glyma.07G198600…	Glyma.01G026100,Glyma.01G222100,Glyma.01G240000,Glyma.02G002800,Glyma.02G015900,Glyma.02G017800,Glyma.02G038700,Glyma.02G049300,Glyma.02G097300,Glyma.03G211000,Glyma.03G216600,Glyma.03G235000,Glyma.03G245300,Glyma.03G260900,Glyma.04G011100,Glyma.04G122700,Glyma.04G187500,Glyma.05G040900,Glyma.05G146800,Glyma.05G156100,Glyma.05G174300,Glyma.05G234800,Glyma.06G178300,Glyma.07G020000,Glyma.07G198600…
GO:0000470	maturation of LSU-rRNA	biological_process	46/9757	55/34701	2.97454694531665	1.4822172372099e-17	2.89683090774706e-15	46	Glyma.01G086000,Glyma.02G002800,Glyma.02G196900,Glyma.03G234900,Glyma.03G238300,Glyma.04G177200,Glyma.05G004700,Glyma.05G016600,Glyma.05G016800,Glyma.05G027800,Glyma.06G286100,Glyma.07G020000,Glyma.08G173300,Glyma.08G222100,Glyma.08G332000,Glyma.09G061000,Glyma.09G158100,Glyma.09G227200,Glyma.10G002300,Glyma.10G006200,Glyma.10G066200,Glyma.10G081400,Glyma.11G103700,Glyma.11G116800,Glyma.12G009600…	Glyma.01G086000,Glyma.02G002800,Glyma.02G196900,Glyma.03G234900,Glyma.03G238300,Glyma.04G177200,Glyma.05G004700,Glyma.05G016600,Glyma.05G016800,Glyma.05G027800,Glyma.06G286100,Glyma.07G020000,Glyma.08G173300,Glyma.08G222100,Glyma.08G332000,Glyma.09G061000,Glyma.09G158100,Glyma.09G227200,Glyma.10G002300,Glyma.10G006200,Glyma.10G066200,Glyma.10G081400,Glyma.11G103700,Glyma.11G116800,Glyma.12G009600…
GO:0009765	photosynthesis, light harvesting	biological_process	50/9757	65/34701	2.73578732428789	4.3316928881153e-16	8.26425121725426e-14	50	Glyma.01G115900,Glyma.02G064700,Glyma.02G080800,Glyma.02G305400,Glyma.02G309500,Glyma.03G060300,Glyma.03G262300,Glyma.04G167900,Glyma.05G007200,Glyma.05G119000,Glyma.05G128000,Glyma.05G132000,Glyma.05G166800,Glyma.06G039700,Glyma.06G194900,Glyma.07G047600,Glyma.08G074000,Glyma.08G082900,Glyma.08G086600,Glyma.08G124900,Glyma.08G141300,Glyma.08G180000,Glyma.09G071400,Glyma.09G154700,Glyma.10G157100…	Glyma.01G115900,Glyma.02G064700,Glyma.02G080800,Glyma.02G305400,Glyma.02G309500,Glyma.03G060300,Glyma.03G262300,Glyma.04G167900,Glyma.05G007200,Glyma.05G119000,Glyma.05G128000,Glyma.05G132000,Glyma.05G166800,Glyma.06G039700,Glyma.06G194900,Glyma.07G047600,Glyma.08G074000,Glyma.08G082900,Glyma.08G086600,Glyma.08G124900,Glyma.08G141300,Glyma.08G180000,Glyma.09G071400,Glyma.09G154700,Glyma.10G157100…
GO:0030686	90S preribosome	cellular_component	44/9757	54/34701	2.89790805461606	5.17486275584927e-16	9.64329657270237e-14	44	Glyma.01G001600,Glyma.01G086000,Glyma.02G003100,Glyma.02G290200,Glyma.03G186500,Glyma.03G234900,Glyma.04G139900,Glyma.05G027800,Glyma.05G038000,Glyma.05G038800,Glyma.05G185000,Glyma.07G043800,Glyma.08G143000,Glyma.08G173300,Glyma.08G359600,Glyma.09G084600,Glyma.10G005700,Glyma.10G200300,Glyma.10G232700,Glyma.11G125100,Glyma.11G152600,Glyma.12G049700,Glyma.12G167800,Glyma.13G056900,Glyma.13G255400…	Glyma.01G001600,Glyma.01G086000,Glyma.02G003100,Glyma.02G290200,Glyma.03G186500,Glyma.03G234900,Glyma.04G139900,Glyma.05G027800,Glyma.05G038000,Glyma.05G038800,Glyma.05G185000,Glyma.07G043800,Glyma.08G143000,Glyma.08G173300,Glyma.08G359600,Glyma.09G084600,Glyma.10G005700,Glyma.10G200300,Glyma.10G232700,Glyma.11G125100,Glyma.11G152600,Glyma.12G049700,Glyma.12G167800,Glyma.13G056900,Glyma.13G255400…
GO:0032040	small-subunit processome	cellular_component	44/9757	55/34701	2.8452188172594	1.87961374761455e-15	3.42303294537168e-13	44	Glyma.01G001600,Glyma.02G003100,Glyma.02G168900,Glyma.02G273000,Glyma.02G290200,Glyma.03G186500,Glyma.04G139900,Glyma.04G200700,Glyma.05G038000,Glyma.05G038800,Glyma.05G046400,Glyma.05G122300,Glyma.06G164800,Glyma.08G077300,Glyma.08G359600,Glyma.09G023100,Glyma.09G057700,Glyma.09G084600,Glyma.09G104000,Glyma.10G005700,Glyma.10G200300,Glyma.10G232700,Glyma.11G099000,Glyma.11G114300,Glyma.11G152600…	Glyma.01G001600,Glyma.02G003100,Glyma.02G168900,Glyma.02G273000,Glyma.02G290200,Glyma.03G186500,Glyma.04G139900,Glyma.04G200700,Glyma.05G038000,Glyma.05G038800,Glyma.05G046400,Glyma.05G122300,Glyma.06G164800,Glyma.08G077300,Glyma.08G359600,Glyma.09G023100,Glyma.09G057700,Glyma.09G084600,Glyma.09G104000,Glyma.10G005700,Glyma.10G200300,Glyma.10G232700,Glyma.11G099000,Glyma.11G114300,Glyma.11G152600…
GO:0009654	photosystem II oxygen evolving complex	cellular_component	35/9757	40/34701	3.11195808137747	6.64348456432018e-15	1.18298315141995e-12	35	Glyma.01G050900,Glyma.01G180800,Glyma.02G061100,Glyma.02G094900,Glyma.02G282500,Glyma.03G114600,Glyma.03G123100,Glyma.03G230300,Glyma.04G014500,Glyma.04G072300,Glyma.04G209900,Glyma.04G241000,Glyma.06G014500,Glyma.06G073600,Glyma.07G112000,Glyma.08G154300,Glyma.08G173700,Glyma.08G304200,Glyma.10G040600,Glyma.10G153100,Glyma.10G290700,Glyma.11G061300,Glyma.11G204300,Glyma.12G215100,Glyma.13G127200…	Glyma.01G050900,Glyma.01G180800,Glyma.02G061100,Glyma.02G094900,Glyma.02G282500,Glyma.03G114600,Glyma.03G123100,Glyma.03G230300,Glyma.04G014500,Glyma.04G072300,Glyma.04G209900,Glyma.04G241000,Glyma.06G014500,Glyma.06G073600,Glyma.07G112000,Glyma.08G154300,Glyma.08G173700,Glyma.08G304200,Glyma.10G040600,Glyma.10G153100,Glyma.10G290700,Glyma.11G061300,Glyma.11G204300,Glyma.12G215100,Glyma.13G127200…
GO:0030490	maturation of SSU-rRNA	biological_process	54/9757	76/34701	2.52700355480276	9.82122501741956e-15	1.71081469705615e-12	54	Glyma.02G003100,Glyma.02G168900,Glyma.02G273000,Glyma.02G290200,Glyma.03G086400,Glyma.03G186500,Glyma.03G190900,Glyma.03G245300,Glyma.05G038000,Glyma.05G038800,Glyma.05G087100,Glyma.05G181800,Glyma.05G185000,Glyma.05G206400,Glyma.07G043800,Glyma.08G013300,Glyma.08G143000,Glyma.08G325000,Glyma.08G346500,Glyma.09G045000,Glyma.09G057700,Glyma.09G084600,Glyma.09G104000,Glyma.10G005700,Glyma.10G160300…	Glyma.02G003100,Glyma.02G168900,Glyma.02G273000,Glyma.02G290200,Glyma.03G086400,Glyma.03G186500,Glyma.03G190900,Glyma.03G245300,Glyma.05G038000,Glyma.05G038800,Glyma.05G087100,Glyma.05G181800,Glyma.05G185000,Glyma.05G206400,Glyma.07G043800,Glyma.08G013300,Glyma.08G143000,Glyma.08G325000,Glyma.08G346500,Glyma.09G045000,Glyma.09G057700,Glyma.09G084600,Glyma.09G104000,Glyma.10G005700,Glyma.10G160300…
GO:0031977	thylakoid lumen	cellular_component	74/9757	120/34701	2.19318950497079	1.82767664406752e-14	3.11599424444958e-12	74	Glyma.01G050900,Glyma.02G094900,Glyma.02G209000,Glyma.03G114600,Glyma.03G123100,Glyma.03G230300,Glyma.04G014500,Glyma.04G015400,Glyma.04G072300,Glyma.04G083100,Glyma.04G121700,Glyma.04G142800,Glyma.04G209900,Glyma.04G233500,Glyma.04G241000,Glyma.05G007200,Glyma.05G165100,Glyma.05G216700,Glyma.05G228500,Glyma.05G245200,Glyma.06G014500,Glyma.06G073600,Glyma.06G131300,Glyma.06G224200,Glyma.06G249300…	Glyma.01G050900,Glyma.02G094900,Glyma.02G209000,Glyma.03G114600,Glyma.03G123100,Glyma.03G230300,Glyma.04G014500,Glyma.04G015400,Glyma.04G072300,Glyma.04G083100,Glyma.04G121700,Glyma.04G142800,Glyma.04G209900,Glyma.04G233500,Glyma.04G241000,Glyma.05G007200,Glyma.05G165100,Glyma.05G216700,Glyma.05G228500,Glyma.05G245200,Glyma.06G014500,Glyma.06G073600,Glyma.06G131300,Glyma.06G224200,Glyma.06G249300…
GO:0009768	photosynthesis, light harvesting in photosystem I	biological_process	29/9757	31/34701	3.32707039115011	2.5116385766347e-14	4.19286664886955e-12	29	Glyma.01G115900,Glyma.02G064700,Glyma.02G080800,Glyma.03G060300,Glyma.03G262300,Glyma.05G128000,Glyma.06G039700,Glyma.07G047600,Glyma.08G074000,Glyma.08G082900,Glyma.08G180000,Glyma.09G071400,Glyma.09G154700,Glyma.10G177200,Glyma.11G181100,Glyma.12G092000,Glyma.12G219300,Glyma.13G282000,Glyma.15G052400,Glyma.15G179400,Glyma.16G016100,Glyma.16G145800,Glyma.16G165200,Glyma.16G165500,Glyma.16G165800…	Glyma.01G115900,Glyma.02G064700,Glyma.02G080800,Glyma.03G060300,Glyma.03G262300,Glyma.05G128000,Glyma.06G039700,Glyma.07G047600,Glyma.08G074000,Glyma.08G082900,Glyma.08G180000,Glyma.09G071400,Glyma.09G154700,Glyma.10G177200,Glyma.11G181100,Glyma.12G092000,Glyma.12G219300,Glyma.13G282000,Glyma.15G052400,Glyma.15G179400,Glyma.16G016100,Glyma.16G145800,Glyma.16G165200,Glyma.16G165500,Glyma.16G165800…
GO:0030515	snoRNA binding	molecular_function	40/9757	50/34701	2.8452188172594	3.6264346697769e-14	5.93033081814741e-12	40	Glyma.02G003100,Glyma.02G290200,Glyma.03G186500,Glyma.04G139900,Glyma.04G200700,Glyma.05G016600,Glyma.05G016800,Glyma.05G038000,Glyma.05G046400,Glyma.06G164800,Glyma.09G023100,Glyma.09G057700,Glyma.09G084600,Glyma.10G005700,Glyma.10G200300,Glyma.10G232700,Glyma.11G114300,Glyma.11G125100,Glyma.11G152600,Glyma.11G237200,Glyma.12G040200,Glyma.12G049700,Glyma.13G101600,Glyma.14G024600,Glyma.15G129100…	Glyma.02G003100,Glyma.02G290200,Glyma.03G186500,Glyma.04G139900,Glyma.04G200700,Glyma.05G016600,Glyma.05G016800,Glyma.05G038000,Glyma.05G046400,Glyma.06G164800,Glyma.09G023100,Glyma.09G057700,Glyma.09G084600,Glyma.10G005700,Glyma.10G200300,Glyma.10G232700,Glyma.11G114300,Glyma.11G125100,Glyma.11G152600,Glyma.11G237200,Glyma.12G040200,Glyma.12G049700,Glyma.13G101600,Glyma.14G024600,Glyma.15G129100…
GO:0042255	ribosome assembly	biological_process	68/9757	109/34701	2.21874861896376	9.18388409632816e-14	1.47180926527755e-11	68	Glyma.01G222100,Glyma.02G080600,Glyma.02G108900,Glyma.02G114000,Glyma.02G200300,Glyma.02G230100,Glyma.02G297900,Glyma.04G018100,Glyma.05G031500,Glyma.05G075600,Glyma.05G184100,Glyma.05G234800,Glyma.06G018400,Glyma.07G035600,Glyma.07G043800,Glyma.07G269600,Glyma.08G017500,Glyma.08G042300,Glyma.08G184300,Glyma.08G255000,Glyma.08G332000,Glyma.09G084600,Glyma.09G089600,Glyma.09G158100,Glyma.09G255500…	Glyma.01G222100,Glyma.02G080600,Glyma.02G108900,Glyma.02G114000,Glyma.02G200300,Glyma.02G230100,Glyma.02G297900,Glyma.04G018100,Glyma.05G031500,Glyma.05G075600,Glyma.05G184100,Glyma.05G234800,Glyma.06G018400,Glyma.07G035600,Glyma.07G043800,Glyma.07G269600,Glyma.08G017500,Glyma.08G042300,Glyma.08G184300,Glyma.08G255000,Glyma.08G332000,Glyma.09G084600,Glyma.09G089600,Glyma.09G158100,Glyma.09G255500…
GO:0031409	pigment binding	molecular_function	27/9757	29/34701	3.31124603732775	2.7899869303153e-13	4.3835618181601e-11	27	Glyma.01G115900,Glyma.02G064700,Glyma.02G080800,Glyma.03G060300,Glyma.03G262300,Glyma.05G128000,Glyma.06G039700,Glyma.07G047600,Glyma.08G074000,Glyma.08G082900,Glyma.08G180000,Glyma.09G071400,Glyma.09G154700,Glyma.10G177200,Glyma.12G219300,Glyma.13G282000,Glyma.15G052400,Glyma.15G179400,Glyma.16G016100,Glyma.16G145800,Glyma.16G165200,Glyma.16G165500,Glyma.16G165800,Glyma.16G205200,Glyma.17G262400…	Glyma.01G115900,Glyma.02G064700,Glyma.02G080800,Glyma.03G060300,Glyma.03G262300,Glyma.05G128000,Glyma.06G039700,Glyma.07G047600,Glyma.08G074000,Glyma.08G082900,Glyma.08G180000,Glyma.09G071400,Glyma.09G154700,Glyma.10G177200,Glyma.12G219300,Glyma.13G282000,Glyma.15G052400,Glyma.15G179400,Glyma.16G016100,Glyma.16G145800,Glyma.16G165200,Glyma.16G165500,Glyma.16G165800,Glyma.16G205200,Glyma.17G262400…
GO:0009543	chloroplast thylakoid lumen	cellular_component	60/9757	95/34701	2.2462253820469	1.18813700112048e-12	1.79632863961857e-10	60	Glyma.01G050900,Glyma.02G094900,Glyma.02G209000,Glyma.03G123100,Glyma.03G230300,Glyma.04G014500,Glyma.04G015400,Glyma.04G072300,Glyma.04G121700,Glyma.04G142800,Glyma.04G209900,Glyma.04G233500,Glyma.04G241000,Glyma.05G165100,Glyma.05G216700,Glyma.05G245200,Glyma.06G014500,Glyma.06G073600,Glyma.06G131300,Glyma.06G224200,Glyma.06G249300,Glyma.06G270400,Glyma.07G018200,Glyma.07G221900,Glyma.08G052800…	Glyma.01G050900,Glyma.02G094900,Glyma.02G209000,Glyma.03G123100,Glyma.03G230300,Glyma.04G014500,Glyma.04G015400,Glyma.04G072300,Glyma.04G121700,Glyma.04G142800,Glyma.04G209900,Glyma.04G233500,Glyma.04G241000,Glyma.05G165100,Glyma.05G216700,Glyma.05G245200,Glyma.06G014500,Glyma.06G073600,Glyma.06G131300,Glyma.06G224200,Glyma.06G249300,Glyma.06G270400,Glyma.07G018200,Glyma.07G221900,Glyma.08G052800…
GO:0031978	plastid thylakoid lumen	cellular_component	60/9757	95/34701	2.2462253820469	1.18813700112048e-12	1.79632863961857e-10	60	Glyma.01G050900,Glyma.02G094900,Glyma.02G209000,Glyma.03G123100,Glyma.03G230300,Glyma.04G014500,Glyma.04G015400,Glyma.04G072300,Glyma.04G121700,Glyma.04G142800,Glyma.04G209900,Glyma.04G233500,Glyma.04G241000,Glyma.05G165100,Glyma.05G216700,Glyma.05G245200,Glyma.06G014500,Glyma.06G073600,Glyma.06G131300,Glyma.06G224200,Glyma.06G249300,Glyma.06G270400,Glyma.07G018200,Glyma.07G221900,Glyma.08G052800…	Glyma.01G050900,Glyma.02G094900,Glyma.02G209000,Glyma.03G123100,Glyma.03G230300,Glyma.04G014500,Glyma.04G015400,Glyma.04G072300,Glyma.04G121700,Glyma.04G142800,Glyma.04G209900,Glyma.04G233500,Glyma.04G241000,Glyma.05G165100,Glyma.05G216700,Glyma.05G245200,Glyma.06G014500,Glyma.06G073600,Glyma.06G131300,Glyma.06G224200,Glyma.06G249300,Glyma.06G270400,Glyma.07G018200,Glyma.07G221900,Glyma.08G052800…
GO:0000462	maturation of SSU-rRNA from tricistronic rRNA transcript (SSU-rRNA, 5.8S rRNA, LSU-rRNA)	biological_process	43/9757	59/34701	2.59204256657107	1.24919707394677e-12	1.81996657337008e-10	43	Glyma.02G003100,Glyma.02G168900,Glyma.02G273000,Glyma.02G290200,Glyma.03G086400,Glyma.03G190900,Glyma.03G245300,Glyma.05G038000,Glyma.05G087100,Glyma.07G043800,Glyma.08G325000,Glyma.08G346500,Glyma.09G045000,Glyma.09G057700,Glyma.09G084600,Glyma.09G104000,Glyma.10G005700,Glyma.10G160300,Glyma.10G200300,Glyma.11G099000,Glyma.11G125100,Glyma.12G025100,Glyma.12G049700,Glyma.13G167900,Glyma.13G255400…	Glyma.02G003100,Glyma.02G168900,Glyma.02G273000,Glyma.02G290200,Glyma.03G086400,Glyma.03G190900,Glyma.03G245300,Glyma.05G038000,Glyma.05G087100,Glyma.07G043800,Glyma.08G325000,Glyma.08G346500,Glyma.09G045000,Glyma.09G057700,Glyma.09G084600,Glyma.09G104000,Glyma.10G005700,Glyma.10G160300,Glyma.10G200300,Glyma.11G099000,Glyma.11G125100,Glyma.12G025100,Glyma.12G049700,Glyma.13G167900,Glyma.13G255400…
GO:0016168	chlorophyll binding	molecular_function	43/9757	59/34701	2.59204256657107	1.24919707394677e-12	1.81996657337008e-10	43	Glyma.01G115900,Glyma.02G064700,Glyma.02G080800,Glyma.02G305400,Glyma.02G309500,Glyma.03G060300,Glyma.03G262300,Glyma.04G112800,Glyma.04G167900,Glyma.05G066100,Glyma.05G119000,Glyma.05G128000,Glyma.06G039700,Glyma.06G194900,Glyma.06G321900,Glyma.07G047600,Glyma.07G135300,Glyma.08G074000,Glyma.08G082900,Glyma.08G141300,Glyma.08G180000,Glyma.09G071400,Glyma.09G087700,Glyma.09G154700,Glyma.10G177200…	Glyma.01G115900,Glyma.02G064700,Glyma.02G080800,Glyma.02G305400,Glyma.02G309500,Glyma.03G060300,Glyma.03G262300,Glyma.04G112800,Glyma.04G167900,Glyma.05G066100,Glyma.05G119000,Glyma.05G128000,Glyma.06G039700,Glyma.06G194900,Glyma.06G321900,Glyma.07G047600,Glyma.07G135300,Glyma.08G074000,Glyma.08G082900,Glyma.08G141300,Glyma.08G180000,Glyma.09G071400,Glyma.09G087700,Glyma.09G154700,Glyma.10G177200…
GO:0034470	ncRNA processing	biological_process	263/9757	573/34701	1.63240084847125	1.87738713464114e-12	2.6863398410499e-10	263	Glyma.01G001600,Glyma.01G010400,Glyma.01G086000,Glyma.01G119400,Glyma.01G192200,Glyma.01G192900,Glyma.02G002800,Glyma.02G003100,Glyma.02G045200,Glyma.02G070100,Glyma.02G112000,Glyma.02G114000,Glyma.02G147300,Glyma.02G151500,Glyma.02G168900,Glyma.02G196900,Glyma.02G202300,Glyma.02G251700,Glyma.02G273000,Glyma.02G290200,Glyma.02G301000,Glyma.02G307200,Glyma.03G014900,Glyma.03G086400,Glyma.03G151800…	Glyma.01G001600,Glyma.01G010400,Glyma.01G086000,Glyma.01G119400,Glyma.01G192200,Glyma.01G192900,Glyma.02G002800,Glyma.02G003100,Glyma.02G045200,Glyma.02G070100,Glyma.02G112000,Glyma.02G114000,Glyma.02G147300,Glyma.02G151500,Glyma.02G168900,Glyma.02G196900,Glyma.02G202300,Glyma.02G251700,Glyma.02G273000,Glyma.02G290200,Glyma.02G301000,Glyma.02G307200,Glyma.03G014900,Glyma.03G086400,Glyma.03G151800…
GO:0030687	preribosome, large subunit precursor	cellular_component	35/9757	44/34701	2.82905280125225	2.00863693899007e-12	2.82372066528551e-10	35	Glyma.01G086000,Glyma.02G196900,Glyma.03G238300,Glyma.05G027800,Glyma.05G031500,Glyma.06G286100,Glyma.09G057500,Glyma.09G158100,Glyma.10G002300,Glyma.10G055200,Glyma.10G081400,Glyma.10G154500,Glyma.11G100700,Glyma.11G116800,Glyma.12G026700,Glyma.12G042600,Glyma.12G119800,Glyma.12G167800,Glyma.13G056900,Glyma.13G103200,Glyma.13G142300,Glyma.13G167900,Glyma.13G335000,Glyma.15G039500,Glyma.16G003700…	Glyma.01G086000,Glyma.02G196900,Glyma.03G238300,Glyma.05G027800,Glyma.05G031500,Glyma.06G286100,Glyma.09G057500,Glyma.09G158100,Glyma.10G002300,Glyma.10G055200,Glyma.10G081400,Glyma.10G154500,Glyma.11G100700,Glyma.11G116800,Glyma.12G026700,Glyma.12G042600,Glyma.12G119800,Glyma.12G167800,Glyma.13G056900,Glyma.13G103200,Glyma.13G142300,Glyma.13G167900,Glyma.13G335000,Glyma.15G039500,Glyma.16G003700…
GO:0006091	generation of precursor metabolites and energy	biological_process	245/9757	586/34701	1.48694242796193	3.96049859574532e-12	5.39635300918101e-10	245	Glyma.01G007200,Glyma.01G007300,Glyma.01G024800,Glyma.01G050900,Glyma.01G062000,Glyma.01G081900,Glyma.01G115900,Glyma.01G214300,Glyma.01G230900,Glyma.01G238000,Glyma.02G015800,Glyma.02G057400,Glyma.02G064700,Glyma.02G080800,Glyma.02G094300,Glyma.02G096800,Glyma.02G120200,Glyma.02G207800,Glyma.02G222400,Glyma.02G277900,Glyma.02G292500,Glyma.02G302800,Glyma.02G305400,Glyma.02G309500,Glyma.03G006900…	Glyma.01G007200,Glyma.01G007300,Glyma.01G024800,Glyma.01G050900,Glyma.01G062000,Glyma.01G081900,Glyma.01G115900,Glyma.01G214300,Glyma.01G230900,Glyma.01G238000,Glyma.02G015800,Glyma.02G057400,Glyma.02G064700,Glyma.02G080800,Glyma.02G094300,Glyma.02G096800,Glyma.02G120200,Glyma.02G207800,Glyma.02G222400,Glyma.02G277900,Glyma.02G292500,Glyma.02G302800,Glyma.02G305400,Glyma.02G309500,Glyma.03G006900…
GO:0005844	polysome	cellular_component	73/9757	127/34701	2.04430092184977	3.97335364459852e-12	5.39635300918101e-10	73	Glyma.01G026100,Glyma.01G222100,Glyma.01G240000,Glyma.02G002800,Glyma.02G015900,Glyma.02G017800,Glyma.02G038700,Glyma.02G049300,Glyma.02G051400,Glyma.02G097300,Glyma.03G211000,Glyma.03G216600,Glyma.03G235000,Glyma.03G245300,Glyma.03G260900,Glyma.04G011100,Glyma.04G027100,Glyma.04G122700,Glyma.04G187500,Glyma.05G040900,Glyma.05G146800,Glyma.05G156100,Glyma.05G174300,Glyma.05G234800,Glyma.06G178300…	Glyma.01G026100,Glyma.01G222100,Glyma.01G240000,Glyma.02G002800,Glyma.02G015900,Glyma.02G017800,Glyma.02G038700,Glyma.02G049300,Glyma.02G051400,Glyma.02G097300,Glyma.03G211000,Glyma.03G216600,Glyma.03G235000,Glyma.03G245300,Glyma.03G260900,Glyma.04G011100,Glyma.04G027100,Glyma.04G122700,Glyma.04G187500,Glyma.05G040900,Glyma.05G146800,Glyma.05G156100,Glyma.05G174300,Glyma.05G234800,Glyma.06G178300…
GO:0022613	ribonucleoprotein complex biogenesis	biological_process	328/9757	683/34701	1.70796444374283	7.40618677497196e-12	9.89096243797505e-10	328	Glyma.01G001600,Glyma.01G010400,Glyma.01G086000,Glyma.01G119400,Glyma.01G222100,Glyma.02G002800,Glyma.02G003100,Glyma.02G045200,Glyma.02G070100,Glyma.02G079000,Glyma.02G080600,Glyma.02G108900,Glyma.02G112000,Glyma.02G114000,Glyma.02G147300,Glyma.02G151500,Glyma.02G168900,Glyma.02G173000,Glyma.02G196900,Glyma.02G200300,Glyma.02G229800,Glyma.02G230100,Glyma.02G251700,Glyma.02G255500,Glyma.02G255600…	Glyma.01G001600,Glyma.01G010400,Glyma.01G086000,Glyma.01G119400,Glyma.01G222100,Glyma.02G002800,Glyma.02G003100,Glyma.02G045200,Glyma.02G070100,Glyma.02G079000,Glyma.02G080600,Glyma.02G108900,Glyma.02G112000,Glyma.02G114000,Glyma.02G147300,Glyma.02G151500,Glyma.02G168900,Glyma.02G173000,Glyma.02G196900,Glyma.02G200300,Glyma.02G229800,Glyma.02G230100,Glyma.02G251700,Glyma.02G255500,Glyma.02G255600…
GO:0034660	ncRNA metabolic process	biological_process	297/9757	706/34701	1.49615791205036	8.03301869467532e-12	1.05522260328579e-09	297	Glyma.01G001600,Glyma.01G006100,Glyma.01G006400,Glyma.01G010400,Glyma.01G032500,Glyma.01G086000,Glyma.01G119400,Glyma.01G176800,Glyma.01G192200,Glyma.01G192900,Glyma.01G208100,Glyma.02G002800,Glyma.02G003100,Glyma.02G045200,Glyma.02G070100,Glyma.02G112000,Glyma.02G114000,Glyma.02G147300,Glyma.02G151500,Glyma.02G168900,Glyma.02G196900,Glyma.02G202300,Glyma.02G234500,Glyma.02G251700,Glyma.02G273000…	Glyma.01G001600,Glyma.01G006100,Glyma.01G006400,Glyma.01G010400,Glyma.01G032500,Glyma.01G086000,Glyma.01G119400,Glyma.01G176800,Glyma.01G192200,Glyma.01G192900,Glyma.01G208100,Glyma.02G002800,Glyma.02G003100,Glyma.02G045200,Glyma.02G070100,Glyma.02G112000,Glyma.02G114000,Glyma.02G147300,Glyma.02G151500,Glyma.02G168900,Glyma.02G196900,Glyma.02G202300,Glyma.02G234500,Glyma.02G251700,Glyma.02G273000…
GO:0044435	plastid part	cellular_component	843/9757	2188/34701	1.37026934583505	1.19303456003195e-11	1.54190095637678e-09	843	Glyma.01G006100,Glyma.01G006400,Glyma.01G014200,Glyma.01G024600,Glyma.01G050900,Glyma.01G062100,Glyma.01G069500,Glyma.01G076100,Glyma.01G081900,Glyma.01G084700,Glyma.01G087900,Glyma.01G089300,Glyma.01G113000,Glyma.01G114800,Glyma.01G115900,Glyma.01G121700,Glyma.01G134600,Glyma.01G147400,Glyma.01G148800,Glyma.01G154900,Glyma.01G180800,Glyma.01G203400,Glyma.01G205400,Glyma.01G213400,Glyma.01G214300…	Glyma.01G006100,Glyma.01G006400,Glyma.01G014200,Glyma.01G024600,Glyma.01G050900,Glyma.01G062100,Glyma.01G069500,Glyma.01G076100,Glyma.01G081900,Glyma.01G084700,Glyma.01G087900,Glyma.01G089300,Glyma.01G113000,Glyma.01G114800,Glyma.01G115900,Glyma.01G121700,Glyma.01G134600,Glyma.01G147400,Glyma.01G148800,Glyma.01G154900,Glyma.01G180800,Glyma.01G203400,Glyma.01G205400,Glyma.01G213400,Glyma.01G214300…
GO:0010200	response to chitin	biological_process	143/9757	311/34701	1.63531467390713	1.23228094395245e-11	1.56734400061762e-09	143	Glyma.01G131800,Glyma.01G206600,Glyma.01G206700,Glyma.02G059700,Glyma.02G083900,Glyma.02G094500,Glyma.02G161100,Glyma.02G195900,Glyma.02G242900,Glyma.02G264900,Glyma.02G269600,Glyma.03G162500,Glyma.03G162600,Glyma.03G173100,Glyma.03G173300,Glyma.03G202600,Glyma.03G239900,Glyma.03G256700,Glyma.04G036300,Glyma.04G036700,Glyma.04G044900,Glyma.04G061400,Glyma.04G076200,Glyma.04G098100,Glyma.04G223300…	Glyma.01G131800,Glyma.01G206600,Glyma.01G206700,Glyma.02G059700,Glyma.02G083900,Glyma.02G094500,Glyma.02G161100,Glyma.02G195900,Glyma.02G242900,Glyma.02G264900,Glyma.02G269600,Glyma.03G162500,Glyma.03G162600,Glyma.03G173100,Glyma.03G173300,Glyma.03G202600,Glyma.03G239900,Glyma.03G256700,Glyma.04G036300,Glyma.04G036700,Glyma.04G044900,Glyma.04G061400,Glyma.04G076200,Glyma.04G098100,Glyma.04G223300…
GO:0009532	plastid stroma	cellular_component	384/9757	996/34701	1.37118979145032	1.48658862997308e-11	1.86125542062098e-09	384	Glyma.01G006100,Glyma.01G006400,Glyma.01G014200,Glyma.01G062100,Glyma.01G069500,Glyma.01G081900,Glyma.01G084700,Glyma.01G114800,Glyma.01G115900,Glyma.01G147400,Glyma.01G154900,Glyma.01G203400,Glyma.01G205400,Glyma.02G007700,Glyma.02G038100,Glyma.02G041900,Glyma.02G047600,Glyma.02G064700,Glyma.02G066100,Glyma.02G073000,Glyma.02G080800,Glyma.02G120300,Glyma.02G124500,Glyma.02G126300,Glyma.02G147300…	Glyma.01G006100,Glyma.01G006400,Glyma.01G014200,Glyma.01G062100,Glyma.01G069500,Glyma.01G081900,Glyma.01G084700,Glyma.01G114800,Glyma.01G115900,Glyma.01G147400,Glyma.01G154900,Glyma.01G203400,Glyma.01G205400,Glyma.02G007700,Glyma.02G038100,Glyma.02G041900,Glyma.02G047600,Glyma.02G064700,Glyma.02G066100,Glyma.02G073000,Glyma.02G080800,Glyma.02G120300,Glyma.02G124500,Glyma.02G126300,Glyma.02G147300…
GO:0005730	nucleolus	cellular_component	403/9757	906/34701	1.58198562824992	1.52516888007881e-11	1.88018126708792e-09	403	Glyma.01G001600,Glyma.01G010400,Glyma.01G016900,Glyma.01G086000,Glyma.01G097400,Glyma.01G181700,Glyma.01G190000,Glyma.01G227300,Glyma.01G231400,Glyma.02G002800,Glyma.02G003100,Glyma.02G010500,Glyma.02G015900,Glyma.02G017800,Glyma.02G023500,Glyma.02G045200,Glyma.02G051400,Glyma.02G070100,Glyma.02G079000,Glyma.02G080600,Glyma.02G101800,Glyma.02G112000,Glyma.02G114000,Glyma.02G143200,Glyma.02G151500…	Glyma.01G001600,Glyma.01G010400,Glyma.01G016900,Glyma.01G086000,Glyma.01G097400,Glyma.01G181700,Glyma.01G190000,Glyma.01G227300,Glyma.01G231400,Glyma.02G002800,Glyma.02G003100,Glyma.02G010500,Glyma.02G015900,Glyma.02G017800,Glyma.02G023500,Glyma.02G045200,Glyma.02G051400,Glyma.02G070100,Glyma.02G079000,Glyma.02G080600,Glyma.02G101800,Glyma.02G112000,Glyma.02G114000,Glyma.02G143200,Glyma.02G151500…
GO:0009570	chloroplast stroma	cellular_component	377/9757	972/34701	1.37943350579578	1.57041046833228e-11	1.90662107314342e-09	377	Glyma.01G006100,Glyma.01G006400,Glyma.01G014200,Glyma.01G062100,Glyma.01G069500,Glyma.01G081900,Glyma.01G084700,Glyma.01G114800,Glyma.01G115900,Glyma.01G147400,Glyma.01G154900,Glyma.01G203400,Glyma.01G205400,Glyma.02G007700,Glyma.02G038100,Glyma.02G041900,Glyma.02G047600,Glyma.02G064700,Glyma.02G066100,Glyma.02G073000,Glyma.02G080800,Glyma.02G120300,Glyma.02G124500,Glyma.02G126300,Glyma.02G147300…	Glyma.01G006100,Glyma.01G006400,Glyma.01G014200,Glyma.01G062100,Glyma.01G069500,Glyma.01G081900,Glyma.01G084700,Glyma.01G114800,Glyma.01G115900,Glyma.01G147400,Glyma.01G154900,Glyma.01G203400,Glyma.01G205400,Glyma.02G007700,Glyma.02G038100,Glyma.02G041900,Glyma.02G047600,Glyma.02G064700,Glyma.02G066100,Glyma.02G073000,Glyma.02G080800,Glyma.02G120300,Glyma.02G124500,Glyma.02G126300,Glyma.02G147300…
GO:1990904	ribonucleoprotein complex	cellular_component	646/9757	1517/34701	1.5145116644278	1.74180669887392e-11	2.08314881762339e-09	646	Glyma.01G001600,Glyma.01G004300,Glyma.01G026100,Glyma.01G040900,Glyma.01G053100,Glyma.01G081900,Glyma.01G084700,Glyma.01G086000,Glyma.01G114800,Glyma.01G119400,Glyma.01G124300,Glyma.01G147400,Glyma.01G192200,Glyma.01G203600,Glyma.01G205400,Glyma.01G207700,Glyma.01G222100,Glyma.01G236600,Glyma.01G240000,Glyma.01G242902,Glyma.02G002300,Glyma.02G002800,Glyma.02G003100,Glyma.02G003600,Glyma.02G004100…	Glyma.01G001600,Glyma.01G004300,Glyma.01G026100,Glyma.01G040900,Glyma.01G053100,Glyma.01G081900,Glyma.01G084700,Glyma.01G086000,Glyma.01G114800,Glyma.01G119400,Glyma.01G124300,Glyma.01G147400,Glyma.01G192200,Glyma.01G203600,Glyma.01G205400,Glyma.01G207700,Glyma.01G222100,Glyma.01G236600,Glyma.01G240000,Glyma.01G242902,Glyma.02G002300,Glyma.02G002800,Glyma.02G003100,Glyma.02G003600,Glyma.02G004100…
GO:0043603	cellular amide metabolic process	biological_process	575/9757	1224/34701	1.67075247132777	1.78911330195319e-11	2.10825954243396e-09	575	Glyma.01G004300,Glyma.01G006100,Glyma.01G006400,Glyma.01G026100,Glyma.01G032500,Glyma.01G040000,Glyma.01G040200,Glyma.01G075100,Glyma.01G075300,Glyma.01G075400,Glyma.01G081900,Glyma.01G106000,Glyma.01G114800,Glyma.01G124300,Glyma.01G139633,Glyma.01G176800,Glyma.01G203600,Glyma.01G205400,Glyma.01G207700,Glyma.01G208100,Glyma.01G215500,Glyma.01G236600,Glyma.01G240000,Glyma.01G242902,Glyma.02G002300…	Glyma.01G004300,Glyma.01G006100,Glyma.01G006400,Glyma.01G026100,Glyma.01G032500,Glyma.01G040000,Glyma.01G040200,Glyma.01G075100,Glyma.01G075300,Glyma.01G075400,Glyma.01G081900,Glyma.01G106000,Glyma.01G114800,Glyma.01G124300,Glyma.01G139633,Glyma.01G176800,Glyma.01G203600,Glyma.01G205400,Glyma.01G207700,Glyma.01G208100,Glyma.01G215500,Glyma.01G236600,Glyma.01G240000,Glyma.01G242902,Glyma.02G002300…
GO:0009579	thylakoid	cellular_component	434/9757	874/34701	1.76605401414557	2.13481454736097e-11	2.47916941565267e-09	434	Glyma.01G024600,Glyma.01G050900,Glyma.01G076100,Glyma.01G081900,Glyma.01G087900,Glyma.01G115900,Glyma.01G121700,Glyma.01G148800,Glyma.01G161500,Glyma.01G180800,Glyma.01G214300,Glyma.02G007700,Glyma.02G026400,Glyma.02G047600,Glyma.02G061100,Glyma.02G064700,Glyma.02G066600,Glyma.02G079400,Glyma.02G080800,Glyma.02G094900,Glyma.02G100000,Glyma.02G141700,Glyma.02G147300,Glyma.02G198400,Glyma.02G209000…	Glyma.01G024600,Glyma.01G050900,Glyma.01G076100,Glyma.01G081900,Glyma.01G087900,Glyma.01G115900,Glyma.01G121700,Glyma.01G148800,Glyma.01G161500,Glyma.01G180800,Glyma.01G214300,Glyma.02G007700,Glyma.02G026400,Glyma.02G047600,Glyma.02G061100,Glyma.02G064700,Glyma.02G066600,Glyma.02G079400,Glyma.02G080800,Glyma.02G094900,Glyma.02G100000,Glyma.02G141700,Glyma.02G147300,Glyma.02G198400,Glyma.02G209000…
GO:0044434	chloroplast part	cellular_component	838/9757	2164/34701	1.37724894227321	2.98220337313637e-11	3.41377080413453e-09	838	Glyma.01G006100,Glyma.01G006400,Glyma.01G014200,Glyma.01G024600,Glyma.01G050900,Glyma.01G062100,Glyma.01G069500,Glyma.01G076100,Glyma.01G081900,Glyma.01G084700,Glyma.01G087900,Glyma.01G089300,Glyma.01G113000,Glyma.01G114800,Glyma.01G115900,Glyma.01G121700,Glyma.01G134600,Glyma.01G147400,Glyma.01G148800,Glyma.01G154900,Glyma.01G180800,Glyma.01G203400,Glyma.01G205400,Glyma.01G213400,Glyma.01G214300…	Glyma.01G006100,Glyma.01G006400,Glyma.01G014200,Glyma.01G024600,Glyma.01G050900,Glyma.01G062100,Glyma.01G069500,Glyma.01G076100,Glyma.01G081900,Glyma.01G084700,Glyma.01G087900,Glyma.01G089300,Glyma.01G113000,Glyma.01G114800,Glyma.01G115900,Glyma.01G121700,Glyma.01G134600,Glyma.01G147400,Glyma.01G148800,Glyma.01G154900,Glyma.01G180800,Glyma.01G203400,Glyma.01G205400,Glyma.01G213400,Glyma.01G214300…
GO:0048037	cofactor binding	molecular_function	696/9757	2021/34701	1.22480968382765	1.3683587596347e-10	1.54431813252857e-08	696	Glyma.01G008500,Glyma.01G048800,Glyma.01G061100,Glyma.01G062400,Glyma.01G080700,Glyma.01G097500,Glyma.01G102600,Glyma.01G112400,Glyma.01G115900,Glyma.01G118000,Glyma.01G129400,Glyma.01G135200,Glyma.01G152900,Glyma.01G156700,Glyma.01G163100,Glyma.01G164300,Glyma.01G171100,Glyma.01G179400,Glyma.01G179600,Glyma.01G181900,Glyma.01G191900,Glyma.01G192500,Glyma.01G205700,Glyma.01G213700,Glyma.01G214200…	Glyma.01G008500,Glyma.01G048800,Glyma.01G061100,Glyma.01G062400,Glyma.01G080700,Glyma.01G097500,Glyma.01G102600,Glyma.01G112400,Glyma.01G115900,Glyma.01G118000,Glyma.01G129400,Glyma.01G135200,Glyma.01G152900,Glyma.01G156700,Glyma.01G163100,Glyma.01G164300,Glyma.01G171100,Glyma.01G179400,Glyma.01G179600,Glyma.01G181900,Glyma.01G191900,Glyma.01G192500,Glyma.01G205700,Glyma.01G213700,Glyma.01G214200…
GO:0003723	RNA binding	molecular_function	987/9757	2981/34701	1.17755408111164	1.82885928623477e-10	2.03536798063878e-08	987	Glyma.01G010400,Glyma.01G011300,Glyma.01G011700,Glyma.01G016900,Glyma.01G026100,Glyma.01G040900,Glyma.01G053100,Glyma.01G054900,Glyma.01G057600,Glyma.01G058200,Glyma.01G059100,Glyma.01G067900,Glyma.01G075100,Glyma.01G075300,Glyma.01G075400,Glyma.01G097500,Glyma.01G119400,Glyma.01G124300,Glyma.01G139700,Glyma.01G147400,Glyma.01G158100,Glyma.01G170100,Glyma.01G192200,Glyma.01G205400,Glyma.01G208900…	Glyma.01G010400,Glyma.01G011300,Glyma.01G011700,Glyma.01G016900,Glyma.01G026100,Glyma.01G040900,Glyma.01G053100,Glyma.01G054900,Glyma.01G057600,Glyma.01G058200,Glyma.01G059100,Glyma.01G067900,Glyma.01G075100,Glyma.01G075300,Glyma.01G075400,Glyma.01G097500,Glyma.01G119400,Glyma.01G124300,Glyma.01G139700,Glyma.01G147400,Glyma.01G158100,Glyma.01G170100,Glyma.01G192200,Glyma.01G205400,Glyma.01G208900…
GO:0046906	tetrapyrrole binding	molecular_function	289/9757	749/34701	1.37227676600128	2.70746092212448e-10	2.9719019683539e-08	289	Glyma.01G061100,Glyma.01G112400,Glyma.01G115900,Glyma.01G135200,Glyma.01G163100,Glyma.01G171100,Glyma.01G179400,Glyma.01G179600,Glyma.01G181900,Glyma.01G192500,Glyma.01G230900,Glyma.02G008900,Glyma.02G051600,Glyma.02G052700,Glyma.02G064700,Glyma.02G080800,Glyma.02G119600,Glyma.02G132200,Glyma.02G135100,Glyma.02G135200,Glyma.02G156000,Glyma.02G209000,Glyma.02G233800,Glyma.02G234000,Glyma.02G236500…	Glyma.01G061100,Glyma.01G112400,Glyma.01G115900,Glyma.01G135200,Glyma.01G163100,Glyma.01G171100,Glyma.01G179400,Glyma.01G179600,Glyma.01G181900,Glyma.01G192500,Glyma.01G230900,Glyma.02G008900,Glyma.02G051600,Glyma.02G052700,Glyma.02G064700,Glyma.02G080800,Glyma.02G119600,Glyma.02G132200,Glyma.02G135100,Glyma.02G135200,Glyma.02G156000,Glyma.02G209000,Glyma.02G233800,Glyma.02G234000,Glyma.02G236500…
GO:0016210	naringenin-chalcone synthase activity	molecular_function	19/9757	20/34701	3.37869734549554	4.91274096117808e-10	5.31970180025945e-08	19	Glyma.01G091400,Glyma.01G228700,Glyma.02G130400,Glyma.05G153200,Glyma.06G118550,Glyma.08G109200,Glyma.08G109300,Glyma.08G109400,Glyma.08G109500,Glyma.08G110300,Glyma.08G110340,Glyma.08G110420,Glyma.08G110460,Glyma.08G110500,Glyma.08G110701,Glyma.08G110801,Glyma.08G110901,Glyma.09G075200,Glyma.11G011500	Glyma.01G091400,Glyma.01G228700,Glyma.02G130400,Glyma.05G153200,Glyma.06G118550,Glyma.08G109200,Glyma.08G109300,Glyma.08G109400,Glyma.08G109500,Glyma.08G110300,Glyma.08G110340,Glyma.08G110420,Glyma.08G110460,Glyma.08G110500,Glyma.08G110701,Glyma.08G110801,Glyma.08G110901,Glyma.09G075200,Glyma.11G011500
GO:0005732	small nucleolar ribonucleoprotein complex	cellular_component	26/9757	32/34701	2.88967536127908	6.31570490821328e-10	6.74769912393507e-08	26	Glyma.04G200700,Glyma.05G016600,Glyma.05G016800,Glyma.05G038800,Glyma.05G046400,Glyma.06G164800,Glyma.08G176900,Glyma.10G200300,Glyma.11G114300,Glyma.11G237200,Glyma.12G040200,Glyma.13G101600,Glyma.15G056100,Glyma.16G041400,Glyma.17G058000,Glyma.17G063100,Glyma.17G083200,Glyma.17G083500,Glyma.17G088200,Glyma.17G128400,Glyma.18G020000,Glyma.18G229600,Glyma.19G110900,Glyma.19G165900,Glyma.20G084000…	Glyma.04G200700,Glyma.05G016600,Glyma.05G016800,Glyma.05G038800,Glyma.05G046400,Glyma.06G164800,Glyma.08G176900,Glyma.10G200300,Glyma.11G114300,Glyma.11G237200,Glyma.12G040200,Glyma.13G101600,Glyma.15G056100,Glyma.16G041400,Glyma.17G058000,Glyma.17G063100,Glyma.17G083200,Glyma.17G083500,Glyma.17G088200,Glyma.17G128400,Glyma.18G020000,Glyma.18G229600,Glyma.19G110900,Glyma.19G165900,Glyma.20G084000…
GO:0000460	maturation of 5.8S rRNA	biological_process	39/9757	58/34701	2.39145547140338	6.82919688868691e-10	7.20030982487476e-08	39	Glyma.01G086000,Glyma.02G003100,Glyma.02G070100,Glyma.02G112000,Glyma.02G168900,Glyma.02G196900,Glyma.03G238300,Glyma.04G177200,Glyma.05G004700,Glyma.05G027800,Glyma.06G286100,Glyma.07G043800,Glyma.08G246800,Glyma.08G361900,Glyma.09G045000,Glyma.09G104000,Glyma.09G158100,Glyma.10G002300,Glyma.10G005700,Glyma.10G081400,Glyma.11G015300,Glyma.11G116800,Glyma.12G042600,Glyma.12G119800,Glyma.13G056900…	Glyma.01G086000,Glyma.02G003100,Glyma.02G070100,Glyma.02G112000,Glyma.02G168900,Glyma.02G196900,Glyma.03G238300,Glyma.04G177200,Glyma.05G004700,Glyma.05G027800,Glyma.06G286100,Glyma.07G043800,Glyma.08G246800,Glyma.08G361900,Glyma.09G045000,Glyma.09G104000,Glyma.09G158100,Glyma.10G002300,Glyma.10G005700,Glyma.10G081400,Glyma.11G015300,Glyma.11G116800,Glyma.12G042600,Glyma.12G119800,Glyma.13G056900…
GO:0042440	pigment metabolic process	biological_process	129/9757	289/34701	1.58751395945702	1.36114008952859e-09	1.41646955031073e-07	129	Glyma.01G210800,Glyma.01G214200,Glyma.01G226700,Glyma.01G227400,Glyma.02G006500,Glyma.02G188200,Glyma.02G218300,Glyma.02G240200,Glyma.02G273800,Glyma.02G283400,Glyma.02G284300,Glyma.02G301700,Glyma.02G303400,Glyma.03G032700,Glyma.03G119500,Glyma.03G137000,Glyma.03G170300,Glyma.03G186900,Glyma.03G187000,Glyma.03G225000,Glyma.04G002900,Glyma.04G045000,Glyma.04G050400,Glyma.04G052100,Glyma.04G065800…	Glyma.01G210800,Glyma.01G214200,Glyma.01G226700,Glyma.01G227400,Glyma.02G006500,Glyma.02G188200,Glyma.02G218300,Glyma.02G240200,Glyma.02G273800,Glyma.02G283400,Glyma.02G284300,Glyma.02G301700,Glyma.02G303400,Glyma.03G032700,Glyma.03G119500,Glyma.03G137000,Glyma.03G170300,Glyma.03G186900,Glyma.03G187000,Glyma.03G225000,Glyma.04G002900,Glyma.04G045000,Glyma.04G050400,Glyma.04G052100,Glyma.04G065800…
GO:0032787	monocarboxylic acid metabolic process	biological_process	348/9757	942/34701	1.31387493153699	1.63914715134439e-09	1.68390847740033e-07	348	Glyma.01G007200,Glyma.01G007300,Glyma.01G012100,Glyma.01G024800,Glyma.01G025500,Glyma.01G081900,Glyma.01G164300,Glyma.01G232100,Glyma.01G235600,Glyma.02G010300,Glyma.02G042200,Glyma.02G062900,Glyma.02G081100,Glyma.02G081200,Glyma.02G094300,Glyma.02G126800,Glyma.02G132200,Glyma.02G136000,Glyma.02G159200,Glyma.02G208000,Glyma.02G210800,Glyma.02G214900,Glyma.02G219700,Glyma.02G222400,Glyma.02G227200…	Glyma.01G007200,Glyma.01G007300,Glyma.01G012100,Glyma.01G024800,Glyma.01G025500,Glyma.01G081900,Glyma.01G164300,Glyma.01G232100,Glyma.01G235600,Glyma.02G010300,Glyma.02G042200,Glyma.02G062900,Glyma.02G081100,Glyma.02G081200,Glyma.02G094300,Glyma.02G126800,Glyma.02G132200,Glyma.02G136000,Glyma.02G159200,Glyma.02G208000,Glyma.02G210800,Glyma.02G214900,Glyma.02G219700,Glyma.02G222400,Glyma.02G227200…
GO:0015994	chlorophyll metabolic process	biological_process	60/9757	108/34701	1.97584640087459	1.96890413759972e-09	1.99706694361855e-07	60	Glyma.01G226700,Glyma.01G227400,Glyma.02G006500,Glyma.02G218300,Glyma.02G273800,Glyma.02G301700,Glyma.03G119500,Glyma.03G137000,Glyma.03G170300,Glyma.03G225000,Glyma.04G002900,Glyma.04G082500,Glyma.04G249400,Glyma.05G026200,Glyma.05G200500,Glyma.06G247100,Glyma.06G299100,Glyma.07G085700,Glyma.07G096900,Glyma.07G097000,Glyma.07G184700,Glyma.08G007900,Glyma.08G064700,Glyma.08G222600,Glyma.09G181000…	Glyma.01G226700,Glyma.01G227400,Glyma.02G006500,Glyma.02G218300,Glyma.02G273800,Glyma.02G301700,Glyma.03G119500,Glyma.03G137000,Glyma.03G170300,Glyma.03G225000,Glyma.04G002900,Glyma.04G082500,Glyma.04G249400,Glyma.05G026200,Glyma.05G200500,Glyma.06G247100,Glyma.06G299100,Glyma.07G085700,Glyma.07G096900,Glyma.07G097000,Glyma.07G184700,Glyma.08G007900,Glyma.08G064700,Glyma.08G222600,Glyma.09G181000…
GO:0006778	porphyrin-containing compound metabolic process	biological_process	70/9757	134/34701	1.85788542171789	3.33284160162823e-09	3.33825746923088e-07	70	Glyma.01G226700,Glyma.01G227400,Glyma.02G006500,Glyma.02G218300,Glyma.02G273800,Glyma.02G301700,Glyma.02G303400,Glyma.03G119500,Glyma.03G137000,Glyma.03G170300,Glyma.03G225000,Glyma.04G002900,Glyma.04G050400,Glyma.04G082500,Glyma.04G192800,Glyma.04G249400,Glyma.05G026200,Glyma.05G197600,Glyma.05G200500,Glyma.06G221900,Glyma.06G247100,Glyma.06G299100,Glyma.07G085700,Glyma.07G096900,Glyma.07G097000…	Glyma.01G226700,Glyma.01G227400,Glyma.02G006500,Glyma.02G218300,Glyma.02G273800,Glyma.02G301700,Glyma.02G303400,Glyma.03G119500,Glyma.03G137000,Glyma.03G170300,Glyma.03G225000,Glyma.04G002900,Glyma.04G050400,Glyma.04G082500,Glyma.04G192800,Glyma.04G249400,Glyma.05G026200,Glyma.05G197600,Glyma.05G200500,Glyma.06G221900,Glyma.06G247100,Glyma.06G299100,Glyma.07G085700,Glyma.07G096900,Glyma.07G097000…
GO:0044452	nucleolar part	cellular_component	65/9757	124/34701	1.86430668469618	9.97213993493421e-09	9.86503176526269e-07	65	Glyma.01G001600,Glyma.01G086000,Glyma.01G181700,Glyma.02G290200,Glyma.03G178900,Glyma.03G186500,Glyma.03G234900,Glyma.04G139900,Glyma.04G200700,Glyma.05G016600,Glyma.05G016800,Glyma.05G027800,Glyma.05G038000,Glyma.05G038800,Glyma.05G046400,Glyma.06G164800,Glyma.07G084000,Glyma.07G265400,Glyma.08G149500,Glyma.08G176900,Glyma.08G184600,Glyma.08G269000,Glyma.08G331900,Glyma.08G359600,Glyma.09G084600…	Glyma.01G001600,Glyma.01G086000,Glyma.01G181700,Glyma.02G290200,Glyma.03G178900,Glyma.03G186500,Glyma.03G234900,Glyma.04G139900,Glyma.04G200700,Glyma.05G016600,Glyma.05G016800,Glyma.05G027800,Glyma.05G038000,Glyma.05G038800,Glyma.05G046400,Glyma.06G164800,Glyma.07G084000,Glyma.07G265400,Glyma.08G149500,Glyma.08G176900,Glyma.08G184600,Glyma.08G269000,Glyma.08G331900,Glyma.08G359600,Glyma.09G084600…
GO:0003674	molecular_function	molecular_function	8515/9757	29705/34701	1.01948486067008	1.24270493194923e-08	1.21436519752551e-06	8515	Glyma.01G002600,Glyma.01G003800,Glyma.01G004000,Glyma.01G004200,Glyma.01G004300,Glyma.01G004800,Glyma.01G005000,Glyma.01G005100,Glyma.01G005600,Glyma.01G006100,Glyma.01G006400,Glyma.01G006500,Glyma.01G006700,Glyma.01G007100,Glyma.01G007200,Glyma.01G007300,Glyma.01G007500,Glyma.01G008200,Glyma.01G008500,Glyma.01G010200,Glyma.01G010400,Glyma.01G010500,Glyma.01G010700,Glyma.01G011100,Glyma.01G011300…	Glyma.01G002600,Glyma.01G003800,Glyma.01G004000,Glyma.01G004200,Glyma.01G004300,Glyma.01G004800,Glyma.01G005000,Glyma.01G005100,Glyma.01G005600,Glyma.01G006100,Glyma.01G006400,Glyma.01G006500,Glyma.01G006700,Glyma.01G007100,Glyma.01G007200,Glyma.01G007300,Glyma.01G007500,Glyma.01G008200,Glyma.01G008500,Glyma.01G010200,Glyma.01G010400,Glyma.01G010500,Glyma.01G010700,Glyma.01G011100,Glyma.01G011300…
GO:0018298	protein-chromophore linkage	biological_process	53/9757	96/34701	1.96349736086912	2.2525875209871e-08	2.17469684405658e-06	53	Glyma.01G115900,Glyma.02G022000,Glyma.02G064700,Glyma.02G080800,Glyma.02G250700,Glyma.02G305400,Glyma.02G309500,Glyma.03G060300,Glyma.03G262300,Glyma.04G101500,Glyma.04G167900,Glyma.04G209600,Glyma.05G066100,Glyma.05G119000,Glyma.05G128000,Glyma.05G194400,Glyma.06G039700,Glyma.06G103200,Glyma.06G194900,Glyma.07G047600,Glyma.07G135300,Glyma.08G046500,Glyma.08G074000,Glyma.08G082900,Glyma.08G180000…	Glyma.01G115900,Glyma.02G022000,Glyma.02G064700,Glyma.02G080800,Glyma.02G250700,Glyma.02G305400,Glyma.02G309500,Glyma.03G060300,Glyma.03G262300,Glyma.04G101500,Glyma.04G167900,Glyma.04G209600,Glyma.05G066100,Glyma.05G119000,Glyma.05G128000,Glyma.05G194400,Glyma.06G039700,Glyma.06G103200,Glyma.06G194900,Glyma.07G047600,Glyma.07G135300,Glyma.08G046500,Glyma.08G074000,Glyma.08G082900,Glyma.08G180000…
GO:0016114	terpenoid biosynthetic process	biological_process	116/9757	265/34701	1.55681784340609	3.38037074998354e-08	3.22463224043073e-06	116	Glyma.01G021700,Glyma.01G191200,Glyma.02G088200,Glyma.02G188200,Glyma.02G240200,Glyma.02G272200,Glyma.02G272400,Glyma.02G273800,Glyma.02G283400,Glyma.03G019800,Glyma.03G021200,Glyma.03G073740,Glyma.03G154700,Glyma.03G158000,Glyma.03G206800,Glyma.04G003300,Glyma.04G052100,Glyma.04G174600,Glyma.05G026200,Glyma.05G037500,Glyma.05G081600,Glyma.05G102800,Glyma.05G234600,Glyma.06G085800,Glyma.06G221900…	Glyma.01G021700,Glyma.01G191200,Glyma.02G088200,Glyma.02G188200,Glyma.02G240200,Glyma.02G272200,Glyma.02G272400,Glyma.02G273800,Glyma.02G283400,Glyma.03G019800,Glyma.03G021200,Glyma.03G073740,Glyma.03G154700,Glyma.03G158000,Glyma.03G206800,Glyma.04G003300,Glyma.04G052100,Glyma.04G174600,Glyma.05G026200,Glyma.05G037500,Glyma.05G081600,Glyma.05G102800,Glyma.05G234600,Glyma.06G085800,Glyma.06G221900…
GO:0031984	organelle subcompartment	cellular_component	476/9757	1372/34701	1.23389591564821	3.475614751558e-08	3.24758206067952e-06	476	Glyma.01G024600,Glyma.01G050900,Glyma.01G076100,Glyma.01G081900,Glyma.01G087900,Glyma.01G091800,Glyma.01G092900,Glyma.01G115900,Glyma.01G121700,Glyma.01G148800,Glyma.01G180800,Glyma.01G202500,Glyma.01G214300,Glyma.02G002900,Glyma.02G003700,Glyma.02G007700,Glyma.02G026400,Glyma.02G047600,Glyma.02G061100,Glyma.02G064700,Glyma.02G066600,Glyma.02G079400,Glyma.02G080800,Glyma.02G094900,Glyma.02G100000…	Glyma.01G024600,Glyma.01G050900,Glyma.01G076100,Glyma.01G081900,Glyma.01G087900,Glyma.01G091800,Glyma.01G092900,Glyma.01G115900,Glyma.01G121700,Glyma.01G148800,Glyma.01G180800,Glyma.01G202500,Glyma.01G214300,Glyma.02G002900,Glyma.02G003700,Glyma.02G007700,Glyma.02G026400,Glyma.02G047600,Glyma.02G061100,Glyma.02G064700,Glyma.02G066600,Glyma.02G079400,Glyma.02G080800,Glyma.02G094900,Glyma.02G100000…
GO:0033013	tetrapyrrole metabolic process	biological_process	70/9757	140/34701	1.77826176078713	3.48548679918181e-08	3.24758206067952e-06	70	Glyma.01G226700,Glyma.01G227400,Glyma.02G006500,Glyma.02G218300,Glyma.02G273800,Glyma.02G301700,Glyma.02G303400,Glyma.03G119500,Glyma.03G137000,Glyma.03G170300,Glyma.03G225000,Glyma.04G002900,Glyma.04G050400,Glyma.04G082500,Glyma.04G192800,Glyma.04G249400,Glyma.05G026200,Glyma.05G197600,Glyma.05G200500,Glyma.06G221900,Glyma.06G247100,Glyma.06G299100,Glyma.07G085700,Glyma.07G096900,Glyma.07G097000…	Glyma.01G226700,Glyma.01G227400,Glyma.02G006500,Glyma.02G218300,Glyma.02G273800,Glyma.02G301700,Glyma.02G303400,Glyma.03G119500,Glyma.03G137000,Glyma.03G170300,Glyma.03G225000,Glyma.04G002900,Glyma.04G050400,Glyma.04G082500,Glyma.04G192800,Glyma.04G249400,Glyma.05G026200,Glyma.05G197600,Glyma.05G200500,Glyma.06G221900,Glyma.06G247100,Glyma.06G299100,Glyma.07G085700,Glyma.07G096900,Glyma.07G097000…
GO:0046148	pigment biosynthetic process	biological_process	110/9757	249/34701	1.57115496937015	4.18668916202236e-08	3.85608508681439e-06	110	Glyma.01G210800,Glyma.01G214200,Glyma.01G226700,Glyma.01G227400,Glyma.02G188200,Glyma.02G218300,Glyma.02G240200,Glyma.02G273800,Glyma.02G283400,Glyma.02G284300,Glyma.02G303400,Glyma.03G032700,Glyma.03G119500,Glyma.03G137000,Glyma.03G170300,Glyma.03G186900,Glyma.03G187000,Glyma.03G225000,Glyma.04G002900,Glyma.04G045000,Glyma.04G050400,Glyma.04G052100,Glyma.04G065800,Glyma.04G121700,Glyma.04G192800…	Glyma.01G210800,Glyma.01G214200,Glyma.01G226700,Glyma.01G227400,Glyma.02G188200,Glyma.02G218300,Glyma.02G240200,Glyma.02G273800,Glyma.02G283400,Glyma.02G284300,Glyma.02G303400,Glyma.03G032700,Glyma.03G119500,Glyma.03G137000,Glyma.03G170300,Glyma.03G186900,Glyma.03G187000,Glyma.03G225000,Glyma.04G002900,Glyma.04G045000,Glyma.04G050400,Glyma.04G052100,Glyma.04G065800,Glyma.04G121700,Glyma.04G192800…
GO:0009773	photosynthetic electron transport in photosystem I	biological_process	22/9757	28/34701	2.79441133837977	4.29517230680723e-08	3.87996282575329e-06	22	Glyma.01G214300,Glyma.03G261500,Glyma.04G112800,Glyma.04G167400,Glyma.05G051300,Glyma.05G139800,Glyma.06G195200,Glyma.06G321900,Glyma.07G023000,Glyma.07G049000,Glyma.07G166400,Glyma.08G218800,Glyma.10G136300,Glyma.13G356100,Glyma.15G018000,Glyma.16G017600,Glyma.16G041700,Glyma.16G153000,Glyma.17G133200,Glyma.19G110700,Glyma.19G260600,Glyma.20G085900	Glyma.01G214300,Glyma.03G261500,Glyma.04G112800,Glyma.04G167400,Glyma.05G051300,Glyma.05G139800,Glyma.06G195200,Glyma.06G321900,Glyma.07G023000,Glyma.07G049000,Glyma.07G166400,Glyma.08G218800,Glyma.10G136300,Glyma.13G356100,Glyma.15G018000,Glyma.16G017600,Glyma.16G041700,Glyma.16G153000,Glyma.17G133200,Glyma.19G110700,Glyma.19G260600,Glyma.20G085900
GO:0009767	photosynthetic electron transport chain	biological_process	39/9757	64/34701	2.16725652095931	4.30945577801127e-08	3.87996282575329e-06	39	Glyma.01G050900,Glyma.01G214300,Glyma.03G015000,Glyma.03G261500,Glyma.04G112800,Glyma.04G167400,Glyma.04G233900,Glyma.05G051300,Glyma.05G139800,Glyma.06G130900,Glyma.06G195200,Glyma.06G321900,Glyma.07G023000,Glyma.07G049000,Glyma.07G075100,Glyma.07G166400,Glyma.08G070600,Glyma.08G218800,Glyma.08G222600,Glyma.10G136300,Glyma.11G181100,Glyma.11G204300,Glyma.12G092000,Glyma.12G215100,Glyma.13G042800…	Glyma.01G050900,Glyma.01G214300,Glyma.03G015000,Glyma.03G261500,Glyma.04G112800,Glyma.04G167400,Glyma.04G233900,Glyma.05G051300,Glyma.05G139800,Glyma.06G130900,Glyma.06G195200,Glyma.06G321900,Glyma.07G023000,Glyma.07G049000,Glyma.07G075100,Glyma.07G166400,Glyma.08G070600,Glyma.08G218800,Glyma.08G222600,Glyma.10G136300,Glyma.11G181100,Glyma.11G204300,Glyma.12G092000,Glyma.12G215100,Glyma.13G042800…
GO:0009538	photosystem I reaction center	cellular_component	13/9757	13/34701	3.55652352157425	6.82604358766932e-08	6.07745414088825e-06	13	Glyma.05G022900,Glyma.07G019700,Glyma.08G204800,Glyma.09G250800,Glyma.10G042000,Glyma.10G042100,Glyma.10G249000,Glyma.13G129400,Glyma.13G129500,Glyma.13G357300,Glyma.15G016300,Glyma.18G241700,Glyma.20G144700	Glyma.05G022900,Glyma.07G019700,Glyma.08G204800,Glyma.09G250800,Glyma.10G042000,Glyma.10G042100,Glyma.10G249000,Glyma.13G129400,Glyma.13G129500,Glyma.13G357300,Glyma.15G016300,Glyma.18G241700,Glyma.20G144700
GO:0006779	porphyrin-containing compound biosynthetic process	biological_process	51/9757	94/34701	1.9296031872371	8.79899961021689e-08	7.74795427216131e-06	51	Glyma.01G226700,Glyma.01G227400,Glyma.02G218300,Glyma.02G273800,Glyma.02G303400,Glyma.03G119500,Glyma.03G137000,Glyma.03G170300,Glyma.03G225000,Glyma.04G002900,Glyma.04G050400,Glyma.04G192800,Glyma.04G249400,Glyma.05G026200,Glyma.05G197600,Glyma.05G200500,Glyma.06G247100,Glyma.07G184700,Glyma.08G005000,Glyma.08G007900,Glyma.08G064700,Glyma.08G150800,Glyma.08G222600,Glyma.10G097800,Glyma.11G016000…	Glyma.01G226700,Glyma.01G227400,Glyma.02G218300,Glyma.02G273800,Glyma.02G303400,Glyma.03G119500,Glyma.03G137000,Glyma.03G170300,Glyma.03G225000,Glyma.04G002900,Glyma.04G050400,Glyma.04G192800,Glyma.04G249400,Glyma.05G026200,Glyma.05G197600,Glyma.05G200500,Glyma.06G247100,Glyma.07G184700,Glyma.08G005000,Glyma.08G007900,Glyma.08G064700,Glyma.08G150800,Glyma.08G222600,Glyma.10G097800,Glyma.11G016000…
GO:0019253	reductive pentose-phosphate cycle	biological_process	28/9757	41/34701	2.42884533180681	1.0641528471211e-07	9.16887824084019e-06	28	Glyma.01G010200,Glyma.03G027500,Glyma.03G219400,Glyma.04G015900,Glyma.05G025300,Glyma.06G015900,Glyma.07G142700,Glyma.08G067500,Glyma.08G165500,Glyma.09G210900,Glyma.10G012900,Glyma.10G059500,Glyma.10G293500,Glyma.11G226900,Glyma.13G046200,Glyma.13G097100,Glyma.13G146200,Glyma.15G261900,Glyma.16G044900,Glyma.17G101700,Glyma.18G030400,Glyma.18G193600,Glyma.19G046600,Glyma.19G046800,Glyma.19G047000…	Glyma.01G010200,Glyma.03G027500,Glyma.03G219400,Glyma.04G015900,Glyma.05G025300,Glyma.06G015900,Glyma.07G142700,Glyma.08G067500,Glyma.08G165500,Glyma.09G210900,Glyma.10G012900,Glyma.10G059500,Glyma.10G293500,Glyma.11G226900,Glyma.13G046200,Glyma.13G097100,Glyma.13G146200,Glyma.15G261900,Glyma.16G044900,Glyma.17G101700,Glyma.18G030400,Glyma.18G193600,Glyma.19G046600,Glyma.19G046800,Glyma.19G047000…
GO:0019685	photosynthesis, dark reaction	biological_process	28/9757	41/34701	2.42884533180681	1.0641528471211e-07	9.16887824084019e-06	28	Glyma.01G010200,Glyma.03G027500,Glyma.03G219400,Glyma.04G015900,Glyma.05G025300,Glyma.06G015900,Glyma.07G142700,Glyma.08G067500,Glyma.08G165500,Glyma.09G210900,Glyma.10G012900,Glyma.10G059500,Glyma.10G293500,Glyma.11G226900,Glyma.13G046200,Glyma.13G097100,Glyma.13G146200,Glyma.15G261900,Glyma.16G044900,Glyma.17G101700,Glyma.18G030400,Glyma.18G193600,Glyma.19G046600,Glyma.19G046800,Glyma.19G047000…	Glyma.01G010200,Glyma.03G027500,Glyma.03G219400,Glyma.04G015900,Glyma.05G025300,Glyma.06G015900,Glyma.07G142700,Glyma.08G067500,Glyma.08G165500,Glyma.09G210900,Glyma.10G012900,Glyma.10G059500,Glyma.10G293500,Glyma.11G226900,Glyma.13G046200,Glyma.13G097100,Glyma.13G146200,Glyma.15G261900,Glyma.16G044900,Glyma.17G101700,Glyma.18G030400,Glyma.18G193600,Glyma.19G046600,Glyma.19G046800,Glyma.19G047000…
GO:0000027	ribosomal large subunit assembly	biological_process	27/9757	39/34701	2.4622085918591	1.15916725795151e-07	9.88128429570793e-06	27	Glyma.02G080600,Glyma.02G114000,Glyma.02G230100,Glyma.05G184100,Glyma.07G035600,Glyma.08G184300,Glyma.08G255000,Glyma.08G332000,Glyma.09G255500,Glyma.10G066200,Glyma.11G100700,Glyma.11G188900,Glyma.12G026700,Glyma.12G085800,Glyma.12G182000,Glyma.13G151300,Glyma.13G318800,Glyma.14G196400,Glyma.15G048200,Glyma.16G004800,Glyma.16G016200,Glyma.16G028800,Glyma.16G165100,Glyma.18G075000,Glyma.18G237400…	Glyma.02G080600,Glyma.02G114000,Glyma.02G230100,Glyma.05G184100,Glyma.07G035600,Glyma.08G184300,Glyma.08G255000,Glyma.08G332000,Glyma.09G255500,Glyma.10G066200,Glyma.11G100700,Glyma.11G188900,Glyma.12G026700,Glyma.12G085800,Glyma.12G182000,Glyma.13G151300,Glyma.13G318800,Glyma.14G196400,Glyma.15G048200,Glyma.16G004800,Glyma.16G016200,Glyma.16G028800,Glyma.16G165100,Glyma.18G075000,Glyma.18G237400…
GO:0000463	maturation of LSU-rRNA from tricistronic rRNA transcript (SSU-rRNA, 5.8S rRNA, LSU-rRNA)	biological_process	16/9757	18/34701	3.16135424139934	1.25315464152631e-07	1.05700296237372e-05	16	Glyma.03G234900,Glyma.04G177200,Glyma.05G004700,Glyma.07G020000,Glyma.08G222100,Glyma.09G061000,Glyma.10G066200,Glyma.11G116800,Glyma.12G042600,Glyma.12G167800,Glyma.13G151300,Glyma.15G167400,Glyma.16G003700,Glyma.16G036200,Glyma.19G116600,Glyma.19G232500	Glyma.03G234900,Glyma.04G177200,Glyma.05G004700,Glyma.07G020000,Glyma.08G222100,Glyma.09G061000,Glyma.10G066200,Glyma.11G116800,Glyma.12G042600,Glyma.12G167800,Glyma.13G151300,Glyma.15G167400,Glyma.16G003700,Glyma.16G036200,Glyma.19G116600,Glyma.19G232500
GO:0006721	terpenoid metabolic process	biological_process	130/9757	311/34701	1.48664970355194	1.39993731718135e-07	1.16851017943481e-05	130	Glyma.01G021700,Glyma.01G191200,Glyma.02G088200,Glyma.02G132200,Glyma.02G188200,Glyma.02G217800,Glyma.02G240200,Glyma.02G252400,Glyma.02G272200,Glyma.02G272400,Glyma.02G273800,Glyma.02G283400,Glyma.03G019800,Glyma.03G021200,Glyma.03G073740,Glyma.03G154700,Glyma.03G158000,Glyma.03G206800,Glyma.04G003300,Glyma.04G052100,Glyma.04G082500,Glyma.04G174600,Glyma.05G026200,Glyma.05G037500,Glyma.05G081600…	Glyma.01G021700,Glyma.01G191200,Glyma.02G088200,Glyma.02G132200,Glyma.02G188200,Glyma.02G217800,Glyma.02G240200,Glyma.02G252400,Glyma.02G272200,Glyma.02G272400,Glyma.02G273800,Glyma.02G283400,Glyma.03G019800,Glyma.03G021200,Glyma.03G073740,Glyma.03G154700,Glyma.03G158000,Glyma.03G206800,Glyma.04G003300,Glyma.04G052100,Glyma.04G082500,Glyma.04G174600,Glyma.05G026200,Glyma.05G037500,Glyma.05G081600…
GO:0010287	plastoglobule	cellular_component	56/9757	108/34701	1.84412330748295	1.65029320105102e-07	1.3632782907239e-05	56	Glyma.01G115900,Glyma.01G154900,Glyma.02G064700,Glyma.02G080800,Glyma.02G147300,Glyma.03G060300,Glyma.03G230000,Glyma.03G262300,Glyma.04G008300,Glyma.04G082500,Glyma.04G103100,Glyma.05G022900,Glyma.05G128000,Glyma.06G039700,Glyma.07G002100,Glyma.07G019700,Glyma.07G047600,Glyma.07G060700,Glyma.08G074000,Glyma.08G082900,Glyma.08G084600,Glyma.08G180000,Glyma.08G185800,Glyma.08G204800,Glyma.08G304000…	Glyma.01G115900,Glyma.01G154900,Glyma.02G064700,Glyma.02G080800,Glyma.02G147300,Glyma.03G060300,Glyma.03G230000,Glyma.03G262300,Glyma.04G008300,Glyma.04G082500,Glyma.04G103100,Glyma.05G022900,Glyma.05G128000,Glyma.06G039700,Glyma.07G002100,Glyma.07G019700,Glyma.07G047600,Glyma.07G060700,Glyma.08G074000,Glyma.08G082900,Glyma.08G084600,Glyma.08G180000,Glyma.08G185800,Glyma.08G204800,Glyma.08G304000…
GO:0008299	isoprenoid biosynthetic process	biological_process	133/9757	321/34701	1.47357516625974	1.85502872285248e-07	1.51676991389969e-05	133	Glyma.01G021700,Glyma.01G156700,Glyma.01G191200,Glyma.01G215500,Glyma.02G088200,Glyma.02G188200,Glyma.02G240200,Glyma.02G272200,Glyma.02G272400,Glyma.02G273800,Glyma.02G283400,Glyma.02G308500,Glyma.03G019800,Glyma.03G021200,Glyma.03G073740,Glyma.03G154700,Glyma.03G158000,Glyma.03G206800,Glyma.03G219000,Glyma.04G003300,Glyma.04G052100,Glyma.04G174600,Glyma.05G026200,Glyma.05G037500,Glyma.05G081600…	Glyma.01G021700,Glyma.01G156700,Glyma.01G191200,Glyma.01G215500,Glyma.02G088200,Glyma.02G188200,Glyma.02G240200,Glyma.02G272200,Glyma.02G272400,Glyma.02G273800,Glyma.02G283400,Glyma.02G308500,Glyma.03G019800,Glyma.03G021200,Glyma.03G073740,Glyma.03G154700,Glyma.03G158000,Glyma.03G206800,Glyma.03G219000,Glyma.04G003300,Glyma.04G052100,Glyma.04G174600,Glyma.05G026200,Glyma.05G037500,Glyma.05G081600…
GO:0043436	oxoacid metabolic process	biological_process	665/9757	2005/34701	1.1795950832154	1.89246588844227e-07	1.53175042061494e-05	665	Glyma.01G005100,Glyma.01G006100,Glyma.01G006400,Glyma.01G007200,Glyma.01G007300,Glyma.01G008500,Glyma.01G012100,Glyma.01G024800,Glyma.01G025500,Glyma.01G032500,Glyma.01G036000,Glyma.01G041400,Glyma.01G042100,Glyma.01G054500,Glyma.01G081900,Glyma.01G113000,Glyma.01G139600,Glyma.01G164300,Glyma.01G176800,Glyma.01G198600,Glyma.01G199700,Glyma.01G204600,Glyma.01G208100,Glyma.01G210400,Glyma.01G232100…	Glyma.01G005100,Glyma.01G006100,Glyma.01G006400,Glyma.01G007200,Glyma.01G007300,Glyma.01G008500,Glyma.01G012100,Glyma.01G024800,Glyma.01G025500,Glyma.01G032500,Glyma.01G036000,Glyma.01G041400,Glyma.01G042100,Glyma.01G054500,Glyma.01G081900,Glyma.01G113000,Glyma.01G139600,Glyma.01G164300,Glyma.01G176800,Glyma.01G198600,Glyma.01G199700,Glyma.01G204600,Glyma.01G208100,Glyma.01G210400,Glyma.01G232100…
GO:0009526	plastid envelope	cellular_component	365/9757	1035/34701	1.25423293272908	2.19558059511016e-07	1.75931873086177e-05	365	Glyma.01G069500,Glyma.01G081900,Glyma.01G089300,Glyma.01G113000,Glyma.01G114800,Glyma.01G115900,Glyma.01G121700,Glyma.01G134600,Glyma.01G205400,Glyma.01G213400,Glyma.01G241500,Glyma.02G000600,Glyma.02G002000,Glyma.02G064700,Glyma.02G080800,Glyma.02G095500,Glyma.02G101100,Glyma.02G124500,Glyma.02G126300,Glyma.02G147300,Glyma.02G154600,Glyma.02G184800,Glyma.02G188200,Glyma.02G198400,Glyma.02G218700…	Glyma.01G069500,Glyma.01G081900,Glyma.01G089300,Glyma.01G113000,Glyma.01G114800,Glyma.01G115900,Glyma.01G121700,Glyma.01G134600,Glyma.01G205400,Glyma.01G213400,Glyma.01G241500,Glyma.02G000600,Glyma.02G002000,Glyma.02G064700,Glyma.02G080800,Glyma.02G095500,Glyma.02G101100,Glyma.02G124500,Glyma.02G126300,Glyma.02G147300,Glyma.02G154600,Glyma.02G184800,Glyma.02G188200,Glyma.02G198400,Glyma.02G218700…
GO:0015995	chlorophyll biosynthetic process	biological_process	42/9757	74/34701	2.01856740413674	2.25254381828099e-07	1.78709243721639e-05	42	Glyma.01G226700,Glyma.01G227400,Glyma.02G218300,Glyma.02G273800,Glyma.03G119500,Glyma.03G137000,Glyma.03G170300,Glyma.03G225000,Glyma.04G002900,Glyma.04G249400,Glyma.05G026200,Glyma.05G200500,Glyma.06G247100,Glyma.07G184700,Glyma.08G007900,Glyma.08G064700,Glyma.08G222600,Glyma.10G097800,Glyma.11G016000,Glyma.11G021400,Glyma.11G094700,Glyma.11G127800,Glyma.12G021100,Glyma.12G052500,Glyma.12G221800…	Glyma.01G226700,Glyma.01G227400,Glyma.02G218300,Glyma.02G273800,Glyma.03G119500,Glyma.03G137000,Glyma.03G170300,Glyma.03G225000,Glyma.04G002900,Glyma.04G249400,Glyma.05G026200,Glyma.05G200500,Glyma.06G247100,Glyma.07G184700,Glyma.08G007900,Glyma.08G064700,Glyma.08G222600,Glyma.10G097800,Glyma.11G016000,Glyma.11G021400,Glyma.11G094700,Glyma.11G127800,Glyma.12G021100,Glyma.12G052500,Glyma.12G221800…
GO:0002181	cytoplasmic translation	biological_process	48/9757	89/34701	1.91812504534342	2.6516547342882e-07	2.08310876331876e-05	48	Glyma.01G026100,Glyma.02G017800,Glyma.02G038700,Glyma.02G049300,Glyma.03G142300,Glyma.03G172200,Glyma.03G235000,Glyma.03G260900,Glyma.04G187500,Glyma.05G040900,Glyma.05G184100,Glyma.06G178300,Glyma.07G020000,Glyma.08G051200,Glyma.08G087000,Glyma.08G222100,Glyma.09G038100,Glyma.09G061000,Glyma.09G156600,Glyma.10G018200,Glyma.10G133100,Glyma.10G133800,Glyma.10G140700,Glyma.10G151200,Glyma.10G233900…	Glyma.01G026100,Glyma.02G017800,Glyma.02G038700,Glyma.02G049300,Glyma.03G142300,Glyma.03G172200,Glyma.03G235000,Glyma.03G260900,Glyma.04G187500,Glyma.05G040900,Glyma.05G184100,Glyma.06G178300,Glyma.07G020000,Glyma.08G051200,Glyma.08G087000,Glyma.08G222100,Glyma.09G038100,Glyma.09G061000,Glyma.09G156600,Glyma.10G018200,Glyma.10G133100,Glyma.10G133800,Glyma.10G140700,Glyma.10G151200,Glyma.10G233900…
GO:0009409	response to cold	biological_process	220/9757	584/34701	1.33978625812729	2.94127010969092e-07	2.28698804703613e-05	220	Glyma.01G102600,Glyma.01G121700,Glyma.01G144300,Glyma.01G191900,Glyma.01G203400,Glyma.02G005600,Glyma.02G198400,Glyma.02G222200,Glyma.02G230500,Glyma.02G258000,Glyma.02G281200,Glyma.03G019300,Glyma.03G066800,Glyma.03G163100,Glyma.03G180600,Glyma.03G215800,Glyma.03G219400,Glyma.03G229800,Glyma.03G230000,Glyma.03G250600,Glyma.03G260200,Glyma.04G009400,Glyma.04G043300,Glyma.04G050200,Glyma.04G057800…	Glyma.01G102600,Glyma.01G121700,Glyma.01G144300,Glyma.01G191900,Glyma.01G203400,Glyma.02G005600,Glyma.02G198400,Glyma.02G222200,Glyma.02G230500,Glyma.02G258000,Glyma.02G281200,Glyma.03G019300,Glyma.03G066800,Glyma.03G163100,Glyma.03G180600,Glyma.03G215800,Glyma.03G219400,Glyma.03G229800,Glyma.03G230000,Glyma.03G250600,Glyma.03G260200,Glyma.04G009400,Glyma.04G043300,Glyma.04G050200,Glyma.04G057800…
GO:0006082	organic acid metabolic process	biological_process	666/9757	2014/34701	1.17608970475097	2.96826103696191e-07	2.28698804703613e-05	666	Glyma.01G005100,Glyma.01G006100,Glyma.01G006400,Glyma.01G007200,Glyma.01G007300,Glyma.01G008500,Glyma.01G012100,Glyma.01G024800,Glyma.01G025500,Glyma.01G032500,Glyma.01G036000,Glyma.01G041400,Glyma.01G042100,Glyma.01G054500,Glyma.01G081900,Glyma.01G113000,Glyma.01G139600,Glyma.01G164300,Glyma.01G176800,Glyma.01G198600,Glyma.01G199700,Glyma.01G204600,Glyma.01G208100,Glyma.01G210400,Glyma.01G232100…	Glyma.01G005100,Glyma.01G006100,Glyma.01G006400,Glyma.01G007200,Glyma.01G007300,Glyma.01G008500,Glyma.01G012100,Glyma.01G024800,Glyma.01G025500,Glyma.01G032500,Glyma.01G036000,Glyma.01G041400,Glyma.01G042100,Glyma.01G054500,Glyma.01G081900,Glyma.01G113000,Glyma.01G139600,Glyma.01G164300,Glyma.01G176800,Glyma.01G198600,Glyma.01G199700,Glyma.01G204600,Glyma.01G208100,Glyma.01G210400,Glyma.01G232100…
GO:0006720	isoprenoid metabolic process	biological_process	148/9757	369/34701	1.42646471868019	4.15538169651342e-07	3.17114986039638e-05	148	Glyma.01G021700,Glyma.01G156700,Glyma.01G191200,Glyma.01G215500,Glyma.02G088200,Glyma.02G132200,Glyma.02G188200,Glyma.02G217800,Glyma.02G240200,Glyma.02G252400,Glyma.02G272200,Glyma.02G272400,Glyma.02G273800,Glyma.02G283400,Glyma.02G308500,Glyma.03G019800,Glyma.03G021200,Glyma.03G073740,Glyma.03G154700,Glyma.03G158000,Glyma.03G206800,Glyma.03G219000,Glyma.04G003300,Glyma.04G052100,Glyma.04G082500…	Glyma.01G021700,Glyma.01G156700,Glyma.01G191200,Glyma.01G215500,Glyma.02G088200,Glyma.02G132200,Glyma.02G188200,Glyma.02G217800,Glyma.02G240200,Glyma.02G252400,Glyma.02G272200,Glyma.02G272400,Glyma.02G273800,Glyma.02G283400,Glyma.02G308500,Glyma.03G019800,Glyma.03G021200,Glyma.03G073740,Glyma.03G154700,Glyma.03G158000,Glyma.03G206800,Glyma.03G219000,Glyma.04G003300,Glyma.04G052100,Glyma.04G082500…
GO:0019752	carboxylic acid metabolic process	biological_process	617/9757	1861/34701	1.17913756733547	5.61763790041248e-07	4.24661627320804e-05	617	Glyma.01G005100,Glyma.01G006100,Glyma.01G006400,Glyma.01G007200,Glyma.01G007300,Glyma.01G008500,Glyma.01G012100,Glyma.01G024800,Glyma.01G025500,Glyma.01G032500,Glyma.01G054500,Glyma.01G081900,Glyma.01G139600,Glyma.01G164300,Glyma.01G176800,Glyma.01G198600,Glyma.01G199700,Glyma.01G204600,Glyma.01G208100,Glyma.01G210400,Glyma.01G232100,Glyma.01G235600,Glyma.01G244132,Glyma.02G010300,Glyma.02G014200…	Glyma.01G005100,Glyma.01G006100,Glyma.01G006400,Glyma.01G007200,Glyma.01G007300,Glyma.01G008500,Glyma.01G012100,Glyma.01G024800,Glyma.01G025500,Glyma.01G032500,Glyma.01G054500,Glyma.01G081900,Glyma.01G139600,Glyma.01G164300,Glyma.01G176800,Glyma.01G198600,Glyma.01G199700,Glyma.01G204600,Glyma.01G208100,Glyma.01G210400,Glyma.01G232100,Glyma.01G235600,Glyma.01G244132,Glyma.02G010300,Glyma.02G014200…
GO:0034388	Pwp2p-containing subcomplex of 90S preribosome	cellular_component	11/9757	11/34701	3.55652352157425	8.64882056190239e-07	6.41694436690036e-05	11	Glyma.01G001600,Glyma.03G186500,Glyma.05G038000,Glyma.08G359600,Glyma.09G084600,Glyma.13G255400,Glyma.15G059400,Glyma.15G193000,Glyma.17G012200,Glyma.17G089100,Glyma.19G186600	Glyma.01G001600,Glyma.03G186500,Glyma.05G038000,Glyma.08G359600,Glyma.09G084600,Glyma.13G255400,Glyma.15G059400,Glyma.15G193000,Glyma.17G012200,Glyma.17G089100,Glyma.19G186600
GO:0098807	chloroplast thylakoid membrane protein complex	cellular_component	11/9757	11/34701	3.55652352157425	8.64882056190239e-07	6.41694436690036e-05	11	Glyma.03G261500,Glyma.04G112800,Glyma.06G321900,Glyma.07G049000,Glyma.08G317100,Glyma.09G154700,Glyma.10G177200,Glyma.16G017600,Glyma.16G205200,Glyma.19G260600,Glyma.20G212900	Glyma.03G261500,Glyma.04G112800,Glyma.06G321900,Glyma.07G049000,Glyma.08G317100,Glyma.09G154700,Glyma.10G177200,Glyma.16G017600,Glyma.16G205200,Glyma.19G260600,Glyma.20G212900
GO:0033014	tetrapyrrole biosynthetic process	biological_process	52/9757	102/34701	1.81312963844962	8.89409515537764e-07	6.53838389725147e-05	52	Glyma.01G226700,Glyma.01G227400,Glyma.02G218300,Glyma.02G273800,Glyma.02G303400,Glyma.03G119500,Glyma.03G137000,Glyma.03G170300,Glyma.03G225000,Glyma.04G002900,Glyma.04G050400,Glyma.04G192800,Glyma.04G249400,Glyma.05G026200,Glyma.05G197600,Glyma.05G200500,Glyma.06G221900,Glyma.06G247100,Glyma.07G184700,Glyma.08G005000,Glyma.08G007900,Glyma.08G064700,Glyma.08G150800,Glyma.08G222600,Glyma.10G097800…	Glyma.01G226700,Glyma.01G227400,Glyma.02G218300,Glyma.02G273800,Glyma.02G303400,Glyma.03G119500,Glyma.03G137000,Glyma.03G170300,Glyma.03G225000,Glyma.04G002900,Glyma.04G050400,Glyma.04G192800,Glyma.04G249400,Glyma.05G026200,Glyma.05G197600,Glyma.05G200500,Glyma.06G221900,Glyma.06G247100,Glyma.07G184700,Glyma.08G005000,Glyma.08G007900,Glyma.08G064700,Glyma.08G150800,Glyma.08G222600,Glyma.10G097800…
GO:0009941	chloroplast envelope	cellular_component	354/9757	1013/34701	1.24285224742082	9.02691085324925e-07	6.57569424246239e-05	354	Glyma.01G069500,Glyma.01G081900,Glyma.01G089300,Glyma.01G113000,Glyma.01G114800,Glyma.01G115900,Glyma.01G121700,Glyma.01G134600,Glyma.01G205400,Glyma.01G213400,Glyma.01G241500,Glyma.02G000600,Glyma.02G002000,Glyma.02G064700,Glyma.02G080800,Glyma.02G095500,Glyma.02G101100,Glyma.02G124500,Glyma.02G126300,Glyma.02G147300,Glyma.02G154600,Glyma.02G184800,Glyma.02G188200,Glyma.02G198400,Glyma.02G218700…	Glyma.01G069500,Glyma.01G081900,Glyma.01G089300,Glyma.01G113000,Glyma.01G114800,Glyma.01G115900,Glyma.01G121700,Glyma.01G134600,Glyma.01G205400,Glyma.01G213400,Glyma.01G241500,Glyma.02G000600,Glyma.02G002000,Glyma.02G064700,Glyma.02G080800,Glyma.02G095500,Glyma.02G101100,Glyma.02G124500,Glyma.02G126300,Glyma.02G147300,Glyma.02G154600,Glyma.02G184800,Glyma.02G188200,Glyma.02G198400,Glyma.02G218700…
GO:0044281	small molecule metabolic process	biological_process	995/9757	3126/34701	1.13203483812104	9.30675648325163e-07	6.71847204507165e-05	995	Glyma.01G002600,Glyma.01G005100,Glyma.01G006100,Glyma.01G006400,Glyma.01G007200,Glyma.01G007300,Glyma.01G008500,Glyma.01G012100,Glyma.01G014200,Glyma.01G024800,Glyma.01G025500,Glyma.01G028200,Glyma.01G032500,Glyma.01G036000,Glyma.01G040700,Glyma.01G041200,Glyma.01G041400,Glyma.01G042100,Glyma.01G054500,Glyma.01G071300,Glyma.01G081900,Glyma.01G097400,Glyma.01G109800,Glyma.01G113000,Glyma.01G139600…	Glyma.01G002600,Glyma.01G005100,Glyma.01G006100,Glyma.01G006400,Glyma.01G007200,Glyma.01G007300,Glyma.01G008500,Glyma.01G012100,Glyma.01G014200,Glyma.01G024800,Glyma.01G025500,Glyma.01G028200,Glyma.01G032500,Glyma.01G036000,Glyma.01G040700,Glyma.01G041200,Glyma.01G041400,Glyma.01G042100,Glyma.01G054500,Glyma.01G071300,Glyma.01G081900,Glyma.01G097400,Glyma.01G109800,Glyma.01G113000,Glyma.01G139600…
GO:0000154	rRNA modification	biological_process	37/9757	65/34701	2.02448261997304	1.05681605526551e-06	7.56095272396655e-05	37	Glyma.02G301000,Glyma.03G245900,Glyma.04G054300,Glyma.04G200700,Glyma.05G016600,Glyma.05G016800,Glyma.05G046400,Glyma.05G185000,Glyma.06G054600,Glyma.06G164800,Glyma.08G033500,Glyma.08G143000,Glyma.08G176900,Glyma.08G287600,Glyma.08G332000,Glyma.10G218300,Glyma.11G099000,Glyma.11G114300,Glyma.11G116800,Glyma.11G237200,Glyma.12G025100,Glyma.12G040200,Glyma.12G042600,Glyma.13G099200,Glyma.15G056100…	Glyma.02G301000,Glyma.03G245900,Glyma.04G054300,Glyma.04G200700,Glyma.05G016600,Glyma.05G016800,Glyma.05G046400,Glyma.05G185000,Glyma.06G054600,Glyma.06G164800,Glyma.08G033500,Glyma.08G143000,Glyma.08G176900,Glyma.08G287600,Glyma.08G332000,Glyma.10G218300,Glyma.11G099000,Glyma.11G114300,Glyma.11G116800,Glyma.11G237200,Glyma.12G025100,Glyma.12G040200,Glyma.12G042600,Glyma.13G099200,Glyma.15G056100…
GO:0005874	microtubule	cellular_component	185/9757	490/34701	1.34276908467599	2.09731537914593e-06	0.000148723788788463	185	Glyma.01G021200,Glyma.01G144500,Glyma.01G168200,Glyma.01G190000,Glyma.01G197500,Glyma.01G225900,Glyma.02G015500,Glyma.02G027100,Glyma.02G135700,Glyma.02G170500,Glyma.02G192600,Glyma.02G214300,Glyma.02G295100,Glyma.02G296800,Glyma.02G302800,Glyma.03G021700,Glyma.03G055200,Glyma.03G102800,Glyma.03G124400,Glyma.03G134900,Glyma.03G146900,Glyma.03G170000,Glyma.03G204200,Glyma.03G237800,Glyma.04G066800…	Glyma.01G021200,Glyma.01G144500,Glyma.01G168200,Glyma.01G190000,Glyma.01G197500,Glyma.01G225900,Glyma.02G015500,Glyma.02G027100,Glyma.02G135700,Glyma.02G170500,Glyma.02G192600,Glyma.02G214300,Glyma.02G295100,Glyma.02G296800,Glyma.02G302800,Glyma.03G021700,Glyma.03G055200,Glyma.03G102800,Glyma.03G124400,Glyma.03G134900,Glyma.03G146900,Glyma.03G170000,Glyma.03G204200,Glyma.03G237800,Glyma.04G066800…
GO:0010319	stromule	cellular_component	22/9757	32/34701	2.4451099210823	2.12290571871388e-06	0.000149217925649599	22	Glyma.02G147300,Glyma.02G198400,Glyma.03G230000,Glyma.04G083100,Glyma.05G228500,Glyma.06G131900,Glyma.06G299100,Glyma.07G022700,Glyma.08G017800,Glyma.08G219100,Glyma.08G274400,Glyma.08G286800,Glyma.09G193800,Glyma.10G026600,Glyma.12G106600,Glyma.12G200200,Glyma.13G302100,Glyma.13G370200,Glyma.15G003200,Glyma.17G100600,Glyma.18G150000,Glyma.19G227700	Glyma.02G147300,Glyma.02G198400,Glyma.03G230000,Glyma.04G083100,Glyma.05G228500,Glyma.06G131900,Glyma.06G299100,Glyma.07G022700,Glyma.08G017800,Glyma.08G219100,Glyma.08G274400,Glyma.08G286800,Glyma.09G193800,Glyma.10G026600,Glyma.12G106600,Glyma.12G200200,Glyma.13G302100,Glyma.13G370200,Glyma.15G003200,Glyma.17G100600,Glyma.18G150000,Glyma.19G227700
GO:0005875	microtubule associated complex	cellular_component	87/9757	200/34701	1.5470877318848	2.23436199686677e-06	0.000155686458094725	87	Glyma.01G021200,Glyma.01G144500,Glyma.01G168200,Glyma.02G015500,Glyma.02G135700,Glyma.02G170500,Glyma.02G214300,Glyma.02G296800,Glyma.02G302800,Glyma.03G021700,Glyma.03G134900,Glyma.03G146900,Glyma.03G237800,Glyma.04G087100,Glyma.04G094400,Glyma.04G155500,Glyma.04G173100,Glyma.05G014900,Glyma.05G028600,Glyma.05G031700,Glyma.05G049000,Glyma.05G235900,Glyma.06G008000,Glyma.06G088800,Glyma.06G191200…	Glyma.01G021200,Glyma.01G144500,Glyma.01G168200,Glyma.02G015500,Glyma.02G135700,Glyma.02G170500,Glyma.02G214300,Glyma.02G296800,Glyma.02G302800,Glyma.03G021700,Glyma.03G134900,Glyma.03G146900,Glyma.03G237800,Glyma.04G087100,Glyma.04G094400,Glyma.04G155500,Glyma.04G173100,Glyma.05G014900,Glyma.05G028600,Glyma.05G031700,Glyma.05G049000,Glyma.05G235900,Glyma.06G008000,Glyma.06G088800,Glyma.06G191200…
GO:0000028	ribosomal small subunit assembly	biological_process	21/9757	30/34701	2.48956646510198	2.3040715949412e-06	0.000159159704226412	21	Glyma.01G222100,Glyma.02G200300,Glyma.05G234800,Glyma.07G043800,Glyma.07G269600,Glyma.08G017500,Glyma.08G042300,Glyma.09G084600,Glyma.10G076400,Glyma.11G021700,Glyma.11G158500,Glyma.13G057500,Glyma.14G154500,Glyma.15G193000,Glyma.15G267100,Glyma.16G012200,Glyma.16G046500,Glyma.16G202700,Glyma.17G004300,Glyma.19G028700,Glyma.19G105700	Glyma.01G222100,Glyma.02G200300,Glyma.05G234800,Glyma.07G043800,Glyma.07G269600,Glyma.08G017500,Glyma.08G042300,Glyma.09G084600,Glyma.10G076400,Glyma.11G021700,Glyma.11G158500,Glyma.13G057500,Glyma.14G154500,Glyma.15G193000,Glyma.15G267100,Glyma.16G012200,Glyma.16G046500,Glyma.16G202700,Glyma.17G004300,Glyma.19G028700,Glyma.19G105700
GO:0010598	NAD(P)H dehydrogenase complex (plastoquinone)	cellular_component	18/9757	24/34701	2.66739264118069	2.52457236274102e-06	0.000172900840535417	18	Glyma.03G015000,Glyma.04G055400,Glyma.04G167400,Glyma.05G139800,Glyma.06G153400,Glyma.06G195200,Glyma.07G023000,Glyma.07G075100,Glyma.07G166400,Glyma.08G218800,Glyma.08G238600,Glyma.12G001000,Glyma.13G356100,Glyma.15G018000,Glyma.16G041700,Glyma.18G049600,Glyma.18G229100,Glyma.19G110700	Glyma.03G015000,Glyma.04G055400,Glyma.04G167400,Glyma.05G139800,Glyma.06G153400,Glyma.06G195200,Glyma.07G023000,Glyma.07G075100,Glyma.07G166400,Glyma.08G218800,Glyma.08G238600,Glyma.12G001000,Glyma.13G356100,Glyma.15G018000,Glyma.16G041700,Glyma.18G049600,Glyma.18G229100,Glyma.19G110700
GO:0042445	hormone metabolic process	biological_process	189/9757	504/34701	1.33369632059035	2.71830838782794e-06	0.000184591568742926	189	Glyma.01G025500,Glyma.01G155400,Glyma.01G191200,Glyma.02G051600,Glyma.02G062900,Glyma.02G088200,Glyma.02G126500,Glyma.02G132200,Glyma.02G136000,Glyma.02G184200,Glyma.02G198300,Glyma.02G210800,Glyma.02G217800,Glyma.02G219700,Glyma.02G252400,Glyma.02G256800,Glyma.02G268000,Glyma.02G268200,Glyma.02G268400,Glyma.02G268500,Glyma.02G272200,Glyma.02G272400,Glyma.03G019800,Glyma.03G030600,Glyma.03G030800…	Glyma.01G025500,Glyma.01G155400,Glyma.01G191200,Glyma.02G051600,Glyma.02G062900,Glyma.02G088200,Glyma.02G126500,Glyma.02G132200,Glyma.02G136000,Glyma.02G184200,Glyma.02G198300,Glyma.02G210800,Glyma.02G217800,Glyma.02G219700,Glyma.02G252400,Glyma.02G256800,Glyma.02G268000,Glyma.02G268200,Glyma.02G268400,Glyma.02G268500,Glyma.02G272200,Glyma.02G272400,Glyma.03G019800,Glyma.03G030600,Glyma.03G030800…
GO:0005871	kinesin complex	cellular_component	63/9757	135/34701	1.65971097673465	3.41365532918747e-06	0.000229862354225035	63	Glyma.01G021200,Glyma.01G144500,Glyma.01G168200,Glyma.02G015500,Glyma.02G135700,Glyma.02G170500,Glyma.02G214300,Glyma.02G296800,Glyma.02G302800,Glyma.03G134900,Glyma.03G146900,Glyma.03G237800,Glyma.04G094400,Glyma.04G155500,Glyma.05G014900,Glyma.06G008000,Glyma.07G132100,Glyma.07G186700,Glyma.07G209300,Glyma.08G062500,Glyma.08G106400,Glyma.08G174300,Glyma.08G325200,Glyma.08G333300,Glyma.09G136400…	Glyma.01G021200,Glyma.01G144500,Glyma.01G168200,Glyma.02G015500,Glyma.02G135700,Glyma.02G170500,Glyma.02G214300,Glyma.02G296800,Glyma.02G302800,Glyma.03G134900,Glyma.03G146900,Glyma.03G237800,Glyma.04G094400,Glyma.04G155500,Glyma.05G014900,Glyma.06G008000,Glyma.07G132100,Glyma.07G186700,Glyma.07G209300,Glyma.08G062500,Glyma.08G106400,Glyma.08G174300,Glyma.08G325200,Glyma.08G333300,Glyma.09G136400…
GO:0005509	calcium ion binding	molecular_function	175/9757	463/34701	1.34425835048703	3.59758452639358e-06	0.000240228706749931	175	Glyma.01G004000,Glyma.01G050900,Glyma.01G144300,Glyma.01G166100,Glyma.01G180800,Glyma.01G215100,Glyma.01G222700,Glyma.01G242800,Glyma.02G002100,Glyma.02G048300,Glyma.02G061100,Glyma.02G094900,Glyma.02G222200,Glyma.02G245700,Glyma.02G282500,Glyma.02G291300,Glyma.03G002800,Glyma.03G070700,Glyma.03G114600,Glyma.03G123100,Glyma.03G138000,Glyma.03G157800,Glyma.03G230300,Glyma.03G236300,Glyma.03G259100…	Glyma.01G004000,Glyma.01G050900,Glyma.01G144300,Glyma.01G166100,Glyma.01G180800,Glyma.01G215100,Glyma.01G222700,Glyma.01G242800,Glyma.02G002100,Glyma.02G048300,Glyma.02G061100,Glyma.02G094900,Glyma.02G222200,Glyma.02G245700,Glyma.02G282500,Glyma.02G291300,Glyma.03G002800,Glyma.03G070700,Glyma.03G114600,Glyma.03G123100,Glyma.03G138000,Glyma.03G157800,Glyma.03G230300,Glyma.03G236300,Glyma.03G259100…
GO:0010207	photosystem II assembly	biological_process	22/9757	33/34701	2.3710156810495	4.67170148788426e-06	0.000309374743986914	22	Glyma.03G212900,Glyma.05G166800,Glyma.06G125700,Glyma.06G299100,Glyma.07G018200,Glyma.07G022602,Glyma.08G124900,Glyma.08G173700,Glyma.08G219200,Glyma.09G154700,Glyma.10G177200,Glyma.12G106600,Glyma.12G200200,Glyma.12G202500,Glyma.13G299200,Glyma.13G302100,Glyma.14G160600,Glyma.15G253700,Glyma.16G037100,Glyma.16G205200,Glyma.19G209800,Glyma.20G212900	Glyma.03G212900,Glyma.05G166800,Glyma.06G125700,Glyma.06G299100,Glyma.07G018200,Glyma.07G022602,Glyma.08G124900,Glyma.08G173700,Glyma.08G219200,Glyma.09G154700,Glyma.10G177200,Glyma.12G106600,Glyma.12G200200,Glyma.12G202500,Glyma.13G299200,Glyma.13G302100,Glyma.14G160600,Glyma.15G253700,Glyma.16G037100,Glyma.16G205200,Glyma.19G209800,Glyma.20G212900
GO:0003774	motor activity	molecular_function	89/9757	209/34701	1.51450044698617	4.95882904372191e-06	0.000325697517437243	89	Glyma.01G021200,Glyma.01G144500,Glyma.01G168200,Glyma.02G015500,Glyma.02G135700,Glyma.02G170500,Glyma.02G214300,Glyma.02G296800,Glyma.02G302800,Glyma.03G134900,Glyma.03G146900,Glyma.03G237800,Glyma.04G094400,Glyma.04G155500,Glyma.05G014900,Glyma.05G031700,Glyma.05G235900,Glyma.06G008000,Glyma.06G254500,Glyma.07G096500,Glyma.07G132100,Glyma.07G186700,Glyma.07G209300,Glyma.08G043300,Glyma.08G062500…	Glyma.01G021200,Glyma.01G144500,Glyma.01G168200,Glyma.02G015500,Glyma.02G135700,Glyma.02G170500,Glyma.02G214300,Glyma.02G296800,Glyma.02G302800,Glyma.03G134900,Glyma.03G146900,Glyma.03G237800,Glyma.04G094400,Glyma.04G155500,Glyma.05G014900,Glyma.05G031700,Glyma.05G235900,Glyma.06G008000,Glyma.06G254500,Glyma.07G096500,Glyma.07G132100,Glyma.07G186700,Glyma.07G209300,Glyma.08G043300,Glyma.08G062500…
GO:0004497	monooxygenase activity	molecular_function	188/9757	506/34701	1.32139609101968	5.64440611006134e-06	0.00036771240780424	188	Glyma.01G061100,Glyma.01G112400,Glyma.01G135200,Glyma.01G179400,Glyma.01G179600,Glyma.01G181900,Glyma.01G205700,Glyma.02G051600,Glyma.02G119600,Glyma.02G132200,Glyma.02G156000,Glyma.02G236500,Glyma.02G256800,Glyma.03G020400,Glyma.03G021200,Glyma.03G029900,Glyma.03G030600,Glyma.03G030800,Glyma.03G030900,Glyma.03G077800,Glyma.03G119500,Glyma.03G122300,Glyma.03G142000,Glyma.03G142100,Glyma.03G143700…	Glyma.01G061100,Glyma.01G112400,Glyma.01G135200,Glyma.01G179400,Glyma.01G179600,Glyma.01G181900,Glyma.01G205700,Glyma.02G051600,Glyma.02G119600,Glyma.02G132200,Glyma.02G156000,Glyma.02G236500,Glyma.02G256800,Glyma.03G020400,Glyma.03G021200,Glyma.03G029900,Glyma.03G030600,Glyma.03G030800,Glyma.03G030900,Glyma.03G077800,Glyma.03G119500,Glyma.03G122300,Glyma.03G142000,Glyma.03G142100,Glyma.03G143700…
GO:0003777	microtubule motor activity	molecular_function	69/9757	154/34701	1.59350729213392	7.08095128687525e-06	0.000457577924691382	69	Glyma.01G021200,Glyma.01G144500,Glyma.01G168200,Glyma.02G015500,Glyma.02G135700,Glyma.02G170500,Glyma.02G214300,Glyma.02G296800,Glyma.02G302800,Glyma.03G134900,Glyma.03G146900,Glyma.03G237800,Glyma.04G094400,Glyma.04G155500,Glyma.05G014900,Glyma.06G008000,Glyma.07G096500,Glyma.07G132100,Glyma.07G186700,Glyma.07G209300,Glyma.08G062500,Glyma.08G106400,Glyma.08G174300,Glyma.08G325200,Glyma.08G333300…	Glyma.01G021200,Glyma.01G144500,Glyma.01G168200,Glyma.02G015500,Glyma.02G135700,Glyma.02G170500,Glyma.02G214300,Glyma.02G296800,Glyma.02G302800,Glyma.03G134900,Glyma.03G146900,Glyma.03G237800,Glyma.04G094400,Glyma.04G155500,Glyma.05G014900,Glyma.06G008000,Glyma.07G096500,Glyma.07G132100,Glyma.07G186700,Glyma.07G209300,Glyma.08G062500,Glyma.08G106400,Glyma.08G174300,Glyma.08G325200,Glyma.08G333300…
GO:0006820	anion transport	biological_process	208/9757	570/34701	1.2978191096271	7.39495366020027e-06	0.000474046109433478	208	Glyma.01G004000,Glyma.01G024000,Glyma.01G041400,Glyma.01G042100,Glyma.01G091800,Glyma.01G114000,Glyma.01G161100,Glyma.01G200100,Glyma.02G022200,Glyma.02G087000,Glyma.02G130200,Glyma.02G179100,Glyma.02G211700,Glyma.02G260100,Glyma.02G260300,Glyma.02G289000,Glyma.02G303500,Glyma.03G063600,Glyma.03G063900,Glyma.03G070700,Glyma.03G083600,Glyma.03G133200,Glyma.03G162800,Glyma.03G172900,Glyma.03G227500…	Glyma.01G004000,Glyma.01G024000,Glyma.01G041400,Glyma.01G042100,Glyma.01G091800,Glyma.01G114000,Glyma.01G161100,Glyma.01G200100,Glyma.02G022200,Glyma.02G087000,Glyma.02G130200,Glyma.02G179100,Glyma.02G211700,Glyma.02G260100,Glyma.02G260300,Glyma.02G289000,Glyma.02G303500,Glyma.03G063600,Glyma.03G063900,Glyma.03G070700,Glyma.03G083600,Glyma.03G133200,Glyma.03G162800,Glyma.03G172900,Glyma.03G227500…
GO:0044283	small molecule biosynthetic process	biological_process	462/9757	1385/34701	1.18636380286448	7.49342436145994e-06	0.000474970733378222	462	Glyma.01G002600,Glyma.01G005100,Glyma.01G028200,Glyma.01G054500,Glyma.01G071300,Glyma.01G097400,Glyma.01G139600,Glyma.01G164300,Glyma.01G198600,Glyma.01G210800,Glyma.01G235600,Glyma.01G244132,Glyma.02G002000,Glyma.02G006500,Glyma.02G014800,Glyma.02G034400,Glyma.02G041900,Glyma.02G054800,Glyma.02G066100,Glyma.02G081100,Glyma.02G081200,Glyma.02G087800,Glyma.02G126800,Glyma.02G159200,Glyma.02G164100…	Glyma.01G002600,Glyma.01G005100,Glyma.01G028200,Glyma.01G054500,Glyma.01G071300,Glyma.01G097400,Glyma.01G139600,Glyma.01G164300,Glyma.01G198600,Glyma.01G210800,Glyma.01G235600,Glyma.01G244132,Glyma.02G002000,Glyma.02G006500,Glyma.02G014800,Glyma.02G034400,Glyma.02G041900,Glyma.02G054800,Glyma.02G066100,Glyma.02G081100,Glyma.02G081200,Glyma.02G087800,Glyma.02G126800,Glyma.02G159200,Glyma.02G164100…
GO:0000469	cleavage involved in rRNA processing	biological_process	30/9757	52/34701	2.05184049321592	7.53105695706529e-06	0.000474970733378222	30	Glyma.02G003100,Glyma.02G070100,Glyma.02G112000,Glyma.04G177200,Glyma.05G004700,Glyma.05G016600,Glyma.05G016800,Glyma.05G206400,Glyma.07G043800,Glyma.07G082900,Glyma.08G013300,Glyma.08G246800,Glyma.09G045000,Glyma.10G005700,Glyma.10G183800,Glyma.11G015300,Glyma.11G125100,Glyma.12G049700,Glyma.13G167900,Glyma.13G179100,Glyma.13G310600,Glyma.14G154500,Glyma.15G147700,Glyma.15G267100,Glyma.16G012200…	Glyma.02G003100,Glyma.02G070100,Glyma.02G112000,Glyma.04G177200,Glyma.05G004700,Glyma.05G016600,Glyma.05G016800,Glyma.05G206400,Glyma.07G043800,Glyma.07G082900,Glyma.08G013300,Glyma.08G246800,Glyma.09G045000,Glyma.10G005700,Glyma.10G183800,Glyma.11G015300,Glyma.11G125100,Glyma.12G049700,Glyma.13G167900,Glyma.13G179100,Glyma.13G310600,Glyma.14G154500,Glyma.15G147700,Glyma.15G267100,Glyma.16G012200…
GO:0007018	microtubule-based movement	biological_process	81/9757	188/34701	1.53233194280593	7.59977737696538e-06	0.000474970733378222	81	Glyma.01G021200,Glyma.01G144500,Glyma.01G168200,Glyma.02G015500,Glyma.02G135700,Glyma.02G170500,Glyma.02G214300,Glyma.02G296800,Glyma.02G302800,Glyma.03G134900,Glyma.03G146900,Glyma.03G237800,Glyma.04G094400,Glyma.04G155500,Glyma.05G014900,Glyma.05G031700,Glyma.05G235900,Glyma.06G008000,Glyma.07G096500,Glyma.07G132100,Glyma.07G186700,Glyma.07G209300,Glyma.08G043300,Glyma.08G062500,Glyma.08G106400…	Glyma.01G021200,Glyma.01G144500,Glyma.01G168200,Glyma.02G015500,Glyma.02G135700,Glyma.02G170500,Glyma.02G214300,Glyma.02G296800,Glyma.02G302800,Glyma.03G134900,Glyma.03G146900,Glyma.03G237800,Glyma.04G094400,Glyma.04G155500,Glyma.05G014900,Glyma.05G031700,Glyma.05G235900,Glyma.06G008000,Glyma.07G096500,Glyma.07G132100,Glyma.07G186700,Glyma.07G209300,Glyma.08G043300,Glyma.08G062500,Glyma.08G106400…
GO:0031429	box H/ACA snoRNP complex	cellular_component	11/9757	12/34701	3.26014656144307	7.70575256947072e-06	0.000474970733378222	11	Glyma.05G016600,Glyma.05G016800,Glyma.08G176900,Glyma.13G101600,Glyma.15G056100,Glyma.16G041400,Glyma.17G058000,Glyma.17G083200,Glyma.17G083500,Glyma.19G110900,Glyma.19G165900	Glyma.05G016600,Glyma.05G016800,Glyma.08G176900,Glyma.13G101600,Glyma.15G056100,Glyma.16G041400,Glyma.17G058000,Glyma.17G083200,Glyma.17G083500,Glyma.19G110900,Glyma.19G165900
GO:0072588	box H/ACA RNP complex	cellular_component	11/9757	12/34701	3.26014656144307	7.70575256947072e-06	0.000474970733378222	11	Glyma.05G016600,Glyma.05G016800,Glyma.08G176900,Glyma.13G101600,Glyma.15G056100,Glyma.16G041400,Glyma.17G058000,Glyma.17G083200,Glyma.17G083500,Glyma.19G110900,Glyma.19G165900	Glyma.05G016600,Glyma.05G016800,Glyma.08G176900,Glyma.13G101600,Glyma.15G056100,Glyma.16G041400,Glyma.17G058000,Glyma.17G083200,Glyma.17G083500,Glyma.19G110900,Glyma.19G165900
GO:0099080	supramolecular complex	cellular_component	195/9757	531/34701	1.30606795990015	8.93762950326948e-06	0.000546696375646552	195	Glyma.01G021200,Glyma.01G144500,Glyma.01G168200,Glyma.01G190000,Glyma.01G197500,Glyma.01G225900,Glyma.02G015500,Glyma.02G027100,Glyma.02G135700,Glyma.02G170500,Glyma.02G192600,Glyma.02G214300,Glyma.02G295100,Glyma.02G296800,Glyma.02G302800,Glyma.03G021700,Glyma.03G055200,Glyma.03G090000,Glyma.03G102800,Glyma.03G124400,Glyma.03G134900,Glyma.03G146900,Glyma.03G170000,Glyma.03G204200,Glyma.03G219400…	Glyma.01G021200,Glyma.01G144500,Glyma.01G168200,Glyma.01G190000,Glyma.01G197500,Glyma.01G225900,Glyma.02G015500,Glyma.02G027100,Glyma.02G135700,Glyma.02G170500,Glyma.02G192600,Glyma.02G214300,Glyma.02G295100,Glyma.02G296800,Glyma.02G302800,Glyma.03G021700,Glyma.03G055200,Glyma.03G090000,Glyma.03G102800,Glyma.03G124400,Glyma.03G134900,Glyma.03G146900,Glyma.03G170000,Glyma.03G204200,Glyma.03G219400…
GO:0020037	heme binding	molecular_function	244/9757	686/34701	1.26500253537043	1.07382196806727e-05	0.000651858744706291	244	Glyma.01G061100,Glyma.01G112400,Glyma.01G135200,Glyma.01G163100,Glyma.01G171100,Glyma.01G179400,Glyma.01G179600,Glyma.01G181900,Glyma.01G192500,Glyma.01G230900,Glyma.02G008900,Glyma.02G051600,Glyma.02G052700,Glyma.02G119600,Glyma.02G132200,Glyma.02G135100,Glyma.02G135200,Glyma.02G156000,Glyma.02G209000,Glyma.02G233800,Glyma.02G234000,Glyma.02G236500,Glyma.02G256800,Glyma.03G020400,Glyma.03G021200…	Glyma.01G061100,Glyma.01G112400,Glyma.01G135200,Glyma.01G163100,Glyma.01G171100,Glyma.01G179400,Glyma.01G179600,Glyma.01G181900,Glyma.01G192500,Glyma.01G230900,Glyma.02G008900,Glyma.02G051600,Glyma.02G052700,Glyma.02G119600,Glyma.02G132200,Glyma.02G135100,Glyma.02G135200,Glyma.02G156000,Glyma.02G209000,Glyma.02G233800,Glyma.02G234000,Glyma.02G236500,Glyma.02G256800,Glyma.03G020400,Glyma.03G021200…
GO:0019682	glyceraldehyde-3-phosphate metabolic process	biological_process	13/9757	16/34701	2.88967536127908	1.54669221914021e-05	0.000931852988869963	13	Glyma.05G037500,Glyma.10G059500,Glyma.10G247700,Glyma.11G021400,Glyma.11G120900,Glyma.12G046000,Glyma.12G173200,Glyma.13G072700,Glyma.13G146200,Glyma.13G326400,Glyma.16G089000,Glyma.17G089600,Glyma.20G046800	Glyma.05G037500,Glyma.10G059500,Glyma.10G247700,Glyma.11G021400,Glyma.11G120900,Glyma.12G046000,Glyma.12G173200,Glyma.13G072700,Glyma.13G146200,Glyma.13G326400,Glyma.16G089000,Glyma.17G089600,Glyma.20G046800
GO:0099513	polymeric cytoskeletal fiber	cellular_component	190/9757	520/34701	1.29949897903675	1.63559150904158e-05	0.000978059310593297	190	Glyma.01G021200,Glyma.01G144500,Glyma.01G168200,Glyma.01G190000,Glyma.01G197500,Glyma.01G225900,Glyma.02G015500,Glyma.02G027100,Glyma.02G135700,Glyma.02G170500,Glyma.02G192600,Glyma.02G214300,Glyma.02G295100,Glyma.02G296800,Glyma.02G302800,Glyma.03G021700,Glyma.03G055200,Glyma.03G090000,Glyma.03G102800,Glyma.03G124400,Glyma.03G134900,Glyma.03G146900,Glyma.03G170000,Glyma.03G204200,Glyma.03G237800…	Glyma.01G021200,Glyma.01G144500,Glyma.01G168200,Glyma.01G190000,Glyma.01G197500,Glyma.01G225900,Glyma.02G015500,Glyma.02G027100,Glyma.02G135700,Glyma.02G170500,Glyma.02G192600,Glyma.02G214300,Glyma.02G295100,Glyma.02G296800,Glyma.02G302800,Glyma.03G021700,Glyma.03G055200,Glyma.03G090000,Glyma.03G102800,Glyma.03G124400,Glyma.03G134900,Glyma.03G146900,Glyma.03G170000,Glyma.03G204200,Glyma.03G237800…
GO:0008017	microtubule binding	molecular_function	131/9757	339/34701	1.3743497974225	1.66986464621433e-05	0.000991157437786328	131	Glyma.01G021200,Glyma.01G144500,Glyma.01G168200,Glyma.01G190000,Glyma.01G225900,Glyma.02G015500,Glyma.02G135700,Glyma.02G170500,Glyma.02G214300,Glyma.02G295100,Glyma.02G296800,Glyma.02G302800,Glyma.03G055200,Glyma.03G102800,Glyma.03G134900,Glyma.03G146900,Glyma.03G170000,Glyma.03G237800,Glyma.04G066800,Glyma.04G094400,Glyma.04G155500,Glyma.04G171300,Glyma.04G177600,Glyma.05G014900,Glyma.05G032600…	Glyma.01G021200,Glyma.01G144500,Glyma.01G168200,Glyma.01G190000,Glyma.01G225900,Glyma.02G015500,Glyma.02G135700,Glyma.02G170500,Glyma.02G214300,Glyma.02G295100,Glyma.02G296800,Glyma.02G302800,Glyma.03G055200,Glyma.03G102800,Glyma.03G134900,Glyma.03G146900,Glyma.03G170000,Glyma.03G237800,Glyma.04G066800,Glyma.04G094400,Glyma.04G155500,Glyma.04G171300,Glyma.04G177600,Glyma.05G014900,Glyma.05G032600…
GO:0099081	supramolecular polymer	cellular_component	192/9757	527/34701	1.29573532474812	1.80871493110635e-05	0.00105790020021571	192	Glyma.01G021200,Glyma.01G144500,Glyma.01G168200,Glyma.01G190000,Glyma.01G197500,Glyma.01G225900,Glyma.02G015500,Glyma.02G027100,Glyma.02G135700,Glyma.02G170500,Glyma.02G192600,Glyma.02G214300,Glyma.02G295100,Glyma.02G296800,Glyma.02G302800,Glyma.03G021700,Glyma.03G055200,Glyma.03G090000,Glyma.03G102800,Glyma.03G124400,Glyma.03G134900,Glyma.03G146900,Glyma.03G170000,Glyma.03G204200,Glyma.03G237800…	Glyma.01G021200,Glyma.01G144500,Glyma.01G168200,Glyma.01G190000,Glyma.01G197500,Glyma.01G225900,Glyma.02G015500,Glyma.02G027100,Glyma.02G135700,Glyma.02G170500,Glyma.02G192600,Glyma.02G214300,Glyma.02G295100,Glyma.02G296800,Glyma.02G302800,Glyma.03G021700,Glyma.03G055200,Glyma.03G090000,Glyma.03G102800,Glyma.03G124400,Glyma.03G134900,Glyma.03G146900,Glyma.03G170000,Glyma.03G204200,Glyma.03G237800…
GO:0099512	supramolecular fiber	cellular_component	192/9757	527/34701	1.29573532474812	1.80871493110635e-05	0.00105790020021571	192	Glyma.01G021200,Glyma.01G144500,Glyma.01G168200,Glyma.01G190000,Glyma.01G197500,Glyma.01G225900,Glyma.02G015500,Glyma.02G027100,Glyma.02G135700,Glyma.02G170500,Glyma.02G192600,Glyma.02G214300,Glyma.02G295100,Glyma.02G296800,Glyma.02G302800,Glyma.03G021700,Glyma.03G055200,Glyma.03G090000,Glyma.03G102800,Glyma.03G124400,Glyma.03G134900,Glyma.03G146900,Glyma.03G170000,Glyma.03G204200,Glyma.03G237800…	Glyma.01G021200,Glyma.01G144500,Glyma.01G168200,Glyma.01G190000,Glyma.01G197500,Glyma.01G225900,Glyma.02G015500,Glyma.02G027100,Glyma.02G135700,Glyma.02G170500,Glyma.02G192600,Glyma.02G214300,Glyma.02G295100,Glyma.02G296800,Glyma.02G302800,Glyma.03G021700,Glyma.03G055200,Glyma.03G090000,Glyma.03G102800,Glyma.03G124400,Glyma.03G134900,Glyma.03G146900,Glyma.03G170000,Glyma.03G204200,Glyma.03G237800…
GO:0005506	iron ion binding	molecular_function	203/9757	563/34701	1.28236993761914	2.2178872806089e-05	0.00128782107097965	203	Glyma.01G005100,Glyma.01G061100,Glyma.01G112400,Glyma.01G135200,Glyma.01G179400,Glyma.01G179600,Glyma.01G181900,Glyma.02G051600,Glyma.02G088200,Glyma.02G106700,Glyma.02G119600,Glyma.02G132200,Glyma.02G156000,Glyma.02G236500,Glyma.02G256800,Glyma.02G262500,Glyma.02G272200,Glyma.02G272400,Glyma.03G020400,Glyma.03G021200,Glyma.03G029900,Glyma.03G030600,Glyma.03G030800,Glyma.03G030900,Glyma.03G050100…	Glyma.01G005100,Glyma.01G061100,Glyma.01G112400,Glyma.01G135200,Glyma.01G179400,Glyma.01G179600,Glyma.01G181900,Glyma.02G051600,Glyma.02G088200,Glyma.02G106700,Glyma.02G119600,Glyma.02G132200,Glyma.02G156000,Glyma.02G236500,Glyma.02G256800,Glyma.02G262500,Glyma.02G272200,Glyma.02G272400,Glyma.03G020400,Glyma.03G021200,Glyma.03G029900,Glyma.03G030600,Glyma.03G030800,Glyma.03G030900,Glyma.03G050100…
GO:0072330	monocarboxylic acid biosynthetic process	biological_process	175/9757	477/34701	1.30480422699265	2.65343415102315e-05	0.00150091366696267	175	Glyma.01G164300,Glyma.01G235600,Glyma.02G081100,Glyma.02G081200,Glyma.02G126800,Glyma.02G159200,Glyma.02G208000,Glyma.02G214900,Glyma.02G227200,Glyma.02G228100,Glyma.02G272200,Glyma.02G272400,Glyma.02G273300,Glyma.02G275500,Glyma.02G309300,Glyma.03G030600,Glyma.03G030800,Glyma.03G030900,Glyma.03G070600,Glyma.03G181600,Glyma.03G181700,Glyma.03G237300,Glyma.03G242600,Glyma.03G258700,Glyma.03G264300…	Glyma.01G164300,Glyma.01G235600,Glyma.02G081100,Glyma.02G081200,Glyma.02G126800,Glyma.02G159200,Glyma.02G208000,Glyma.02G214900,Glyma.02G227200,Glyma.02G228100,Glyma.02G272200,Glyma.02G272400,Glyma.02G273300,Glyma.02G275500,Glyma.02G309300,Glyma.03G030600,Glyma.03G030800,Glyma.03G030900,Glyma.03G070600,Glyma.03G181600,Glyma.03G181700,Glyma.03G237300,Glyma.03G242600,Glyma.03G258700,Glyma.03G264300…
GO:0006626	protein targeting to mitochondrion	biological_process	35/9757	67/34701	1.85788542171789	2.65979958453387e-05	0.00150091366696267	35	Glyma.01G007700,Glyma.02G080100,Glyma.02G299400,Glyma.04G107400,Glyma.05G079100,Glyma.05G241100,Glyma.07G009600,Glyma.07G148800,Glyma.08G048100,Glyma.08G192700,Glyma.08G322000,Glyma.08G328500,Glyma.10G040200,Glyma.10G161100,Glyma.11G139400,Glyma.12G063000,Glyma.13G099400,Glyma.13G126900,Glyma.13G195700,Glyma.13G339700,Glyma.13G347400,Glyma.14G004700,Glyma.14G014300,Glyma.15G026600,Glyma.15G034700…	Glyma.01G007700,Glyma.02G080100,Glyma.02G299400,Glyma.04G107400,Glyma.05G079100,Glyma.05G241100,Glyma.07G009600,Glyma.07G148800,Glyma.08G048100,Glyma.08G192700,Glyma.08G322000,Glyma.08G328500,Glyma.10G040200,Glyma.10G161100,Glyma.11G139400,Glyma.12G063000,Glyma.13G099400,Glyma.13G126900,Glyma.13G195700,Glyma.13G339700,Glyma.13G347400,Glyma.14G004700,Glyma.14G014300,Glyma.15G026600,Glyma.15G034700…
GO:0070585	protein localization to mitochondrion	biological_process	35/9757	67/34701	1.85788542171789	2.65979958453387e-05	0.00150091366696267	35	Glyma.01G007700,Glyma.02G080100,Glyma.02G299400,Glyma.04G107400,Glyma.05G079100,Glyma.05G241100,Glyma.07G009600,Glyma.07G148800,Glyma.08G048100,Glyma.08G192700,Glyma.08G322000,Glyma.08G328500,Glyma.10G040200,Glyma.10G161100,Glyma.11G139400,Glyma.12G063000,Glyma.13G099400,Glyma.13G126900,Glyma.13G195700,Glyma.13G339700,Glyma.13G347400,Glyma.14G004700,Glyma.14G014300,Glyma.15G026600,Glyma.15G034700…	Glyma.01G007700,Glyma.02G080100,Glyma.02G299400,Glyma.04G107400,Glyma.05G079100,Glyma.05G241100,Glyma.07G009600,Glyma.07G148800,Glyma.08G048100,Glyma.08G192700,Glyma.08G322000,Glyma.08G328500,Glyma.10G040200,Glyma.10G161100,Glyma.11G139400,Glyma.12G063000,Glyma.13G099400,Glyma.13G126900,Glyma.13G195700,Glyma.13G339700,Glyma.13G347400,Glyma.14G004700,Glyma.14G014300,Glyma.15G026600,Glyma.15G034700…
GO:0072655	establishment of protein localization to mitochondrion	biological_process	35/9757	67/34701	1.85788542171789	2.65979958453387e-05	0.00150091366696267	35	Glyma.01G007700,Glyma.02G080100,Glyma.02G299400,Glyma.04G107400,Glyma.05G079100,Glyma.05G241100,Glyma.07G009600,Glyma.07G148800,Glyma.08G048100,Glyma.08G192700,Glyma.08G322000,Glyma.08G328500,Glyma.10G040200,Glyma.10G161100,Glyma.11G139400,Glyma.12G063000,Glyma.13G099400,Glyma.13G126900,Glyma.13G195700,Glyma.13G339700,Glyma.13G347400,Glyma.14G004700,Glyma.14G014300,Glyma.15G026600,Glyma.15G034700…	Glyma.01G007700,Glyma.02G080100,Glyma.02G299400,Glyma.04G107400,Glyma.05G079100,Glyma.05G241100,Glyma.07G009600,Glyma.07G148800,Glyma.08G048100,Glyma.08G192700,Glyma.08G322000,Glyma.08G328500,Glyma.10G040200,Glyma.10G161100,Glyma.11G139400,Glyma.12G063000,Glyma.13G099400,Glyma.13G126900,Glyma.13G195700,Glyma.13G339700,Glyma.13G347400,Glyma.14G004700,Glyma.14G014300,Glyma.15G026600,Glyma.15G034700…
GO:0000466	maturation of 5.8S rRNA from tricistronic rRNA transcript (SSU-rRNA, 5.8S rRNA, LSU-rRNA)	biological_process	23/9757	38/34701	2.15263265779494	3.00777811439088e-05	0.0016773508361301	23	Glyma.02G003100,Glyma.02G070100,Glyma.02G112000,Glyma.02G168900,Glyma.04G177200,Glyma.05G004700,Glyma.07G043800,Glyma.08G246800,Glyma.09G045000,Glyma.09G104000,Glyma.10G005700,Glyma.11G015300,Glyma.11G116800,Glyma.12G042600,Glyma.13G167900,Glyma.13G310600,Glyma.14G154500,Glyma.15G147700,Glyma.15G267100,Glyma.16G012200,Glyma.17G012200,Glyma.17G115500,Glyma.19G152700	Glyma.02G003100,Glyma.02G070100,Glyma.02G112000,Glyma.02G168900,Glyma.04G177200,Glyma.05G004700,Glyma.07G043800,Glyma.08G246800,Glyma.09G045000,Glyma.09G104000,Glyma.10G005700,Glyma.11G015300,Glyma.11G116800,Glyma.12G042600,Glyma.13G167900,Glyma.13G310600,Glyma.14G154500,Glyma.15G147700,Glyma.15G267100,Glyma.16G012200,Glyma.17G012200,Glyma.17G115500,Glyma.19G152700
GO:1901616	organic hydroxy compound catabolic process	biological_process	38/9757	75/34701	1.80197191759762	3.01433321356215e-05	0.0016773508361301	38	Glyma.01G005100,Glyma.01G025500,Glyma.01G200466,Glyma.01G200532,Glyma.02G132200,Glyma.02G136000,Glyma.02G210800,Glyma.03G165500,Glyma.03G187900,Glyma.03G261600,Glyma.04G227900,Glyma.05G061300,Glyma.05G070400,Glyma.05G224500,Glyma.06G128100,Glyma.06G137000,Glyma.07G048600,Glyma.07G212700,Glyma.08G070000,Glyma.08G199300,Glyma.09G011100,Glyma.09G218600,Glyma.10G059500,Glyma.10G063000,Glyma.11G041600…	Glyma.01G005100,Glyma.01G025500,Glyma.01G200466,Glyma.01G200532,Glyma.02G132200,Glyma.02G136000,Glyma.02G210800,Glyma.03G165500,Glyma.03G187900,Glyma.03G261600,Glyma.04G227900,Glyma.05G061300,Glyma.05G070400,Glyma.05G224500,Glyma.06G128100,Glyma.06G137000,Glyma.07G048600,Glyma.07G212700,Glyma.08G070000,Glyma.08G199300,Glyma.09G011100,Glyma.09G218600,Glyma.10G059500,Glyma.10G063000,Glyma.11G041600…
GO:0010817	regulation of hormone levels	biological_process	273/9757	790/34701	1.22902648277186	3.78350064581534e-05	0.00209084073620126	273	Glyma.01G025500,Glyma.01G063800,Glyma.01G155400,Glyma.01G191200,Glyma.01G216000,Glyma.02G008000,Glyma.02G051600,Glyma.02G062900,Glyma.02G070000,Glyma.02G080100,Glyma.02G088200,Glyma.02G121400,Glyma.02G126500,Glyma.02G132200,Glyma.02G136000,Glyma.02G143500,Glyma.02G180100,Glyma.02G184200,Glyma.02G198300,Glyma.02G210800,Glyma.02G217800,Glyma.02G219700,Glyma.02G252400,Glyma.02G256800,Glyma.02G257200…	Glyma.01G025500,Glyma.01G063800,Glyma.01G155400,Glyma.01G191200,Glyma.01G216000,Glyma.02G008000,Glyma.02G051600,Glyma.02G062900,Glyma.02G070000,Glyma.02G080100,Glyma.02G088200,Glyma.02G121400,Glyma.02G126500,Glyma.02G132200,Glyma.02G136000,Glyma.02G143500,Glyma.02G180100,Glyma.02G184200,Glyma.02G198300,Glyma.02G210800,Glyma.02G217800,Glyma.02G219700,Glyma.02G252400,Glyma.02G256800,Glyma.02G257200…
GO:0070545	PeBoW complex	cellular_component	8/9757	8/34701	3.55652352157425	3.89850721822334e-05	0.00213963961230299	8	Glyma.01G086000,Glyma.03G234900,Glyma.05G027800,Glyma.12G167800,Glyma.13G056900,Glyma.16G003700,Glyma.19G029400,Glyma.19G232500	Glyma.01G086000,Glyma.03G234900,Glyma.05G027800,Glyma.12G167800,Glyma.13G056900,Glyma.16G003700,Glyma.19G029400,Glyma.19G232500
GO:0010045	response to nickel cation	biological_process	12/9757	15/34701	2.8452188172594	4.5023783351904e-05	0.00243170214451111	12	Glyma.02G094500,Glyma.03G173100,Glyma.03G173300,Glyma.10G045400,Glyma.10G290200,Glyma.13G133100,Glyma.13G333400,Glyma.15G040700,Glyma.18G287200,Glyma.19G174000,Glyma.19G174200,Glyma.20G099100	Glyma.02G094500,Glyma.03G173100,Glyma.03G173300,Glyma.10G045400,Glyma.10G290200,Glyma.13G133100,Glyma.13G333400,Glyma.15G040700,Glyma.18G287200,Glyma.19G174000,Glyma.19G174200,Glyma.20G099100
GO:0071289	cellular response to nickel ion	biological_process	12/9757	15/34701	2.8452188172594	4.5023783351904e-05	0.00243170214451111	12	Glyma.02G094500,Glyma.03G173100,Glyma.03G173300,Glyma.10G045400,Glyma.10G290200,Glyma.13G133100,Glyma.13G333400,Glyma.15G040700,Glyma.18G287200,Glyma.19G174000,Glyma.19G174200,Glyma.20G099100	Glyma.02G094500,Glyma.03G173100,Glyma.03G173300,Glyma.10G045400,Glyma.10G290200,Glyma.13G133100,Glyma.13G333400,Glyma.15G040700,Glyma.18G287200,Glyma.19G174000,Glyma.19G174200,Glyma.20G099100
GO:0015698	inorganic anion transport	biological_process	71/9757	167/34701	1.51205491036989	4.52169748573761e-05	0.00243170214451111	71	Glyma.01G024000,Glyma.01G041400,Glyma.01G091800,Glyma.01G200100,Glyma.02G087000,Glyma.02G130200,Glyma.03G162800,Glyma.04G073000,Glyma.04G082700,Glyma.04G088700,Glyma.04G092100,Glyma.05G084100,Glyma.06G074100,Glyma.06G090700,Glyma.06G312300,Glyma.07G173700,Glyma.07G222700,Glyma.07G262500,Glyma.08G055000,Glyma.08G118500,Glyma.08G138600,Glyma.08G204000,Glyma.08G217400,Glyma.08G280300,Glyma.08G282100…	Glyma.01G024000,Glyma.01G041400,Glyma.01G091800,Glyma.01G200100,Glyma.02G087000,Glyma.02G130200,Glyma.03G162800,Glyma.04G073000,Glyma.04G082700,Glyma.04G088700,Glyma.04G092100,Glyma.05G084100,Glyma.06G074100,Glyma.06G090700,Glyma.06G312300,Glyma.07G173700,Glyma.07G222700,Glyma.07G262500,Glyma.08G055000,Glyma.08G118500,Glyma.08G138600,Glyma.08G204000,Glyma.08G217400,Glyma.08G280300,Glyma.08G282100…
GO:0055081	anion homeostasis	biological_process	57/9757	128/34701	1.58376438070104	5.24700915421894e-05	0.00280295229018376	57	Glyma.03G092700,Glyma.03G122500,Glyma.03G134200,Glyma.03G172900,Glyma.04G026500,Glyma.04G044900,Glyma.04G250600,Glyma.04G250900,Glyma.04G251000,Glyma.04G254300,Glyma.05G089200,Glyma.05G234600,Glyma.05G243200,Glyma.05G247900,Glyma.06G107800,Glyma.06G111702,Glyma.06G111900,Glyma.06G112100,Glyma.06G112200,Glyma.07G092800,Glyma.08G042100,Glyma.08G051000,Glyma.08G056400,Glyma.09G155700,Glyma.09G183400…	Glyma.03G092700,Glyma.03G122500,Glyma.03G134200,Glyma.03G172900,Glyma.04G026500,Glyma.04G044900,Glyma.04G250600,Glyma.04G250900,Glyma.04G251000,Glyma.04G254300,Glyma.05G089200,Glyma.05G234600,Glyma.05G243200,Glyma.05G247900,Glyma.06G107800,Glyma.06G111702,Glyma.06G111900,Glyma.06G112100,Glyma.06G112200,Glyma.07G092800,Glyma.08G042100,Glyma.08G051000,Glyma.08G056400,Glyma.09G155700,Glyma.09G183400…
GO:0009813	flavonoid biosynthetic process	biological_process	80/9757	194/34701	1.46660763776258	5.64202852765261e-05	0.00298766357517861	80	Glyma.01G091400,Glyma.01G121209,Glyma.01G214200,Glyma.01G228700,Glyma.01G239600,Glyma.02G130400,Glyma.02G136100,Glyma.02G136200,Glyma.02G136300,Glyma.02G158700,Glyma.02G257700,Glyma.02G284300,Glyma.02G307300,Glyma.03G032700,Glyma.03G057100,Glyma.03G152800,Glyma.03G186900,Glyma.03G187000,Glyma.03G256600,Glyma.04G222400,Glyma.04G227900,Glyma.05G021900,Glyma.05G022100,Glyma.05G147000,Glyma.05G153200…	Glyma.01G091400,Glyma.01G121209,Glyma.01G214200,Glyma.01G228700,Glyma.01G239600,Glyma.02G130400,Glyma.02G136100,Glyma.02G136200,Glyma.02G136300,Glyma.02G158700,Glyma.02G257700,Glyma.02G284300,Glyma.02G307300,Glyma.03G032700,Glyma.03G057100,Glyma.03G152800,Glyma.03G186900,Glyma.03G187000,Glyma.03G256600,Glyma.04G222400,Glyma.04G227900,Glyma.05G021900,Glyma.05G022100,Glyma.05G147000,Glyma.05G153200…
GO:0003824	catalytic activity	molecular_function	4991/9757	17174/34701	1.03357452522284	5.66735134690064e-05	0.00298766357517861	4991	Glyma.01G002600,Glyma.01G003800,Glyma.01G004000,Glyma.01G004200,Glyma.01G004800,Glyma.01G005100,Glyma.01G006100,Glyma.01G006400,Glyma.01G006500,Glyma.01G006700,Glyma.01G007200,Glyma.01G007300,Glyma.01G007500,Glyma.01G008500,Glyma.01G010200,Glyma.01G010400,Glyma.01G011300,Glyma.01G011700,Glyma.01G012100,Glyma.01G013500,Glyma.01G014200,Glyma.01G014700,Glyma.01G019100,Glyma.01G020100,Glyma.01G020900…	Glyma.01G002600,Glyma.01G003800,Glyma.01G004000,Glyma.01G004200,Glyma.01G004800,Glyma.01G005100,Glyma.01G006100,Glyma.01G006400,Glyma.01G006500,Glyma.01G006700,Glyma.01G007200,Glyma.01G007300,Glyma.01G007500,Glyma.01G008500,Glyma.01G010200,Glyma.01G010400,Glyma.01G011300,Glyma.01G011700,Glyma.01G012100,Glyma.01G013500,Glyma.01G014200,Glyma.01G014700,Glyma.01G019100,Glyma.01G020100,Glyma.01G020900…
GO:0042493	response to drug	biological_process	374/9757	1123/34701	1.1844521790461	6.21684557242652e-05	0.0032559204948924	374	Glyma.01G007100,Glyma.01G024000,Glyma.01G025200,Glyma.01G025500,Glyma.01G026200,Glyma.01G038600,Glyma.01G053800,Glyma.01G131800,Glyma.01G206600,Glyma.01G206700,Glyma.01G216600,Glyma.01G241500,Glyma.02G005600,Glyma.02G026300,Glyma.02G053600,Glyma.02G059700,Glyma.02G063500,Glyma.02G063600,Glyma.02G083900,Glyma.02G086100,Glyma.02G094500,Glyma.02G116400,Glyma.02G136000,Glyma.02G159900,Glyma.02G161100…	Glyma.01G007100,Glyma.01G024000,Glyma.01G025200,Glyma.01G025500,Glyma.01G026200,Glyma.01G038600,Glyma.01G053800,Glyma.01G131800,Glyma.01G206600,Glyma.01G206700,Glyma.01G216600,Glyma.01G241500,Glyma.02G005600,Glyma.02G026300,Glyma.02G053600,Glyma.02G059700,Glyma.02G063500,Glyma.02G063600,Glyma.02G083900,Glyma.02G086100,Glyma.02G094500,Glyma.02G116400,Glyma.02G136000,Glyma.02G159900,Glyma.02G161100…
GO:0044255	cellular lipid metabolic process	biological_process	453/9757	1385/34701	1.1632528196918	7.35389434991518e-05	0.00382641268999158	453	Glyma.01G004000,Glyma.01G012100,Glyma.01G014200,Glyma.01G021700,Glyma.01G113000,Glyma.01G156700,Glyma.01G189500,Glyma.01G191200,Glyma.01G200466,Glyma.01G200532,Glyma.01G215100,Glyma.01G215500,Glyma.01G226200,Glyma.01G232100,Glyma.01G235300,Glyma.01G235600,Glyma.01G240700,Glyma.02G010300,Glyma.02G014200,Glyma.02G042200,Glyma.02G081100,Glyma.02G081200,Glyma.02G088200,Glyma.02G106700,Glyma.02G126800…	Glyma.01G004000,Glyma.01G012100,Glyma.01G014200,Glyma.01G021700,Glyma.01G113000,Glyma.01G156700,Glyma.01G189500,Glyma.01G191200,Glyma.01G200466,Glyma.01G200532,Glyma.01G215100,Glyma.01G215500,Glyma.01G226200,Glyma.01G232100,Glyma.01G235300,Glyma.01G235600,Glyma.01G240700,Glyma.02G010300,Glyma.02G014200,Glyma.02G042200,Glyma.02G081100,Glyma.02G081200,Glyma.02G088200,Glyma.02G106700,Glyma.02G126800…
GO:0016701	oxidoreductase activity, acting on single donors with incorporation of molecular oxygen	molecular_function	54/9757	121/34701	1.58720884433892	7.58101900798502e-05	0.003919142278128	54	Glyma.01G005100,Glyma.01G154900,Glyma.03G237300,Glyma.03G264300,Glyma.04G059800,Glyma.04G105500,Glyma.04G105900,Glyma.04G249400,Glyma.05G156300,Glyma.05G224500,Glyma.06G085800,Glyma.07G006900,Glyma.07G007000,Glyma.07G034800,Glyma.07G039900,Glyma.08G096200,Glyma.08G102900,Glyma.08G176300,Glyma.08G189200,Glyma.08G189600,Glyma.08G199300,Glyma.09G113650,Glyma.09G156900,Glyma.10G244300,Glyma.11G130200…	Glyma.01G005100,Glyma.01G154900,Glyma.03G237300,Glyma.03G264300,Glyma.04G059800,Glyma.04G105500,Glyma.04G105900,Glyma.04G249400,Glyma.05G156300,Glyma.05G224500,Glyma.06G085800,Glyma.07G006900,Glyma.07G007000,Glyma.07G034800,Glyma.07G039900,Glyma.08G096200,Glyma.08G102900,Glyma.08G176300,Glyma.08G189200,Glyma.08G189600,Glyma.08G199300,Glyma.09G113650,Glyma.09G156900,Glyma.10G244300,Glyma.11G130200…
GO:0006928	movement of cell or subcellular component	biological_process	102/9757	261/34701	1.3899057440635	8.09716092140533e-05	0.00409899387928469	102	Glyma.01G020200,Glyma.01G021200,Glyma.01G144500,Glyma.01G168200,Glyma.02G015500,Glyma.02G135700,Glyma.02G170500,Glyma.02G214300,Glyma.02G296800,Glyma.02G302800,Glyma.03G134900,Glyma.03G146900,Glyma.03G237800,Glyma.04G094400,Glyma.04G155500,Glyma.05G014900,Glyma.05G031700,Glyma.05G235900,Glyma.05G243200,Glyma.06G008000,Glyma.06G034500,Glyma.06G254500,Glyma.07G096500,Glyma.07G132100,Glyma.07G186700…	Glyma.01G020200,Glyma.01G021200,Glyma.01G144500,Glyma.01G168200,Glyma.02G015500,Glyma.02G135700,Glyma.02G170500,Glyma.02G214300,Glyma.02G296800,Glyma.02G302800,Glyma.03G134900,Glyma.03G146900,Glyma.03G237800,Glyma.04G094400,Glyma.04G155500,Glyma.05G014900,Glyma.05G031700,Glyma.05G235900,Glyma.05G243200,Glyma.06G008000,Glyma.06G034500,Glyma.06G254500,Glyma.07G096500,Glyma.07G132100,Glyma.07G186700…
GO:0034513	box H/ACA snoRNA binding	molecular_function	9/9757	10/34701	3.20087116941683	8.1846876411525e-05	0.00409899387928469	9	Glyma.05G016600,Glyma.05G016800,Glyma.13G101600,Glyma.16G041400,Glyma.17G058000,Glyma.17G083200,Glyma.17G083500,Glyma.19G110900,Glyma.19G165900	Glyma.05G016600,Glyma.05G016800,Glyma.13G101600,Glyma.16G041400,Glyma.17G058000,Glyma.17G083200,Glyma.17G083500,Glyma.19G110900,Glyma.19G165900
GO:0047893	flavonol 3-O-glucosyltransferase activity	molecular_function	9/9757	10/34701	3.20087116941683	8.1846876411525e-05	0.00409899387928469	9	Glyma.02G104600,Glyma.06G206700,Glyma.07G254600,Glyma.07G254700,Glyma.08G348500,Glyma.08G348600,Glyma.16G033700,Glyma.17G019400,Glyma.17G019500	Glyma.02G104600,Glyma.06G206700,Glyma.07G254600,Glyma.07G254700,Glyma.08G348500,Glyma.08G348600,Glyma.16G033700,Glyma.17G019400,Glyma.17G019500
GO:0102360	daphnetin 3-O-glucosyltransferase activity	molecular_function	9/9757	10/34701	3.20087116941683	8.1846876411525e-05	0.00409899387928469	9	Glyma.02G104600,Glyma.06G206700,Glyma.07G254600,Glyma.07G254700,Glyma.08G348500,Glyma.08G348600,Glyma.16G033700,Glyma.17G019400,Glyma.17G019500	Glyma.02G104600,Glyma.06G206700,Glyma.07G254600,Glyma.07G254700,Glyma.08G348500,Glyma.08G348600,Glyma.16G033700,Glyma.17G019400,Glyma.17G019500
GO:0102425	myricetin 3-O-glucosyltransferase activity	molecular_function	9/9757	10/34701	3.20087116941683	8.1846876411525e-05	0.00409899387928469	9	Glyma.02G104600,Glyma.06G206700,Glyma.07G254600,Glyma.07G254700,Glyma.08G348500,Glyma.08G348600,Glyma.16G033700,Glyma.17G019400,Glyma.17G019500	Glyma.02G104600,Glyma.06G206700,Glyma.07G254600,Glyma.07G254700,Glyma.08G348500,Glyma.08G348600,Glyma.16G033700,Glyma.17G019400,Glyma.17G019500
GO:0006090	pyruvate metabolic process	biological_process	65/9757	153/34701	1.51094136537468	9.48982792591258e-05	0.00472310504163587	65	Glyma.01G007200,Glyma.01G007300,Glyma.01G024800,Glyma.01G081900,Glyma.02G094300,Glyma.02G222400,Glyma.03G014600,Glyma.03G092700,Glyma.03G190500,Glyma.03G191500,Glyma.04G008300,Glyma.04G104500,Glyma.04G144300,Glyma.04G157000,Glyma.05G000700,Glyma.05G037500,Glyma.05G180500,Glyma.06G105600,Glyma.07G014300,Glyma.07G124500,Glyma.07G253700,Glyma.07G269500,Glyma.08G165500,Glyma.08G199800,Glyma.08G201200…	Glyma.01G007200,Glyma.01G007300,Glyma.01G024800,Glyma.01G081900,Glyma.02G094300,Glyma.02G222400,Glyma.03G014600,Glyma.03G092700,Glyma.03G190500,Glyma.03G191500,Glyma.04G008300,Glyma.04G104500,Glyma.04G144300,Glyma.04G157000,Glyma.05G000700,Glyma.05G037500,Glyma.05G180500,Glyma.06G105600,Glyma.07G014300,Glyma.07G124500,Glyma.07G253700,Glyma.07G269500,Glyma.08G165500,Glyma.08G199800,Glyma.08G201200…
GO:0010243	response to organonitrogen compound	biological_process	188/9757	528/34701	1.26633792056053	9.65577165602527e-05	0.00475500401958192	188	Glyma.01G131800,Glyma.01G157900,Glyma.01G206600,Glyma.01G206700,Glyma.02G024800,Glyma.02G059700,Glyma.02G083900,Glyma.02G094500,Glyma.02G161100,Glyma.02G195900,Glyma.02G242900,Glyma.02G264900,Glyma.02G269600,Glyma.03G162500,Glyma.03G162600,Glyma.03G173100,Glyma.03G173300,Glyma.03G202600,Glyma.03G219000,Glyma.03G239900,Glyma.03G251400,Glyma.03G256700,Glyma.04G036300,Glyma.04G036700,Glyma.04G044900…	Glyma.01G131800,Glyma.01G157900,Glyma.01G206600,Glyma.01G206700,Glyma.02G024800,Glyma.02G059700,Glyma.02G083900,Glyma.02G094500,Glyma.02G161100,Glyma.02G195900,Glyma.02G242900,Glyma.02G264900,Glyma.02G269600,Glyma.03G162500,Glyma.03G162600,Glyma.03G173100,Glyma.03G173300,Glyma.03G202600,Glyma.03G219000,Glyma.03G239900,Glyma.03G251400,Glyma.03G256700,Glyma.04G036300,Glyma.04G036700,Glyma.04G044900…
GO:0046244	salicylic acid catabolic process	biological_process	16/9757	24/34701	2.3710156810495	9.67260271049361e-05	0.00475500401958192	16	Glyma.01G025500,Glyma.02G136000,Glyma.02G210800,Glyma.03G187900,Glyma.03G261600,Glyma.04G227900,Glyma.06G128100,Glyma.06G137000,Glyma.07G048600,Glyma.08G070000,Glyma.10G063000,Glyma.13G042200,Glyma.14G178600,Glyma.16G017500,Glyma.18G273200,Glyma.20G009300	Glyma.01G025500,Glyma.02G136000,Glyma.02G210800,Glyma.03G187900,Glyma.03G261600,Glyma.04G227900,Glyma.06G128100,Glyma.06G137000,Glyma.07G048600,Glyma.08G070000,Glyma.10G063000,Glyma.13G042200,Glyma.14G178600,Glyma.16G017500,Glyma.18G273200,Glyma.20G009300
GO:0005516	calmodulin binding	molecular_function	199/9757	563/34701	1.25710156446408	9.89492739658093e-05	0.00481679425889006	199	Glyma.01G149800,Glyma.01G157500,Glyma.01G166100,Glyma.02G048300,Glyma.02G063802,Glyma.02G063900,Glyma.02G075600,Glyma.02G182200,Glyma.02G204300,Glyma.02G211400,Glyma.02G241400,Glyma.02G291300,Glyma.03G054900,Glyma.03G079500,Glyma.03G120700,Glyma.03G134200,Glyma.03G138000,Glyma.03G157700,Glyma.03G179200,Glyma.03G232400,Glyma.03G232500,Glyma.03G251400,Glyma.03G257000,Glyma.04G002400,Glyma.04G066700…	Glyma.01G149800,Glyma.01G157500,Glyma.01G166100,Glyma.02G048300,Glyma.02G063802,Glyma.02G063900,Glyma.02G075600,Glyma.02G182200,Glyma.02G204300,Glyma.02G211400,Glyma.02G241400,Glyma.02G291300,Glyma.03G054900,Glyma.03G079500,Glyma.03G120700,Glyma.03G134200,Glyma.03G138000,Glyma.03G157700,Glyma.03G179200,Glyma.03G232400,Glyma.03G232500,Glyma.03G251400,Glyma.03G257000,Glyma.04G002400,Glyma.04G066700…
GO:1901698	response to nitrogen compound	biological_process	221/9757	633/34701	1.24169304623682	9.9513481437552e-05	0.00481679425889006	221	Glyma.01G062400,Glyma.01G131800,Glyma.01G157900,Glyma.01G200100,Glyma.01G206600,Glyma.01G206700,Glyma.02G024800,Glyma.02G059700,Glyma.02G083900,Glyma.02G094500,Glyma.02G161100,Glyma.02G195900,Glyma.02G242900,Glyma.02G264900,Glyma.02G269600,Glyma.03G162500,Glyma.03G162600,Glyma.03G173100,Glyma.03G173300,Glyma.03G202600,Glyma.03G219000,Glyma.03G239900,Glyma.03G251400,Glyma.03G256700,Glyma.04G036300…	Glyma.01G062400,Glyma.01G131800,Glyma.01G157900,Glyma.01G200100,Glyma.01G206600,Glyma.01G206700,Glyma.02G024800,Glyma.02G059700,Glyma.02G083900,Glyma.02G094500,Glyma.02G161100,Glyma.02G195900,Glyma.02G242900,Glyma.02G264900,Glyma.02G269600,Glyma.03G162500,Glyma.03G162600,Glyma.03G173100,Glyma.03G173300,Glyma.03G202600,Glyma.03G219000,Glyma.03G239900,Glyma.03G251400,Glyma.03G256700,Glyma.04G036300…
GO:0042537	benzene-containing compound metabolic process	biological_process	36/9757	73/34701	1.75390201063936	9.97863280888245e-05	0.00481679425889006	36	Glyma.01G025500,Glyma.02G014800,Glyma.02G062900,Glyma.02G136000,Glyma.02G210800,Glyma.02G309300,Glyma.03G070600,Glyma.03G181600,Glyma.03G181700,Glyma.03G187900,Glyma.03G258700,Glyma.03G261600,Glyma.04G040300,Glyma.04G227900,Glyma.06G128100,Glyma.06G137000,Glyma.07G048600,Glyma.08G003700,Glyma.08G055900,Glyma.08G070000,Glyma.10G018800,Glyma.10G063000,Glyma.10G209800,Glyma.11G000800,Glyma.12G158600…	Glyma.01G025500,Glyma.02G014800,Glyma.02G062900,Glyma.02G136000,Glyma.02G210800,Glyma.02G309300,Glyma.03G070600,Glyma.03G181600,Glyma.03G181700,Glyma.03G187900,Glyma.03G258700,Glyma.03G261600,Glyma.04G040300,Glyma.04G227900,Glyma.06G128100,Glyma.06G137000,Glyma.07G048600,Glyma.08G003700,Glyma.08G055900,Glyma.08G070000,Glyma.10G018800,Glyma.10G063000,Glyma.10G209800,Glyma.11G000800,Glyma.12G158600…
GO:0055114	oxidation-reduction process	biological_process	244/9757	707/34701	1.22742820263666	0.000103737045538121	0.0049775146460896	244	Glyma.01G002700,Glyma.01G050900,Glyma.01G062000,Glyma.01G062400,Glyma.01G102600,Glyma.01G214300,Glyma.01G230900,Glyma.01G235600,Glyma.01G238000,Glyma.01G238900,Glyma.02G015800,Glyma.02G057400,Glyma.02G094300,Glyma.02G096800,Glyma.02G101300,Glyma.02G120200,Glyma.02G207800,Glyma.02G209500,Glyma.02G227700,Glyma.02G292500,Glyma.02G302800,Glyma.02G308500,Glyma.03G006900,Glyma.03G015000,Glyma.03G066800…	Glyma.01G002700,Glyma.01G050900,Glyma.01G062000,Glyma.01G062400,Glyma.01G102600,Glyma.01G214300,Glyma.01G230900,Glyma.01G235600,Glyma.01G238000,Glyma.01G238900,Glyma.02G015800,Glyma.02G057400,Glyma.02G094300,Glyma.02G096800,Glyma.02G101300,Glyma.02G120200,Glyma.02G207800,Glyma.02G209500,Glyma.02G227700,Glyma.02G292500,Glyma.02G302800,Glyma.02G308500,Glyma.03G006900,Glyma.03G015000,Glyma.03G066800…
GO:0031967	organelle envelope	cellular_component	610/9757	1913/34701	1.134071797261	0.000105359413651973	0.00499553243546308	610	Glyma.01G007200,Glyma.01G007300,Glyma.01G007700,Glyma.01G024000,Glyma.01G067900,Glyma.01G069500,Glyma.01G081900,Glyma.01G089300,Glyma.01G110400,Glyma.01G113000,Glyma.01G114800,Glyma.01G115900,Glyma.01G121700,Glyma.01G134600,Glyma.01G157100,Glyma.01G174000,Glyma.01G178500,Glyma.01G196400,Glyma.01G205400,Glyma.01G213400,Glyma.01G224400,Glyma.01G230900,Glyma.01G241500,Glyma.02G000600,Glyma.02G002000…	Glyma.01G007200,Glyma.01G007300,Glyma.01G007700,Glyma.01G024000,Glyma.01G067900,Glyma.01G069500,Glyma.01G081900,Glyma.01G089300,Glyma.01G110400,Glyma.01G113000,Glyma.01G114800,Glyma.01G115900,Glyma.01G121700,Glyma.01G134600,Glyma.01G157100,Glyma.01G174000,Glyma.01G178500,Glyma.01G196400,Glyma.01G205400,Glyma.01G213400,Glyma.01G224400,Glyma.01G230900,Glyma.01G241500,Glyma.02G000600,Glyma.02G002000…
GO:0031975	envelope	cellular_component	610/9757	1913/34701	1.134071797261	0.000105359413651973	0.00499553243546308	610	Glyma.01G007200,Glyma.01G007300,Glyma.01G007700,Glyma.01G024000,Glyma.01G067900,Glyma.01G069500,Glyma.01G081900,Glyma.01G089300,Glyma.01G110400,Glyma.01G113000,Glyma.01G114800,Glyma.01G115900,Glyma.01G121700,Glyma.01G134600,Glyma.01G157100,Glyma.01G174000,Glyma.01G178500,Glyma.01G196400,Glyma.01G205400,Glyma.01G213400,Glyma.01G224400,Glyma.01G230900,Glyma.01G241500,Glyma.02G000600,Glyma.02G002000…	Glyma.01G007200,Glyma.01G007300,Glyma.01G007700,Glyma.01G024000,Glyma.01G067900,Glyma.01G069500,Glyma.01G081900,Glyma.01G089300,Glyma.01G110400,Glyma.01G113000,Glyma.01G114800,Glyma.01G115900,Glyma.01G121700,Glyma.01G134600,Glyma.01G157100,Glyma.01G174000,Glyma.01G178500,Glyma.01G196400,Glyma.01G205400,Glyma.01G213400,Glyma.01G224400,Glyma.01G230900,Glyma.01G241500,Glyma.02G000600,Glyma.02G002000…
GO:0009812	flavonoid metabolic process	biological_process	83/9757	206/34701	1.43296821500322	0.000107959952407866	0.00508872410967194	83	Glyma.01G091400,Glyma.01G121209,Glyma.01G214200,Glyma.01G228700,Glyma.01G239600,Glyma.02G130400,Glyma.02G136100,Glyma.02G136200,Glyma.02G136300,Glyma.02G158700,Glyma.02G257700,Glyma.02G284300,Glyma.02G307300,Glyma.03G032700,Glyma.03G057100,Glyma.03G152800,Glyma.03G186900,Glyma.03G187000,Glyma.03G256600,Glyma.04G101500,Glyma.04G222400,Glyma.04G227900,Glyma.05G021900,Glyma.05G022100,Glyma.05G147000…	Glyma.01G091400,Glyma.01G121209,Glyma.01G214200,Glyma.01G228700,Glyma.01G239600,Glyma.02G130400,Glyma.02G136100,Glyma.02G136200,Glyma.02G136300,Glyma.02G158700,Glyma.02G257700,Glyma.02G284300,Glyma.02G307300,Glyma.03G032700,Glyma.03G057100,Glyma.03G152800,Glyma.03G186900,Glyma.03G187000,Glyma.03G256600,Glyma.04G101500,Glyma.04G222400,Glyma.04G227900,Glyma.05G021900,Glyma.05G022100,Glyma.05G147000…
GO:0016872	intramolecular lyase activity	molecular_function	15/9757	22/34701	2.42490240107336	0.00010935892751672	0.00512452097187998	15	Glyma.03G154700,Glyma.04G194500,Glyma.04G222400,Glyma.05G180600,Glyma.06G143000,Glyma.08G138200,Glyma.10G292200,Glyma.13G262500,Glyma.14G098100,Glyma.15G242900,Glyma.17G226600,Glyma.19G157000,Glyma.20G241500,Glyma.20G241600,Glyma.20G241700	Glyma.03G154700,Glyma.04G194500,Glyma.04G222400,Glyma.05G180600,Glyma.06G143000,Glyma.08G138200,Glyma.10G292200,Glyma.13G262500,Glyma.14G098100,Glyma.15G242900,Glyma.17G226600,Glyma.19G157000,Glyma.20G241500,Glyma.20G241600,Glyma.20G241700
GO:0031428	box C/D snoRNP complex	cellular_component	10/9757	12/34701	2.96376960131188	0.000112742276553931	0.00525234803503866	10	Glyma.04G200700,Glyma.05G046400,Glyma.06G164800,Glyma.11G114300,Glyma.11G237200,Glyma.12G040200,Glyma.13G101600,Glyma.17G058000,Glyma.17G128400,Glyma.18G020000	Glyma.04G200700,Glyma.05G046400,Glyma.06G164800,Glyma.11G114300,Glyma.11G237200,Glyma.12G040200,Glyma.13G101600,Glyma.17G058000,Glyma.17G128400,Glyma.18G020000
GO:0004674	protein serine/threonine kinase activity	molecular_function	720/9757	2284/34701	1.12114576862236	0.000114008030640211	0.00527758264054662	720	Glyma.01G004800,Glyma.01G007500,Glyma.01G013500,Glyma.01G020100,Glyma.01G022400,Glyma.01G028700,Glyma.01G043100,Glyma.01G044100,Glyma.01G052600,Glyma.01G071700,Glyma.01G087900,Glyma.01G098400,Glyma.01G107850,Glyma.01G107901,Glyma.01G107951,Glyma.01G118350,Glyma.01G118800,Glyma.01G118900,Glyma.01G131500,Glyma.01G132000,Glyma.01G146600,Glyma.01G150700,Glyma.01G161600,Glyma.01G166100,Glyma.01G175000…	Glyma.01G004800,Glyma.01G007500,Glyma.01G013500,Glyma.01G020100,Glyma.01G022400,Glyma.01G028700,Glyma.01G043100,Glyma.01G044100,Glyma.01G052600,Glyma.01G071700,Glyma.01G087900,Glyma.01G098400,Glyma.01G107850,Glyma.01G107901,Glyma.01G107951,Glyma.01G118350,Glyma.01G118800,Glyma.01G118900,Glyma.01G131500,Glyma.01G132000,Glyma.01G146600,Glyma.01G150700,Glyma.01G161600,Glyma.01G166100,Glyma.01G175000…
GO:0009625	response to insect	biological_process	22/9757	38/34701	2.05903993354299	0.000114601195489219	0.00527758264054662	22	Glyma.02G254300,Glyma.03G180600,Glyma.04G209700,Glyma.05G194101,Glyma.06G156300,Glyma.06G230800,Glyma.07G195100,Glyma.07G222500,Glyma.08G002100,Glyma.08G173800,Glyma.08G235600,Glyma.08G256600,Glyma.10G052500,Glyma.13G139500,Glyma.13G181400,Glyma.15G072200,Glyma.15G253500,Glyma.18G030200,Glyma.18G199600,Glyma.18G280900,Glyma.19G181200,Glyma.20G020900	Glyma.02G254300,Glyma.03G180600,Glyma.04G209700,Glyma.05G194101,Glyma.06G156300,Glyma.06G230800,Glyma.07G195100,Glyma.07G222500,Glyma.08G002100,Glyma.08G173800,Glyma.08G235600,Glyma.08G256600,Glyma.10G052500,Glyma.13G139500,Glyma.13G181400,Glyma.15G072200,Glyma.15G253500,Glyma.18G030200,Glyma.18G199600,Glyma.18G280900,Glyma.19G181200,Glyma.20G020900
GO:0008610	lipid biosynthetic process	biological_process	352/9757	1059/34701	1.18214946137312	0.000118921871105848	0.00544526258954949	352	Glyma.01G014200,Glyma.01G021700,Glyma.01G113000,Glyma.01G156700,Glyma.01G191200,Glyma.01G215500,Glyma.01G235600,Glyma.01G240700,Glyma.02G014200,Glyma.02G051600,Glyma.02G081100,Glyma.02G081200,Glyma.02G088200,Glyma.02G106700,Glyma.02G126800,Glyma.02G132200,Glyma.02G159200,Glyma.02G188200,Glyma.02G214900,Glyma.02G218700,Glyma.02G227200,Glyma.02G240200,Glyma.02G249300,Glyma.02G256800,Glyma.02G272200…	Glyma.01G014200,Glyma.01G021700,Glyma.01G113000,Glyma.01G156700,Glyma.01G191200,Glyma.01G215500,Glyma.01G235600,Glyma.01G240700,Glyma.02G014200,Glyma.02G051600,Glyma.02G081100,Glyma.02G081200,Glyma.02G088200,Glyma.02G106700,Glyma.02G126800,Glyma.02G132200,Glyma.02G159200,Glyma.02G188200,Glyma.02G214900,Glyma.02G218700,Glyma.02G227200,Glyma.02G240200,Glyma.02G249300,Glyma.02G256800,Glyma.02G272200…
GO:1901615	organic hydroxy compound metabolic process	biological_process	181/9757	508/34701	1.26718653032469	0.000123461024125415	0.00562098401316449	181	Glyma.01G005100,Glyma.01G025500,Glyma.01G164300,Glyma.01G200466,Glyma.01G200532,Glyma.01G215500,Glyma.02G002000,Glyma.02G051600,Glyma.02G062900,Glyma.02G087800,Glyma.02G132200,Glyma.02G136000,Glyma.02G210800,Glyma.02G240200,Glyma.02G256800,Glyma.02G272200,Glyma.02G272400,Glyma.02G273800,Glyma.02G283400,Glyma.02G308500,Glyma.03G070600,Glyma.03G130900,Glyma.03G165500,Glyma.03G168700,Glyma.03G186900…	Glyma.01G005100,Glyma.01G025500,Glyma.01G164300,Glyma.01G200466,Glyma.01G200532,Glyma.01G215500,Glyma.02G002000,Glyma.02G051600,Glyma.02G062900,Glyma.02G087800,Glyma.02G132200,Glyma.02G136000,Glyma.02G210800,Glyma.02G240200,Glyma.02G256800,Glyma.02G272200,Glyma.02G272400,Glyma.02G273800,Glyma.02G283400,Glyma.02G308500,Glyma.03G070600,Glyma.03G130900,Glyma.03G165500,Glyma.03G168700,Glyma.03G186900…
GO:0015103	inorganic anion transmembrane transporter activity	molecular_function	81/9757	201/34701	1.4332258967538	0.000128712423963284	0.00581518915972767	81	Glyma.01G024000,Glyma.01G041400,Glyma.01G157100,Glyma.01G200100,Glyma.02G003700,Glyma.02G095500,Glyma.04G073000,Glyma.04G082700,Glyma.04G092100,Glyma.04G184000,Glyma.06G015300,Glyma.06G074100,Glyma.06G106100,Glyma.06G106200,Glyma.07G088200,Glyma.07G218800,Glyma.07G218900,Glyma.07G222700,Glyma.07G262500,Glyma.08G040700,Glyma.08G138600,Glyma.08G180400,Glyma.08G204000,Glyma.08G217400,Glyma.08G280300…	Glyma.01G024000,Glyma.01G041400,Glyma.01G157100,Glyma.01G200100,Glyma.02G003700,Glyma.02G095500,Glyma.04G073000,Glyma.04G082700,Glyma.04G092100,Glyma.04G184000,Glyma.06G015300,Glyma.06G074100,Glyma.06G106100,Glyma.06G106200,Glyma.07G088200,Glyma.07G218800,Glyma.07G218900,Glyma.07G222700,Glyma.07G262500,Glyma.08G040700,Glyma.08G138600,Glyma.08G180400,Glyma.08G204000,Glyma.08G217400,Glyma.08G280300…
GO:0019288	isopentenyl diphosphate biosynthetic process, methylerythritol 4-phosphate pathway	biological_process	11/9757	14/34701	2.79441133837977	0.000129178044481658	0.00581518915972767	11	Glyma.05G037500,Glyma.10G247700,Glyma.11G021400,Glyma.11G120900,Glyma.12G046000,Glyma.12G173200,Glyma.13G072700,Glyma.13G326400,Glyma.16G089000,Glyma.17G089600,Glyma.20G046800	Glyma.05G037500,Glyma.10G247700,Glyma.11G021400,Glyma.11G120900,Glyma.12G046000,Glyma.12G173200,Glyma.13G072700,Glyma.13G326400,Glyma.16G089000,Glyma.17G089600,Glyma.20G046800
GO:0070981	L-asparagine biosynthetic process	biological_process	7/9757	7/34701	3.55652352157425	0.000138722881465685	0.00617548027324741	7	Glyma.02G228100,Glyma.11G170300,Glyma.11G171400,Glyma.11G240200,Glyma.14G195000,Glyma.18G017200,Glyma.18G061100	Glyma.02G228100,Glyma.11G170300,Glyma.11G171400,Glyma.11G240200,Glyma.14G195000,Glyma.18G017200,Glyma.18G061100
GO:0070982	L-asparagine metabolic process	biological_process	7/9757	7/34701	3.55652352157425	0.000138722881465685	0.00617548027324741	7	Glyma.02G228100,Glyma.11G170300,Glyma.11G171400,Glyma.11G240200,Glyma.14G195000,Glyma.18G017200,Glyma.18G061100	Glyma.02G228100,Glyma.11G170300,Glyma.11G171400,Glyma.11G240200,Glyma.14G195000,Glyma.18G017200,Glyma.18G061100
GO:0080167	response to karrikin	biological_process	76/9757	187/34701	1.44543201946333	0.000148453746893429	0.0065721539992102	76	Glyma.01G121209,Glyma.01G191200,Glyma.02G024800,Glyma.02G136100,Glyma.02G136200,Glyma.02G136300,Glyma.02G284800,Glyma.02G289000,Glyma.03G019800,Glyma.03G057100,Glyma.03G137900,Glyma.03G199000,Glyma.04G057800,Glyma.04G124800,Glyma.04G190000,Glyma.04G208450,Glyma.04G222400,Glyma.05G102800,Glyma.06G058500,Glyma.06G134600,Glyma.06G143000,Glyma.06G152400,Glyma.06G193800,Glyma.06G313500,Glyma.07G055300…	Glyma.01G121209,Glyma.01G191200,Glyma.02G024800,Glyma.02G136100,Glyma.02G136200,Glyma.02G136300,Glyma.02G284800,Glyma.02G289000,Glyma.03G019800,Glyma.03G057100,Glyma.03G137900,Glyma.03G199000,Glyma.04G057800,Glyma.04G124800,Glyma.04G190000,Glyma.04G208450,Glyma.04G222400,Glyma.05G102800,Glyma.06G058500,Glyma.06G134600,Glyma.06G143000,Glyma.06G152400,Glyma.06G193800,Glyma.06G313500,Glyma.07G055300…
GO:0044444	cytoplasmic part	cellular_component	4017/9757	13758/34701	1.03841801033317	0.000152306071974695	0.00670565139963314	4017	Glyma.01G001600,Glyma.01G002600,Glyma.01G002700,Glyma.01G004200,Glyma.01G004300,Glyma.01G006100,Glyma.01G006400,Glyma.01G006700,Glyma.01G007100,Glyma.01G007200,Glyma.01G007300,Glyma.01G007700,Glyma.01G010200,Glyma.01G010400,Glyma.01G011100,Glyma.01G014200,Glyma.01G016800,Glyma.01G019100,Glyma.01G020200,Glyma.01G022400,Glyma.01G024000,Glyma.01G024600,Glyma.01G024800,Glyma.01G026100,Glyma.01G026200…	Glyma.01G001600,Glyma.01G002600,Glyma.01G002700,Glyma.01G004200,Glyma.01G004300,Glyma.01G006100,Glyma.01G006400,Glyma.01G006700,Glyma.01G007100,Glyma.01G007200,Glyma.01G007300,Glyma.01G007700,Glyma.01G010200,Glyma.01G010400,Glyma.01G011100,Glyma.01G014200,Glyma.01G016800,Glyma.01G019100,Glyma.01G020200,Glyma.01G022400,Glyma.01G024000,Glyma.01G024600,Glyma.01G024800,Glyma.01G026100,Glyma.01G026200…
GO:0008135	translation factor activity, RNA binding	molecular_function	91/9757	232/34701	1.39501569165197	0.000162776829764844	0.00712749036560489	91	Glyma.01G075100,Glyma.01G075300,Glyma.01G075400,Glyma.02G090800,Glyma.02G097300,Glyma.02G205700,Glyma.02G236700,Glyma.03G002400,Glyma.03G150600,Glyma.03G172200,Glyma.03G231500,Glyma.04G080800,Glyma.04G188700,Glyma.05G001200,Glyma.05G011300,Glyma.05G174400,Glyma.05G245100,Glyma.06G053200,Glyma.06G082500,Glyma.06G149200,Glyma.06G170900,Glyma.06G176900,Glyma.06G209700,Glyma.06G269500,Glyma.07G060900…	Glyma.01G075100,Glyma.01G075300,Glyma.01G075400,Glyma.02G090800,Glyma.02G097300,Glyma.02G205700,Glyma.02G236700,Glyma.03G002400,Glyma.03G150600,Glyma.03G172200,Glyma.03G231500,Glyma.04G080800,Glyma.04G188700,Glyma.05G001200,Glyma.05G011300,Glyma.05G174400,Glyma.05G245100,Glyma.06G053200,Glyma.06G082500,Glyma.06G149200,Glyma.06G170900,Glyma.06G176900,Glyma.06G209700,Glyma.06G269500,Glyma.07G060900…
GO:0000479	endonucleolytic cleavage of tricistronic rRNA transcript (SSU-rRNA, 5.8S rRNA, LSU-rRNA)	biological_process	17/9757	27/34701	2.23929258765786	0.000167637913699862	0.0073004489265054	17	Glyma.02G003100,Glyma.04G177200,Glyma.05G004700,Glyma.07G043800,Glyma.09G045000,Glyma.10G005700,Glyma.11G125100,Glyma.12G049700,Glyma.13G167900,Glyma.13G179100,Glyma.13G310600,Glyma.14G154500,Glyma.15G147700,Glyma.15G267100,Glyma.16G012200,Glyma.17G012200,Glyma.17G115500	Glyma.02G003100,Glyma.04G177200,Glyma.05G004700,Glyma.07G043800,Glyma.09G045000,Glyma.10G005700,Glyma.11G125100,Glyma.12G049700,Glyma.13G167900,Glyma.13G179100,Glyma.13G310600,Glyma.14G154500,Glyma.15G147700,Glyma.15G267100,Glyma.16G012200,Glyma.17G012200,Glyma.17G115500
GO:0030150	protein import into mitochondrial matrix	biological_process	20/9757	34/34701	2.09207265974956	0.000173142038712333	0.00749939003352392	20	Glyma.01G007700,Glyma.02G080100,Glyma.02G299400,Glyma.04G107400,Glyma.05G241100,Glyma.08G048100,Glyma.08G322000,Glyma.08G328500,Glyma.10G040200,Glyma.10G161100,Glyma.13G126900,Glyma.13G347400,Glyma.14G014300,Glyma.15G026600,Glyma.16G078500,Glyma.16G164700,Glyma.18G090400,Glyma.20G017300,Glyma.20G215800,Glyma.20G223900	Glyma.01G007700,Glyma.02G080100,Glyma.02G299400,Glyma.04G107400,Glyma.05G241100,Glyma.08G048100,Glyma.08G322000,Glyma.08G328500,Glyma.10G040200,Glyma.10G161100,Glyma.13G126900,Glyma.13G347400,Glyma.14G014300,Glyma.15G026600,Glyma.16G078500,Glyma.16G164700,Glyma.18G090400,Glyma.20G017300,Glyma.20G215800,Glyma.20G223900
GO:0004672	protein kinase activity	molecular_function	783/9757	2505/34701	1.11167980734237	0.000175899557930848	0.00757786643924669	783	Glyma.01G004800,Glyma.01G007500,Glyma.01G013500,Glyma.01G020100,Glyma.01G022400,Glyma.01G028700,Glyma.01G043100,Glyma.01G044100,Glyma.01G052600,Glyma.01G071700,Glyma.01G087900,Glyma.01G098400,Glyma.01G107850,Glyma.01G107901,Glyma.01G107951,Glyma.01G118350,Glyma.01G118800,Glyma.01G118900,Glyma.01G125800,Glyma.01G131500,Glyma.01G132000,Glyma.01G133300,Glyma.01G146600,Glyma.01G150700,Glyma.01G161600…	Glyma.01G004800,Glyma.01G007500,Glyma.01G013500,Glyma.01G020100,Glyma.01G022400,Glyma.01G028700,Glyma.01G043100,Glyma.01G044100,Glyma.01G052600,Glyma.01G071700,Glyma.01G087900,Glyma.01G098400,Glyma.01G107850,Glyma.01G107901,Glyma.01G107951,Glyma.01G118350,Glyma.01G118800,Glyma.01G118900,Glyma.01G125800,Glyma.01G131500,Glyma.01G132000,Glyma.01G133300,Glyma.01G146600,Glyma.01G150700,Glyma.01G161600…
GO:0010501	RNA secondary structure unwinding	biological_process	50/9757	113/34701	1.5736829741479	0.000177475405911287	0.00760486859661574	50	Glyma.01G010400,Glyma.02G281200,Glyma.02G290500,Glyma.03G001200,Glyma.03G014900,Glyma.03G226600,Glyma.04G067600,Glyma.04G145400,Glyma.04G252100,Glyma.05G005500,Glyma.05G014800,Glyma.05G058500,Glyma.05G155100,Glyma.06G110400,Glyma.06G209400,Glyma.07G056600,Glyma.07G074800,Glyma.08G012400,Glyma.08G113000,Glyma.08G165600,Glyma.08G303000,Glyma.08G313100,Glyma.09G031100,Glyma.09G072400,Glyma.09G210700…	Glyma.01G010400,Glyma.02G281200,Glyma.02G290500,Glyma.03G001200,Glyma.03G014900,Glyma.03G226600,Glyma.04G067600,Glyma.04G145400,Glyma.04G252100,Glyma.05G005500,Glyma.05G014800,Glyma.05G058500,Glyma.05G155100,Glyma.06G110400,Glyma.06G209400,Glyma.07G056600,Glyma.07G074800,Glyma.08G012400,Glyma.08G113000,Glyma.08G165600,Glyma.08G303000,Glyma.08G313100,Glyma.09G031100,Glyma.09G072400,Glyma.09G210700…
GO:0016709	oxidoreductase activity, acting on paired donors, with incorporation or reduction of molecular oxygen, NAD(P)H as one donor, and incorporation of one atom of oxygen	molecular_function	108/9757	284/34701	1.35248077580993	0.000180853377377166	0.00770839421767676	108	Glyma.01G061100,Glyma.01G135200,Glyma.01G179400,Glyma.01G179600,Glyma.01G181900,Glyma.02G051600,Glyma.02G119600,Glyma.02G132200,Glyma.02G156000,Glyma.02G236500,Glyma.03G021200,Glyma.03G029900,Glyma.03G030600,Glyma.03G030800,Glyma.03G030900,Glyma.03G119500,Glyma.03G142000,Glyma.03G142100,Glyma.03G143700,Glyma.05G021900,Glyma.05G022100,Glyma.05G023800,Glyma.05G042500,Glyma.05G042800,Glyma.05G147100…	Glyma.01G061100,Glyma.01G135200,Glyma.01G179400,Glyma.01G179600,Glyma.01G181900,Glyma.02G051600,Glyma.02G119600,Glyma.02G132200,Glyma.02G156000,Glyma.02G236500,Glyma.03G021200,Glyma.03G029900,Glyma.03G030600,Glyma.03G030800,Glyma.03G030900,Glyma.03G119500,Glyma.03G142000,Glyma.03G142100,Glyma.03G143700,Glyma.05G021900,Glyma.05G022100,Glyma.05G023800,Glyma.05G042500,Glyma.05G042800,Glyma.05G147100…
GO:0009696	salicylic acid metabolic process	biological_process	22/9757	39/34701	2.00624403781112	0.000193264480805492	0.00819380044811856	22	Glyma.01G025500,Glyma.02G062900,Glyma.02G136000,Glyma.02G210800,Glyma.03G070600,Glyma.03G187900,Glyma.03G261600,Glyma.04G040300,Glyma.04G227900,Glyma.06G128100,Glyma.06G137000,Glyma.07G048600,Glyma.08G003700,Glyma.08G055900,Glyma.08G070000,Glyma.10G018800,Glyma.10G063000,Glyma.13G042200,Glyma.14G178600,Glyma.16G017500,Glyma.18G273200,Glyma.20G009300	Glyma.01G025500,Glyma.02G062900,Glyma.02G136000,Glyma.02G210800,Glyma.03G070600,Glyma.03G187900,Glyma.03G261600,Glyma.04G040300,Glyma.04G227900,Glyma.06G128100,Glyma.06G137000,Glyma.07G048600,Glyma.08G003700,Glyma.08G055900,Glyma.08G070000,Glyma.10G018800,Glyma.10G063000,Glyma.13G042200,Glyma.14G178600,Glyma.16G017500,Glyma.18G273200,Glyma.20G009300
GO:0005744	TIM23 mitochondrial import inner membrane translocase complex	cellular_component	16/9757	25/34701	2.27617505380752	0.000198452384625298	0.00836946820001323	16	Glyma.01G007700,Glyma.02G080100,Glyma.02G299400,Glyma.04G107400,Glyma.08G322000,Glyma.08G328500,Glyma.10G161100,Glyma.13G347400,Glyma.14G014300,Glyma.15G026600,Glyma.16G078500,Glyma.16G164700,Glyma.18G090400,Glyma.20G017300,Glyma.20G215800,Glyma.20G223900	Glyma.01G007700,Glyma.02G080100,Glyma.02G299400,Glyma.04G107400,Glyma.08G322000,Glyma.08G328500,Glyma.10G161100,Glyma.13G347400,Glyma.14G014300,Glyma.15G026600,Glyma.16G078500,Glyma.16G164700,Glyma.18G090400,Glyma.20G017300,Glyma.20G215800,Glyma.20G223900
GO:0019203	carbohydrate phosphatase activity	molecular_function	26/9757	49/34701	1.88713492981491	0.000202208696506	0.0084832370947779	26	Glyma.01G202000,Glyma.02G086200,Glyma.02G228700,Glyma.04G119700,Glyma.05G179800,Glyma.06G318400,Glyma.07G142700,Glyma.07G172000,Glyma.08G067500,Glyma.08G182300,Glyma.09G011100,Glyma.09G231400,Glyma.10G086600,Glyma.10G225400,Glyma.11G040800,Glyma.11G040900,Glyma.11G169700,Glyma.11G239300,Glyma.12G005200,Glyma.13G088300,Glyma.14G171700,Glyma.16G168000,Glyma.18G018100,Glyma.18G060600,Glyma.18G193600…	Glyma.01G202000,Glyma.02G086200,Glyma.02G228700,Glyma.04G119700,Glyma.05G179800,Glyma.06G318400,Glyma.07G142700,Glyma.07G172000,Glyma.08G067500,Glyma.08G182300,Glyma.09G011100,Glyma.09G231400,Glyma.10G086600,Glyma.10G225400,Glyma.11G040800,Glyma.11G040900,Glyma.11G169700,Glyma.11G239300,Glyma.12G005200,Glyma.13G088300,Glyma.14G171700,Glyma.16G168000,Glyma.18G018100,Glyma.18G060600,Glyma.18G193600…
GO:1901363	heterocyclic compound binding	molecular_function	4236/9757	14545/34701	1.03578093072455	0.000210901042649203	0.00880182320181283	4236	Glyma.01G002600,Glyma.01G004800,Glyma.01G005000,Glyma.01G006100,Glyma.01G006400,Glyma.01G006500,Glyma.01G007200,Glyma.01G007300,Glyma.01G007500,Glyma.01G008200,Glyma.01G008500,Glyma.01G010200,Glyma.01G010400,Glyma.01G010500,Glyma.01G010700,Glyma.01G011300,Glyma.01G011700,Glyma.01G013500,Glyma.01G014600,Glyma.01G016500,Glyma.01G016900,Glyma.01G020100,Glyma.01G021200,Glyma.01G022400,Glyma.01G022500…	Glyma.01G002600,Glyma.01G004800,Glyma.01G005000,Glyma.01G006100,Glyma.01G006400,Glyma.01G006500,Glyma.01G007200,Glyma.01G007300,Glyma.01G007500,Glyma.01G008200,Glyma.01G008500,Glyma.01G010200,Glyma.01G010400,Glyma.01G010500,Glyma.01G010700,Glyma.01G011300,Glyma.01G011700,Glyma.01G013500,Glyma.01G014600,Glyma.01G016500,Glyma.01G016900,Glyma.01G020100,Glyma.01G021200,Glyma.01G022400,Glyma.01G022500…
GO:0090079	translation regulator activity, nucleic acid binding	molecular_function	91/9757	234/34701	1.38309248061221	0.000230715421229655	0.00957887393944676	91	Glyma.01G075100,Glyma.01G075300,Glyma.01G075400,Glyma.02G090800,Glyma.02G097300,Glyma.02G205700,Glyma.02G236700,Glyma.03G002400,Glyma.03G150600,Glyma.03G172200,Glyma.03G231500,Glyma.04G080800,Glyma.04G188700,Glyma.05G001200,Glyma.05G011300,Glyma.05G174400,Glyma.05G245100,Glyma.06G053200,Glyma.06G082500,Glyma.06G149200,Glyma.06G170900,Glyma.06G176900,Glyma.06G209700,Glyma.06G269500,Glyma.07G060900…	Glyma.01G075100,Glyma.01G075300,Glyma.01G075400,Glyma.02G090800,Glyma.02G097300,Glyma.02G205700,Glyma.02G236700,Glyma.03G002400,Glyma.03G150600,Glyma.03G172200,Glyma.03G231500,Glyma.04G080800,Glyma.04G188700,Glyma.05G001200,Glyma.05G011300,Glyma.05G174400,Glyma.05G245100,Glyma.06G053200,Glyma.06G082500,Glyma.06G149200,Glyma.06G170900,Glyma.06G176900,Glyma.06G209700,Glyma.06G269500,Glyma.07G060900…
GO:0005886	plasma membrane	cellular_component	1766/9757	5887/34701	1.06689664329882	0.000241209175981361	0.00995611582044724	1766	Glyma.01G002600,Glyma.01G005000,Glyma.01G007500,Glyma.01G010500,Glyma.01G010700,Glyma.01G012100,Glyma.01G013500,Glyma.01G018800,Glyma.01G019500,Glyma.01G019800,Glyma.01G020200,Glyma.01G022400,Glyma.01G022700,Glyma.01G028700,Glyma.01G032500,Glyma.01G033700,Glyma.01G033900,Glyma.01G036900,Glyma.01G037200,Glyma.01G040600,Glyma.01G040700,Glyma.01G041200,Glyma.01G041400,Glyma.01G042100,Glyma.01G044100…	Glyma.01G002600,Glyma.01G005000,Glyma.01G007500,Glyma.01G010500,Glyma.01G010700,Glyma.01G012100,Glyma.01G013500,Glyma.01G018800,Glyma.01G019500,Glyma.01G019800,Glyma.01G020200,Glyma.01G022400,Glyma.01G022700,Glyma.01G028700,Glyma.01G032500,Glyma.01G033700,Glyma.01G033900,Glyma.01G036900,Glyma.01G037200,Glyma.01G040600,Glyma.01G040700,Glyma.01G041200,Glyma.01G041400,Glyma.01G042100,Glyma.01G044100…
GO:0031407	oxylipin metabolic process	biological_process	46/9757	103/34701	1.58835031060598	0.000243529102808893	0.00995611582044724	46	Glyma.01G235600,Glyma.03G237300,Glyma.03G264300,Glyma.04G035000,Glyma.04G105500,Glyma.04G105900,Glyma.04G194200,Glyma.06G016900,Glyma.06G037900,Glyma.06G171900,Glyma.07G006900,Glyma.07G007000,Glyma.07G030000,Glyma.07G034800,Glyma.07G039900,Glyma.08G102900,Glyma.08G189200,Glyma.08G189600,Glyma.09G113650,Glyma.11G122700,Glyma.11G130200,Glyma.11G197500,Glyma.12G054700,Glyma.12G191400,Glyma.13G030300…	Glyma.01G235600,Glyma.03G237300,Glyma.03G264300,Glyma.04G035000,Glyma.04G105500,Glyma.04G105900,Glyma.04G194200,Glyma.06G016900,Glyma.06G037900,Glyma.06G171900,Glyma.07G006900,Glyma.07G007000,Glyma.07G030000,Glyma.07G034800,Glyma.07G039900,Glyma.08G102900,Glyma.08G189200,Glyma.08G189600,Glyma.09G113650,Glyma.11G122700,Glyma.11G130200,Glyma.11G197500,Glyma.12G054700,Glyma.12G191400,Glyma.13G030300…
GO:0031408	oxylipin biosynthetic process	biological_process	46/9757	103/34701	1.58835031060598	0.000243529102808893	0.00995611582044724	46	Glyma.01G235600,Glyma.03G237300,Glyma.03G264300,Glyma.04G035000,Glyma.04G105500,Glyma.04G105900,Glyma.04G194200,Glyma.06G016900,Glyma.06G037900,Glyma.06G171900,Glyma.07G006900,Glyma.07G007000,Glyma.07G030000,Glyma.07G034800,Glyma.07G039900,Glyma.08G102900,Glyma.08G189200,Glyma.08G189600,Glyma.09G113650,Glyma.11G122700,Glyma.11G130200,Glyma.11G197500,Glyma.12G054700,Glyma.12G191400,Glyma.13G030300…	Glyma.01G235600,Glyma.03G237300,Glyma.03G264300,Glyma.04G035000,Glyma.04G105500,Glyma.04G105900,Glyma.04G194200,Glyma.06G016900,Glyma.06G037900,Glyma.06G171900,Glyma.07G006900,Glyma.07G007000,Glyma.07G030000,Glyma.07G034800,Glyma.07G039900,Glyma.08G102900,Glyma.08G189200,Glyma.08G189600,Glyma.09G113650,Glyma.11G122700,Glyma.11G130200,Glyma.11G197500,Glyma.12G054700,Glyma.12G191400,Glyma.13G030300…
GO:0071428	rRNA-containing ribonucleoprotein complex export from nucleus	biological_process	18/9757	30/34701	2.13391411294455	0.000258948141432023	0.0105327485141868	18	Glyma.02G230100,Glyma.07G043800,Glyma.09G158100,Glyma.10G055200,Glyma.11G090900,Glyma.11G213900,Glyma.11G244500,Glyma.12G018500,Glyma.13G142300,Glyma.13G167900,Glyma.14G196400,Glyma.15G267100,Glyma.16G012200,Glyma.16G208600,Glyma.17G115500,Glyma.18G028233,Glyma.18G042700,Glyma.20G215000	Glyma.02G230100,Glyma.07G043800,Glyma.09G158100,Glyma.10G055200,Glyma.11G090900,Glyma.11G213900,Glyma.11G244500,Glyma.12G018500,Glyma.13G142300,Glyma.13G167900,Glyma.14G196400,Glyma.15G267100,Glyma.16G012200,Glyma.16G208600,Glyma.17G115500,Glyma.18G028233,Glyma.18G042700,Glyma.20G215000
GO:0016851	magnesium chelatase activity	molecular_function	8/9757	9/34701	3.16135424139934	0.000263224807117496	0.0105461018971625	8	Glyma.01G226700,Glyma.03G137000,Glyma.10G097800,Glyma.11G016000,Glyma.13G171800,Glyma.13G232500,Glyma.15G080200,Glyma.19G139300	Glyma.01G226700,Glyma.03G137000,Glyma.10G097800,Glyma.11G016000,Glyma.13G171800,Glyma.13G232500,Glyma.15G080200,Glyma.19G139300
GO:0051002	ligase activity, forming nitrogen-metal bonds	molecular_function	8/9757	9/34701	3.16135424139934	0.000263224807117496	0.0105461018971625	8	Glyma.01G226700,Glyma.03G137000,Glyma.10G097800,Glyma.11G016000,Glyma.13G171800,Glyma.13G232500,Glyma.15G080200,Glyma.19G139300	Glyma.01G226700,Glyma.03G137000,Glyma.10G097800,Glyma.11G016000,Glyma.13G171800,Glyma.13G232500,Glyma.15G080200,Glyma.19G139300
GO:0051003	ligase activity, forming nitrogen-metal bonds, forming coordination complexes	molecular_function	8/9757	9/34701	3.16135424139934	0.000263224807117496	0.0105461018971625	8	Glyma.01G226700,Glyma.03G137000,Glyma.10G097800,Glyma.11G016000,Glyma.13G171800,Glyma.13G232500,Glyma.15G080200,Glyma.19G139300	Glyma.01G226700,Glyma.03G137000,Glyma.10G097800,Glyma.11G016000,Glyma.13G171800,Glyma.13G232500,Glyma.15G080200,Glyma.19G139300
GO:0019904	protein domain specific binding	molecular_function	48/9757	109/34701	1.56617549573912	0.000271190977695901	0.0108112104690411	48	Glyma.01G058000,Glyma.01G129000,Glyma.01G129100,Glyma.01G214300,Glyma.02G003600,Glyma.02G043200,Glyma.02G160500,Glyma.03G040900,Glyma.03G041000,Glyma.03G060300,Glyma.03G196900,Glyma.03G261500,Glyma.04G215800,Glyma.05G022900,Glyma.05G051300,Glyma.06G150300,Glyma.07G049000,Glyma.07G220200,Glyma.08G312400,Glyma.09G140300,Glyma.09G154700,Glyma.09G279000,Glyma.10G161900,Glyma.10G177200,Glyma.11G097200…	Glyma.01G058000,Glyma.01G129000,Glyma.01G129100,Glyma.01G214300,Glyma.02G003600,Glyma.02G043200,Glyma.02G160500,Glyma.03G040900,Glyma.03G041000,Glyma.03G060300,Glyma.03G196900,Glyma.03G261500,Glyma.04G215800,Glyma.05G022900,Glyma.05G051300,Glyma.06G150300,Glyma.07G049000,Glyma.07G220200,Glyma.08G312400,Glyma.09G140300,Glyma.09G154700,Glyma.09G279000,Glyma.10G161900,Glyma.10G177200,Glyma.11G097200…
GO:0016638	oxidoreductase activity, acting on the CH-NH2 group of donors	molecular_function	36/9757	76/34701	1.68466903653517	0.000277474408111655	0.0110069427336569	36	Glyma.01G062400,Glyma.01G204600,Glyma.02G072200,Glyma.02G268000,Glyma.02G268200,Glyma.02G268400,Glyma.02G268500,Glyma.03G128300,Glyma.04G236900,Glyma.04G245900,Glyma.05G007600,Glyma.05G066200,Glyma.06G095500,Glyma.06G117200,Glyma.06G127400,Glyma.07G012500,Glyma.07G264200,Glyma.08G050400,Glyma.08G282800,Glyma.09G145001,Glyma.10G090600,Glyma.14G048900,Glyma.14G049500,Glyma.14G094700,Glyma.14G162300…	Glyma.01G062400,Glyma.01G204600,Glyma.02G072200,Glyma.02G268000,Glyma.02G268200,Glyma.02G268400,Glyma.02G268500,Glyma.03G128300,Glyma.04G236900,Glyma.04G245900,Glyma.05G007600,Glyma.05G066200,Glyma.06G095500,Glyma.06G117200,Glyma.06G127400,Glyma.07G012500,Glyma.07G264200,Glyma.08G050400,Glyma.08G282800,Glyma.09G145001,Glyma.10G090600,Glyma.14G048900,Glyma.14G049500,Glyma.14G094700,Glyma.14G162300…
GO:0043168	anion binding	molecular_function	2084/9757	6997/34701	1.05928183778201	0.000288230629957753	0.0113773006790713	2084	Glyma.01G004800,Glyma.01G006100,Glyma.01G006400,Glyma.01G007200,Glyma.01G007300,Glyma.01G007500,Glyma.01G008200,Glyma.01G010200,Glyma.01G010400,Glyma.01G010500,Glyma.01G010700,Glyma.01G013500,Glyma.01G016500,Glyma.01G018800,Glyma.01G020100,Glyma.01G021200,Glyma.01G022400,Glyma.01G024800,Glyma.01G028700,Glyma.01G028900,Glyma.01G032500,Glyma.01G039000,Glyma.01G040900,Glyma.01G043100,Glyma.01G043600…	Glyma.01G004800,Glyma.01G006100,Glyma.01G006400,Glyma.01G007200,Glyma.01G007300,Glyma.01G007500,Glyma.01G008200,Glyma.01G010200,Glyma.01G010400,Glyma.01G010500,Glyma.01G010700,Glyma.01G013500,Glyma.01G016500,Glyma.01G018800,Glyma.01G020100,Glyma.01G021200,Glyma.01G022400,Glyma.01G024800,Glyma.01G028700,Glyma.01G028900,Glyma.01G032500,Glyma.01G039000,Glyma.01G040900,Glyma.01G043100,Glyma.01G043600…
GO:0097159	organic cyclic compound binding	molecular_function	4237/9757	14561/34701	1.03488703804066	0.000289752453567882	0.0113813059335267	4237	Glyma.01G002600,Glyma.01G004800,Glyma.01G005000,Glyma.01G006100,Glyma.01G006400,Glyma.01G006500,Glyma.01G007200,Glyma.01G007300,Glyma.01G007500,Glyma.01G008200,Glyma.01G008500,Glyma.01G010200,Glyma.01G010400,Glyma.01G010500,Glyma.01G010700,Glyma.01G011300,Glyma.01G011700,Glyma.01G013500,Glyma.01G014600,Glyma.01G016500,Glyma.01G016900,Glyma.01G020100,Glyma.01G021200,Glyma.01G022400,Glyma.01G022500…	Glyma.01G002600,Glyma.01G004800,Glyma.01G005000,Glyma.01G006100,Glyma.01G006400,Glyma.01G006500,Glyma.01G007200,Glyma.01G007300,Glyma.01G007500,Glyma.01G008200,Glyma.01G008500,Glyma.01G010200,Glyma.01G010400,Glyma.01G010500,Glyma.01G010700,Glyma.01G011300,Glyma.01G011700,Glyma.01G013500,Glyma.01G014600,Glyma.01G016500,Glyma.01G016900,Glyma.01G020100,Glyma.01G021200,Glyma.01G022400,Glyma.01G022500…
GO:0009862	systemic acquired resistance, salicylic acid mediated signaling pathway	biological_process	20/9757	35/34701	2.03229915518529	0.000297472097976913	0.0115710869955777	20	Glyma.02G063500,Glyma.02G063600,Glyma.04G209700,Glyma.04G223300,Glyma.04G254800,Glyma.05G194101,Glyma.06G107300,Glyma.06G142000,Glyma.06G156300,Glyma.08G002100,Glyma.09G274000,Glyma.12G173200,Glyma.13G267700,Glyma.13G326400,Glyma.14G185800,Glyma.14G186000,Glyma.16G145100,Glyma.16G145200,Glyma.16G219800,Glyma.18G213200	Glyma.02G063500,Glyma.02G063600,Glyma.04G209700,Glyma.04G223300,Glyma.04G254800,Glyma.05G194101,Glyma.06G107300,Glyma.06G142000,Glyma.06G156300,Glyma.08G002100,Glyma.09G274000,Glyma.12G173200,Glyma.13G267700,Glyma.13G326400,Glyma.14G185800,Glyma.14G186000,Glyma.16G145100,Glyma.16G145200,Glyma.16G219800,Glyma.18G213200
GO:0031167	rRNA methylation	biological_process	20/9757	35/34701	2.03229915518529	0.000297472097976913	0.0115710869955777	20	Glyma.02G301000,Glyma.04G054300,Glyma.04G200700,Glyma.06G054600,Glyma.06G164800,Glyma.08G033500,Glyma.08G287600,Glyma.08G332000,Glyma.10G218300,Glyma.11G099000,Glyma.11G116800,Glyma.11G237200,Glyma.12G025100,Glyma.12G042600,Glyma.13G099200,Glyma.17G012200,Glyma.17G060900,Glyma.17G148200,Glyma.18G020000,Glyma.18G075000	Glyma.02G301000,Glyma.04G054300,Glyma.04G200700,Glyma.06G054600,Glyma.06G164800,Glyma.08G033500,Glyma.08G287600,Glyma.08G332000,Glyma.10G218300,Glyma.11G099000,Glyma.11G116800,Glyma.11G237200,Glyma.12G025100,Glyma.12G042600,Glyma.13G099200,Glyma.17G012200,Glyma.17G060900,Glyma.17G148200,Glyma.18G020000,Glyma.18G075000
GO:0016702	oxidoreductase activity, acting on single donors with incorporation of molecular oxygen, incorporation of two atoms of oxygen	molecular_function	46/9757	104/34701	1.57307771146554	0.000318683025018918	0.012336266084428	46	Glyma.01G154900,Glyma.03G237300,Glyma.03G264300,Glyma.04G105500,Glyma.04G105900,Glyma.06G085800,Glyma.07G006900,Glyma.07G007000,Glyma.07G034800,Glyma.07G039900,Glyma.08G096200,Glyma.08G102900,Glyma.08G176300,Glyma.08G189200,Glyma.08G189600,Glyma.09G113650,Glyma.09G156900,Glyma.10G244300,Glyma.11G130200,Glyma.11G161947,Glyma.11G197500,Glyma.12G054700,Glyma.12G158600,Glyma.12G236650,Glyma.12G236700…	Glyma.01G154900,Glyma.03G237300,Glyma.03G264300,Glyma.04G105500,Glyma.04G105900,Glyma.06G085800,Glyma.07G006900,Glyma.07G007000,Glyma.07G034800,Glyma.07G039900,Glyma.08G096200,Glyma.08G102900,Glyma.08G176300,Glyma.08G189200,Glyma.08G189600,Glyma.09G113650,Glyma.09G156900,Glyma.10G244300,Glyma.11G130200,Glyma.11G161947,Glyma.11G197500,Glyma.12G054700,Glyma.12G158600,Glyma.12G236650,Glyma.12G236700…
GO:0080143	regulation of amino acid export	biological_process	9/9757	11/34701	2.90988288128803	0.000336704540712421	0.0128253493170961	9	Glyma.04G058800,Glyma.06G059500,Glyma.08G254800,Glyma.13G093500,Glyma.14G105200,Glyma.17G066900,Glyma.17G220900,Glyma.18G277600,Glyma.18G277800	Glyma.04G058800,Glyma.06G059500,Glyma.08G254800,Glyma.13G093500,Glyma.14G105200,Glyma.17G066900,Glyma.17G220900,Glyma.18G277600,Glyma.18G277800
GO:1903789	regulation of amino acid transmembrane transport	biological_process	9/9757	11/34701	2.90988288128803	0.000336704540712421	0.0128253493170961	9	Glyma.04G058800,Glyma.06G059500,Glyma.08G254800,Glyma.13G093500,Glyma.14G105200,Glyma.17G066900,Glyma.17G220900,Glyma.18G277600,Glyma.18G277800	Glyma.04G058800,Glyma.06G059500,Glyma.08G254800,Glyma.13G093500,Glyma.14G105200,Glyma.17G066900,Glyma.17G220900,Glyma.18G277600,Glyma.18G277800
GO:0000447	endonucleolytic cleavage in ITS1 to separate SSU-rRNA from 5.8S rRNA and LSU-rRNA from tricistronic rRNA transcript (SSU-rRNA, 5.8S rRNA, LSU-rRNA)	biological_process	12/9757	17/34701	2.51048719169947	0.000337719793573853	0.0128253493170961	12	Glyma.02G003100,Glyma.07G043800,Glyma.09G045000,Glyma.10G005700,Glyma.13G167900,Glyma.13G310600,Glyma.14G154500,Glyma.15G147700,Glyma.15G267100,Glyma.16G012200,Glyma.17G012200,Glyma.17G115500	Glyma.02G003100,Glyma.07G043800,Glyma.09G045000,Glyma.10G005700,Glyma.13G167900,Glyma.13G310600,Glyma.14G154500,Glyma.15G147700,Glyma.15G267100,Glyma.16G012200,Glyma.17G012200,Glyma.17G115500
GO:0008266	poly(U) RNA binding	molecular_function	12/9757	17/34701	2.51048719169947	0.000337719793573853	0.0128253493170961	12	Glyma.02G051400,Glyma.02G147300,Glyma.03G110100,Glyma.04G027100,Glyma.05G002500,Glyma.07G114900,Glyma.08G274400,Glyma.09G205500,Glyma.10G026600,Glyma.10G281400,Glyma.18G150000,Glyma.20G107800	Glyma.02G051400,Glyma.02G147300,Glyma.03G110100,Glyma.04G027100,Glyma.05G002500,Glyma.07G114900,Glyma.08G274400,Glyma.09G205500,Glyma.10G026600,Glyma.10G281400,Glyma.18G150000,Glyma.20G107800
GO:0042549	photosystem II stabilization	biological_process	10/9757	13/34701	2.73578732428789	0.000364485959106554	0.0137765376901925	10	Glyma.01G180800,Glyma.02G061100,Glyma.02G141700,Glyma.03G002200,Glyma.03G159100,Glyma.10G032200,Glyma.11G061300,Glyma.16G143600,Glyma.16G220200,Glyma.19G161400	Glyma.01G180800,Glyma.02G061100,Glyma.02G141700,Glyma.03G002200,Glyma.03G159100,Glyma.10G032200,Glyma.11G061300,Glyma.16G143600,Glyma.16G220200,Glyma.19G161400
GO:0140102	catalytic activity, acting on a rRNA	molecular_function	21/9757	38/34701	1.96544720929104	0.000394665437366559	0.0147778231290572	21	Glyma.01G170100,Glyma.01G240300,Glyma.02G301000,Glyma.04G200700,Glyma.06G164800,Glyma.06G315500,Glyma.06G316500,Glyma.08G033500,Glyma.08G287600,Glyma.08G332000,Glyma.11G073200,Glyma.11G099000,Glyma.11G116800,Glyma.11G237200,Glyma.12G025100,Glyma.12G042600,Glyma.13G099200,Glyma.17G060900,Glyma.17G148200,Glyma.18G020000,Glyma.18G075000	Glyma.01G170100,Glyma.01G240300,Glyma.02G301000,Glyma.04G200700,Glyma.06G164800,Glyma.06G315500,Glyma.06G316500,Glyma.08G033500,Glyma.08G287600,Glyma.08G332000,Glyma.11G073200,Glyma.11G099000,Glyma.11G116800,Glyma.11G237200,Glyma.12G025100,Glyma.12G042600,Glyma.13G099200,Glyma.17G060900,Glyma.17G148200,Glyma.18G020000,Glyma.18G075000
GO:1902456	regulation of stomatal opening	biological_process	21/9757	38/34701	1.96544720929104	0.000394665437366559	0.0147778231290572	21	Glyma.01G186900,Glyma.05G054000,Glyma.05G054100,Glyma.06G074300,Glyma.06G299100,Glyma.06G307600,Glyma.07G178600,Glyma.11G055100,Glyma.11G139300,Glyma.11G192900,Glyma.12G062900,Glyma.12G097200,Glyma.12G106600,Glyma.12G200200,Glyma.13G302100,Glyma.13G336300,Glyma.17G136350,Glyma.17G136400,Glyma.17G136500,Glyma.17G173000,Glyma.20G009600	Glyma.01G186900,Glyma.05G054000,Glyma.05G054100,Glyma.06G074300,Glyma.06G299100,Glyma.06G307600,Glyma.07G178600,Glyma.11G055100,Glyma.11G139300,Glyma.11G192900,Glyma.12G062900,Glyma.12G097200,Glyma.12G106600,Glyma.12G200200,Glyma.13G302100,Glyma.13G336300,Glyma.17G136350,Glyma.17G136400,Glyma.17G136500,Glyma.17G173000,Glyma.20G009600
GO:0008509	anion transmembrane transporter activity	molecular_function	222/9757	650/34701	1.21468957198382	0.00039910039754909	0.0148743790026086	222	Glyma.01G024000,Glyma.01G041400,Glyma.01G042100,Glyma.01G157100,Glyma.01G161100,Glyma.01G200100,Glyma.02G003700,Glyma.02G022200,Glyma.02G095500,Glyma.02G097700,Glyma.02G179100,Glyma.02G209400,Glyma.02G211700,Glyma.02G260100,Glyma.02G260300,Glyma.02G289000,Glyma.03G014000,Glyma.03G059200,Glyma.03G070700,Glyma.03G083600,Glyma.03G133200,Glyma.03G152700,Glyma.03G172900,Glyma.03G205700,Glyma.03G227500…	Glyma.01G024000,Glyma.01G041400,Glyma.01G042100,Glyma.01G157100,Glyma.01G161100,Glyma.01G200100,Glyma.02G003700,Glyma.02G022200,Glyma.02G095500,Glyma.02G097700,Glyma.02G179100,Glyma.02G209400,Glyma.02G211700,Glyma.02G260100,Glyma.02G260300,Glyma.02G289000,Glyma.03G014000,Glyma.03G059200,Glyma.03G070700,Glyma.03G083600,Glyma.03G133200,Glyma.03G152700,Glyma.03G172900,Glyma.03G205700,Glyma.03G227500…
GO:0030554	adenyl nucleotide binding	molecular_function	1638/9757	5459/34701	1.06715250564913	0.000407400063015539	0.0151134106710348	1638	Glyma.01G004800,Glyma.01G006100,Glyma.01G006400,Glyma.01G007200,Glyma.01G007300,Glyma.01G007500,Glyma.01G008200,Glyma.01G010200,Glyma.01G010400,Glyma.01G010500,Glyma.01G010700,Glyma.01G013500,Glyma.01G016500,Glyma.01G020100,Glyma.01G021200,Glyma.01G022400,Glyma.01G024800,Glyma.01G028700,Glyma.01G028900,Glyma.01G032500,Glyma.01G039000,Glyma.01G040900,Glyma.01G043100,Glyma.01G043600,Glyma.01G044100…	Glyma.01G004800,Glyma.01G006100,Glyma.01G006400,Glyma.01G007200,Glyma.01G007300,Glyma.01G007500,Glyma.01G008200,Glyma.01G010200,Glyma.01G010400,Glyma.01G010500,Glyma.01G010700,Glyma.01G013500,Glyma.01G016500,Glyma.01G020100,Glyma.01G021200,Glyma.01G022400,Glyma.01G024800,Glyma.01G028700,Glyma.01G028900,Glyma.01G032500,Glyma.01G039000,Glyma.01G040900,Glyma.01G043100,Glyma.01G043600,Glyma.01G044100…
GO:0032559	adenyl ribonucleotide binding	molecular_function	1637/9757	5456/34701	1.06708742756911	0.000413830309258567	0.0152812086087046	1637	Glyma.01G004800,Glyma.01G006100,Glyma.01G006400,Glyma.01G007200,Glyma.01G007300,Glyma.01G007500,Glyma.01G008200,Glyma.01G010200,Glyma.01G010400,Glyma.01G010500,Glyma.01G010700,Glyma.01G013500,Glyma.01G016500,Glyma.01G020100,Glyma.01G021200,Glyma.01G022400,Glyma.01G024800,Glyma.01G028700,Glyma.01G028900,Glyma.01G032500,Glyma.01G039000,Glyma.01G040900,Glyma.01G043100,Glyma.01G043600,Glyma.01G044100…	Glyma.01G004800,Glyma.01G006100,Glyma.01G006400,Glyma.01G007200,Glyma.01G007300,Glyma.01G007500,Glyma.01G008200,Glyma.01G010200,Glyma.01G010400,Glyma.01G010500,Glyma.01G010700,Glyma.01G013500,Glyma.01G016500,Glyma.01G020100,Glyma.01G021200,Glyma.01G022400,Glyma.01G024800,Glyma.01G028700,Glyma.01G028900,Glyma.01G032500,Glyma.01G039000,Glyma.01G040900,Glyma.01G043100,Glyma.01G043600,Glyma.01G044100…
GO:0042446	hormone biosynthetic process	biological_process	138/9757	383/34701	1.28146278323041	0.000429538509690408	0.0157884957713268	138	Glyma.01G191200,Glyma.02G051600,Glyma.02G088200,Glyma.02G126500,Glyma.02G132200,Glyma.02G198300,Glyma.02G256800,Glyma.02G268000,Glyma.02G268200,Glyma.02G268400,Glyma.02G268500,Glyma.02G272200,Glyma.02G272400,Glyma.03G019800,Glyma.03G030600,Glyma.03G030800,Glyma.03G030900,Glyma.03G070600,Glyma.03G151800,Glyma.03G154700,Glyma.03G158000,Glyma.03G181300,Glyma.03G206800,Glyma.04G025100,Glyma.04G035000…	Glyma.01G191200,Glyma.02G051600,Glyma.02G088200,Glyma.02G126500,Glyma.02G132200,Glyma.02G198300,Glyma.02G256800,Glyma.02G268000,Glyma.02G268200,Glyma.02G268400,Glyma.02G268500,Glyma.02G272200,Glyma.02G272400,Glyma.03G019800,Glyma.03G030600,Glyma.03G030800,Glyma.03G030900,Glyma.03G070600,Glyma.03G151800,Glyma.03G154700,Glyma.03G158000,Glyma.03G181300,Glyma.03G206800,Glyma.04G025100,Glyma.04G035000…
GO:0000478	endonucleolytic cleavage involved in rRNA processing	biological_process	18/9757	31/34701	2.06507817381731	0.00045556063176708	0.0166685266773955	18	Glyma.02G003100,Glyma.04G177200,Glyma.05G004700,Glyma.07G043800,Glyma.09G045000,Glyma.10G005700,Glyma.10G183800,Glyma.11G125100,Glyma.12G049700,Glyma.13G167900,Glyma.13G179100,Glyma.13G310600,Glyma.14G154500,Glyma.15G147700,Glyma.15G267100,Glyma.16G012200,Glyma.17G012200,Glyma.17G115500	Glyma.02G003100,Glyma.04G177200,Glyma.05G004700,Glyma.07G043800,Glyma.09G045000,Glyma.10G005700,Glyma.10G183800,Glyma.11G125100,Glyma.12G049700,Glyma.13G167900,Glyma.13G179100,Glyma.13G310600,Glyma.14G154500,Glyma.15G147700,Glyma.15G267100,Glyma.16G012200,Glyma.17G012200,Glyma.17G115500
GO:0005759	mitochondrial matrix	cellular_component	77/9757	196/34701	1.39720566918989	0.000467074034663839	0.0170121101807334	77	Glyma.01G031500,Glyma.01G156600,Glyma.01G174000,Glyma.02G094300,Glyma.02G131500,Glyma.02G145300,Glyma.02G227700,Glyma.02G251000,Glyma.02G277900,Glyma.02G291900,Glyma.03G070200,Glyma.03G125800,Glyma.03G128300,Glyma.03G195000,Glyma.04G099100,Glyma.04G171700,Glyma.04G212100,Glyma.04G243000,Glyma.04G256800,Glyma.05G132600,Glyma.06G100800,Glyma.06G120300,Glyma.06G156000,Glyma.06G183900,Glyma.06G270300…	Glyma.01G031500,Glyma.01G156600,Glyma.01G174000,Glyma.02G094300,Glyma.02G131500,Glyma.02G145300,Glyma.02G227700,Glyma.02G251000,Glyma.02G277900,Glyma.02G291900,Glyma.03G070200,Glyma.03G125800,Glyma.03G128300,Glyma.03G195000,Glyma.04G099100,Glyma.04G171700,Glyma.04G212100,Glyma.04G243000,Glyma.04G256800,Glyma.05G132600,Glyma.06G100800,Glyma.06G120300,Glyma.06G156000,Glyma.06G183900,Glyma.06G270300…
GO:0044743	protein transmembrane import into intracellular organelle	biological_process	35/9757	75/34701	1.65971097673465	0.000476687598951586	0.0172837001375523	35	Glyma.01G007700,Glyma.01G203100,Glyma.02G080100,Glyma.02G299400,Glyma.03G211067,Glyma.04G107400,Glyma.05G241100,Glyma.06G299100,Glyma.07G009600,Glyma.08G048100,Glyma.08G192700,Glyma.08G322000,Glyma.08G328500,Glyma.10G040200,Glyma.10G161100,Glyma.10G162200,Glyma.11G097200,Glyma.11G125400,Glyma.12G106600,Glyma.12G200200,Glyma.13G126900,Glyma.13G302100,Glyma.13G347400,Glyma.14G014300,Glyma.15G026600…	Glyma.01G007700,Glyma.01G203100,Glyma.02G080100,Glyma.02G299400,Glyma.03G211067,Glyma.04G107400,Glyma.05G241100,Glyma.06G299100,Glyma.07G009600,Glyma.08G048100,Glyma.08G192700,Glyma.08G322000,Glyma.08G328500,Glyma.10G040200,Glyma.10G161100,Glyma.10G162200,Glyma.11G097200,Glyma.11G125400,Glyma.12G106600,Glyma.12G200200,Glyma.13G126900,Glyma.13G302100,Glyma.13G347400,Glyma.14G014300,Glyma.15G026600…
GO:0030093	chloroplast photosystem I	cellular_component	6/9757	6/34701	3.55652352157425	0.000493589413644955	0.0176568391586474	6	Glyma.03G261500,Glyma.04G112800,Glyma.06G321900,Glyma.07G049000,Glyma.16G017600,Glyma.19G260600	Glyma.03G261500,Glyma.04G112800,Glyma.06G321900,Glyma.07G049000,Glyma.16G017600,Glyma.19G260600
GO:0030332	cyclin binding	molecular_function	6/9757	6/34701	3.55652352157425	0.000493589413644955	0.0176568391586474	6	Glyma.07G021100,Glyma.07G070200,Glyma.09G071300,Glyma.14G224000,Glyma.17G262300,Glyma.18G190400	Glyma.07G021100,Glyma.07G070200,Glyma.09G071300,Glyma.14G224000,Glyma.17G262300,Glyma.18G190400
GO:0045430	chalcone isomerase activity	molecular_function	6/9757	6/34701	3.55652352157425	0.000493589413644955	0.0176568391586474	6	Glyma.04G222400,Glyma.06G143000,Glyma.10G292200,Glyma.20G241500,Glyma.20G241600,Glyma.20G241700	Glyma.04G222400,Glyma.06G143000,Glyma.10G292200,Glyma.20G241500,Glyma.20G241600,Glyma.20G241700
GO:0019748	secondary metabolic process	biological_process	202/9757	589/34701	1.21972453541256	0.000557203873627454	0.0198438872861191	202	Glyma.01G004200,Glyma.01G036000,Glyma.01G040000,Glyma.01G040200,Glyma.01G061100,Glyma.01G106000,Glyma.01G108200,Glyma.01G135200,Glyma.01G171100,Glyma.01G177900,Glyma.01G179400,Glyma.01G179600,Glyma.01G181900,Glyma.01G205700,Glyma.01G232400,Glyma.01G239600,Glyma.02G024600,Glyma.02G024800,Glyma.02G029900,Glyma.02G052700,Glyma.02G119600,Glyma.02G156000,Glyma.02G187200,Glyma.02G230500,Glyma.02G236500…	Glyma.01G004200,Glyma.01G036000,Glyma.01G040000,Glyma.01G040200,Glyma.01G061100,Glyma.01G106000,Glyma.01G108200,Glyma.01G135200,Glyma.01G171100,Glyma.01G177900,Glyma.01G179400,Glyma.01G179600,Glyma.01G181900,Glyma.01G205700,Glyma.01G232400,Glyma.01G239600,Glyma.02G024600,Glyma.02G024800,Glyma.02G029900,Glyma.02G052700,Glyma.02G119600,Glyma.02G156000,Glyma.02G187200,Glyma.02G230500,Glyma.02G236500…
GO:0019336	phenol-containing compound catabolic process	biological_process	17/9757	29/34701	2.08485861609525	0.000562225935686913	0.0198463278531244	17	Glyma.01G025500,Glyma.02G136000,Glyma.02G210800,Glyma.03G187900,Glyma.03G261600,Glyma.04G227900,Glyma.06G128100,Glyma.06G137000,Glyma.07G048600,Glyma.08G070000,Glyma.10G063000,Glyma.12G158600,Glyma.13G042200,Glyma.14G178600,Glyma.16G017500,Glyma.18G273200,Glyma.20G009300	Glyma.01G025500,Glyma.02G136000,Glyma.02G210800,Glyma.03G187900,Glyma.03G261600,Glyma.04G227900,Glyma.06G128100,Glyma.06G137000,Glyma.07G048600,Glyma.08G070000,Glyma.10G063000,Glyma.12G158600,Glyma.13G042200,Glyma.14G178600,Glyma.16G017500,Glyma.18G273200,Glyma.20G009300
GO:0140115	export across plasma membrane	biological_process	17/9757	29/34701	2.08485861609525	0.000562225935686913	0.0198463278531244	17	Glyma.03G172900,Glyma.04G250600,Glyma.04G250900,Glyma.04G251000,Glyma.06G111702,Glyma.06G111900,Glyma.06G112100,Glyma.06G112200,Glyma.10G044800,Glyma.13G077800,Glyma.13G081100,Glyma.13G088700,Glyma.13G132500,Glyma.14G148100,Glyma.14G148300,Glyma.14G151600,Glyma.19G173800	Glyma.03G172900,Glyma.04G250600,Glyma.04G250900,Glyma.04G251000,Glyma.06G111702,Glyma.06G111900,Glyma.06G112100,Glyma.06G112200,Glyma.10G044800,Glyma.13G077800,Glyma.13G081100,Glyma.13G088700,Glyma.13G132500,Glyma.14G148100,Glyma.14G148300,Glyma.14G151600,Glyma.19G173800
GO:0045182	translation regulator activity	molecular_function	91/9757	240/34701	1.3485151685969	0.000617332218051825	0.0216959783475845	91	Glyma.01G075100,Glyma.01G075300,Glyma.01G075400,Glyma.02G090800,Glyma.02G097300,Glyma.02G205700,Glyma.02G236700,Glyma.03G002400,Glyma.03G150600,Glyma.03G172200,Glyma.03G231500,Glyma.04G080800,Glyma.04G188700,Glyma.05G001200,Glyma.05G011300,Glyma.05G174400,Glyma.05G245100,Glyma.06G053200,Glyma.06G082500,Glyma.06G149200,Glyma.06G170900,Glyma.06G176900,Glyma.06G209700,Glyma.06G269500,Glyma.07G060900…	Glyma.01G075100,Glyma.01G075300,Glyma.01G075400,Glyma.02G090800,Glyma.02G097300,Glyma.02G205700,Glyma.02G236700,Glyma.03G002400,Glyma.03G150600,Glyma.03G172200,Glyma.03G231500,Glyma.04G080800,Glyma.04G188700,Glyma.05G001200,Glyma.05G011300,Glyma.05G174400,Glyma.05G245100,Glyma.06G053200,Glyma.06G082500,Glyma.06G149200,Glyma.06G170900,Glyma.06G176900,Glyma.06G209700,Glyma.06G269500,Glyma.07G060900…
GO:0005524	ATP binding	molecular_function	1612/9757	5382/34701	1.06523892916717	0.000630183553116614	0.0220509205725914	1612	Glyma.01G004800,Glyma.01G006100,Glyma.01G006400,Glyma.01G007200,Glyma.01G007300,Glyma.01G007500,Glyma.01G008200,Glyma.01G010200,Glyma.01G010400,Glyma.01G010500,Glyma.01G010700,Glyma.01G013500,Glyma.01G016500,Glyma.01G020100,Glyma.01G021200,Glyma.01G022400,Glyma.01G024800,Glyma.01G028700,Glyma.01G028900,Glyma.01G032500,Glyma.01G039000,Glyma.01G040900,Glyma.01G043100,Glyma.01G043600,Glyma.01G044100…	Glyma.01G004800,Glyma.01G006100,Glyma.01G006400,Glyma.01G007200,Glyma.01G007300,Glyma.01G007500,Glyma.01G008200,Glyma.01G010200,Glyma.01G010400,Glyma.01G010500,Glyma.01G010700,Glyma.01G013500,Glyma.01G016500,Glyma.01G020100,Glyma.01G021200,Glyma.01G022400,Glyma.01G024800,Glyma.01G028700,Glyma.01G028900,Glyma.01G032500,Glyma.01G039000,Glyma.01G040900,Glyma.01G043100,Glyma.01G043600,Glyma.01G044100…
GO:0008187	poly-pyrimidine tract binding	molecular_function	13/9757	20/34701	2.31174028902327	0.000646976118141196	0.0225400853681104	13	Glyma.02G003600,Glyma.02G051400,Glyma.02G147300,Glyma.03G110100,Glyma.04G027100,Glyma.05G002500,Glyma.07G114900,Glyma.08G274400,Glyma.09G205500,Glyma.10G026600,Glyma.10G281400,Glyma.18G150000,Glyma.20G107800	Glyma.02G003600,Glyma.02G051400,Glyma.02G147300,Glyma.03G110100,Glyma.04G027100,Glyma.05G002500,Glyma.07G114900,Glyma.08G274400,Glyma.09G205500,Glyma.10G026600,Glyma.10G281400,Glyma.18G150000,Glyma.20G107800
GO:0042221	response to chemical	biological_process	1638/9757	5474/34701	1.06422826604652	0.000669971355398591	0.023240175198307	1638	Glyma.01G007100,Glyma.01G007200,Glyma.01G007300,Glyma.01G018800,Glyma.01G019800,Glyma.01G022400,Glyma.01G022500,Glyma.01G024000,Glyma.01G025200,Glyma.01G025500,Glyma.01G026200,Glyma.01G036600,Glyma.01G038600,Glyma.01G040000,Glyma.01G040200,Glyma.01G040700,Glyma.01G041200,Glyma.01G044300,Glyma.01G044600,Glyma.01G047900,Glyma.01G053800,Glyma.01G060300,Glyma.01G062400,Glyma.01G063800,Glyma.01G075100…	Glyma.01G007100,Glyma.01G007200,Glyma.01G007300,Glyma.01G018800,Glyma.01G019800,Glyma.01G022400,Glyma.01G022500,Glyma.01G024000,Glyma.01G025200,Glyma.01G025500,Glyma.01G026200,Glyma.01G036600,Glyma.01G038600,Glyma.01G040000,Glyma.01G040200,Glyma.01G040700,Glyma.01G041200,Glyma.01G044300,Glyma.01G044600,Glyma.01G047900,Glyma.01G053800,Glyma.01G060300,Glyma.01G062400,Glyma.01G063800,Glyma.01G075100…
GO:0016301	kinase activity	molecular_function	905/9757	2949/34701	1.09143905968962	0.000682165556009862	0.0235611750013234	905	Glyma.01G004800,Glyma.01G007200,Glyma.01G007300,Glyma.01G007500,Glyma.01G010200,Glyma.01G013500,Glyma.01G020100,Glyma.01G022400,Glyma.01G024800,Glyma.01G028700,Glyma.01G043100,Glyma.01G044100,Glyma.01G052600,Glyma.01G062100,Glyma.01G071700,Glyma.01G087900,Glyma.01G098400,Glyma.01G107850,Glyma.01G107901,Glyma.01G107951,Glyma.01G118350,Glyma.01G118800,Glyma.01G118900,Glyma.01G125800,Glyma.01G131500…	Glyma.01G004800,Glyma.01G007200,Glyma.01G007300,Glyma.01G007500,Glyma.01G010200,Glyma.01G013500,Glyma.01G020100,Glyma.01G022400,Glyma.01G024800,Glyma.01G028700,Glyma.01G043100,Glyma.01G044100,Glyma.01G052600,Glyma.01G062100,Glyma.01G071700,Glyma.01G087900,Glyma.01G098400,Glyma.01G107850,Glyma.01G107901,Glyma.01G107951,Glyma.01G118350,Glyma.01G118800,Glyma.01G118900,Glyma.01G125800,Glyma.01G131500…
GO:0015631	tubulin binding	molecular_function	132/9757	368/34701	1.27570952404294	0.0006915873935327	0.0236007727748952	132	Glyma.01G021200,Glyma.01G144500,Glyma.01G168200,Glyma.01G190000,Glyma.01G225900,Glyma.02G015500,Glyma.02G135700,Glyma.02G170500,Glyma.02G214300,Glyma.02G295100,Glyma.02G296800,Glyma.02G302800,Glyma.03G055200,Glyma.03G102800,Glyma.03G134900,Glyma.03G146900,Glyma.03G170000,Glyma.03G237800,Glyma.04G066800,Glyma.04G094400,Glyma.04G155500,Glyma.04G171300,Glyma.04G177600,Glyma.05G014900,Glyma.05G032600…	Glyma.01G021200,Glyma.01G144500,Glyma.01G168200,Glyma.01G190000,Glyma.01G225900,Glyma.02G015500,Glyma.02G135700,Glyma.02G170500,Glyma.02G214300,Glyma.02G295100,Glyma.02G296800,Glyma.02G302800,Glyma.03G055200,Glyma.03G102800,Glyma.03G134900,Glyma.03G146900,Glyma.03G170000,Glyma.03G237800,Glyma.04G066800,Glyma.04G094400,Glyma.04G155500,Glyma.04G171300,Glyma.04G177600,Glyma.05G014900,Glyma.05G032600…
GO:0015996	chlorophyll catabolic process	biological_process	16/9757	27/34701	2.10756949426623	0.000692147959827826	0.0236007727748952	16	Glyma.02G006500,Glyma.02G301700,Glyma.06G299100,Glyma.07G085700,Glyma.07G096900,Glyma.07G097000,Glyma.09G181000,Glyma.09G191200,Glyma.09G226000,Glyma.10G003200,Glyma.12G010600,Glyma.12G106600,Glyma.12G200200,Glyma.13G302100,Glyma.15G215900,Glyma.20G203200	Glyma.02G006500,Glyma.02G301700,Glyma.06G299100,Glyma.07G085700,Glyma.07G096900,Glyma.07G097000,Glyma.09G181000,Glyma.09G191200,Glyma.09G226000,Glyma.10G003200,Glyma.12G010600,Glyma.12G106600,Glyma.12G200200,Glyma.13G302100,Glyma.15G215900,Glyma.20G203200
GO:0046149	pigment catabolic process	biological_process	16/9757	27/34701	2.10756949426623	0.000692147959827826	0.0236007727748952	16	Glyma.02G006500,Glyma.02G301700,Glyma.06G299100,Glyma.07G085700,Glyma.07G096900,Glyma.07G097000,Glyma.09G181000,Glyma.09G191200,Glyma.09G226000,Glyma.10G003200,Glyma.12G010600,Glyma.12G106600,Glyma.12G200200,Glyma.13G302100,Glyma.15G215900,Glyma.20G203200	Glyma.02G006500,Glyma.02G301700,Glyma.06G299100,Glyma.07G085700,Glyma.07G096900,Glyma.07G097000,Glyma.09G181000,Glyma.09G191200,Glyma.09G226000,Glyma.10G003200,Glyma.12G010600,Glyma.12G106600,Glyma.12G200200,Glyma.13G302100,Glyma.15G215900,Glyma.20G203200
GO:0008152	metabolic process	biological_process	5622/9757	19522/34701	1.02421756163766	0.000711656048343717	0.0241631352346534	5622	Glyma.01G001600,Glyma.01G002600,Glyma.01G002700,Glyma.01G003800,Glyma.01G004000,Glyma.01G004200,Glyma.01G004300,Glyma.01G005100,Glyma.01G006100,Glyma.01G006400,Glyma.01G006500,Glyma.01G007200,Glyma.01G007300,Glyma.01G008500,Glyma.01G010200,Glyma.01G010400,Glyma.01G011100,Glyma.01G011300,Glyma.01G011700,Glyma.01G012100,Glyma.01G013500,Glyma.01G014200,Glyma.01G014600,Glyma.01G014700,Glyma.01G019100…	Glyma.01G001600,Glyma.01G002600,Glyma.01G002700,Glyma.01G003800,Glyma.01G004000,Glyma.01G004200,Glyma.01G004300,Glyma.01G005100,Glyma.01G006100,Glyma.01G006400,Glyma.01G006500,Glyma.01G007200,Glyma.01G007300,Glyma.01G008500,Glyma.01G010200,Glyma.01G010400,Glyma.01G011100,Glyma.01G011300,Glyma.01G011700,Glyma.01G012100,Glyma.01G013500,Glyma.01G014200,Glyma.01G014600,Glyma.01G014700,Glyma.01G019100…
GO:0044085	cellular component biogenesis	biological_process	657/9757	2107/34701	1.10898716358533	0.000747840509610409	0.0252845822932836	657	Glyma.01G001600,Glyma.01G008500,Glyma.01G010400,Glyma.01G011100,Glyma.01G020200,Glyma.01G043100,Glyma.01G080700,Glyma.01G086000,Glyma.01G119400,Glyma.01G124802,Glyma.01G189000,Glyma.01G196800,Glyma.01G222100,Glyma.01G231400,Glyma.02G002800,Glyma.02G003100,Glyma.02G015100,Glyma.02G026400,Glyma.02G029300,Glyma.02G043200,Glyma.02G045200,Glyma.02G066600,Glyma.02G068900,Glyma.02G070100,Glyma.02G079000…	Glyma.01G001600,Glyma.01G008500,Glyma.01G010400,Glyma.01G011100,Glyma.01G020200,Glyma.01G043100,Glyma.01G080700,Glyma.01G086000,Glyma.01G119400,Glyma.01G124802,Glyma.01G189000,Glyma.01G196800,Glyma.01G222100,Glyma.01G231400,Glyma.02G002800,Glyma.02G003100,Glyma.02G015100,Glyma.02G026400,Glyma.02G029300,Glyma.02G043200,Glyma.02G045200,Glyma.02G066600,Glyma.02G068900,Glyma.02G070100,Glyma.02G079000…
GO:0015849	organic acid transport	biological_process	119/9757	328/34701	1.29032408252237	0.000760006710703531	0.0254808944471439	119	Glyma.01G004000,Glyma.01G024000,Glyma.01G042100,Glyma.01G114000,Glyma.01G161100,Glyma.02G022200,Glyma.02G179100,Glyma.02G211700,Glyma.02G260100,Glyma.02G260300,Glyma.02G289000,Glyma.02G303500,Glyma.03G063600,Glyma.03G063900,Glyma.03G083600,Glyma.03G133200,Glyma.03G172900,Glyma.03G227500,Glyma.04G019200,Glyma.04G019250,Glyma.04G058800,Glyma.04G086600,Glyma.04G092100,Glyma.04G209800,Glyma.04G250600…	Glyma.01G004000,Glyma.01G024000,Glyma.01G042100,Glyma.01G114000,Glyma.01G161100,Glyma.02G022200,Glyma.02G179100,Glyma.02G211700,Glyma.02G260100,Glyma.02G260300,Glyma.02G289000,Glyma.02G303500,Glyma.03G063600,Glyma.03G063900,Glyma.03G083600,Glyma.03G133200,Glyma.03G172900,Glyma.03G227500,Glyma.04G019200,Glyma.04G019250,Glyma.04G058800,Glyma.04G086600,Glyma.04G092100,Glyma.04G209800,Glyma.04G250600…
GO:0046942	carboxylic acid transport	biological_process	119/9757	328/34701	1.29032408252237	0.000760006710703531	0.0254808944471439	119	Glyma.01G004000,Glyma.01G024000,Glyma.01G042100,Glyma.01G114000,Glyma.01G161100,Glyma.02G022200,Glyma.02G179100,Glyma.02G211700,Glyma.02G260100,Glyma.02G260300,Glyma.02G289000,Glyma.02G303500,Glyma.03G063600,Glyma.03G063900,Glyma.03G083600,Glyma.03G133200,Glyma.03G172900,Glyma.03G227500,Glyma.04G019200,Glyma.04G019250,Glyma.04G058800,Glyma.04G086600,Glyma.04G092100,Glyma.04G209800,Glyma.04G250600…	Glyma.01G004000,Glyma.01G024000,Glyma.01G042100,Glyma.01G114000,Glyma.01G161100,Glyma.02G022200,Glyma.02G179100,Glyma.02G211700,Glyma.02G260100,Glyma.02G260300,Glyma.02G289000,Glyma.02G303500,Glyma.03G063600,Glyma.03G063900,Glyma.03G083600,Glyma.03G133200,Glyma.03G172900,Glyma.03G227500,Glyma.04G019200,Glyma.04G019250,Glyma.04G058800,Glyma.04G086600,Glyma.04G092100,Glyma.04G209800,Glyma.04G250600…
GO:1900056	negative regulation of leaf senescence	biological_process	22/9757	42/34701	1.86294089225318	0.000774963487125466	0.0258740934264015	22	Glyma.02G284300,Glyma.04G176600,Glyma.04G223300,Glyma.06G142000,Glyma.06G289300,Glyma.07G080300,Glyma.08G169451,Glyma.08G292300,Glyma.08G294300,Glyma.09G065900,Glyma.09G274000,Glyma.12G117700,Glyma.13G267700,Glyma.13G294300,Glyma.14G030700,Glyma.14G185800,Glyma.14G186000,Glyma.16G219800,Glyma.17G095300,Glyma.18G110700,Glyma.18G131300,Glyma.18G213200	Glyma.02G284300,Glyma.04G176600,Glyma.04G223300,Glyma.06G142000,Glyma.06G289300,Glyma.07G080300,Glyma.08G169451,Glyma.08G292300,Glyma.08G294300,Glyma.09G065900,Glyma.09G274000,Glyma.12G117700,Glyma.13G267700,Glyma.13G294300,Glyma.14G030700,Glyma.14G185800,Glyma.14G186000,Glyma.16G219800,Glyma.17G095300,Glyma.18G110700,Glyma.18G131300,Glyma.18G213200
GO:0008144	drug binding	molecular_function	1687/9757	5649/34701	1.06210925489392	0.000786869484581953	0.0260797458668352	1687	Glyma.01G004800,Glyma.01G006100,Glyma.01G006400,Glyma.01G007200,Glyma.01G007300,Glyma.01G007500,Glyma.01G008200,Glyma.01G010200,Glyma.01G010400,Glyma.01G010500,Glyma.01G010700,Glyma.01G013500,Glyma.01G016500,Glyma.01G020100,Glyma.01G021200,Glyma.01G022400,Glyma.01G024800,Glyma.01G028700,Glyma.01G028900,Glyma.01G032500,Glyma.01G039000,Glyma.01G040900,Glyma.01G043100,Glyma.01G043600,Glyma.01G044100…	Glyma.01G004800,Glyma.01G006100,Glyma.01G006400,Glyma.01G007200,Glyma.01G007300,Glyma.01G007500,Glyma.01G008200,Glyma.01G010200,Glyma.01G010400,Glyma.01G010500,Glyma.01G010700,Glyma.01G013500,Glyma.01G016500,Glyma.01G020100,Glyma.01G021200,Glyma.01G022400,Glyma.01G024800,Glyma.01G028700,Glyma.01G028900,Glyma.01G032500,Glyma.01G039000,Glyma.01G040900,Glyma.01G043100,Glyma.01G043600,Glyma.01G044100…
GO:0005315	inorganic phosphate transmembrane transporter activity	molecular_function	20/9757	37/34701	1.92244514679689	0.000790887089185193	0.0260797458668352	20	Glyma.02G289000,Glyma.03G162800,Glyma.07G069600,Glyma.07G144700,Glyma.08G055000,Glyma.08G282100,Glyma.08G312400,Glyma.10G006700,Glyma.10G036800,Glyma.10G186400,Glyma.10G186500,Glyma.11G175800,Glyma.13G206700,Glyma.15G105900,Glyma.18G066000,Glyma.18G102700,Glyma.18G144100,Glyma.19G164300,Glyma.20G002000,Glyma.20G204000	Glyma.02G289000,Glyma.03G162800,Glyma.07G069600,Glyma.07G144700,Glyma.08G055000,Glyma.08G282100,Glyma.08G312400,Glyma.10G006700,Glyma.10G036800,Glyma.10G186400,Glyma.10G186500,Glyma.11G175800,Glyma.13G206700,Glyma.15G105900,Glyma.18G066000,Glyma.18G102700,Glyma.18G144100,Glyma.19G164300,Glyma.20G002000,Glyma.20G204000
GO:0008649	rRNA methyltransferase activity	molecular_function	20/9757	37/34701	1.92244514679689	0.000790887089185193	0.0260797458668352	20	Glyma.01G170100,Glyma.02G301000,Glyma.04G200700,Glyma.06G164800,Glyma.06G315500,Glyma.06G316500,Glyma.08G033500,Glyma.08G287600,Glyma.08G332000,Glyma.11G073200,Glyma.11G099000,Glyma.11G116800,Glyma.11G237200,Glyma.12G025100,Glyma.12G042600,Glyma.13G099200,Glyma.17G060900,Glyma.17G148200,Glyma.18G020000,Glyma.18G075000	Glyma.01G170100,Glyma.02G301000,Glyma.04G200700,Glyma.06G164800,Glyma.06G315500,Glyma.06G316500,Glyma.08G033500,Glyma.08G287600,Glyma.08G332000,Glyma.11G073200,Glyma.11G099000,Glyma.11G116800,Glyma.11G237200,Glyma.12G025100,Glyma.12G042600,Glyma.13G099200,Glyma.17G060900,Glyma.17G148200,Glyma.18G020000,Glyma.18G075000
GO:0006081	cellular aldehyde metabolic process	biological_process	44/9757	102/34701	1.53418661714968	0.000810946327710727	0.0266316103440412	44	Glyma.01G021700,Glyma.03G073740,Glyma.04G083100,Glyma.04G231451,Glyma.05G037500,Glyma.05G228500,Glyma.06G114300,Glyma.06G133700,Glyma.06G305700,Glyma.07G185400,Glyma.07G261400,Glyma.08G002700,Glyma.08G063800,Glyma.09G004300,Glyma.09G029900,Glyma.09G193800,Glyma.10G059500,Glyma.10G247700,Glyma.11G021400,Glyma.11G120900,Glyma.11G134300,Glyma.11G218700,Glyma.12G046000,Glyma.12G057400,Glyma.12G098900…	Glyma.01G021700,Glyma.03G073740,Glyma.04G083100,Glyma.04G231451,Glyma.05G037500,Glyma.05G228500,Glyma.06G114300,Glyma.06G133700,Glyma.06G305700,Glyma.07G185400,Glyma.07G261400,Glyma.08G002700,Glyma.08G063800,Glyma.09G004300,Glyma.09G029900,Glyma.09G193800,Glyma.10G059500,Glyma.10G247700,Glyma.11G021400,Glyma.11G120900,Glyma.11G134300,Glyma.11G218700,Glyma.12G046000,Glyma.12G057400,Glyma.12G098900…
GO:1901682	sulfur compound transmembrane transporter activity	molecular_function	39/9757	88/34701	1.57618656069768	0.000836536396631726	0.0269316462237049	39	Glyma.01G024000,Glyma.02G095500,Glyma.02G298400,Glyma.02G298500,Glyma.04G092100,Glyma.05G185200,Glyma.06G106100,Glyma.06G106200,Glyma.07G088200,Glyma.07G218800,Glyma.07G218900,Glyma.07G248700,Glyma.08G138600,Glyma.08G143100,Glyma.08G180400,Glyma.08G280300,Glyma.08G326200,Glyma.08G347032,Glyma.09G045800,Glyma.09G188667,Glyma.09G188733,Glyma.09G263900,Glyma.10G028900,Glyma.11G238400,Glyma.13G087100…	Glyma.01G024000,Glyma.02G095500,Glyma.02G298400,Glyma.02G298500,Glyma.04G092100,Glyma.05G185200,Glyma.06G106100,Glyma.06G106200,Glyma.07G088200,Glyma.07G218800,Glyma.07G218900,Glyma.07G248700,Glyma.08G138600,Glyma.08G143100,Glyma.08G180400,Glyma.08G280300,Glyma.08G326200,Glyma.08G347032,Glyma.09G045800,Glyma.09G188667,Glyma.09G188733,Glyma.09G263900,Glyma.10G028900,Glyma.11G238400,Glyma.13G087100…
GO:0004066	asparagine synthase (glutamine-hydrolyzing) activity	molecular_function	7/9757	8/34701	3.11195808137747	0.000836887546449833	0.0269316462237049	7	Glyma.02G228100,Glyma.11G170300,Glyma.11G171400,Glyma.11G240200,Glyma.14G195000,Glyma.18G017200,Glyma.18G061100	Glyma.02G228100,Glyma.11G170300,Glyma.11G171400,Glyma.11G240200,Glyma.14G195000,Glyma.18G017200,Glyma.18G061100
GO:0006528	asparagine metabolic process	biological_process	7/9757	8/34701	3.11195808137747	0.000836887546449833	0.0269316462237049	7	Glyma.02G228100,Glyma.11G170300,Glyma.11G171400,Glyma.11G240200,Glyma.14G195000,Glyma.18G017200,Glyma.18G061100	Glyma.02G228100,Glyma.11G170300,Glyma.11G171400,Glyma.11G240200,Glyma.14G195000,Glyma.18G017200,Glyma.18G061100
GO:0006529	asparagine biosynthetic process	biological_process	7/9757	8/34701	3.11195808137747	0.000836887546449833	0.0269316462237049	7	Glyma.02G228100,Glyma.11G170300,Glyma.11G171400,Glyma.11G240200,Glyma.14G195000,Glyma.18G017200,Glyma.18G061100	Glyma.02G228100,Glyma.11G170300,Glyma.11G171400,Glyma.11G240200,Glyma.14G195000,Glyma.18G017200,Glyma.18G061100
GO:0045548	phenylalanine ammonia-lyase activity	molecular_function	7/9757	8/34701	3.11195808137747	0.000836887546449833	0.0269316462237049	7	Glyma.02G309300,Glyma.03G181600,Glyma.03G181700,Glyma.10G209800,Glyma.13G145000,Glyma.19G182300,Glyma.20G180800	Glyma.02G309300,Glyma.03G181600,Glyma.03G181700,Glyma.10G209800,Glyma.13G145000,Glyma.19G182300,Glyma.20G180800
GO:0006414	translational elongation	biological_process	15/9757	25/34701	2.13391411294455	0.000849383077699164	0.0271159625561888	15	Glyma.01G075100,Glyma.01G075300,Glyma.01G075400,Glyma.03G193100,Glyma.03G260900,Glyma.04G229000,Glyma.05G174300,Glyma.06G135800,Glyma.08G131500,Glyma.10G067800,Glyma.11G163201,Glyma.12G182800,Glyma.13G318200,Glyma.19G193200,Glyma.U031221	Glyma.01G075100,Glyma.01G075300,Glyma.01G075400,Glyma.03G193100,Glyma.03G260900,Glyma.04G229000,Glyma.05G174300,Glyma.06G135800,Glyma.08G131500,Glyma.10G067800,Glyma.11G163201,Glyma.12G182800,Glyma.13G318200,Glyma.19G193200,Glyma.U031221
GO:0008574	ATP-dependent microtubule motor activity, plus-end-directed	molecular_function	15/9757	25/34701	2.13391411294455	0.000849383077699164	0.0271159625561888	15	Glyma.02G214300,Glyma.02G296800,Glyma.04G094400,Glyma.08G325200,Glyma.10G045500,Glyma.10G182800,Glyma.11G147108,Glyma.12G074300,Glyma.13G133200,Glyma.13G330600,Glyma.14G016800,Glyma.14G181800,Glyma.15G043400,Glyma.18G082000,Glyma.20G207200	Glyma.02G214300,Glyma.02G296800,Glyma.04G094400,Glyma.08G325200,Glyma.10G045500,Glyma.10G182800,Glyma.11G147108,Glyma.12G074300,Glyma.13G133200,Glyma.13G330600,Glyma.14G016800,Glyma.14G181800,Glyma.15G043400,Glyma.18G082000,Glyma.20G207200
GO:0015977	carbon fixation	biological_process	31/9757	66/34701	1.67048832073942	0.000856022476591112	0.0272194766068436	31	Glyma.01G010200,Glyma.03G027500,Glyma.03G219400,Glyma.04G015900,Glyma.05G025300,Glyma.06G015900,Glyma.06G277500,Glyma.07G142700,Glyma.08G067500,Glyma.08G165500,Glyma.09G210900,Glyma.10G012900,Glyma.10G059500,Glyma.10G205500,Glyma.10G293500,Glyma.11G226900,Glyma.13G046200,Glyma.13G097100,Glyma.13G146200,Glyma.13G270400,Glyma.15G261900,Glyma.16G044900,Glyma.17G101700,Glyma.18G030400,Glyma.18G193600…	Glyma.01G010200,Glyma.03G027500,Glyma.03G219400,Glyma.04G015900,Glyma.05G025300,Glyma.06G015900,Glyma.06G277500,Glyma.07G142700,Glyma.08G067500,Glyma.08G165500,Glyma.09G210900,Glyma.10G012900,Glyma.10G059500,Glyma.10G205500,Glyma.10G293500,Glyma.11G226900,Glyma.13G046200,Glyma.13G097100,Glyma.13G146200,Glyma.13G270400,Glyma.15G261900,Glyma.16G044900,Glyma.17G101700,Glyma.18G030400,Glyma.18G193600…
GO:0006145	purine nucleobase catabolic process	biological_process	11/9757	16/34701	2.4451099210823	0.000859799633249622	0.0272315196096017	11	Glyma.05G066500,Glyma.09G080100,Glyma.13G117500,Glyma.13G240500,Glyma.13G240600,Glyma.15G034000,Glyma.15G072900,Glyma.15G073000,Glyma.15G186100,Glyma.17G042400,Glyma.17G148400	Glyma.05G066500,Glyma.09G080100,Glyma.13G117500,Glyma.13G240500,Glyma.13G240600,Glyma.15G034000,Glyma.15G072900,Glyma.15G073000,Glyma.15G186100,Glyma.17G042400,Glyma.17G148400
GO:0051952	regulation of amine transport	biological_process	10/9757	14/34701	2.54037394398161	0.000952755745668806	0.0299389481962515	10	Glyma.04G058800,Glyma.06G059500,Glyma.08G254800,Glyma.13G093500,Glyma.14G105200,Glyma.17G066900,Glyma.17G220900,Glyma.18G094400,Glyma.18G277600,Glyma.18G277800	Glyma.04G058800,Glyma.06G059500,Glyma.08G254800,Glyma.13G093500,Glyma.14G105200,Glyma.17G066900,Glyma.17G220900,Glyma.18G094400,Glyma.18G277600,Glyma.18G277800
GO:0051955	regulation of amino acid transport	biological_process	10/9757	14/34701	2.54037394398161	0.000952755745668806	0.0299389481962515	10	Glyma.04G058800,Glyma.06G059500,Glyma.08G254800,Glyma.13G093500,Glyma.14G105200,Glyma.17G066900,Glyma.17G220900,Glyma.18G094400,Glyma.18G277600,Glyma.18G277800	Glyma.04G058800,Glyma.06G059500,Glyma.08G254800,Glyma.13G093500,Glyma.14G105200,Glyma.17G066900,Glyma.17G220900,Glyma.18G094400,Glyma.18G277600,Glyma.18G277800
GO:0046351	disaccharide biosynthetic process	biological_process	29/9757	61/34701	1.69080626435497	0.00097609505109586	0.0305525376735591	29	Glyma.01G031900,Glyma.01G203400,Glyma.02G033500,Glyma.02G086200,Glyma.02G284300,Glyma.04G119700,Glyma.05G036100,Glyma.05G068000,Glyma.05G179800,Glyma.06G318400,Glyma.06G323700,Glyma.07G142700,Glyma.07G172000,Glyma.08G169451,Glyma.08G308600,Glyma.09G231400,Glyma.10G086600,Glyma.11G039400,Glyma.11G239300,Glyma.12G005200,Glyma.13G088300,Glyma.13G092500,Glyma.14G030700,Glyma.14G171700,Glyma.17G109700…	Glyma.01G031900,Glyma.01G203400,Glyma.02G033500,Glyma.02G086200,Glyma.02G284300,Glyma.04G119700,Glyma.05G036100,Glyma.05G068000,Glyma.05G179800,Glyma.06G318400,Glyma.06G323700,Glyma.07G142700,Glyma.07G172000,Glyma.08G169451,Glyma.08G308600,Glyma.09G231400,Glyma.10G086600,Glyma.11G039400,Glyma.11G239300,Glyma.12G005200,Glyma.13G088300,Glyma.13G092500,Glyma.14G030700,Glyma.14G171700,Glyma.17G109700…
GO:0046885	regulation of hormone biosynthetic process	biological_process	37/9757	83/34701	1.58543819636443	0.000983070924441831	0.0306511568776358	37	Glyma.01G216000,Glyma.02G070000,Glyma.02G180100,Glyma.02G217800,Glyma.02G252400,Glyma.02G257200,Glyma.04G038100,Glyma.04G050800,Glyma.04G209700,Glyma.05G194101,Glyma.05G234600,Glyma.05G237200,Glyma.05G248300,Glyma.06G039100,Glyma.06G051600,Glyma.06G092000,Glyma.06G156300,Glyma.07G092800,Glyma.07G093900,Glyma.08G002100,Glyma.08G006400,Glyma.08G042100,Glyma.08G056800,Glyma.09G170200,Glyma.09G182400…	Glyma.01G216000,Glyma.02G070000,Glyma.02G180100,Glyma.02G217800,Glyma.02G252400,Glyma.02G257200,Glyma.04G038100,Glyma.04G050800,Glyma.04G209700,Glyma.05G194101,Glyma.05G234600,Glyma.05G237200,Glyma.05G248300,Glyma.06G039100,Glyma.06G051600,Glyma.06G092000,Glyma.06G156300,Glyma.07G092800,Glyma.07G093900,Glyma.08G002100,Glyma.08G006400,Glyma.08G042100,Glyma.08G056800,Glyma.09G170200,Glyma.09G182400…
GO:0031120	snRNA pseudouridine synthesis	biological_process	8/9757	10/34701	2.8452188172594	0.00098873652994139	0.0307083171101564	8	Glyma.03G245900,Glyma.05G016600,Glyma.05G016800,Glyma.08G176900,Glyma.15G056100,Glyma.17G083200,Glyma.17G083500,Glyma.19G165900	Glyma.03G245900,Glyma.05G016600,Glyma.05G016800,Glyma.08G176900,Glyma.15G056100,Glyma.17G083200,Glyma.17G083500,Glyma.19G165900
GO:0009803	cinnamic acid metabolic process	biological_process	9/9757	12/34701	2.66739264118069	0.00100859133318791	0.0312040245283194	9	Glyma.02G309300,Glyma.03G181600,Glyma.03G181700,Glyma.03G258700,Glyma.10G209800,Glyma.13G145000,Glyma.14G071600,Glyma.19G182300,Glyma.20G180800	Glyma.02G309300,Glyma.03G181600,Glyma.03G181700,Glyma.03G258700,Glyma.10G209800,Glyma.13G145000,Glyma.14G071600,Glyma.19G182300,Glyma.20G180800
GO:0016773	phosphotransferase activity, alcohol group as acceptor	molecular_function	859/9757	2802/34701	1.09031181478668	0.00105363600473907	0.0324722511768237	859	Glyma.01G004800,Glyma.01G007200,Glyma.01G007300,Glyma.01G007500,Glyma.01G010200,Glyma.01G013500,Glyma.01G020100,Glyma.01G022400,Glyma.01G024800,Glyma.01G028700,Glyma.01G043100,Glyma.01G044100,Glyma.01G052600,Glyma.01G071700,Glyma.01G087900,Glyma.01G098400,Glyma.01G107850,Glyma.01G107901,Glyma.01G107951,Glyma.01G118350,Glyma.01G118800,Glyma.01G118900,Glyma.01G125800,Glyma.01G131500,Glyma.01G132000…	Glyma.01G004800,Glyma.01G007200,Glyma.01G007300,Glyma.01G007500,Glyma.01G010200,Glyma.01G013500,Glyma.01G020100,Glyma.01G022400,Glyma.01G024800,Glyma.01G028700,Glyma.01G043100,Glyma.01G044100,Glyma.01G052600,Glyma.01G071700,Glyma.01G087900,Glyma.01G098400,Glyma.01G107850,Glyma.01G107901,Glyma.01G107951,Glyma.01G118350,Glyma.01G118800,Glyma.01G118900,Glyma.01G125800,Glyma.01G131500,Glyma.01G132000…
GO:0044282	small molecule catabolic process	biological_process	132/9757	372/34701	1.2619922173328	0.00111794005606036	0.0343220447096232	132	Glyma.01G005100,Glyma.01G007200,Glyma.01G007300,Glyma.01G025500,Glyma.01G199700,Glyma.01G200466,Glyma.01G200532,Glyma.02G014800,Glyma.02G038100,Glyma.02G131500,Glyma.02G132200,Glyma.02G136000,Glyma.02G145300,Glyma.02G210800,Glyma.02G217800,Glyma.02G238100,Glyma.02G252400,Glyma.02G292500,Glyma.02G308500,Glyma.02G309300,Glyma.03G181600,Glyma.03G181700,Glyma.03G187900,Glyma.03G211067,Glyma.03G261600…	Glyma.01G005100,Glyma.01G007200,Glyma.01G007300,Glyma.01G025500,Glyma.01G199700,Glyma.01G200466,Glyma.01G200532,Glyma.02G014800,Glyma.02G038100,Glyma.02G131500,Glyma.02G132200,Glyma.02G136000,Glyma.02G145300,Glyma.02G210800,Glyma.02G217800,Glyma.02G238100,Glyma.02G252400,Glyma.02G292500,Glyma.02G308500,Glyma.02G309300,Glyma.03G181600,Glyma.03G181700,Glyma.03G187900,Glyma.03G211067,Glyma.03G261600…
GO:0015116	sulfate transmembrane transporter activity	molecular_function	22/9757	43/34701	1.8196166854566	0.00116841448464208	0.0357347529215152	22	Glyma.01G024000,Glyma.02G095500,Glyma.04G092100,Glyma.06G106100,Glyma.06G106200,Glyma.07G088200,Glyma.07G218800,Glyma.07G218900,Glyma.08G138600,Glyma.08G180400,Glyma.08G280300,Glyma.09G188667,Glyma.09G188733,Glyma.10G028900,Glyma.11G238400,Glyma.13G087100,Glyma.14G169300,Glyma.14G169700,Glyma.15G014000,Glyma.15G052000,Glyma.18G019000,Glyma.18G286000	Glyma.01G024000,Glyma.02G095500,Glyma.04G092100,Glyma.06G106100,Glyma.06G106200,Glyma.07G088200,Glyma.07G218800,Glyma.07G218900,Glyma.08G138600,Glyma.08G180400,Glyma.08G280300,Glyma.09G188667,Glyma.09G188733,Glyma.10G028900,Glyma.11G238400,Glyma.13G087100,Glyma.14G169300,Glyma.14G169700,Glyma.15G014000,Glyma.15G052000,Glyma.18G019000,Glyma.18G286000
GO:0006772	thiamine metabolic process	biological_process	16/9757	28/34701	2.03229915518529	0.00119502654243955	0.0361348969228985	16	Glyma.03G213500,Glyma.07G252600,Glyma.08G277000,Glyma.08G277100,Glyma.09G200500,Glyma.10G251500,Glyma.11G176200,Glyma.12G135000,Glyma.13G213500,Glyma.15G099300,Glyma.17G021800,Glyma.17G066500,Glyma.18G065700,Glyma.18G148700,Glyma.19G210300,Glyma.20G142000	Glyma.03G213500,Glyma.07G252600,Glyma.08G277000,Glyma.08G277100,Glyma.09G200500,Glyma.10G251500,Glyma.11G176200,Glyma.12G135000,Glyma.13G213500,Glyma.15G099300,Glyma.17G021800,Glyma.17G066500,Glyma.18G065700,Glyma.18G148700,Glyma.19G210300,Glyma.20G142000
GO:0032973	amino acid export across plasma membrane	biological_process	16/9757	28/34701	2.03229915518529	0.00119502654243955	0.0361348969228985	16	Glyma.03G172900,Glyma.04G250600,Glyma.04G250900,Glyma.04G251000,Glyma.06G111702,Glyma.06G111900,Glyma.06G112100,Glyma.06G112200,Glyma.10G044800,Glyma.13G077800,Glyma.13G081100,Glyma.13G132500,Glyma.14G148100,Glyma.14G148300,Glyma.14G151600,Glyma.19G173800	Glyma.03G172900,Glyma.04G250600,Glyma.04G250900,Glyma.04G251000,Glyma.06G111702,Glyma.06G111900,Glyma.06G112100,Glyma.06G112200,Glyma.10G044800,Glyma.13G077800,Glyma.13G081100,Glyma.13G132500,Glyma.14G148100,Glyma.14G148300,Glyma.14G151600,Glyma.19G173800
GO:0042723	thiamine-containing compound metabolic process	biological_process	16/9757	28/34701	2.03229915518529	0.00119502654243955	0.0361348969228985	16	Glyma.03G213500,Glyma.07G252600,Glyma.08G277000,Glyma.08G277100,Glyma.09G200500,Glyma.10G251500,Glyma.11G176200,Glyma.12G135000,Glyma.13G213500,Glyma.15G099300,Glyma.17G021800,Glyma.17G066500,Glyma.18G065700,Glyma.18G148700,Glyma.19G210300,Glyma.20G142000	Glyma.03G213500,Glyma.07G252600,Glyma.08G277000,Glyma.08G277100,Glyma.09G200500,Glyma.10G251500,Glyma.11G176200,Glyma.12G135000,Glyma.13G213500,Glyma.15G099300,Glyma.17G021800,Glyma.17G066500,Glyma.18G065700,Glyma.18G148700,Glyma.19G210300,Glyma.20G142000
GO:0009266	response to temperature stimulus	biological_process	306/9757	938/34701	1.16023048784832	0.00120069061082584	0.0361696761825092	306	Glyma.01G102600,Glyma.01G106000,Glyma.01G121700,Glyma.01G144300,Glyma.01G191900,Glyma.01G203400,Glyma.01G241500,Glyma.02G005600,Glyma.02G016100,Glyma.02G124500,Glyma.02G134400,Glyma.02G187200,Glyma.02G198400,Glyma.02G218400,Glyma.02G222200,Glyma.02G230500,Glyma.02G244300,Glyma.02G258000,Glyma.02G281200,Glyma.03G019300,Glyma.03G066800,Glyma.03G073702,Glyma.03G125800,Glyma.03G163100,Glyma.03G180600…	Glyma.01G102600,Glyma.01G106000,Glyma.01G121700,Glyma.01G144300,Glyma.01G191900,Glyma.01G203400,Glyma.01G241500,Glyma.02G005600,Glyma.02G016100,Glyma.02G124500,Glyma.02G134400,Glyma.02G187200,Glyma.02G198400,Glyma.02G218400,Glyma.02G222200,Glyma.02G230500,Glyma.02G244300,Glyma.02G258000,Glyma.02G281200,Glyma.03G019300,Glyma.03G066800,Glyma.03G073702,Glyma.03G125800,Glyma.03G163100,Glyma.03G180600…
GO:1990939	ATP-dependent microtubule motor activity	molecular_function	18/9757	33/34701	1.93992192085868	0.00124887606048147	0.0374803141297304	18	Glyma.02G214300,Glyma.02G296800,Glyma.04G094400,Glyma.07G186700,Glyma.08G062500,Glyma.08G325200,Glyma.10G045500,Glyma.10G182800,Glyma.11G147108,Glyma.12G074300,Glyma.13G133200,Glyma.13G330600,Glyma.14G016800,Glyma.14G181800,Glyma.15G043400,Glyma.15G063200,Glyma.18G082000,Glyma.20G207200	Glyma.02G214300,Glyma.02G296800,Glyma.04G094400,Glyma.07G186700,Glyma.08G062500,Glyma.08G325200,Glyma.10G045500,Glyma.10G182800,Glyma.11G147108,Glyma.12G074300,Glyma.13G133200,Glyma.13G330600,Glyma.14G016800,Glyma.14G181800,Glyma.15G043400,Glyma.15G063200,Glyma.18G082000,Glyma.20G207200
GO:0050896	response to stimulus	biological_process	3135/9757	10732/34701	1.03892109952807	0.00128217850215662	0.0383361803648545	3135	Glyma.01G002600,Glyma.01G005000,Glyma.01G007100,Glyma.01G007200,Glyma.01G007300,Glyma.01G010500,Glyma.01G010700,Glyma.01G012100,Glyma.01G013500,Glyma.01G018800,Glyma.01G019800,Glyma.01G022400,Glyma.01G022500,Glyma.01G024000,Glyma.01G025200,Glyma.01G025500,Glyma.01G026200,Glyma.01G028700,Glyma.01G031900,Glyma.01G034000,Glyma.01G036000,Glyma.01G036600,Glyma.01G038600,Glyma.01G039000,Glyma.01G040000…	Glyma.01G002600,Glyma.01G005000,Glyma.01G007100,Glyma.01G007200,Glyma.01G007300,Glyma.01G010500,Glyma.01G010700,Glyma.01G012100,Glyma.01G013500,Glyma.01G018800,Glyma.01G019800,Glyma.01G022400,Glyma.01G022500,Glyma.01G024000,Glyma.01G025200,Glyma.01G025500,Glyma.01G026200,Glyma.01G028700,Glyma.01G031900,Glyma.01G034000,Glyma.01G036000,Glyma.01G036600,Glyma.01G038600,Glyma.01G039000,Glyma.01G040000…
GO:0006629	lipid metabolic process	biological_process	587/9757	1881/34701	1.10987735628075	0.00129859075379402	0.0386825565433141	587	Glyma.01G004000,Glyma.01G012100,Glyma.01G014200,Glyma.01G021700,Glyma.01G028900,Glyma.01G113000,Glyma.01G156700,Glyma.01G187200,Glyma.01G189500,Glyma.01G191200,Glyma.01G191900,Glyma.01G200466,Glyma.01G200532,Glyma.01G215100,Glyma.01G215500,Glyma.01G226200,Glyma.01G232100,Glyma.01G235300,Glyma.01G235600,Glyma.01G240700,Glyma.02G010300,Glyma.02G014200,Glyma.02G036300,Glyma.02G042200,Glyma.02G051600…	Glyma.01G004000,Glyma.01G012100,Glyma.01G014200,Glyma.01G021700,Glyma.01G028900,Glyma.01G113000,Glyma.01G156700,Glyma.01G187200,Glyma.01G189500,Glyma.01G191200,Glyma.01G191900,Glyma.01G200466,Glyma.01G200532,Glyma.01G215100,Glyma.01G215500,Glyma.01G226200,Glyma.01G232100,Glyma.01G235300,Glyma.01G235600,Glyma.01G240700,Glyma.02G010300,Glyma.02G014200,Glyma.02G036300,Glyma.02G042200,Glyma.02G051600…
GO:0022836	gated channel activity	molecular_function	63/9757	160/34701	1.40038113661986	0.00135382122010919	0.0401784053212405	63	Glyma.01G157900,Glyma.02G204300,Glyma.02G243400,Glyma.03G257000,Glyma.04G055200,Glyma.05G010600,Glyma.06G015300,Glyma.06G077300,Glyma.06G077600,Glyma.06G271200,Glyma.06G305000,Glyma.07G056400,Glyma.07G203700,Glyma.07G226400,Glyma.07G262500,Glyma.07G263300,Glyma.08G187600,Glyma.08G241600,Glyma.09G114000,Glyma.09G126900,Glyma.09G157900,Glyma.09G197400,Glyma.09G240600,Glyma.10G124800,Glyma.12G099500…	Glyma.01G157900,Glyma.02G204300,Glyma.02G243400,Glyma.03G257000,Glyma.04G055200,Glyma.05G010600,Glyma.06G015300,Glyma.06G077300,Glyma.06G077600,Glyma.06G271200,Glyma.06G305000,Glyma.07G056400,Glyma.07G203700,Glyma.07G226400,Glyma.07G262500,Glyma.07G263300,Glyma.08G187600,Glyma.08G241600,Glyma.09G114000,Glyma.09G126900,Glyma.09G157900,Glyma.09G197400,Glyma.09G240600,Glyma.10G124800,Glyma.12G099500…
GO:0006066	alcohol metabolic process	biological_process	87/9757	233/34701	1.32797230204704	0.00137443071767451	0.0406395326226046	87	Glyma.01G005100,Glyma.01G200466,Glyma.01G200532,Glyma.02G087800,Glyma.02G132200,Glyma.02G240200,Glyma.02G272200,Glyma.02G272400,Glyma.02G283400,Glyma.03G130900,Glyma.03G168700,Glyma.04G003300,Glyma.04G174600,Glyma.05G002500,Glyma.05G005300,Glyma.05G020500,Glyma.05G061300,Glyma.05G070400,Glyma.05G180600,Glyma.05G195500,Glyma.05G224500,Glyma.06G009800,Glyma.06G089400,Glyma.07G068000,Glyma.07G212700…	Glyma.01G005100,Glyma.01G200466,Glyma.01G200532,Glyma.02G087800,Glyma.02G132200,Glyma.02G240200,Glyma.02G272200,Glyma.02G272400,Glyma.02G283400,Glyma.03G130900,Glyma.03G168700,Glyma.04G003300,Glyma.04G174600,Glyma.05G002500,Glyma.05G005300,Glyma.05G020500,Glyma.05G061300,Glyma.05G070400,Glyma.05G180600,Glyma.05G195500,Glyma.05G224500,Glyma.06G009800,Glyma.06G089400,Glyma.07G068000,Glyma.07G212700…
GO:0043167	ion binding	molecular_function	3760/9757	12940/34701	1.03342569096748	0.00140796895632278	0.0414781442904942	3760	Glyma.01G002600,Glyma.01G004000,Glyma.01G004200,Glyma.01G004800,Glyma.01G005000,Glyma.01G005100,Glyma.01G006100,Glyma.01G006400,Glyma.01G006500,Glyma.01G006700,Glyma.01G007200,Glyma.01G007300,Glyma.01G007500,Glyma.01G008200,Glyma.01G008500,Glyma.01G010200,Glyma.01G010400,Glyma.01G010500,Glyma.01G010700,Glyma.01G011300,Glyma.01G011700,Glyma.01G012100,Glyma.01G013500,Glyma.01G014700,Glyma.01G016500…	Glyma.01G002600,Glyma.01G004000,Glyma.01G004200,Glyma.01G004800,Glyma.01G005000,Glyma.01G005100,Glyma.01G006100,Glyma.01G006400,Glyma.01G006500,Glyma.01G006700,Glyma.01G007200,Glyma.01G007300,Glyma.01G007500,Glyma.01G008200,Glyma.01G008500,Glyma.01G010200,Glyma.01G010400,Glyma.01G010500,Glyma.01G010700,Glyma.01G011300,Glyma.01G011700,Glyma.01G012100,Glyma.01G013500,Glyma.01G014700,Glyma.01G016500…
GO:0051186	cofactor metabolic process	biological_process	298/9757	914/34701	1.15956674992246	0.00143116284893197	0.0420069886757944	298	Glyma.01G005100,Glyma.01G028200,Glyma.01G040000,Glyma.01G040200,Glyma.01G081900,Glyma.01G106000,Glyma.01G156700,Glyma.01G163100,Glyma.01G171100,Glyma.01G192500,Glyma.01G215500,Glyma.01G222700,Glyma.01G226700,Glyma.01G227400,Glyma.02G002000,Glyma.02G006500,Glyma.02G008900,Glyma.02G024600,Glyma.02G024800,Glyma.02G052700,Glyma.02G087800,Glyma.02G135100,Glyma.02G135200,Glyma.02G139600,Glyma.02G166300…	Glyma.01G005100,Glyma.01G028200,Glyma.01G040000,Glyma.01G040200,Glyma.01G081900,Glyma.01G106000,Glyma.01G156700,Glyma.01G163100,Glyma.01G171100,Glyma.01G192500,Glyma.01G215500,Glyma.01G222700,Glyma.01G226700,Glyma.01G227400,Glyma.02G002000,Glyma.02G006500,Glyma.02G008900,Glyma.02G024600,Glyma.02G024800,Glyma.02G052700,Glyma.02G087800,Glyma.02G135100,Glyma.02G135200,Glyma.02G139600,Glyma.02G166300…
GO:0016614	oxidoreductase activity, acting on CH-OH group of donors	molecular_function	152/9757	438/34701	1.23422734082029	0.0014542868425661	0.0425299287207378	152	Glyma.01G008500,Glyma.01G020900,Glyma.01G021000,Glyma.01G048800,Glyma.01G102600,Glyma.01G116300,Glyma.01G152900,Glyma.01G156700,Glyma.01G210400,Glyma.02G005200,Glyma.02G096800,Glyma.02G108400,Glyma.02G158700,Glyma.02G159200,Glyma.02G166300,Glyma.02G218700,Glyma.02G272200,Glyma.02G272400,Glyma.02G274000,Glyma.02G274100,Glyma.03G014600,Glyma.03G066800,Glyma.03G168700,Glyma.03G229400,Glyma.03G238800…	Glyma.01G008500,Glyma.01G020900,Glyma.01G021000,Glyma.01G048800,Glyma.01G102600,Glyma.01G116300,Glyma.01G152900,Glyma.01G156700,Glyma.01G210400,Glyma.02G005200,Glyma.02G096800,Glyma.02G108400,Glyma.02G158700,Glyma.02G159200,Glyma.02G166300,Glyma.02G218700,Glyma.02G272200,Glyma.02G272400,Glyma.02G274000,Glyma.02G274100,Glyma.03G014600,Glyma.03G066800,Glyma.03G168700,Glyma.03G229400,Glyma.03G238800…
GO:0006020	inositol metabolic process	biological_process	15/9757	26/34701	2.05184049321592	0.00148764110399074	0.0433471569682829	15	Glyma.01G005100,Glyma.05G002500,Glyma.05G061300,Glyma.05G180600,Glyma.05G224500,Glyma.06G009800,Glyma.08G138200,Glyma.08G199300,Glyma.09G011100,Glyma.09G241100,Glyma.13G065500,Glyma.17G089000,Glyma.17G143100,Glyma.18G255000,Glyma.19G019100	Glyma.01G005100,Glyma.05G002500,Glyma.05G061300,Glyma.05G180600,Glyma.05G224500,Glyma.06G009800,Glyma.08G138200,Glyma.08G199300,Glyma.09G011100,Glyma.09G241100,Glyma.13G065500,Glyma.17G089000,Glyma.17G143100,Glyma.18G255000,Glyma.19G019100
GO:0046470	phosphatidylcholine metabolic process	biological_process	19/9757	36/34701	1.87705408083086	0.00155327391253204	0.0450955936997074	19	Glyma.01G215100,Glyma.05G168300,Glyma.05G246500,Glyma.06G020500,Glyma.06G068700,Glyma.07G102700,Glyma.08G048567,Glyma.08G048633,Glyma.08G211700,Glyma.08G213100,Glyma.09G051200,Glyma.09G176132,Glyma.11G081500,Glyma.13G364900,Glyma.15G008367,Glyma.15G008433,Glyma.15G008500,Glyma.15G023500,Glyma.15G157500	Glyma.01G215100,Glyma.05G168300,Glyma.05G246500,Glyma.06G020500,Glyma.06G068700,Glyma.07G102700,Glyma.08G048567,Glyma.08G048633,Glyma.08G211700,Glyma.08G213100,Glyma.09G051200,Glyma.09G176132,Glyma.11G081500,Glyma.13G364900,Glyma.15G008367,Glyma.15G008433,Glyma.15G008500,Glyma.15G023500,Glyma.15G157500
GO:0006787	porphyrin-containing compound catabolic process	biological_process	17/9757	31/34701	1.95035160860524	0.00156992060458055	0.0452509849082876	17	Glyma.02G006500,Glyma.02G301700,Glyma.06G221900,Glyma.06G299100,Glyma.07G085700,Glyma.07G096900,Glyma.07G097000,Glyma.09G181000,Glyma.09G191200,Glyma.09G226000,Glyma.10G003200,Glyma.12G010600,Glyma.12G106600,Glyma.12G200200,Glyma.13G302100,Glyma.15G215900,Glyma.20G203200	Glyma.02G006500,Glyma.02G301700,Glyma.06G221900,Glyma.06G299100,Glyma.07G085700,Glyma.07G096900,Glyma.07G097000,Glyma.09G181000,Glyma.09G191200,Glyma.09G226000,Glyma.10G003200,Glyma.12G010600,Glyma.12G106600,Glyma.12G200200,Glyma.13G302100,Glyma.15G215900,Glyma.20G203200
GO:0033015	tetrapyrrole catabolic process	biological_process	17/9757	31/34701	1.95035160860524	0.00156992060458055	0.0452509849082876	17	Glyma.02G006500,Glyma.02G301700,Glyma.06G221900,Glyma.06G299100,Glyma.07G085700,Glyma.07G096900,Glyma.07G097000,Glyma.09G181000,Glyma.09G191200,Glyma.09G226000,Glyma.10G003200,Glyma.12G010600,Glyma.12G106600,Glyma.12G200200,Glyma.13G302100,Glyma.15G215900,Glyma.20G203200	Glyma.02G006500,Glyma.02G301700,Glyma.06G221900,Glyma.06G299100,Glyma.07G085700,Glyma.07G096900,Glyma.07G097000,Glyma.09G181000,Glyma.09G191200,Glyma.09G226000,Glyma.10G003200,Glyma.12G010600,Glyma.12G106600,Glyma.12G200200,Glyma.13G302100,Glyma.15G215900,Glyma.20G203200
GO:0022839	ion gated channel activity	molecular_function	58/9757	146/34701	1.41286550857059	0.00160596076594244	0.0461238839336802	58	Glyma.01G157900,Glyma.02G204300,Glyma.02G243400,Glyma.03G257000,Glyma.05G010600,Glyma.06G015300,Glyma.06G077300,Glyma.06G077600,Glyma.06G271200,Glyma.06G305000,Glyma.07G056400,Glyma.07G203700,Glyma.07G226400,Glyma.07G262500,Glyma.07G263300,Glyma.08G187600,Glyma.08G241600,Glyma.09G114000,Glyma.09G126900,Glyma.09G157900,Glyma.09G197400,Glyma.09G240600,Glyma.10G124800,Glyma.12G099500,Glyma.12G133700…	Glyma.01G157900,Glyma.02G204300,Glyma.02G243400,Glyma.03G257000,Glyma.05G010600,Glyma.06G015300,Glyma.06G077300,Glyma.06G077600,Glyma.06G271200,Glyma.06G305000,Glyma.07G056400,Glyma.07G203700,Glyma.07G226400,Glyma.07G262500,Glyma.07G263300,Glyma.08G187600,Glyma.08G241600,Glyma.09G114000,Glyma.09G126900,Glyma.09G157900,Glyma.09G197400,Glyma.09G240600,Glyma.10G124800,Glyma.12G099500,Glyma.12G133700…
GO:0009506	plasmodesma	cellular_component	458/9757	1450/34701	1.12337087784897	0.00162741985782522	0.0463146376796284	458	Glyma.01G026100,Glyma.01G064600,Glyma.01G067600,Glyma.01G076900,Glyma.01G086000,Glyma.01G107951,Glyma.01G110400,Glyma.01G112500,Glyma.01G118350,Glyma.01G118800,Glyma.01G118900,Glyma.01G125800,Glyma.01G133501,Glyma.01G153200,Glyma.01G163100,Glyma.01G186800,Glyma.01G202500,Glyma.01G208100,Glyma.01G215500,Glyma.01G221500,Glyma.01G238800,Glyma.01G240000,Glyma.02G002800,Glyma.02G008000,Glyma.02G015900…	Glyma.01G026100,Glyma.01G064600,Glyma.01G067600,Glyma.01G076900,Glyma.01G086000,Glyma.01G107951,Glyma.01G110400,Glyma.01G112500,Glyma.01G118350,Glyma.01G118800,Glyma.01G118900,Glyma.01G125800,Glyma.01G133501,Glyma.01G153200,Glyma.01G163100,Glyma.01G186800,Glyma.01G202500,Glyma.01G208100,Glyma.01G215500,Glyma.01G221500,Glyma.01G238800,Glyma.01G240000,Glyma.02G002800,Glyma.02G008000,Glyma.02G015900…
GO:0055044	symplast	cellular_component	458/9757	1450/34701	1.12337087784897	0.00162741985782522	0.0463146376796284	458	Glyma.01G026100,Glyma.01G064600,Glyma.01G067600,Glyma.01G076900,Glyma.01G086000,Glyma.01G107951,Glyma.01G110400,Glyma.01G112500,Glyma.01G118350,Glyma.01G118800,Glyma.01G118900,Glyma.01G125800,Glyma.01G133501,Glyma.01G153200,Glyma.01G163100,Glyma.01G186800,Glyma.01G202500,Glyma.01G208100,Glyma.01G215500,Glyma.01G221500,Glyma.01G238800,Glyma.01G240000,Glyma.02G002800,Glyma.02G008000,Glyma.02G015900…	Glyma.01G026100,Glyma.01G064600,Glyma.01G067600,Glyma.01G076900,Glyma.01G086000,Glyma.01G107951,Glyma.01G110400,Glyma.01G112500,Glyma.01G118350,Glyma.01G118800,Glyma.01G118900,Glyma.01G125800,Glyma.01G133501,Glyma.01G153200,Glyma.01G163100,Glyma.01G186800,Glyma.01G202500,Glyma.01G208100,Glyma.01G215500,Glyma.01G221500,Glyma.01G238800,Glyma.01G240000,Glyma.02G002800,Glyma.02G008000,Glyma.02G015900…
GO:0000166	nucleotide binding	molecular_function	1965/9757	6641/34701	1.05233680468204	0.00163572225924558	0.0463146376796284	1965	Glyma.01G004800,Glyma.01G006100,Glyma.01G006400,Glyma.01G007200,Glyma.01G007300,Glyma.01G007500,Glyma.01G008200,Glyma.01G008500,Glyma.01G010200,Glyma.01G010400,Glyma.01G010500,Glyma.01G010700,Glyma.01G013500,Glyma.01G016500,Glyma.01G020100,Glyma.01G021200,Glyma.01G022400,Glyma.01G024800,Glyma.01G028700,Glyma.01G028900,Glyma.01G032500,Glyma.01G039000,Glyma.01G040900,Glyma.01G043100,Glyma.01G043600…	Glyma.01G004800,Glyma.01G006100,Glyma.01G006400,Glyma.01G007200,Glyma.01G007300,Glyma.01G007500,Glyma.01G008200,Glyma.01G008500,Glyma.01G010200,Glyma.01G010400,Glyma.01G010500,Glyma.01G010700,Glyma.01G013500,Glyma.01G016500,Glyma.01G020100,Glyma.01G021200,Glyma.01G022400,Glyma.01G024800,Glyma.01G028700,Glyma.01G028900,Glyma.01G032500,Glyma.01G039000,Glyma.01G040900,Glyma.01G043100,Glyma.01G043600…
GO:1901265	nucleoside phosphate binding	molecular_function	1965/9757	6641/34701	1.05233680468204	0.00163572225924558	0.0463146376796284	1965	Glyma.01G004800,Glyma.01G006100,Glyma.01G006400,Glyma.01G007200,Glyma.01G007300,Glyma.01G007500,Glyma.01G008200,Glyma.01G008500,Glyma.01G010200,Glyma.01G010400,Glyma.01G010500,Glyma.01G010700,Glyma.01G013500,Glyma.01G016500,Glyma.01G020100,Glyma.01G021200,Glyma.01G022400,Glyma.01G024800,Glyma.01G028700,Glyma.01G028900,Glyma.01G032500,Glyma.01G039000,Glyma.01G040900,Glyma.01G043100,Glyma.01G043600…	Glyma.01G004800,Glyma.01G006100,Glyma.01G006400,Glyma.01G007200,Glyma.01G007300,Glyma.01G007500,Glyma.01G008200,Glyma.01G008500,Glyma.01G010200,Glyma.01G010400,Glyma.01G010500,Glyma.01G010700,Glyma.01G013500,Glyma.01G016500,Glyma.01G020100,Glyma.01G021200,Glyma.01G022400,Glyma.01G024800,Glyma.01G028700,Glyma.01G028900,Glyma.01G032500,Glyma.01G039000,Glyma.01G040900,Glyma.01G043100,Glyma.01G043600…
GO:0016053	organic acid biosynthetic process	biological_process	328/9757	1016/34701	1.14816901090192	0.00170663984028729	0.047911282881065	328	Glyma.01G005100,Glyma.01G054500,Glyma.01G139600,Glyma.01G164300,Glyma.01G198600,Glyma.01G235600,Glyma.01G244132,Glyma.02G014800,Glyma.02G041900,Glyma.02G054800,Glyma.02G066100,Glyma.02G081100,Glyma.02G081200,Glyma.02G126800,Glyma.02G159200,Glyma.02G164100,Glyma.02G166300,Glyma.02G208000,Glyma.02G208400,Glyma.02G214900,Glyma.02G227200,Glyma.02G228100,Glyma.02G272200,Glyma.02G272400,Glyma.02G273300…	Glyma.01G005100,Glyma.01G054500,Glyma.01G139600,Glyma.01G164300,Glyma.01G198600,Glyma.01G235600,Glyma.01G244132,Glyma.02G014800,Glyma.02G041900,Glyma.02G054800,Glyma.02G066100,Glyma.02G081100,Glyma.02G081200,Glyma.02G126800,Glyma.02G159200,Glyma.02G164100,Glyma.02G166300,Glyma.02G208000,Glyma.02G208400,Glyma.02G214900,Glyma.02G227200,Glyma.02G228100,Glyma.02G272200,Glyma.02G272400,Glyma.02G273300…
GO:0046394	carboxylic acid biosynthetic process	biological_process	328/9757	1016/34701	1.14816901090192	0.00170663984028729	0.047911282881065	328	Glyma.01G005100,Glyma.01G054500,Glyma.01G139600,Glyma.01G164300,Glyma.01G198600,Glyma.01G235600,Glyma.01G244132,Glyma.02G014800,Glyma.02G041900,Glyma.02G054800,Glyma.02G066100,Glyma.02G081100,Glyma.02G081200,Glyma.02G126800,Glyma.02G159200,Glyma.02G164100,Glyma.02G166300,Glyma.02G208000,Glyma.02G208400,Glyma.02G214900,Glyma.02G227200,Glyma.02G228100,Glyma.02G272200,Glyma.02G272400,Glyma.02G273300…	Glyma.01G005100,Glyma.01G054500,Glyma.01G139600,Glyma.01G164300,Glyma.01G198600,Glyma.01G235600,Glyma.01G244132,Glyma.02G014800,Glyma.02G041900,Glyma.02G054800,Glyma.02G066100,Glyma.02G081100,Glyma.02G081200,Glyma.02G126800,Glyma.02G159200,Glyma.02G164100,Glyma.02G166300,Glyma.02G208000,Glyma.02G208400,Glyma.02G214900,Glyma.02G227200,Glyma.02G228100,Glyma.02G272200,Glyma.02G272400,Glyma.02G273300…
GO:0009636	response to toxic substance	biological_process	122/9757	344/34701	1.26132520241878	0.00171004953250775	0.047911282881065	122	Glyma.01G040000,Glyma.01G040200,Glyma.01G102600,Glyma.01G106000,Glyma.01G121209,Glyma.01G139600,Glyma.01G156600,Glyma.01G177900,Glyma.01G219100,Glyma.01G241500,Glyma.02G024600,Glyma.02G024800,Glyma.02G052300,Glyma.02G136100,Glyma.02G136200,Glyma.02G136300,Glyma.02G187200,Glyma.03G027400,Glyma.03G057100,Glyma.03G066800,Glyma.03G073702,Glyma.03G176300,Glyma.03G234400,Glyma.03G251400,Glyma.03G255600…	Glyma.01G040000,Glyma.01G040200,Glyma.01G102600,Glyma.01G106000,Glyma.01G121209,Glyma.01G139600,Glyma.01G156600,Glyma.01G177900,Glyma.01G219100,Glyma.01G241500,Glyma.02G024600,Glyma.02G024800,Glyma.02G052300,Glyma.02G136100,Glyma.02G136200,Glyma.02G136300,Glyma.02G187200,Glyma.03G027400,Glyma.03G057100,Glyma.03G066800,Glyma.03G073702,Glyma.03G176300,Glyma.03G234400,Glyma.03G251400,Glyma.03G255600…
GO:1905622	negative regulation of leaf development	biological_process	22/9757	44/34701	1.77826176078713	0.00172142481680093	0.0480619409652469	22	Glyma.02G284300,Glyma.04G176600,Glyma.04G223300,Glyma.06G142000,Glyma.06G289300,Glyma.07G080300,Glyma.08G169451,Glyma.08G292300,Glyma.08G294300,Glyma.09G065900,Glyma.09G274000,Glyma.12G117700,Glyma.13G267700,Glyma.13G294300,Glyma.14G030700,Glyma.14G185800,Glyma.14G186000,Glyma.16G219800,Glyma.17G095300,Glyma.18G110700,Glyma.18G131300,Glyma.18G213200	Glyma.02G284300,Glyma.04G176600,Glyma.04G223300,Glyma.06G142000,Glyma.06G289300,Glyma.07G080300,Glyma.08G169451,Glyma.08G292300,Glyma.08G294300,Glyma.09G065900,Glyma.09G274000,Glyma.12G117700,Glyma.13G267700,Glyma.13G294300,Glyma.14G030700,Glyma.14G185800,Glyma.14G186000,Glyma.16G219800,Glyma.17G095300,Glyma.18G110700,Glyma.18G131300,Glyma.18G213200
GO:0000234	phosphoethanolamine N-methyltransferase activity	molecular_function	5/9757	5/34701	3.55652352157425	0.00175610934124542	0.0485231177634467	5	Glyma.05G246500,Glyma.07G102700,Glyma.08G048567,Glyma.08G048633,Glyma.09G176132	Glyma.05G246500,Glyma.07G102700,Glyma.08G048567,Glyma.08G048633,Glyma.09G176132
GO:0000461	endonucleolytic cleavage to generate mature 3'-end of SSU-rRNA from (SSU-rRNA, 5.8S rRNA, LSU-rRNA)	biological_process	5/9757	5/34701	3.55652352157425	0.00175610934124542	0.0485231177634467	5	Glyma.07G043800,Glyma.09G045000,Glyma.15G147700,Glyma.15G267100,Glyma.16G012200	Glyma.07G043800,Glyma.09G045000,Glyma.15G147700,Glyma.15G267100,Glyma.16G012200
GO:0009443	pyridoxal 5'-phosphate salvage	biological_process	5/9757	5/34701	3.55652352157425	0.00175610934124542	0.0485231177634467	5	Glyma.04G231451,Glyma.06G133700,Glyma.11G218700,Glyma.16G023100,Glyma.18G038600	Glyma.04G231451,Glyma.06G133700,Glyma.11G218700,Glyma.16G023100,Glyma.18G038600
GO:0000055	ribosomal large subunit export from nucleus	biological_process	11/9757	17/34701	2.30127992572452	0.00181694600598852	0.0498479237900836	11	Glyma.02G230100,Glyma.10G055200,Glyma.11G213900,Glyma.11G244500,Glyma.12G018500,Glyma.13G142300,Glyma.13G167900,Glyma.14G196400,Glyma.17G115500,Glyma.18G028233,Glyma.18G042700	Glyma.02G230100,Glyma.10G055200,Glyma.11G213900,Glyma.11G244500,Glyma.12G018500,Glyma.13G142300,Glyma.13G167900,Glyma.14G196400,Glyma.17G115500,Glyma.18G028233,Glyma.18G042700
GO:0010148	transpiration	biological_process	11/9757	17/34701	2.30127992572452	0.00181694600598852	0.0498479237900836	11	Glyma.01G007200,Glyma.01G007300,Glyma.02G188300,Glyma.02G195300,Glyma.02G195400,Glyma.06G056400,Glyma.07G124500,Glyma.10G082500,Glyma.10G086800,Glyma.14G098600,Glyma.17G226100	Glyma.01G007200,Glyma.01G007300,Glyma.02G188300,Glyma.02G195300,Glyma.02G195400,Glyma.06G056400,Glyma.07G124500,Glyma.10G082500,Glyma.10G086800,Glyma.14G098600,Glyma.17G226100
GO:0009642	response to light intensity	biological_process	74/9757	195/34701	1.34965507998202	0.00182271829158798	0.0498479237900836	74	Glyma.01G038600,Glyma.01G087900,Glyma.01G206700,Glyma.01G209800,Glyma.01G241500,Glyma.02G026300,Glyma.02G044000,Glyma.02G072200,Glyma.02G079400,Glyma.02G100000,Glyma.02G218400,Glyma.02G289000,Glyma.03G231600,Glyma.04G082500,Glyma.04G089000,Glyma.04G101500,Glyma.04G138600,Glyma.04G220200,Glyma.05G022200,Glyma.05G062300,Glyma.05G132000,Glyma.05G166800,Glyma.05G183100,Glyma.05G222600,Glyma.06G039700…	Glyma.01G038600,Glyma.01G087900,Glyma.01G206700,Glyma.01G209800,Glyma.01G241500,Glyma.02G026300,Glyma.02G044000,Glyma.02G072200,Glyma.02G079400,Glyma.02G100000,Glyma.02G218400,Glyma.02G289000,Glyma.03G231600,Glyma.04G082500,Glyma.04G089000,Glyma.04G101500,Glyma.04G138600,Glyma.04G220200,Glyma.05G022200,Glyma.05G062300,Glyma.05G132000,Glyma.05G166800,Glyma.05G183100,Glyma.05G222600,Glyma.06G039700…
GO:0009410	response to xenobiotic stimulus	biological_process	14/9757	24/34701	2.07463872091832	0.00184888872695109	0.050391650915167	14	Glyma.06G295000,Glyma.06G295100,Glyma.07G126200,Glyma.11G138400,Glyma.11G138502,Glyma.12G061900,Glyma.12G062000,Glyma.12G062100,Glyma.13G337200,Glyma.13G337300,Glyma.13G337400,Glyma.15G036900,Glyma.15G037200,Glyma.15G054900	Glyma.06G295000,Glyma.06G295100,Glyma.07G126200,Glyma.11G138400,Glyma.11G138502,Glyma.12G061900,Glyma.12G062000,Glyma.12G062100,Glyma.13G337200,Glyma.13G337300,Glyma.13G337400,Glyma.15G036900,Glyma.15G037200,Glyma.15G054900
GO:0080144	amino acid homeostasis	biological_process	20/9757	39/34701	1.82385821619193	0.00186429142052309	0.0505070999959877	20	Glyma.03G092700,Glyma.03G172900,Glyma.04G250600,Glyma.04G250900,Glyma.04G251000,Glyma.05G089200,Glyma.06G111702,Glyma.06G111900,Glyma.06G112100,Glyma.06G112200,Glyma.10G044800,Glyma.13G077800,Glyma.13G081100,Glyma.13G132500,Glyma.14G148100,Glyma.14G148300,Glyma.14G151600,Glyma.16G081400,Glyma.19G116400,Glyma.19G173800	Glyma.03G092700,Glyma.03G172900,Glyma.04G250600,Glyma.04G250900,Glyma.04G251000,Glyma.05G089200,Glyma.06G111702,Glyma.06G111900,Glyma.06G112100,Glyma.06G112200,Glyma.10G044800,Glyma.13G077800,Glyma.13G081100,Glyma.13G132500,Glyma.14G148100,Glyma.14G148300,Glyma.14G151600,Glyma.16G081400,Glyma.19G116400,Glyma.19G173800
GO:0038023	signaling receptor activity	molecular_function	213/9757	638/34701	1.18736600328419	0.00186573088715991	0.0505070999959877	213	Glyma.01G018800,Glyma.01G022400,Glyma.01G028700,Glyma.01G044100,Glyma.01G071700,Glyma.01G097000,Glyma.01G098400,Glyma.01G107901,Glyma.01G107951,Glyma.01G157900,Glyma.01G164800,Glyma.01G175000,Glyma.01G211900,Glyma.02G022000,Glyma.02G059700,Glyma.02G087000,Glyma.02G129300,Glyma.02G150100,Glyma.02G197000,Glyma.02G247600,Glyma.02G250700,Glyma.02G261900,Glyma.02G269600,Glyma.02G289800,Glyma.03G035300…	Glyma.01G018800,Glyma.01G022400,Glyma.01G028700,Glyma.01G044100,Glyma.01G071700,Glyma.01G097000,Glyma.01G098400,Glyma.01G107901,Glyma.01G107951,Glyma.01G157900,Glyma.01G164800,Glyma.01G175000,Glyma.01G211900,Glyma.02G022000,Glyma.02G059700,Glyma.02G087000,Glyma.02G129300,Glyma.02G150100,Glyma.02G197000,Glyma.02G247600,Glyma.02G250700,Glyma.02G261900,Glyma.02G269600,Glyma.02G289800,Glyma.03G035300…
GO:0005852	eukaryotic translation initiation factor 3 complex	cellular_component	18/9757	34/34701	1.88286539377461	0.00196113896938413	0.052911133204293	18	Glyma.02G097300,Glyma.03G002400,Glyma.03G172200,Glyma.04G080800,Glyma.05G245100,Glyma.06G082500,Glyma.07G107700,Glyma.08G052900,Glyma.08G290700,Glyma.09G234100,Glyma.10G140700,Glyma.13G114300,Glyma.13G238200,Glyma.14G061600,Glyma.15G075100,Glyma.18G133400,Glyma.19G173100,Glyma.20G089400	Glyma.02G097300,Glyma.03G002400,Glyma.03G172200,Glyma.04G080800,Glyma.05G245100,Glyma.06G082500,Glyma.07G107700,Glyma.08G052900,Glyma.08G290700,Glyma.09G234100,Glyma.10G140700,Glyma.13G114300,Glyma.13G238200,Glyma.14G061600,Glyma.15G075100,Glyma.18G133400,Glyma.19G173100,Glyma.20G089400
GO:0006839	mitochondrial transport	biological_process	81/9757	217/34701	1.32755025459684	0.00198095815075972	0.0532665022216028	81	Glyma.01G007700,Glyma.01G024000,Glyma.01G110400,Glyma.01G157100,Glyma.01G224400,Glyma.02G080100,Glyma.02G211700,Glyma.02G231200,Glyma.02G299400,Glyma.03G059200,Glyma.03G070700,Glyma.03G076100,Glyma.03G083600,Glyma.03G217100,Glyma.03G255600,Glyma.04G051800,Glyma.04G052300,Glyma.04G092100,Glyma.04G107400,Glyma.04G202800,Glyma.04G238600,Glyma.05G079100,Glyma.05G167300,Glyma.05G185200,Glyma.05G241100…	Glyma.01G007700,Glyma.01G024000,Glyma.01G110400,Glyma.01G157100,Glyma.01G224400,Glyma.02G080100,Glyma.02G211700,Glyma.02G231200,Glyma.02G299400,Glyma.03G059200,Glyma.03G070700,Glyma.03G076100,Glyma.03G083600,Glyma.03G217100,Glyma.03G255600,Glyma.04G051800,Glyma.04G052300,Glyma.04G092100,Glyma.04G107400,Glyma.04G202800,Glyma.04G238600,Glyma.05G079100,Glyma.05G167300,Glyma.05G185200,Glyma.05G241100…
GO:0015293	symporter activity	molecular_function	112/9757	314/34701	1.26856889941502	0.00206494792315937	0.0553392231046021	112	Glyma.01G041400,Glyma.01G042100,Glyma.01G067600,Glyma.01G114000,Glyma.01G157300,Glyma.01G200100,Glyma.01G238800,Glyma.02G022200,Glyma.02G058000,Glyma.02G095500,Glyma.02G116400,Glyma.02G209400,Glyma.02G218600,Glyma.02G269700,Glyma.02G303500,Glyma.02G311700,Glyma.03G063600,Glyma.03G063900,Glyma.03G162800,Glyma.03G227500,Glyma.03G241000,Glyma.03G241500,Glyma.04G015000,Glyma.04G086600,Glyma.04G102600…	Glyma.01G041400,Glyma.01G042100,Glyma.01G067600,Glyma.01G114000,Glyma.01G157300,Glyma.01G200100,Glyma.01G238800,Glyma.02G022200,Glyma.02G058000,Glyma.02G095500,Glyma.02G116400,Glyma.02G209400,Glyma.02G218600,Glyma.02G269700,Glyma.02G303500,Glyma.02G311700,Glyma.03G063600,Glyma.03G063900,Glyma.03G162800,Glyma.03G227500,Glyma.03G241000,Glyma.03G241500,Glyma.04G015000,Glyma.04G086600,Glyma.04G102600…
GO:0009407	toxin catabolic process	biological_process	27/9757	58/34701	1.65562301866388	0.00211861603732455	0.0565882343569387	27	Glyma.01G040000,Glyma.01G040200,Glyma.01G106000,Glyma.02G024600,Glyma.02G024800,Glyma.02G187200,Glyma.03G073702,Glyma.05G161600,Glyma.06G193500,Glyma.07G139600,Glyma.07G139700,Glyma.07G139800,Glyma.07G139900,Glyma.07G140000,Glyma.07G140100,Glyma.07G140200,Glyma.08G118700,Glyma.08G118900,Glyma.08G174700,Glyma.08G174900,Glyma.08G306800,Glyma.13G129100,Glyma.14G031000,Glyma.15G252200,Glyma.18G111100…	Glyma.01G040000,Glyma.01G040200,Glyma.01G106000,Glyma.02G024600,Glyma.02G024800,Glyma.02G187200,Glyma.03G073702,Glyma.05G161600,Glyma.06G193500,Glyma.07G139600,Glyma.07G139700,Glyma.07G139800,Glyma.07G139900,Glyma.07G140000,Glyma.07G140100,Glyma.07G140200,Glyma.08G118700,Glyma.08G118900,Glyma.08G174700,Glyma.08G174900,Glyma.08G306800,Glyma.13G129100,Glyma.14G031000,Glyma.15G252200,Glyma.18G111100…
GO:0032544	plastid translation	biological_process	10/9757	15/34701	2.3710156810495	0.00213706271182946	0.0567029255294353	10	Glyma.01G114800,Glyma.02G147300,Glyma.03G063200,Glyma.03G230000,Glyma.10G026600,Glyma.13G357200,Glyma.15G016400,Glyma.19G208000,Glyma.19G227700,Glyma.20G183032	Glyma.01G114800,Glyma.02G147300,Glyma.03G063200,Glyma.03G230000,Glyma.10G026600,Glyma.13G357200,Glyma.15G016400,Glyma.19G208000,Glyma.19G227700,Glyma.20G183032
GO:0032890	regulation of organic acid transport	biological_process	10/9757	15/34701	2.3710156810495	0.00213706271182946	0.0567029255294353	10	Glyma.04G058800,Glyma.06G059500,Glyma.08G254800,Glyma.13G093500,Glyma.14G105200,Glyma.17G066900,Glyma.17G220900,Glyma.18G094400,Glyma.18G277600,Glyma.18G277800	Glyma.04G058800,Glyma.06G059500,Glyma.08G254800,Glyma.13G093500,Glyma.14G105200,Glyma.17G066900,Glyma.17G220900,Glyma.18G094400,Glyma.18G277600,Glyma.18G277800
GO:0005911	cell-cell junction	cellular_component	458/9757	1455/34701	1.11951049682544	0.00214596670945888	0.056751258227373	458	Glyma.01G026100,Glyma.01G064600,Glyma.01G067600,Glyma.01G076900,Glyma.01G086000,Glyma.01G107951,Glyma.01G110400,Glyma.01G112500,Glyma.01G118350,Glyma.01G118800,Glyma.01G118900,Glyma.01G125800,Glyma.01G133501,Glyma.01G153200,Glyma.01G163100,Glyma.01G186800,Glyma.01G202500,Glyma.01G208100,Glyma.01G215500,Glyma.01G221500,Glyma.01G238800,Glyma.01G240000,Glyma.02G002800,Glyma.02G008000,Glyma.02G015900…	Glyma.01G026100,Glyma.01G064600,Glyma.01G067600,Glyma.01G076900,Glyma.01G086000,Glyma.01G107951,Glyma.01G110400,Glyma.01G112500,Glyma.01G118350,Glyma.01G118800,Glyma.01G118900,Glyma.01G125800,Glyma.01G133501,Glyma.01G153200,Glyma.01G163100,Glyma.01G186800,Glyma.01G202500,Glyma.01G208100,Glyma.01G215500,Glyma.01G221500,Glyma.01G238800,Glyma.01G240000,Glyma.02G002800,Glyma.02G008000,Glyma.02G015900…
GO:0043090	amino acid import	biological_process	21/9757	42/34701	1.77826176078713	0.0021756021603373	0.0573457240486276	21	Glyma.03G172900,Glyma.04G086600,Glyma.04G250600,Glyma.04G250900,Glyma.04G251000,Glyma.06G088300,Glyma.06G111702,Glyma.06G111900,Glyma.06G112100,Glyma.06G112200,Glyma.10G044800,Glyma.13G077800,Glyma.13G081100,Glyma.13G132500,Glyma.14G148100,Glyma.14G148300,Glyma.14G151600,Glyma.16G062500,Glyma.16G062600,Glyma.19G076800,Glyma.19G173800	Glyma.03G172900,Glyma.04G086600,Glyma.04G250600,Glyma.04G250900,Glyma.04G251000,Glyma.06G088300,Glyma.06G111702,Glyma.06G111900,Glyma.06G112100,Glyma.06G112200,Glyma.10G044800,Glyma.13G077800,Glyma.13G081100,Glyma.13G132500,Glyma.14G148100,Glyma.14G148300,Glyma.14G151600,Glyma.16G062500,Glyma.16G062600,Glyma.19G076800,Glyma.19G173800
GO:0009628	response to abiotic stimulus	biological_process	1035/9757	3425/34701	1.07474506418375	0.00221642666304456	0.0582302519704133	1035	Glyma.01G019800,Glyma.01G038600,Glyma.01G044300,Glyma.01G047900,Glyma.01G052600,Glyma.01G060300,Glyma.01G084600,Glyma.01G087900,Glyma.01G102600,Glyma.01G106000,Glyma.01G115900,Glyma.01G121209,Glyma.01G121700,Glyma.01G132000,Glyma.01G144300,Glyma.01G157100,Glyma.01G164800,Glyma.01G186900,Glyma.01G189500,Glyma.01G190000,Glyma.01G191200,Glyma.01G191900,Glyma.01G192500,Glyma.01G196800,Glyma.01G203400…	Glyma.01G019800,Glyma.01G038600,Glyma.01G044300,Glyma.01G047900,Glyma.01G052600,Glyma.01G060300,Glyma.01G084600,Glyma.01G087900,Glyma.01G102600,Glyma.01G106000,Glyma.01G115900,Glyma.01G121209,Glyma.01G121700,Glyma.01G132000,Glyma.01G144300,Glyma.01G157100,Glyma.01G164800,Glyma.01G186900,Glyma.01G189500,Glyma.01G190000,Glyma.01G191200,Glyma.01G191900,Glyma.01G192500,Glyma.01G196800,Glyma.01G203400…
GO:0050662	coenzyme binding	molecular_function	300/9757	927/34701	1.15097848594636	0.00223469556860134	0.0585183516052371	300	Glyma.01G008500,Glyma.01G048800,Glyma.01G080700,Glyma.01G097500,Glyma.01G102600,Glyma.01G118000,Glyma.01G129400,Glyma.01G152900,Glyma.01G156700,Glyma.01G164300,Glyma.01G191900,Glyma.01G205700,Glyma.01G213700,Glyma.01G214200,Glyma.01G235600,Glyma.02G014800,Glyma.02G038100,Glyma.02G057400,Glyma.02G094300,Glyma.02G096800,Glyma.02G108400,Glyma.02G147300,Glyma.02G158700,Glyma.02G159200,Glyma.02G166300…	Glyma.01G008500,Glyma.01G048800,Glyma.01G080700,Glyma.01G097500,Glyma.01G102600,Glyma.01G118000,Glyma.01G129400,Glyma.01G152900,Glyma.01G156700,Glyma.01G164300,Glyma.01G191900,Glyma.01G205700,Glyma.01G213700,Glyma.01G214200,Glyma.01G235600,Glyma.02G014800,Glyma.02G038100,Glyma.02G057400,Glyma.02G094300,Glyma.02G096800,Glyma.02G108400,Glyma.02G147300,Glyma.02G158700,Glyma.02G159200,Glyma.02G166300…
GO:0015630	microtubule cytoskeleton	cellular_component	215/9757	647/34701	1.18184321041494	0.00228842914044525	0.0597302368155954	215	Glyma.01G001600,Glyma.01G021200,Glyma.01G144500,Glyma.01G168200,Glyma.01G190000,Glyma.01G197500,Glyma.01G225900,Glyma.02G015500,Glyma.02G027100,Glyma.02G043200,Glyma.02G135700,Glyma.02G170500,Glyma.02G192600,Glyma.02G214300,Glyma.02G269900,Glyma.02G295100,Glyma.02G296800,Glyma.02G302800,Glyma.03G021700,Glyma.03G055200,Glyma.03G102800,Glyma.03G124400,Glyma.03G134900,Glyma.03G146900,Glyma.03G170000…	Glyma.01G001600,Glyma.01G021200,Glyma.01G144500,Glyma.01G168200,Glyma.01G190000,Glyma.01G197500,Glyma.01G225900,Glyma.02G015500,Glyma.02G027100,Glyma.02G043200,Glyma.02G135700,Glyma.02G170500,Glyma.02G192600,Glyma.02G214300,Glyma.02G269900,Glyma.02G295100,Glyma.02G296800,Glyma.02G302800,Glyma.03G021700,Glyma.03G055200,Glyma.03G102800,Glyma.03G124400,Glyma.03G134900,Glyma.03G146900,Glyma.03G170000…
GO:0003743	translation initiation factor activity	molecular_function	58/9757	148/34701	1.39377273142775	0.00232144091957276	0.0603951496381056	58	Glyma.02G090800,Glyma.02G097300,Glyma.02G205700,Glyma.02G236700,Glyma.03G002400,Glyma.03G172200,Glyma.04G080800,Glyma.05G001200,Glyma.05G011300,Glyma.05G174400,Glyma.05G245100,Glyma.06G053200,Glyma.06G082500,Glyma.06G209700,Glyma.06G269500,Glyma.07G060900,Glyma.07G107700,Glyma.08G052900,Glyma.08G171500,Glyma.08G174200,Glyma.08G290700,Glyma.08G316700,Glyma.09G158100,Glyma.09G234100,Glyma.10G140700…	Glyma.02G090800,Glyma.02G097300,Glyma.02G205700,Glyma.02G236700,Glyma.03G002400,Glyma.03G172200,Glyma.04G080800,Glyma.05G001200,Glyma.05G011300,Glyma.05G174400,Glyma.05G245100,Glyma.06G053200,Glyma.06G082500,Glyma.06G209700,Glyma.06G269500,Glyma.07G060900,Glyma.07G107700,Glyma.08G052900,Glyma.08G171500,Glyma.08G174200,Glyma.08G290700,Glyma.08G316700,Glyma.09G158100,Glyma.09G234100,Glyma.10G140700…
GO:0005544	calcium-dependent phospholipid binding	molecular_function	19/9757	37/34701	1.82632288945705	0.00235801555939808	0.0611481510597308	19	Glyma.02G247900,Glyma.02G248100,Glyma.03G242200,Glyma.04G140900,Glyma.04G201500,Glyma.05G178700,Glyma.05G248000,Glyma.06G163800,Glyma.07G106600,Glyma.08G056500,Glyma.08G136200,Glyma.13G088700,Glyma.13G191200,Glyma.13G199800,Glyma.13G200000,Glyma.13G200100,Glyma.14G068400,Glyma.15G237800,Glyma.15G238400	Glyma.02G247900,Glyma.02G248100,Glyma.03G242200,Glyma.04G140900,Glyma.04G201500,Glyma.05G178700,Glyma.05G248000,Glyma.06G163800,Glyma.07G106600,Glyma.08G056500,Glyma.08G136200,Glyma.13G088700,Glyma.13G191200,Glyma.13G199800,Glyma.13G200000,Glyma.13G200100,Glyma.14G068400,Glyma.15G237800,Glyma.15G238400
GO:0010181	FMN binding	molecular_function	34/9757	78/34701	1.55027948376314	0.00244720786604236	0.0611948503738428	34	Glyma.01G235600,Glyma.02G214700,Glyma.04G140400,Glyma.04G236900,Glyma.05G141300,Glyma.06G016900,Glyma.06G095500,Glyma.06G127400,Glyma.07G188200,Glyma.08G061200,Glyma.08G096800,Glyma.08G097300,Glyma.08G175800,Glyma.08G264900,Glyma.08G364302,Glyma.11G152400,Glyma.12G074100,Glyma.12G141900,Glyma.12G161400,Glyma.13G096500,Glyma.13G109800,Glyma.13G186200,Glyma.13G196500,Glyma.13G330400,Glyma.14G162300…	Glyma.01G235600,Glyma.02G214700,Glyma.04G140400,Glyma.04G236900,Glyma.05G141300,Glyma.06G016900,Glyma.06G095500,Glyma.06G127400,Glyma.07G188200,Glyma.08G061200,Glyma.08G096800,Glyma.08G097300,Glyma.08G175800,Glyma.08G264900,Glyma.08G364302,Glyma.11G152400,Glyma.12G074100,Glyma.12G141900,Glyma.12G161400,Glyma.13G096500,Glyma.13G109800,Glyma.13G186200,Glyma.13G196500,Glyma.13G330400,Glyma.14G162300…
GO:0006696	ergosterol biosynthetic process	biological_process	9/9757	13/34701	2.4622085918591	0.00245782842487095	0.0611948503738428	9	Glyma.02G240200,Glyma.02G283400,Glyma.06G089400,Glyma.08G306200,Glyma.11G112000,Glyma.12G038200,Glyma.14G031200,Glyma.14G209700,Glyma.18G111900	Glyma.02G240200,Glyma.02G283400,Glyma.06G089400,Glyma.08G306200,Glyma.11G112000,Glyma.12G038200,Glyma.14G031200,Glyma.14G209700,Glyma.18G111900
GO:0008204	ergosterol metabolic process	biological_process	9/9757	13/34701	2.4622085918591	0.00245782842487095	0.0611948503738428	9	Glyma.02G240200,Glyma.02G283400,Glyma.06G089400,Glyma.08G306200,Glyma.11G112000,Glyma.12G038200,Glyma.14G031200,Glyma.14G209700,Glyma.18G111900	Glyma.02G240200,Glyma.02G283400,Glyma.06G089400,Glyma.08G306200,Glyma.11G112000,Glyma.12G038200,Glyma.14G031200,Glyma.14G209700,Glyma.18G111900
GO:0008661	1-deoxy-D-xylulose-5-phosphate synthase activity	molecular_function	9/9757	13/34701	2.4622085918591	0.00245782842487095	0.0611948503738428	9	Glyma.07G252600,Glyma.08G277000,Glyma.08G277100,Glyma.09G200500,Glyma.13G213500,Glyma.15G099300,Glyma.17G021800,Glyma.17G066500,Glyma.18G148700	Glyma.07G252600,Glyma.08G277000,Glyma.08G277100,Glyma.09G200500,Glyma.13G213500,Glyma.15G099300,Glyma.17G021800,Glyma.17G066500,Glyma.18G148700
GO:0009882	blue light photoreceptor activity	molecular_function	9/9757	13/34701	2.4622085918591	0.00245782842487095	0.0611948503738428	9	Glyma.04G101500,Glyma.06G103200,Glyma.08G264900,Glyma.10G180600,Glyma.12G074100,Glyma.13G330400,Glyma.14G174200,Glyma.16G096600,Glyma.20G209900	Glyma.04G101500,Glyma.06G103200,Glyma.08G264900,Glyma.10G180600,Glyma.12G074100,Glyma.13G330400,Glyma.14G174200,Glyma.16G096600,Glyma.20G209900
GO:0044107	cellular alcohol metabolic process	biological_process	9/9757	13/34701	2.4622085918591	0.00245782842487095	0.0611948503738428	9	Glyma.02G240200,Glyma.02G283400,Glyma.06G089400,Glyma.08G306200,Glyma.11G112000,Glyma.12G038200,Glyma.14G031200,Glyma.14G209700,Glyma.18G111900	Glyma.02G240200,Glyma.02G283400,Glyma.06G089400,Glyma.08G306200,Glyma.11G112000,Glyma.12G038200,Glyma.14G031200,Glyma.14G209700,Glyma.18G111900
GO:0044108	cellular alcohol biosynthetic process	biological_process	9/9757	13/34701	2.4622085918591	0.00245782842487095	0.0611948503738428	9	Glyma.02G240200,Glyma.02G283400,Glyma.06G089400,Glyma.08G306200,Glyma.11G112000,Glyma.12G038200,Glyma.14G031200,Glyma.14G209700,Glyma.18G111900	Glyma.02G240200,Glyma.02G283400,Glyma.06G089400,Glyma.08G306200,Glyma.11G112000,Glyma.12G038200,Glyma.14G031200,Glyma.14G209700,Glyma.18G111900
GO:0051176	positive regulation of sulfur metabolic process	biological_process	9/9757	13/34701	2.4622085918591	0.00245782842487095	0.0611948503738428	9	Glyma.02G070000,Glyma.04G209700,Glyma.05G042400,Glyma.05G194101,Glyma.06G156300,Glyma.08G002100,Glyma.16G043200,Glyma.16G151500,Glyma.18G013600	Glyma.02G070000,Glyma.04G209700,Glyma.05G042400,Glyma.05G194101,Glyma.06G156300,Glyma.08G002100,Glyma.16G043200,Glyma.16G151500,Glyma.18G013600
GO:0052863	1-deoxy-D-xylulose 5-phosphate metabolic process	biological_process	9/9757	13/34701	2.4622085918591	0.00245782842487095	0.0611948503738428	9	Glyma.07G252600,Glyma.08G277000,Glyma.08G277100,Glyma.09G200500,Glyma.13G213500,Glyma.15G099300,Glyma.17G021800,Glyma.17G066500,Glyma.18G148700	Glyma.07G252600,Glyma.08G277000,Glyma.08G277100,Glyma.09G200500,Glyma.13G213500,Glyma.15G099300,Glyma.17G021800,Glyma.17G066500,Glyma.18G148700
GO:0052865	1-deoxy-D-xylulose 5-phosphate biosynthetic process	biological_process	9/9757	13/34701	2.4622085918591	0.00245782842487095	0.0611948503738428	9	Glyma.07G252600,Glyma.08G277000,Glyma.08G277100,Glyma.09G200500,Glyma.13G213500,Glyma.15G099300,Glyma.17G021800,Glyma.17G066500,Glyma.18G148700	Glyma.07G252600,Glyma.08G277000,Glyma.08G277100,Glyma.09G200500,Glyma.13G213500,Glyma.15G099300,Glyma.17G021800,Glyma.17G066500,Glyma.18G148700
GO:0080169	cellular response to boron-containing substance deprivation	biological_process	9/9757	13/34701	2.4622085918591	0.00245782842487095	0.0611948503738428	9	Glyma.06G307700,Glyma.07G262700,Glyma.08G320200,Glyma.09G005700,Glyma.12G097100,Glyma.13G310100,Glyma.15G110300,Glyma.17G011400,Glyma.18G092200	Glyma.06G307700,Glyma.07G262700,Glyma.08G320200,Glyma.09G005700,Glyma.12G097100,Glyma.13G310100,Glyma.15G110300,Glyma.17G011400,Glyma.18G092200
GO:0097384	cellular lipid biosynthetic process	biological_process	9/9757	13/34701	2.4622085918591	0.00245782842487095	0.0611948503738428	9	Glyma.02G240200,Glyma.02G283400,Glyma.06G089400,Glyma.08G306200,Glyma.11G112000,Glyma.12G038200,Glyma.14G031200,Glyma.14G209700,Glyma.18G111900	Glyma.02G240200,Glyma.02G283400,Glyma.06G089400,Glyma.08G306200,Glyma.11G112000,Glyma.12G038200,Glyma.14G031200,Glyma.14G209700,Glyma.18G111900
GO:0000054	ribosomal subunit export from nucleus	biological_process	15/9757	27/34701	1.97584640087459	0.0024820075341943	0.0611948503738428	15	Glyma.02G230100,Glyma.09G158100,Glyma.10G055200,Glyma.11G090900,Glyma.11G213900,Glyma.11G244500,Glyma.12G018500,Glyma.13G142300,Glyma.13G167900,Glyma.14G196400,Glyma.16G208600,Glyma.17G115500,Glyma.18G028233,Glyma.18G042700,Glyma.20G215000	Glyma.02G230100,Glyma.09G158100,Glyma.10G055200,Glyma.11G090900,Glyma.11G213900,Glyma.11G244500,Glyma.12G018500,Glyma.13G142300,Glyma.13G167900,Glyma.14G196400,Glyma.16G208600,Glyma.17G115500,Glyma.18G028233,Glyma.18G042700,Glyma.20G215000
GO:0031125	rRNA 3'-end processing	biological_process	15/9757	27/34701	1.97584640087459	0.0024820075341943	0.0611948503738428	15	Glyma.02G070100,Glyma.02G112000,Glyma.07G043800,Glyma.08G246800,Glyma.08G361900,Glyma.09G045000,Glyma.09G261100,Glyma.11G015300,Glyma.12G076900,Glyma.15G147700,Glyma.15G267100,Glyma.16G012200,Glyma.17G102000,Glyma.18G230900,Glyma.19G152700	Glyma.02G070100,Glyma.02G112000,Glyma.07G043800,Glyma.08G246800,Glyma.08G361900,Glyma.09G045000,Glyma.09G261100,Glyma.11G015300,Glyma.12G076900,Glyma.15G147700,Glyma.15G267100,Glyma.16G012200,Glyma.17G102000,Glyma.18G230900,Glyma.19G152700
GO:0033750	ribosome localization	biological_process	15/9757	27/34701	1.97584640087459	0.0024820075341943	0.0611948503738428	15	Glyma.02G230100,Glyma.09G158100,Glyma.10G055200,Glyma.11G090900,Glyma.11G213900,Glyma.11G244500,Glyma.12G018500,Glyma.13G142300,Glyma.13G167900,Glyma.14G196400,Glyma.16G208600,Glyma.17G115500,Glyma.18G028233,Glyma.18G042700,Glyma.20G215000	Glyma.02G230100,Glyma.09G158100,Glyma.10G055200,Glyma.11G090900,Glyma.11G213900,Glyma.11G244500,Glyma.12G018500,Glyma.13G142300,Glyma.13G167900,Glyma.14G196400,Glyma.16G208600,Glyma.17G115500,Glyma.18G028233,Glyma.18G042700,Glyma.20G215000
GO:0050308	sugar-phosphatase activity	molecular_function	15/9757	27/34701	1.97584640087459	0.0024820075341943	0.0611948503738428	15	Glyma.01G202000,Glyma.02G228700,Glyma.07G142700,Glyma.08G067500,Glyma.08G182300,Glyma.09G011100,Glyma.10G086600,Glyma.10G225400,Glyma.11G040800,Glyma.11G040900,Glyma.11G169700,Glyma.16G168000,Glyma.18G060600,Glyma.18G193600,Glyma.20G166400	Glyma.01G202000,Glyma.02G228700,Glyma.07G142700,Glyma.08G067500,Glyma.08G182300,Glyma.09G011100,Glyma.10G086600,Glyma.10G225400,Glyma.11G040800,Glyma.11G040900,Glyma.11G169700,Glyma.16G168000,Glyma.18G060600,Glyma.18G193600,Glyma.20G166400
GO:0018904	ether metabolic process	biological_process	30/9757	67/34701	1.59247321861534	0.0026155299592362	0.0640744058099142	30	Glyma.01G040700,Glyma.01G041200,Glyma.03G146000,Glyma.04G038900,Glyma.04G242000,Glyma.05G132600,Glyma.06G039900,Glyma.06G121400,Glyma.06G245200,Glyma.06G266700,Glyma.06G295000,Glyma.06G295100,Glyma.09G249200,Glyma.11G060800,Glyma.12G113800,Glyma.12G151400,Glyma.12G215000,Glyma.13G251200,Glyma.13G286600,Glyma.13G298400,Glyma.14G070500,Glyma.14G222500,Glyma.15G063100,Glyma.16G220500,Glyma.18G127400…	Glyma.01G040700,Glyma.01G041200,Glyma.03G146000,Glyma.04G038900,Glyma.04G242000,Glyma.05G132600,Glyma.06G039900,Glyma.06G121400,Glyma.06G245200,Glyma.06G266700,Glyma.06G295000,Glyma.06G295100,Glyma.09G249200,Glyma.11G060800,Glyma.12G113800,Glyma.12G151400,Glyma.12G215000,Glyma.13G251200,Glyma.13G286600,Glyma.13G298400,Glyma.14G070500,Glyma.14G222500,Glyma.15G063100,Glyma.16G220500,Glyma.18G127400…
GO:0031012	extracellular matrix	cellular_component	30/9757	67/34701	1.59247321861534	0.0026155299592362	0.0640744058099142	30	Glyma.01G036900,Glyma.01G037200,Glyma.01G208800,Glyma.02G013300,Glyma.02G027800,Glyma.02G028200,Glyma.02G028600,Glyma.03G019000,Glyma.03G117700,Glyma.03G120000,Glyma.03G218700,Glyma.04G242300,Glyma.05G151000,Glyma.07G109400,Glyma.08G292300,Glyma.09G038600,Glyma.09G065900,Glyma.09G202900,Glyma.10G013900,Glyma.11G046000,Glyma.11G073800,Glyma.14G170900,Glyma.15G051500,Glyma.15G143700,Glyma.18G131300…	Glyma.01G036900,Glyma.01G037200,Glyma.01G208800,Glyma.02G013300,Glyma.02G027800,Glyma.02G028200,Glyma.02G028600,Glyma.03G019000,Glyma.03G117700,Glyma.03G120000,Glyma.03G218700,Glyma.04G242300,Glyma.05G151000,Glyma.07G109400,Glyma.08G292300,Glyma.09G038600,Glyma.09G065900,Glyma.09G202900,Glyma.10G013900,Glyma.11G046000,Glyma.11G073800,Glyma.14G170900,Glyma.15G051500,Glyma.15G143700,Glyma.18G131300…
GO:0034457	Mpp10 complex	cellular_component	6/9757	7/34701	3.04844873277793	0.00262278860672056	0.0640744058099142	6	Glyma.04G139900,Glyma.05G038800,Glyma.10G232700,Glyma.11G152600,Glyma.17G088200,Glyma.20G161600	Glyma.04G139900,Glyma.05G038800,Glyma.10G232700,Glyma.11G152600,Glyma.17G088200,Glyma.20G161600
GO:0016667	oxidoreductase activity, acting on a sulfur group of donors	molecular_function	81/9757	219/34701	1.31542650797952	0.00265111947301722	0.0645696666786838	81	Glyma.01G040700,Glyma.01G041200,Glyma.01G156600,Glyma.02G229600,Glyma.02G263800,Glyma.02G290800,Glyma.03G146000,Glyma.03G196400,Glyma.03G203500,Glyma.03G210200,Glyma.03G210500,Glyma.04G021000,Glyma.04G023200,Glyma.04G038900,Glyma.04G051900,Glyma.04G076900,Glyma.04G167500,Glyma.04G190800,Glyma.04G242000,Glyma.05G132600,Glyma.05G218400,Glyma.06G039900,Glyma.06G052600,Glyma.06G078100,Glyma.06G121400…	Glyma.01G040700,Glyma.01G041200,Glyma.01G156600,Glyma.02G229600,Glyma.02G263800,Glyma.02G290800,Glyma.03G146000,Glyma.03G196400,Glyma.03G203500,Glyma.03G210200,Glyma.03G210500,Glyma.04G021000,Glyma.04G023200,Glyma.04G038900,Glyma.04G051900,Glyma.04G076900,Glyma.04G167500,Glyma.04G190800,Glyma.04G242000,Glyma.05G132600,Glyma.05G218400,Glyma.06G039900,Glyma.06G052600,Glyma.06G078100,Glyma.06G121400…
GO:0004310	farnesyl-diphosphate farnesyltransferase activity	molecular_function	8/9757	11/34701	2.58656256114491	0.00272748850121853	0.0656317278086008	8	Glyma.02G240200,Glyma.02G283400,Glyma.08G306200,Glyma.11G112000,Glyma.12G038200,Glyma.14G031200,Glyma.14G209700,Glyma.18G111900	Glyma.02G240200,Glyma.02G283400,Glyma.08G306200,Glyma.11G112000,Glyma.12G038200,Glyma.14G031200,Glyma.14G209700,Glyma.18G111900
GO:0009800	cinnamic acid biosynthetic process	biological_process	8/9757	11/34701	2.58656256114491	0.00272748850121853	0.0656317278086008	8	Glyma.02G309300,Glyma.03G181600,Glyma.03G181700,Glyma.03G258700,Glyma.10G209800,Glyma.13G145000,Glyma.19G182300,Glyma.20G180800	Glyma.02G309300,Glyma.03G181600,Glyma.03G181700,Glyma.03G258700,Glyma.10G209800,Glyma.13G145000,Glyma.19G182300,Glyma.20G180800
GO:0010117	photoprotection	biological_process	8/9757	11/34701	2.58656256114491	0.00272748850121853	0.0656317278086008	8	Glyma.04G101500,Glyma.06G045400,Glyma.06G103200,Glyma.10G136300,Glyma.10G257900,Glyma.14G174200,Glyma.17G236200,Glyma.20G085900	Glyma.04G101500,Glyma.06G045400,Glyma.06G103200,Glyma.10G136300,Glyma.10G257900,Glyma.14G174200,Glyma.17G236200,Glyma.20G085900
GO:0051996	squalene synthase activity	molecular_function	8/9757	11/34701	2.58656256114491	0.00272748850121853	0.0656317278086008	8	Glyma.02G240200,Glyma.02G283400,Glyma.08G306200,Glyma.11G112000,Glyma.12G038200,Glyma.14G031200,Glyma.14G209700,Glyma.18G111900	Glyma.02G240200,Glyma.02G283400,Glyma.08G306200,Glyma.11G112000,Glyma.12G038200,Glyma.14G031200,Glyma.14G209700,Glyma.18G111900
GO:0097367	carbohydrate derivative binding	molecular_function	1805/9757	6102/34701	1.05203621049517	0.00276032049123265	0.0662228984917582	1805	Glyma.01G004800,Glyma.01G006100,Glyma.01G006400,Glyma.01G006500,Glyma.01G007200,Glyma.01G007300,Glyma.01G007500,Glyma.01G008200,Glyma.01G010200,Glyma.01G010400,Glyma.01G010500,Glyma.01G010700,Glyma.01G013500,Glyma.01G016500,Glyma.01G020100,Glyma.01G021200,Glyma.01G022400,Glyma.01G024800,Glyma.01G028700,Glyma.01G028900,Glyma.01G032500,Glyma.01G039000,Glyma.01G040900,Glyma.01G043100,Glyma.01G043600…	Glyma.01G004800,Glyma.01G006100,Glyma.01G006400,Glyma.01G006500,Glyma.01G007200,Glyma.01G007300,Glyma.01G007500,Glyma.01G008200,Glyma.01G010200,Glyma.01G010400,Glyma.01G010500,Glyma.01G010700,Glyma.01G013500,Glyma.01G016500,Glyma.01G020100,Glyma.01G021200,Glyma.01G022400,Glyma.01G024800,Glyma.01G028700,Glyma.01G028900,Glyma.01G032500,Glyma.01G039000,Glyma.01G040900,Glyma.01G043100,Glyma.01G043600…
GO:0044183	protein folding chaperone	molecular_function	23/9757	48/34701	1.70416752075433	0.00278018769272315	0.0665004297963899	23	Glyma.01G069500,Glyma.01G130400,Glyma.02G126300,Glyma.02G273200,Glyma.03G233600,Glyma.05G165500,Glyma.07G009600,Glyma.08G050100,Glyma.08G192700,Glyma.08G335500,Glyma.08G364000,Glyma.09G158200,Glyma.11G244700,Glyma.12G087300,Glyma.14G009900,Glyma.14G043400,Glyma.15G111400,Glyma.16G153200,Glyma.16G208700,Glyma.18G012400,Glyma.18G070500,Glyma.19G148000,Glyma.20G013600	Glyma.01G069500,Glyma.01G130400,Glyma.02G126300,Glyma.02G273200,Glyma.03G233600,Glyma.05G165500,Glyma.07G009600,Glyma.08G050100,Glyma.08G192700,Glyma.08G335500,Glyma.08G364000,Glyma.09G158200,Glyma.11G244700,Glyma.12G087300,Glyma.14G009900,Glyma.14G043400,Glyma.15G111400,Glyma.16G153200,Glyma.16G208700,Glyma.18G012400,Glyma.18G070500,Glyma.19G148000,Glyma.20G013600
GO:0022618	ribonucleoprotein complex assembly	biological_process	87/9757	238/34701	1.30007372427294	0.00279453854297362	0.0666447540025227	87	Glyma.01G222100,Glyma.02G080600,Glyma.02G108900,Glyma.02G114000,Glyma.02G200300,Glyma.02G230100,Glyma.02G288900,Glyma.02G297900,Glyma.03G172200,Glyma.04G018100,Glyma.04G208600,Glyma.05G031500,Glyma.05G075600,Glyma.05G184100,Glyma.05G234800,Glyma.06G018400,Glyma.07G019000,Glyma.07G035600,Glyma.07G043800,Glyma.07G269600,Glyma.08G017500,Glyma.08G042300,Glyma.08G100000,Glyma.08G143900,Glyma.08G184300…	Glyma.01G222100,Glyma.02G080600,Glyma.02G108900,Glyma.02G114000,Glyma.02G200300,Glyma.02G230100,Glyma.02G288900,Glyma.02G297900,Glyma.03G172200,Glyma.04G018100,Glyma.04G208600,Glyma.05G031500,Glyma.05G075600,Glyma.05G184100,Glyma.05G234800,Glyma.06G018400,Glyma.07G019000,Glyma.07G035600,Glyma.07G043800,Glyma.07G269600,Glyma.08G017500,Glyma.08G042300,Glyma.08G100000,Glyma.08G143900,Glyma.08G184300…
GO:1902653	secondary alcohol biosynthetic process	biological_process	12/9757	20/34701	2.13391411294455	0.00283425262505875	0.067043053722493	12	Glyma.02G240200,Glyma.02G283400,Glyma.04G003300,Glyma.04G174600,Glyma.06G089400,Glyma.08G224200,Glyma.08G306200,Glyma.11G112000,Glyma.12G038200,Glyma.14G031200,Glyma.14G209700,Glyma.18G111900	Glyma.02G240200,Glyma.02G283400,Glyma.04G003300,Glyma.04G174600,Glyma.06G089400,Glyma.08G224200,Glyma.08G306200,Glyma.11G112000,Glyma.12G038200,Glyma.14G031200,Glyma.14G209700,Glyma.18G111900
GO:0071484	cellular response to light intensity	biological_process	7/9757	9/34701	2.76618496122442	0.00284470713411302	0.067043053722493	7	Glyma.08G141300,Glyma.10G136300,Glyma.10G263000,Glyma.12G202500,Glyma.13G299200,Glyma.20G085900,Glyma.20G129600	Glyma.08G141300,Glyma.10G136300,Glyma.10G263000,Glyma.12G202500,Glyma.13G299200,Glyma.20G085900,Glyma.20G129600
GO:0080142	regulation of salicylic acid biosynthetic process	biological_process	7/9757	9/34701	2.76618496122442	0.00284470713411302	0.067043053722493	7	Glyma.04G209700,Glyma.05G194101,Glyma.05G237200,Glyma.06G156300,Glyma.07G093900,Glyma.08G002100,Glyma.09G182400	Glyma.04G209700,Glyma.05G194101,Glyma.05G237200,Glyma.06G156300,Glyma.07G093900,Glyma.08G002100,Glyma.09G182400
GO:1902458	positive regulation of stomatal opening	biological_process	7/9757	9/34701	2.76618496122442	0.00284470713411302	0.067043053722493	7	Glyma.06G299100,Glyma.11G139300,Glyma.12G062900,Glyma.12G106600,Glyma.12G200200,Glyma.13G302100,Glyma.13G336300	Glyma.06G299100,Glyma.11G139300,Glyma.12G062900,Glyma.12G106600,Glyma.12G200200,Glyma.13G302100,Glyma.13G336300
GO:0042447	hormone catabolic process	biological_process	27/9757	59/34701	1.62756161156788	0.00287163791333345	0.0674792803505599	27	Glyma.01G025500,Glyma.01G155400,Glyma.02G136000,Glyma.02G210800,Glyma.02G217800,Glyma.02G252400,Glyma.03G187900,Glyma.03G261600,Glyma.04G055600,Glyma.04G227900,Glyma.06G092000,Glyma.06G128100,Glyma.06G137000,Glyma.07G048600,Glyma.08G070000,Glyma.09G203000,Glyma.10G063000,Glyma.13G042200,Glyma.13G048100,Glyma.13G048200,Glyma.13G048500,Glyma.14G178600,Glyma.15G170300,Glyma.16G017500,Glyma.17G054500…	Glyma.01G025500,Glyma.01G155400,Glyma.02G136000,Glyma.02G210800,Glyma.02G217800,Glyma.02G252400,Glyma.03G187900,Glyma.03G261600,Glyma.04G055600,Glyma.04G227900,Glyma.06G092000,Glyma.06G128100,Glyma.06G137000,Glyma.07G048600,Glyma.08G070000,Glyma.09G203000,Glyma.10G063000,Glyma.13G042200,Glyma.13G048100,Glyma.13G048200,Glyma.13G048500,Glyma.14G178600,Glyma.15G170300,Glyma.16G017500,Glyma.17G054500…
GO:0009612	response to mechanical stimulus	biological_process	18/9757	35/34701	1.82906923966676	0.00298547276193216	0.0697451697998904	18	Glyma.01G190000,Glyma.02G115100,Glyma.04G055200,Glyma.04G164400,Glyma.04G171300,Glyma.06G046400,Glyma.06G200100,Glyma.06G305000,Glyma.11G052200,Glyma.12G099500,Glyma.12G194200,Glyma.13G308400,Glyma.15G175800,Glyma.16G105100,Glyma.16G168400,Glyma.17G050100,Glyma.17G076600,Glyma.19G238300	Glyma.01G190000,Glyma.02G115100,Glyma.04G055200,Glyma.04G164400,Glyma.04G171300,Glyma.06G046400,Glyma.06G200100,Glyma.06G305000,Glyma.11G052200,Glyma.12G099500,Glyma.12G194200,Glyma.13G308400,Glyma.15G175800,Glyma.16G105100,Glyma.16G168400,Glyma.17G050100,Glyma.17G076600,Glyma.19G238300
GO:0009638	phototropism	biological_process	18/9757	35/34701	1.82906923966676	0.00298547276193216	0.0697451697998904	18	Glyma.02G106800,Glyma.02G237100,Glyma.04G101500,Glyma.06G103200,Glyma.07G180900,Glyma.08G069800,Glyma.08G264900,Glyma.10G180600,Glyma.11G200201,Glyma.12G074100,Glyma.13G330400,Glyma.13G362200,Glyma.13G368300,Glyma.14G174200,Glyma.14G206100,Glyma.15G056500,Glyma.16G096600,Glyma.20G209900	Glyma.02G106800,Glyma.02G237100,Glyma.04G101500,Glyma.06G103200,Glyma.07G180900,Glyma.08G069800,Glyma.08G264900,Glyma.10G180600,Glyma.11G200201,Glyma.12G074100,Glyma.13G330400,Glyma.13G362200,Glyma.13G368300,Glyma.14G174200,Glyma.14G206100,Glyma.15G056500,Glyma.16G096600,Glyma.20G209900
GO:0070925	organelle assembly	biological_process	91/9757	251/34701	1.28941689427592	0.00299540869058923	0.0697738658072427	91	Glyma.01G222100,Glyma.02G029300,Glyma.02G043200,Glyma.02G080600,Glyma.02G108900,Glyma.02G114000,Glyma.02G200300,Glyma.02G230100,Glyma.02G297900,Glyma.04G018100,Glyma.05G016300,Glyma.05G031500,Glyma.05G031700,Glyma.05G075600,Glyma.05G184100,Glyma.05G234800,Glyma.05G235900,Glyma.06G018400,Glyma.06G290300,Glyma.07G035600,Glyma.07G043800,Glyma.07G084800,Glyma.07G186700,Glyma.07G269600,Glyma.08G017500…	Glyma.01G222100,Glyma.02G029300,Glyma.02G043200,Glyma.02G080600,Glyma.02G108900,Glyma.02G114000,Glyma.02G200300,Glyma.02G230100,Glyma.02G297900,Glyma.04G018100,Glyma.05G016300,Glyma.05G031500,Glyma.05G031700,Glyma.05G075600,Glyma.05G184100,Glyma.05G234800,Glyma.05G235900,Glyma.06G018400,Glyma.06G290300,Glyma.07G035600,Glyma.07G043800,Glyma.07G084800,Glyma.07G186700,Glyma.07G269600,Glyma.08G017500…
GO:0006783	heme biosynthetic process	biological_process	24/9757	51/34701	1.67365812779965	0.0030667122519108	0.0710218649553793	24	Glyma.01G227400,Glyma.02G218300,Glyma.02G303400,Glyma.03G170300,Glyma.03G225000,Glyma.04G002900,Glyma.04G050400,Glyma.04G192800,Glyma.05G197600,Glyma.07G184700,Glyma.08G005000,Glyma.08G064700,Glyma.08G150800,Glyma.08G222600,Glyma.11G094700,Glyma.12G021100,Glyma.12G229700,Glyma.14G003200,Glyma.14G010400,Glyma.14G098400,Glyma.14G185700,Glyma.15G270200,Glyma.18G021500,Glyma.19G118800	Glyma.01G227400,Glyma.02G218300,Glyma.02G303400,Glyma.03G170300,Glyma.03G225000,Glyma.04G002900,Glyma.04G050400,Glyma.04G192800,Glyma.05G197600,Glyma.07G184700,Glyma.08G005000,Glyma.08G064700,Glyma.08G150800,Glyma.08G222600,Glyma.11G094700,Glyma.12G021100,Glyma.12G229700,Glyma.14G003200,Glyma.14G010400,Glyma.14G098400,Glyma.14G185700,Glyma.15G270200,Glyma.18G021500,Glyma.19G118800
GO:0016641	oxidoreductase activity, acting on the CH-NH2 group of donors, oxygen as acceptor	molecular_function	24/9757	51/34701	1.67365812779965	0.0030667122519108	0.0710218649553793	24	Glyma.01G062400,Glyma.02G268000,Glyma.02G268200,Glyma.02G268400,Glyma.02G268500,Glyma.04G245900,Glyma.05G007600,Glyma.06G095500,Glyma.06G117200,Glyma.07G264200,Glyma.08G050400,Glyma.08G282800,Glyma.09G145001,Glyma.10G090600,Glyma.14G048900,Glyma.14G049500,Glyma.15G112700,Glyma.15G170300,Glyma.16G023100,Glyma.17G009800,Glyma.17G054500,Glyma.17G085500,Glyma.18G143600,Glyma.20G145100	Glyma.01G062400,Glyma.02G268000,Glyma.02G268200,Glyma.02G268400,Glyma.02G268500,Glyma.04G245900,Glyma.05G007600,Glyma.06G095500,Glyma.06G117200,Glyma.07G264200,Glyma.08G050400,Glyma.08G282800,Glyma.09G145001,Glyma.10G090600,Glyma.14G048900,Glyma.14G049500,Glyma.15G112700,Glyma.15G170300,Glyma.16G023100,Glyma.17G009800,Glyma.17G054500,Glyma.17G085500,Glyma.18G143600,Glyma.20G145100
GO:0046174	polyol catabolic process	biological_process	14/9757	25/34701	1.99165317208158	0.00312098682599928	0.0720705113450497	14	Glyma.01G005100,Glyma.01G200466,Glyma.01G200532,Glyma.05G061300,Glyma.05G070400,Glyma.05G224500,Glyma.08G199300,Glyma.09G011100,Glyma.10G059500,Glyma.11G041600,Glyma.13G146200,Glyma.17G143100,Glyma.17G153000,Glyma.20G183100	Glyma.01G005100,Glyma.01G200466,Glyma.01G200532,Glyma.05G061300,Glyma.05G070400,Glyma.05G224500,Glyma.08G199300,Glyma.09G011100,Glyma.10G059500,Glyma.11G041600,Glyma.13G146200,Glyma.17G143100,Glyma.17G153000,Glyma.20G183100
GO:0090502	RNA phosphodiester bond hydrolysis, endonucleolytic	biological_process	21/9757	43/34701	1.73690683611766	0.00313700857807775	0.0722323268279799	21	Glyma.01G192200,Glyma.02G003100,Glyma.04G177200,Glyma.05G004700,Glyma.06G097400,Glyma.07G043800,Glyma.09G045000,Glyma.10G005700,Glyma.10G183800,Glyma.11G125100,Glyma.12G049700,Glyma.13G167900,Glyma.13G179100,Glyma.13G310600,Glyma.14G154500,Glyma.15G017900,Glyma.15G147700,Glyma.15G267100,Glyma.16G012200,Glyma.17G012200,Glyma.17G115500	Glyma.01G192200,Glyma.02G003100,Glyma.04G177200,Glyma.05G004700,Glyma.06G097400,Glyma.07G043800,Glyma.09G045000,Glyma.10G005700,Glyma.10G183800,Glyma.11G125100,Glyma.12G049700,Glyma.13G167900,Glyma.13G179100,Glyma.13G310600,Glyma.14G154500,Glyma.15G017900,Glyma.15G147700,Glyma.15G267100,Glyma.16G012200,Glyma.17G012200,Glyma.17G115500
GO:0015711	organic anion transport	biological_process	135/9757	391/34701	1.22795569159213	0.00315821733758948	0.0725123080977206	135	Glyma.01G004000,Glyma.01G024000,Glyma.01G042100,Glyma.01G114000,Glyma.01G161100,Glyma.02G022200,Glyma.02G179100,Glyma.02G211700,Glyma.02G260100,Glyma.02G260300,Glyma.02G289000,Glyma.02G303500,Glyma.03G063600,Glyma.03G063900,Glyma.03G070700,Glyma.03G083600,Glyma.03G133200,Glyma.03G172900,Glyma.03G227500,Glyma.04G019200,Glyma.04G019250,Glyma.04G052300,Glyma.04G058800,Glyma.04G076600,Glyma.04G086600…	Glyma.01G004000,Glyma.01G024000,Glyma.01G042100,Glyma.01G114000,Glyma.01G161100,Glyma.02G022200,Glyma.02G179100,Glyma.02G211700,Glyma.02G260100,Glyma.02G260300,Glyma.02G289000,Glyma.02G303500,Glyma.03G063600,Glyma.03G063900,Glyma.03G070700,Glyma.03G083600,Glyma.03G133200,Glyma.03G172900,Glyma.03G227500,Glyma.04G019200,Glyma.04G019250,Glyma.04G052300,Glyma.04G058800,Glyma.04G076600,Glyma.04G086600…
GO:0005739	mitochondrion	cellular_component	649/9757	2111/34701	1.09340775248777	0.00321590536175442	0.0736258561821091	649	Glyma.01G006100,Glyma.01G006400,Glyma.01G007200,Glyma.01G007300,Glyma.01G007700,Glyma.01G024000,Glyma.01G031500,Glyma.01G032500,Glyma.01G040700,Glyma.01G041200,Glyma.01G054900,Glyma.01G058200,Glyma.01G075100,Glyma.01G075300,Glyma.01G075400,Glyma.01G097500,Glyma.01G100900,Glyma.01G110400,Glyma.01G129400,Glyma.01G139700,Glyma.01G156600,Glyma.01G157100,Glyma.01G158100,Glyma.01G170100,Glyma.01G174000…	Glyma.01G006100,Glyma.01G006400,Glyma.01G007200,Glyma.01G007300,Glyma.01G007700,Glyma.01G024000,Glyma.01G031500,Glyma.01G032500,Glyma.01G040700,Glyma.01G041200,Glyma.01G054900,Glyma.01G058200,Glyma.01G075100,Glyma.01G075300,Glyma.01G075400,Glyma.01G097500,Glyma.01G100900,Glyma.01G110400,Glyma.01G129400,Glyma.01G139700,Glyma.01G156600,Glyma.01G157100,Glyma.01G158100,Glyma.01G170100,Glyma.01G174000…
GO:0009416	response to light stimulus	biological_process	369/9757	1164/34701	1.12745462152998	0.00340370592533923	0.0777034062100947	369	Glyma.01G038600,Glyma.01G087900,Glyma.01G115900,Glyma.01G132000,Glyma.01G191200,Glyma.01G206700,Glyma.01G209800,Glyma.01G241500,Glyma.01G243900,Glyma.02G006500,Glyma.02G024800,Glyma.02G026300,Glyma.02G044000,Glyma.02G053600,Glyma.02G064700,Glyma.02G069500,Glyma.02G071500,Glyma.02G072200,Glyma.02G079400,Glyma.02G080800,Glyma.02G100000,Glyma.02G106700,Glyma.02G106800,Glyma.02G124500,Glyma.02G176700…	Glyma.01G038600,Glyma.01G087900,Glyma.01G115900,Glyma.01G132000,Glyma.01G191200,Glyma.01G206700,Glyma.01G209800,Glyma.01G241500,Glyma.01G243900,Glyma.02G006500,Glyma.02G024800,Glyma.02G026300,Glyma.02G044000,Glyma.02G053600,Glyma.02G064700,Glyma.02G069500,Glyma.02G071500,Glyma.02G072200,Glyma.02G079400,Glyma.02G080800,Glyma.02G100000,Glyma.02G106700,Glyma.02G106800,Glyma.02G124500,Glyma.02G176700…
GO:0008271	secondary active sulfate transmembrane transporter activity	molecular_function	19/9757	38/34701	1.77826176078713	0.00348489774976968	0.078893618908439	19	Glyma.02G095500,Glyma.06G106100,Glyma.06G106200,Glyma.07G088200,Glyma.07G218800,Glyma.07G218900,Glyma.08G138600,Glyma.08G180400,Glyma.09G188667,Glyma.09G188733,Glyma.10G028900,Glyma.11G238400,Glyma.13G087100,Glyma.14G169300,Glyma.14G169700,Glyma.15G014000,Glyma.15G052000,Glyma.18G019000,Glyma.18G286000	Glyma.02G095500,Glyma.06G106100,Glyma.06G106200,Glyma.07G088200,Glyma.07G218800,Glyma.07G218900,Glyma.08G138600,Glyma.08G180400,Glyma.09G188667,Glyma.09G188733,Glyma.10G028900,Glyma.11G238400,Glyma.13G087100,Glyma.14G169300,Glyma.14G169700,Glyma.15G014000,Glyma.15G052000,Glyma.18G019000,Glyma.18G286000
GO:0004805	trehalose-phosphatase activity	molecular_function	11/9757	18/34701	2.17343104096204	0.00348827397992946	0.078893618908439	11	Glyma.02G086200,Glyma.04G119700,Glyma.05G179800,Glyma.06G318400,Glyma.07G172000,Glyma.09G231400,Glyma.11G239300,Glyma.12G005200,Glyma.13G088300,Glyma.14G171700,Glyma.18G018100	Glyma.02G086200,Glyma.04G119700,Glyma.05G179800,Glyma.06G318400,Glyma.07G172000,Glyma.09G231400,Glyma.11G239300,Glyma.12G005200,Glyma.13G088300,Glyma.14G171700,Glyma.18G018100
GO:0048564	photosystem I assembly	biological_process	11/9757	18/34701	2.17343104096204	0.00348827397992946	0.078893618908439	11	Glyma.03G230300,Glyma.09G056800,Glyma.10G089700,Glyma.10G215300,Glyma.10G293900,Glyma.13G169000,Glyma.15G163100,Glyma.15G275900,Glyma.16G037100,Glyma.19G009200,Glyma.20G176400	Glyma.03G230300,Glyma.09G056800,Glyma.10G089700,Glyma.10G215300,Glyma.10G293900,Glyma.13G169000,Glyma.15G163100,Glyma.15G275900,Glyma.16G037100,Glyma.19G009200,Glyma.20G176400
GO:0032553	ribonucleotide binding	molecular_function	1781/9757	6027/34701	1.05096538774245	0.00349522459908846	0.078893618908439	1781	Glyma.01G004800,Glyma.01G006100,Glyma.01G006400,Glyma.01G007200,Glyma.01G007300,Glyma.01G007500,Glyma.01G008200,Glyma.01G010200,Glyma.01G010400,Glyma.01G010500,Glyma.01G010700,Glyma.01G013500,Glyma.01G016500,Glyma.01G020100,Glyma.01G021200,Glyma.01G022400,Glyma.01G024800,Glyma.01G028700,Glyma.01G028900,Glyma.01G032500,Glyma.01G039000,Glyma.01G040900,Glyma.01G043100,Glyma.01G043600,Glyma.01G044100…	Glyma.01G004800,Glyma.01G006100,Glyma.01G006400,Glyma.01G007200,Glyma.01G007300,Glyma.01G007500,Glyma.01G008200,Glyma.01G010200,Glyma.01G010400,Glyma.01G010500,Glyma.01G010700,Glyma.01G013500,Glyma.01G016500,Glyma.01G020100,Glyma.01G021200,Glyma.01G022400,Glyma.01G024800,Glyma.01G028700,Glyma.01G028900,Glyma.01G032500,Glyma.01G039000,Glyma.01G040900,Glyma.01G043100,Glyma.01G043600,Glyma.01G044100…
GO:0043628	ncRNA 3'-end processing	biological_process	22/9757	46/34701	1.70094603205725	0.0035079313324452	0.0789580161991106	22	Glyma.02G070100,Glyma.02G112000,Glyma.04G200700,Glyma.06G164800,Glyma.07G043800,Glyma.08G176900,Glyma.08G246800,Glyma.08G361900,Glyma.09G045000,Glyma.09G261100,Glyma.11G015300,Glyma.11G237200,Glyma.12G076900,Glyma.15G017900,Glyma.15G056100,Glyma.15G147700,Glyma.15G267100,Glyma.16G012200,Glyma.17G102000,Glyma.18G020000,Glyma.18G230900,Glyma.19G152700	Glyma.02G070100,Glyma.02G112000,Glyma.04G200700,Glyma.06G164800,Glyma.07G043800,Glyma.08G176900,Glyma.08G246800,Glyma.08G361900,Glyma.09G045000,Glyma.09G261100,Glyma.11G015300,Glyma.11G237200,Glyma.12G076900,Glyma.15G017900,Glyma.15G056100,Glyma.15G147700,Glyma.15G267100,Glyma.16G012200,Glyma.17G102000,Glyma.18G020000,Glyma.18G230900,Glyma.19G152700
GO:0016705	oxidoreductase activity, acting on paired donors, with incorporation or reduction of molecular oxygen	molecular_function	216/9757	656/34701	1.17105042783543	0.00360859954461579	0.0809963813753679	216	Glyma.01G061100,Glyma.01G112400,Glyma.01G135200,Glyma.01G179400,Glyma.01G179600,Glyma.01G181900,Glyma.01G214200,Glyma.02G051600,Glyma.02G106700,Glyma.02G119600,Glyma.02G132200,Glyma.02G156000,Glyma.02G227200,Glyma.02G236500,Glyma.02G256800,Glyma.03G019800,Glyma.03G020400,Glyma.03G021200,Glyma.03G029900,Glyma.03G030600,Glyma.03G030800,Glyma.03G030900,Glyma.03G077800,Glyma.03G119500,Glyma.03G122300…	Glyma.01G061100,Glyma.01G112400,Glyma.01G135200,Glyma.01G179400,Glyma.01G179600,Glyma.01G181900,Glyma.01G214200,Glyma.02G051600,Glyma.02G106700,Glyma.02G119600,Glyma.02G132200,Glyma.02G156000,Glyma.02G227200,Glyma.02G236500,Glyma.02G256800,Glyma.03G019800,Glyma.03G020400,Glyma.03G021200,Glyma.03G029900,Glyma.03G030600,Glyma.03G030800,Glyma.03G030900,Glyma.03G077800,Glyma.03G119500,Glyma.03G122300…
GO:0044550	secondary metabolite biosynthetic process	biological_process	133/9757	386/34701	1.22543427038698	0.00365298334000386	0.0817635628588015	133	Glyma.01G004200,Glyma.01G036000,Glyma.01G061100,Glyma.01G135200,Glyma.01G171100,Glyma.01G179400,Glyma.01G179600,Glyma.01G181900,Glyma.01G205700,Glyma.01G239600,Glyma.02G029900,Glyma.02G052700,Glyma.02G119600,Glyma.02G156000,Glyma.02G230500,Glyma.02G236500,Glyma.02G249300,Glyma.02G284300,Glyma.02G309300,Glyma.03G029900,Glyma.03G030600,Glyma.03G030800,Glyma.03G030900,Glyma.03G142000,Glyma.03G142100…	Glyma.01G004200,Glyma.01G036000,Glyma.01G061100,Glyma.01G135200,Glyma.01G171100,Glyma.01G179400,Glyma.01G179600,Glyma.01G181900,Glyma.01G205700,Glyma.01G239600,Glyma.02G029900,Glyma.02G052700,Glyma.02G119600,Glyma.02G156000,Glyma.02G230500,Glyma.02G236500,Glyma.02G249300,Glyma.02G284300,Glyma.02G309300,Glyma.03G029900,Glyma.03G030600,Glyma.03G030800,Glyma.03G030900,Glyma.03G142000,Glyma.03G142100…
GO:0071944	cell periphery	cellular_component	2075/9757	7056/34701	1.0458880820956	0.00369902803420841	0.0825508848550438	2075	Glyma.01G002600,Glyma.01G005000,Glyma.01G005600,Glyma.01G007500,Glyma.01G010500,Glyma.01G010700,Glyma.01G012100,Glyma.01G013500,Glyma.01G018800,Glyma.01G019500,Glyma.01G019800,Glyma.01G020200,Glyma.01G022400,Glyma.01G022700,Glyma.01G028700,Glyma.01G030900,Glyma.01G032500,Glyma.01G033700,Glyma.01G033900,Glyma.01G036900,Glyma.01G037200,Glyma.01G040600,Glyma.01G040700,Glyma.01G041200,Glyma.01G041400…	Glyma.01G002600,Glyma.01G005000,Glyma.01G005600,Glyma.01G007500,Glyma.01G010500,Glyma.01G010700,Glyma.01G012100,Glyma.01G013500,Glyma.01G018800,Glyma.01G019500,Glyma.01G019800,Glyma.01G020200,Glyma.01G022400,Glyma.01G022700,Glyma.01G028700,Glyma.01G030900,Glyma.01G032500,Glyma.01G033700,Glyma.01G033900,Glyma.01G036900,Glyma.01G037200,Glyma.01G040600,Glyma.01G040700,Glyma.01G041200,Glyma.01G041400…
GO:0015036	disulfide oxidoreductase activity	molecular_function	65/9757	172/34701	1.34403505175771	0.00370876307847445	0.0825508848550438	65	Glyma.01G040700,Glyma.01G041200,Glyma.01G156600,Glyma.02G229600,Glyma.02G263800,Glyma.03G146000,Glyma.03G196400,Glyma.03G203500,Glyma.03G210200,Glyma.03G210500,Glyma.04G021000,Glyma.04G023200,Glyma.04G038900,Glyma.04G051900,Glyma.04G076900,Glyma.04G242000,Glyma.05G132600,Glyma.05G218400,Glyma.06G039900,Glyma.06G052600,Glyma.06G078100,Glyma.06G121400,Glyma.06G245200,Glyma.06G266700,Glyma.07G102200…	Glyma.01G040700,Glyma.01G041200,Glyma.01G156600,Glyma.02G229600,Glyma.02G263800,Glyma.03G146000,Glyma.03G196400,Glyma.03G203500,Glyma.03G210200,Glyma.03G210500,Glyma.04G021000,Glyma.04G023200,Glyma.04G038900,Glyma.04G051900,Glyma.04G076900,Glyma.04G242000,Glyma.05G132600,Glyma.05G218400,Glyma.06G039900,Glyma.06G052600,Glyma.06G078100,Glyma.06G121400,Glyma.06G245200,Glyma.06G266700,Glyma.07G102200…
GO:0006865	amino acid transport	biological_process	77/9757	209/34701	1.31029813952736	0.00372422535326289	0.082665423145971	77	Glyma.01G114000,Glyma.01G161100,Glyma.02G179100,Glyma.02G260100,Glyma.02G260300,Glyma.02G303500,Glyma.03G063600,Glyma.03G063900,Glyma.03G083600,Glyma.03G172900,Glyma.04G019200,Glyma.04G019250,Glyma.04G058800,Glyma.04G086600,Glyma.04G209800,Glyma.04G250600,Glyma.04G250900,Glyma.04G251000,Glyma.04G252300,Glyma.05G043100,Glyma.05G194600,Glyma.05G215600,Glyma.06G059500,Glyma.06G088200,Glyma.06G088300…	Glyma.01G114000,Glyma.01G161100,Glyma.02G179100,Glyma.02G260100,Glyma.02G260300,Glyma.02G303500,Glyma.03G063600,Glyma.03G063900,Glyma.03G083600,Glyma.03G172900,Glyma.04G019200,Glyma.04G019250,Glyma.04G058800,Glyma.04G086600,Glyma.04G209800,Glyma.04G250600,Glyma.04G250900,Glyma.04G251000,Glyma.04G252300,Glyma.05G043100,Glyma.05G194600,Glyma.05G215600,Glyma.06G059500,Glyma.06G088200,Glyma.06G088300…
GO:0019751	polyol metabolic process	biological_process	44/9757	109/34701	1.43566087109419	0.00387640037775128	0.0858055144390083	44	Glyma.01G005100,Glyma.01G200466,Glyma.01G200532,Glyma.02G087800,Glyma.03G130900,Glyma.05G002500,Glyma.05G020500,Glyma.05G061300,Glyma.05G070400,Glyma.05G180600,Glyma.05G224500,Glyma.06G009800,Glyma.08G138200,Glyma.08G199300,Glyma.08G324300,Glyma.08G324500,Glyma.09G011100,Glyma.09G241100,Glyma.10G059500,Glyma.10G255000,Glyma.11G041600,Glyma.11G195800,Glyma.12G078500,Glyma.12G240900,Glyma.13G065500…	Glyma.01G005100,Glyma.01G200466,Glyma.01G200532,Glyma.02G087800,Glyma.03G130900,Glyma.05G002500,Glyma.05G020500,Glyma.05G061300,Glyma.05G070400,Glyma.05G180600,Glyma.05G224500,Glyma.06G009800,Glyma.08G138200,Glyma.08G199300,Glyma.08G324300,Glyma.08G324500,Glyma.09G011100,Glyma.09G241100,Glyma.10G059500,Glyma.10G255000,Glyma.11G041600,Glyma.11G195800,Glyma.12G078500,Glyma.12G240900,Glyma.13G065500…
GO:0036094	small molecule binding	molecular_function	2073/9757	7051/34701	1.04562094174208	0.00388899740613791	0.0858472072049121	2073	Glyma.01G004800,Glyma.01G006100,Glyma.01G006400,Glyma.01G006500,Glyma.01G007200,Glyma.01G007300,Glyma.01G007500,Glyma.01G008200,Glyma.01G008500,Glyma.01G010200,Glyma.01G010400,Glyma.01G010500,Glyma.01G010700,Glyma.01G013500,Glyma.01G016500,Glyma.01G018800,Glyma.01G020100,Glyma.01G021200,Glyma.01G022400,Glyma.01G024800,Glyma.01G028700,Glyma.01G028900,Glyma.01G032500,Glyma.01G039000,Glyma.01G040900…	Glyma.01G004800,Glyma.01G006100,Glyma.01G006400,Glyma.01G006500,Glyma.01G007200,Glyma.01G007300,Glyma.01G007500,Glyma.01G008200,Glyma.01G008500,Glyma.01G010200,Glyma.01G010400,Glyma.01G010500,Glyma.01G010700,Glyma.01G013500,Glyma.01G016500,Glyma.01G018800,Glyma.01G020100,Glyma.01G021200,Glyma.01G022400,Glyma.01G024800,Glyma.01G028700,Glyma.01G028900,Glyma.01G032500,Glyma.01G039000,Glyma.01G040900…
GO:0009815	1-aminocyclopropane-1-carboxylate oxidase activity	molecular_function	13/9757	23/34701	2.01020894697675	0.00392383229730019	0.0860631397393705	13	Glyma.02G268000,Glyma.02G268200,Glyma.02G268400,Glyma.02G268500,Glyma.04G245900,Glyma.06G117200,Glyma.07G264200,Glyma.08G050400,Glyma.09G145001,Glyma.14G048900,Glyma.14G049500,Glyma.15G112700,Glyma.17G009800	Glyma.02G268000,Glyma.02G268200,Glyma.02G268400,Glyma.02G268500,Glyma.04G245900,Glyma.06G117200,Glyma.07G264200,Glyma.08G050400,Glyma.09G145001,Glyma.14G048900,Glyma.14G049500,Glyma.15G112700,Glyma.17G009800
GO:0006096	glycolytic process	biological_process	49/9757	124/34701	1.40540042384789	0.00398470296309827	0.0860631397393705	49	Glyma.01G007200,Glyma.01G007300,Glyma.01G024800,Glyma.01G081900,Glyma.02G094300,Glyma.02G222400,Glyma.03G092700,Glyma.03G190500,Glyma.03G191500,Glyma.04G008300,Glyma.04G104500,Glyma.04G144300,Glyma.04G157000,Glyma.05G000700,Glyma.05G180500,Glyma.06G105600,Glyma.07G014300,Glyma.07G124500,Glyma.07G269500,Glyma.08G165500,Glyma.08G199800,Glyma.08G280700,Glyma.08G292800,Glyma.09G153900,Glyma.09G270500…	Glyma.01G007200,Glyma.01G007300,Glyma.01G024800,Glyma.01G081900,Glyma.02G094300,Glyma.02G222400,Glyma.03G092700,Glyma.03G190500,Glyma.03G191500,Glyma.04G008300,Glyma.04G104500,Glyma.04G144300,Glyma.04G157000,Glyma.05G000700,Glyma.05G180500,Glyma.06G105600,Glyma.07G014300,Glyma.07G124500,Glyma.07G269500,Glyma.08G165500,Glyma.08G199800,Glyma.08G280700,Glyma.08G292800,Glyma.09G153900,Glyma.09G270500…
GO:0006165	nucleoside diphosphate phosphorylation	biological_process	49/9757	124/34701	1.40540042384789	0.00398470296309827	0.0860631397393705	49	Glyma.01G007200,Glyma.01G007300,Glyma.01G024800,Glyma.01G081900,Glyma.02G094300,Glyma.02G222400,Glyma.03G092700,Glyma.03G190500,Glyma.03G191500,Glyma.04G008300,Glyma.04G104500,Glyma.04G144300,Glyma.04G157000,Glyma.05G000700,Glyma.05G180500,Glyma.06G105600,Glyma.07G014300,Glyma.07G124500,Glyma.07G269500,Glyma.08G165500,Glyma.08G199800,Glyma.08G280700,Glyma.08G292800,Glyma.09G153900,Glyma.09G270500…	Glyma.01G007200,Glyma.01G007300,Glyma.01G024800,Glyma.01G081900,Glyma.02G094300,Glyma.02G222400,Glyma.03G092700,Glyma.03G190500,Glyma.03G191500,Glyma.04G008300,Glyma.04G104500,Glyma.04G144300,Glyma.04G157000,Glyma.05G000700,Glyma.05G180500,Glyma.06G105600,Glyma.07G014300,Glyma.07G124500,Glyma.07G269500,Glyma.08G165500,Glyma.08G199800,Glyma.08G280700,Glyma.08G292800,Glyma.09G153900,Glyma.09G270500…
GO:0006757	ATP generation from ADP	biological_process	49/9757	124/34701	1.40540042384789	0.00398470296309827	0.0860631397393705	49	Glyma.01G007200,Glyma.01G007300,Glyma.01G024800,Glyma.01G081900,Glyma.02G094300,Glyma.02G222400,Glyma.03G092700,Glyma.03G190500,Glyma.03G191500,Glyma.04G008300,Glyma.04G104500,Glyma.04G144300,Glyma.04G157000,Glyma.05G000700,Glyma.05G180500,Glyma.06G105600,Glyma.07G014300,Glyma.07G124500,Glyma.07G269500,Glyma.08G165500,Glyma.08G199800,Glyma.08G280700,Glyma.08G292800,Glyma.09G153900,Glyma.09G270500…	Glyma.01G007200,Glyma.01G007300,Glyma.01G024800,Glyma.01G081900,Glyma.02G094300,Glyma.02G222400,Glyma.03G092700,Glyma.03G190500,Glyma.03G191500,Glyma.04G008300,Glyma.04G104500,Glyma.04G144300,Glyma.04G157000,Glyma.05G000700,Glyma.05G180500,Glyma.06G105600,Glyma.07G014300,Glyma.07G124500,Glyma.07G269500,Glyma.08G165500,Glyma.08G199800,Glyma.08G280700,Glyma.08G292800,Glyma.09G153900,Glyma.09G270500…
GO:0009135	purine nucleoside diphosphate metabolic process	biological_process	49/9757	124/34701	1.40540042384789	0.00398470296309827	0.0860631397393705	49	Glyma.01G007200,Glyma.01G007300,Glyma.01G024800,Glyma.01G081900,Glyma.02G094300,Glyma.02G222400,Glyma.03G092700,Glyma.03G190500,Glyma.03G191500,Glyma.04G008300,Glyma.04G104500,Glyma.04G144300,Glyma.04G157000,Glyma.05G000700,Glyma.05G180500,Glyma.06G105600,Glyma.07G014300,Glyma.07G124500,Glyma.07G269500,Glyma.08G165500,Glyma.08G199800,Glyma.08G280700,Glyma.08G292800,Glyma.09G153900,Glyma.09G270500…	Glyma.01G007200,Glyma.01G007300,Glyma.01G024800,Glyma.01G081900,Glyma.02G094300,Glyma.02G222400,Glyma.03G092700,Glyma.03G190500,Glyma.03G191500,Glyma.04G008300,Glyma.04G104500,Glyma.04G144300,Glyma.04G157000,Glyma.05G000700,Glyma.05G180500,Glyma.06G105600,Glyma.07G014300,Glyma.07G124500,Glyma.07G269500,Glyma.08G165500,Glyma.08G199800,Glyma.08G280700,Glyma.08G292800,Glyma.09G153900,Glyma.09G270500…
GO:0009179	purine ribonucleoside diphosphate metabolic process	biological_process	49/9757	124/34701	1.40540042384789	0.00398470296309827	0.0860631397393705	49	Glyma.01G007200,Glyma.01G007300,Glyma.01G024800,Glyma.01G081900,Glyma.02G094300,Glyma.02G222400,Glyma.03G092700,Glyma.03G190500,Glyma.03G191500,Glyma.04G008300,Glyma.04G104500,Glyma.04G144300,Glyma.04G157000,Glyma.05G000700,Glyma.05G180500,Glyma.06G105600,Glyma.07G014300,Glyma.07G124500,Glyma.07G269500,Glyma.08G165500,Glyma.08G199800,Glyma.08G280700,Glyma.08G292800,Glyma.09G153900,Glyma.09G270500…	Glyma.01G007200,Glyma.01G007300,Glyma.01G024800,Glyma.01G081900,Glyma.02G094300,Glyma.02G222400,Glyma.03G092700,Glyma.03G190500,Glyma.03G191500,Glyma.04G008300,Glyma.04G104500,Glyma.04G144300,Glyma.04G157000,Glyma.05G000700,Glyma.05G180500,Glyma.06G105600,Glyma.07G014300,Glyma.07G124500,Glyma.07G269500,Glyma.08G165500,Glyma.08G199800,Glyma.08G280700,Glyma.08G292800,Glyma.09G153900,Glyma.09G270500…
GO:0009185	ribonucleoside diphosphate metabolic process	biological_process	49/9757	124/34701	1.40540042384789	0.00398470296309827	0.0860631397393705	49	Glyma.01G007200,Glyma.01G007300,Glyma.01G024800,Glyma.01G081900,Glyma.02G094300,Glyma.02G222400,Glyma.03G092700,Glyma.03G190500,Glyma.03G191500,Glyma.04G008300,Glyma.04G104500,Glyma.04G144300,Glyma.04G157000,Glyma.05G000700,Glyma.05G180500,Glyma.06G105600,Glyma.07G014300,Glyma.07G124500,Glyma.07G269500,Glyma.08G165500,Glyma.08G199800,Glyma.08G280700,Glyma.08G292800,Glyma.09G153900,Glyma.09G270500…	Glyma.01G007200,Glyma.01G007300,Glyma.01G024800,Glyma.01G081900,Glyma.02G094300,Glyma.02G222400,Glyma.03G092700,Glyma.03G190500,Glyma.03G191500,Glyma.04G008300,Glyma.04G104500,Glyma.04G144300,Glyma.04G157000,Glyma.05G000700,Glyma.05G180500,Glyma.06G105600,Glyma.07G014300,Glyma.07G124500,Glyma.07G269500,Glyma.08G165500,Glyma.08G199800,Glyma.08G280700,Glyma.08G292800,Glyma.09G153900,Glyma.09G270500…
GO:0046031	ADP metabolic process	biological_process	49/9757	124/34701	1.40540042384789	0.00398470296309827	0.0860631397393705	49	Glyma.01G007200,Glyma.01G007300,Glyma.01G024800,Glyma.01G081900,Glyma.02G094300,Glyma.02G222400,Glyma.03G092700,Glyma.03G190500,Glyma.03G191500,Glyma.04G008300,Glyma.04G104500,Glyma.04G144300,Glyma.04G157000,Glyma.05G000700,Glyma.05G180500,Glyma.06G105600,Glyma.07G014300,Glyma.07G124500,Glyma.07G269500,Glyma.08G165500,Glyma.08G199800,Glyma.08G280700,Glyma.08G292800,Glyma.09G153900,Glyma.09G270500…	Glyma.01G007200,Glyma.01G007300,Glyma.01G024800,Glyma.01G081900,Glyma.02G094300,Glyma.02G222400,Glyma.03G092700,Glyma.03G190500,Glyma.03G191500,Glyma.04G008300,Glyma.04G104500,Glyma.04G144300,Glyma.04G157000,Glyma.05G000700,Glyma.05G180500,Glyma.06G105600,Glyma.07G014300,Glyma.07G124500,Glyma.07G269500,Glyma.08G165500,Glyma.08G199800,Glyma.08G280700,Glyma.08G292800,Glyma.09G153900,Glyma.09G270500…
GO:0042737	drug catabolic process	biological_process	175/9757	523/34701	1.1900413313107	0.00401192849932652	0.0864182340459769	175	Glyma.01G025500,Glyma.01G137700,Glyma.01G160100,Glyma.01G163100,Glyma.01G171100,Glyma.01G192500,Glyma.01G199700,Glyma.01G209500,Glyma.01G240300,Glyma.02G007400,Glyma.02G008900,Glyma.02G014800,Glyma.02G016500,Glyma.02G042500,Glyma.02G052700,Glyma.02G086850,Glyma.02G135100,Glyma.02G135200,Glyma.02G136000,Glyma.02G209000,Glyma.02G210800,Glyma.02G233800,Glyma.02G234000,Glyma.02G238100,Glyma.02G278600…	Glyma.01G025500,Glyma.01G137700,Glyma.01G160100,Glyma.01G163100,Glyma.01G171100,Glyma.01G192500,Glyma.01G199700,Glyma.01G209500,Glyma.01G240300,Glyma.02G007400,Glyma.02G008900,Glyma.02G014800,Glyma.02G016500,Glyma.02G042500,Glyma.02G052700,Glyma.02G086850,Glyma.02G135100,Glyma.02G135200,Glyma.02G136000,Glyma.02G209000,Glyma.02G210800,Glyma.02G233800,Glyma.02G234000,Glyma.02G238100,Glyma.02G278600…
GO:0030054	cell junction	cellular_component	463/9757	1484/34701	1.10961616609763	0.00405806349554927	0.0871776482301241	463	Glyma.01G026100,Glyma.01G064600,Glyma.01G067600,Glyma.01G076900,Glyma.01G086000,Glyma.01G107951,Glyma.01G110400,Glyma.01G112500,Glyma.01G118350,Glyma.01G118800,Glyma.01G118900,Glyma.01G125800,Glyma.01G133501,Glyma.01G153200,Glyma.01G163100,Glyma.01G186800,Glyma.01G202500,Glyma.01G208100,Glyma.01G215500,Glyma.01G221500,Glyma.01G238800,Glyma.01G240000,Glyma.02G002800,Glyma.02G008000,Glyma.02G015900…	Glyma.01G026100,Glyma.01G064600,Glyma.01G067600,Glyma.01G076900,Glyma.01G086000,Glyma.01G107951,Glyma.01G110400,Glyma.01G112500,Glyma.01G118350,Glyma.01G118800,Glyma.01G118900,Glyma.01G125800,Glyma.01G133501,Glyma.01G153200,Glyma.01G163100,Glyma.01G186800,Glyma.01G202500,Glyma.01G208100,Glyma.01G215500,Glyma.01G221500,Glyma.01G238800,Glyma.01G240000,Glyma.02G002800,Glyma.02G008000,Glyma.02G015900…
GO:0015267	channel activity	molecular_function	101/9757	285/34701	1.26038201992631	0.00410824213129979	0.0877849178616139	101	Glyma.01G157900,Glyma.01G178500,Glyma.01G220600,Glyma.02G059200,Glyma.02G184800,Glyma.02G204300,Glyma.02G243400,Glyma.02G299700,Glyma.03G223900,Glyma.03G257000,Glyma.04G003200,Glyma.04G055200,Glyma.04G083200,Glyma.05G010600,Glyma.05G162600,Glyma.05G208700,Glyma.05G208941,Glyma.05G241100,Glyma.06G015300,Glyma.06G077300,Glyma.06G077600,Glyma.06G271200,Glyma.06G305000,Glyma.07G018000,Glyma.07G056400…	Glyma.01G157900,Glyma.01G178500,Glyma.01G220600,Glyma.02G059200,Glyma.02G184800,Glyma.02G204300,Glyma.02G243400,Glyma.02G299700,Glyma.03G223900,Glyma.03G257000,Glyma.04G003200,Glyma.04G055200,Glyma.04G083200,Glyma.05G010600,Glyma.05G162600,Glyma.05G208700,Glyma.05G208941,Glyma.05G241100,Glyma.06G015300,Glyma.06G077300,Glyma.06G077600,Glyma.06G271200,Glyma.06G305000,Glyma.07G018000,Glyma.07G056400…
GO:0022803	passive transmembrane transporter activity	molecular_function	101/9757	285/34701	1.26038201992631	0.00410824213129979	0.0877849178616139	101	Glyma.01G157900,Glyma.01G178500,Glyma.01G220600,Glyma.02G059200,Glyma.02G184800,Glyma.02G204300,Glyma.02G243400,Glyma.02G299700,Glyma.03G223900,Glyma.03G257000,Glyma.04G003200,Glyma.04G055200,Glyma.04G083200,Glyma.05G010600,Glyma.05G162600,Glyma.05G208700,Glyma.05G208941,Glyma.05G241100,Glyma.06G015300,Glyma.06G077300,Glyma.06G077600,Glyma.06G271200,Glyma.06G305000,Glyma.07G018000,Glyma.07G056400…	Glyma.01G157900,Glyma.01G178500,Glyma.01G220600,Glyma.02G059200,Glyma.02G184800,Glyma.02G204300,Glyma.02G243400,Glyma.02G299700,Glyma.03G223900,Glyma.03G257000,Glyma.04G003200,Glyma.04G055200,Glyma.04G083200,Glyma.05G010600,Glyma.05G162600,Glyma.05G208700,Glyma.05G208941,Glyma.05G241100,Glyma.06G015300,Glyma.06G077300,Glyma.06G077600,Glyma.06G271200,Glyma.06G305000,Glyma.07G018000,Glyma.07G056400…
GO:0005758	mitochondrial intermembrane space	cellular_component	24/9757	52/34701	1.64147239457273	0.00419545060400428	0.089409961941187	24	Glyma.01G230900,Glyma.04G064800,Glyma.04G198900,Glyma.05G216700,Glyma.06G166600,Glyma.06G242800,Glyma.07G189900,Glyma.08G059300,Glyma.08G202700,Glyma.09G246700,Glyma.11G014100,Glyma.11G139400,Glyma.12G063000,Glyma.12G107000,Glyma.12G154400,Glyma.13G163900,Glyma.13G246600,Glyma.13G339700,Glyma.14G004700,Glyma.14G113600,Glyma.15G034700,Glyma.15G067300,Glyma.16G008100,Glyma.16G067200	Glyma.01G230900,Glyma.04G064800,Glyma.04G198900,Glyma.05G216700,Glyma.06G166600,Glyma.06G242800,Glyma.07G189900,Glyma.08G059300,Glyma.08G202700,Glyma.09G246700,Glyma.11G014100,Glyma.11G139400,Glyma.12G063000,Glyma.12G107000,Glyma.12G154400,Glyma.13G163900,Glyma.13G246600,Glyma.13G339700,Glyma.14G004700,Glyma.14G113600,Glyma.15G034700,Glyma.15G067300,Glyma.16G008100,Glyma.16G067200
GO:0009645	response to low light intensity stimulus	biological_process	10/9757	16/34701	2.22282720098391	0.00426583450946262	0.0904289204347195	10	Glyma.04G101500,Glyma.06G039700,Glyma.06G103200,Glyma.10G180600,Glyma.12G181800,Glyma.13G309300,Glyma.13G319000,Glyma.14G174200,Glyma.18G115700,Glyma.20G209900	Glyma.04G101500,Glyma.06G039700,Glyma.06G103200,Glyma.10G180600,Glyma.12G181800,Glyma.13G309300,Glyma.13G319000,Glyma.14G174200,Glyma.18G115700,Glyma.20G209900
GO:0018198	peptidyl-cysteine modification	biological_process	10/9757	16/34701	2.22282720098391	0.00426583450946262	0.0904289204347195	10	Glyma.01G227400,Glyma.03G219400,Glyma.10G012900,Glyma.11G094700,Glyma.12G021100,Glyma.13G064300,Glyma.16G037600,Glyma.19G115300,Glyma.19G115600,Glyma.19G216300	Glyma.01G227400,Glyma.03G219400,Glyma.10G012900,Glyma.11G094700,Glyma.12G021100,Glyma.13G064300,Glyma.16G037600,Glyma.19G115300,Glyma.19G115600,Glyma.19G216300
GO:0006631	fatty acid metabolic process	biological_process	175/9757	524/34701	1.18777026006774	0.00437076925403679	0.0924089024606776	175	Glyma.01G012100,Glyma.01G232100,Glyma.01G235600,Glyma.02G010300,Glyma.02G042200,Glyma.02G081100,Glyma.02G081200,Glyma.02G126800,Glyma.02G159200,Glyma.02G214900,Glyma.02G227200,Glyma.02G239500,Glyma.02G273300,Glyma.02G275500,Glyma.02G308500,Glyma.03G211067,Glyma.03G237300,Glyma.03G242600,Glyma.03G264300,Glyma.04G023200,Glyma.04G034400,Glyma.04G035000,Glyma.04G057800,Glyma.04G082500,Glyma.04G104900…	Glyma.01G012100,Glyma.01G232100,Glyma.01G235600,Glyma.02G010300,Glyma.02G042200,Glyma.02G081100,Glyma.02G081200,Glyma.02G126800,Glyma.02G159200,Glyma.02G214900,Glyma.02G227200,Glyma.02G239500,Glyma.02G273300,Glyma.02G275500,Glyma.02G308500,Glyma.03G211067,Glyma.03G237300,Glyma.03G242600,Glyma.03G264300,Glyma.04G023200,Glyma.04G034400,Glyma.04G035000,Glyma.04G057800,Glyma.04G082500,Glyma.04G104900…
GO:0044429	mitochondrial part	cellular_component	269/9757	834/34701	1.14712809029194	0.00438438944327624	0.0924529279183487	269	Glyma.01G007200,Glyma.01G007300,Glyma.01G007700,Glyma.01G024000,Glyma.01G031500,Glyma.01G110400,Glyma.01G156600,Glyma.01G157100,Glyma.01G174000,Glyma.01G178500,Glyma.01G224400,Glyma.01G230900,Glyma.02G006500,Glyma.02G053600,Glyma.02G057400,Glyma.02G059200,Glyma.02G080100,Glyma.02G094300,Glyma.02G131500,Glyma.02G145300,Glyma.02G166300,Glyma.02G207800,Glyma.02G211700,Glyma.02G227700,Glyma.02G231200…	Glyma.01G007200,Glyma.01G007300,Glyma.01G007700,Glyma.01G024000,Glyma.01G031500,Glyma.01G110400,Glyma.01G156600,Glyma.01G157100,Glyma.01G174000,Glyma.01G178500,Glyma.01G224400,Glyma.01G230900,Glyma.02G006500,Glyma.02G053600,Glyma.02G057400,Glyma.02G059200,Glyma.02G080100,Glyma.02G094300,Glyma.02G131500,Glyma.02G145300,Glyma.02G166300,Glyma.02G207800,Glyma.02G211700,Glyma.02G227700,Glyma.02G231200…
GO:0016109	tetraterpenoid biosynthetic process	biological_process	25/9757	55/34701	1.61660160071557	0.00450834185604143	0.0943220451500261	25	Glyma.02G188200,Glyma.02G240200,Glyma.02G283400,Glyma.04G052100,Glyma.06G221900,Glyma.08G306200,Glyma.09G066200,Glyma.09G252800,Glyma.10G086700,Glyma.10G160500,Glyma.11G021400,Glyma.11G063900,Glyma.13G147500,Glyma.13G264200,Glyma.13G326600,Glyma.14G031200,Glyma.14G209700,Glyma.15G112900,Glyma.15G172200,Glyma.17G227500,Glyma.18G111900,Glyma.18G239900,Glyma.18G296600,Glyma.19G047800,Glyma.20G227900	Glyma.02G188200,Glyma.02G240200,Glyma.02G283400,Glyma.04G052100,Glyma.06G221900,Glyma.08G306200,Glyma.09G066200,Glyma.09G252800,Glyma.10G086700,Glyma.10G160500,Glyma.11G021400,Glyma.11G063900,Glyma.13G147500,Glyma.13G264200,Glyma.13G326600,Glyma.14G031200,Glyma.14G209700,Glyma.15G112900,Glyma.15G172200,Glyma.17G227500,Glyma.18G111900,Glyma.18G239900,Glyma.18G296600,Glyma.19G047800,Glyma.20G227900
GO:0016117	carotenoid biosynthetic process	biological_process	25/9757	55/34701	1.61660160071557	0.00450834185604143	0.0943220451500261	25	Glyma.02G188200,Glyma.02G240200,Glyma.02G283400,Glyma.04G052100,Glyma.06G221900,Glyma.08G306200,Glyma.09G066200,Glyma.09G252800,Glyma.10G086700,Glyma.10G160500,Glyma.11G021400,Glyma.11G063900,Glyma.13G147500,Glyma.13G264200,Glyma.13G326600,Glyma.14G031200,Glyma.14G209700,Glyma.15G112900,Glyma.15G172200,Glyma.17G227500,Glyma.18G111900,Glyma.18G239900,Glyma.18G296600,Glyma.19G047800,Glyma.20G227900	Glyma.02G188200,Glyma.02G240200,Glyma.02G283400,Glyma.04G052100,Glyma.06G221900,Glyma.08G306200,Glyma.09G066200,Glyma.09G252800,Glyma.10G086700,Glyma.10G160500,Glyma.11G021400,Glyma.11G063900,Glyma.13G147500,Glyma.13G264200,Glyma.13G326600,Glyma.14G031200,Glyma.14G209700,Glyma.15G112900,Glyma.15G172200,Glyma.17G227500,Glyma.18G111900,Glyma.18G239900,Glyma.18G296600,Glyma.19G047800,Glyma.20G227900
GO:0042168	heme metabolic process	biological_process	25/9757	55/34701	1.61660160071557	0.00450834185604143	0.0943220451500261	25	Glyma.01G227400,Glyma.02G218300,Glyma.02G303400,Glyma.03G170300,Glyma.03G225000,Glyma.04G002900,Glyma.04G050400,Glyma.04G192800,Glyma.05G197600,Glyma.06G221900,Glyma.07G184700,Glyma.08G005000,Glyma.08G064700,Glyma.08G150800,Glyma.08G222600,Glyma.11G094700,Glyma.12G021100,Glyma.12G229700,Glyma.14G003200,Glyma.14G010400,Glyma.14G098400,Glyma.14G185700,Glyma.15G270200,Glyma.18G021500,Glyma.19G118800	Glyma.01G227400,Glyma.02G218300,Glyma.02G303400,Glyma.03G170300,Glyma.03G225000,Glyma.04G002900,Glyma.04G050400,Glyma.04G192800,Glyma.05G197600,Glyma.06G221900,Glyma.07G184700,Glyma.08G005000,Glyma.08G064700,Glyma.08G150800,Glyma.08G222600,Glyma.11G094700,Glyma.12G021100,Glyma.12G229700,Glyma.14G003200,Glyma.14G010400,Glyma.14G098400,Glyma.14G185700,Glyma.15G270200,Glyma.18G021500,Glyma.19G118800
GO:0022857	transmembrane transporter activity	molecular_function	692/9757	2266/34701	1.08610515310211	0.00452476354247044	0.0944190892338949	692	Glyma.01G007100,Glyma.01G008200,Glyma.01G016500,Glyma.01G024000,Glyma.01G025200,Glyma.01G026200,Glyma.01G033700,Glyma.01G033900,Glyma.01G041400,Glyma.01G042100,Glyma.01G067600,Glyma.01G077700,Glyma.01G110400,Glyma.01G112500,Glyma.01G114000,Glyma.01G157100,Glyma.01G157300,Glyma.01G157900,Glyma.01G161100,Glyma.01G178500,Glyma.01G200100,Glyma.01G216600,Glyma.01G219100,Glyma.01G220600,Glyma.01G238800…	Glyma.01G007100,Glyma.01G008200,Glyma.01G016500,Glyma.01G024000,Glyma.01G025200,Glyma.01G026200,Glyma.01G033700,Glyma.01G033900,Glyma.01G041400,Glyma.01G042100,Glyma.01G067600,Glyma.01G077700,Glyma.01G110400,Glyma.01G112500,Glyma.01G114000,Glyma.01G157100,Glyma.01G157300,Glyma.01G157900,Glyma.01G161100,Glyma.01G178500,Glyma.01G200100,Glyma.01G216600,Glyma.01G219100,Glyma.01G220600,Glyma.01G238800…
GO:0046128	purine ribonucleoside metabolic process	biological_process	31/9757	72/34701	1.5312809606778	0.00464430847156416	0.096526416676601	31	Glyma.01G071300,Glyma.01G170100,Glyma.01G210800,Glyma.01G229200,Glyma.03G109500,Glyma.04G044500,Glyma.04G045000,Glyma.04G065800,Glyma.04G256800,Glyma.05G056500,Glyma.05G208400,Glyma.05G216700,Glyma.06G045000,Glyma.06G067200,Glyma.06G219600,Glyma.06G324700,Glyma.07G254000,Glyma.08G015000,Glyma.08G255800,Glyma.09G283700,Glyma.10G220400,Glyma.11G012000,Glyma.11G073200,Glyma.13G119600,Glyma.13G206500…	Glyma.01G071300,Glyma.01G170100,Glyma.01G210800,Glyma.01G229200,Glyma.03G109500,Glyma.04G044500,Glyma.04G045000,Glyma.04G065800,Glyma.04G256800,Glyma.05G056500,Glyma.05G208400,Glyma.05G216700,Glyma.06G045000,Glyma.06G067200,Glyma.06G219600,Glyma.06G324700,Glyma.07G254000,Glyma.08G015000,Glyma.08G255800,Glyma.09G283700,Glyma.10G220400,Glyma.11G012000,Glyma.11G073200,Glyma.13G119600,Glyma.13G206500…
GO:0015035	protein disulfide oxidoreductase activity	molecular_function	57/9757	149/34701	1.3605492666425	0.00464984360878173	0.096526416676601	57	Glyma.01G040700,Glyma.01G041200,Glyma.02G229600,Glyma.02G263800,Glyma.03G146000,Glyma.03G196400,Glyma.03G203500,Glyma.03G210200,Glyma.03G210500,Glyma.04G023200,Glyma.04G038900,Glyma.04G051900,Glyma.04G242000,Glyma.05G132600,Glyma.05G218400,Glyma.06G039900,Glyma.06G052600,Glyma.06G121400,Glyma.06G245200,Glyma.06G266700,Glyma.07G102200,Glyma.07G250500,Glyma.07G250600,Glyma.09G177000,Glyma.09G249200…	Glyma.01G040700,Glyma.01G041200,Glyma.02G229600,Glyma.02G263800,Glyma.03G146000,Glyma.03G196400,Glyma.03G203500,Glyma.03G210200,Glyma.03G210500,Glyma.04G023200,Glyma.04G038900,Glyma.04G051900,Glyma.04G242000,Glyma.05G132600,Glyma.05G218400,Glyma.06G039900,Glyma.06G052600,Glyma.06G121400,Glyma.06G245200,Glyma.06G266700,Glyma.07G102200,Glyma.07G250500,Glyma.07G250600,Glyma.09G177000,Glyma.09G249200…
GO:0006766	vitamin metabolic process	biological_process	70/9757	189/34701	1.31723093391639	0.00473570947061752	0.0980548836900728	70	Glyma.01G005100,Glyma.01G028200,Glyma.02G002000,Glyma.02G166300,Glyma.02G273800,Glyma.03G070600,Glyma.03G213500,Glyma.03G260600,Glyma.04G082500,Glyma.04G130900,Glyma.04G231451,Glyma.05G026200,Glyma.05G175500,Glyma.05G224500,Glyma.06G095500,Glyma.06G133700,Glyma.07G050900,Glyma.07G064600,Glyma.07G252600,Glyma.08G070600,Glyma.08G150800,Glyma.08G177300,Glyma.08G199300,Glyma.08G277000,Glyma.08G277100…	Glyma.01G005100,Glyma.01G028200,Glyma.02G002000,Glyma.02G166300,Glyma.02G273800,Glyma.03G070600,Glyma.03G213500,Glyma.03G260600,Glyma.04G082500,Glyma.04G130900,Glyma.04G231451,Glyma.05G026200,Glyma.05G175500,Glyma.05G224500,Glyma.06G095500,Glyma.06G133700,Glyma.07G050900,Glyma.07G064600,Glyma.07G252600,Glyma.08G070600,Glyma.08G150800,Glyma.08G177300,Glyma.08G199300,Glyma.08G277000,Glyma.08G277100…
GO:0009132	nucleoside diphosphate metabolic process	biological_process	49/9757	125/34701	1.39415722045711	0.00479140383570187	0.0989193100404306	49	Glyma.01G007200,Glyma.01G007300,Glyma.01G024800,Glyma.01G081900,Glyma.02G094300,Glyma.02G222400,Glyma.03G092700,Glyma.03G190500,Glyma.03G191500,Glyma.04G008300,Glyma.04G104500,Glyma.04G144300,Glyma.04G157000,Glyma.05G000700,Glyma.05G180500,Glyma.06G105600,Glyma.07G014300,Glyma.07G124500,Glyma.07G269500,Glyma.08G165500,Glyma.08G199800,Glyma.08G280700,Glyma.08G292800,Glyma.09G153900,Glyma.09G270500…	Glyma.01G007200,Glyma.01G007300,Glyma.01G024800,Glyma.01G081900,Glyma.02G094300,Glyma.02G222400,Glyma.03G092700,Glyma.03G190500,Glyma.03G191500,Glyma.04G008300,Glyma.04G104500,Glyma.04G144300,Glyma.04G157000,Glyma.05G000700,Glyma.05G180500,Glyma.06G105600,Glyma.07G014300,Glyma.07G124500,Glyma.07G269500,Glyma.08G165500,Glyma.08G199800,Glyma.08G280700,Glyma.08G292800,Glyma.09G153900,Glyma.09G270500…
GO:0016074	snoRNA metabolic process	biological_process	16/9757	31/34701	1.83562504339316	0.00480214796028048	0.0989193100404306	16	Glyma.02G112000,Glyma.04G200700,Glyma.06G164800,Glyma.08G176900,Glyma.09G261100,Glyma.11G237200,Glyma.12G076900,Glyma.12G183200,Glyma.13G101600,Glyma.13G317800,Glyma.15G056100,Glyma.17G058000,Glyma.17G102000,Glyma.18G020000,Glyma.18G230900,Glyma.19G152700	Glyma.02G112000,Glyma.04G200700,Glyma.06G164800,Glyma.08G176900,Glyma.09G261100,Glyma.11G237200,Glyma.12G076900,Glyma.12G183200,Glyma.13G101600,Glyma.13G317800,Glyma.15G056100,Glyma.17G058000,Glyma.17G102000,Glyma.18G020000,Glyma.18G230900,Glyma.19G152700
GO:0016209	antioxidant activity	molecular_function	124/9757	360/34701	1.22502476854224	0.00491675886771181	0.100799289429856	124	Glyma.01G040700,Glyma.01G041200,Glyma.01G054500,Glyma.01G156600,Glyma.01G163100,Glyma.01G171100,Glyma.01G192500,Glyma.01G219400,Glyma.01G222700,Glyma.02G008900,Glyma.02G052700,Glyma.02G135100,Glyma.02G135200,Glyma.02G198400,Glyma.02G209000,Glyma.02G233800,Glyma.02G234000,Glyma.03G038700,Glyma.03G039700,Glyma.03G146000,Glyma.03G236300,Glyma.04G021000,Glyma.04G038900,Glyma.04G068000,Glyma.04G076900…	Glyma.01G040700,Glyma.01G041200,Glyma.01G054500,Glyma.01G156600,Glyma.01G163100,Glyma.01G171100,Glyma.01G192500,Glyma.01G219400,Glyma.01G222700,Glyma.02G008900,Glyma.02G052700,Glyma.02G135100,Glyma.02G135200,Glyma.02G198400,Glyma.02G209000,Glyma.02G233800,Glyma.02G234000,Glyma.03G038700,Glyma.03G039700,Glyma.03G146000,Glyma.03G236300,Glyma.04G021000,Glyma.04G038900,Glyma.04G068000,Glyma.04G076900…
GO:0004301	epoxide hydrolase activity	molecular_function	12/9757	21/34701	2.03229915518529	0.00493115205996552	0.100799289429856	12	Glyma.02G052300,Glyma.03G234400,Glyma.06G295000,Glyma.06G295100,Glyma.12G113800,Glyma.13G182000,Glyma.13G298400,Glyma.16G132500,Glyma.19G211900,Glyma.19G231800,Glyma.19G232000,Glyma.20G237500	Glyma.02G052300,Glyma.03G234400,Glyma.06G295000,Glyma.06G295100,Glyma.12G113800,Glyma.13G182000,Glyma.13G298400,Glyma.16G132500,Glyma.19G211900,Glyma.19G231800,Glyma.19G232000,Glyma.20G237500
GO:0098661	inorganic anion transmembrane transport	biological_process	12/9757	21/34701	2.03229915518529	0.00493115205996552	0.100799289429856	12	Glyma.01G024000,Glyma.04G092100,Glyma.08G055000,Glyma.08G138600,Glyma.08G280300,Glyma.09G157900,Glyma.09G238200,Glyma.11G238400,Glyma.16G057600,Glyma.16G208400,Glyma.18G019000,Glyma.19G089800	Glyma.01G024000,Glyma.04G092100,Glyma.08G055000,Glyma.08G138600,Glyma.08G280300,Glyma.09G157900,Glyma.09G238200,Glyma.11G238400,Glyma.16G057600,Glyma.16G208400,Glyma.18G019000,Glyma.19G089800
GO:0009228	thiamine biosynthetic process	biological_process	14/9757	26/34701	1.91505112700152	0.00502655683500875	0.101969113718798	14	Glyma.07G252600,Glyma.08G277000,Glyma.08G277100,Glyma.09G200500,Glyma.10G251500,Glyma.11G176200,Glyma.12G135000,Glyma.13G213500,Glyma.15G099300,Glyma.17G021800,Glyma.17G066500,Glyma.18G065700,Glyma.18G148700,Glyma.20G142000	Glyma.07G252600,Glyma.08G277000,Glyma.08G277100,Glyma.09G200500,Glyma.10G251500,Glyma.11G176200,Glyma.12G135000,Glyma.13G213500,Glyma.15G099300,Glyma.17G021800,Glyma.17G066500,Glyma.18G065700,Glyma.18G148700,Glyma.20G142000
GO:0042724	thiamine-containing compound biosynthetic process	biological_process	14/9757	26/34701	1.91505112700152	0.00502655683500875	0.101969113718798	14	Glyma.07G252600,Glyma.08G277000,Glyma.08G277100,Glyma.09G200500,Glyma.10G251500,Glyma.11G176200,Glyma.12G135000,Glyma.13G213500,Glyma.15G099300,Glyma.17G021800,Glyma.17G066500,Glyma.18G065700,Glyma.18G148700,Glyma.20G142000	Glyma.07G252600,Glyma.08G277000,Glyma.08G277100,Glyma.09G200500,Glyma.10G251500,Glyma.11G176200,Glyma.12G135000,Glyma.13G213500,Glyma.15G099300,Glyma.17G021800,Glyma.17G066500,Glyma.18G065700,Glyma.18G148700,Glyma.20G142000
GO:0046113	nucleobase catabolic process	biological_process	14/9757	26/34701	1.91505112700152	0.00502655683500875	0.101969113718798	14	Glyma.02G278600,Glyma.05G066500,Glyma.07G018600,Glyma.09G080100,Glyma.13G117500,Glyma.13G240500,Glyma.13G240600,Glyma.14G036000,Glyma.15G034000,Glyma.15G072900,Glyma.15G073000,Glyma.15G186100,Glyma.17G042400,Glyma.17G148400	Glyma.02G278600,Glyma.05G066500,Glyma.07G018600,Glyma.09G080100,Glyma.13G117500,Glyma.13G240500,Glyma.13G240600,Glyma.14G036000,Glyma.15G034000,Glyma.15G072900,Glyma.15G073000,Glyma.15G186100,Glyma.17G042400,Glyma.17G148400
GO:0071826	ribonucleoprotein complex subunit organization	biological_process	90/9757	252/34701	1.27018697199081	0.00507177427228289	0.102316830280799	90	Glyma.01G222100,Glyma.02G080600,Glyma.02G108900,Glyma.02G114000,Glyma.02G200300,Glyma.02G205700,Glyma.02G230100,Glyma.02G288900,Glyma.02G297900,Glyma.03G172200,Glyma.04G018100,Glyma.04G208600,Glyma.05G031500,Glyma.05G075600,Glyma.05G184100,Glyma.05G234800,Glyma.06G018400,Glyma.07G019000,Glyma.07G035600,Glyma.07G043800,Glyma.07G269600,Glyma.08G017500,Glyma.08G042300,Glyma.08G100000,Glyma.08G143900…	Glyma.01G222100,Glyma.02G080600,Glyma.02G108900,Glyma.02G114000,Glyma.02G200300,Glyma.02G205700,Glyma.02G230100,Glyma.02G288900,Glyma.02G297900,Glyma.03G172200,Glyma.04G018100,Glyma.04G208600,Glyma.05G031500,Glyma.05G075600,Glyma.05G184100,Glyma.05G234800,Glyma.06G018400,Glyma.07G019000,Glyma.07G035600,Glyma.07G043800,Glyma.07G269600,Glyma.08G017500,Glyma.08G042300,Glyma.08G100000,Glyma.08G143900…
GO:0010119	regulation of stomatal movement	biological_process	75/9757	205/34701	1.30116714203936	0.00507227950264333	0.102316830280799	75	Glyma.01G042100,Glyma.01G186900,Glyma.01G222700,Glyma.02G022200,Glyma.02G195300,Glyma.02G195400,Glyma.02G299700,Glyma.03G225200,Glyma.03G227500,Glyma.03G227700,Glyma.03G256200,Glyma.04G050200,Glyma.04G124800,Glyma.05G010600,Glyma.05G016000,Glyma.05G054000,Glyma.05G054100,Glyma.05G168300,Glyma.05G201200,Glyma.05G211200,Glyma.06G020500,Glyma.06G074300,Glyma.06G183800,Glyma.06G221900,Glyma.06G243500…	Glyma.01G042100,Glyma.01G186900,Glyma.01G222700,Glyma.02G022200,Glyma.02G195300,Glyma.02G195400,Glyma.02G299700,Glyma.03G225200,Glyma.03G227500,Glyma.03G227700,Glyma.03G256200,Glyma.04G050200,Glyma.04G124800,Glyma.05G010600,Glyma.05G016000,Glyma.05G054000,Glyma.05G054100,Glyma.05G168300,Glyma.05G201200,Glyma.05G211200,Glyma.06G020500,Glyma.06G074300,Glyma.06G183800,Glyma.06G221900,Glyma.06G243500…
GO:0001510	RNA methylation	biological_process	34/9757	81/34701	1.49286172510524	0.00508200404988868	0.102316830280799	34	Glyma.02G301000,Glyma.04G054300,Glyma.04G078700,Glyma.04G200700,Glyma.06G054600,Glyma.06G080300,Glyma.06G164800,Glyma.08G033500,Glyma.08G133700,Glyma.08G287600,Glyma.08G332000,Glyma.10G218300,Glyma.10G289800,Glyma.11G099000,Glyma.11G116800,Glyma.11G237200,Glyma.12G025100,Glyma.12G042600,Glyma.13G053100,Glyma.13G099200,Glyma.14G030100,Glyma.14G067900,Glyma.14G097800,Glyma.14G218500,Glyma.15G054900…	Glyma.02G301000,Glyma.04G054300,Glyma.04G078700,Glyma.04G200700,Glyma.06G054600,Glyma.06G080300,Glyma.06G164800,Glyma.08G033500,Glyma.08G133700,Glyma.08G287600,Glyma.08G332000,Glyma.10G218300,Glyma.10G289800,Glyma.11G099000,Glyma.11G116800,Glyma.11G237200,Glyma.12G025100,Glyma.12G042600,Glyma.13G053100,Glyma.13G099200,Glyma.14G030100,Glyma.14G067900,Glyma.14G097800,Glyma.14G218500,Glyma.15G054900…
GO:0010244	response to low fluence blue light stimulus by blue low-fluence system	biological_process	9/9757	14/34701	2.28633654958345	0.00516695924743483	0.103507111124238	9	Glyma.04G101500,Glyma.06G103200,Glyma.10G180600,Glyma.12G181800,Glyma.13G309300,Glyma.13G319000,Glyma.14G174200,Glyma.18G115700,Glyma.20G209900	Glyma.04G101500,Glyma.06G103200,Glyma.10G180600,Glyma.12G181800,Glyma.13G309300,Glyma.13G319000,Glyma.14G174200,Glyma.18G115700,Glyma.20G209900
GO:0045038	protein import into chloroplast thylakoid membrane	biological_process	9/9757	14/34701	2.28633654958345	0.00516695924743483	0.103507111124238	9	Glyma.06G299100,Glyma.10G162200,Glyma.11G097200,Glyma.12G106600,Glyma.12G200200,Glyma.13G302100,Glyma.19G244900,Glyma.20G161700,Glyma.20G224600	Glyma.06G299100,Glyma.10G162200,Glyma.11G097200,Glyma.12G106600,Glyma.12G200200,Glyma.13G302100,Glyma.19G244900,Glyma.20G161700,Glyma.20G224600
GO:1901700	response to oxygen-containing compound	biological_process	956/9757	3177/34701	1.07020348965218	0.00519616533436551	0.103832600559279	956	Glyma.01G007200,Glyma.01G007300,Glyma.01G018800,Glyma.01G019800,Glyma.01G025500,Glyma.01G036600,Glyma.01G038600,Glyma.01G044300,Glyma.01G044600,Glyma.01G047900,Glyma.01G053800,Glyma.01G060300,Glyma.01G084600,Glyma.01G097000,Glyma.01G102600,Glyma.01G106000,Glyma.01G107901,Glyma.01G107951,Glyma.01G131800,Glyma.01G156600,Glyma.01G157900,Glyma.01G161500,Glyma.01G164800,Glyma.01G166100,Glyma.01G175000…	Glyma.01G007200,Glyma.01G007300,Glyma.01G018800,Glyma.01G019800,Glyma.01G025500,Glyma.01G036600,Glyma.01G038600,Glyma.01G044300,Glyma.01G044600,Glyma.01G047900,Glyma.01G053800,Glyma.01G060300,Glyma.01G084600,Glyma.01G097000,Glyma.01G102600,Glyma.01G106000,Glyma.01G107901,Glyma.01G107951,Glyma.01G131800,Glyma.01G156600,Glyma.01G157900,Glyma.01G161500,Glyma.01G164800,Glyma.01G166100,Glyma.01G175000…
GO:0016108	tetraterpenoid metabolic process	biological_process	28/9757	64/34701	1.55597904068874	0.00531554364802722	0.105499441753814	28	Glyma.02G188200,Glyma.02G240200,Glyma.02G283400,Glyma.04G052100,Glyma.04G082500,Glyma.06G221900,Glyma.07G069600,Glyma.08G306200,Glyma.09G066200,Glyma.09G252800,Glyma.10G086700,Glyma.10G160500,Glyma.11G021400,Glyma.11G063900,Glyma.13G147500,Glyma.13G264200,Glyma.13G326600,Glyma.14G031200,Glyma.14G209700,Glyma.15G112900,Glyma.15G172200,Glyma.17G227500,Glyma.18G111900,Glyma.18G239900,Glyma.18G296600…	Glyma.02G188200,Glyma.02G240200,Glyma.02G283400,Glyma.04G052100,Glyma.04G082500,Glyma.06G221900,Glyma.07G069600,Glyma.08G306200,Glyma.09G066200,Glyma.09G252800,Glyma.10G086700,Glyma.10G160500,Glyma.11G021400,Glyma.11G063900,Glyma.13G147500,Glyma.13G264200,Glyma.13G326600,Glyma.14G031200,Glyma.14G209700,Glyma.15G112900,Glyma.15G172200,Glyma.17G227500,Glyma.18G111900,Glyma.18G239900,Glyma.18G296600…
GO:0016116	carotenoid metabolic process	biological_process	28/9757	64/34701	1.55597904068874	0.00531554364802722	0.105499441753814	28	Glyma.02G188200,Glyma.02G240200,Glyma.02G283400,Glyma.04G052100,Glyma.04G082500,Glyma.06G221900,Glyma.07G069600,Glyma.08G306200,Glyma.09G066200,Glyma.09G252800,Glyma.10G086700,Glyma.10G160500,Glyma.11G021400,Glyma.11G063900,Glyma.13G147500,Glyma.13G264200,Glyma.13G326600,Glyma.14G031200,Glyma.14G209700,Glyma.15G112900,Glyma.15G172200,Glyma.17G227500,Glyma.18G111900,Glyma.18G239900,Glyma.18G296600…	Glyma.02G188200,Glyma.02G240200,Glyma.02G283400,Glyma.04G052100,Glyma.04G082500,Glyma.06G221900,Glyma.07G069600,Glyma.08G306200,Glyma.09G066200,Glyma.09G252800,Glyma.10G086700,Glyma.10G160500,Glyma.11G021400,Glyma.11G063900,Glyma.13G147500,Glyma.13G264200,Glyma.13G326600,Glyma.14G031200,Glyma.14G209700,Glyma.15G112900,Glyma.15G172200,Glyma.17G227500,Glyma.18G111900,Glyma.18G239900,Glyma.18G296600…
GO:0009451	RNA modification	biological_process	322/9757	1014/34701	1.12938912618038	0.00531907830631984	0.105499441753814	322	Glyma.01G011300,Glyma.01G011700,Glyma.01G054900,Glyma.01G057600,Glyma.01G058200,Glyma.01G059100,Glyma.01G139700,Glyma.01G158100,Glyma.01G192900,Glyma.01G208900,Glyma.01G228000,Glyma.01G233900,Glyma.01G235800,Glyma.01G245300,Glyma.02G000600,Glyma.02G006900,Glyma.02G009700,Glyma.02G011200,Glyma.02G020100,Glyma.02G043900,Glyma.02G087100,Glyma.02G114500,Glyma.02G116000,Glyma.02G118600,Glyma.02G133100…	Glyma.01G011300,Glyma.01G011700,Glyma.01G054900,Glyma.01G057600,Glyma.01G058200,Glyma.01G059100,Glyma.01G139700,Glyma.01G158100,Glyma.01G192900,Glyma.01G208900,Glyma.01G228000,Glyma.01G233900,Glyma.01G235800,Glyma.01G245300,Glyma.02G000600,Glyma.02G006900,Glyma.02G009700,Glyma.02G011200,Glyma.02G020100,Glyma.02G043900,Glyma.02G087100,Glyma.02G114500,Glyma.02G116000,Glyma.02G118600,Glyma.02G133100…
GO:0009055	electron transfer activity	molecular_function	93/9757	262/34701	1.26243010498628	0.00540777229732559	0.106993776341901	93	Glyma.01G050900,Glyma.01G230900,Glyma.01G238000,Glyma.01G238900,Glyma.02G057400,Glyma.02G204500,Glyma.02G209500,Glyma.02G229600,Glyma.02G263800,Glyma.02G272200,Glyma.02G272400,Glyma.03G109900,Glyma.03G196400,Glyma.03G203500,Glyma.03G210200,Glyma.03G210500,Glyma.03G245100,Glyma.04G020300,Glyma.04G023200,Glyma.04G051900,Glyma.04G060600,Glyma.04G242300,Glyma.05G112100,Glyma.05G168400,Glyma.05G218400…	Glyma.01G050900,Glyma.01G230900,Glyma.01G238000,Glyma.01G238900,Glyma.02G057400,Glyma.02G204500,Glyma.02G209500,Glyma.02G229600,Glyma.02G263800,Glyma.02G272200,Glyma.02G272400,Glyma.03G109900,Glyma.03G196400,Glyma.03G203500,Glyma.03G210200,Glyma.03G210500,Glyma.03G245100,Glyma.04G020300,Glyma.04G023200,Glyma.04G051900,Glyma.04G060600,Glyma.04G242300,Glyma.05G112100,Glyma.05G168400,Glyma.05G218400…
GO:0009735	response to cytokinin	biological_process	128/9757	374/34701	1.21720591112702	0.00550839815016635	0.108716242308579	128	Glyma.01G036600,Glyma.01G106000,Glyma.01G115900,Glyma.02G016100,Glyma.02G029400,Glyma.02G041900,Glyma.02G085900,Glyma.02G087000,Glyma.02G147300,Glyma.02G187200,Glyma.03G073702,Glyma.03G092700,Glyma.03G191500,Glyma.03G219100,Glyma.03G241700,Glyma.04G100700,Glyma.04G104900,Glyma.04G122700,Glyma.04G132400,Glyma.04G137600,Glyma.04G140400,Glyma.04G142800,Glyma.04G144300,Glyma.04G157000,Glyma.04G170600…	Glyma.01G036600,Glyma.01G106000,Glyma.01G115900,Glyma.02G016100,Glyma.02G029400,Glyma.02G041900,Glyma.02G085900,Glyma.02G087000,Glyma.02G147300,Glyma.02G187200,Glyma.03G073702,Glyma.03G092700,Glyma.03G191500,Glyma.03G219100,Glyma.03G241700,Glyma.04G100700,Glyma.04G104900,Glyma.04G122700,Glyma.04G132400,Glyma.04G137600,Glyma.04G140400,Glyma.04G142800,Glyma.04G144300,Glyma.04G157000,Glyma.04G170600…
GO:0046165	alcohol biosynthetic process	biological_process	39/9757	96/34701	1.44483768063954	0.00554084866904891	0.109088010774174	39	Glyma.02G087800,Glyma.02G240200,Glyma.02G272200,Glyma.02G272400,Glyma.02G283400,Glyma.04G003300,Glyma.04G174600,Glyma.05G180600,Glyma.06G009800,Glyma.06G089400,Glyma.07G068000,Glyma.08G096200,Glyma.08G138200,Glyma.08G176300,Glyma.08G224200,Glyma.08G306200,Glyma.09G000600,Glyma.09G011100,Glyma.09G198800,Glyma.09G241100,Glyma.11G112000,Glyma.11G195800,Glyma.12G038200,Glyma.12G078500,Glyma.12G240900…	Glyma.02G087800,Glyma.02G240200,Glyma.02G272200,Glyma.02G272400,Glyma.02G283400,Glyma.04G003300,Glyma.04G174600,Glyma.05G180600,Glyma.06G009800,Glyma.06G089400,Glyma.07G068000,Glyma.08G096200,Glyma.08G138200,Glyma.08G176300,Glyma.08G224200,Glyma.08G306200,Glyma.09G000600,Glyma.09G011100,Glyma.09G198800,Glyma.09G241100,Glyma.11G112000,Glyma.11G195800,Glyma.12G038200,Glyma.12G078500,Glyma.12G240900…
GO:0006767	water-soluble vitamin metabolic process	biological_process	51/9757	132/34701	1.37411136060823	0.00569343224799368	0.110266742491322	51	Glyma.01G005100,Glyma.02G166300,Glyma.03G213500,Glyma.03G260600,Glyma.04G130900,Glyma.04G231451,Glyma.05G175500,Glyma.05G224500,Glyma.06G095500,Glyma.06G133700,Glyma.07G050900,Glyma.07G064600,Glyma.07G252600,Glyma.08G150800,Glyma.08G177300,Glyma.08G199300,Glyma.08G277000,Glyma.08G277100,Glyma.09G011100,Glyma.09G200500,Glyma.10G162000,Glyma.10G251500,Glyma.11G000800,Glyma.11G094200,Glyma.11G176200…	Glyma.01G005100,Glyma.02G166300,Glyma.03G213500,Glyma.03G260600,Glyma.04G130900,Glyma.04G231451,Glyma.05G175500,Glyma.05G224500,Glyma.06G095500,Glyma.06G133700,Glyma.07G050900,Glyma.07G064600,Glyma.07G252600,Glyma.08G150800,Glyma.08G177300,Glyma.08G199300,Glyma.08G277000,Glyma.08G277100,Glyma.09G011100,Glyma.09G200500,Glyma.10G162000,Glyma.10G251500,Glyma.11G000800,Glyma.11G094200,Glyma.11G176200…
GO:0004888	transmembrane signaling receptor activity	molecular_function	173/9757	521/34701	1.18095694670316	0.00588117781563602	0.110266742491322	173	Glyma.01G022400,Glyma.01G028700,Glyma.01G044100,Glyma.01G071700,Glyma.01G098400,Glyma.01G107901,Glyma.01G107951,Glyma.01G157900,Glyma.01G164800,Glyma.01G175000,Glyma.01G211900,Glyma.02G059700,Glyma.02G087000,Glyma.02G129300,Glyma.02G197000,Glyma.02G247600,Glyma.02G269600,Glyma.02G289800,Glyma.03G035300,Glyma.03G065100,Glyma.03G241600,Glyma.03G253600,Glyma.03G262700,Glyma.03G262750,Glyma.04G012900…	Glyma.01G022400,Glyma.01G028700,Glyma.01G044100,Glyma.01G071700,Glyma.01G098400,Glyma.01G107901,Glyma.01G107951,Glyma.01G157900,Glyma.01G164800,Glyma.01G175000,Glyma.01G211900,Glyma.02G059700,Glyma.02G087000,Glyma.02G129300,Glyma.02G197000,Glyma.02G247600,Glyma.02G269600,Glyma.02G289800,Glyma.03G035300,Glyma.03G065100,Glyma.03G241600,Glyma.03G253600,Glyma.03G262700,Glyma.03G262750,Glyma.04G012900…
GO:1900055	regulation of leaf senescence	biological_process	31/9757	73/34701	1.51030450916167	0.00593039098304093	0.110266742491322	31	Glyma.01G137500,Glyma.01G186900,Glyma.02G284300,Glyma.03G029600,Glyma.04G176600,Glyma.04G223300,Glyma.06G142000,Glyma.06G289300,Glyma.06G307600,Glyma.07G080300,Glyma.08G143600,Glyma.08G169451,Glyma.08G292300,Glyma.08G294300,Glyma.09G065900,Glyma.09G274000,Glyma.11G055100,Glyma.12G097200,Glyma.12G117700,Glyma.13G267700,Glyma.13G294300,Glyma.14G030700,Glyma.14G185800,Glyma.14G186000,Glyma.15G012700…	Glyma.01G137500,Glyma.01G186900,Glyma.02G284300,Glyma.03G029600,Glyma.04G176600,Glyma.04G223300,Glyma.06G142000,Glyma.06G289300,Glyma.06G307600,Glyma.07G080300,Glyma.08G143600,Glyma.08G169451,Glyma.08G292300,Glyma.08G294300,Glyma.09G065900,Glyma.09G274000,Glyma.11G055100,Glyma.12G097200,Glyma.12G117700,Glyma.13G267700,Glyma.13G294300,Glyma.14G030700,Glyma.14G185800,Glyma.14G186000,Glyma.15G012700…
GO:0006740	NADPH regeneration	biological_process	21/9757	45/34701	1.65971097673465	0.00613339363225318	0.110266742491322	21	Glyma.01G062000,Glyma.02G096800,Glyma.02G120200,Glyma.03G229400,Glyma.04G112800,Glyma.05G025300,Glyma.05G056400,Glyma.05G199800,Glyma.05G214000,Glyma.06G321900,Glyma.07G013800,Glyma.08G020500,Glyma.08G199000,Glyma.08G254500,Glyma.15G136200,Glyma.16G063200,Glyma.17G101700,Glyma.18G277300,Glyma.19G077300,Glyma.19G082300,Glyma.19G088400	Glyma.01G062000,Glyma.02G096800,Glyma.02G120200,Glyma.03G229400,Glyma.04G112800,Glyma.05G025300,Glyma.05G056400,Glyma.05G199800,Glyma.05G214000,Glyma.06G321900,Glyma.07G013800,Glyma.08G020500,Glyma.08G199000,Glyma.08G254500,Glyma.15G136200,Glyma.16G063200,Glyma.17G101700,Glyma.18G277300,Glyma.19G077300,Glyma.19G082300,Glyma.19G088400
GO:0006817	phosphate ion transport	biological_process	21/9757	45/34701	1.65971097673465	0.00613339363225318	0.110266742491322	21	Glyma.01G024000,Glyma.01G091800,Glyma.02G130200,Glyma.03G162800,Glyma.04G092100,Glyma.07G222700,Glyma.08G055000,Glyma.08G280300,Glyma.08G282100,Glyma.09G235200,Glyma.10G006700,Glyma.10G036800,Glyma.10G186400,Glyma.10G186500,Glyma.13G179600,Glyma.15G074200,Glyma.18G144100,Glyma.19G164300,Glyma.20G032400,Glyma.20G032500,Glyma.20G204000	Glyma.01G024000,Glyma.01G091800,Glyma.02G130200,Glyma.03G162800,Glyma.04G092100,Glyma.07G222700,Glyma.08G055000,Glyma.08G280300,Glyma.08G282100,Glyma.09G235200,Glyma.10G006700,Glyma.10G036800,Glyma.10G186400,Glyma.10G186500,Glyma.13G179600,Glyma.15G074200,Glyma.18G144100,Glyma.19G164300,Glyma.20G032400,Glyma.20G032500,Glyma.20G204000
GO:0040031	snRNA modification	biological_process	8/9757	12/34701	2.3710156810495	0.00616528283727992	0.110266742491322	8	Glyma.03G245900,Glyma.05G016600,Glyma.05G016800,Glyma.08G176900,Glyma.15G056100,Glyma.17G083200,Glyma.17G083500,Glyma.19G165900	Glyma.03G245900,Glyma.05G016600,Glyma.05G016800,Glyma.08G176900,Glyma.15G056100,Glyma.17G083200,Glyma.17G083500,Glyma.19G165900
GO:0000024	maltose biosynthetic process	biological_process	4/9757	4/34701	3.55652352157425	0.00624748547248973	0.110266742491322	4	Glyma.01G203400,Glyma.05G068000,Glyma.11G039400,Glyma.17G150100	Glyma.01G203400,Glyma.05G068000,Glyma.11G039400,Glyma.17G150100
GO:0000494	box C/D snoRNA 3'-end processing	biological_process	4/9757	4/34701	3.55652352157425	0.00624748547248973	0.110266742491322	4	Glyma.04G200700,Glyma.06G164800,Glyma.11G237200,Glyma.18G020000	Glyma.04G200700,Glyma.06G164800,Glyma.11G237200,Glyma.18G020000
GO:0000828	inositol hexakisphosphate kinase activity	molecular_function	4/9757	4/34701	3.55652352157425	0.00624748547248973	0.110266742491322	4	Glyma.09G241100,Glyma.13G065500,Glyma.18G255000,Glyma.19G019100	Glyma.09G241100,Glyma.13G065500,Glyma.18G255000,Glyma.19G019100
GO:0000829	inositol heptakisphosphate kinase activity	molecular_function	4/9757	4/34701	3.55652352157425	0.00624748547248973	0.110266742491322	4	Glyma.09G241100,Glyma.13G065500,Glyma.18G255000,Glyma.19G019100	Glyma.09G241100,Glyma.13G065500,Glyma.18G255000,Glyma.19G019100
GO:0000832	inositol hexakisphosphate 5-kinase activity	molecular_function	4/9757	4/34701	3.55652352157425	0.00624748547248973	0.110266742491322	4	Glyma.09G241100,Glyma.13G065500,Glyma.18G255000,Glyma.19G019100	Glyma.09G241100,Glyma.13G065500,Glyma.18G255000,Glyma.19G019100
GO:0004038	allantoinase activity	molecular_function	4/9757	4/34701	3.55652352157425	0.00624748547248973	0.110266742491322	4	Glyma.13G240500,Glyma.13G240600,Glyma.15G072900,Glyma.15G073000	Glyma.13G240500,Glyma.13G240600,Glyma.15G072900,Glyma.15G073000
GO:0004485	methylcrotonoyl-CoA carboxylase activity	molecular_function	4/9757	4/34701	3.55652352157425	0.00624748547248973	0.110266742491322	4	Glyma.02G131500,Glyma.02G145300,Glyma.07G213500,Glyma.10G028700	Glyma.02G131500,Glyma.02G145300,Glyma.07G213500,Glyma.10G028700
GO:0009503	thylakoid light-harvesting complex	cellular_component	4/9757	4/34701	3.55652352157425	0.00624748547248973	0.110266742491322	4	Glyma.09G154700,Glyma.10G177200,Glyma.16G205200,Glyma.20G212900	Glyma.09G154700,Glyma.10G177200,Glyma.16G205200,Glyma.20G212900
GO:0009517	PSII associated light-harvesting complex II	cellular_component	4/9757	4/34701	3.55652352157425	0.00624748547248973	0.110266742491322	4	Glyma.09G154700,Glyma.10G177200,Glyma.16G205200,Glyma.20G212900	Glyma.09G154700,Glyma.10G177200,Glyma.16G205200,Glyma.20G212900
GO:0009547	plastid ribosome	cellular_component	4/9757	4/34701	3.55652352157425	0.00624748547248973	0.110266742491322	4	Glyma.03G110100,Glyma.07G114900,Glyma.13G357200,Glyma.15G016400	Glyma.03G110100,Glyma.07G114900,Glyma.13G357200,Glyma.15G016400
GO:0009783	photosystem II antenna complex	cellular_component	4/9757	4/34701	3.55652352157425	0.00624748547248973	0.110266742491322	4	Glyma.09G154700,Glyma.10G177200,Glyma.16G205200,Glyma.20G212900	Glyma.09G154700,Glyma.10G177200,Glyma.16G205200,Glyma.20G212900
GO:0010034	response to acetate	biological_process	4/9757	4/34701	3.55652352157425	0.00624748547248973	0.110266742491322	4	Glyma.06G305000,Glyma.12G099500,Glyma.12G194200,Glyma.13G308400	Glyma.06G305000,Glyma.12G099500,Glyma.12G194200,Glyma.13G308400
GO:0010342	endosperm cellularization	biological_process	4/9757	4/34701	3.55652352157425	0.00624748547248973	0.110266742491322	4	Glyma.09G018100,Glyma.13G214400,Glyma.15G098800,Glyma.15G124000	Glyma.09G018100,Glyma.13G214400,Glyma.15G098800,Glyma.15G124000
GO:0010618	aerenchyma formation	biological_process	4/9757	4/34701	3.55652352157425	0.00624748547248973	0.110266742491322	4	Glyma.04G209700,Glyma.05G194101,Glyma.06G156300,Glyma.08G002100	Glyma.04G209700,Glyma.05G194101,Glyma.06G156300,Glyma.08G002100
GO:0019499	cyanide metabolic process	biological_process	4/9757	4/34701	3.55652352157425	0.00624748547248973	0.110266742491322	4	Glyma.09G258000,Glyma.11G180900,Glyma.12G092300,Glyma.18G234600	Glyma.09G258000,Glyma.11G180900,Glyma.12G092300,Glyma.18G234600
GO:0030076	light-harvesting complex	cellular_component	4/9757	4/34701	3.55652352157425	0.00624748547248973	0.110266742491322	4	Glyma.09G154700,Glyma.10G177200,Glyma.16G205200,Glyma.20G212900	Glyma.09G154700,Glyma.10G177200,Glyma.16G205200,Glyma.20G212900
GO:0031515	tRNA (m1A) methyltransferase complex	cellular_component	4/9757	4/34701	3.55652352157425	0.00624748547248973	0.110266742491322	4	Glyma.13G234900,Glyma.14G218500,Glyma.15G078000,Glyma.17G257600	Glyma.13G234900,Glyma.14G218500,Glyma.15G078000,Glyma.17G257600
GO:0033857	diphosphoinositol-pentakisphosphate kinase activity	molecular_function	4/9757	4/34701	3.55652352157425	0.00624748547248973	0.110266742491322	4	Glyma.09G241100,Glyma.13G065500,Glyma.18G255000,Glyma.19G019100	Glyma.09G241100,Glyma.13G065500,Glyma.18G255000,Glyma.19G019100
GO:0033967	box C/D snoRNA metabolic process	biological_process	4/9757	4/34701	3.55652352157425	0.00624748547248973	0.110266742491322	4	Glyma.04G200700,Glyma.06G164800,Glyma.11G237200,Glyma.18G020000	Glyma.04G200700,Glyma.06G164800,Glyma.11G237200,Glyma.18G020000
GO:0033979	box H/ACA snoRNA metabolic process	biological_process	4/9757	4/34701	3.55652352157425	0.00624748547248973	0.110266742491322	4	Glyma.08G176900,Glyma.13G101600,Glyma.15G056100,Glyma.17G058000	Glyma.08G176900,Glyma.13G101600,Glyma.15G056100,Glyma.17G058000
GO:0034963	box C/D snoRNA processing	biological_process	4/9757	4/34701	3.55652352157425	0.00624748547248973	0.110266742491322	4	Glyma.04G200700,Glyma.06G164800,Glyma.11G237200,Glyma.18G020000	Glyma.04G200700,Glyma.06G164800,Glyma.11G237200,Glyma.18G020000
GO:0036009	protein-glutamine N-methyltransferase activity	molecular_function	4/9757	4/34701	3.55652352157425	0.00624748547248973	0.110266742491322	4	Glyma.04G200700,Glyma.06G164800,Glyma.11G237200,Glyma.18G020000	Glyma.04G200700,Glyma.06G164800,Glyma.11G237200,Glyma.18G020000
GO:0042134	rRNA primary transcript binding	molecular_function	4/9757	4/34701	3.55652352157425	0.00624748547248973	0.110266742491322	4	Glyma.04G139900,Glyma.11G152600,Glyma.14G154500,Glyma.16G016200	Glyma.04G139900,Glyma.11G152600,Glyma.14G154500,Glyma.16G016200
GO:0046429	4-hydroxy-3-methylbut-2-en-1-yl diphosphate synthase activity	molecular_function	4/9757	4/34701	3.55652352157425	0.00624748547248973	0.110266742491322	4	Glyma.11G120900,Glyma.12G046000,Glyma.12G173200,Glyma.13G326400	Glyma.11G120900,Glyma.12G046000,Glyma.12G173200,Glyma.13G326400
GO:0048834	specification of petal number	biological_process	4/9757	4/34701	3.55652352157425	0.00624748547248973	0.110266742491322	4	Glyma.03G164000,Glyma.06G315400,Glyma.10G037600,Glyma.19G165300	Glyma.03G164000,Glyma.06G315400,Glyma.10G037600,Glyma.19G165300
GO:0050392	vicianin beta-glucosidase activity	molecular_function	4/9757	4/34701	3.55652352157425	0.00624748547248973	0.110266742491322	4	Glyma.08G150400,Glyma.08G150500,Glyma.15G270900,Glyma.15G271000	Glyma.08G150400,Glyma.08G150500,Glyma.15G270900,Glyma.15G271000
GO:0052318	regulation of phytoalexin metabolic process	biological_process	4/9757	4/34701	3.55652352157425	0.00624748547248973	0.110266742491322	4	Glyma.04G209700,Glyma.05G194101,Glyma.06G156300,Glyma.08G002100	Glyma.04G209700,Glyma.05G194101,Glyma.06G156300,Glyma.08G002100
GO:0052319	regulation of phytoalexin biosynthetic process	biological_process	4/9757	4/34701	3.55652352157425	0.00624748547248973	0.110266742491322	4	Glyma.04G209700,Glyma.05G194101,Glyma.06G156300,Glyma.08G002100	Glyma.04G209700,Glyma.05G194101,Glyma.06G156300,Glyma.08G002100
GO:0052320	positive regulation of phytoalexin metabolic process	biological_process	4/9757	4/34701	3.55652352157425	0.00624748547248973	0.110266742491322	4	Glyma.04G209700,Glyma.05G194101,Glyma.06G156300,Glyma.08G002100	Glyma.04G209700,Glyma.05G194101,Glyma.06G156300,Glyma.08G002100
GO:0052322	positive regulation of phytoalexin biosynthetic process	biological_process	4/9757	4/34701	3.55652352157425	0.00624748547248973	0.110266742491322	4	Glyma.04G209700,Glyma.05G194101,Glyma.06G156300,Glyma.08G002100	Glyma.04G209700,Glyma.05G194101,Glyma.06G156300,Glyma.08G002100
GO:0052723	inositol hexakisphosphate 1-kinase activity	molecular_function	4/9757	4/34701	3.55652352157425	0.00624748547248973	0.110266742491322	4	Glyma.09G241100,Glyma.13G065500,Glyma.18G255000,Glyma.19G019100	Glyma.09G241100,Glyma.13G065500,Glyma.18G255000,Glyma.19G019100
GO:0052724	inositol hexakisphosphate 3-kinase activity	molecular_function	4/9757	4/34701	3.55652352157425	0.00624748547248973	0.110266742491322	4	Glyma.09G241100,Glyma.13G065500,Glyma.18G255000,Glyma.19G019100	Glyma.09G241100,Glyma.13G065500,Glyma.18G255000,Glyma.19G019100
GO:0070125	mitochondrial translational elongation	biological_process	4/9757	4/34701	3.55652352157425	0.00624748547248973	0.110266742491322	4	Glyma.01G075100,Glyma.01G075300,Glyma.01G075400,Glyma.11G163201	Glyma.01G075100,Glyma.01G075300,Glyma.01G075400,Glyma.11G163201
GO:0071311	cellular response to acetate	biological_process	4/9757	4/34701	3.55652352157425	0.00624748547248973	0.110266742491322	4	Glyma.06G305000,Glyma.12G099500,Glyma.12G194200,Glyma.13G308400	Glyma.06G305000,Glyma.12G099500,Glyma.12G194200,Glyma.13G308400
GO:0071327	cellular response to trehalose stimulus	biological_process	4/9757	4/34701	3.55652352157425	0.00624748547248973	0.110266742491322	4	Glyma.04G209700,Glyma.05G194101,Glyma.06G156300,Glyma.08G002100	Glyma.04G209700,Glyma.05G194101,Glyma.06G156300,Glyma.08G002100
GO:0098572	stromal side of plastid thylakoid membrane	cellular_component	4/9757	4/34701	3.55652352157425	0.00624748547248973	0.110266742491322	4	Glyma.11G135900,Glyma.12G059600,Glyma.13G169000,Glyma.19G009200	Glyma.11G135900,Glyma.12G059600,Glyma.13G169000,Glyma.19G009200
GO:1901182	regulation of camalexin biosynthetic process	biological_process	4/9757	4/34701	3.55652352157425	0.00624748547248973	0.110266742491322	4	Glyma.04G209700,Glyma.05G194101,Glyma.06G156300,Glyma.08G002100	Glyma.04G209700,Glyma.05G194101,Glyma.06G156300,Glyma.08G002100
GO:1901183	positive regulation of camalexin biosynthetic process	biological_process	4/9757	4/34701	3.55652352157425	0.00624748547248973	0.110266742491322	4	Glyma.04G209700,Glyma.05G194101,Glyma.06G156300,Glyma.08G002100	Glyma.04G209700,Glyma.05G194101,Glyma.06G156300,Glyma.08G002100
GO:1990258	histone glutamine methylation	biological_process	4/9757	4/34701	3.55652352157425	0.00624748547248973	0.110266742491322	4	Glyma.04G200700,Glyma.06G164800,Glyma.11G237200,Glyma.18G020000	Glyma.04G200700,Glyma.06G164800,Glyma.11G237200,Glyma.18G020000
GO:1990259	histone-glutamine methyltransferase activity	molecular_function	4/9757	4/34701	3.55652352157425	0.00624748547248973	0.110266742491322	4	Glyma.04G200700,Glyma.06G164800,Glyma.11G237200,Glyma.18G020000	Glyma.04G200700,Glyma.06G164800,Glyma.11G237200,Glyma.18G020000
GO:1990534	thermospermine oxidase activity	molecular_function	4/9757	4/34701	3.55652352157425	0.00624748547248973	0.110266742491322	4	Glyma.09G063000,Glyma.13G104100,Glyma.15G169600,Glyma.17G055000	Glyma.09G063000,Glyma.13G104100,Glyma.15G169600,Glyma.17G055000
GO:0005737	cytoplasm	cellular_component	4922/9757	17132/34701	1.02178430849804	0.00631150691066234	0.111027227717262	4922	Glyma.01G001600,Glyma.01G002600,Glyma.01G002700,Glyma.01G004200,Glyma.01G004300,Glyma.01G005100,Glyma.01G006100,Glyma.01G006400,Glyma.01G006700,Glyma.01G007100,Glyma.01G007200,Glyma.01G007300,Glyma.01G007700,Glyma.01G008500,Glyma.01G010200,Glyma.01G010400,Glyma.01G011100,Glyma.01G014200,Glyma.01G016800,Glyma.01G018800,Glyma.01G019100,Glyma.01G020200,Glyma.01G022400,Glyma.01G024000,Glyma.01G024600…	Glyma.01G001600,Glyma.01G002600,Glyma.01G002700,Glyma.01G004200,Glyma.01G004300,Glyma.01G005100,Glyma.01G006100,Glyma.01G006400,Glyma.01G006700,Glyma.01G007100,Glyma.01G007200,Glyma.01G007300,Glyma.01G007700,Glyma.01G008500,Glyma.01G010200,Glyma.01G010400,Glyma.01G011100,Glyma.01G014200,Glyma.01G016800,Glyma.01G018800,Glyma.01G019100,Glyma.01G020200,Glyma.01G022400,Glyma.01G024000,Glyma.01G024600…
GO:0006739	NADP metabolic process	biological_process	26/9757	59/34701	1.56728155188018	0.00631828476713736	0.111027227717262	26	Glyma.01G062000,Glyma.02G096800,Glyma.02G120200,Glyma.03G229400,Glyma.04G112800,Glyma.05G025300,Glyma.05G056400,Glyma.05G199800,Glyma.05G214000,Glyma.06G095500,Glyma.06G321900,Glyma.07G013800,Glyma.08G020500,Glyma.08G199000,Glyma.08G254500,Glyma.11G093600,Glyma.12G020100,Glyma.13G032400,Glyma.14G154600,Glyma.15G136200,Glyma.16G063200,Glyma.17G101700,Glyma.18G277300,Glyma.19G077300,Glyma.19G082300…	Glyma.01G062000,Glyma.02G096800,Glyma.02G120200,Glyma.03G229400,Glyma.04G112800,Glyma.05G025300,Glyma.05G056400,Glyma.05G199800,Glyma.05G214000,Glyma.06G095500,Glyma.06G321900,Glyma.07G013800,Glyma.08G020500,Glyma.08G199000,Glyma.08G254500,Glyma.11G093600,Glyma.12G020100,Glyma.13G032400,Glyma.14G154600,Glyma.15G136200,Glyma.16G063200,Glyma.17G101700,Glyma.18G277300,Glyma.19G077300,Glyma.19G082300…
GO:0006558	L-phenylalanine metabolic process	biological_process	18/9757	37/34701	1.7302006321172	0.00636892471312156	0.111309793416644	18	Glyma.02G014800,Glyma.02G309300,Glyma.03G181600,Glyma.03G181700,Glyma.08G138800,Glyma.10G209800,Glyma.11G238300,Glyma.12G085500,Glyma.12G158600,Glyma.12G181800,Glyma.12G193000,Glyma.13G145000,Glyma.13G309300,Glyma.13G319000,Glyma.14G030400,Glyma.17G012600,Glyma.19G182300,Glyma.20G180800	Glyma.02G014800,Glyma.02G309300,Glyma.03G181600,Glyma.03G181700,Glyma.08G138800,Glyma.10G209800,Glyma.11G238300,Glyma.12G085500,Glyma.12G158600,Glyma.12G181800,Glyma.12G193000,Glyma.13G145000,Glyma.13G309300,Glyma.13G319000,Glyma.14G030400,Glyma.17G012600,Glyma.19G182300,Glyma.20G180800
GO:1902221	erythrose 4-phosphate/phosphoenolpyruvate family amino acid metabolic process	biological_process	18/9757	37/34701	1.7302006321172	0.00636892471312156	0.111309793416644	18	Glyma.02G014800,Glyma.02G309300,Glyma.03G181600,Glyma.03G181700,Glyma.08G138800,Glyma.10G209800,Glyma.11G238300,Glyma.12G085500,Glyma.12G158600,Glyma.12G181800,Glyma.12G193000,Glyma.13G145000,Glyma.13G309300,Glyma.13G319000,Glyma.14G030400,Glyma.17G012600,Glyma.19G182300,Glyma.20G180800	Glyma.02G014800,Glyma.02G309300,Glyma.03G181600,Glyma.03G181700,Glyma.08G138800,Glyma.10G209800,Glyma.11G238300,Glyma.12G085500,Glyma.12G158600,Glyma.12G181800,Glyma.12G193000,Glyma.13G145000,Glyma.13G309300,Glyma.13G319000,Glyma.14G030400,Glyma.17G012600,Glyma.19G182300,Glyma.20G180800
GO:0010206	photosystem II repair	biological_process	13/9757	24/34701	1.92645024085272	0.00637603833498558	0.111309793416644	13	Glyma.05G007200,Glyma.05G132000,Glyma.05G166800,Glyma.08G086600,Glyma.08G124900,Glyma.10G157100,Glyma.12G202500,Glyma.13G219400,Glyma.13G299200,Glyma.14G218200,Glyma.17G257400,Glyma.19G007800,Glyma.20G231600	Glyma.05G007200,Glyma.05G132000,Glyma.05G166800,Glyma.08G086600,Glyma.08G124900,Glyma.10G157100,Glyma.12G202500,Glyma.13G219400,Glyma.13G299200,Glyma.14G218200,Glyma.17G257400,Glyma.19G007800,Glyma.20G231600
GO:0016052	carbohydrate catabolic process	biological_process	179/9757	542/34701	1.17457142133172	0.00655020890809754	0.114101791262143	179	Glyma.01G005100,Glyma.01G007200,Glyma.01G007300,Glyma.01G024800,Glyma.01G081900,Glyma.01G137700,Glyma.01G160100,Glyma.01G171900,Glyma.01G203400,Glyma.01G209500,Glyma.01G240300,Glyma.02G007400,Glyma.02G016400,Glyma.02G016500,Glyma.02G042500,Glyma.02G086850,Glyma.02G094300,Glyma.02G222400,Glyma.02G269400,Glyma.02G293900,Glyma.02G299200,Glyma.03G029100,Glyma.03G092700,Glyma.03G120000,Glyma.03G137900…	Glyma.01G005100,Glyma.01G007200,Glyma.01G007300,Glyma.01G024800,Glyma.01G081900,Glyma.01G137700,Glyma.01G160100,Glyma.01G171900,Glyma.01G203400,Glyma.01G209500,Glyma.01G240300,Glyma.02G007400,Glyma.02G016400,Glyma.02G016500,Glyma.02G042500,Glyma.02G086850,Glyma.02G094300,Glyma.02G222400,Glyma.02G269400,Glyma.02G293900,Glyma.02G299200,Glyma.03G029100,Glyma.03G092700,Glyma.03G120000,Glyma.03G137900…
GO:0006633	fatty acid biosynthetic process	biological_process	120/9757	350/34701	1.21937949311117	0.0065726755333636	0.114174902967331	120	Glyma.01G235600,Glyma.02G081100,Glyma.02G081200,Glyma.02G126800,Glyma.02G159200,Glyma.02G214900,Glyma.02G227200,Glyma.02G273300,Glyma.02G275500,Glyma.03G237300,Glyma.03G242600,Glyma.03G264300,Glyma.04G023200,Glyma.04G034400,Glyma.04G035000,Glyma.04G057800,Glyma.04G104900,Glyma.04G105500,Glyma.04G105900,Glyma.04G149300,Glyma.04G151600,Glyma.04G194200,Glyma.04G195300,Glyma.05G047700,Glyma.05G126000…	Glyma.01G235600,Glyma.02G081100,Glyma.02G081200,Glyma.02G126800,Glyma.02G159200,Glyma.02G214900,Glyma.02G227200,Glyma.02G273300,Glyma.02G275500,Glyma.03G237300,Glyma.03G242600,Glyma.03G264300,Glyma.04G023200,Glyma.04G034400,Glyma.04G035000,Glyma.04G057800,Glyma.04G104900,Glyma.04G105500,Glyma.04G105900,Glyma.04G149300,Glyma.04G151600,Glyma.04G194200,Glyma.04G195300,Glyma.05G047700,Glyma.05G126000…
GO:0006006	glucose metabolic process	biological_process	36/9757	88/34701	1.45494144064401	0.00658290342829237	0.114174902967331	36	Glyma.01G097400,Glyma.02G096800,Glyma.03G092700,Glyma.03G191500,Glyma.03G229400,Glyma.04G008300,Glyma.04G015900,Glyma.04G089700,Glyma.04G104500,Glyma.05G180500,Glyma.06G015900,Glyma.06G105600,Glyma.07G013800,Glyma.07G102900,Glyma.07G142700,Glyma.08G199000,Glyma.09G239800,Glyma.09G270500,Glyma.10G059500,Glyma.10G241000,Glyma.11G247600,Glyma.13G087800,Glyma.13G146200,Glyma.13G151800,Glyma.16G044900…	Glyma.01G097400,Glyma.02G096800,Glyma.03G092700,Glyma.03G191500,Glyma.03G229400,Glyma.04G008300,Glyma.04G015900,Glyma.04G089700,Glyma.04G104500,Glyma.05G180500,Glyma.06G015900,Glyma.06G105600,Glyma.07G013800,Glyma.07G102900,Glyma.07G142700,Glyma.08G199000,Glyma.09G239800,Glyma.09G270500,Glyma.10G059500,Glyma.10G241000,Glyma.11G247600,Glyma.13G087800,Glyma.13G146200,Glyma.13G151800,Glyma.16G044900…
GO:1900673	olefin metabolic process	biological_process	27/9757	62/34701	1.54880863036298	0.00660830917658362	0.114367994453487	27	Glyma.02G268000,Glyma.02G268200,Glyma.02G268400,Glyma.02G268500,Glyma.04G245900,Glyma.05G085600,Glyma.05G108900,Glyma.06G117200,Glyma.06G295000,Glyma.06G295100,Glyma.07G065700,Glyma.07G205500,Glyma.07G264200,Glyma.08G018000,Glyma.08G050400,Glyma.09G255000,Glyma.11G045600,Glyma.12G113800,Glyma.13G298400,Glyma.14G048900,Glyma.14G049500,Glyma.15G112700,Glyma.16G032200,Glyma.17G009800,Glyma.17G158100…	Glyma.02G268000,Glyma.02G268200,Glyma.02G268400,Glyma.02G268500,Glyma.04G245900,Glyma.05G085600,Glyma.05G108900,Glyma.06G117200,Glyma.06G295000,Glyma.06G295100,Glyma.07G065700,Glyma.07G205500,Glyma.07G264200,Glyma.08G018000,Glyma.08G050400,Glyma.09G255000,Glyma.11G045600,Glyma.12G113800,Glyma.13G298400,Glyma.14G048900,Glyma.14G049500,Glyma.15G112700,Glyma.16G032200,Glyma.17G009800,Glyma.17G158100…
GO:0008028	monocarboxylic acid transmembrane transporter activity	molecular_function	37/9757	91/34701	1.44605901426646	0.00666598872082458	0.11511760262924	37	Glyma.01G042100,Glyma.02G022200,Glyma.02G289000,Glyma.03G133200,Glyma.03G227500,Glyma.04G209800,Glyma.05G011700,Glyma.06G156200,Glyma.08G070700,Glyma.08G070800,Glyma.08G070967,Glyma.08G071033,Glyma.08G071100,Glyma.08G120500,Glyma.08G312400,Glyma.10G032700,Glyma.10G088400,Glyma.10G142000,Glyma.10G201600,Glyma.10G262850,Glyma.10G269700,Glyma.12G084500,Glyma.13G043800,Glyma.13G206700,Glyma.15G105900…	Glyma.01G042100,Glyma.02G022200,Glyma.02G289000,Glyma.03G133200,Glyma.03G227500,Glyma.04G209800,Glyma.05G011700,Glyma.06G156200,Glyma.08G070700,Glyma.08G070800,Glyma.08G070967,Glyma.08G071033,Glyma.08G071100,Glyma.08G120500,Glyma.08G312400,Glyma.10G032700,Glyma.10G088400,Glyma.10G142000,Glyma.10G201600,Glyma.10G262850,Glyma.10G269700,Glyma.12G084500,Glyma.13G043800,Glyma.13G206700,Glyma.15G105900…
GO:0016627	oxidoreductase activity, acting on the CH-CH group of donors	molecular_function	51/9757	133/34701	1.36377969624276	0.00675163624749087	0.116345938174504	51	Glyma.01G097500,Glyma.01G172600,Glyma.01G211800,Glyma.01G235600,Glyma.02G057400,Glyma.02G081100,Glyma.02G081200,Glyma.02G166300,Glyma.02G273300,Glyma.02G273800,Glyma.02G301700,Glyma.02G303400,Glyma.04G007400,Glyma.04G192800,Glyma.05G026200,Glyma.05G096300,Glyma.05G180100,Glyma.06G247100,Glyma.08G150800,Glyma.08G224200,Glyma.08G286800,Glyma.08G345900,Glyma.09G190100,Glyma.10G160500,Glyma.10G238800…	Glyma.01G097500,Glyma.01G172600,Glyma.01G211800,Glyma.01G235600,Glyma.02G057400,Glyma.02G081100,Glyma.02G081200,Glyma.02G166300,Glyma.02G273300,Glyma.02G273800,Glyma.02G301700,Glyma.02G303400,Glyma.04G007400,Glyma.04G192800,Glyma.05G026200,Glyma.05G096300,Glyma.05G180100,Glyma.06G247100,Glyma.08G150800,Glyma.08G224200,Glyma.08G286800,Glyma.08G345900,Glyma.09G190100,Glyma.10G160500,Glyma.10G238800…
GO:0046939	nucleotide phosphorylation	biological_process	49/9757	127/34701	1.37220198863889	0.00682758558406515	0.117402238809258	49	Glyma.01G007200,Glyma.01G007300,Glyma.01G024800,Glyma.01G081900,Glyma.02G094300,Glyma.02G222400,Glyma.03G092700,Glyma.03G190500,Glyma.03G191500,Glyma.04G008300,Glyma.04G104500,Glyma.04G144300,Glyma.04G157000,Glyma.05G000700,Glyma.05G180500,Glyma.06G105600,Glyma.07G014300,Glyma.07G124500,Glyma.07G269500,Glyma.08G165500,Glyma.08G199800,Glyma.08G280700,Glyma.08G292800,Glyma.09G153900,Glyma.09G270500…	Glyma.01G007200,Glyma.01G007300,Glyma.01G024800,Glyma.01G081900,Glyma.02G094300,Glyma.02G222400,Glyma.03G092700,Glyma.03G190500,Glyma.03G191500,Glyma.04G008300,Glyma.04G104500,Glyma.04G144300,Glyma.04G157000,Glyma.05G000700,Glyma.05G180500,Glyma.06G105600,Glyma.07G014300,Glyma.07G124500,Glyma.07G269500,Glyma.08G165500,Glyma.08G199800,Glyma.08G280700,Glyma.08G292800,Glyma.09G153900,Glyma.09G270500…
GO:0034754	cellular hormone metabolic process	biological_process	41/9757	103/34701	1.41570353771402	0.00687079960041848	0.117892328047437	41	Glyma.02G126500,Glyma.02G184200,Glyma.02G198300,Glyma.02G219700,Glyma.03G030600,Glyma.03G030800,Glyma.03G030900,Glyma.03G134500,Glyma.03G151800,Glyma.03G181300,Glyma.04G025100,Glyma.04G045000,Glyma.04G052600,Glyma.04G055600,Glyma.04G223700,Glyma.06G053000,Glyma.06G141200,Glyma.07G256700,Glyma.09G137600,Glyma.09G225400,Glyma.10G078500,Glyma.10G107900,Glyma.10G155400,Glyma.10G234600,Glyma.10G234700…	Glyma.02G126500,Glyma.02G184200,Glyma.02G198300,Glyma.02G219700,Glyma.03G030600,Glyma.03G030800,Glyma.03G030900,Glyma.03G134500,Glyma.03G151800,Glyma.03G181300,Glyma.04G025100,Glyma.04G045000,Glyma.04G052600,Glyma.04G055600,Glyma.04G223700,Glyma.06G053000,Glyma.06G141200,Glyma.07G256700,Glyma.09G137600,Glyma.09G225400,Glyma.10G078500,Glyma.10G107900,Glyma.10G155400,Glyma.10G234600,Glyma.10G234700…
GO:0006952	defense response	biological_process	816/9757	2703/34701	1.0736674782111	0.0069700816564624	0.119340308361609	816	Glyma.01G007100,Glyma.01G010500,Glyma.01G010700,Glyma.01G013500,Glyma.01G022400,Glyma.01G025500,Glyma.01G028700,Glyma.01G034000,Glyma.01G036000,Glyma.01G039000,Glyma.01G043100,Glyma.01G044100,Glyma.01G052600,Glyma.01G053100,Glyma.01G053800,Glyma.01G065800,Glyma.01G071700,Glyma.01G084600,Glyma.01G094900,Glyma.01G097400,Glyma.01G098400,Glyma.01G104100,Glyma.01G118350,Glyma.01G118800,Glyma.01G118900…	Glyma.01G007100,Glyma.01G010500,Glyma.01G010700,Glyma.01G013500,Glyma.01G022400,Glyma.01G025500,Glyma.01G028700,Glyma.01G034000,Glyma.01G036000,Glyma.01G039000,Glyma.01G043100,Glyma.01G044100,Glyma.01G052600,Glyma.01G053100,Glyma.01G053800,Glyma.01G065800,Glyma.01G071700,Glyma.01G084600,Glyma.01G094900,Glyma.01G097400,Glyma.01G098400,Glyma.01G104100,Glyma.01G118350,Glyma.01G118800,Glyma.01G118900…
GO:0031304	intrinsic component of mitochondrial inner membrane	cellular_component	16/9757	32/34701	1.77826176078713	0.00712623782893373	0.121359873965628	16	Glyma.01G007700,Glyma.02G227700,Glyma.07G191200,Glyma.07G248700,Glyma.08G058000,Glyma.09G045800,Glyma.10G161100,Glyma.11G173700,Glyma.13G347400,Glyma.15G026600,Glyma.16G059801,Glyma.16G078500,Glyma.17G025600,Glyma.19G087200,Glyma.20G017300,Glyma.20G223900	Glyma.01G007700,Glyma.02G227700,Glyma.07G191200,Glyma.07G248700,Glyma.08G058000,Glyma.09G045800,Glyma.10G161100,Glyma.11G173700,Glyma.13G347400,Glyma.15G026600,Glyma.16G059801,Glyma.16G078500,Glyma.17G025600,Glyma.19G087200,Glyma.20G017300,Glyma.20G223900
GO:0004345	glucose-6-phosphate dehydrogenase activity	molecular_function	7/9757	10/34701	2.48956646510198	0.00717530521051342	0.121359873965628	7	Glyma.02G096800,Glyma.03G229400,Glyma.07G013800,Glyma.08G199000,Glyma.16G063200,Glyma.19G077300,Glyma.19G082300	Glyma.02G096800,Glyma.03G229400,Glyma.07G013800,Glyma.08G199000,Glyma.16G063200,Glyma.19G077300,Glyma.19G082300
GO:0004351	glutamate decarboxylase activity	molecular_function	7/9757	10/34701	2.48956646510198	0.00717530521051342	0.121359873965628	7	Glyma.02G241400,Glyma.05G136100,Glyma.08G091400,Glyma.08G091500,Glyma.09G168900,Glyma.16G218500,Glyma.18G043600	Glyma.02G241400,Glyma.05G136100,Glyma.08G091400,Glyma.08G091500,Glyma.09G168900,Glyma.16G218500,Glyma.18G043600
GO:0042132	fructose 1,6-bisphosphate 1-phosphatase activity	molecular_function	7/9757	10/34701	2.48956646510198	0.00717530521051342	0.121359873965628	7	Glyma.07G142700,Glyma.08G067500,Glyma.08G182300,Glyma.10G225400,Glyma.16G168000,Glyma.18G193600,Glyma.20G166400	Glyma.07G142700,Glyma.08G067500,Glyma.08G182300,Glyma.10G225400,Glyma.16G168000,Glyma.18G193600,Glyma.20G166400
GO:1900378	positive regulation of secondary metabolite biosynthetic process	biological_process	7/9757	10/34701	2.48956646510198	0.00717530521051342	0.121359873965628	7	Glyma.04G209700,Glyma.04G220600,Glyma.05G194101,Glyma.06G145300,Glyma.06G156300,Glyma.08G002100,Glyma.12G129500	Glyma.04G209700,Glyma.04G220600,Glyma.05G194101,Glyma.06G145300,Glyma.06G156300,Glyma.08G002100,Glyma.12G129500
GO:0010033	response to organic substance	biological_process	1214/9757	4080/34701	1.05824008705665	0.00717890680889899	0.121359873965628	1214	Glyma.01G007200,Glyma.01G007300,Glyma.01G018800,Glyma.01G019800,Glyma.01G022400,Glyma.01G022500,Glyma.01G025500,Glyma.01G036600,Glyma.01G038600,Glyma.01G044300,Glyma.01G044600,Glyma.01G053800,Glyma.01G060300,Glyma.01G063800,Glyma.01G081100,Glyma.01G084600,Glyma.01G097000,Glyma.01G103500,Glyma.01G106000,Glyma.01G107901,Glyma.01G107951,Glyma.01G114000,Glyma.01G115900,Glyma.01G119400,Glyma.01G131800…	Glyma.01G007200,Glyma.01G007300,Glyma.01G018800,Glyma.01G019800,Glyma.01G022400,Glyma.01G022500,Glyma.01G025500,Glyma.01G036600,Glyma.01G038600,Glyma.01G044300,Glyma.01G044600,Glyma.01G053800,Glyma.01G060300,Glyma.01G063800,Glyma.01G081100,Glyma.01G084600,Glyma.01G097000,Glyma.01G103500,Glyma.01G106000,Glyma.01G107901,Glyma.01G107951,Glyma.01G114000,Glyma.01G115900,Glyma.01G119400,Glyma.01G131800…
GO:0015706	nitrate transport	biological_process	24/9757	54/34701	1.58067712069967	0.00749980683156304	0.126517793981715	24	Glyma.01G041400,Glyma.01G200100,Glyma.04G082700,Glyma.04G088700,Glyma.05G084100,Glyma.06G090700,Glyma.08G118500,Glyma.08G204000,Glyma.09G237600,Glyma.11G031500,Glyma.11G042000,Glyma.12G002500,Glyma.13G226600,Glyma.13G323800,Glyma.14G138200,Glyma.17G139400,Glyma.17G153300,Glyma.17G189300,Glyma.17G194600,Glyma.18G127200,Glyma.18G141900,Glyma.18G251900,Glyma.18G260000,Glyma.20G051100	Glyma.01G041400,Glyma.01G200100,Glyma.04G082700,Glyma.04G088700,Glyma.05G084100,Glyma.06G090700,Glyma.08G118500,Glyma.08G204000,Glyma.09G237600,Glyma.11G031500,Glyma.11G042000,Glyma.12G002500,Glyma.13G226600,Glyma.13G323800,Glyma.14G138200,Glyma.17G139400,Glyma.17G153300,Glyma.17G189300,Glyma.17G194600,Glyma.18G127200,Glyma.18G141900,Glyma.18G251900,Glyma.18G260000,Glyma.20G051100
GO:0045505	dynein intermediate chain binding	molecular_function	10/9757	17/34701	2.09207265974956	0.0077642466572828	0.130156712269471	10	Glyma.05G031700,Glyma.05G235900,Glyma.08G043300,Glyma.09G043000,Glyma.12G223500,Glyma.13G277800,Glyma.13G357500,Glyma.15G015900,Glyma.16G151800,Glyma.17G095200	Glyma.05G031700,Glyma.05G235900,Glyma.08G043300,Glyma.09G043000,Glyma.12G223500,Glyma.13G277800,Glyma.13G357500,Glyma.15G015900,Glyma.16G151800,Glyma.17G095200
GO:0050664	oxidoreductase activity, acting on NAD(P)H, oxygen as acceptor	molecular_function	10/9757	17/34701	2.09207265974956	0.0077642466572828	0.130156712269471	10	Glyma.01G222700,Glyma.03G236300,Glyma.04G203200,Glyma.05G198700,Glyma.08G018900,Glyma.09G073200,Glyma.10G152200,Glyma.15G182000,Glyma.19G233900,Glyma.20G236200	Glyma.01G222700,Glyma.03G236300,Glyma.04G203200,Glyma.05G198700,Glyma.08G018900,Glyma.09G073200,Glyma.10G152200,Glyma.15G182000,Glyma.19G233900,Glyma.20G236200
GO:0051959	dynein light intermediate chain binding	molecular_function	10/9757	17/34701	2.09207265974956	0.0077642466572828	0.130156712269471	10	Glyma.05G031700,Glyma.05G235900,Glyma.08G043300,Glyma.09G043000,Glyma.12G223500,Glyma.13G277800,Glyma.13G357500,Glyma.15G015900,Glyma.16G151800,Glyma.17G095200	Glyma.05G031700,Glyma.05G235900,Glyma.08G043300,Glyma.09G043000,Glyma.12G223500,Glyma.13G277800,Glyma.13G357500,Glyma.15G015900,Glyma.16G151800,Glyma.17G095200
GO:0016878	acid-thiol ligase activity	molecular_function	25/9757	57/34701	1.55987873753257	0.00787564395427398	0.130288011880605	25	Glyma.01G232400,Glyma.02G010300,Glyma.07G019100,Glyma.07G161900,Glyma.08G204300,Glyma.09G024500,Glyma.09G029900,Glyma.09G138100,Glyma.09G164900,Glyma.10G010800,Glyma.10G249700,Glyma.11G010500,Glyma.11G017900,Glyma.11G122500,Glyma.11G198300,Glyma.12G047400,Glyma.13G079900,Glyma.13G125400,Glyma.14G149700,Glyma.15G130500,Glyma.16G044600,Glyma.16G213200,Glyma.17G031800,Glyma.20G060300,Glyma.20G159300	Glyma.01G232400,Glyma.02G010300,Glyma.07G019100,Glyma.07G161900,Glyma.08G204300,Glyma.09G024500,Glyma.09G029900,Glyma.09G138100,Glyma.09G164900,Glyma.10G010800,Glyma.10G249700,Glyma.11G010500,Glyma.11G017900,Glyma.11G122500,Glyma.11G198300,Glyma.12G047400,Glyma.13G079900,Glyma.13G125400,Glyma.14G149700,Glyma.15G130500,Glyma.16G044600,Glyma.16G213200,Glyma.17G031800,Glyma.20G060300,Glyma.20G159300
GO:0000256	allantoin catabolic process	biological_process	6/9757	8/34701	2.66739264118069	0.00798049178753265	0.130288011880605	6	Glyma.05G066500,Glyma.13G240500,Glyma.13G240600,Glyma.15G072900,Glyma.15G073000,Glyma.17G148400	Glyma.05G066500,Glyma.13G240500,Glyma.13G240600,Glyma.15G072900,Glyma.15G073000,Glyma.17G148400
GO:0008534	oxidized purine nucleobase lesion DNA N-glycosylase activity	molecular_function	6/9757	8/34701	2.66739264118069	0.00798049178753265	0.130288011880605	6	Glyma.09G156600,Glyma.10G133100,Glyma.10G133800,Glyma.16G207300,Glyma.16G207400,Glyma.20G083300	Glyma.09G156600,Glyma.10G133100,Glyma.10G133800,Glyma.16G207300,Glyma.16G207400,Glyma.20G083300
GO:0010135	ureide metabolic process	biological_process	6/9757	8/34701	2.66739264118069	0.00798049178753265	0.130288011880605	6	Glyma.05G066500,Glyma.13G240500,Glyma.13G240600,Glyma.15G072900,Glyma.15G073000,Glyma.17G148400	Glyma.05G066500,Glyma.13G240500,Glyma.13G240600,Glyma.15G072900,Glyma.15G073000,Glyma.17G148400
GO:0010136	ureide catabolic process	biological_process	6/9757	8/34701	2.66739264118069	0.00798049178753265	0.130288011880605	6	Glyma.05G066500,Glyma.13G240500,Glyma.13G240600,Glyma.15G072900,Glyma.15G073000,Glyma.17G148400	Glyma.05G066500,Glyma.13G240500,Glyma.13G240600,Glyma.15G072900,Glyma.15G073000,Glyma.17G148400
GO:0030688	preribosome, small subunit precursor	cellular_component	6/9757	8/34701	2.66739264118069	0.00798049178753265	0.130288011880605	6	Glyma.02G003100,Glyma.05G206400,Glyma.08G013300,Glyma.10G005700,Glyma.13G103200,Glyma.17G055766	Glyma.02G003100,Glyma.05G206400,Glyma.08G013300,Glyma.10G005700,Glyma.13G103200,Glyma.17G055766
GO:0043527	tRNA methyltransferase complex	cellular_component	6/9757	8/34701	2.66739264118069	0.00798049178753265	0.130288011880605	6	Glyma.04G078700,Glyma.06G080300,Glyma.13G234900,Glyma.14G218500,Glyma.15G078000,Glyma.17G257600	Glyma.04G078700,Glyma.06G080300,Glyma.13G234900,Glyma.14G218500,Glyma.15G078000,Glyma.17G257600
GO:1902025	nitrate import	biological_process	6/9757	8/34701	2.66739264118069	0.00798049178753265	0.130288011880605	6	Glyma.04G088700,Glyma.05G084100,Glyma.06G090700,Glyma.08G118500,Glyma.12G002500,Glyma.13G226600	Glyma.04G088700,Glyma.05G084100,Glyma.06G090700,Glyma.08G118500,Glyma.12G002500,Glyma.13G226600
GO:0019199	transmembrane receptor protein kinase activity	molecular_function	152/9757	456/34701	1.18550784052475	0.00801293224408439	0.130288011880605	152	Glyma.01G022400,Glyma.01G028700,Glyma.01G044100,Glyma.01G071700,Glyma.01G098400,Glyma.01G107901,Glyma.01G107951,Glyma.01G175000,Glyma.01G211900,Glyma.02G059700,Glyma.02G087000,Glyma.02G129300,Glyma.02G197000,Glyma.02G247600,Glyma.02G269600,Glyma.02G289800,Glyma.03G035300,Glyma.03G065100,Glyma.03G241600,Glyma.03G253600,Glyma.03G262700,Glyma.03G262750,Glyma.04G012900,Glyma.04G017200,Glyma.04G088700…	Glyma.01G022400,Glyma.01G028700,Glyma.01G044100,Glyma.01G071700,Glyma.01G098400,Glyma.01G107901,Glyma.01G107951,Glyma.01G175000,Glyma.01G211900,Glyma.02G059700,Glyma.02G087000,Glyma.02G129300,Glyma.02G197000,Glyma.02G247600,Glyma.02G269600,Glyma.02G289800,Glyma.03G035300,Glyma.03G065100,Glyma.03G241600,Glyma.03G253600,Glyma.03G262700,Glyma.03G262750,Glyma.04G012900,Glyma.04G017200,Glyma.04G088700…
GO:0017076	purine nucleotide binding	molecular_function	1752/9757	5958/34701	1.04582564783452	0.00802463154164634	0.130288011880605	1752	Glyma.01G004800,Glyma.01G006100,Glyma.01G006400,Glyma.01G007200,Glyma.01G007300,Glyma.01G007500,Glyma.01G008200,Glyma.01G010200,Glyma.01G010400,Glyma.01G010500,Glyma.01G010700,Glyma.01G013500,Glyma.01G016500,Glyma.01G020100,Glyma.01G021200,Glyma.01G022400,Glyma.01G024800,Glyma.01G028700,Glyma.01G028900,Glyma.01G032500,Glyma.01G039000,Glyma.01G040900,Glyma.01G043100,Glyma.01G043600,Glyma.01G044100…	Glyma.01G004800,Glyma.01G006100,Glyma.01G006400,Glyma.01G007200,Glyma.01G007300,Glyma.01G007500,Glyma.01G008200,Glyma.01G010200,Glyma.01G010400,Glyma.01G010500,Glyma.01G010700,Glyma.01G013500,Glyma.01G016500,Glyma.01G020100,Glyma.01G021200,Glyma.01G022400,Glyma.01G024800,Glyma.01G028700,Glyma.01G028900,Glyma.01G032500,Glyma.01G039000,Glyma.01G040900,Glyma.01G043100,Glyma.01G043600,Glyma.01G044100…
GO:0006537	glutamate biosynthetic process	biological_process	5/9757	6/34701	2.96376960131188	0.00806870897924777	0.130288011880605	5	Glyma.03G128300,Glyma.04G236900,Glyma.06G127400,Glyma.14G162300,Glyma.19G130800	Glyma.03G128300,Glyma.04G236900,Glyma.06G127400,Glyma.14G162300,Glyma.19G130800
GO:0015930	glutamate synthase activity	molecular_function	5/9757	6/34701	2.96376960131188	0.00806870897924777	0.130288011880605	5	Glyma.03G128300,Glyma.04G236900,Glyma.06G127400,Glyma.14G162300,Glyma.19G130800	Glyma.03G128300,Glyma.04G236900,Glyma.06G127400,Glyma.14G162300,Glyma.19G130800
GO:0018364	peptidyl-glutamine methylation	biological_process	5/9757	6/34701	2.96376960131188	0.00806870897924777	0.130288011880605	5	Glyma.04G200700,Glyma.06G164800,Glyma.10G218300,Glyma.11G237200,Glyma.18G020000	Glyma.04G200700,Glyma.06G164800,Glyma.10G218300,Glyma.11G237200,Glyma.18G020000
GO:0045240	dihydrolipoyl dehydrogenase complex	cellular_component	5/9757	6/34701	2.96376960131188	0.00806870897924777	0.130288011880605	5	Glyma.02G094300,Glyma.02G292500,Glyma.10G290102,Glyma.14G022100,Glyma.18G287400	Glyma.02G094300,Glyma.02G292500,Glyma.10G290102,Glyma.14G022100,Glyma.18G287400
GO:0045252	oxoglutarate dehydrogenase complex	cellular_component	5/9757	6/34701	2.96376960131188	0.00806870897924777	0.130288011880605	5	Glyma.02G094300,Glyma.02G292500,Glyma.10G290102,Glyma.14G022100,Glyma.18G287400	Glyma.02G094300,Glyma.02G292500,Glyma.10G290102,Glyma.14G022100,Glyma.18G287400
GO:0052592	oxidoreductase activity, acting on CH or CH2 groups, with an iron-sulfur protein as acceptor	molecular_function	5/9757	6/34701	2.96376960131188	0.00806870897924777	0.130288011880605	5	Glyma.10G128400,Glyma.11G120900,Glyma.12G046000,Glyma.12G173200,Glyma.13G326400	Glyma.10G128400,Glyma.11G120900,Glyma.12G046000,Glyma.12G173200,Glyma.13G326400
GO:0097054	L-glutamate biosynthetic process	biological_process	5/9757	6/34701	2.96376960131188	0.00806870897924777	0.130288011880605	5	Glyma.03G128300,Glyma.04G236900,Glyma.06G127400,Glyma.14G162300,Glyma.19G130800	Glyma.03G128300,Glyma.04G236900,Glyma.06G127400,Glyma.14G162300,Glyma.19G130800
GO:0009704	de-etiolation	biological_process	12/9757	22/34701	1.93992192085868	0.00809727067472124	0.130288011880605	12	Glyma.01G191200,Glyma.02G024800,Glyma.02G124500,Glyma.05G016000,Glyma.10G089700,Glyma.11G051000,Glyma.15G275900,Glyma.17G084300,Glyma.18G115700,Glyma.19G224700,Glyma.20G091200,Glyma.U031209	Glyma.01G191200,Glyma.02G024800,Glyma.02G124500,Glyma.05G016000,Glyma.10G089700,Glyma.11G051000,Glyma.15G275900,Glyma.17G084300,Glyma.18G115700,Glyma.19G224700,Glyma.20G091200,Glyma.U031209
GO:0016803	ether hydrolase activity	molecular_function	12/9757	22/34701	1.93992192085868	0.00809727067472124	0.130288011880605	12	Glyma.02G052300,Glyma.03G234400,Glyma.06G295000,Glyma.06G295100,Glyma.12G113800,Glyma.13G182000,Glyma.13G298400,Glyma.16G132500,Glyma.19G211900,Glyma.19G231800,Glyma.19G232000,Glyma.20G237500	Glyma.02G052300,Glyma.03G234400,Glyma.06G295000,Glyma.06G295100,Glyma.12G113800,Glyma.13G182000,Glyma.13G298400,Glyma.16G132500,Glyma.19G211900,Glyma.19G231800,Glyma.19G232000,Glyma.20G237500
GO:0080022	primary root development	biological_process	12/9757	22/34701	1.93992192085868	0.00809727067472124	0.130288011880605	12	Glyma.01G044600,Glyma.02G019100,Glyma.03G092700,Glyma.05G178500,Glyma.08G135600,Glyma.08G240400,Glyma.08G298400,Glyma.09G040000,Glyma.10G059500,Glyma.13G146200,Glyma.16G081400,Glyma.18G123500	Glyma.01G044600,Glyma.02G019100,Glyma.03G092700,Glyma.05G178500,Glyma.08G135600,Glyma.08G240400,Glyma.08G298400,Glyma.09G040000,Glyma.10G059500,Glyma.13G146200,Glyma.16G081400,Glyma.18G123500
GO:0032555	purine ribonucleotide binding	molecular_function	1751/9757	5955/34701	1.04575527897171	0.00812285779888755	0.130437794674321	1751	Glyma.01G004800,Glyma.01G006100,Glyma.01G006400,Glyma.01G007200,Glyma.01G007300,Glyma.01G007500,Glyma.01G008200,Glyma.01G010200,Glyma.01G010400,Glyma.01G010500,Glyma.01G010700,Glyma.01G013500,Glyma.01G016500,Glyma.01G020100,Glyma.01G021200,Glyma.01G022400,Glyma.01G024800,Glyma.01G028700,Glyma.01G028900,Glyma.01G032500,Glyma.01G039000,Glyma.01G040900,Glyma.01G043100,Glyma.01G043600,Glyma.01G044100…	Glyma.01G004800,Glyma.01G006100,Glyma.01G006400,Glyma.01G007200,Glyma.01G007300,Glyma.01G007500,Glyma.01G008200,Glyma.01G010200,Glyma.01G010400,Glyma.01G010500,Glyma.01G010700,Glyma.01G013500,Glyma.01G016500,Glyma.01G020100,Glyma.01G021200,Glyma.01G022400,Glyma.01G024800,Glyma.01G028700,Glyma.01G028900,Glyma.01G032500,Glyma.01G039000,Glyma.01G040900,Glyma.01G043100,Glyma.01G043600,Glyma.01G044100…
GO:0008173	RNA methyltransferase activity	molecular_function	37/9757	92/34701	1.43034098150269	0.0081796088599132	0.131086411588969	37	Glyma.01G170100,Glyma.02G301000,Glyma.04G054300,Glyma.04G078700,Glyma.04G200700,Glyma.06G054600,Glyma.06G080300,Glyma.06G164800,Glyma.06G315500,Glyma.06G316500,Glyma.08G033500,Glyma.08G075600,Glyma.08G133700,Glyma.08G287600,Glyma.08G332000,Glyma.11G073200,Glyma.11G099000,Glyma.11G116800,Glyma.11G237200,Glyma.12G025100,Glyma.12G042600,Glyma.12G068100,Glyma.13G053100,Glyma.13G099200,Glyma.13G234900…	Glyma.01G170100,Glyma.02G301000,Glyma.04G054300,Glyma.04G078700,Glyma.04G200700,Glyma.06G054600,Glyma.06G080300,Glyma.06G164800,Glyma.06G315500,Glyma.06G316500,Glyma.08G033500,Glyma.08G075600,Glyma.08G133700,Glyma.08G287600,Glyma.08G332000,Glyma.11G073200,Glyma.11G099000,Glyma.11G116800,Glyma.11G237200,Glyma.12G025100,Glyma.12G042600,Glyma.12G068100,Glyma.13G053100,Glyma.13G099200,Glyma.13G234900…
GO:0006662	glycerol ether metabolic process	biological_process	26/9757	60/34701	1.54116019268218	0.00821359113980213	0.131192542682657	26	Glyma.01G040700,Glyma.01G041200,Glyma.03G146000,Glyma.04G038900,Glyma.04G242000,Glyma.05G132600,Glyma.06G039900,Glyma.06G121400,Glyma.06G245200,Glyma.06G266700,Glyma.09G249200,Glyma.11G060800,Glyma.12G151400,Glyma.12G215000,Glyma.13G251200,Glyma.13G286600,Glyma.14G070500,Glyma.14G222500,Glyma.15G063100,Glyma.16G220500,Glyma.18G127400,Glyma.18G243200,Glyma.18G255200,Glyma.18G255300,Glyma.19G149200…	Glyma.01G040700,Glyma.01G041200,Glyma.03G146000,Glyma.04G038900,Glyma.04G242000,Glyma.05G132600,Glyma.06G039900,Glyma.06G121400,Glyma.06G245200,Glyma.06G266700,Glyma.09G249200,Glyma.11G060800,Glyma.12G151400,Glyma.12G215000,Glyma.13G251200,Glyma.13G286600,Glyma.14G070500,Glyma.14G222500,Glyma.15G063100,Glyma.16G220500,Glyma.18G127400,Glyma.18G243200,Glyma.18G255200,Glyma.18G255300,Glyma.19G149200…
GO:0004364	glutathione transferase activity	molecular_function	38/9757	95/34701	1.4226094086297	0.00823267029629382	0.131192542682657	38	Glyma.01G040000,Glyma.01G040200,Glyma.01G106000,Glyma.02G024600,Glyma.02G024800,Glyma.02G187200,Glyma.03G073702,Glyma.03G176300,Glyma.05G161400,Glyma.05G161600,Glyma.06G193500,Glyma.07G139600,Glyma.07G139700,Glyma.07G139800,Glyma.07G139900,Glyma.07G140000,Glyma.07G140100,Glyma.07G140200,Glyma.08G118700,Glyma.08G118900,Glyma.08G174700,Glyma.08G174900,Glyma.08G175200,Glyma.08G306800,Glyma.10G047700…	Glyma.01G040000,Glyma.01G040200,Glyma.01G106000,Glyma.02G024600,Glyma.02G024800,Glyma.02G187200,Glyma.03G073702,Glyma.03G176300,Glyma.05G161400,Glyma.05G161600,Glyma.06G193500,Glyma.07G139600,Glyma.07G139700,Glyma.07G139800,Glyma.07G139900,Glyma.07G140000,Glyma.07G140100,Glyma.07G140200,Glyma.08G118700,Glyma.08G118900,Glyma.08G174700,Glyma.08G174900,Glyma.08G175200,Glyma.08G306800,Glyma.10G047700…
GO:0009607	response to biotic stimulus	biological_process	696/9757	2295/34701	1.07857968235977	0.00823534867956777	0.131192542682657	696	Glyma.01G010500,Glyma.01G010700,Glyma.01G013500,Glyma.01G022400,Glyma.01G025500,Glyma.01G034000,Glyma.01G036000,Glyma.01G039000,Glyma.01G042100,Glyma.01G052600,Glyma.01G053100,Glyma.01G071700,Glyma.01G084600,Glyma.01G097400,Glyma.01G098400,Glyma.01G118350,Glyma.01G118800,Glyma.01G118900,Glyma.01G157500,Glyma.01G157900,Glyma.01G165400,Glyma.01G192300,Glyma.01G199200,Glyma.01G205700,Glyma.01G217600…	Glyma.01G010500,Glyma.01G010700,Glyma.01G013500,Glyma.01G022400,Glyma.01G025500,Glyma.01G034000,Glyma.01G036000,Glyma.01G039000,Glyma.01G042100,Glyma.01G052600,Glyma.01G053100,Glyma.01G071700,Glyma.01G084600,Glyma.01G097400,Glyma.01G098400,Glyma.01G118350,Glyma.01G118800,Glyma.01G118900,Glyma.01G157500,Glyma.01G157900,Glyma.01G165400,Glyma.01G192300,Glyma.01G199200,Glyma.01G205700,Glyma.01G217600…
GO:0051537	2 iron, 2 sulfur cluster binding	molecular_function	42/9757	107/34701	1.39601857856186	0.00831478838623301	0.132195236783502	42	Glyma.01G238000,Glyma.02G272200,Glyma.02G272400,Glyma.03G195000,Glyma.03G210500,Glyma.04G059800,Glyma.04G192800,Glyma.04G249400,Glyma.05G112100,Glyma.05G156300,Glyma.05G168400,Glyma.07G250500,Glyma.07G250600,Glyma.08G073200,Glyma.08G126800,Glyma.09G152100,Glyma.10G278900,Glyma.11G094200,Glyma.12G020600,Glyma.12G169400,Glyma.12G169500,Glyma.12G169600,Glyma.12G199400,Glyma.13G078400,Glyma.13G113400…	Glyma.01G238000,Glyma.02G272200,Glyma.02G272400,Glyma.03G195000,Glyma.03G210500,Glyma.04G059800,Glyma.04G192800,Glyma.04G249400,Glyma.05G112100,Glyma.05G156300,Glyma.05G168400,Glyma.07G250500,Glyma.07G250600,Glyma.08G073200,Glyma.08G126800,Glyma.09G152100,Glyma.10G278900,Glyma.11G094200,Glyma.12G020600,Glyma.12G169400,Glyma.12G169500,Glyma.12G169600,Glyma.12G199400,Glyma.13G078400,Glyma.13G113400…
GO:0009611	response to wounding	biological_process	130/9757	385/34701	1.20090404624585	0.00849449329270136	0.134784900503794	130	Glyma.01G112400,Glyma.01G118350,Glyma.01G118800,Glyma.01G118900,Glyma.01G157900,Glyma.01G161500,Glyma.01G235600,Glyma.02G228200,Glyma.02G254300,Glyma.03G077800,Glyma.03G085900,Glyma.03G088800,Glyma.03G193500,Glyma.03G199100,Glyma.03G230000,Glyma.03G256200,Glyma.03G258700,Glyma.03G260200,Glyma.04G013800,Glyma.04G061400,Glyma.04G249000,Glyma.05G043900,Glyma.05G063100,Glyma.05G166800,Glyma.05G188800…	Glyma.01G112400,Glyma.01G118350,Glyma.01G118800,Glyma.01G118900,Glyma.01G157900,Glyma.01G161500,Glyma.01G235600,Glyma.02G228200,Glyma.02G254300,Glyma.03G077800,Glyma.03G085900,Glyma.03G088800,Glyma.03G193500,Glyma.03G199100,Glyma.03G230000,Glyma.03G256200,Glyma.03G258700,Glyma.03G260200,Glyma.04G013800,Glyma.04G061400,Glyma.04G249000,Glyma.05G043900,Glyma.05G063100,Glyma.05G166800,Glyma.05G188800…
GO:0006413	translational initiation	biological_process	22/9757	49/34701	1.59680647907415	0.00888450701173116	0.140417267623278	22	Glyma.02G079000,Glyma.03G172200,Glyma.06G209700,Glyma.08G171500,Glyma.08G290700,Glyma.10G140700,Glyma.10G221600,Glyma.10G224200,Glyma.11G090900,Glyma.13G047500,Glyma.14G061600,Glyma.14G084500,Glyma.15G171300,Glyma.15G255900,Glyma.17G240400,Glyma.18G133400,Glyma.19G044300,Glyma.19G173100,Glyma.19G262500,Glyma.20G089400,Glyma.20G167600,Glyma.20G171200	Glyma.02G079000,Glyma.03G172200,Glyma.06G209700,Glyma.08G171500,Glyma.08G290700,Glyma.10G140700,Glyma.10G221600,Glyma.10G224200,Glyma.11G090900,Glyma.13G047500,Glyma.14G061600,Glyma.14G084500,Glyma.15G171300,Glyma.15G255900,Glyma.17G240400,Glyma.18G133400,Glyma.19G044300,Glyma.19G173100,Glyma.19G262500,Glyma.20G089400,Glyma.20G167600,Glyma.20G171200
GO:0008559	ATPase-coupled xenobiotic transmembrane transporter activity	molecular_function	22/9757	49/34701	1.59680647907415	0.00888450701173116	0.140417267623278	22	Glyma.02G298400,Glyma.02G298500,Glyma.03G101000,Glyma.05G145000,Glyma.06G312300,Glyma.07G121900,Glyma.08G194600,Glyma.08G326200,Glyma.08G347032,Glyma.10G019000,Glyma.10G227400,Glyma.13G127500,Glyma.13G220000,Glyma.13G370300,Glyma.15G092400,Glyma.16G172500,Glyma.16G172600,Glyma.18G079600,Glyma.18G079650,Glyma.18G079700,Glyma.18G158400,Glyma.20G165000	Glyma.02G298400,Glyma.02G298500,Glyma.03G101000,Glyma.05G145000,Glyma.06G312300,Glyma.07G121900,Glyma.08G194600,Glyma.08G326200,Glyma.08G347032,Glyma.10G019000,Glyma.10G227400,Glyma.13G127500,Glyma.13G220000,Glyma.13G370300,Glyma.15G092400,Glyma.16G172500,Glyma.16G172600,Glyma.18G079600,Glyma.18G079650,Glyma.18G079700,Glyma.18G158400,Glyma.20G165000
GO:0009863	salicylic acid mediated signaling pathway	biological_process	29/9757	69/34701	1.49477075544425	0.0090180087733569	0.142246662009663	29	Glyma.02G053600,Glyma.02G063500,Glyma.02G063600,Glyma.02G219400,Glyma.04G209700,Glyma.04G223300,Glyma.04G254800,Glyma.05G194101,Glyma.06G107300,Glyma.06G141400,Glyma.06G142000,Glyma.06G156300,Glyma.08G002100,Glyma.09G274000,Glyma.12G173200,Glyma.12G207400,Glyma.13G127300,Glyma.13G174100,Glyma.13G234500,Glyma.13G267700,Glyma.13G293700,Glyma.13G326400,Glyma.14G185800,Glyma.14G186000,Glyma.15G078600…	Glyma.02G053600,Glyma.02G063500,Glyma.02G063600,Glyma.02G219400,Glyma.04G209700,Glyma.04G223300,Glyma.04G254800,Glyma.05G194101,Glyma.06G107300,Glyma.06G141400,Glyma.06G142000,Glyma.06G156300,Glyma.08G002100,Glyma.09G274000,Glyma.12G173200,Glyma.12G207400,Glyma.13G127300,Glyma.13G174100,Glyma.13G234500,Glyma.13G267700,Glyma.13G293700,Glyma.13G326400,Glyma.14G185800,Glyma.14G186000,Glyma.15G078600…
GO:0019840	isoprenoid binding	molecular_function	15/9757	30/34701	1.77826176078713	0.00907105721244139	0.142802321106666	15	Glyma.01G018800,Glyma.01G097000,Glyma.02G261900,Glyma.03G148300,Glyma.06G126100,Glyma.07G056900,Glyma.07G155500,Glyma.08G272500,Glyma.10G158000,Glyma.11G233300,Glyma.13G229300,Glyma.14G056300,Glyma.16G025900,Glyma.18G206000,Glyma.20G230600	Glyma.01G018800,Glyma.01G097000,Glyma.02G261900,Glyma.03G148300,Glyma.06G126100,Glyma.07G056900,Glyma.07G155500,Glyma.08G272500,Glyma.10G158000,Glyma.11G233300,Glyma.13G229300,Glyma.14G056300,Glyma.16G025900,Glyma.18G206000,Glyma.20G230600
GO:0009637	response to blue light	biological_process	51/9757	135/34701	1.34357555259472	0.00937042446050729	0.147225904317735	51	Glyma.01G115900,Glyma.02G106800,Glyma.02G237100,Glyma.03G060300,Glyma.04G033500,Glyma.04G048000,Glyma.04G101500,Glyma.05G002000,Glyma.05G243200,Glyma.06G103200,Glyma.06G125700,Glyma.07G180900,Glyma.08G046500,Glyma.08G051000,Glyma.08G069800,Glyma.08G256600,Glyma.08G264900,Glyma.09G071400,Glyma.09G154700,Glyma.09G155700,Glyma.10G055000,Glyma.10G177200,Glyma.10G180600,Glyma.11G200201,Glyma.12G074100…	Glyma.01G115900,Glyma.02G106800,Glyma.02G237100,Glyma.03G060300,Glyma.04G033500,Glyma.04G048000,Glyma.04G101500,Glyma.05G002000,Glyma.05G243200,Glyma.06G103200,Glyma.06G125700,Glyma.07G180900,Glyma.08G046500,Glyma.08G051000,Glyma.08G069800,Glyma.08G256600,Glyma.08G264900,Glyma.09G071400,Glyma.09G154700,Glyma.09G155700,Glyma.10G055000,Glyma.10G177200,Glyma.10G180600,Glyma.11G200201,Glyma.12G074100…
GO:0042278	purine nucleoside metabolic process	biological_process	31/9757	75/34701	1.47002972225069	0.00939943993554104	0.147392783177085	31	Glyma.01G071300,Glyma.01G170100,Glyma.01G210800,Glyma.01G229200,Glyma.03G109500,Glyma.04G044500,Glyma.04G045000,Glyma.04G065800,Glyma.04G256800,Glyma.05G056500,Glyma.05G208400,Glyma.05G216700,Glyma.06G045000,Glyma.06G067200,Glyma.06G219600,Glyma.06G324700,Glyma.07G254000,Glyma.08G015000,Glyma.08G255800,Glyma.09G283700,Glyma.10G220400,Glyma.11G012000,Glyma.11G073200,Glyma.13G119600,Glyma.13G206500…	Glyma.01G071300,Glyma.01G170100,Glyma.01G210800,Glyma.01G229200,Glyma.03G109500,Glyma.04G044500,Glyma.04G045000,Glyma.04G065800,Glyma.04G256800,Glyma.05G056500,Glyma.05G208400,Glyma.05G216700,Glyma.06G045000,Glyma.06G067200,Glyma.06G219600,Glyma.06G324700,Glyma.07G254000,Glyma.08G015000,Glyma.08G255800,Glyma.09G283700,Glyma.10G220400,Glyma.11G012000,Glyma.11G073200,Glyma.13G119600,Glyma.13G206500…
GO:0051204	protein insertion into mitochondrial membrane	biological_process	9/9757	15/34701	2.13391411294455	0.00971180405084289	0.151697243390651	9	Glyma.05G079100,Glyma.10G040200,Glyma.11G139400,Glyma.12G063000,Glyma.13G126900,Glyma.13G339700,Glyma.14G004700,Glyma.15G034700,Glyma.19G072000	Glyma.05G079100,Glyma.10G040200,Glyma.11G139400,Glyma.12G063000,Glyma.13G126900,Glyma.13G339700,Glyma.14G004700,Glyma.15G034700,Glyma.19G072000
GO:0090151	establishment of protein localization to mitochondrial membrane	biological_process	9/9757	15/34701	2.13391411294455	0.00971180405084289	0.151697243390651	9	Glyma.05G079100,Glyma.10G040200,Glyma.11G139400,Glyma.12G063000,Glyma.13G126900,Glyma.13G339700,Glyma.14G004700,Glyma.15G034700,Glyma.19G072000	Glyma.05G079100,Glyma.10G040200,Glyma.11G139400,Glyma.12G063000,Glyma.13G126900,Glyma.13G339700,Glyma.14G004700,Glyma.15G034700,Glyma.19G072000
GO:0033293	monocarboxylic acid binding	molecular_function	19/9757	41/34701	1.64814504658319	0.00976827730856467	0.151848980848863	19	Glyma.01G018800,Glyma.01G097000,Glyma.02G261900,Glyma.06G126100,Glyma.07G056900,Glyma.07G155500,Glyma.08G272500,Glyma.10G236300,Glyma.11G233300,Glyma.13G229300,Glyma.13G262500,Glyma.14G056300,Glyma.14G098100,Glyma.15G242900,Glyma.16G025900,Glyma.17G226600,Glyma.18G206000,Glyma.18G230500,Glyma.20G158200	Glyma.01G018800,Glyma.01G097000,Glyma.02G261900,Glyma.06G126100,Glyma.07G056900,Glyma.07G155500,Glyma.08G272500,Glyma.10G236300,Glyma.11G233300,Glyma.13G229300,Glyma.13G262500,Glyma.14G056300,Glyma.14G098100,Glyma.15G242900,Glyma.16G025900,Glyma.17G226600,Glyma.18G206000,Glyma.18G230500,Glyma.20G158200
GO:0046686	response to cadmium ion	biological_process	147/9757	442/34701	1.18282569608917	0.00977637342230964	0.151848980848863	147	Glyma.01G038600,Glyma.01G075100,Glyma.01G075400,Glyma.01G097400,Glyma.01G130400,Glyma.01G204600,Glyma.02G026300,Glyma.02G072200,Glyma.02G160500,Glyma.02G241400,Glyma.02G253900,Glyma.02G264900,Glyma.02G273200,Glyma.02G299100,Glyma.03G102800,Glyma.03G135800,Glyma.03G150600,Glyma.03G172700,Glyma.03G176300,Glyma.03G191500,Glyma.03G251600,Glyma.04G008300,Glyma.04G036700,Glyma.04G067600,Glyma.04G089700…	Glyma.01G038600,Glyma.01G075100,Glyma.01G075400,Glyma.01G097400,Glyma.01G130400,Glyma.01G204600,Glyma.02G026300,Glyma.02G072200,Glyma.02G160500,Glyma.02G241400,Glyma.02G253900,Glyma.02G264900,Glyma.02G273200,Glyma.02G299100,Glyma.03G102800,Glyma.03G135800,Glyma.03G150600,Glyma.03G172700,Glyma.03G176300,Glyma.03G191500,Glyma.03G251600,Glyma.04G008300,Glyma.04G036700,Glyma.04G067600,Glyma.04G089700…
GO:0009404	toxin metabolic process	biological_process	34/9757	84/34701	1.43954523492291	0.0097783694144532	0.151848980848863	34	Glyma.01G040000,Glyma.01G040200,Glyma.01G106000,Glyma.02G024600,Glyma.02G024800,Glyma.02G187200,Glyma.02G284300,Glyma.03G073702,Glyma.05G161600,Glyma.06G193500,Glyma.07G139600,Glyma.07G139700,Glyma.07G139800,Glyma.07G139900,Glyma.07G140000,Glyma.07G140100,Glyma.07G140200,Glyma.08G118700,Glyma.08G118900,Glyma.08G169451,Glyma.08G174700,Glyma.08G174900,Glyma.08G306800,Glyma.11G047900,Glyma.11G150452…	Glyma.01G040000,Glyma.01G040200,Glyma.01G106000,Glyma.02G024600,Glyma.02G024800,Glyma.02G187200,Glyma.02G284300,Glyma.03G073702,Glyma.05G161600,Glyma.06G193500,Glyma.07G139600,Glyma.07G139700,Glyma.07G139800,Glyma.07G139900,Glyma.07G140000,Glyma.07G140100,Glyma.07G140200,Glyma.08G118700,Glyma.08G118900,Glyma.08G169451,Glyma.08G174700,Glyma.08G174900,Glyma.08G306800,Glyma.11G047900,Glyma.11G150452…
GO:0016106	sesquiterpenoid biosynthetic process	biological_process	24/9757	55/34701	1.55193753668695	0.00981577971572278	0.152006673495926	24	Glyma.01G191200,Glyma.02G088200,Glyma.02G272200,Glyma.02G272400,Glyma.03G158000,Glyma.03G206800,Glyma.05G102800,Glyma.06G085800,Glyma.07G068000,Glyma.07G089300,Glyma.08G096200,Glyma.08G176300,Glyma.09G000600,Glyma.09G187700,Glyma.11G051000,Glyma.11G161947,Glyma.13G001100,Glyma.13G009100,Glyma.14G089000,Glyma.16G034100,Glyma.17G174500,Glyma.17G235300,Glyma.18G296600,Glyma.19G047800	Glyma.01G191200,Glyma.02G088200,Glyma.02G272200,Glyma.02G272400,Glyma.03G158000,Glyma.03G206800,Glyma.05G102800,Glyma.06G085800,Glyma.07G068000,Glyma.07G089300,Glyma.08G096200,Glyma.08G176300,Glyma.09G000600,Glyma.09G187700,Glyma.11G051000,Glyma.11G161947,Glyma.13G001100,Glyma.13G009100,Glyma.14G089000,Glyma.16G034100,Glyma.17G174500,Glyma.17G235300,Glyma.18G296600,Glyma.19G047800
GO:0010371	regulation of gibberellin biosynthetic process	biological_process	13/9757	25/34701	1.84939223121861	0.00990234413638754	0.152006673495926	13	Glyma.01G216000,Glyma.02G217800,Glyma.02G252400,Glyma.04G050800,Glyma.05G234600,Glyma.06G051600,Glyma.06G092000,Glyma.07G092800,Glyma.08G006400,Glyma.08G042100,Glyma.09G183400,Glyma.09G203000,Glyma.20G117000	Glyma.01G216000,Glyma.02G217800,Glyma.02G252400,Glyma.04G050800,Glyma.05G234600,Glyma.06G051600,Glyma.06G092000,Glyma.07G092800,Glyma.08G006400,Glyma.08G042100,Glyma.09G183400,Glyma.09G203000,Glyma.20G117000
GO:1901334	lactone metabolic process	biological_process	13/9757	25/34701	1.84939223121861	0.00990234413638754	0.152006673495926	13	Glyma.01G191200,Glyma.02G088200,Glyma.03G158000,Glyma.03G206800,Glyma.05G102800,Glyma.06G085800,Glyma.07G089300,Glyma.09G187700,Glyma.11G051000,Glyma.11G161947,Glyma.13G001100,Glyma.14G089000,Glyma.17G235300	Glyma.01G191200,Glyma.02G088200,Glyma.03G158000,Glyma.03G206800,Glyma.05G102800,Glyma.06G085800,Glyma.07G089300,Glyma.09G187700,Glyma.11G051000,Glyma.11G161947,Glyma.13G001100,Glyma.14G089000,Glyma.17G235300
GO:1901336	lactone biosynthetic process	biological_process	13/9757	25/34701	1.84939223121861	0.00990234413638754	0.152006673495926	13	Glyma.01G191200,Glyma.02G088200,Glyma.03G158000,Glyma.03G206800,Glyma.05G102800,Glyma.06G085800,Glyma.07G089300,Glyma.09G187700,Glyma.11G051000,Glyma.11G161947,Glyma.13G001100,Glyma.14G089000,Glyma.17G235300	Glyma.01G191200,Glyma.02G088200,Glyma.03G158000,Glyma.03G206800,Glyma.05G102800,Glyma.06G085800,Glyma.07G089300,Glyma.09G187700,Glyma.11G051000,Glyma.11G161947,Glyma.13G001100,Glyma.14G089000,Glyma.17G235300
GO:1901600	strigolactone metabolic process	biological_process	13/9757	25/34701	1.84939223121861	0.00990234413638754	0.152006673495926	13	Glyma.01G191200,Glyma.02G088200,Glyma.03G158000,Glyma.03G206800,Glyma.05G102800,Glyma.06G085800,Glyma.07G089300,Glyma.09G187700,Glyma.11G051000,Glyma.11G161947,Glyma.13G001100,Glyma.14G089000,Glyma.17G235300	Glyma.01G191200,Glyma.02G088200,Glyma.03G158000,Glyma.03G206800,Glyma.05G102800,Glyma.06G085800,Glyma.07G089300,Glyma.09G187700,Glyma.11G051000,Glyma.11G161947,Glyma.13G001100,Glyma.14G089000,Glyma.17G235300
GO:1901601	strigolactone biosynthetic process	biological_process	13/9757	25/34701	1.84939223121861	0.00990234413638754	0.152006673495926	13	Glyma.01G191200,Glyma.02G088200,Glyma.03G158000,Glyma.03G206800,Glyma.05G102800,Glyma.06G085800,Glyma.07G089300,Glyma.09G187700,Glyma.11G051000,Glyma.11G161947,Glyma.13G001100,Glyma.14G089000,Glyma.17G235300	Glyma.01G191200,Glyma.02G088200,Glyma.03G158000,Glyma.03G206800,Glyma.05G102800,Glyma.06G085800,Glyma.07G089300,Glyma.09G187700,Glyma.11G051000,Glyma.11G161947,Glyma.13G001100,Glyma.14G089000,Glyma.17G235300
GO:0003727	single-stranded RNA binding	molecular_function	42/9757	108/34701	1.38309248061221	0.00997099662824519	0.152766492852156	42	Glyma.02G003600,Glyma.02G051400,Glyma.02G108900,Glyma.02G134400,Glyma.02G147300,Glyma.02G297900,Glyma.03G110100,Glyma.04G027100,Glyma.04G050300,Glyma.05G002500,Glyma.05G075600,Glyma.06G050300,Glyma.07G114900,Glyma.07G240000,Glyma.08G203300,Glyma.08G274400,Glyma.09G089600,Glyma.09G205500,Glyma.09G261100,Glyma.10G026600,Glyma.10G247700,Glyma.10G281400,Glyma.11G054100,Glyma.11G117700,Glyma.12G057300…	Glyma.02G003600,Glyma.02G051400,Glyma.02G108900,Glyma.02G134400,Glyma.02G147300,Glyma.02G297900,Glyma.03G110100,Glyma.04G027100,Glyma.04G050300,Glyma.05G002500,Glyma.05G075600,Glyma.06G050300,Glyma.07G114900,Glyma.07G240000,Glyma.08G203300,Glyma.08G274400,Glyma.09G089600,Glyma.09G205500,Glyma.09G261100,Glyma.10G026600,Glyma.10G247700,Glyma.10G281400,Glyma.11G054100,Glyma.11G117700,Glyma.12G057300…
GO:0005244	voltage-gated ion channel activity	molecular_function	40/9757	102/34701	1.39471510649971	0.0100090364092577	0.152766492852156	40	Glyma.02G204300,Glyma.02G243400,Glyma.03G257000,Glyma.05G010600,Glyma.06G015300,Glyma.06G077300,Glyma.06G077600,Glyma.06G271200,Glyma.07G056400,Glyma.07G262500,Glyma.08G187600,Glyma.08G241600,Glyma.09G114000,Glyma.09G126900,Glyma.09G157900,Glyma.09G240600,Glyma.10G124800,Glyma.12G133700,Glyma.12G170500,Glyma.12G204400,Glyma.13G064900,Glyma.13G096000,Glyma.13G296900,Glyma.14G000500,Glyma.14G076000…	Glyma.02G204300,Glyma.02G243400,Glyma.03G257000,Glyma.05G010600,Glyma.06G015300,Glyma.06G077300,Glyma.06G077600,Glyma.06G271200,Glyma.07G056400,Glyma.07G262500,Glyma.08G187600,Glyma.08G241600,Glyma.09G114000,Glyma.09G126900,Glyma.09G157900,Glyma.09G240600,Glyma.10G124800,Glyma.12G133700,Glyma.12G170500,Glyma.12G204400,Glyma.13G064900,Glyma.13G096000,Glyma.13G296900,Glyma.14G000500,Glyma.14G076000…
[truncated: 7,489 more rows]
