# Supplementary material for: Digital gene expression profiling of the transcriptional response to Sclerotinia sclerotiorum and its antagonistic bacterium Bacillus amyloliquefaciens in soybean
Source: Front Microbiol. 2022 Nov 2;13:1025771. doi: 10.3389/fmicb.2022.1025771 (PMC9666723; doi:10.3389/fmicb.2022.1025771)
Supplement: Supplementary file 2 [file Data_Sheet_2.ZIP › ╕╜╝■9-21/Table S13 GO enrichment of differentially expressed genes in Gm-Ba-Ss vs Gm.xls]

TermID	Description	Category	GeneRatio	BgRatio	Enrich_factor	P_value	P_adjust	GeneCount	GeneIDs	GeneNames
GO:0004672	protein kinase activity	molecular_function	1081/12781	2505/34701	1.17164250639633	0	0	1081	Glyma.01G004800,Glyma.01G007500,Glyma.01G013500,Glyma.01G020100,Glyma.01G022400,Glyma.01G028100,Glyma.01G028700,Glyma.01G043100,Glyma.01G044100,Glyma.01G052600,Glyma.01G071700,Glyma.01G079100,Glyma.01G087900,Glyma.01G088501,Glyma.01G098400,Glyma.01G099600,Glyma.01G107850,Glyma.01G107901,Glyma.01G107951,Glyma.01G109200,Glyma.01G117900,Glyma.01G118350,Glyma.01G118800,Glyma.01G118900,Glyma.01G125800,Glyma.01G131500,Glyma.01G132000,Glyma.01G133300,Glyma.01G146600,Glyma.01G150700,Glyma.01G152200,Glyma.01G152300,Glyma.01G161600,Glyma.01G164800,Glyma.01G166100,Glyma.01G175000,Glyma.01G179000,Glyma.01G182400,Glyma.01G183500,Glyma.01G186900,Glyma.01G187300,Glyma.01G203500,Glyma.01G206400,Glyma.01G206500,Glyma.01G211900,Glyma.01G213600,Glyma.01G220700,Glyma.01G226200,Glyma.01G236100,Glyma.01G240800,Glyma.01G241300,Glyma.02G000400,Glyma.02G022000,Glyma.02G035300,Glyma.02G036500,Glyma.02G037100,Glyma.02G044600,Glyma.02G048300,Glyma.02G050300,Glyma.02G059700,Glyma.02G069400,Glyma.02G075600,Glyma.02G076100,Glyma.02G087000,Glyma.02G088700,Glyma.02G100000,Glyma.02G100300,Glyma.02G100400,Glyma.02G127800,Glyma.02G129300,Glyma.02G150600,Glyma.02G156400,Glyma.02G172200,Glyma.02G182900,Glyma.02G186300,Glyma.02G196000,Glyma.02G197000,Glyma.02G208500,Glyma.02G211400,Glyma.02G221900,Glyma.02G228300,Glyma.02G229500,Glyma.02G229900,Glyma.02G234800,Glyma.02G235100,Glyma.02G235700,Glyma.02G247600,Glyma.02G257300,Glyma.02G261400,Glyma.02G269600,Glyma.02G288600,Glyma.02G289800,Glyma.02G291300,Glyma.02G297200,Glyma.02G302600,Glyma.02G306500,Glyma.02G311200,Glyma.02G311800,Glyma.03G002200,Glyma.03G002700,Glyma.03G002900,Glyma.03G003000,Glyma.03G003100,Glyma.03G003300,Glyma.03G008800,Glyma.03G016500,Glyma.03G020700,Glyma.03G021700,Glyma.03G034200,Glyma.03G035300,Glyma.03G036500,Glyma.03G054900,Glyma.03G065100,Glyma.03G066500,Glyma.03G069800,Glyma.03G073770,Glyma.03G079500,Glyma.03G085700,Glyma.03G088151,Glyma.03G088800,Glyma.03G090200,Glyma.03G090500,Glyma.03G105500,Glyma.03G106000,Glyma.03G106400,Glyma.03G137300,Glyma.03G138000,Glyma.03G140700,Glyma.03G141600,Glyma.03G149000,Glyma.03G161800,Glyma.03G177600,Glyma.03G180600,Glyma.03G182400,Glyma.03G188700,Glyma.03G189800,Glyma.03G223100,Glyma.03G228800,Glyma.03G241600,Glyma.03G241700,Glyma.03G245500,Glyma.03G246100,Glyma.03G253600,Glyma.03G260200,Glyma.03G262500,Glyma.03G262700,Glyma.03G262750,Glyma.04G012800,Glyma.04G012900,Glyma.04G017000,Glyma.04G017200,Glyma.04G020100,Glyma.04G026700,Glyma.04G029700,Glyma.04G035100,Glyma.04G036300,Glyma.04G042400,Glyma.04G053100,Glyma.04G053900,Glyma.04G066700,Glyma.04G078900,Glyma.04G086700,Glyma.04G087100,Glyma.04G088700,Glyma.04G096000,Glyma.04G101500,Glyma.04G111700,Glyma.04G121100,Glyma.04G127100,Glyma.04G139100,Glyma.04G148400,Glyma.04G165400,Glyma.04G174700,Glyma.04G175300,Glyma.04G181500,Glyma.04G182900,Glyma.04G188200,Glyma.04G204400,Glyma.04G215500,Glyma.04G223800,Glyma.04G230500,Glyma.04G231000,Glyma.04G239000,Glyma.04G244000,Glyma.04G253500,Glyma.05G002600,Glyma.05G005100,Glyma.05G024000,Glyma.05G024400,Glyma.05G030100,Glyma.05G030800,Glyma.05G037200,Glyma.05G039900,Glyma.05G041300,Glyma.05G042700,Glyma.05G052700,Glyma.05G066700,Glyma.05G067800,Glyma.05G075800,Glyma.05G080900,Glyma.05G094400,Glyma.05G097400,Glyma.05G099900,Glyma.05G100000,Glyma.05G104600,Glyma.05G110400,Glyma.05G119500,Glyma.05G119600,Glyma.05G126400,Glyma.05G136900,Glyma.05G139500,Glyma.05G144400,Glyma.05G158700,Glyma.05G158800,Glyma.05G162800,Glyma.05G166700,Glyma.05G168802,Glyma.05G170600,Glyma.05G176100,Glyma.05G191700,Glyma.05G196400,Glyma.05G197700,Glyma.05G202000,Glyma.05G214300,Glyma.05G217600,Glyma.05G220600,Glyma.05G222700,Glyma.05G230700,Glyma.05G237100,Glyma.05G241600,Glyma.05G245300,Glyma.06G012700,Glyma.06G012800,Glyma.06G017500,Glyma.06G017600,Glyma.06G029700,Glyma.06G035000,Glyma.06G036400,Glyma.06G056400,Glyma.06G062100,Glyma.06G064400,Glyma.06G068100,Glyma.06G088400,Glyma.06G088800,Glyma.06G090700,Glyma.06G092300,Glyma.06G095000,Glyma.06G103200,Glyma.06G110700,Glyma.06G119300,Glyma.06G124700,Glyma.06G134200,Glyma.06G134700,Glyma.06G141100,Glyma.06G147600,Glyma.06G150701,Glyma.06G155500,Glyma.06G171700,Glyma.06G177700,Glyma.06G182900,Glyma.06G183500,Glyma.06G189600,Glyma.06G190000,Glyma.06G197600,Glyma.06G211600,Glyma.06G215600,Glyma.06G221400,Glyma.06G226700,Glyma.06G230800,Glyma.06G238700,Glyma.06G256400,Glyma.06G256700,Glyma.06G257500,Glyma.06G257702,Glyma.06G258200,Glyma.06G258500,Glyma.06G258900,Glyma.06G260900,Glyma.06G261100,Glyma.06G262000,Glyma.06G262100,Glyma.06G262300,Glyma.06G262700,Glyma.06G271500,Glyma.06G290500,Glyma.06G292100,Glyma.06G300600,Glyma.06G307600,Glyma.06G317700,Glyma.06G320600,Glyma.07G001400,Glyma.07G003200,Glyma.07G009800,Glyma.07G011300,Glyma.07G015300,Glyma.07G016100,Glyma.07G021100,Glyma.07G029600,Glyma.07G039700,Glyma.07G047200,Glyma.07G048400,Glyma.07G053500,Glyma.07G055500,Glyma.07G066800,Glyma.07G068750,Glyma.07G070200,Glyma.07G070300,Glyma.07G076700,Glyma.07G080700,Glyma.07G082600,Glyma.07G085600,Glyma.07G093000,Glyma.07G095000,Glyma.07G095200,Glyma.07G095800,Glyma.07G095900,Glyma.07G096100,Glyma.07G096300,Glyma.07G100200,Glyma.07G103400,Glyma.07G103500,Glyma.07G108200,Glyma.07G108400,Glyma.07G114400,Glyma.07G117400,Glyma.07G117700,Glyma.07G127100,Glyma.07G130700,Glyma.07G135400,Glyma.07G159700,Glyma.07G166700,Glyma.07G173000,Glyma.07G173100,Glyma.07G173700,Glyma.07G178600,Glyma.07G183900,Glyma.07G188800,Glyma.07G189200,Glyma.07G192200,Glyma.07G195100,Glyma.07G197200,Glyma.07G201600,Glyma.07G228000,Glyma.07G232400,Glyma.07G234300,Glyma.07G253100,Glyma.07G255400,Glyma.07G260200,Glyma.07G270700,Glyma.07G270800,Glyma.08G004200,Glyma.08G005100,Glyma.08G005600,Glyma.08G013200,Glyma.08G015500,Glyma.08G019667,Glyma.08G020800,Glyma.08G021200,Glyma.08G023600,Glyma.08G027100,Glyma.08G038200,Glyma.08G044200,Glyma.08G044300,Glyma.08G049000,Glyma.08G050900,Glyma.08G052500,Glyma.08G052700,Glyma.08G060100,Glyma.08G060500,Glyma.08G061000,Glyma.08G062700,Glyma.08G062800,Glyma.08G062900,Glyma.08G065800,Glyma.08G065900,Glyma.08G066200,Glyma.08G074500,Glyma.08G083300,Glyma.08G093100,Glyma.08G094400,Glyma.08G094800,Glyma.08G107700,Glyma.08G117000,Glyma.08G120302,Glyma.08G123500,Glyma.08G127400,Glyma.08G128900,Glyma.08G133600,Glyma.08G156900,Glyma.08G173800,Glyma.08G180800,Glyma.08G187400,Glyma.08G201600,Glyma.08G213200,Glyma.08G223400,Glyma.08G229100,Glyma.08G231100,Glyma.08G235600,Glyma.08G235800,Glyma.08G235900,Glyma.08G248900,Glyma.08G249200,Glyma.08G251100,Glyma.08G255300,Glyma.08G256200,Glyma.08G264900,Glyma.08G266100,Glyma.08G283300,Glyma.08G284100,Glyma.08G290200,Glyma.08G292400,Glyma.08G297900,Glyma.08G302900,Glyma.08G307300,Glyma.08G307400,Glyma.08G316500,Glyma.08G325600,Glyma.08G333200,Glyma.08G340300,Glyma.08G345500,Glyma.08G352100,Glyma.08G352200,Glyma.08G352300,Glyma.08G352451,Glyma.08G355200,Glyma.09G003100,Glyma.09G005500,Glyma.09G007200,Glyma.09G014900,Glyma.09G015500,Glyma.09G018900,Glyma.09G024700,Glyma.09G027500,Glyma.09G035400,Glyma.09G046800,Glyma.09G055400,Glyma.09G066300,Glyma.09G069900,Glyma.09G071300,Glyma.09G079400,Glyma.09G081800,Glyma.09G089700,Glyma.09G097500,Glyma.09G098000,Glyma.09G099100,Glyma.09G099200,Glyma.09G099900,Glyma.09G110500,Glyma.09G110700,Glyma.09G115300,Glyma.09G116300,Glyma.09G121700,Glyma.09G151400,Glyma.09G161100,Glyma.09G173800,Glyma.09G174000,Glyma.09G177600,Glyma.09G181600,Glyma.09G181960,Glyma.09G182200,Glyma.09G182250,Glyma.09G191300,Glyma.09G194200,Glyma.09G197000,Glyma.09G198700,Glyma.09G199900,Glyma.09G215700,Glyma.09G216100,Glyma.09G226300,Glyma.09G230300,Glyma.09G243600,Glyma.09G252000,Glyma.09G253200,Glyma.09G255700,Glyma.09G261800,Glyma.09G265500,Glyma.09G272300,Glyma.09G273600,Glyma.09G274600,Glyma.09G275100,Glyma.09G276300,Glyma.09G277000,Glyma.10G001700,Glyma.10G005600,Glyma.10G009100,Glyma.10G009900,Glyma.10G023300,Glyma.10G023400,Glyma.10G029000,Glyma.10G048800,Glyma.10G052500,Glyma.10G052600,Glyma.10G064600,Glyma.10G065200,Glyma.10G069500,Glyma.10G081300,Glyma.10G084000,Glyma.10G087100,Glyma.10G094500,Glyma.10G096600,Glyma.10G096800,Glyma.10G100600,Glyma.10G109200,Glyma.10G118100,Glyma.10G141400,Glyma.10G144200,Glyma.10G156200,Glyma.10G157800,Glyma.10G161400,Glyma.10G179600,Glyma.10G188500,Glyma.10G192700,Glyma.10G203100,Glyma.10G209500,Glyma.10G217000,Glyma.10G218800,Glyma.10G220700,Glyma.10G222600,Glyma.10G233500,Glyma.10G248400,Glyma.10G250000,Glyma.10G250800,Glyma.10G252900,Glyma.10G253000,Glyma.10G253100,Glyma.10G253200,Glyma.10G253400,Glyma.10G253700,Glyma.10G253800,Glyma.10G253900,Glyma.10G254000,Glyma.10G258800,Glyma.10G270600,Glyma.10G271200,Glyma.10G271600,Glyma.11G002600,Glyma.11G016600,Glyma.11G018800,Glyma.11G022900,Glyma.11G028300,Glyma.11G030000,Glyma.11G038800,Glyma.11G039300,Glyma.11G044100,Glyma.11G055100,Glyma.11G063200,Glyma.11G067200,Glyma.11G075200,Glyma.11G077300,Glyma.11G078300,Glyma.11G085300,Glyma.11G085400,Glyma.11G087200,Glyma.11G089100,Glyma.11G108000,Glyma.11G118200,Glyma.11G128900,Glyma.11G131800,Glyma.11G139200,Glyma.11G139300,Glyma.11G139700,Glyma.11G146272,Glyma.11G148780,Glyma.11G150452,Glyma.11G152200,Glyma.11G166000,Glyma.11G167100,Glyma.11G178300,Glyma.11G179600,Glyma.11G199700,Glyma.11G204500,Glyma.11G204700,Glyma.11G204766,Glyma.11G206900,Glyma.11G207000,Glyma.11G207500,Glyma.11G213400,Glyma.11G218900,Glyma.11G219800,Glyma.11G223200,Glyma.11G230600,Glyma.11G232000,Glyma.11G232200,Glyma.11G233500,Glyma.11G240900,Glyma.12G002400,Glyma.12G002500,Glyma.12G002700,Glyma.12G006300,Glyma.12G007300,Glyma.12G030000,Glyma.12G032900,Glyma.12G043600,Glyma.12G062900,Glyma.12G073000,Glyma.12G073700,Glyma.12G074100,Glyma.12G077300,Glyma.12G093800,Glyma.12G094200,Glyma.12G097200,Glyma.12G103700,Glyma.12G114000,Glyma.12G114100,Glyma.12G116400,Glyma.12G118600,Glyma.12G140200,Glyma.12G140300,Glyma.12G142200,Glyma.12G142800,Glyma.12G143200,Glyma.12G143900,Glyma.12G144100,Glyma.12G144400,Glyma.12G144500,Glyma.12G145400,Glyma.12G155900,Glyma.12G160500,Glyma.12G163062,Glyma.12G170700,Glyma.12G176500,Glyma.12G179900,Glyma.12G198100,Glyma.12G198200,Glyma.12G198600,Glyma.12G198800,Glyma.12G202201,Glyma.12G205000,Glyma.12G211800,Glyma.12G216000,Glyma.12G225800,Glyma.12G231800,Glyma.12G233000,Glyma.12G233100,Glyma.12G241700,Glyma.13G001900,Glyma.13G032000,Glyma.13G032100,Glyma.13G033000,Glyma.13G033900,Glyma.13G035700,Glyma.13G035800,Glyma.13G035900,Glyma.13G039700,Glyma.13G039900,Glyma.13G043700,Glyma.13G050200,Glyma.13G053600,Glyma.13G053800,Glyma.13G054200,Glyma.13G054300,Glyma.13G054400,Glyma.13G056200,Glyma.13G060300,Glyma.13G073900,Glyma.13G093600,Glyma.13G093700,Glyma.13G094500,Glyma.13G097300,Glyma.13G102200,Glyma.13G110700,Glyma.13G119800,Glyma.13G128200,Glyma.13G136700,Glyma.13G139500,Glyma.13G139800,Glyma.13G150000,Glyma.13G152542,Glyma.13G159400,Glyma.13G167002,Glyma.13G174800,Glyma.13G174900,Glyma.13G181400,Glyma.13G188800,Glyma.13G188900,Glyma.13G195200,Glyma.13G212600,Glyma.13G212800,Glyma.13G216100,Glyma.13G223400,Glyma.13G224300,Glyma.13G224500,Glyma.13G228000,Glyma.13G228400,Glyma.13G235000,Glyma.13G238700,Glyma.13G247300,Glyma.13G248300,Glyma.13G248500,Glyma.13G248800,Glyma.13G248900,Glyma.13G251500,Glyma.13G253300,Glyma.13G262533,Glyma.13G263600,Glyma.13G265700,Glyma.13G266000,Glyma.13G266100,Glyma.13G266300,Glyma.13G268100,Glyma.13G275100,Glyma.13G276700,Glyma.13G276800,Glyma.13G283000,Glyma.13G283200,Glyma.13G283400,Glyma.13G284100,Glyma.13G294100,Glyma.13G296300,Glyma.13G296400,Glyma.13G303400,Glyma.13G303800,Glyma.13G318400,Glyma.13G320900,Glyma.13G324000,Glyma.13G330200,Glyma.13G330400,Glyma.13G341100,Glyma.13G348100,Glyma.13G350000,Glyma.13G352700,Glyma.13G352800,Glyma.13G358900,Glyma.13G365400,Glyma.13G366000,Glyma.13G370700,Glyma.13G371200,Glyma.14G007100,Glyma.14G011500,Glyma.14G016400,Glyma.14G025200,Glyma.14G026300,Glyma.14G026533,Glyma.14G026700,Glyma.14G033500,Glyma.14G040000,Glyma.14G046200,Glyma.14G047900,Glyma.14G055900,Glyma.14G057400,Glyma.14G058900,Glyma.14G068700,Glyma.14G074700,Glyma.14G078800,Glyma.14G080100,Glyma.14G083100,Glyma.14G094400,Glyma.14G098600,Glyma.14G111900,Glyma.14G116000,Glyma.14G116500,Glyma.14G118800,Glyma.14G124400,Glyma.14G124700,Glyma.14G137200,Glyma.14G144300,Glyma.14G155500,Glyma.14G157600,Glyma.14G157700,Glyma.14G158300,Glyma.14G158600,Glyma.14G174200,Glyma.14G179000,Glyma.14G182700,Glyma.14G187900,Glyma.14G188100,Glyma.14G189100,Glyma.14G190700,Glyma.14G196600,Glyma.14G197000,Glyma.14G203000,Glyma.14G206200,Glyma.14G206300,Glyma.14G224000,Glyma.15G001500,Glyma.15G002900,Glyma.15G007801,Glyma.15G015100,Glyma.15G019800,Glyma.15G021300,Glyma.15G021400,Glyma.15G021700,Glyma.15G023200,Glyma.15G025900,Glyma.15G030000,Glyma.15G043600,Glyma.15G043800,Glyma.15G048600,Glyma.15G051600,Glyma.15G064900,Glyma.15G065100,Glyma.15G065200,Glyma.15G066700,Glyma.15G069500,Glyma.15G072200,Glyma.15G074600,Glyma.15G078200,Glyma.15G084100,Glyma.15G084200,Glyma.15G088500,Glyma.15G099800,Glyma.15G111600,Glyma.15G130900,Glyma.15G135800,Glyma.15G161600,Glyma.15G161700,Glyma.15G172300,Glyma.15G172600,Glyma.15G177900,Glyma.15G187400,Glyma.15G188500,Glyma.15G202000,Glyma.15G203600,Glyma.15G203700,Glyma.15G213400,Glyma.15G213600,Glyma.15G213700,Glyma.15G214400,Glyma.15G218200,Glyma.15G226800,Glyma.15G227000,Glyma.15G233600,Glyma.15G242800,Glyma.15G250200,Glyma.15G252700,Glyma.15G253500,Glyma.15G261100,Glyma.16G008500,Glyma.16G015000,Glyma.16G017300,Glyma.16G022600,Glyma.16G024200,Glyma.16G032900,Glyma.16G034626,Glyma.16G037500,Glyma.16G041500,Glyma.16G047100,Glyma.16G047300,Glyma.16G059700,Glyma.16G064100,Glyma.16G065200,Glyma.16G065400,Glyma.16G069200,Glyma.16G070700,Glyma.16G078900,Glyma.16G079200,Glyma.16G084700,Glyma.16G088700,Glyma.16G092600,Glyma.16G093900,Glyma.16G096600,Glyma.16G101800,Glyma.16G111800,Glyma.16G117400,Glyma.16G117500,Glyma.16G117700,Glyma.16G156100,Glyma.16G157400,Glyma.16G158700,Glyma.16G169700,Glyma.16G201200,Glyma.16G201500,Glyma.16G202200,Glyma.16G210500,Glyma.16G220200,Glyma.17G018800,Glyma.17G039800,Glyma.17G040700,Glyma.17G048900,Glyma.17G052400,Glyma.17G056900,Glyma.17G062300,Glyma.17G065700,Glyma.17G066700,Glyma.17G066800,Glyma.17G070300,Glyma.17G074101,Glyma.17G085000,Glyma.17G087000,Glyma.17G096500,Glyma.17G102900,Glyma.17G103400,Glyma.17G105100,Glyma.17G112100,Glyma.17G113700,Glyma.17G117300,Glyma.17G117800,Glyma.17G119800,Glyma.17G125500,Glyma.17G128200,Glyma.17G135000,Glyma.17G148800,Glyma.17G149300,Glyma.17G149900,Glyma.17G153400,Glyma.17G156300,Glyma.17G161800,Glyma.17G169300,Glyma.17G173000,Glyma.17G187200,Glyma.17G196300,Glyma.17G201300,Glyma.17G214100,Glyma.17G214200,Glyma.17G214400,Glyma.17G214500,Glyma.17G214600,Glyma.17G214700,Glyma.17G214900,Glyma.17G215900,Glyma.17G218500,Glyma.17G218900,Glyma.17G219200,Glyma.17G224500,Glyma.17G224551,Glyma.17G226100,Glyma.17G229100,Glyma.17G242000,Glyma.17G246300,Glyma.17G262300,Glyma.18G016400,Glyma.18G023500,Glyma.18G025100,Glyma.18G025300,Glyma.18G026700,Glyma.18G026900,Glyma.18G036450,Glyma.18G038500,Glyma.18G042200,Glyma.18G043300,Glyma.18G043500,Glyma.18G046300,Glyma.18G046400,Glyma.18G054600,Glyma.18G060900,Glyma.18G064100,Glyma.18G073600,Glyma.18G081500,Glyma.18G096500,Glyma.18G116800,Glyma.18G123800,Glyma.18G125800,Glyma.18G130900,Glyma.18G138700,Glyma.18G141500,Glyma.18G141700,Glyma.18G181500,Glyma.18G185400,Glyma.18G190400,Glyma.18G198000,Glyma.18G198850,Glyma.18G199600,Glyma.18G202100,Glyma.18G212700,Glyma.18G212800,Glyma.18G213600,Glyma.18G214000,Glyma.18G216200,Glyma.18G217000,Glyma.18G219200,Glyma.18G219700,Glyma.18G225700,Glyma.18G230300,Glyma.18G236800,Glyma.18G237900,Glyma.18G249900,Glyma.18G250500,Glyma.18G250900,Glyma.18G254000,Glyma.18G267000,Glyma.18G268002,Glyma.18G269300,Glyma.18G270600,Glyma.18G270900,Glyma.18G271100,Glyma.18G271300,Glyma.18G271400,Glyma.18G272500,Glyma.18G272700,Glyma.18G273100,Glyma.18G294800,Glyma.18G301700,Glyma.19G003800,Glyma.19G005700,Glyma.19G009500,Glyma.19G039100,Glyma.19G062300,Glyma.19G063800,Glyma.19G069400,Glyma.19G070600,Glyma.19G073200,Glyma.19G104600,Glyma.19G115800,Glyma.19G140100,Glyma.19G140800,Glyma.19G143300,Glyma.19G144100,Glyma.19G152100,Glyma.19G152200,Glyma.19G152300,Glyma.19G163300,Glyma.19G166100,Glyma.19G167400,Glyma.19G168600,Glyma.19G178400,Glyma.19G181200,Glyma.19G183000,Glyma.19G190200,Glyma.19G191600,Glyma.19G193100,Glyma.19G196551,Glyma.19G226000,Glyma.19G226400,Glyma.19G235200,Glyma.19G239100,Glyma.19G261000,Glyma.19G261700,Glyma.20G006600,Glyma.20G009600,Glyma.20G047000,Glyma.20G048300,Glyma.20G054500,Glyma.20G069700,Glyma.20G069750,Glyma.20G078100,Glyma.20G087000,Glyma.20G090000,Glyma.20G093200,Glyma.20G118600,Glyma.20G118700,Glyma.20G119300,Glyma.20G119400,Glyma.20G119600,Glyma.20G120250,Glyma.20G120700,Glyma.20G132400,Glyma.20G137400,Glyma.20G137500,Glyma.20G137700,Glyma.20G137900,Glyma.20G138000,Glyma.20G138500,Glyma.20G138700,Glyma.20G138800,Glyma.20G139200,Glyma.20G139300,Glyma.20G139400,Glyma.20G139500,Glyma.20G139600,Glyma.20G139700,Glyma.20G139802,Glyma.20G139900,Glyma.20G140100,Glyma.20G140200,Glyma.20G140400,Glyma.20G140700,Glyma.20G142900,Glyma.20G143600,Glyma.20G145800,Glyma.20G151300,Glyma.20G152700,Glyma.20G152800,Glyma.20G160900,Glyma.20G165833,Glyma.20G169000,Glyma.20G170900,Glyma.20G179100,Glyma.20G181100,Glyma.20G202200,Glyma.20G222600,Glyma.20G224100,Glyma.20G230800,Glyma.20G231000,Glyma.20G245600,Glyma.20G246600,Glyma.20G249600,Glyma.U002100,Glyma.U027000,Glyma.U031127,Glyma.U032208,Glyma.U032605	Glyma.01G004800,Glyma.01G007500,Glyma.01G013500,Glyma.01G020100,Glyma.01G022400,Glyma.01G028100,Glyma.01G028700,Glyma.01G043100,Glyma.01G044100,Glyma.01G052600,Glyma.01G071700,Glyma.01G079100,Glyma.01G087900,Glyma.01G088501,Glyma.01G098400,Glyma.01G099600,Glyma.01G107850,Glyma.01G107901,Glyma.01G107951,Glyma.01G109200,Glyma.01G117900,Glyma.01G118350,Glyma.01G118800,Glyma.01G118900,Glyma.01G125800,Glyma.01G131500,Glyma.01G132000,Glyma.01G133300,Glyma.01G146600,Glyma.01G150700,Glyma.01G152200,Glyma.01G152300,Glyma.01G161600,Glyma.01G164800,Glyma.01G166100,Glyma.01G175000,Glyma.01G179000,Glyma.01G182400,Glyma.01G183500,Glyma.01G186900,Glyma.01G187300,Glyma.01G203500,Glyma.01G206400,Glyma.01G206500,Glyma.01G211900,Glyma.01G213600,Glyma.01G220700,Glyma.01G226200,Glyma.01G236100,Glyma.01G240800,Glyma.01G241300,Glyma.02G000400,Glyma.02G022000,Glyma.02G035300,Glyma.02G036500,Glyma.02G037100,Glyma.02G044600,Glyma.02G048300,Glyma.02G050300,Glyma.02G059700,Glyma.02G069400,Glyma.02G075600,Glyma.02G076100,Glyma.02G087000,Glyma.02G088700,Glyma.02G100000,Glyma.02G100300,Glyma.02G100400,Glyma.02G127800,Glyma.02G129300,Glyma.02G150600,Glyma.02G156400,Glyma.02G172200,Glyma.02G182900,Glyma.02G186300,Glyma.02G196000,Glyma.02G197000,Glyma.02G208500,Glyma.02G211400,Glyma.02G221900,Glyma.02G228300,Glyma.02G229500,Glyma.02G229900,Glyma.02G234800,Glyma.02G235100,Glyma.02G235700,Glyma.02G247600,Glyma.02G257300,Glyma.02G261400,Glyma.02G269600,Glyma.02G288600,Glyma.02G289800,Glyma.02G291300,Glyma.02G297200,Glyma.02G302600,Glyma.02G306500,Glyma.02G311200,Glyma.02G311800,Glyma.03G002200,Glyma.03G002700,Glyma.03G002900,Glyma.03G003000,Glyma.03G003100,Glyma.03G003300,Glyma.03G008800,Glyma.03G016500,Glyma.03G020700,Glyma.03G021700,Glyma.03G034200,Glyma.03G035300,Glyma.03G036500,Glyma.03G054900,Glyma.03G065100,Glyma.03G066500,Glyma.03G069800,Glyma.03G073770,Glyma.03G079500,Glyma.03G085700,Glyma.03G088151,Glyma.03G088800,Glyma.03G090200,Glyma.03G090500,Glyma.03G105500,Glyma.03G106000,Glyma.03G106400,Glyma.03G137300,Glyma.03G138000,Glyma.03G140700,Glyma.03G141600,Glyma.03G149000,Glyma.03G161800,Glyma.03G177600,Glyma.03G180600,Glyma.03G182400,Glyma.03G188700,Glyma.03G189800,Glyma.03G223100,Glyma.03G228800,Glyma.03G241600,Glyma.03G241700,Glyma.03G245500,Glyma.03G246100,Glyma.03G253600,Glyma.03G260200,Glyma.03G262500,Glyma.03G262700,Glyma.03G262750,Glyma.04G012800,Glyma.04G012900,Glyma.04G017000,Glyma.04G017200,Glyma.04G020100,Glyma.04G026700,Glyma.04G029700,Glyma.04G035100,Glyma.04G036300,Glyma.04G042400,Glyma.04G053100,Glyma.04G053900,Glyma.04G066700,Glyma.04G078900,Glyma.04G086700,Glyma.04G087100,Glyma.04G088700,Glyma.04G096000,Glyma.04G101500,Glyma.04G111700,Glyma.04G121100,Glyma.04G127100,Glyma.04G139100,Glyma.04G148400,Glyma.04G165400,Glyma.04G174700,Glyma.04G175300,Glyma.04G181500,Glyma.04G182900,Glyma.04G188200,Glyma.04G204400,Glyma.04G215500,Glyma.04G223800,Glyma.04G230500,Glyma.04G231000,Glyma.04G239000,Glyma.04G244000,Glyma.04G253500,Glyma.05G002600,Glyma.05G005100,Glyma.05G024000,Glyma.05G024400,Glyma.05G030100,Glyma.05G030800,Glyma.05G037200,Glyma.05G039900,Glyma.05G041300,Glyma.05G042700,Glyma.05G052700,Glyma.05G066700,Glyma.05G067800,Glyma.05G075800,Glyma.05G080900,Glyma.05G094400,Glyma.05G097400,Glyma.05G099900,Glyma.05G100000,Glyma.05G104600,Glyma.05G110400,Glyma.05G119500,Glyma.05G119600,Glyma.05G126400,Glyma.05G136900,Glyma.05G139500,Glyma.05G144400,Glyma.05G158700,Glyma.05G158800,Glyma.05G162800,Glyma.05G166700,Glyma.05G168802,Glyma.05G170600,Glyma.05G176100,Glyma.05G191700,Glyma.05G196400,Glyma.05G197700,Glyma.05G202000,Glyma.05G214300,Glyma.05G217600,Glyma.05G220600,Glyma.05G222700,Glyma.05G230700,Glyma.05G237100,Glyma.05G241600,Glyma.05G245300,Glyma.06G012700,Glyma.06G012800,Glyma.06G017500,Glyma.06G017600,Glyma.06G029700,Glyma.06G035000,Glyma.06G036400,Glyma.06G056400,Glyma.06G062100,Glyma.06G064400,Glyma.06G068100,Glyma.06G088400,Glyma.06G088800,Glyma.06G090700,Glyma.06G092300,Glyma.06G095000,Glyma.06G103200,Glyma.06G110700,Glyma.06G119300,Glyma.06G124700,Glyma.06G134200,Glyma.06G134700,Glyma.06G141100,Glyma.06G147600,Glyma.06G150701,Glyma.06G155500,Glyma.06G171700,Glyma.06G177700,Glyma.06G182900,Glyma.06G183500,Glyma.06G189600,Glyma.06G190000,Glyma.06G197600,Glyma.06G211600,Glyma.06G215600,Glyma.06G221400,Glyma.06G226700,Glyma.06G230800,Glyma.06G238700,Glyma.06G256400,Glyma.06G256700,Glyma.06G257500,Glyma.06G257702,Glyma.06G258200,Glyma.06G258500,Glyma.06G258900,Glyma.06G260900,Glyma.06G261100,Glyma.06G262000,Glyma.06G262100,Glyma.06G262300,Glyma.06G262700,Glyma.06G271500,Glyma.06G290500,Glyma.06G292100,Glyma.06G300600,Glyma.06G307600,Glyma.06G317700,Glyma.06G320600,Glyma.07G001400,Glyma.07G003200,Glyma.07G009800,Glyma.07G011300,Glyma.07G015300,Glyma.07G016100,Glyma.07G021100,Glyma.07G029600,Glyma.07G039700,Glyma.07G047200,Glyma.07G048400,Glyma.07G053500,Glyma.07G055500,Glyma.07G066800,Glyma.07G068750,Glyma.07G070200,Glyma.07G070300,Glyma.07G076700,Glyma.07G080700,Glyma.07G082600,Glyma.07G085600,Glyma.07G093000,Glyma.07G095000,Glyma.07G095200,Glyma.07G095800,Glyma.07G095900,Glyma.07G096100,Glyma.07G096300,Glyma.07G100200,Glyma.07G103400,Glyma.07G103500,Glyma.07G108200,Glyma.07G108400,Glyma.07G114400,Glyma.07G117400,Glyma.07G117700,Glyma.07G127100,Glyma.07G130700,Glyma.07G135400,Glyma.07G159700,Glyma.07G166700,Glyma.07G173000,Glyma.07G173100,Glyma.07G173700,Glyma.07G178600,Glyma.07G183900,Glyma.07G188800,Glyma.07G189200,Glyma.07G192200,Glyma.07G195100,Glyma.07G197200,Glyma.07G201600,Glyma.07G228000,Glyma.07G232400,Glyma.07G234300,Glyma.07G253100,Glyma.07G255400,Glyma.07G260200,Glyma.07G270700,Glyma.07G270800,Glyma.08G004200,Glyma.08G005100,Glyma.08G005600,Glyma.08G013200,Glyma.08G015500,Glyma.08G019667,Glyma.08G020800,Glyma.08G021200,Glyma.08G023600,Glyma.08G027100,Glyma.08G038200,Glyma.08G044200,Glyma.08G044300,Glyma.08G049000,Glyma.08G050900,Glyma.08G052500,Glyma.08G052700,Glyma.08G060100,Glyma.08G060500,Glyma.08G061000,Glyma.08G062700,Glyma.08G062800,Glyma.08G062900,Glyma.08G065800,Glyma.08G065900,Glyma.08G066200,Glyma.08G074500,Glyma.08G083300,Glyma.08G093100,Glyma.08G094400,Glyma.08G094800,Glyma.08G107700,Glyma.08G117000,Glyma.08G120302,Glyma.08G123500,Glyma.08G127400,Glyma.08G128900,Glyma.08G133600,Glyma.08G156900,Glyma.08G173800,Glyma.08G180800,Glyma.08G187400,Glyma.08G201600,Glyma.08G213200,Glyma.08G223400,Glyma.08G229100,Glyma.08G231100,Glyma.08G235600,Glyma.08G235800,Glyma.08G235900,Glyma.08G248900,Glyma.08G249200,Glyma.08G251100,Glyma.08G255300,Glyma.08G256200,Glyma.08G264900,Glyma.08G266100,Glyma.08G283300,Glyma.08G284100,Glyma.08G290200,Glyma.08G292400,Glyma.08G297900,Glyma.08G302900,Glyma.08G307300,Glyma.08G307400,Glyma.08G316500,Glyma.08G325600,Glyma.08G333200,Glyma.08G340300,Glyma.08G345500,Glyma.08G352100,Glyma.08G352200,Glyma.08G352300,Glyma.08G352451,Glyma.08G355200,Glyma.09G003100,Glyma.09G005500,Glyma.09G007200,Glyma.09G014900,Glyma.09G015500,Glyma.09G018900,Glyma.09G024700,Glyma.09G027500,Glyma.09G035400,Glyma.09G046800,Glyma.09G055400,Glyma.09G066300,Glyma.09G069900,Glyma.09G071300,Glyma.09G079400,Glyma.09G081800,Glyma.09G089700,Glyma.09G097500,Glyma.09G098000,Glyma.09G099100,Glyma.09G099200,Glyma.09G099900,Glyma.09G110500,Glyma.09G110700,Glyma.09G115300,Glyma.09G116300,Glyma.09G121700,Glyma.09G151400,Glyma.09G161100,Glyma.09G173800,Glyma.09G174000,Glyma.09G177600,Glyma.09G181600,Glyma.09G181960,Glyma.09G182200,Glyma.09G182250,Glyma.09G191300,Glyma.09G194200,Glyma.09G197000,Glyma.09G198700,Glyma.09G199900,Glyma.09G215700,Glyma.09G216100,Glyma.09G226300,Glyma.09G230300,Glyma.09G243600,Glyma.09G252000,Glyma.09G253200,Glyma.09G255700,Glyma.09G261800,Glyma.09G265500,Glyma.09G272300,Glyma.09G273600,Glyma.09G274600,Glyma.09G275100,Glyma.09G276300,Glyma.09G277000,Glyma.10G001700,Glyma.10G005600,Glyma.10G009100,Glyma.10G009900,Glyma.10G023300,Glyma.10G023400,Glyma.10G029000,Glyma.10G048800,Glyma.10G052500,Glyma.10G052600,Glyma.10G064600,Glyma.10G065200,Glyma.10G069500,Glyma.10G081300,Glyma.10G084000,Glyma.10G087100,Glyma.10G094500,Glyma.10G096600,Glyma.10G096800,Glyma.10G100600,Glyma.10G109200,Glyma.10G118100,Glyma.10G141400,Glyma.10G144200,Glyma.10G156200,Glyma.10G157800,Glyma.10G161400,Glyma.10G179600,Glyma.10G188500,Glyma.10G192700,Glyma.10G203100,Glyma.10G209500,Glyma.10G217000,Glyma.10G218800,Glyma.10G220700,Glyma.10G222600,Glyma.10G233500,Glyma.10G248400,Glyma.10G250000,Glyma.10G250800,Glyma.10G252900,Glyma.10G253000,Glyma.10G253100,Glyma.10G253200,Glyma.10G253400,Glyma.10G253700,Glyma.10G253800,Glyma.10G253900,Glyma.10G254000,Glyma.10G258800,Glyma.10G270600,Glyma.10G271200,Glyma.10G271600,Glyma.11G002600,Glyma.11G016600,Glyma.11G018800,Glyma.11G022900,Glyma.11G028300,Glyma.11G030000,Glyma.11G038800,Glyma.11G039300,Glyma.11G044100,Glyma.11G055100,Glyma.11G063200,Glyma.11G067200,Glyma.11G075200,Glyma.11G077300,Glyma.11G078300,Glyma.11G085300,Glyma.11G085400,Glyma.11G087200,Glyma.11G089100,Glyma.11G108000,Glyma.11G118200,Glyma.11G128900,Glyma.11G131800,Glyma.11G139200,Glyma.11G139300,Glyma.11G139700,Glyma.11G146272,Glyma.11G148780,Glyma.11G150452,Glyma.11G152200,Glyma.11G166000,Glyma.11G167100,Glyma.11G178300,Glyma.11G179600,Glyma.11G199700,Glyma.11G204500,Glyma.11G204700,Glyma.11G204766,Glyma.11G206900,Glyma.11G207000,Glyma.11G207500,Glyma.11G213400,Glyma.11G218900,Glyma.11G219800,Glyma.11G223200,Glyma.11G230600,Glyma.11G232000,Glyma.11G232200,Glyma.11G233500,Glyma.11G240900,Glyma.12G002400,Glyma.12G002500,Glyma.12G002700,Glyma.12G006300,Glyma.12G007300,Glyma.12G030000,Glyma.12G032900,Glyma.12G043600,Glyma.12G062900,Glyma.12G073000,Glyma.12G073700,Glyma.12G074100,Glyma.12G077300,Glyma.12G093800,Glyma.12G094200,Glyma.12G097200,Glyma.12G103700,Glyma.12G114000,Glyma.12G114100,Glyma.12G116400,Glyma.12G118600,Glyma.12G140200,Glyma.12G140300,Glyma.12G142200,Glyma.12G142800,Glyma.12G143200,Glyma.12G143900,Glyma.12G144100,Glyma.12G144400,Glyma.12G144500,Glyma.12G145400,Glyma.12G155900,Glyma.12G160500,Glyma.12G163062,Glyma.12G170700,Glyma.12G176500,Glyma.12G179900,Glyma.12G198100,Glyma.12G198200,Glyma.12G198600,Glyma.12G198800,Glyma.12G202201,Glyma.12G205000,Glyma.12G211800,Glyma.12G216000,Glyma.12G225800,Glyma.12G231800,Glyma.12G233000,Glyma.12G233100,Glyma.12G241700,Glyma.13G001900,Glyma.13G032000,Glyma.13G032100,Glyma.13G033000,Glyma.13G033900,Glyma.13G035700,Glyma.13G035800,Glyma.13G035900,Glyma.13G039700,Glyma.13G039900,Glyma.13G043700,Glyma.13G050200,Glyma.13G053600,Glyma.13G053800,Glyma.13G054200,Glyma.13G054300,Glyma.13G054400,Glyma.13G056200,Glyma.13G060300,Glyma.13G073900,Glyma.13G093600,Glyma.13G093700,Glyma.13G094500,Glyma.13G097300,Glyma.13G102200,Glyma.13G110700,Glyma.13G119800,Glyma.13G128200,Glyma.13G136700,Glyma.13G139500,Glyma.13G139800,Glyma.13G150000,Glyma.13G152542,Glyma.13G159400,Glyma.13G167002,Glyma.13G174800,Glyma.13G174900,Glyma.13G181400,Glyma.13G188800,Glyma.13G188900,Glyma.13G195200,Glyma.13G212600,Glyma.13G212800,Glyma.13G216100,Glyma.13G223400,Glyma.13G224300,Glyma.13G224500,Glyma.13G228000,Glyma.13G228400,Glyma.13G235000,Glyma.13G238700,Glyma.13G247300,Glyma.13G248300,Glyma.13G248500,Glyma.13G248800,Glyma.13G248900,Glyma.13G251500,Glyma.13G253300,Glyma.13G262533,Glyma.13G263600,Glyma.13G265700,Glyma.13G266000,Glyma.13G266100,Glyma.13G266300,Glyma.13G268100,Glyma.13G275100,Glyma.13G276700,Glyma.13G276800,Glyma.13G283000,Glyma.13G283200,Glyma.13G283400,Glyma.13G284100,Glyma.13G294100,Glyma.13G296300,Glyma.13G296400,Glyma.13G303400,Glyma.13G303800,Glyma.13G318400,Glyma.13G320900,Glyma.13G324000,Glyma.13G330200,Glyma.13G330400,Glyma.13G341100,Glyma.13G348100,Glyma.13G350000,Glyma.13G352700,Glyma.13G352800,Glyma.13G358900,Glyma.13G365400,Glyma.13G366000,Glyma.13G370700,Glyma.13G371200,Glyma.14G007100,Glyma.14G011500,Glyma.14G016400,Glyma.14G025200,Glyma.14G026300,Glyma.14G026533,Glyma.14G026700,Glyma.14G033500,Glyma.14G040000,Glyma.14G046200,Glyma.14G047900,Glyma.14G055900,Glyma.14G057400,Glyma.14G058900,Glyma.14G068700,Glyma.14G074700,Glyma.14G078800,Glyma.14G080100,Glyma.14G083100,Glyma.14G094400,Glyma.14G098600,Glyma.14G111900,Glyma.14G116000,Glyma.14G116500,Glyma.14G118800,Glyma.14G124400,Glyma.14G124700,Glyma.14G137200,Glyma.14G144300,Glyma.14G155500,Glyma.14G157600,Glyma.14G157700,Glyma.14G158300,Glyma.14G158600,Glyma.14G174200,Glyma.14G179000,Glyma.14G182700,Glyma.14G187900,Glyma.14G188100,Glyma.14G189100,Glyma.14G190700,Glyma.14G196600,Glyma.14G197000,Glyma.14G203000,Glyma.14G206200,Glyma.14G206300,Glyma.14G224000,Glyma.15G001500,Glyma.15G002900,Glyma.15G007801,Glyma.15G015100,Glyma.15G019800,Glyma.15G021300,Glyma.15G021400,Glyma.15G021700,Glyma.15G023200,Glyma.15G025900,Glyma.15G030000,Glyma.15G043600,Glyma.15G043800,Glyma.15G048600,Glyma.15G051600,Glyma.15G064900,Glyma.15G065100,Glyma.15G065200,Glyma.15G066700,Glyma.15G069500,Glyma.15G072200,Glyma.15G074600,Glyma.15G078200,Glyma.15G084100,Glyma.15G084200,Glyma.15G088500,Glyma.15G099800,Glyma.15G111600,Glyma.15G130900,Glyma.15G135800,Glyma.15G161600,Glyma.15G161700,Glyma.15G172300,Glyma.15G172600,Glyma.15G177900,Glyma.15G187400,Glyma.15G188500,Glyma.15G202000,Glyma.15G203600,Glyma.15G203700,Glyma.15G213400,Glyma.15G213600,Glyma.15G213700,Glyma.15G214400,Glyma.15G218200,Glyma.15G226800,Glyma.15G227000,Glyma.15G233600,Glyma.15G242800,Glyma.15G250200,Glyma.15G252700,Glyma.15G253500,Glyma.15G261100,Glyma.16G008500,Glyma.16G015000,Glyma.16G017300,Glyma.16G022600,Glyma.16G024200,Glyma.16G032900,Glyma.16G034626,Glyma.16G037500,Glyma.16G041500,Glyma.16G047100,Glyma.16G047300,Glyma.16G059700,Glyma.16G064100,Glyma.16G065200,Glyma.16G065400,Glyma.16G069200,Glyma.16G070700,Glyma.16G078900,Glyma.16G079200,Glyma.16G084700,Glyma.16G088700,Glyma.16G092600,Glyma.16G093900,Glyma.16G096600,Glyma.16G101800,Glyma.16G111800,Glyma.16G117400,Glyma.16G117500,Glyma.16G117700,Glyma.16G156100,Glyma.16G157400,Glyma.16G158700,Glyma.16G169700,Glyma.16G201200,Glyma.16G201500,Glyma.16G202200,Glyma.16G210500,Glyma.16G220200,Glyma.17G018800,Glyma.17G039800,Glyma.17G040700,Glyma.17G048900,Glyma.17G052400,Glyma.17G056900,Glyma.17G062300,Glyma.17G065700,Glyma.17G066700,Glyma.17G066800,Glyma.17G070300,Glyma.17G074101,Glyma.17G085000,Glyma.17G087000,Glyma.17G096500,Glyma.17G102900,Glyma.17G103400,Glyma.17G105100,Glyma.17G112100,Glyma.17G113700,Glyma.17G117300,Glyma.17G117800,Glyma.17G119800,Glyma.17G125500,Glyma.17G128200,Glyma.17G135000,Glyma.17G148800,Glyma.17G149300,Glyma.17G149900,Glyma.17G153400,Glyma.17G156300,Glyma.17G161800,Glyma.17G169300,Glyma.17G173000,Glyma.17G187200,Glyma.17G196300,Glyma.17G201300,Glyma.17G214100,Glyma.17G214200,Glyma.17G214400,Glyma.17G214500,Glyma.17G214600,Glyma.17G214700,Glyma.17G214900,Glyma.17G215900,Glyma.17G218500,Glyma.17G218900,Glyma.17G219200,Glyma.17G224500,Glyma.17G224551,Glyma.17G226100,Glyma.17G229100,Glyma.17G242000,Glyma.17G246300,Glyma.17G262300,Glyma.18G016400,Glyma.18G023500,Glyma.18G025100,Glyma.18G025300,Glyma.18G026700,Glyma.18G026900,Glyma.18G036450,Glyma.18G038500,Glyma.18G042200,Glyma.18G043300,Glyma.18G043500,Glyma.18G046300,Glyma.18G046400,Glyma.18G054600,Glyma.18G060900,Glyma.18G064100,Glyma.18G073600,Glyma.18G081500,Glyma.18G096500,Glyma.18G116800,Glyma.18G123800,Glyma.18G125800,Glyma.18G130900,Glyma.18G138700,Glyma.18G141500,Glyma.18G141700,Glyma.18G181500,Glyma.18G185400,Glyma.18G190400,Glyma.18G198000,Glyma.18G198850,Glyma.18G199600,Glyma.18G202100,Glyma.18G212700,Glyma.18G212800,Glyma.18G213600,Glyma.18G214000,Glyma.18G216200,Glyma.18G217000,Glyma.18G219200,Glyma.18G219700,Glyma.18G225700,Glyma.18G230300,Glyma.18G236800,Glyma.18G237900,Glyma.18G249900,Glyma.18G250500,Glyma.18G250900,Glyma.18G254000,Glyma.18G267000,Glyma.18G268002,Glyma.18G269300,Glyma.18G270600,Glyma.18G270900,Glyma.18G271100,Glyma.18G271300,Glyma.18G271400,Glyma.18G272500,Glyma.18G272700,Glyma.18G273100,Glyma.18G294800,Glyma.18G301700,Glyma.19G003800,Glyma.19G005700,Glyma.19G009500,Glyma.19G039100,Glyma.19G062300,Glyma.19G063800,Glyma.19G069400,Glyma.19G070600,Glyma.19G073200,Glyma.19G104600,Glyma.19G115800,Glyma.19G140100,Glyma.19G140800,Glyma.19G143300,Glyma.19G144100,Glyma.19G152100,Glyma.19G152200,Glyma.19G152300,Glyma.19G163300,Glyma.19G166100,Glyma.19G167400,Glyma.19G168600,Glyma.19G178400,Glyma.19G181200,Glyma.19G183000,Glyma.19G190200,Glyma.19G191600,Glyma.19G193100,Glyma.19G196551,Glyma.19G226000,Glyma.19G226400,Glyma.19G235200,Glyma.19G239100,Glyma.19G261000,Glyma.19G261700,Glyma.20G006600,Glyma.20G009600,Glyma.20G047000,Glyma.20G048300,Glyma.20G054500,Glyma.20G069700,Glyma.20G069750,Glyma.20G078100,Glyma.20G087000,Glyma.20G090000,Glyma.20G093200,Glyma.20G118600,Glyma.20G118700,Glyma.20G119300,Glyma.20G119400,Glyma.20G119600,Glyma.20G120250,Glyma.20G120700,Glyma.20G132400,Glyma.20G137400,Glyma.20G137500,Glyma.20G137700,Glyma.20G137900,Glyma.20G138000,Glyma.20G138500,Glyma.20G138700,Glyma.20G138800,Glyma.20G139200,Glyma.20G139300,Glyma.20G139400,Glyma.20G139500,Glyma.20G139600,Glyma.20G139700,Glyma.20G139802,Glyma.20G139900,Glyma.20G140100,Glyma.20G140200,Glyma.20G140400,Glyma.20G140700,Glyma.20G142900,Glyma.20G143600,Glyma.20G145800,Glyma.20G151300,Glyma.20G152700,Glyma.20G152800,Glyma.20G160900,Glyma.20G165833,Glyma.20G169000,Glyma.20G170900,Glyma.20G179100,Glyma.20G181100,Glyma.20G202200,Glyma.20G222600,Glyma.20G224100,Glyma.20G230800,Glyma.20G231000,Glyma.20G245600,Glyma.20G246600,Glyma.20G249600,Glyma.U002100,Glyma.U027000,Glyma.U031127,Glyma.U032208,Glyma.U032605
GO:0006952	defense response	biological_process	1191/12781	2703/34701	1.19630762609697	0	0	1191	Glyma.01G007100,Glyma.01G010500,Glyma.01G010700,Glyma.01G013500,Glyma.01G015200,Glyma.01G019200,Glyma.01G022400,Glyma.01G025500,Glyma.01G028700,Glyma.01G033200,Glyma.01G034000,Glyma.01G036000,Glyma.01G039000,Glyma.01G043100,Glyma.01G044100,Glyma.01G052600,Glyma.01G053100,Glyma.01G053800,Glyma.01G065800,Glyma.01G071700,Glyma.01G084600,Glyma.01G086201,Glyma.01G094900,Glyma.01G097400,Glyma.01G098400,Glyma.01G104100,Glyma.01G118350,Glyma.01G118800,Glyma.01G118900,Glyma.01G152200,Glyma.01G157500,Glyma.01G157900,Glyma.01G160100,Glyma.01G165400,Glyma.01G165600,Glyma.01G166100,Glyma.01G179000,Glyma.01G190100,Glyma.01G192300,Glyma.01G194500,Glyma.01G199200,Glyma.01G202200,Glyma.01G203300,Glyma.01G203500,Glyma.01G205700,Glyma.01G206400,Glyma.01G206500,Glyma.01G206600,Glyma.01G206700,Glyma.01G217600,Glyma.01G217700,Glyma.01G222300,Glyma.01G222700,Glyma.01G240300,Glyma.01G240800,Glyma.01G241300,Glyma.02G000400,Glyma.02G005700,Glyma.02G006200,Glyma.02G023800,Glyma.02G023900,Glyma.02G029900,Glyma.02G032300,Glyma.02G034400,Glyma.02G036500,Glyma.02G042500,Glyma.02G048300,Glyma.02G053600,Glyma.02G059700,Glyma.02G062900,Glyma.02G063500,Glyma.02G063600,Glyma.02G063802,Glyma.02G063900,Glyma.02G066200,Glyma.02G070500,Glyma.02G071400,Glyma.02G080100,Glyma.02G086100,Glyma.02G087000,Glyma.02G098000,Glyma.02G098300,Glyma.02G098500,Glyma.02G104600,Glyma.02G121300,Glyma.02G127800,Glyma.02G132500,Glyma.02G136000,Glyma.02G136700,Glyma.02G137500,Glyma.02G137700,Glyma.02G139900,Glyma.02G184300,Glyma.02G186100,Glyma.02G195300,Glyma.02G195400,Glyma.02G195900,Glyma.02G196000,Glyma.02G197600,Glyma.02G197800,Glyma.02G198400,Glyma.02G208000,Glyma.02G210800,Glyma.02G218700,Glyma.02G219400,Glyma.02G220900,Glyma.02G221900,Glyma.02G228200,Glyma.02G232100,Glyma.02G236800,Glyma.02G247600,Glyma.02G249800,Glyma.02G254300,Glyma.02G255400,Glyma.02G264900,Glyma.02G268900,Glyma.02G269000,Glyma.02G269600,Glyma.02G274600,Glyma.02G274900,Glyma.02G275400,Glyma.02G284200,Glyma.02G289800,Glyma.02G296600,Glyma.02G301700,Glyma.02G311200,Glyma.03G015800,Glyma.03G015900,Glyma.03G030600,Glyma.03G030800,Glyma.03G030900,Glyma.03G034800,Glyma.03G034900,Glyma.03G035300,Glyma.03G037000,Glyma.03G037300,Glyma.03G038800,Glyma.03G039200,Glyma.03G039300,Glyma.03G043080,Glyma.03G043200,Glyma.03G043500,Glyma.03G043600,Glyma.03G043650,Glyma.03G053100,Glyma.03G053300,Glyma.03G054100,Glyma.03G065100,Glyma.03G070600,Glyma.03G071700,Glyma.03G075200,Glyma.03G075300,Glyma.03G081900,Glyma.03G084000,Glyma.03G088000,Glyma.03G088800,Glyma.03G090200,Glyma.03G090500,Glyma.03G092500,Glyma.03G101200,Glyma.03G102800,Glyma.03G105500,Glyma.03G111700,Glyma.03G112700,Glyma.03G130800,Glyma.03G132700,Glyma.03G132900,Glyma.03G134200,Glyma.03G137200,Glyma.03G141800,Glyma.03G143700,Glyma.03G159800,Glyma.03G162100,Glyma.03G162500,Glyma.03G162700,Glyma.03G170600,Glyma.03G174300,Glyma.03G179200,Glyma.03G181400,Glyma.03G182400,Glyma.03G187900,Glyma.03G200000,Glyma.03G201000,Glyma.03G201100,Glyma.03G201200,Glyma.03G201302,Glyma.03G201500,Glyma.03G201550,Glyma.03G202600,Glyma.03G208500,Glyma.03G209400,Glyma.03G228600,Glyma.03G230000,Glyma.03G239900,Glyma.03G242200,Glyma.03G247300,Glyma.03G256200,Glyma.03G256700,Glyma.03G261600,Glyma.04G002400,Glyma.04G002600,Glyma.04G013800,Glyma.04G016000,Glyma.04G017000,Glyma.04G017200,Glyma.04G023700,Glyma.04G035000,Glyma.04G036300,Glyma.04G036700,Glyma.04G040300,Glyma.04G041500,Glyma.04G042300,Glyma.04G054200,Glyma.04G057700,Glyma.04G059000,Glyma.04G059500,Glyma.04G061000,Glyma.04G061400,Glyma.04G067300,Glyma.04G068000,Glyma.04G074000,Glyma.04G076200,Glyma.04G089700,Glyma.04G091800,Glyma.04G098100,Glyma.04G101500,Glyma.04G127100,Glyma.04G140400,Glyma.04G141000,Glyma.04G159600,Glyma.04G173500,Glyma.04G176200,Glyma.04G177700,Glyma.04G182600,Glyma.04G201500,Glyma.04G207800,Glyma.04G209700,Glyma.04G211000,Glyma.04G214700,Glyma.04G217400,Glyma.04G219632,Glyma.04G223300,Glyma.04G227900,Glyma.04G238300,Glyma.04G239400,Glyma.04G245900,Glyma.04G253500,Glyma.04G254800,Glyma.05G006900,Glyma.05G012600,Glyma.05G018200,Glyma.05G019000,Glyma.05G024400,Glyma.05G029000,Glyma.05G029700,Glyma.05G035900,Glyma.05G041300,Glyma.05G043200,Glyma.05G047800,Glyma.05G063500,Glyma.05G063600,Glyma.05G067800,Glyma.05G068400,Glyma.05G080900,Glyma.05G082200,Glyma.05G082400,Glyma.05G092800,Glyma.05G096800,Glyma.05G098200,Glyma.05G104000,Glyma.05G105800,Glyma.05G112200,Glyma.05G124000,Glyma.05G126600,Glyma.05G133700,Glyma.05G139500,Glyma.05G141200,Glyma.05G141300,Glyma.05G149200,Glyma.05G149800,Glyma.05G151000,Glyma.05G152300,Glyma.05G162100,Glyma.05G166700,Glyma.05G168600,Glyma.05G174000,Glyma.05G182500,Glyma.05G184500,Glyma.05G186700,Glyma.05G190000,Glyma.05G194101,Glyma.05G195500,Glyma.05G196800,Glyma.05G196900,Glyma.05G197000,Glyma.05G202900,Glyma.05G211900,Glyma.05G215900,Glyma.05G220600,Glyma.05G225800,Glyma.05G237200,Glyma.05G240200,Glyma.05G241600,Glyma.06G002000,Glyma.06G016000,Glyma.06G017500,Glyma.06G017600,Glyma.06G023900,Glyma.06G036400,Glyma.06G037900,Glyma.06G054500,Glyma.06G056400,Glyma.06G058000,Glyma.06G058400,Glyma.06G059700,Glyma.06G061600,Glyma.06G061900,Glyma.06G062000,Glyma.06G062100,Glyma.06G065000,Glyma.06G069400,Glyma.06G069700,Glyma.06G075100,Glyma.06G077400,Glyma.06G083900,Glyma.06G103200,Glyma.06G107300,Glyma.06G112500,Glyma.06G117200,Glyma.06G123800,Glyma.06G124400,Glyma.06G125600,Glyma.06G128100,Glyma.06G137000,Glyma.06G141400,Glyma.06G146200,Glyma.06G147600,Glyma.06G148400,Glyma.06G151400,Glyma.06G156000,Glyma.06G156300,Glyma.06G163700,Glyma.06G163800,Glyma.06G175400,Glyma.06G187300,Glyma.06G189100,Glyma.06G190800,Glyma.06G192000,Glyma.06G200300,Glyma.06G201100,Glyma.06G210900,Glyma.06G236400,Glyma.06G240300,Glyma.06G243500,Glyma.06G254900,Glyma.06G256000,Glyma.06G260100,Glyma.06G261400,Glyma.06G261500,Glyma.06G263500,Glyma.06G263900,Glyma.06G264100,Glyma.06G265000,Glyma.06G265400,Glyma.06G267300,Glyma.06G267400,Glyma.06G268467,Glyma.06G268533,Glyma.06G268600,Glyma.06G268700,Glyma.06G271200,Glyma.06G285500,Glyma.06G285800,Glyma.06G286800,Glyma.06G290000,Glyma.06G291900,Glyma.06G295000,Glyma.06G295100,Glyma.06G310000,Glyma.06G318566,Glyma.06G318632,Glyma.07G000500,Glyma.07G003200,Glyma.07G015300,Glyma.07G023300,Glyma.07G028600,Glyma.07G039700,Glyma.07G048100,Glyma.07G048600,Glyma.07G057200,Glyma.07G057400,Glyma.07G067900,Glyma.07G073800,Glyma.07G073900,Glyma.07G074100,Glyma.07G074400,Glyma.07G076000,Glyma.07G076100,Glyma.07G076200,Glyma.07G090000,Glyma.07G093900,Glyma.07G096900,Glyma.07G097000,Glyma.07G102400,Glyma.07G103700,Glyma.07G103800,Glyma.07G103900,Glyma.07G110200,Glyma.07G117400,Glyma.07G120900,Glyma.07G129000,Glyma.07G132400,Glyma.07G133200,Glyma.07G166700,Glyma.07G171400,Glyma.07G173700,Glyma.07G178600,Glyma.07G183900,Glyma.07G189300,Glyma.07G189800,Glyma.07G193000,Glyma.07G198000,Glyma.07G205500,Glyma.07G207700,Glyma.07G207902,Glyma.07G212400,Glyma.07G220000,Glyma.07G223100,Glyma.07G226567,Glyma.07G226633,Glyma.07G228000,Glyma.07G231800,Glyma.07G234300,Glyma.07G235900,Glyma.07G238000,Glyma.07G243500,Glyma.07G243600,Glyma.07G243651,Glyma.07G243900,Glyma.07G250900,Glyma.07G259000,Glyma.07G266000,Glyma.07G266700,Glyma.08G002100,Glyma.08G003100,Glyma.08G003700,Glyma.08G004400,Glyma.08G010300,Glyma.08G018300,Glyma.08G019900,Glyma.08G021900,Glyma.08G027100,Glyma.08G042900,Glyma.08G043100,Glyma.08G044400,Glyma.08G049000,Glyma.08G055900,Glyma.08G059500,Glyma.08G062700,Glyma.08G062800,Glyma.08G062900,Glyma.08G065800,Glyma.08G065900,Glyma.08G066200,Glyma.08G078900,Glyma.08G079100,Glyma.08G079200,Glyma.08G083300,Glyma.08G093100,Glyma.08G094800,Glyma.08G096500,Glyma.08G096700,Glyma.08G096800,Glyma.08G105800,Glyma.08G113900,Glyma.08G119700,Glyma.08G123500,Glyma.08G127200,Glyma.08G131200,Glyma.08G135200,Glyma.08G140100,Glyma.08G142400,Glyma.08G145300,Glyma.08G147600,Glyma.08G164200,Glyma.08G166100,Glyma.08G170400,Glyma.08G175800,Glyma.08G216200,Glyma.08G218600,Glyma.08G223400,Glyma.08G226600,Glyma.08G230500,Glyma.08G233500,Glyma.08G234200,Glyma.08G241600,Glyma.08G247932,Glyma.08G248900,Glyma.08G249200,Glyma.08G255300,Glyma.08G256600,Glyma.08G268000,Glyma.08G283300,Glyma.08G290200,Glyma.08G297900,Glyma.08G303700,Glyma.08G306800,Glyma.08G307300,Glyma.08G323200,Glyma.08G323800,Glyma.08G323850,Glyma.08G340200,Glyma.08G340900,Glyma.08G345500,Glyma.08G346800,Glyma.08G349500,Glyma.08G352300,Glyma.09G003100,Glyma.09G016300,Glyma.09G019900,Glyma.09G022200,Glyma.09G022300,Glyma.09G025300,Glyma.09G037100,Glyma.09G040400,Glyma.09G040600,Glyma.09G042400,Glyma.09G047200,Glyma.09G051100,Glyma.09G056400,Glyma.09G061900,Glyma.09G069900,Glyma.09G071600,Glyma.09G075500,Glyma.09G094000,Glyma.09G102400,Glyma.09G109800,Glyma.09G121700,Glyma.09G138100,Glyma.09G140700,Glyma.09G151400,Glyma.09G161400,Glyma.09G173000,Glyma.09G174200,Glyma.09G181000,Glyma.09G182400,Glyma.09G187200,Glyma.09G190100,Glyma.09G197000,Glyma.09G197200,Glyma.09G197400,Glyma.09G198700,Glyma.09G199900,Glyma.09G205500,Glyma.09G210600,Glyma.09G216100,Glyma.09G225500,Glyma.09G229300,Glyma.09G234800,Glyma.09G242600,Glyma.09G269400,Glyma.09G269500,Glyma.09G269600,Glyma.09G274000,Glyma.09G275100,Glyma.10G005300,Glyma.10G005400,Glyma.10G007000,Glyma.10G008400,Glyma.10G018800,Glyma.10G029400,Glyma.10G035800,Glyma.10G036700,Glyma.10G046000,Glyma.10G050800,Glyma.10G063000,Glyma.10G079400,Glyma.10G079700,Glyma.10G080000,Glyma.10G081900,Glyma.10G082500,Glyma.10G107700,Glyma.10G109200,Glyma.10G144100,Glyma.10G156500,Glyma.10G180600,Glyma.10G182900,Glyma.10G184400,Glyma.10G186800,Glyma.10G209500,Glyma.10G210400,Glyma.10G216400,Glyma.10G218100,Glyma.10G222600,Glyma.10G242800,Glyma.10G250800,Glyma.10G252900,Glyma.10G253000,Glyma.10G253100,Glyma.10G253200,Glyma.10G253400,Glyma.10G253900,Glyma.10G262600,Glyma.10G270100,Glyma.10G270300,Glyma.10G282200,Glyma.10G284100,Glyma.11G002600,Glyma.11G010700,Glyma.11G021200,Glyma.11G025600,Glyma.11G036400,Glyma.11G036500,Glyma.11G037100,Glyma.11G039300,Glyma.11G040600,Glyma.11G049800,Glyma.11G051067,Glyma.11G051133,Glyma.11G059551,Glyma.11G063200,Glyma.11G072800,Glyma.11G077300,Glyma.11G077700,Glyma.11G077800,Glyma.11G085400,Glyma.11G087100,Glyma.11G087200,Glyma.11G087500,Glyma.11G106100,Glyma.11G117400,Glyma.11G122500,Glyma.11G122700,Glyma.11G124500,Glyma.11G126100,Glyma.11G139200,Glyma.11G139300,Glyma.11G144600,Glyma.11G150452,Glyma.11G152400,Glyma.11G154005,Glyma.11G155050,Glyma.11G156500,Glyma.11G157000,Glyma.11G164700,Glyma.11G168428,Glyma.11G178046,Glyma.11G179900,Glyma.11G180500,Glyma.11G183200,Glyma.11G198300,Glyma.11G199300,Glyma.11G216000,Glyma.11G216200,Glyma.11G218900,Glyma.11G219800,Glyma.11G223700,Glyma.11G227300,Glyma.11G228100,Glyma.11G243900,Glyma.11G246900,Glyma.11G251100,Glyma.11G252700,Glyma.11G254900,Glyma.12G007400,Glyma.12G017100,Glyma.12G031200,Glyma.12G033400,Glyma.12G039400,Glyma.12G047400,Glyma.12G049100,Glyma.12G057900,Glyma.12G062900,Glyma.12G070600,Glyma.12G071300,Glyma.12G073000,Glyma.12G075200,Glyma.12G082100,Glyma.12G093100,Glyma.12G095100,Glyma.12G113800,Glyma.12G114300,Glyma.12G117000,Glyma.12G119300,Glyma.12G132200,Glyma.12G132400,Glyma.12G146700,Glyma.12G162700,Glyma.12G163080,Glyma.12G163089,Glyma.12G170900,Glyma.12G173200,Glyma.12G176500,Glyma.12G185200,Glyma.12G187400,Glyma.12G187600,Glyma.12G188300,Glyma.12G188900,Glyma.12G189000,Glyma.12G191400,Glyma.12G199600,Glyma.12G200100,Glyma.12G204400,Glyma.12G205200,Glyma.12G211800,Glyma.12G212500,Glyma.12G214100,Glyma.12G219000,Glyma.12G223100,Glyma.12G233100,Glyma.12G236100,Glyma.12G237000,Glyma.12G238200,Glyma.13G028100,Glyma.13G047300,Glyma.13G050200,Glyma.13G053600,Glyma.13G053800,Glyma.13G054200,Glyma.13G054300,Glyma.13G054400,Glyma.13G060300,Glyma.13G069800,Glyma.13G070900,Glyma.13G071900,Glyma.13G073900,Glyma.13G085100,Glyma.13G091000,Glyma.13G093100,Glyma.13G094100,Glyma.13G094200,Glyma.13G102000,Glyma.13G102200,Glyma.13G110700,Glyma.13G112000,Glyma.13G116100,Glyma.13G122200,Glyma.13G123100,Glyma.13G126000,Glyma.13G134100,Glyma.13G155800,Glyma.13G156500,Glyma.13G159400,Glyma.13G167002,Glyma.13G178500,Glyma.13G188800,Glyma.13G188900,Glyma.13G189500,Glyma.13G193100,Glyma.13G194500,Glyma.13G195200,Glyma.13G196200,Glyma.13G196500,Glyma.13G196900,Glyma.13G199400,Glyma.13G202500,Glyma.13G215600,Glyma.13G216100,Glyma.13G223400,Glyma.13G223900,Glyma.13G225900,Glyma.13G233900,Glyma.13G234400,Glyma.13G234600,Glyma.13G236500,Glyma.13G236600,Glyma.13G238300,Glyma.13G251500,Glyma.13G253600,Glyma.13G262400,Glyma.13G265700,Glyma.13G266000,Glyma.13G266100,Glyma.13G267700,Glyma.13G269100,Glyma.13G275500,Glyma.13G276100,Glyma.13G279700,Glyma.13G296900,Glyma.13G302166,Glyma.13G302400,Glyma.13G312700,Glyma.13G312800,Glyma.13G314100,Glyma.13G316200,Glyma.13G324000,Glyma.13G326400,Glyma.13G330200,Glyma.13G331800,Glyma.13G346700,Glyma.13G358900,Glyma.13G369800,Glyma.13G370100,Glyma.14G005800,Glyma.14G007000,Glyma.14G008700,Glyma.14G016300,Glyma.14G020000,Glyma.14G020100,Glyma.14G024400,Glyma.14G024500,Glyma.14G025200,Glyma.14G026700,Glyma.14G028400,Glyma.14G031000,Glyma.14G035600,Glyma.14G040000,Glyma.14G041100,Glyma.14G041700,Glyma.14G043100,Glyma.14G050400,Glyma.14G061200,Glyma.14G068700,Glyma.14G071700,Glyma.14G072200,Glyma.14G078600,Glyma.14G079500,Glyma.14G080100,Glyma.14G081300,Glyma.14G083900,Glyma.14G098600,Glyma.14G101500,Glyma.14G106200,Glyma.14G116000,Glyma.14G127800,Glyma.14G130300,Glyma.14G131300,Glyma.14G135400,Glyma.14G150100,Glyma.14G167000,Glyma.14G174200,Glyma.14G178600,Glyma.14G185800,Glyma.14G186000,Glyma.14G189100,Glyma.14G194900,Glyma.14G195200,Glyma.14G199600,Glyma.14G205600,Glyma.14G214300,Glyma.15G003300,Glyma.15G015100,Glyma.15G019200,Glyma.15G019800,Glyma.15G024800,Glyma.15G034500,Glyma.15G043800,Glyma.15G048600,Glyma.15G062300,Glyma.15G062400,Glyma.15G062500,Glyma.15G062700,Glyma.15G079100,Glyma.15G084800,Glyma.15G086200,Glyma.15G088100,Glyma.15G088500,Glyma.15G089100,Glyma.15G093700,Glyma.15G097300,Glyma.15G108900,Glyma.15G122100,Glyma.15G128500,Glyma.15G139000,Glyma.15G145600,Glyma.15G145700,Glyma.15G145900,Glyma.15G146600,Glyma.15G152200,Glyma.15G154700,Glyma.15G160900,Glyma.15G168200,Glyma.15G168500,Glyma.15G172600,Glyma.15G177900,Glyma.15G179600,Glyma.15G192000,Glyma.15G200600,Glyma.15G218900,Glyma.15G219100,Glyma.15G219300,Glyma.15G219400,Glyma.15G226800,Glyma.15G227000,Glyma.15G233600,Glyma.15G234300,Glyma.15G235900,Glyma.15G243000,Glyma.15G246100,Glyma.15G250200,Glyma.15G250800,Glyma.15G256500,Glyma.15G274200,Glyma.15G274300,Glyma.16G007900,Glyma.16G016400,Glyma.16G016600,Glyma.16G017900,Glyma.16G026200,Glyma.16G031900,Glyma.16G033900,Glyma.16G043100,Glyma.16G047600,Glyma.16G052600,Glyma.16G058100,Glyma.16G079200,Glyma.16G084700,Glyma.16G086500,Glyma.16G086700,Glyma.16G087100,Glyma.16G090700,Glyma.16G111700,Glyma.16G111800,Glyma.16G117400,Glyma.16G117500,Glyma.16G117700,Glyma.16G127900,Glyma.16G133600,Glyma.16G135200,Glyma.16G136200,Glyma.16G136600,Glyma.16G137000,Glyma.16G137200,Glyma.16G145100,Glyma.16G145200,Glyma.16G145600,Glyma.16G147500,Glyma.16G152600,Glyma.16G159100,Glyma.16G159700,Glyma.16G164700,Glyma.16G168400,Glyma.16G194600,Glyma.16G202200,Glyma.16G210600,Glyma.16G210800,Glyma.16G211400,Glyma.16G212300,Glyma.16G213700,Glyma.16G213800,Glyma.16G213900,Glyma.16G214000,Glyma.16G214100,Glyma.16G214200,Glyma.16G214300,Glyma.16G214500,Glyma.16G214557,Glyma.16G214585,Glyma.16G214669,Glyma.16G214800,Glyma.16G214900,Glyma.16G215000,Glyma.16G215100,Glyma.16G217300,Glyma.16G219800,Glyma.17G015200,Glyma.17G023400,Glyma.17G030000,Glyma.17G030200,Glyma.17G030300,Glyma.17G030400,Glyma.17G035400,Glyma.17G037500,Glyma.17G039800,Glyma.17G043700,Glyma.17G047700,Glyma.17G048900,Glyma.17G052400,Glyma.17G056900,Glyma.17G057100,Glyma.17G066000,Glyma.17G067400,Glyma.17G080700,Glyma.17G081700,Glyma.17G085000,Glyma.17G090500,Glyma.17G091500,Glyma.17G097900,Glyma.17G101800,Glyma.17G102900,Glyma.17G104200,Glyma.17G111100,Glyma.17G112100,Glyma.17G120767,Glyma.17G140200,Glyma.17G145300,Glyma.17G145400,Glyma.17G149900,Glyma.17G150900,Glyma.17G151800,Glyma.17G154800,Glyma.17G163500,Glyma.17G165200,Glyma.17G179200,Glyma.17G179400,Glyma.17G179500,Glyma.17G180100,Glyma.17G180300,Glyma.17G197500,Glyma.17G202500,Glyma.17G202900,Glyma.17G206300,Glyma.17G217000,Glyma.17G218500,Glyma.17G219200,Glyma.17G221100,Glyma.17G222300,Glyma.17G222500,Glyma.17G223600,Glyma.17G224500,Glyma.17G224551,Glyma.17G226100,Glyma.17G237900,Glyma.17G243900,Glyma.17G244000,Glyma.17G244200,Glyma.17G245200,Glyma.17G245500,Glyma.17G246500,Glyma.17G254700,Glyma.17G258500,Glyma.18G002200,Glyma.18G003700,Glyma.18G004200,Glyma.18G005800,Glyma.18G010400,Glyma.18G013200,Glyma.18G028233,Glyma.18G029300,Glyma.18G030200,Glyma.18G034400,Glyma.18G036200,Glyma.18G036450,Glyma.18G038500,Glyma.18G040600,Glyma.18G049600,Glyma.18G051500,Glyma.18G057900,Glyma.18G061200,Glyma.18G078000,Glyma.18G082200,Glyma.18G083900,Glyma.18G091600,Glyma.18G100500,Glyma.18G107300,Glyma.18G111100,Glyma.18G111200,Glyma.18G123800,Glyma.18G125800,Glyma.18G127900,Glyma.18G151400,Glyma.18G158200,Glyma.18G166800,Glyma.18G181300,Glyma.18G181500,Glyma.18G213200,Glyma.18G214000,Glyma.18G214700,Glyma.18G219200,Glyma.18G219700,Glyma.18G220600,Glyma.18G225300,Glyma.18G237900,Glyma.18G238200,Glyma.18G255300,Glyma.18G256500,Glyma.18G262500,Glyma.18G263400,Glyma.18G263900,Glyma.18G269500,Glyma.18G270600,Glyma.18G270900,Glyma.18G271100,Glyma.18G272500,Glyma.18G273200,Glyma.18G278900,Glyma.18G280900,Glyma.18G281800,Glyma.18G287000,Glyma.18G287100,Glyma.18G291500,Glyma.18G301700,Glyma.19G004700,Glyma.19G006900,Glyma.19G011700,Glyma.19G013200,Glyma.19G017300,Glyma.19G039100,Glyma.19G054700,Glyma.19G054900,Glyma.19G085600,Glyma.19G096900,Glyma.19G132800,Glyma.19G134100,Glyma.19G134300,Glyma.19G134800,Glyma.19G135600,Glyma.19G135800,Glyma.19G136400,Glyma.19G136900,Glyma.19G137200,Glyma.19G139700,Glyma.19G144400,Glyma.19G146400,Glyma.19G146800,Glyma.19G163500,Glyma.19G171700,Glyma.19G175200,Glyma.19G183000,Glyma.19G188100,Glyma.19G190800,Glyma.19G192400,Glyma.19G197600,Glyma.19G198600,Glyma.19G198700,Glyma.19G198800,Glyma.19G198900,Glyma.19G199300,Glyma.19G200200,Glyma.19G210900,Glyma.19G212000,Glyma.19G227700,Glyma.19G235200,Glyma.19G236800,Glyma.19G239500,Glyma.19G245400,Glyma.19G247500,Glyma.19G254000,Glyma.19G260500,Glyma.20G002200,Glyma.20G009300,Glyma.20G009600,Glyma.20G018200,Glyma.20G027200,Glyma.20G028000,Glyma.20G040700,Glyma.20G048300,Glyma.20G048800,Glyma.20G050550,Glyma.20G050601,Glyma.20G050700,Glyma.20G052500,Glyma.20G057500,Glyma.20G061300,Glyma.20G077900,Glyma.20G105500,Glyma.20G107200,Glyma.20G130800,Glyma.20G137400,Glyma.20G137500,Glyma.20G137900,Glyma.20G138000,Glyma.20G138800,Glyma.20G139300,Glyma.20G139400,Glyma.20G139500,Glyma.20G139600,Glyma.20G139700,Glyma.20G139802,Glyma.20G139900,Glyma.20G140100,Glyma.20G140200,Glyma.20G140400,Glyma.20G140700,Glyma.20G142900,Glyma.20G151300,Glyma.20G151400,Glyma.20G159300,Glyma.20G163200,Glyma.20G169000,Glyma.20G173700,Glyma.20G175500,Glyma.20G178800,Glyma.20G181100,Glyma.20G196400,Glyma.20G203700,Glyma.20G207100,Glyma.20G209900,Glyma.20G222000,Glyma.20G231900,Glyma.20G246600,Glyma.20G246900,Glyma.20G249600,Glyma.U027000,Glyma.U031205,Glyma.U031408,Glyma.U031502,Glyma.U031805,Glyma.U032108,Glyma.U033205,Glyma.U035800	Glyma.01G007100,Glyma.01G010500,Glyma.01G010700,Glyma.01G013500,Glyma.01G015200,Glyma.01G019200,Glyma.01G022400,Glyma.01G025500,Glyma.01G028700,Glyma.01G033200,Glyma.01G034000,Glyma.01G036000,Glyma.01G039000,Glyma.01G043100,Glyma.01G044100,Glyma.01G052600,Glyma.01G053100,Glyma.01G053800,Glyma.01G065800,Glyma.01G071700,Glyma.01G084600,Glyma.01G086201,Glyma.01G094900,Glyma.01G097400,Glyma.01G098400,Glyma.01G104100,Glyma.01G118350,Glyma.01G118800,Glyma.01G118900,Glyma.01G152200,Glyma.01G157500,Glyma.01G157900,Glyma.01G160100,Glyma.01G165400,Glyma.01G165600,Glyma.01G166100,Glyma.01G179000,Glyma.01G190100,Glyma.01G192300,Glyma.01G194500,Glyma.01G199200,Glyma.01G202200,Glyma.01G203300,Glyma.01G203500,Glyma.01G205700,Glyma.01G206400,Glyma.01G206500,Glyma.01G206600,Glyma.01G206700,Glyma.01G217600,Glyma.01G217700,Glyma.01G222300,Glyma.01G222700,Glyma.01G240300,Glyma.01G240800,Glyma.01G241300,Glyma.02G000400,Glyma.02G005700,Glyma.02G006200,Glyma.02G023800,Glyma.02G023900,Glyma.02G029900,Glyma.02G032300,Glyma.02G034400,Glyma.02G036500,Glyma.02G042500,Glyma.02G048300,Glyma.02G053600,Glyma.02G059700,Glyma.02G062900,Glyma.02G063500,Glyma.02G063600,Glyma.02G063802,Glyma.02G063900,Glyma.02G066200,Glyma.02G070500,Glyma.02G071400,Glyma.02G080100,Glyma.02G086100,Glyma.02G087000,Glyma.02G098000,Glyma.02G098300,Glyma.02G098500,Glyma.02G104600,Glyma.02G121300,Glyma.02G127800,Glyma.02G132500,Glyma.02G136000,Glyma.02G136700,Glyma.02G137500,Glyma.02G137700,Glyma.02G139900,Glyma.02G184300,Glyma.02G186100,Glyma.02G195300,Glyma.02G195400,Glyma.02G195900,Glyma.02G196000,Glyma.02G197600,Glyma.02G197800,Glyma.02G198400,Glyma.02G208000,Glyma.02G210800,Glyma.02G218700,Glyma.02G219400,Glyma.02G220900,Glyma.02G221900,Glyma.02G228200,Glyma.02G232100,Glyma.02G236800,Glyma.02G247600,Glyma.02G249800,Glyma.02G254300,Glyma.02G255400,Glyma.02G264900,Glyma.02G268900,Glyma.02G269000,Glyma.02G269600,Glyma.02G274600,Glyma.02G274900,Glyma.02G275400,Glyma.02G284200,Glyma.02G289800,Glyma.02G296600,Glyma.02G301700,Glyma.02G311200,Glyma.03G015800,Glyma.03G015900,Glyma.03G030600,Glyma.03G030800,Glyma.03G030900,Glyma.03G034800,Glyma.03G034900,Glyma.03G035300,Glyma.03G037000,Glyma.03G037300,Glyma.03G038800,Glyma.03G039200,Glyma.03G039300,Glyma.03G043080,Glyma.03G043200,Glyma.03G043500,Glyma.03G043600,Glyma.03G043650,Glyma.03G053100,Glyma.03G053300,Glyma.03G054100,Glyma.03G065100,Glyma.03G070600,Glyma.03G071700,Glyma.03G075200,Glyma.03G075300,Glyma.03G081900,Glyma.03G084000,Glyma.03G088000,Glyma.03G088800,Glyma.03G090200,Glyma.03G090500,Glyma.03G092500,Glyma.03G101200,Glyma.03G102800,Glyma.03G105500,Glyma.03G111700,Glyma.03G112700,Glyma.03G130800,Glyma.03G132700,Glyma.03G132900,Glyma.03G134200,Glyma.03G137200,Glyma.03G141800,Glyma.03G143700,Glyma.03G159800,Glyma.03G162100,Glyma.03G162500,Glyma.03G162700,Glyma.03G170600,Glyma.03G174300,Glyma.03G179200,Glyma.03G181400,Glyma.03G182400,Glyma.03G187900,Glyma.03G200000,Glyma.03G201000,Glyma.03G201100,Glyma.03G201200,Glyma.03G201302,Glyma.03G201500,Glyma.03G201550,Glyma.03G202600,Glyma.03G208500,Glyma.03G209400,Glyma.03G228600,Glyma.03G230000,Glyma.03G239900,Glyma.03G242200,Glyma.03G247300,Glyma.03G256200,Glyma.03G256700,Glyma.03G261600,Glyma.04G002400,Glyma.04G002600,Glyma.04G013800,Glyma.04G016000,Glyma.04G017000,Glyma.04G017200,Glyma.04G023700,Glyma.04G035000,Glyma.04G036300,Glyma.04G036700,Glyma.04G040300,Glyma.04G041500,Glyma.04G042300,Glyma.04G054200,Glyma.04G057700,Glyma.04G059000,Glyma.04G059500,Glyma.04G061000,Glyma.04G061400,Glyma.04G067300,Glyma.04G068000,Glyma.04G074000,Glyma.04G076200,Glyma.04G089700,Glyma.04G091800,Glyma.04G098100,Glyma.04G101500,Glyma.04G127100,Glyma.04G140400,Glyma.04G141000,Glyma.04G159600,Glyma.04G173500,Glyma.04G176200,Glyma.04G177700,Glyma.04G182600,Glyma.04G201500,Glyma.04G207800,Glyma.04G209700,Glyma.04G211000,Glyma.04G214700,Glyma.04G217400,Glyma.04G219632,Glyma.04G223300,Glyma.04G227900,Glyma.04G238300,Glyma.04G239400,Glyma.04G245900,Glyma.04G253500,Glyma.04G254800,Glyma.05G006900,Glyma.05G012600,Glyma.05G018200,Glyma.05G019000,Glyma.05G024400,Glyma.05G029000,Glyma.05G029700,Glyma.05G035900,Glyma.05G041300,Glyma.05G043200,Glyma.05G047800,Glyma.05G063500,Glyma.05G063600,Glyma.05G067800,Glyma.05G068400,Glyma.05G080900,Glyma.05G082200,Glyma.05G082400,Glyma.05G092800,Glyma.05G096800,Glyma.05G098200,Glyma.05G104000,Glyma.05G105800,Glyma.05G112200,Glyma.05G124000,Glyma.05G126600,Glyma.05G133700,Glyma.05G139500,Glyma.05G141200,Glyma.05G141300,Glyma.05G149200,Glyma.05G149800,Glyma.05G151000,Glyma.05G152300,Glyma.05G162100,Glyma.05G166700,Glyma.05G168600,Glyma.05G174000,Glyma.05G182500,Glyma.05G184500,Glyma.05G186700,Glyma.05G190000,Glyma.05G194101,Glyma.05G195500,Glyma.05G196800,Glyma.05G196900,Glyma.05G197000,Glyma.05G202900,Glyma.05G211900,Glyma.05G215900,Glyma.05G220600,Glyma.05G225800,Glyma.05G237200,Glyma.05G240200,Glyma.05G241600,Glyma.06G002000,Glyma.06G016000,Glyma.06G017500,Glyma.06G017600,Glyma.06G023900,Glyma.06G036400,Glyma.06G037900,Glyma.06G054500,Glyma.06G056400,Glyma.06G058000,Glyma.06G058400,Glyma.06G059700,Glyma.06G061600,Glyma.06G061900,Glyma.06G062000,Glyma.06G062100,Glyma.06G065000,Glyma.06G069400,Glyma.06G069700,Glyma.06G075100,Glyma.06G077400,Glyma.06G083900,Glyma.06G103200,Glyma.06G107300,Glyma.06G112500,Glyma.06G117200,Glyma.06G123800,Glyma.06G124400,Glyma.06G125600,Glyma.06G128100,Glyma.06G137000,Glyma.06G141400,Glyma.06G146200,Glyma.06G147600,Glyma.06G148400,Glyma.06G151400,Glyma.06G156000,Glyma.06G156300,Glyma.06G163700,Glyma.06G163800,Glyma.06G175400,Glyma.06G187300,Glyma.06G189100,Glyma.06G190800,Glyma.06G192000,Glyma.06G200300,Glyma.06G201100,Glyma.06G210900,Glyma.06G236400,Glyma.06G240300,Glyma.06G243500,Glyma.06G254900,Glyma.06G256000,Glyma.06G260100,Glyma.06G261400,Glyma.06G261500,Glyma.06G263500,Glyma.06G263900,Glyma.06G264100,Glyma.06G265000,Glyma.06G265400,Glyma.06G267300,Glyma.06G267400,Glyma.06G268467,Glyma.06G268533,Glyma.06G268600,Glyma.06G268700,Glyma.06G271200,Glyma.06G285500,Glyma.06G285800,Glyma.06G286800,Glyma.06G290000,Glyma.06G291900,Glyma.06G295000,Glyma.06G295100,Glyma.06G310000,Glyma.06G318566,Glyma.06G318632,Glyma.07G000500,Glyma.07G003200,Glyma.07G015300,Glyma.07G023300,Glyma.07G028600,Glyma.07G039700,Glyma.07G048100,Glyma.07G048600,Glyma.07G057200,Glyma.07G057400,Glyma.07G067900,Glyma.07G073800,Glyma.07G073900,Glyma.07G074100,Glyma.07G074400,Glyma.07G076000,Glyma.07G076100,Glyma.07G076200,Glyma.07G090000,Glyma.07G093900,Glyma.07G096900,Glyma.07G097000,Glyma.07G102400,Glyma.07G103700,Glyma.07G103800,Glyma.07G103900,Glyma.07G110200,Glyma.07G117400,Glyma.07G120900,Glyma.07G129000,Glyma.07G132400,Glyma.07G133200,Glyma.07G166700,Glyma.07G171400,Glyma.07G173700,Glyma.07G178600,Glyma.07G183900,Glyma.07G189300,Glyma.07G189800,Glyma.07G193000,Glyma.07G198000,Glyma.07G205500,Glyma.07G207700,Glyma.07G207902,Glyma.07G212400,Glyma.07G220000,Glyma.07G223100,Glyma.07G226567,Glyma.07G226633,Glyma.07G228000,Glyma.07G231800,Glyma.07G234300,Glyma.07G235900,Glyma.07G238000,Glyma.07G243500,Glyma.07G243600,Glyma.07G243651,Glyma.07G243900,Glyma.07G250900,Glyma.07G259000,Glyma.07G266000,Glyma.07G266700,Glyma.08G002100,Glyma.08G003100,Glyma.08G003700,Glyma.08G004400,Glyma.08G010300,Glyma.08G018300,Glyma.08G019900,Glyma.08G021900,Glyma.08G027100,Glyma.08G042900,Glyma.08G043100,Glyma.08G044400,Glyma.08G049000,Glyma.08G055900,Glyma.08G059500,Glyma.08G062700,Glyma.08G062800,Glyma.08G062900,Glyma.08G065800,Glyma.08G065900,Glyma.08G066200,Glyma.08G078900,Glyma.08G079100,Glyma.08G079200,Glyma.08G083300,Glyma.08G093100,Glyma.08G094800,Glyma.08G096500,Glyma.08G096700,Glyma.08G096800,Glyma.08G105800,Glyma.08G113900,Glyma.08G119700,Glyma.08G123500,Glyma.08G127200,Glyma.08G131200,Glyma.08G135200,Glyma.08G140100,Glyma.08G142400,Glyma.08G145300,Glyma.08G147600,Glyma.08G164200,Glyma.08G166100,Glyma.08G170400,Glyma.08G175800,Glyma.08G216200,Glyma.08G218600,Glyma.08G223400,Glyma.08G226600,Glyma.08G230500,Glyma.08G233500,Glyma.08G234200,Glyma.08G241600,Glyma.08G247932,Glyma.08G248900,Glyma.08G249200,Glyma.08G255300,Glyma.08G256600,Glyma.08G268000,Glyma.08G283300,Glyma.08G290200,Glyma.08G297900,Glyma.08G303700,Glyma.08G306800,Glyma.08G307300,Glyma.08G323200,Glyma.08G323800,Glyma.08G323850,Glyma.08G340200,Glyma.08G340900,Glyma.08G345500,Glyma.08G346800,Glyma.08G349500,Glyma.08G352300,Glyma.09G003100,Glyma.09G016300,Glyma.09G019900,Glyma.09G022200,Glyma.09G022300,Glyma.09G025300,Glyma.09G037100,Glyma.09G040400,Glyma.09G040600,Glyma.09G042400,Glyma.09G047200,Glyma.09G051100,Glyma.09G056400,Glyma.09G061900,Glyma.09G069900,Glyma.09G071600,Glyma.09G075500,Glyma.09G094000,Glyma.09G102400,Glyma.09G109800,Glyma.09G121700,Glyma.09G138100,Glyma.09G140700,Glyma.09G151400,Glyma.09G161400,Glyma.09G173000,Glyma.09G174200,Glyma.09G181000,Glyma.09G182400,Glyma.09G187200,Glyma.09G190100,Glyma.09G197000,Glyma.09G197200,Glyma.09G197400,Glyma.09G198700,Glyma.09G199900,Glyma.09G205500,Glyma.09G210600,Glyma.09G216100,Glyma.09G225500,Glyma.09G229300,Glyma.09G234800,Glyma.09G242600,Glyma.09G269400,Glyma.09G269500,Glyma.09G269600,Glyma.09G274000,Glyma.09G275100,Glyma.10G005300,Glyma.10G005400,Glyma.10G007000,Glyma.10G008400,Glyma.10G018800,Glyma.10G029400,Glyma.10G035800,Glyma.10G036700,Glyma.10G046000,Glyma.10G050800,Glyma.10G063000,Glyma.10G079400,Glyma.10G079700,Glyma.10G080000,Glyma.10G081900,Glyma.10G082500,Glyma.10G107700,Glyma.10G109200,Glyma.10G144100,Glyma.10G156500,Glyma.10G180600,Glyma.10G182900,Glyma.10G184400,Glyma.10G186800,Glyma.10G209500,Glyma.10G210400,Glyma.10G216400,Glyma.10G218100,Glyma.10G222600,Glyma.10G242800,Glyma.10G250800,Glyma.10G252900,Glyma.10G253000,Glyma.10G253100,Glyma.10G253200,Glyma.10G253400,Glyma.10G253900,Glyma.10G262600,Glyma.10G270100,Glyma.10G270300,Glyma.10G282200,Glyma.10G284100,Glyma.11G002600,Glyma.11G010700,Glyma.11G021200,Glyma.11G025600,Glyma.11G036400,Glyma.11G036500,Glyma.11G037100,Glyma.11G039300,Glyma.11G040600,Glyma.11G049800,Glyma.11G051067,Glyma.11G051133,Glyma.11G059551,Glyma.11G063200,Glyma.11G072800,Glyma.11G077300,Glyma.11G077700,Glyma.11G077800,Glyma.11G085400,Glyma.11G087100,Glyma.11G087200,Glyma.11G087500,Glyma.11G106100,Glyma.11G117400,Glyma.11G122500,Glyma.11G122700,Glyma.11G124500,Glyma.11G126100,Glyma.11G139200,Glyma.11G139300,Glyma.11G144600,Glyma.11G150452,Glyma.11G152400,Glyma.11G154005,Glyma.11G155050,Glyma.11G156500,Glyma.11G157000,Glyma.11G164700,Glyma.11G168428,Glyma.11G178046,Glyma.11G179900,Glyma.11G180500,Glyma.11G183200,Glyma.11G198300,Glyma.11G199300,Glyma.11G216000,Glyma.11G216200,Glyma.11G218900,Glyma.11G219800,Glyma.11G223700,Glyma.11G227300,Glyma.11G228100,Glyma.11G243900,Glyma.11G246900,Glyma.11G251100,Glyma.11G252700,Glyma.11G254900,Glyma.12G007400,Glyma.12G017100,Glyma.12G031200,Glyma.12G033400,Glyma.12G039400,Glyma.12G047400,Glyma.12G049100,Glyma.12G057900,Glyma.12G062900,Glyma.12G070600,Glyma.12G071300,Glyma.12G073000,Glyma.12G075200,Glyma.12G082100,Glyma.12G093100,Glyma.12G095100,Glyma.12G113800,Glyma.12G114300,Glyma.12G117000,Glyma.12G119300,Glyma.12G132200,Glyma.12G132400,Glyma.12G146700,Glyma.12G162700,Glyma.12G163080,Glyma.12G163089,Glyma.12G170900,Glyma.12G173200,Glyma.12G176500,Glyma.12G185200,Glyma.12G187400,Glyma.12G187600,Glyma.12G188300,Glyma.12G188900,Glyma.12G189000,Glyma.12G191400,Glyma.12G199600,Glyma.12G200100,Glyma.12G204400,Glyma.12G205200,Glyma.12G211800,Glyma.12G212500,Glyma.12G214100,Glyma.12G219000,Glyma.12G223100,Glyma.12G233100,Glyma.12G236100,Glyma.12G237000,Glyma.12G238200,Glyma.13G028100,Glyma.13G047300,Glyma.13G050200,Glyma.13G053600,Glyma.13G053800,Glyma.13G054200,Glyma.13G054300,Glyma.13G054400,Glyma.13G060300,Glyma.13G069800,Glyma.13G070900,Glyma.13G071900,Glyma.13G073900,Glyma.13G085100,Glyma.13G091000,Glyma.13G093100,Glyma.13G094100,Glyma.13G094200,Glyma.13G102000,Glyma.13G102200,Glyma.13G110700,Glyma.13G112000,Glyma.13G116100,Glyma.13G122200,Glyma.13G123100,Glyma.13G126000,Glyma.13G134100,Glyma.13G155800,Glyma.13G156500,Glyma.13G159400,Glyma.13G167002,Glyma.13G178500,Glyma.13G188800,Glyma.13G188900,Glyma.13G189500,Glyma.13G193100,Glyma.13G194500,Glyma.13G195200,Glyma.13G196200,Glyma.13G196500,Glyma.13G196900,Glyma.13G199400,Glyma.13G202500,Glyma.13G215600,Glyma.13G216100,Glyma.13G223400,Glyma.13G223900,Glyma.13G225900,Glyma.13G233900,Glyma.13G234400,Glyma.13G234600,Glyma.13G236500,Glyma.13G236600,Glyma.13G238300,Glyma.13G251500,Glyma.13G253600,Glyma.13G262400,Glyma.13G265700,Glyma.13G266000,Glyma.13G266100,Glyma.13G267700,Glyma.13G269100,Glyma.13G275500,Glyma.13G276100,Glyma.13G279700,Glyma.13G296900,Glyma.13G302166,Glyma.13G302400,Glyma.13G312700,Glyma.13G312800,Glyma.13G314100,Glyma.13G316200,Glyma.13G324000,Glyma.13G326400,Glyma.13G330200,Glyma.13G331800,Glyma.13G346700,Glyma.13G358900,Glyma.13G369800,Glyma.13G370100,Glyma.14G005800,Glyma.14G007000,Glyma.14G008700,Glyma.14G016300,Glyma.14G020000,Glyma.14G020100,Glyma.14G024400,Glyma.14G024500,Glyma.14G025200,Glyma.14G026700,Glyma.14G028400,Glyma.14G031000,Glyma.14G035600,Glyma.14G040000,Glyma.14G041100,Glyma.14G041700,Glyma.14G043100,Glyma.14G050400,Glyma.14G061200,Glyma.14G068700,Glyma.14G071700,Glyma.14G072200,Glyma.14G078600,Glyma.14G079500,Glyma.14G080100,Glyma.14G081300,Glyma.14G083900,Glyma.14G098600,Glyma.14G101500,Glyma.14G106200,Glyma.14G116000,Glyma.14G127800,Glyma.14G130300,Glyma.14G131300,Glyma.14G135400,Glyma.14G150100,Glyma.14G167000,Glyma.14G174200,Glyma.14G178600,Glyma.14G185800,Glyma.14G186000,Glyma.14G189100,Glyma.14G194900,Glyma.14G195200,Glyma.14G199600,Glyma.14G205600,Glyma.14G214300,Glyma.15G003300,Glyma.15G015100,Glyma.15G019200,Glyma.15G019800,Glyma.15G024800,Glyma.15G034500,Glyma.15G043800,Glyma.15G048600,Glyma.15G062300,Glyma.15G062400,Glyma.15G062500,Glyma.15G062700,Glyma.15G079100,Glyma.15G084800,Glyma.15G086200,Glyma.15G088100,Glyma.15G088500,Glyma.15G089100,Glyma.15G093700,Glyma.15G097300,Glyma.15G108900,Glyma.15G122100,Glyma.15G128500,Glyma.15G139000,Glyma.15G145600,Glyma.15G145700,Glyma.15G145900,Glyma.15G146600,Glyma.15G152200,Glyma.15G154700,Glyma.15G160900,Glyma.15G168200,Glyma.15G168500,Glyma.15G172600,Glyma.15G177900,Glyma.15G179600,Glyma.15G192000,Glyma.15G200600,Glyma.15G218900,Glyma.15G219100,Glyma.15G219300,Glyma.15G219400,Glyma.15G226800,Glyma.15G227000,Glyma.15G233600,Glyma.15G234300,Glyma.15G235900,Glyma.15G243000,Glyma.15G246100,Glyma.15G250200,Glyma.15G250800,Glyma.15G256500,Glyma.15G274200,Glyma.15G274300,Glyma.16G007900,Glyma.16G016400,Glyma.16G016600,Glyma.16G017900,Glyma.16G026200,Glyma.16G031900,Glyma.16G033900,Glyma.16G043100,Glyma.16G047600,Glyma.16G052600,Glyma.16G058100,Glyma.16G079200,Glyma.16G084700,Glyma.16G086500,Glyma.16G086700,Glyma.16G087100,Glyma.16G090700,Glyma.16G111700,Glyma.16G111800,Glyma.16G117400,Glyma.16G117500,Glyma.16G117700,Glyma.16G127900,Glyma.16G133600,Glyma.16G135200,Glyma.16G136200,Glyma.16G136600,Glyma.16G137000,Glyma.16G137200,Glyma.16G145100,Glyma.16G145200,Glyma.16G145600,Glyma.16G147500,Glyma.16G152600,Glyma.16G159100,Glyma.16G159700,Glyma.16G164700,Glyma.16G168400,Glyma.16G194600,Glyma.16G202200,Glyma.16G210600,Glyma.16G210800,Glyma.16G211400,Glyma.16G212300,Glyma.16G213700,Glyma.16G213800,Glyma.16G213900,Glyma.16G214000,Glyma.16G214100,Glyma.16G214200,Glyma.16G214300,Glyma.16G214500,Glyma.16G214557,Glyma.16G214585,Glyma.16G214669,Glyma.16G214800,Glyma.16G214900,Glyma.16G215000,Glyma.16G215100,Glyma.16G217300,Glyma.16G219800,Glyma.17G015200,Glyma.17G023400,Glyma.17G030000,Glyma.17G030200,Glyma.17G030300,Glyma.17G030400,Glyma.17G035400,Glyma.17G037500,Glyma.17G039800,Glyma.17G043700,Glyma.17G047700,Glyma.17G048900,Glyma.17G052400,Glyma.17G056900,Glyma.17G057100,Glyma.17G066000,Glyma.17G067400,Glyma.17G080700,Glyma.17G081700,Glyma.17G085000,Glyma.17G090500,Glyma.17G091500,Glyma.17G097900,Glyma.17G101800,Glyma.17G102900,Glyma.17G104200,Glyma.17G111100,Glyma.17G112100,Glyma.17G120767,Glyma.17G140200,Glyma.17G145300,Glyma.17G145400,Glyma.17G149900,Glyma.17G150900,Glyma.17G151800,Glyma.17G154800,Glyma.17G163500,Glyma.17G165200,Glyma.17G179200,Glyma.17G179400,Glyma.17G179500,Glyma.17G180100,Glyma.17G180300,Glyma.17G197500,Glyma.17G202500,Glyma.17G202900,Glyma.17G206300,Glyma.17G217000,Glyma.17G218500,Glyma.17G219200,Glyma.17G221100,Glyma.17G222300,Glyma.17G222500,Glyma.17G223600,Glyma.17G224500,Glyma.17G224551,Glyma.17G226100,Glyma.17G237900,Glyma.17G243900,Glyma.17G244000,Glyma.17G244200,Glyma.17G245200,Glyma.17G245500,Glyma.17G246500,Glyma.17G254700,Glyma.17G258500,Glyma.18G002200,Glyma.18G003700,Glyma.18G004200,Glyma.18G005800,Glyma.18G010400,Glyma.18G013200,Glyma.18G028233,Glyma.18G029300,Glyma.18G030200,Glyma.18G034400,Glyma.18G036200,Glyma.18G036450,Glyma.18G038500,Glyma.18G040600,Glyma.18G049600,Glyma.18G051500,Glyma.18G057900,Glyma.18G061200,Glyma.18G078000,Glyma.18G082200,Glyma.18G083900,Glyma.18G091600,Glyma.18G100500,Glyma.18G107300,Glyma.18G111100,Glyma.18G111200,Glyma.18G123800,Glyma.18G125800,Glyma.18G127900,Glyma.18G151400,Glyma.18G158200,Glyma.18G166800,Glyma.18G181300,Glyma.18G181500,Glyma.18G213200,Glyma.18G214000,Glyma.18G214700,Glyma.18G219200,Glyma.18G219700,Glyma.18G220600,Glyma.18G225300,Glyma.18G237900,Glyma.18G238200,Glyma.18G255300,Glyma.18G256500,Glyma.18G262500,Glyma.18G263400,Glyma.18G263900,Glyma.18G269500,Glyma.18G270600,Glyma.18G270900,Glyma.18G271100,Glyma.18G272500,Glyma.18G273200,Glyma.18G278900,Glyma.18G280900,Glyma.18G281800,Glyma.18G287000,Glyma.18G287100,Glyma.18G291500,Glyma.18G301700,Glyma.19G004700,Glyma.19G006900,Glyma.19G011700,Glyma.19G013200,Glyma.19G017300,Glyma.19G039100,Glyma.19G054700,Glyma.19G054900,Glyma.19G085600,Glyma.19G096900,Glyma.19G132800,Glyma.19G134100,Glyma.19G134300,Glyma.19G134800,Glyma.19G135600,Glyma.19G135800,Glyma.19G136400,Glyma.19G136900,Glyma.19G137200,Glyma.19G139700,Glyma.19G144400,Glyma.19G146400,Glyma.19G146800,Glyma.19G163500,Glyma.19G171700,Glyma.19G175200,Glyma.19G183000,Glyma.19G188100,Glyma.19G190800,Glyma.19G192400,Glyma.19G197600,Glyma.19G198600,Glyma.19G198700,Glyma.19G198800,Glyma.19G198900,Glyma.19G199300,Glyma.19G200200,Glyma.19G210900,Glyma.19G212000,Glyma.19G227700,Glyma.19G235200,Glyma.19G236800,Glyma.19G239500,Glyma.19G245400,Glyma.19G247500,Glyma.19G254000,Glyma.19G260500,Glyma.20G002200,Glyma.20G009300,Glyma.20G009600,Glyma.20G018200,Glyma.20G027200,Glyma.20G028000,Glyma.20G040700,Glyma.20G048300,Glyma.20G048800,Glyma.20G050550,Glyma.20G050601,Glyma.20G050700,Glyma.20G052500,Glyma.20G057500,Glyma.20G061300,Glyma.20G077900,Glyma.20G105500,Glyma.20G107200,Glyma.20G130800,Glyma.20G137400,Glyma.20G137500,Glyma.20G137900,Glyma.20G138000,Glyma.20G138800,Glyma.20G139300,Glyma.20G139400,Glyma.20G139500,Glyma.20G139600,Glyma.20G139700,Glyma.20G139802,Glyma.20G139900,Glyma.20G140100,Glyma.20G140200,Glyma.20G140400,Glyma.20G140700,Glyma.20G142900,Glyma.20G151300,Glyma.20G151400,Glyma.20G159300,Glyma.20G163200,Glyma.20G169000,Glyma.20G173700,Glyma.20G175500,Glyma.20G178800,Glyma.20G181100,Glyma.20G196400,Glyma.20G203700,Glyma.20G207100,Glyma.20G209900,Glyma.20G222000,Glyma.20G231900,Glyma.20G246600,Glyma.20G246900,Glyma.20G249600,Glyma.U027000,Glyma.U031205,Glyma.U031408,Glyma.U031502,Glyma.U031805,Glyma.U032108,Glyma.U033205,Glyma.U035800
GO:0009507	chloroplast	cellular_component	1814/12781	4087/34701	1.20506313401382	0	0	1814	Glyma.01G001100,Glyma.01G002700,Glyma.01G006100,Glyma.01G008100,Glyma.01G009900,Glyma.01G010200,Glyma.01G012400,Glyma.01G014200,Glyma.01G019000,Glyma.01G019100,Glyma.01G023200,Glyma.01G024600,Glyma.01G024800,Glyma.01G026700,Glyma.01G028200,Glyma.01G030500,Glyma.01G032500,Glyma.01G050900,Glyma.01G054500,Glyma.01G059100,Glyma.01G069500,Glyma.01G076100,Glyma.01G079100,Glyma.01G081300,Glyma.01G081900,Glyma.01G084700,Glyma.01G087900,Glyma.01G089300,Glyma.01G102600,Glyma.01G104100,Glyma.01G110400,Glyma.01G113000,Glyma.01G114800,Glyma.01G115900,Glyma.01G120400,Glyma.01G121700,Glyma.01G129000,Glyma.01G129100,Glyma.01G134600,Glyma.01G139600,Glyma.01G139700,Glyma.01G147400,Glyma.01G148800,Glyma.01G154900,Glyma.01G161400,Glyma.01G161500,Glyma.01G161800,Glyma.01G164300,Glyma.01G166000,Glyma.01G180800,Glyma.01G188500,Glyma.01G191600,Glyma.01G192200,Glyma.01G196300,Glyma.01G196400,Glyma.01G200200,Glyma.01G201000,Glyma.01G203400,Glyma.01G205400,Glyma.01G205900,Glyma.01G208100,Glyma.01G213400,Glyma.01G214300,Glyma.01G214600,Glyma.01G220600,Glyma.01G223500,Glyma.01G226502,Glyma.01G226700,Glyma.01G229200,Glyma.01G233300,Glyma.01G233600,Glyma.01G238000,Glyma.01G241500,Glyma.02G000600,Glyma.02G002000,Glyma.02G007700,Glyma.02G021400,Glyma.02G024800,Glyma.02G026400,Glyma.02G037000,Glyma.02G038100,Glyma.02G041900,Glyma.02G047600,Glyma.02G047800,Glyma.02G054800,Glyma.02G061100,Glyma.02G064700,Glyma.02G066100,Glyma.02G066600,Glyma.02G073000,Glyma.02G075200,Glyma.02G078100,Glyma.02G079400,Glyma.02G080800,Glyma.02G087700,Glyma.02G088200,Glyma.02G089100,Glyma.02G094900,Glyma.02G095500,Glyma.02G096800,Glyma.02G100000,Glyma.02G101100,Glyma.02G104200,Glyma.02G108900,Glyma.02G115100,Glyma.02G126300,Glyma.02G126500,Glyma.02G129800,Glyma.02G136700,Glyma.02G141700,Glyma.02G141800,Glyma.02G147000,Glyma.02G147300,Glyma.02G148600,Glyma.02G152400,Glyma.02G154600,Glyma.02G160400,Glyma.02G160500,Glyma.02G161200,Glyma.02G164116,Glyma.02G168000,Glyma.02G170500,Glyma.02G184800,Glyma.02G186100,Glyma.02G188200,Glyma.02G197800,Glyma.02G198400,Glyma.02G205700,Glyma.02G205800,Glyma.02G206700,Glyma.02G208400,Glyma.02G209000,Glyma.02G213700,Glyma.02G218300,Glyma.02G218700,Glyma.02G219267,Glyma.02G223400,Glyma.02G225300,Glyma.02G230800,Glyma.02G231100,Glyma.02G234500,Glyma.02G238100,Glyma.02G240200,Glyma.02G249600,Glyma.02G251400,Glyma.02G256000,Glyma.02G262500,Glyma.02G279000,Glyma.02G282500,Glyma.02G284667,Glyma.02G293500,Glyma.02G294900,Glyma.02G297900,Glyma.02G301700,Glyma.02G305400,Glyma.02G305600,Glyma.02G309500,Glyma.03G002200,Glyma.03G008400,Glyma.03G014000,Glyma.03G014600,Glyma.03G015000,Glyma.03G017600,Glyma.03G026700,Glyma.03G027400,Glyma.03G027500,Glyma.03G040900,Glyma.03G041000,Glyma.03G050100,Glyma.03G050400,Glyma.03G059200,Glyma.03G060300,Glyma.03G063200,Glyma.03G066700,Glyma.03G066800,Glyma.03G070600,Glyma.03G076100,Glyma.03G078300,Glyma.03G085900,Glyma.03G092500,Glyma.03G092700,Glyma.03G110100,Glyma.03G110500,Glyma.03G110600,Glyma.03G114600,Glyma.03G119500,Glyma.03G120300,Glyma.03G123100,Glyma.03G126100,Glyma.03G127800,Glyma.03G128300,Glyma.03G128900,Glyma.03G129700,Glyma.03G131100,Glyma.03G133200,Glyma.03G134200,Glyma.03G135000,Glyma.03G137000,Glyma.03G141600,Glyma.03G142800,Glyma.03G146000,Glyma.03G146900,Glyma.03G148000,Glyma.03G149200,Glyma.03G151200,Glyma.03G151800,Glyma.03G153902,Glyma.03G154400,Glyma.03G154700,Glyma.03G158000,Glyma.03G159000,Glyma.03G159100,Glyma.03G162500,Glyma.03G173800,Glyma.03G176800,Glyma.03G178100,Glyma.03G183400,Glyma.03G196900,Glyma.03G198500,Glyma.03G201000,Glyma.03G201100,Glyma.03G201200,Glyma.03G201302,Glyma.03G201500,Glyma.03G201550,Glyma.03G202100,Glyma.03G212300,Glyma.03G212700,Glyma.03G212900,Glyma.03G215300,Glyma.03G217100,Glyma.03G219400,Glyma.03G220202,Glyma.03G226600,Glyma.03G227900,Glyma.03G229400,Glyma.03G229600,Glyma.03G230000,Glyma.03G230300,Glyma.03G231500,Glyma.03G233000,Glyma.03G237100,Glyma.03G238800,Glyma.03G242400,Glyma.03G242600,Glyma.03G243700,Glyma.03G245300,Glyma.03G253500,Glyma.03G256700,Glyma.03G261500,Glyma.03G262300,Glyma.03G264300,Glyma.04G001600,Glyma.04G002000,Glyma.04G002300,Glyma.04G002600,Glyma.04G002900,Glyma.04G008300,Glyma.04G009400,Glyma.04G011900,Glyma.04G014500,Glyma.04G015400,Glyma.04G015900,Glyma.04G017700,Glyma.04G020300,Glyma.04G026000,Glyma.04G030300,Glyma.04G035000,Glyma.04G035900,Glyma.04G036000,Glyma.04G038900,Glyma.04G041500,Glyma.04G041900,Glyma.04G045000,Glyma.04G050400,Glyma.04G055400,Glyma.04G056000,Glyma.04G059800,Glyma.04G060500,Glyma.04G062200,Glyma.04G066000,Glyma.04G072300,Glyma.04G073800,Glyma.04G082500,Glyma.04G083100,Glyma.04G084100,Glyma.04G092700,Glyma.04G098900,Glyma.04G100900,Glyma.04G103100,Glyma.04G112800,Glyma.04G121700,Glyma.04G128800,Glyma.04G132400,Glyma.04G140400,Glyma.04G142800,Glyma.04G144300,Glyma.04G151600,Glyma.04G155800,Glyma.04G157000,Glyma.04G158100,Glyma.04G164400,Glyma.04G167400,Glyma.04G167500,Glyma.04G167900,Glyma.04G176600,Glyma.04G184300,Glyma.04G184900,Glyma.04G186300,Glyma.04G188700,Glyma.04G191700,Glyma.04G191800,Glyma.04G203300,Glyma.04G208300,Glyma.04G209900,Glyma.04G214600,Glyma.04G215800,Glyma.04G215900,Glyma.04G216000,Glyma.04G219200,Glyma.04G219500,Glyma.04G220200,Glyma.04G220900,Glyma.04G228400,Glyma.04G231451,Glyma.04G231600,Glyma.04G231800,Glyma.04G232400,Glyma.04G233500,Glyma.04G233700,Glyma.04G233900,Glyma.04G235800,Glyma.04G237500,Glyma.04G238300,Glyma.04G241000,Glyma.04G242000,Glyma.04G245200,Glyma.04G249400,Glyma.04G249700,Glyma.05G000300,Glyma.05G001100,Glyma.05G002800,Glyma.05G004900,Glyma.05G005300,Glyma.05G007100,Glyma.05G007200,Glyma.05G007600,Glyma.05G011700,Glyma.05G012300,Glyma.05G016000,Glyma.05G022200,Glyma.05G022900,Glyma.05G023100,Glyma.05G025300,Glyma.05G026200,Glyma.05G029700,Glyma.05G031600,Glyma.05G033500,Glyma.05G037500,Glyma.05G040100,Glyma.05G043200,Glyma.05G044800,Glyma.05G045000,Glyma.05G045200,Glyma.05G046900,Glyma.05G048000,Glyma.05G051300,Glyma.05G055000,Glyma.05G064200,Glyma.05G066100,Glyma.05G066600,Glyma.05G068000,Glyma.05G069000,Glyma.05G070500,Glyma.05G075600,Glyma.05G076800,Glyma.05G077034,Glyma.05G077200,Glyma.05G096800,Glyma.05G100400,Glyma.05G104600,Glyma.05G105867,Glyma.05G113300,Glyma.05G119000,Glyma.05G120400,Glyma.05G128000,Glyma.05G129100,Glyma.05G129900,Glyma.05G132000,Glyma.05G135200,Glyma.05G139800,Glyma.05G140900,Glyma.05G141300,Glyma.05G142300,Glyma.05G146300,Glyma.05G150600,Glyma.05G156300,Glyma.05G159700,Glyma.05G165100,Glyma.05G166800,Glyma.05G168400,Glyma.05G172300,Glyma.05G175500,Glyma.05G177000,Glyma.05G178000,Glyma.05G179300,Glyma.05G183100,Glyma.05G184700,Glyma.05G185200,Glyma.05G188200,Glyma.05G188500,Glyma.05G188800,Glyma.05G192600,Glyma.05G197600,Glyma.05G200500,Glyma.05G201300,Glyma.05G207600,Glyma.05G207700,Glyma.05G214000,Glyma.05G215100,Glyma.05G215900,Glyma.05G216700,Glyma.05G218600,Glyma.05G218800,Glyma.05G224000,Glyma.05G228500,Glyma.05G233000,Glyma.05G236400,Glyma.05G245200,Glyma.05G247700,Glyma.06G001100,Glyma.06G001600,Glyma.06G001800,Glyma.06G002900,Glyma.06G007300,Glyma.06G009800,Glyma.06G011700,Glyma.06G014500,Glyma.06G015300,Glyma.06G015900,Glyma.06G020400,Glyma.06G030400,Glyma.06G035900,Glyma.06G036100,Glyma.06G039700,Glyma.06G039900,Glyma.06G040300,Glyma.06G049700,Glyma.06G050100,Glyma.06G052000,Glyma.06G056200,Glyma.06G056300,Glyma.06G060200,Glyma.06G061000,Glyma.06G067400,Glyma.06G073600,Glyma.06G074900,Glyma.06G084100,Glyma.06G085800,Glyma.06G088000,Glyma.06G089700,Glyma.06G094500,Glyma.06G095451,Glyma.06G096100,Glyma.06G100600,Glyma.06G101700,Glyma.06G102600,Glyma.06G109300,Glyma.06G113100,Glyma.06G113200,Glyma.06G114400,Glyma.06G116300,Glyma.06G118000,Glyma.06G119500,Glyma.06G121400,Glyma.06G122400,Glyma.06G125600,Glyma.06G126000,Glyma.06G128900,Glyma.06G130900,Glyma.06G131300,Glyma.06G131900,Glyma.06G132600,Glyma.06G133300,Glyma.06G133700,Glyma.06G134900,Glyma.06G136500,Glyma.06G145700,Glyma.06G146400,Glyma.06G150100,Glyma.06G150300,Glyma.06G151500,Glyma.06G153400,Glyma.06G159400,Glyma.06G161900,Glyma.06G162200,Glyma.06G174200,Glyma.06G175400,Glyma.06G175800,Glyma.06G176900,Glyma.06G179800,Glyma.06G182700,Glyma.06G183900,Glyma.06G194900,Glyma.06G195100,Glyma.06G195200,Glyma.06G200100,Glyma.06G202200,Glyma.06G211300,Glyma.06G218300,Glyma.06G220766,Glyma.06G222100,Glyma.06G223700,Glyma.06G224200,Glyma.06G232100,Glyma.06G236200,Glyma.06G238700,Glyma.06G239900,Glyma.06G245200,Glyma.06G247100,Glyma.06G249300,Glyma.06G254100,Glyma.06G260800,Glyma.06G269700,Glyma.06G290300,Glyma.06G291000,Glyma.06G299100,Glyma.06G305000,Glyma.06G306700,Glyma.06G309000,Glyma.06G314900,Glyma.06G321900,Glyma.06G324600,Glyma.06G325402,Glyma.06G325566,Glyma.07G000500,Glyma.07G002100,Glyma.07G003200,Glyma.07G013800,Glyma.07G018000,Glyma.07G018200,Glyma.07G019000,Glyma.07G019300,Glyma.07G019400,Glyma.07G019700,Glyma.07G020000,Glyma.07G021800,Glyma.07G022602,Glyma.07G022700,Glyma.07G023000,Glyma.07G030000,Glyma.07G033100,Glyma.07G033300,Glyma.07G035600,Glyma.07G039900,Glyma.07G041700,Glyma.07G047600,Glyma.07G049000,Glyma.07G049900,Glyma.07G057200,Glyma.07G057400,Glyma.07G060700,Glyma.07G066500,Glyma.07G069600,Glyma.07G073700,Glyma.07G075100,Glyma.07G075900,Glyma.07G076000,Glyma.07G078900,Glyma.07G084100,Glyma.07G085200,Glyma.07G085700,Glyma.07G089200,Glyma.07G092300,Glyma.07G103700,Glyma.07G103800,Glyma.07G103900,Glyma.07G106300,Glyma.07G112000,Glyma.07G114900,Glyma.07G124000,Glyma.07G125400,Glyma.07G127400,Glyma.07G132100,Glyma.07G133200,Glyma.07G135300,Glyma.07G140800,Glyma.07G142700,Glyma.07G144200,Glyma.07G144700,Glyma.07G152300,Glyma.07G155200,Glyma.07G156100,Glyma.07G158000,Glyma.07G158200,Glyma.07G163600,Glyma.07G166400,Glyma.07G177100,Glyma.07G181800,Glyma.07G182300,Glyma.07G184700,Glyma.07G184800,Glyma.07G198500,Glyma.07G198600,Glyma.07G201300,Glyma.07G205100,Glyma.07G206800,Glyma.07G207200,Glyma.07G213700,Glyma.07G215400,Glyma.07G216300,Glyma.07G221900,Glyma.07G228300,Glyma.07G232500,Glyma.07G240000,Glyma.07G252600,Glyma.07G253700,Glyma.07G256700,Glyma.07G258500,Glyma.07G259000,Glyma.07G261400,Glyma.07G261500,Glyma.07G263100,Glyma.08G002700,Glyma.08G003400,Glyma.08G005000,Glyma.08G006400,Glyma.08G007400,Glyma.08G007900,Glyma.08G015400,Glyma.08G017800,Glyma.08G020500,Glyma.08G021900,Glyma.08G024900,Glyma.08G030800,Glyma.08G031100,Glyma.08G033700,Glyma.08G035200,Glyma.08G035400,Glyma.08G037600,Glyma.08G043600,Glyma.08G043900,Glyma.08G052800,Glyma.08G054300,Glyma.08G056200,Glyma.08G064600,Glyma.08G064700,Glyma.08G067500,Glyma.08G070600,Glyma.08G074000,Glyma.08G082900,Glyma.08G083700,Glyma.08G084600,Glyma.08G086000,Glyma.08G086600,Glyma.08G089700,Glyma.08G090400,Glyma.08G096200,Glyma.08G096300,Glyma.08G096700,Glyma.08G096800,Glyma.08G098100,Glyma.08G100400,Glyma.08G103100,Glyma.08G109700,Glyma.08G124900,Glyma.08G126800,Glyma.08G134300,Glyma.08G134400,Glyma.08G135000,Glyma.08G137000,Glyma.08G138800,Glyma.08G139100,Glyma.08G140900,Glyma.08G141300,Glyma.08G141500,Glyma.08G142700,Glyma.08G143100,Glyma.08G146300,Glyma.08G146500,Glyma.08G151700,Glyma.08G152800,Glyma.08G154300,Glyma.08G160200,Glyma.08G160500,Glyma.08G160900,Glyma.08G163900,Glyma.08G165500,Glyma.08G167100,Glyma.08G173700,Glyma.08G174200,Glyma.08G175800,Glyma.08G177300,Glyma.08G179300,Glyma.08G180000,Glyma.08G185800,Glyma.08G188700,Glyma.08G199000,Glyma.08G199600,Glyma.08G201200,Glyma.08G203000,Glyma.08G203200,Glyma.08G203300,Glyma.08G204600,Glyma.08G204800,Glyma.08G209100,Glyma.08G210500,Glyma.08G213401,Glyma.08G218800,Glyma.08G219100,Glyma.08G219200,Glyma.08G222100,Glyma.08G222600,Glyma.08G223400,Glyma.08G224600,Glyma.08G226600,Glyma.08G238600,Glyma.08G244900,Glyma.08G247700,Glyma.08G254000,Glyma.08G254100,Glyma.08G254500,Glyma.08G256600,Glyma.08G262800,Glyma.08G265900,Glyma.08G267700,Glyma.08G272600,Glyma.08G274400,Glyma.08G274800,Glyma.08G277000,Glyma.08G277100,Glyma.08G279800,Glyma.08G282100,Glyma.08G283700,Glyma.08G286700,Glyma.08G286800,Glyma.08G288000,Glyma.08G294300,Glyma.08G302600,Glyma.08G304000,Glyma.08G304200,Glyma.08G306200,Glyma.08G306800,Glyma.08G312300,Glyma.08G312400,Glyma.08G312800,Glyma.08G314300,Glyma.08G316200,Glyma.08G317100,Glyma.08G327400,Glyma.08G327500,Glyma.08G333000,Glyma.08G335500,Glyma.08G343800,Glyma.08G345900,Glyma.08G346900,Glyma.08G352500,Glyma.09G000600,Glyma.09G004300,Glyma.09G004400,Glyma.09G015500,Glyma.09G017600,Glyma.09G024100,Glyma.09G024500,Glyma.09G028800,Glyma.09G031800,Glyma.09G047200,Glyma.09G056200,Glyma.09G056800,Glyma.09G061000,Glyma.09G065300,Glyma.09G066200,Glyma.09G071400,Glyma.09G079600,Glyma.09G086100,Glyma.09G087700,Glyma.09G089600,Glyma.09G093900,Glyma.09G095400,Glyma.09G096800,Glyma.09G101200,Glyma.09G103500,Glyma.09G111700,Glyma.09G114000,Glyma.09G126300,Glyma.09G132200,Glyma.09G135200,Glyma.09G135700,Glyma.09G135800,Glyma.09G138100,Glyma.09G138400,Glyma.09G140300,Glyma.09G147400,Glyma.09G152100,Glyma.09G154700,Glyma.09G164700,Glyma.09G168300,Glyma.09G168600,Glyma.09G172700,Glyma.09G187800,Glyma.09G191100,Glyma.09G191200,Glyma.09G192800,Glyma.09G193800,Glyma.09G200500,Glyma.09G202500,Glyma.09G205500,Glyma.09G210900,Glyma.09G212600,Glyma.09G218800,Glyma.09G223600,Glyma.09G225500,Glyma.09G226000,Glyma.09G227100,Glyma.09G227200,Glyma.09G232600,Glyma.09G233300,Glyma.09G235400,Glyma.09G237200,Glyma.09G246300,Glyma.09G247900,Glyma.09G248300,Glyma.09G249200,Glyma.09G249800,Glyma.09G250800,Glyma.09G251900,Glyma.09G252200,Glyma.09G252800,Glyma.09G255500,Glyma.09G261902,Glyma.09G271800,Glyma.09G272400,Glyma.09G279000,Glyma.09G283400,Glyma.10G000600,Glyma.10G000900,Glyma.10G001000,Glyma.10G001100,Glyma.10G002600,Glyma.10G003200,Glyma.10G006200,Glyma.10G007980,Glyma.10G008021,Glyma.10G011900,Glyma.10G012900,Glyma.10G019700,Glyma.10G021800,Glyma.10G026400,Glyma.10G026600,Glyma.10G028900,Glyma.10G030600,Glyma.10G032200,Glyma.10G039602,Glyma.10G040600,Glyma.10G042000,Glyma.10G042100,Glyma.10G049200,Glyma.10G056700,Glyma.10G058100,Glyma.10G059200,Glyma.10G059400,Glyma.10G059500,Glyma.10G062900,Glyma.10G063100,Glyma.10G063800,Glyma.10G064000,Glyma.10G070300,Glyma.10G073400,Glyma.10G074900,Glyma.10G079400,Glyma.10G082600,Glyma.10G086700,Glyma.10G089300,Glyma.10G089500,Glyma.10G089700,Glyma.10G097800,Glyma.10G103000,Glyma.10G105300,Glyma.10G107700,Glyma.10G111800,Glyma.10G112700,Glyma.10G117100,Glyma.10G123200,Glyma.10G124700,Glyma.10G127000,Glyma.10G128400,Glyma.10G134100,Glyma.10G136300,Glyma.10G137800,Glyma.10G139500,Glyma.10G153100,Glyma.10G157100,Glyma.10G160500,Glyma.10G162200,Glyma.10G166900,Glyma.10G177200,Glyma.10G182900,Glyma.10G183800,Glyma.10G188200,Glyma.10G191200,Glyma.10G192300,Glyma.10G193500,Glyma.10G197000,Glyma.10G197700,Glyma.10G200500,Glyma.10G202000,Glyma.10G206600,Glyma.10G211400,Glyma.10G211600,Glyma.10G215300,Glyma.10G216700,Glyma.10G219400,Glyma.10G233100,Glyma.10G234500,Glyma.10G238800,Glyma.10G239500,Glyma.10G241000,Glyma.10G243800,Glyma.10G247100,Glyma.10G249000,Glyma.10G251500,Glyma.10G261400,Glyma.10G262850,Glyma.10G263000,Glyma.10G264900,Glyma.10G267300,Glyma.10G267700,Glyma.10G268500,Glyma.10G270600,Glyma.10G273300,Glyma.10G274700,Glyma.10G277700,Glyma.10G278900,Glyma.10G279300,Glyma.10G280000,Glyma.10G281400,Glyma.10G282700,Glyma.10G290700,Glyma.10G293500,Glyma.10G293900,Glyma.10G294800,Glyma.10G295300,Glyma.10G295400,Glyma.10G298000,Glyma.11G003500,Glyma.11G008800,Glyma.11G009200,Glyma.11G010600,Glyma.11G012000,Glyma.11G016000,Glyma.11G019800,Glyma.11G020001,Glyma.11G021400,Glyma.11G023200,Glyma.11G027400,Glyma.11G028500,Glyma.11G030700,Glyma.11G034000,Glyma.11G034100,Glyma.11G036900,Glyma.11G037500,Glyma.11G045300,Glyma.11G047900,Glyma.11G049900,Glyma.11G060800,Glyma.11G061300,Glyma.11G071400,Glyma.11G077600,Glyma.11G080500,Glyma.11G081900,Glyma.11G082300,Glyma.11G084400,Glyma.11G093200,Glyma.11G093400,Glyma.11G094700,Glyma.11G097200,Glyma.11G099300,Glyma.11G100300,Glyma.11G100800,Glyma.11G102300,Glyma.11G106900,Glyma.11G107200,Glyma.11G110000,Glyma.11G111100,Glyma.11G111400,Glyma.11G112100,Glyma.11G116600,Glyma.11G117400,Glyma.11G117700,Glyma.11G120800,Glyma.11G120900,Glyma.11G121100,Glyma.11G124800,Glyma.11G124900,Glyma.11G126200,Glyma.11G127800,Glyma.11G130200,Glyma.11G131300,Glyma.11G135700,Glyma.11G135900,Glyma.11G136200,Glyma.11G137700,Glyma.11G140600,Glyma.11G151300,Glyma.11G152400,Glyma.11G156500,Glyma.11G160484,Glyma.11G161947,Glyma.11G164037,Glyma.11G165000,Glyma.11G167300,Glyma.11G169300,Glyma.11G175800,Glyma.11G177001,Glyma.11G177900,Glyma.11G178200,Glyma.11G181100,Glyma.11G188300,Glyma.11G188800,Glyma.11G189100,Glyma.11G192500,Glyma.11G192700,Glyma.11G196600,Glyma.11G197500,Glyma.11G198300,Glyma.11G201500,Glyma.11G201700,Glyma.11G202900,Glyma.11G204300,Glyma.11G218000,Glyma.11G221000,Glyma.11G222100,Glyma.11G226900,Glyma.11G232600,Glyma.11G233900,Glyma.11G235400,Glyma.11G238300,Glyma.11G239400,Glyma.11G242300,Glyma.11G245400,Glyma.11G246700,Glyma.11G248000,Glyma.11G253000,Glyma.11G254100,Glyma.12G001000,Glyma.12G003500,Glyma.12G009600,Glyma.12G009700,Glyma.12G010600,Glyma.12G013300,Glyma.12G014200,Glyma.12G014300,Glyma.12G016900,Glyma.12G020000,Glyma.12G021100,Glyma.12G025400,Glyma.12G026400,Glyma.12G026900,Glyma.12G030700,Glyma.12G032300,Glyma.12G033700,Glyma.12G036900,Glyma.12G037400,Glyma.12G042400,Glyma.12G043100,Glyma.12G045850,Glyma.12G046000,Glyma.12G046200,Glyma.12G049500,Glyma.12G051900,Glyma.12G052500,Glyma.12G054700,Glyma.12G055500,Glyma.12G055600,Glyma.12G058700,Glyma.12G059600,Glyma.12G059900,Glyma.12G061200,Glyma.12G064100,Glyma.12G067700,Glyma.12G081300,Glyma.12G081500,Glyma.12G082100,Glyma.12G085900,Glyma.12G086100,Glyma.12G087100,Glyma.12G089200,Glyma.12G092000,Glyma.12G095200,Glyma.12G096600,Glyma.12G098200,Glyma.12G099500,Glyma.12G106600,Glyma.12G116700,Glyma.12G118200,Glyma.12G122900,Glyma.12G129200,Glyma.12G141000,Glyma.12G148600,Glyma.12G151400,Glyma.12G153001,Glyma.12G162300,Glyma.12G163062,Glyma.12G163601,Glyma.12G167700,Glyma.12G169200,Glyma.12G169400,Glyma.12G169500,Glyma.12G169600,Glyma.12G173200,Glyma.12G175800,Glyma.12G178800,Glyma.12G180000,Glyma.12G180700,Glyma.12G181800,Glyma.12G182300,Glyma.12G189300,Glyma.12G191400,Glyma.12G193000,Glyma.12G194200,Glyma.12G198500,Glyma.12G199400,Glyma.12G200200,Glyma.12G202500,Glyma.12G215100,Glyma.12G215900,Glyma.12G216300,Glyma.12G216400,Glyma.12G219300,Glyma.12G222200,Glyma.12G225000,Glyma.12G225500,Glyma.12G225800,Glyma.12G226400,Glyma.12G228400,Glyma.12G228600,Glyma.12G229700,Glyma.12G232000,Glyma.12G234600,Glyma.12G238600,Glyma.13G001100,Glyma.13G007200,Glyma.13G010100,Glyma.13G028200,Glyma.13G030300,Glyma.13G042800,Glyma.13G045000,Glyma.13G045800,Glyma.13G046200,Glyma.13G046700,Glyma.13G047300,Glyma.13G049800,Glyma.13G051000,Glyma.13G057800,Glyma.13G058600,Glyma.13G059300,Glyma.13G059400,Glyma.13G062700,Glyma.13G068600,Glyma.13G069100,Glyma.13G072700,Glyma.13G075900,Glyma.13G078400,Glyma.13G088300,Glyma.13G088700,Glyma.13G097800,Glyma.13G099300,Glyma.13G100700,Glyma.13G108800,Glyma.13G112700,Glyma.13G113200,Glyma.13G118400,Glyma.13G119600,Glyma.13G119700,Glyma.13G127200,Glyma.13G129400,Glyma.13G129500,Glyma.13G133400,Glyma.13G135400,Glyma.13G137200,Glyma.13G141500,Glyma.13G141800,Glyma.13G144900,Glyma.13G145200,Glyma.13G146100,Glyma.13G146200,Glyma.13G146300,Glyma.13G147500,Glyma.13G147700,Glyma.13G148400,Glyma.13G152814,Glyma.13G154433,Glyma.13G155200,Glyma.13G162600,Glyma.13G162900,Glyma.13G164900,Glyma.13G169000,Glyma.13G169500,Glyma.13G171100,Glyma.13G175100,Glyma.13G177900,Glyma.13G183000,Glyma.13G183200,Glyma.13G183500,Glyma.13G196500,Glyma.13G204300,Glyma.13G204800,Glyma.13G206700,Glyma.13G209101,Glyma.13G210800,Glyma.13G210900,Glyma.13G213500,Glyma.13G215400,Glyma.13G219400,Glyma.13G220900,Glyma.13G221300,Glyma.13G223000,Glyma.13G223100,Glyma.13G230600,Glyma.13G232500,Glyma.13G236300,Glyma.13G239400,Glyma.13G241000,Glyma.13G242300,Glyma.13G242700,Glyma.13G252700,Glyma.13G253600,Glyma.13G253800,Glyma.13G262500,Glyma.13G264300,Glyma.13G265200,Glyma.13G265900,Glyma.13G270400,Glyma.13G271200,Glyma.13G271400,Glyma.13G275100,Glyma.13G276300,Glyma.13G282000,Glyma.13G285600,Glyma.13G286500,Glyma.13G295700,Glyma.13G299200,Glyma.13G302100,Glyma.13G302900,Glyma.13G309300,Glyma.13G312000,Glyma.13G318600,Glyma.13G319000,Glyma.13G320300,Glyma.13G320800,Glyma.13G324400,Glyma.13G326400,Glyma.13G326600,Glyma.13G330100,Glyma.13G341500,Glyma.13G349100,Glyma.13G354900,Glyma.13G356000,Glyma.13G356100,Glyma.13G357200,Glyma.13G357300,Glyma.13G361400,Glyma.13G364600,Glyma.13G366300,Glyma.13G370200,Glyma.13G371400,Glyma.13G371900,Glyma.14G003000,Glyma.14G003200,Glyma.14G003400,Glyma.14G004500,Glyma.14G007700,Glyma.14G008000,Glyma.14G009300,Glyma.14G009900,Glyma.14G010600,Glyma.14G015800,Glyma.14G018700,Glyma.14G023000,Glyma.14G023600,Glyma.14G023900,Glyma.14G028500,Glyma.14G031000,Glyma.14G031200,Glyma.14G031800,Glyma.14G035600,Glyma.14G056800,Glyma.14G060500,Glyma.14G065400,Glyma.14G067000,Glyma.14G072400,Glyma.14G076000,Glyma.14G078600,Glyma.14G094200,Glyma.14G094500,Glyma.14G098100,Glyma.14G098400,Glyma.14G104100,Glyma.14G118100,Glyma.14G145200,Glyma.14G149700,Glyma.14G150600,Glyma.14G154600,Glyma.14G160600,Glyma.14G161800,Glyma.14G162000,Glyma.14G170900,Glyma.14G174100,Glyma.14G176600,Glyma.14G177100,Glyma.14G177200,Glyma.14G185700,Glyma.14G190200,Glyma.14G196200,Glyma.14G197700,Glyma.14G197900,Glyma.14G198700,Glyma.14G201500,Glyma.14G209700,Glyma.14G216700,Glyma.14G218200,Glyma.14G218800,Glyma.14G222500,Glyma.15G002200,Glyma.15G003100,Glyma.15G003200,Glyma.15G005400,Glyma.15G011500,Glyma.15G012500,Glyma.15G016300,Glyma.15G016400,Glyma.15G018000,Glyma.15G019200,Glyma.15G027000,Glyma.15G028900,Glyma.15G038200,Glyma.15G047000,Glyma.15G047700,Glyma.15G052400,Glyma.15G053100,Glyma.15G055600,Glyma.15G055700,Glyma.15G057700,Glyma.15G061100,Glyma.15G063300,Glyma.15G071000,Glyma.15G071200,Glyma.15G072500,Glyma.15G080200,Glyma.15G088900,Glyma.15G089000,Glyma.15G089200,Glyma.15G091600,Glyma.15G097700,Glyma.15G099300,Glyma.15G102000,Glyma.15G102400,Glyma.15G103800,Glyma.15G107900,Glyma.15G108000,Glyma.15G108400,Glyma.15G108700,Glyma.15G112500,Glyma.15G112900,Glyma.15G127400,Glyma.15G130100,Glyma.15G130500,Glyma.15G136800,Glyma.15G143100,Glyma.15G154700,Glyma.15G156500,Glyma.15G157800,Glyma.15G158900,Glyma.15G162500,Glyma.15G163100,Glyma.15G167400,Glyma.15G172200,Glyma.15G179400,Glyma.15G185000,Glyma.15G186500,Glyma.15G194300,Glyma.15G195800,Glyma.15G197200,Glyma.15G202300,Glyma.15G203100,Glyma.15G205900,Glyma.15G209000,Glyma.15G215900,Glyma.15G242900,Glyma.15G246700,Glyma.15G250800,Glyma.15G253000,Glyma.15G253700,Glyma.15G260300,Glyma.15G261900,Glyma.15G265500,Glyma.15G268400,Glyma.15G271200,Glyma.15G273300,Glyma.15G275600,Glyma.15G275700,Glyma.15G275900,Glyma.16G004400,Glyma.16G008300,Glyma.16G008400,Glyma.16G010200,Glyma.16G016100,Glyma.16G017600,Glyma.16G018500,Glyma.16G026200,Glyma.16G029300,Glyma.16G029900,Glyma.16G036100,Glyma.16G037100,Glyma.16G041400,Glyma.16G041700,Glyma.16G042000,Glyma.16G044600,Glyma.16G044700,Glyma.16G044900,Glyma.16G049000,Glyma.16G049300,Glyma.16G050000,Glyma.16G050100,Glyma.16G051300,Glyma.16G058200,Glyma.16G069500,Glyma.16G069700,Glyma.16G070101,Glyma.16G081400,Glyma.16G087200,Glyma.16G088400,Glyma.16G089000,Glyma.16G094300,Glyma.16G115600,Glyma.16G127300,Glyma.16G143600,Glyma.16G145800,Glyma.16G146700,Glyma.16G147300,Glyma.16G147700,Glyma.16G153000,Glyma.16G154300,Glyma.16G158700,Glyma.16G160900,Glyma.16G163800,Glyma.16G165200,Glyma.16G165500,Glyma.16G165800,Glyma.16G177800,Glyma.16G179100,Glyma.16G179200,Glyma.16G179800,Glyma.16G181200,Glyma.16G189100,Glyma.16G198400,Glyma.16G203100,Glyma.16G204100,Glyma.16G205200,Glyma.16G217900,Glyma.16G218200,Glyma.16G218300,Glyma.16G220200,Glyma.17G001100,Glyma.17G010750,Glyma.17G012600,Glyma.17G015200,Glyma.17G015600,Glyma.17G016200,Glyma.17G017400,Glyma.17G020600,Glyma.17G021800,Glyma.17G033400,Glyma.17G037100,Glyma.17G037700,Glyma.17G041500,Glyma.17G046500,Glyma.17G047000,Glyma.17G057700,Glyma.17G058400,Glyma.17G059100,Glyma.17G063000,Glyma.17G066500,Glyma.17G071200,Glyma.17G073800,Glyma.17G075900,Glyma.17G076600,Glyma.17G080200,Glyma.17G084300,Glyma.17G084400,Glyma.17G088500,Glyma.17G089600,Glyma.17G091000,Glyma.17G092000,Glyma.17G095300,Glyma.17G100600,Glyma.17G100700,Glyma.17G101700,Glyma.17G107200,Glyma.17G108700,Glyma.17G111100,Glyma.17G113300,Glyma.17G116600,Glyma.17G119900,Glyma.17G122300,Glyma.17G122500,Glyma.17G125700,Glyma.17G130100,Glyma.17G133200,Glyma.17G137600,Glyma.17G140200,Glyma.17G145900,Glyma.17G147900,Glyma.17G148600,Glyma.17G150100,Glyma.17G153200,Glyma.17G153900,Glyma.17G154900,Glyma.17G160300,Glyma.17G161800,Glyma.17G166000,Glyma.17G166800,Glyma.17G174500,Glyma.17G190800,Glyma.17G192200,Glyma.17G201600,Glyma.17G209500,Glyma.17G209700,Glyma.17G221900,Glyma.17G226600,Glyma.17G228600,Glyma.17G229000,Glyma.17G246500,Glyma.17G247300,Glyma.17G252600,Glyma.17G255300,Glyma.17G257400,Glyma.17G257800,Glyma.17G262400,Glyma.18G003100,Glyma.18G003900,Glyma.18G007500,Glyma.18G009200,Glyma.18G009700,Glyma.18G010500,Glyma.18G013600,Glyma.18G021500,Glyma.18G024600,Glyma.18G025500,Glyma.18G026400,Glyma.18G028400,Glyma.18G028900,Glyma.18G030400,Glyma.18G035300,Glyma.18G036400,Glyma.18G044300,Glyma.18G047900,Glyma.18G049200,Glyma.18G049400,Glyma.18G049600,Glyma.18G055700,Glyma.18G055966,Glyma.18G057500,Glyma.18G058200,Glyma.18G062900,Glyma.18G064300,Glyma.18G065700,Glyma.18G066000,Glyma.18G070500,Glyma.18G072300,Glyma.18G074000,Glyma.18G076000,Glyma.18G079900,Glyma.18G080000,Glyma.18G093200,Glyma.18G094600,Glyma.18G096900,Glyma.18G099900,Glyma.18G102100,Glyma.18G102700,Glyma.18G111100,Glyma.18G111200,Glyma.18G111900,Glyma.18G114900,Glyma.18G115500,Glyma.18G116900,Glyma.18G125300,Glyma.18G125600,Glyma.18G138300,Glyma.18G138400,Glyma.18G144100,Glyma.18G148700,Glyma.18G150000,Glyma.18G158300,Glyma.18G158700,Glyma.18G180900,Glyma.18G187600,Glyma.18G187900,Glyma.18G193600,Glyma.18G195700,Glyma.18G195900,Glyma.18G196000,Glyma.18G197600,Glyma.18G203400,Glyma.18G205800,Glyma.18G206500,Glyma.18G209800,Glyma.18G217200,Glyma.18G228900,Glyma.18G237400,Glyma.18G239900,Glyma.18G240700,Glyma.18G241700,Glyma.18G243200,Glyma.18G244900,Glyma.18G246700,Glyma.18G260101,Glyma.18G261600,Glyma.18G268700,Glyma.18G269200,Glyma.18G270500,Glyma.18G276200,Glyma.18G276600,Glyma.18G277300,Glyma.18G280900,Glyma.18G284600,Glyma.18G286500,Glyma.18G293800,Glyma.18G295300,Glyma.18G296600,Glyma.18G302100,Glyma.19G001100,Glyma.19G005900,Glyma.19G007700,Glyma.19G007800,Glyma.19G009200,Glyma.19G009700,Glyma.19G017300,Glyma.19G022900,Glyma.19G027100,Glyma.19G028400,Glyma.19G028800,Glyma.19G030200,Glyma.19G036300,Glyma.19G038400,Glyma.19G045800,Glyma.19G046600,Glyma.19G046800,Glyma.19G047000,Glyma.19G047800,Glyma.19G050202,Glyma.19G050300,Glyma.19G061200,Glyma.19G063100,Glyma.19G063800,Glyma.19G064800,Glyma.19G071300,Glyma.19G075100,Glyma.19G077800,Glyma.19G090000,Glyma.19G099400,Glyma.19G102400,Glyma.19G106000,Glyma.19G106800,Glyma.19G107300,Glyma.19G109400,Glyma.19G110700,Glyma.19G110900,Glyma.19G115400,Glyma.19G116700,Glyma.19G118800,Glyma.19G123800,Glyma.19G126700,Glyma.19G129900,Glyma.19G130800,Glyma.19G132000,Glyma.19G133100,Glyma.19G133900,Glyma.19G136400,Glyma.19G139300,Glyma.19G144100,Glyma.19G145800,Glyma.19G149200,Glyma.19G150300,Glyma.19G153700,Glyma.19G155450,Glyma.19G155500,Glyma.19G156300,Glyma.19G157000,Glyma.19G159000,Glyma.19G161400,Glyma.19G172500,Glyma.19G177500,Glyma.19G177600,Glyma.19G177700,Glyma.19G178900,Glyma.19G181300,Glyma.19G190800,Glyma.19G192800,Glyma.19G194985,Glyma.19G198600,Glyma.19G198700,Glyma.19G198800,Glyma.19G205000,Glyma.19G208000,Glyma.19G209700,Glyma.19G209800,Glyma.19G211800,Glyma.19G213700,Glyma.19G216300,Glyma.19G216400,Glyma.19G226700,Glyma.19G226900,Glyma.19G227700,Glyma.19G228100,Glyma.19G228600,Glyma.19G232100,Glyma.19G239800,Glyma.19G244900,Glyma.19G251000,Glyma.19G252300,Glyma.19G260600,Glyma.19G263300,Glyma.20G002000,Glyma.20G002400,Glyma.20G005800,Glyma.20G008600,Glyma.20G009100,Glyma.20G009700,Glyma.20G010600,Glyma.20G013300,Glyma.20G020600,Glyma.20G023100,Glyma.20G026300,Glyma.20G031600,Glyma.20G041200,Glyma.20G046800,Glyma.20G050500,Glyma.20G050800,Glyma.20G053700,Glyma.20G054000,Glyma.20G054100,Glyma.20G060300,Glyma.20G065900,Glyma.20G074200,Glyma.20G077000,Glyma.20G082800,Glyma.20G083800,Glyma.20G085900,Glyma.20G087900,Glyma.20G092400,Glyma.20G098500,Glyma.20G098800,Glyma.20G102800,Glyma.20G103200,Glyma.20G104000,Glyma.20G107800,Glyma.20G109400,Glyma.20G110800,Glyma.20G111900,Glyma.20G113300,Glyma.20G116100,Glyma.20G116600,Glyma.20G120700,Glyma.20G125550,Glyma.20G125600,Glyma.20G127500,Glyma.20G127600,Glyma.20G129500,Glyma.20G129600,Glyma.20G136200,Glyma.20G142000,Glyma.20G144700,Glyma.20G148821,Glyma.20G148861,Glyma.20G151500,Glyma.20G153600,Glyma.20G155600,Glyma.20G155800,Glyma.20G158300,Glyma.20G159300,Glyma.20G161200,Glyma.20G161700,Glyma.20G169500,Glyma.20G172300,Glyma.20G175300,Glyma.20G176400,Glyma.20G179400,Glyma.20G179500,Glyma.20G183032,Glyma.20G184000,Glyma.20G185300,Glyma.20G192200,Glyma.20G196900,Glyma.20G199000,Glyma.20G199100,Glyma.20G199200,Glyma.20G199600,Glyma.20G202600,Glyma.20G207100,Glyma.20G210700,Glyma.20G212900,Glyma.20G213000,Glyma.20G222200,Glyma.20G224600,Glyma.20G227000,Glyma.20G227900,Glyma.20G231600,Glyma.20G239700,Glyma.20G243500,Glyma.20G244500,Glyma.20G245100,Glyma.20G245300,Glyma.U031110	Glyma.01G001100,Glyma.01G002700,Glyma.01G006100,Glyma.01G008100,Glyma.01G009900,Glyma.01G010200,Glyma.01G012400,Glyma.01G014200,Glyma.01G019000,Glyma.01G019100,Glyma.01G023200,Glyma.01G024600,Glyma.01G024800,Glyma.01G026700,Glyma.01G028200,Glyma.01G030500,Glyma.01G032500,Glyma.01G050900,Glyma.01G054500,Glyma.01G059100,Glyma.01G069500,Glyma.01G076100,Glyma.01G079100,Glyma.01G081300,Glyma.01G081900,Glyma.01G084700,Glyma.01G087900,Glyma.01G089300,Glyma.01G102600,Glyma.01G104100,Glyma.01G110400,Glyma.01G113000,Glyma.01G114800,Glyma.01G115900,Glyma.01G120400,Glyma.01G121700,Glyma.01G129000,Glyma.01G129100,Glyma.01G134600,Glyma.01G139600,Glyma.01G139700,Glyma.01G147400,Glyma.01G148800,Glyma.01G154900,Glyma.01G161400,Glyma.01G161500,Glyma.01G161800,Glyma.01G164300,Glyma.01G166000,Glyma.01G180800,Glyma.01G188500,Glyma.01G191600,Glyma.01G192200,Glyma.01G196300,Glyma.01G196400,Glyma.01G200200,Glyma.01G201000,Glyma.01G203400,Glyma.01G205400,Glyma.01G205900,Glyma.01G208100,Glyma.01G213400,Glyma.01G214300,Glyma.01G214600,Glyma.01G220600,Glyma.01G223500,Glyma.01G226502,Glyma.01G226700,Glyma.01G229200,Glyma.01G233300,Glyma.01G233600,Glyma.01G238000,Glyma.01G241500,Glyma.02G000600,Glyma.02G002000,Glyma.02G007700,Glyma.02G021400,Glyma.02G024800,Glyma.02G026400,Glyma.02G037000,Glyma.02G038100,Glyma.02G041900,Glyma.02G047600,Glyma.02G047800,Glyma.02G054800,Glyma.02G061100,Glyma.02G064700,Glyma.02G066100,Glyma.02G066600,Glyma.02G073000,Glyma.02G075200,Glyma.02G078100,Glyma.02G079400,Glyma.02G080800,Glyma.02G087700,Glyma.02G088200,Glyma.02G089100,Glyma.02G094900,Glyma.02G095500,Glyma.02G096800,Glyma.02G100000,Glyma.02G101100,Glyma.02G104200,Glyma.02G108900,Glyma.02G115100,Glyma.02G126300,Glyma.02G126500,Glyma.02G129800,Glyma.02G136700,Glyma.02G141700,Glyma.02G141800,Glyma.02G147000,Glyma.02G147300,Glyma.02G148600,Glyma.02G152400,Glyma.02G154600,Glyma.02G160400,Glyma.02G160500,Glyma.02G161200,Glyma.02G164116,Glyma.02G168000,Glyma.02G170500,Glyma.02G184800,Glyma.02G186100,Glyma.02G188200,Glyma.02G197800,Glyma.02G198400,Glyma.02G205700,Glyma.02G205800,Glyma.02G206700,Glyma.02G208400,Glyma.02G209000,Glyma.02G213700,Glyma.02G218300,Glyma.02G218700,Glyma.02G219267,Glyma.02G223400,Glyma.02G225300,Glyma.02G230800,Glyma.02G231100,Glyma.02G234500,Glyma.02G238100,Glyma.02G240200,Glyma.02G249600,Glyma.02G251400,Glyma.02G256000,Glyma.02G262500,Glyma.02G279000,Glyma.02G282500,Glyma.02G284667,Glyma.02G293500,Glyma.02G294900,Glyma.02G297900,Glyma.02G301700,Glyma.02G305400,Glyma.02G305600,Glyma.02G309500,Glyma.03G002200,Glyma.03G008400,Glyma.03G014000,Glyma.03G014600,Glyma.03G015000,Glyma.03G017600,Glyma.03G026700,Glyma.03G027400,Glyma.03G027500,Glyma.03G040900,Glyma.03G041000,Glyma.03G050100,Glyma.03G050400,Glyma.03G059200,Glyma.03G060300,Glyma.03G063200,Glyma.03G066700,Glyma.03G066800,Glyma.03G070600,Glyma.03G076100,Glyma.03G078300,Glyma.03G085900,Glyma.03G092500,Glyma.03G092700,Glyma.03G110100,Glyma.03G110500,Glyma.03G110600,Glyma.03G114600,Glyma.03G119500,Glyma.03G120300,Glyma.03G123100,Glyma.03G126100,Glyma.03G127800,Glyma.03G128300,Glyma.03G128900,Glyma.03G129700,Glyma.03G131100,Glyma.03G133200,Glyma.03G134200,Glyma.03G135000,Glyma.03G137000,Glyma.03G141600,Glyma.03G142800,Glyma.03G146000,Glyma.03G146900,Glyma.03G148000,Glyma.03G149200,Glyma.03G151200,Glyma.03G151800,Glyma.03G153902,Glyma.03G154400,Glyma.03G154700,Glyma.03G158000,Glyma.03G159000,Glyma.03G159100,Glyma.03G162500,Glyma.03G173800,Glyma.03G176800,Glyma.03G178100,Glyma.03G183400,Glyma.03G196900,Glyma.03G198500,Glyma.03G201000,Glyma.03G201100,Glyma.03G201200,Glyma.03G201302,Glyma.03G201500,Glyma.03G201550,Glyma.03G202100,Glyma.03G212300,Glyma.03G212700,Glyma.03G212900,Glyma.03G215300,Glyma.03G217100,Glyma.03G219400,Glyma.03G220202,Glyma.03G226600,Glyma.03G227900,Glyma.03G229400,Glyma.03G229600,Glyma.03G230000,Glyma.03G230300,Glyma.03G231500,Glyma.03G233000,Glyma.03G237100,Glyma.03G238800,Glyma.03G242400,Glyma.03G242600,Glyma.03G243700,Glyma.03G245300,Glyma.03G253500,Glyma.03G256700,Glyma.03G261500,Glyma.03G262300,Glyma.03G264300,Glyma.04G001600,Glyma.04G002000,Glyma.04G002300,Glyma.04G002600,Glyma.04G002900,Glyma.04G008300,Glyma.04G009400,Glyma.04G011900,Glyma.04G014500,Glyma.04G015400,Glyma.04G015900,Glyma.04G017700,Glyma.04G020300,Glyma.04G026000,Glyma.04G030300,Glyma.04G035000,Glyma.04G035900,Glyma.04G036000,Glyma.04G038900,Glyma.04G041500,Glyma.04G041900,Glyma.04G045000,Glyma.04G050400,Glyma.04G055400,Glyma.04G056000,Glyma.04G059800,Glyma.04G060500,Glyma.04G062200,Glyma.04G066000,Glyma.04G072300,Glyma.04G073800,Glyma.04G082500,Glyma.04G083100,Glyma.04G084100,Glyma.04G092700,Glyma.04G098900,Glyma.04G100900,Glyma.04G103100,Glyma.04G112800,Glyma.04G121700,Glyma.04G128800,Glyma.04G132400,Glyma.04G140400,Glyma.04G142800,Glyma.04G144300,Glyma.04G151600,Glyma.04G155800,Glyma.04G157000,Glyma.04G158100,Glyma.04G164400,Glyma.04G167400,Glyma.04G167500,Glyma.04G167900,Glyma.04G176600,Glyma.04G184300,Glyma.04G184900,Glyma.04G186300,Glyma.04G188700,Glyma.04G191700,Glyma.04G191800,Glyma.04G203300,Glyma.04G208300,Glyma.04G209900,Glyma.04G214600,Glyma.04G215800,Glyma.04G215900,Glyma.04G216000,Glyma.04G219200,Glyma.04G219500,Glyma.04G220200,Glyma.04G220900,Glyma.04G228400,Glyma.04G231451,Glyma.04G231600,Glyma.04G231800,Glyma.04G232400,Glyma.04G233500,Glyma.04G233700,Glyma.04G233900,Glyma.04G235800,Glyma.04G237500,Glyma.04G238300,Glyma.04G241000,Glyma.04G242000,Glyma.04G245200,Glyma.04G249400,Glyma.04G249700,Glyma.05G000300,Glyma.05G001100,Glyma.05G002800,Glyma.05G004900,Glyma.05G005300,Glyma.05G007100,Glyma.05G007200,Glyma.05G007600,Glyma.05G011700,Glyma.05G012300,Glyma.05G016000,Glyma.05G022200,Glyma.05G022900,Glyma.05G023100,Glyma.05G025300,Glyma.05G026200,Glyma.05G029700,Glyma.05G031600,Glyma.05G033500,Glyma.05G037500,Glyma.05G040100,Glyma.05G043200,Glyma.05G044800,Glyma.05G045000,Glyma.05G045200,Glyma.05G046900,Glyma.05G048000,Glyma.05G051300,Glyma.05G055000,Glyma.05G064200,Glyma.05G066100,Glyma.05G066600,Glyma.05G068000,Glyma.05G069000,Glyma.05G070500,Glyma.05G075600,Glyma.05G076800,Glyma.05G077034,Glyma.05G077200,Glyma.05G096800,Glyma.05G100400,Glyma.05G104600,Glyma.05G105867,Glyma.05G113300,Glyma.05G119000,Glyma.05G120400,Glyma.05G128000,Glyma.05G129100,Glyma.05G129900,Glyma.05G132000,Glyma.05G135200,Glyma.05G139800,Glyma.05G140900,Glyma.05G141300,Glyma.05G142300,Glyma.05G146300,Glyma.05G150600,Glyma.05G156300,Glyma.05G159700,Glyma.05G165100,Glyma.05G166800,Glyma.05G168400,Glyma.05G172300,Glyma.05G175500,Glyma.05G177000,Glyma.05G178000,Glyma.05G179300,Glyma.05G183100,Glyma.05G184700,Glyma.05G185200,Glyma.05G188200,Glyma.05G188500,Glyma.05G188800,Glyma.05G192600,Glyma.05G197600,Glyma.05G200500,Glyma.05G201300,Glyma.05G207600,Glyma.05G207700,Glyma.05G214000,Glyma.05G215100,Glyma.05G215900,Glyma.05G216700,Glyma.05G218600,Glyma.05G218800,Glyma.05G224000,Glyma.05G228500,Glyma.05G233000,Glyma.05G236400,Glyma.05G245200,Glyma.05G247700,Glyma.06G001100,Glyma.06G001600,Glyma.06G001800,Glyma.06G002900,Glyma.06G007300,Glyma.06G009800,Glyma.06G011700,Glyma.06G014500,Glyma.06G015300,Glyma.06G015900,Glyma.06G020400,Glyma.06G030400,Glyma.06G035900,Glyma.06G036100,Glyma.06G039700,Glyma.06G039900,Glyma.06G040300,Glyma.06G049700,Glyma.06G050100,Glyma.06G052000,Glyma.06G056200,Glyma.06G056300,Glyma.06G060200,Glyma.06G061000,Glyma.06G067400,Glyma.06G073600,Glyma.06G074900,Glyma.06G084100,Glyma.06G085800,Glyma.06G088000,Glyma.06G089700,Glyma.06G094500,Glyma.06G095451,Glyma.06G096100,Glyma.06G100600,Glyma.06G101700,Glyma.06G102600,Glyma.06G109300,Glyma.06G113100,Glyma.06G113200,Glyma.06G114400,Glyma.06G116300,Glyma.06G118000,Glyma.06G119500,Glyma.06G121400,Glyma.06G122400,Glyma.06G125600,Glyma.06G126000,Glyma.06G128900,Glyma.06G130900,Glyma.06G131300,Glyma.06G131900,Glyma.06G132600,Glyma.06G133300,Glyma.06G133700,Glyma.06G134900,Glyma.06G136500,Glyma.06G145700,Glyma.06G146400,Glyma.06G150100,Glyma.06G150300,Glyma.06G151500,Glyma.06G153400,Glyma.06G159400,Glyma.06G161900,Glyma.06G162200,Glyma.06G174200,Glyma.06G175400,Glyma.06G175800,Glyma.06G176900,Glyma.06G179800,Glyma.06G182700,Glyma.06G183900,Glyma.06G194900,Glyma.06G195100,Glyma.06G195200,Glyma.06G200100,Glyma.06G202200,Glyma.06G211300,Glyma.06G218300,Glyma.06G220766,Glyma.06G222100,Glyma.06G223700,Glyma.06G224200,Glyma.06G232100,Glyma.06G236200,Glyma.06G238700,Glyma.06G239900,Glyma.06G245200,Glyma.06G247100,Glyma.06G249300,Glyma.06G254100,Glyma.06G260800,Glyma.06G269700,Glyma.06G290300,Glyma.06G291000,Glyma.06G299100,Glyma.06G305000,Glyma.06G306700,Glyma.06G309000,Glyma.06G314900,Glyma.06G321900,Glyma.06G324600,Glyma.06G325402,Glyma.06G325566,Glyma.07G000500,Glyma.07G002100,Glyma.07G003200,Glyma.07G013800,Glyma.07G018000,Glyma.07G018200,Glyma.07G019000,Glyma.07G019300,Glyma.07G019400,Glyma.07G019700,Glyma.07G020000,Glyma.07G021800,Glyma.07G022602,Glyma.07G022700,Glyma.07G023000,Glyma.07G030000,Glyma.07G033100,Glyma.07G033300,Glyma.07G035600,Glyma.07G039900,Glyma.07G041700,Glyma.07G047600,Glyma.07G049000,Glyma.07G049900,Glyma.07G057200,Glyma.07G057400,Glyma.07G060700,Glyma.07G066500,Glyma.07G069600,Glyma.07G073700,Glyma.07G075100,Glyma.07G075900,Glyma.07G076000,Glyma.07G078900,Glyma.07G084100,Glyma.07G085200,Glyma.07G085700,Glyma.07G089200,Glyma.07G092300,Glyma.07G103700,Glyma.07G103800,Glyma.07G103900,Glyma.07G106300,Glyma.07G112000,Glyma.07G114900,Glyma.07G124000,Glyma.07G125400,Glyma.07G127400,Glyma.07G132100,Glyma.07G133200,Glyma.07G135300,Glyma.07G140800,Glyma.07G142700,Glyma.07G144200,Glyma.07G144700,Glyma.07G152300,Glyma.07G155200,Glyma.07G156100,Glyma.07G158000,Glyma.07G158200,Glyma.07G163600,Glyma.07G166400,Glyma.07G177100,Glyma.07G181800,Glyma.07G182300,Glyma.07G184700,Glyma.07G184800,Glyma.07G198500,Glyma.07G198600,Glyma.07G201300,Glyma.07G205100,Glyma.07G206800,Glyma.07G207200,Glyma.07G213700,Glyma.07G215400,Glyma.07G216300,Glyma.07G221900,Glyma.07G228300,Glyma.07G232500,Glyma.07G240000,Glyma.07G252600,Glyma.07G253700,Glyma.07G256700,Glyma.07G258500,Glyma.07G259000,Glyma.07G261400,Glyma.07G261500,Glyma.07G263100,Glyma.08G002700,Glyma.08G003400,Glyma.08G005000,Glyma.08G006400,Glyma.08G007400,Glyma.08G007900,Glyma.08G015400,Glyma.08G017800,Glyma.08G020500,Glyma.08G021900,Glyma.08G024900,Glyma.08G030800,Glyma.08G031100,Glyma.08G033700,Glyma.08G035200,Glyma.08G035400,Glyma.08G037600,Glyma.08G043600,Glyma.08G043900,Glyma.08G052800,Glyma.08G054300,Glyma.08G056200,Glyma.08G064600,Glyma.08G064700,Glyma.08G067500,Glyma.08G070600,Glyma.08G074000,Glyma.08G082900,Glyma.08G083700,Glyma.08G084600,Glyma.08G086000,Glyma.08G086600,Glyma.08G089700,Glyma.08G090400,Glyma.08G096200,Glyma.08G096300,Glyma.08G096700,Glyma.08G096800,Glyma.08G098100,Glyma.08G100400,Glyma.08G103100,Glyma.08G109700,Glyma.08G124900,Glyma.08G126800,Glyma.08G134300,Glyma.08G134400,Glyma.08G135000,Glyma.08G137000,Glyma.08G138800,Glyma.08G139100,Glyma.08G140900,Glyma.08G141300,Glyma.08G141500,Glyma.08G142700,Glyma.08G143100,Glyma.08G146300,Glyma.08G146500,Glyma.08G151700,Glyma.08G152800,Glyma.08G154300,Glyma.08G160200,Glyma.08G160500,Glyma.08G160900,Glyma.08G163900,Glyma.08G165500,Glyma.08G167100,Glyma.08G173700,Glyma.08G174200,Glyma.08G175800,Glyma.08G177300,Glyma.08G179300,Glyma.08G180000,Glyma.08G185800,Glyma.08G188700,Glyma.08G199000,Glyma.08G199600,Glyma.08G201200,Glyma.08G203000,Glyma.08G203200,Glyma.08G203300,Glyma.08G204600,Glyma.08G204800,Glyma.08G209100,Glyma.08G210500,Glyma.08G213401,Glyma.08G218800,Glyma.08G219100,Glyma.08G219200,Glyma.08G222100,Glyma.08G222600,Glyma.08G223400,Glyma.08G224600,Glyma.08G226600,Glyma.08G238600,Glyma.08G244900,Glyma.08G247700,Glyma.08G254000,Glyma.08G254100,Glyma.08G254500,Glyma.08G256600,Glyma.08G262800,Glyma.08G265900,Glyma.08G267700,Glyma.08G272600,Glyma.08G274400,Glyma.08G274800,Glyma.08G277000,Glyma.08G277100,Glyma.08G279800,Glyma.08G282100,Glyma.08G283700,Glyma.08G286700,Glyma.08G286800,Glyma.08G288000,Glyma.08G294300,Glyma.08G302600,Glyma.08G304000,Glyma.08G304200,Glyma.08G306200,Glyma.08G306800,Glyma.08G312300,Glyma.08G312400,Glyma.08G312800,Glyma.08G314300,Glyma.08G316200,Glyma.08G317100,Glyma.08G327400,Glyma.08G327500,Glyma.08G333000,Glyma.08G335500,Glyma.08G343800,Glyma.08G345900,Glyma.08G346900,Glyma.08G352500,Glyma.09G000600,Glyma.09G004300,Glyma.09G004400,Glyma.09G015500,Glyma.09G017600,Glyma.09G024100,Glyma.09G024500,Glyma.09G028800,Glyma.09G031800,Glyma.09G047200,Glyma.09G056200,Glyma.09G056800,Glyma.09G061000,Glyma.09G065300,Glyma.09G066200,Glyma.09G071400,Glyma.09G079600,Glyma.09G086100,Glyma.09G087700,Glyma.09G089600,Glyma.09G093900,Glyma.09G095400,Glyma.09G096800,Glyma.09G101200,Glyma.09G103500,Glyma.09G111700,Glyma.09G114000,Glyma.09G126300,Glyma.09G132200,Glyma.09G135200,Glyma.09G135700,Glyma.09G135800,Glyma.09G138100,Glyma.09G138400,Glyma.09G140300,Glyma.09G147400,Glyma.09G152100,Glyma.09G154700,Glyma.09G164700,Glyma.09G168300,Glyma.09G168600,Glyma.09G172700,Glyma.09G187800,Glyma.09G191100,Glyma.09G191200,Glyma.09G192800,Glyma.09G193800,Glyma.09G200500,Glyma.09G202500,Glyma.09G205500,Glyma.09G210900,Glyma.09G212600,Glyma.09G218800,Glyma.09G223600,Glyma.09G225500,Glyma.09G226000,Glyma.09G227100,Glyma.09G227200,Glyma.09G232600,Glyma.09G233300,Glyma.09G235400,Glyma.09G237200,Glyma.09G246300,Glyma.09G247900,Glyma.09G248300,Glyma.09G249200,Glyma.09G249800,Glyma.09G250800,Glyma.09G251900,Glyma.09G252200,Glyma.09G252800,Glyma.09G255500,Glyma.09G261902,Glyma.09G271800,Glyma.09G272400,Glyma.09G279000,Glyma.09G283400,Glyma.10G000600,Glyma.10G000900,Glyma.10G001000,Glyma.10G001100,Glyma.10G002600,Glyma.10G003200,Glyma.10G006200,Glyma.10G007980,Glyma.10G008021,Glyma.10G011900,Glyma.10G012900,Glyma.10G019700,Glyma.10G021800,Glyma.10G026400,Glyma.10G026600,Glyma.10G028900,Glyma.10G030600,Glyma.10G032200,Glyma.10G039602,Glyma.10G040600,Glyma.10G042000,Glyma.10G042100,Glyma.10G049200,Glyma.10G056700,Glyma.10G058100,Glyma.10G059200,Glyma.10G059400,Glyma.10G059500,Glyma.10G062900,Glyma.10G063100,Glyma.10G063800,Glyma.10G064000,Glyma.10G070300,Glyma.10G073400,Glyma.10G074900,Glyma.10G079400,Glyma.10G082600,Glyma.10G086700,Glyma.10G089300,Glyma.10G089500,Glyma.10G089700,Glyma.10G097800,Glyma.10G103000,Glyma.10G105300,Glyma.10G107700,Glyma.10G111800,Glyma.10G112700,Glyma.10G117100,Glyma.10G123200,Glyma.10G124700,Glyma.10G127000,Glyma.10G128400,Glyma.10G134100,Glyma.10G136300,Glyma.10G137800,Glyma.10G139500,Glyma.10G153100,Glyma.10G157100,Glyma.10G160500,Glyma.10G162200,Glyma.10G166900,Glyma.10G177200,Glyma.10G182900,Glyma.10G183800,Glyma.10G188200,Glyma.10G191200,Glyma.10G192300,Glyma.10G193500,Glyma.10G197000,Glyma.10G197700,Glyma.10G200500,Glyma.10G202000,Glyma.10G206600,Glyma.10G211400,Glyma.10G211600,Glyma.10G215300,Glyma.10G216700,Glyma.10G219400,Glyma.10G233100,Glyma.10G234500,Glyma.10G238800,Glyma.10G239500,Glyma.10G241000,Glyma.10G243800,Glyma.10G247100,Glyma.10G249000,Glyma.10G251500,Glyma.10G261400,Glyma.10G262850,Glyma.10G263000,Glyma.10G264900,Glyma.10G267300,Glyma.10G267700,Glyma.10G268500,Glyma.10G270600,Glyma.10G273300,Glyma.10G274700,Glyma.10G277700,Glyma.10G278900,Glyma.10G279300,Glyma.10G280000,Glyma.10G281400,Glyma.10G282700,Glyma.10G290700,Glyma.10G293500,Glyma.10G293900,Glyma.10G294800,Glyma.10G295300,Glyma.10G295400,Glyma.10G298000,Glyma.11G003500,Glyma.11G008800,Glyma.11G009200,Glyma.11G010600,Glyma.11G012000,Glyma.11G016000,Glyma.11G019800,Glyma.11G020001,Glyma.11G021400,Glyma.11G023200,Glyma.11G027400,Glyma.11G028500,Glyma.11G030700,Glyma.11G034000,Glyma.11G034100,Glyma.11G036900,Glyma.11G037500,Glyma.11G045300,Glyma.11G047900,Glyma.11G049900,Glyma.11G060800,Glyma.11G061300,Glyma.11G071400,Glyma.11G077600,Glyma.11G080500,Glyma.11G081900,Glyma.11G082300,Glyma.11G084400,Glyma.11G093200,Glyma.11G093400,Glyma.11G094700,Glyma.11G097200,Glyma.11G099300,Glyma.11G100300,Glyma.11G100800,Glyma.11G102300,Glyma.11G106900,Glyma.11G107200,Glyma.11G110000,Glyma.11G111100,Glyma.11G111400,Glyma.11G112100,Glyma.11G116600,Glyma.11G117400,Glyma.11G117700,Glyma.11G120800,Glyma.11G120900,Glyma.11G121100,Glyma.11G124800,Glyma.11G124900,Glyma.11G126200,Glyma.11G127800,Glyma.11G130200,Glyma.11G131300,Glyma.11G135700,Glyma.11G135900,Glyma.11G136200,Glyma.11G137700,Glyma.11G140600,Glyma.11G151300,Glyma.11G152400,Glyma.11G156500,Glyma.11G160484,Glyma.11G161947,Glyma.11G164037,Glyma.11G165000,Glyma.11G167300,Glyma.11G169300,Glyma.11G175800,Glyma.11G177001,Glyma.11G177900,Glyma.11G178200,Glyma.11G181100,Glyma.11G188300,Glyma.11G188800,Glyma.11G189100,Glyma.11G192500,Glyma.11G192700,Glyma.11G196600,Glyma.11G197500,Glyma.11G198300,Glyma.11G201500,Glyma.11G201700,Glyma.11G202900,Glyma.11G204300,Glyma.11G218000,Glyma.11G221000,Glyma.11G222100,Glyma.11G226900,Glyma.11G232600,Glyma.11G233900,Glyma.11G235400,Glyma.11G238300,Glyma.11G239400,Glyma.11G242300,Glyma.11G245400,Glyma.11G246700,Glyma.11G248000,Glyma.11G253000,Glyma.11G254100,Glyma.12G001000,Glyma.12G003500,Glyma.12G009600,Glyma.12G009700,Glyma.12G010600,Glyma.12G013300,Glyma.12G014200,Glyma.12G014300,Glyma.12G016900,Glyma.12G020000,Glyma.12G021100,Glyma.12G025400,Glyma.12G026400,Glyma.12G026900,Glyma.12G030700,Glyma.12G032300,Glyma.12G033700,Glyma.12G036900,Glyma.12G037400,Glyma.12G042400,Glyma.12G043100,Glyma.12G045850,Glyma.12G046000,Glyma.12G046200,Glyma.12G049500,Glyma.12G051900,Glyma.12G052500,Glyma.12G054700,Glyma.12G055500,Glyma.12G055600,Glyma.12G058700,Glyma.12G059600,Glyma.12G059900,Glyma.12G061200,Glyma.12G064100,Glyma.12G067700,Glyma.12G081300,Glyma.12G081500,Glyma.12G082100,Glyma.12G085900,Glyma.12G086100,Glyma.12G087100,Glyma.12G089200,Glyma.12G092000,Glyma.12G095200,Glyma.12G096600,Glyma.12G098200,Glyma.12G099500,Glyma.12G106600,Glyma.12G116700,Glyma.12G118200,Glyma.12G122900,Glyma.12G129200,Glyma.12G141000,Glyma.12G148600,Glyma.12G151400,Glyma.12G153001,Glyma.12G162300,Glyma.12G163062,Glyma.12G163601,Glyma.12G167700,Glyma.12G169200,Glyma.12G169400,Glyma.12G169500,Glyma.12G169600,Glyma.12G173200,Glyma.12G175800,Glyma.12G178800,Glyma.12G180000,Glyma.12G180700,Glyma.12G181800,Glyma.12G182300,Glyma.12G189300,Glyma.12G191400,Glyma.12G193000,Glyma.12G194200,Glyma.12G198500,Glyma.12G199400,Glyma.12G200200,Glyma.12G202500,Glyma.12G215100,Glyma.12G215900,Glyma.12G216300,Glyma.12G216400,Glyma.12G219300,Glyma.12G222200,Glyma.12G225000,Glyma.12G225500,Glyma.12G225800,Glyma.12G226400,Glyma.12G228400,Glyma.12G228600,Glyma.12G229700,Glyma.12G232000,Glyma.12G234600,Glyma.12G238600,Glyma.13G001100,Glyma.13G007200,Glyma.13G010100,Glyma.13G028200,Glyma.13G030300,Glyma.13G042800,Glyma.13G045000,Glyma.13G045800,Glyma.13G046200,Glyma.13G046700,Glyma.13G047300,Glyma.13G049800,Glyma.13G051000,Glyma.13G057800,Glyma.13G058600,Glyma.13G059300,Glyma.13G059400,Glyma.13G062700,Glyma.13G068600,Glyma.13G069100,Glyma.13G072700,Glyma.13G075900,Glyma.13G078400,Glyma.13G088300,Glyma.13G088700,Glyma.13G097800,Glyma.13G099300,Glyma.13G100700,Glyma.13G108800,Glyma.13G112700,Glyma.13G113200,Glyma.13G118400,Glyma.13G119600,Glyma.13G119700,Glyma.13G127200,Glyma.13G129400,Glyma.13G129500,Glyma.13G133400,Glyma.13G135400,Glyma.13G137200,Glyma.13G141500,Glyma.13G141800,Glyma.13G144900,Glyma.13G145200,Glyma.13G146100,Glyma.13G146200,Glyma.13G146300,Glyma.13G147500,Glyma.13G147700,Glyma.13G148400,Glyma.13G152814,Glyma.13G154433,Glyma.13G155200,Glyma.13G162600,Glyma.13G162900,Glyma.13G164900,Glyma.13G169000,Glyma.13G169500,Glyma.13G171100,Glyma.13G175100,Glyma.13G177900,Glyma.13G183000,Glyma.13G183200,Glyma.13G183500,Glyma.13G196500,Glyma.13G204300,Glyma.13G204800,Glyma.13G206700,Glyma.13G209101,Glyma.13G210800,Glyma.13G210900,Glyma.13G213500,Glyma.13G215400,Glyma.13G219400,Glyma.13G220900,Glyma.13G221300,Glyma.13G223000,Glyma.13G223100,Glyma.13G230600,Glyma.13G232500,Glyma.13G236300,Glyma.13G239400,Glyma.13G241000,Glyma.13G242300,Glyma.13G242700,Glyma.13G252700,Glyma.13G253600,Glyma.13G253800,Glyma.13G262500,Glyma.13G264300,Glyma.13G265200,Glyma.13G265900,Glyma.13G270400,Glyma.13G271200,Glyma.13G271400,Glyma.13G275100,Glyma.13G276300,Glyma.13G282000,Glyma.13G285600,Glyma.13G286500,Glyma.13G295700,Glyma.13G299200,Glyma.13G302100,Glyma.13G302900,Glyma.13G309300,Glyma.13G312000,Glyma.13G318600,Glyma.13G319000,Glyma.13G320300,Glyma.13G320800,Glyma.13G324400,Glyma.13G326400,Glyma.13G326600,Glyma.13G330100,Glyma.13G341500,Glyma.13G349100,Glyma.13G354900,Glyma.13G356000,Glyma.13G356100,Glyma.13G357200,Glyma.13G357300,Glyma.13G361400,Glyma.13G364600,Glyma.13G366300,Glyma.13G370200,Glyma.13G371400,Glyma.13G371900,Glyma.14G003000,Glyma.14G003200,Glyma.14G003400,Glyma.14G004500,Glyma.14G007700,Glyma.14G008000,Glyma.14G009300,Glyma.14G009900,Glyma.14G010600,Glyma.14G015800,Glyma.14G018700,Glyma.14G023000,Glyma.14G023600,Glyma.14G023900,Glyma.14G028500,Glyma.14G031000,Glyma.14G031200,Glyma.14G031800,Glyma.14G035600,Glyma.14G056800,Glyma.14G060500,Glyma.14G065400,Glyma.14G067000,Glyma.14G072400,Glyma.14G076000,Glyma.14G078600,Glyma.14G094200,Glyma.14G094500,Glyma.14G098100,Glyma.14G098400,Glyma.14G104100,Glyma.14G118100,Glyma.14G145200,Glyma.14G149700,Glyma.14G150600,Glyma.14G154600,Glyma.14G160600,Glyma.14G161800,Glyma.14G162000,Glyma.14G170900,Glyma.14G174100,Glyma.14G176600,Glyma.14G177100,Glyma.14G177200,Glyma.14G185700,Glyma.14G190200,Glyma.14G196200,Glyma.14G197700,Glyma.14G197900,Glyma.14G198700,Glyma.14G201500,Glyma.14G209700,Glyma.14G216700,Glyma.14G218200,Glyma.14G218800,Glyma.14G222500,Glyma.15G002200,Glyma.15G003100,Glyma.15G003200,Glyma.15G005400,Glyma.15G011500,Glyma.15G012500,Glyma.15G016300,Glyma.15G016400,Glyma.15G018000,Glyma.15G019200,Glyma.15G027000,Glyma.15G028900,Glyma.15G038200,Glyma.15G047000,Glyma.15G047700,Glyma.15G052400,Glyma.15G053100,Glyma.15G055600,Glyma.15G055700,Glyma.15G057700,Glyma.15G061100,Glyma.15G063300,Glyma.15G071000,Glyma.15G071200,Glyma.15G072500,Glyma.15G080200,Glyma.15G088900,Glyma.15G089000,Glyma.15G089200,Glyma.15G091600,Glyma.15G097700,Glyma.15G099300,Glyma.15G102000,Glyma.15G102400,Glyma.15G103800,Glyma.15G107900,Glyma.15G108000,Glyma.15G108400,Glyma.15G108700,Glyma.15G112500,Glyma.15G112900,Glyma.15G127400,Glyma.15G130100,Glyma.15G130500,Glyma.15G136800,Glyma.15G143100,Glyma.15G154700,Glyma.15G156500,Glyma.15G157800,Glyma.15G158900,Glyma.15G162500,Glyma.15G163100,Glyma.15G167400,Glyma.15G172200,Glyma.15G179400,Glyma.15G185000,Glyma.15G186500,Glyma.15G194300,Glyma.15G195800,Glyma.15G197200,Glyma.15G202300,Glyma.15G203100,Glyma.15G205900,Glyma.15G209000,Glyma.15G215900,Glyma.15G242900,Glyma.15G246700,Glyma.15G250800,Glyma.15G253000,Glyma.15G253700,Glyma.15G260300,Glyma.15G261900,Glyma.15G265500,Glyma.15G268400,Glyma.15G271200,Glyma.15G273300,Glyma.15G275600,Glyma.15G275700,Glyma.15G275900,Glyma.16G004400,Glyma.16G008300,Glyma.16G008400,Glyma.16G010200,Glyma.16G016100,Glyma.16G017600,Glyma.16G018500,Glyma.16G026200,Glyma.16G029300,Glyma.16G029900,Glyma.16G036100,Glyma.16G037100,Glyma.16G041400,Glyma.16G041700,Glyma.16G042000,Glyma.16G044600,Glyma.16G044700,Glyma.16G044900,Glyma.16G049000,Glyma.16G049300,Glyma.16G050000,Glyma.16G050100,Glyma.16G051300,Glyma.16G058200,Glyma.16G069500,Glyma.16G069700,Glyma.16G070101,Glyma.16G081400,Glyma.16G087200,Glyma.16G088400,Glyma.16G089000,Glyma.16G094300,Glyma.16G115600,Glyma.16G127300,Glyma.16G143600,Glyma.16G145800,Glyma.16G146700,Glyma.16G147300,Glyma.16G147700,Glyma.16G153000,Glyma.16G154300,Glyma.16G158700,Glyma.16G160900,Glyma.16G163800,Glyma.16G165200,Glyma.16G165500,Glyma.16G165800,Glyma.16G177800,Glyma.16G179100,Glyma.16G179200,Glyma.16G179800,Glyma.16G181200,Glyma.16G189100,Glyma.16G198400,Glyma.16G203100,Glyma.16G204100,Glyma.16G205200,Glyma.16G217900,Glyma.16G218200,Glyma.16G218300,Glyma.16G220200,Glyma.17G001100,Glyma.17G010750,Glyma.17G012600,Glyma.17G015200,Glyma.17G015600,Glyma.17G016200,Glyma.17G017400,Glyma.17G020600,Glyma.17G021800,Glyma.17G033400,Glyma.17G037100,Glyma.17G037700,Glyma.17G041500,Glyma.17G046500,Glyma.17G047000,Glyma.17G057700,Glyma.17G058400,Glyma.17G059100,Glyma.17G063000,Glyma.17G066500,Glyma.17G071200,Glyma.17G073800,Glyma.17G075900,Glyma.17G076600,Glyma.17G080200,Glyma.17G084300,Glyma.17G084400,Glyma.17G088500,Glyma.17G089600,Glyma.17G091000,Glyma.17G092000,Glyma.17G095300,Glyma.17G100600,Glyma.17G100700,Glyma.17G101700,Glyma.17G107200,Glyma.17G108700,Glyma.17G111100,Glyma.17G113300,Glyma.17G116600,Glyma.17G119900,Glyma.17G122300,Glyma.17G122500,Glyma.17G125700,Glyma.17G130100,Glyma.17G133200,Glyma.17G137600,Glyma.17G140200,Glyma.17G145900,Glyma.17G147900,Glyma.17G148600,Glyma.17G150100,Glyma.17G153200,Glyma.17G153900,Glyma.17G154900,Glyma.17G160300,Glyma.17G161800,Glyma.17G166000,Glyma.17G166800,Glyma.17G174500,Glyma.17G190800,Glyma.17G192200,Glyma.17G201600,Glyma.17G209500,Glyma.17G209700,Glyma.17G221900,Glyma.17G226600,Glyma.17G228600,Glyma.17G229000,Glyma.17G246500,Glyma.17G247300,Glyma.17G252600,Glyma.17G255300,Glyma.17G257400,Glyma.17G257800,Glyma.17G262400,Glyma.18G003100,Glyma.18G003900,Glyma.18G007500,Glyma.18G009200,Glyma.18G009700,Glyma.18G010500,Glyma.18G013600,Glyma.18G021500,Glyma.18G024600,Glyma.18G025500,Glyma.18G026400,Glyma.18G028400,Glyma.18G028900,Glyma.18G030400,Glyma.18G035300,Glyma.18G036400,Glyma.18G044300,Glyma.18G047900,Glyma.18G049200,Glyma.18G049400,Glyma.18G049600,Glyma.18G055700,Glyma.18G055966,Glyma.18G057500,Glyma.18G058200,Glyma.18G062900,Glyma.18G064300,Glyma.18G065700,Glyma.18G066000,Glyma.18G070500,Glyma.18G072300,Glyma.18G074000,Glyma.18G076000,Glyma.18G079900,Glyma.18G080000,Glyma.18G093200,Glyma.18G094600,Glyma.18G096900,Glyma.18G099900,Glyma.18G102100,Glyma.18G102700,Glyma.18G111100,Glyma.18G111200,Glyma.18G111900,Glyma.18G114900,Glyma.18G115500,Glyma.18G116900,Glyma.18G125300,Glyma.18G125600,Glyma.18G138300,Glyma.18G138400,Glyma.18G144100,Glyma.18G148700,Glyma.18G150000,Glyma.18G158300,Glyma.18G158700,Glyma.18G180900,Glyma.18G187600,Glyma.18G187900,Glyma.18G193600,Glyma.18G195700,Glyma.18G195900,Glyma.18G196000,Glyma.18G197600,Glyma.18G203400,Glyma.18G205800,Glyma.18G206500,Glyma.18G209800,Glyma.18G217200,Glyma.18G228900,Glyma.18G237400,Glyma.18G239900,Glyma.18G240700,Glyma.18G241700,Glyma.18G243200,Glyma.18G244900,Glyma.18G246700,Glyma.18G260101,Glyma.18G261600,Glyma.18G268700,Glyma.18G269200,Glyma.18G270500,Glyma.18G276200,Glyma.18G276600,Glyma.18G277300,Glyma.18G280900,Glyma.18G284600,Glyma.18G286500,Glyma.18G293800,Glyma.18G295300,Glyma.18G296600,Glyma.18G302100,Glyma.19G001100,Glyma.19G005900,Glyma.19G007700,Glyma.19G007800,Glyma.19G009200,Glyma.19G009700,Glyma.19G017300,Glyma.19G022900,Glyma.19G027100,Glyma.19G028400,Glyma.19G028800,Glyma.19G030200,Glyma.19G036300,Glyma.19G038400,Glyma.19G045800,Glyma.19G046600,Glyma.19G046800,Glyma.19G047000,Glyma.19G047800,Glyma.19G050202,Glyma.19G050300,Glyma.19G061200,Glyma.19G063100,Glyma.19G063800,Glyma.19G064800,Glyma.19G071300,Glyma.19G075100,Glyma.19G077800,Glyma.19G090000,Glyma.19G099400,Glyma.19G102400,Glyma.19G106000,Glyma.19G106800,Glyma.19G107300,Glyma.19G109400,Glyma.19G110700,Glyma.19G110900,Glyma.19G115400,Glyma.19G116700,Glyma.19G118800,Glyma.19G123800,Glyma.19G126700,Glyma.19G129900,Glyma.19G130800,Glyma.19G132000,Glyma.19G133100,Glyma.19G133900,Glyma.19G136400,Glyma.19G139300,Glyma.19G144100,Glyma.19G145800,Glyma.19G149200,Glyma.19G150300,Glyma.19G153700,Glyma.19G155450,Glyma.19G155500,Glyma.19G156300,Glyma.19G157000,Glyma.19G159000,Glyma.19G161400,Glyma.19G172500,Glyma.19G177500,Glyma.19G177600,Glyma.19G177700,Glyma.19G178900,Glyma.19G181300,Glyma.19G190800,Glyma.19G192800,Glyma.19G194985,Glyma.19G198600,Glyma.19G198700,Glyma.19G198800,Glyma.19G205000,Glyma.19G208000,Glyma.19G209700,Glyma.19G209800,Glyma.19G211800,Glyma.19G213700,Glyma.19G216300,Glyma.19G216400,Glyma.19G226700,Glyma.19G226900,Glyma.19G227700,Glyma.19G228100,Glyma.19G228600,Glyma.19G232100,Glyma.19G239800,Glyma.19G244900,Glyma.19G251000,Glyma.19G252300,Glyma.19G260600,Glyma.19G263300,Glyma.20G002000,Glyma.20G002400,Glyma.20G005800,Glyma.20G008600,Glyma.20G009100,Glyma.20G009700,Glyma.20G010600,Glyma.20G013300,Glyma.20G020600,Glyma.20G023100,Glyma.20G026300,Glyma.20G031600,Glyma.20G041200,Glyma.20G046800,Glyma.20G050500,Glyma.20G050800,Glyma.20G053700,Glyma.20G054000,Glyma.20G054100,Glyma.20G060300,Glyma.20G065900,Glyma.20G074200,Glyma.20G077000,Glyma.20G082800,Glyma.20G083800,Glyma.20G085900,Glyma.20G087900,Glyma.20G092400,Glyma.20G098500,Glyma.20G098800,Glyma.20G102800,Glyma.20G103200,Glyma.20G104000,Glyma.20G107800,Glyma.20G109400,Glyma.20G110800,Glyma.20G111900,Glyma.20G113300,Glyma.20G116100,Glyma.20G116600,Glyma.20G120700,Glyma.20G125550,Glyma.20G125600,Glyma.20G127500,Glyma.20G127600,Glyma.20G129500,Glyma.20G129600,Glyma.20G136200,Glyma.20G142000,Glyma.20G144700,Glyma.20G148821,Glyma.20G148861,Glyma.20G151500,Glyma.20G153600,Glyma.20G155600,Glyma.20G155800,Glyma.20G158300,Glyma.20G159300,Glyma.20G161200,Glyma.20G161700,Glyma.20G169500,Glyma.20G172300,Glyma.20G175300,Glyma.20G176400,Glyma.20G179400,Glyma.20G179500,Glyma.20G183032,Glyma.20G184000,Glyma.20G185300,Glyma.20G192200,Glyma.20G196900,Glyma.20G199000,Glyma.20G199100,Glyma.20G199200,Glyma.20G199600,Glyma.20G202600,Glyma.20G207100,Glyma.20G210700,Glyma.20G212900,Glyma.20G213000,Glyma.20G222200,Glyma.20G224600,Glyma.20G227000,Glyma.20G227900,Glyma.20G231600,Glyma.20G239700,Glyma.20G243500,Glyma.20G244500,Glyma.20G245100,Glyma.20G245300,Glyma.U031110
GO:0016301	kinase activity	molecular_function	1256/12781	2949/34701	1.1563572358289	0	0	1256	Glyma.01G004800,Glyma.01G007200,Glyma.01G007300,Glyma.01G007500,Glyma.01G010200,Glyma.01G013500,Glyma.01G020100,Glyma.01G022400,Glyma.01G024800,Glyma.01G028100,Glyma.01G028700,Glyma.01G043100,Glyma.01G044100,Glyma.01G052600,Glyma.01G071700,Glyma.01G079100,Glyma.01G087900,Glyma.01G088501,Glyma.01G098400,Glyma.01G099600,Glyma.01G107850,Glyma.01G107901,Glyma.01G107951,Glyma.01G109200,Glyma.01G117900,Glyma.01G118350,Glyma.01G118800,Glyma.01G118900,Glyma.01G125800,Glyma.01G131500,Glyma.01G132000,Glyma.01G133300,Glyma.01G146600,Glyma.01G150700,Glyma.01G152200,Glyma.01G152300,Glyma.01G161600,Glyma.01G164800,Glyma.01G166100,Glyma.01G175000,Glyma.01G179000,Glyma.01G182400,Glyma.01G183500,Glyma.01G186900,Glyma.01G187300,Glyma.01G200200,Glyma.01G203500,Glyma.01G206400,Glyma.01G206500,Glyma.01G211900,Glyma.01G213600,Glyma.01G220700,Glyma.01G226200,Glyma.01G226900,Glyma.01G229200,Glyma.01G236100,Glyma.01G240800,Glyma.01G241300,Glyma.01G244132,Glyma.01G244200,Glyma.02G000400,Glyma.02G022000,Glyma.02G035300,Glyma.02G036500,Glyma.02G037100,Glyma.02G044600,Glyma.02G048300,Glyma.02G050300,Glyma.02G059700,Glyma.02G066100,Glyma.02G069400,Glyma.02G075600,Glyma.02G076100,Glyma.02G087000,Glyma.02G088700,Glyma.02G100000,Glyma.02G100300,Glyma.02G100400,Glyma.02G127800,Glyma.02G129300,Glyma.02G150600,Glyma.02G156400,Glyma.02G165000,Glyma.02G165300,Glyma.02G172200,Glyma.02G182900,Glyma.02G186300,Glyma.02G196000,Glyma.02G197000,Glyma.02G208500,Glyma.02G211400,Glyma.02G219267,Glyma.02G221900,Glyma.02G228300,Glyma.02G228700,Glyma.02G229500,Glyma.02G229900,Glyma.02G234800,Glyma.02G235100,Glyma.02G235700,Glyma.02G247600,Glyma.02G257300,Glyma.02G261400,Glyma.02G269600,Glyma.02G288600,Glyma.02G289800,Glyma.02G291300,Glyma.02G297200,Glyma.02G302600,Glyma.02G306500,Glyma.02G311200,Glyma.02G311800,Glyma.03G002200,Glyma.03G002700,Glyma.03G002900,Glyma.03G003000,Glyma.03G003100,Glyma.03G003300,Glyma.03G008800,Glyma.03G016500,Glyma.03G017600,Glyma.03G020700,Glyma.03G021700,Glyma.03G034200,Glyma.03G035300,Glyma.03G036500,Glyma.03G054900,Glyma.03G065100,Glyma.03G066500,Glyma.03G069800,Glyma.03G073770,Glyma.03G079500,Glyma.03G085700,Glyma.03G088151,Glyma.03G088800,Glyma.03G090200,Glyma.03G090500,Glyma.03G100800,Glyma.03G102700,Glyma.03G105500,Glyma.03G106000,Glyma.03G106400,Glyma.03G137300,Glyma.03G138000,Glyma.03G140700,Glyma.03G141600,Glyma.03G149000,Glyma.03G161800,Glyma.03G176800,Glyma.03G177600,Glyma.03G180600,Glyma.03G182400,Glyma.03G188700,Glyma.03G189800,Glyma.03G212300,Glyma.03G213500,Glyma.03G223100,Glyma.03G228800,Glyma.03G239000,Glyma.03G241600,Glyma.03G241700,Glyma.03G245500,Glyma.03G246100,Glyma.03G253600,Glyma.03G260200,Glyma.03G262500,Glyma.03G262700,Glyma.03G262750,Glyma.04G012800,Glyma.04G012900,Glyma.04G017000,Glyma.04G017200,Glyma.04G020100,Glyma.04G026700,Glyma.04G029700,Glyma.04G035100,Glyma.04G036300,Glyma.04G042400,Glyma.04G053100,Glyma.04G053900,Glyma.04G066700,Glyma.04G073800,Glyma.04G078900,Glyma.04G086700,Glyma.04G087100,Glyma.04G088400,Glyma.04G088700,Glyma.04G096000,Glyma.04G101500,Glyma.04G111700,Glyma.04G121100,Glyma.04G121300,Glyma.04G127100,Glyma.04G132000,Glyma.04G139100,Glyma.04G148400,Glyma.04G165400,Glyma.04G174700,Glyma.04G175300,Glyma.04G177200,Glyma.04G181500,Glyma.04G182900,Glyma.04G188200,Glyma.04G204400,Glyma.04G206100,Glyma.04G215500,Glyma.04G219200,Glyma.04G220200,Glyma.04G223800,Glyma.04G230500,Glyma.04G231000,Glyma.04G236100,Glyma.04G239000,Glyma.04G244000,Glyma.04G253100,Glyma.04G253500,Glyma.05G000700,Glyma.05G002500,Glyma.05G002600,Glyma.05G004700,Glyma.05G005100,Glyma.05G024000,Glyma.05G024400,Glyma.05G030100,Glyma.05G030800,Glyma.05G037200,Glyma.05G037900,Glyma.05G039900,Glyma.05G041300,Glyma.05G042700,Glyma.05G045000,Glyma.05G045200,Glyma.05G052700,Glyma.05G066700,Glyma.05G067800,Glyma.05G070500,Glyma.05G075800,Glyma.05G080900,Glyma.05G094400,Glyma.05G097400,Glyma.05G099900,Glyma.05G100000,Glyma.05G104600,Glyma.05G110400,Glyma.05G119500,Glyma.05G119600,Glyma.05G126400,Glyma.05G136900,Glyma.05G139500,Glyma.05G144400,Glyma.05G158700,Glyma.05G158800,Glyma.05G162800,Glyma.05G166700,Glyma.05G168802,Glyma.05G170600,Glyma.05G176100,Glyma.05G183100,Glyma.05G191700,Glyma.05G196400,Glyma.05G197700,Glyma.05G201200,Glyma.05G202000,Glyma.05G202900,Glyma.05G214300,Glyma.05G216700,Glyma.05G217600,Glyma.05G220600,Glyma.05G222000,Glyma.05G222700,Glyma.05G224900,Glyma.05G230700,Glyma.05G237100,Glyma.05G241600,Glyma.05G245300,Glyma.06G012700,Glyma.06G012800,Glyma.06G017500,Glyma.06G017600,Glyma.06G029700,Glyma.06G035000,Glyma.06G036400,Glyma.06G056400,Glyma.06G062100,Glyma.06G064400,Glyma.06G068100,Glyma.06G074900,Glyma.06G088400,Glyma.06G088800,Glyma.06G090401,Glyma.06G090700,Glyma.06G092300,Glyma.06G095000,Glyma.06G103200,Glyma.06G110700,Glyma.06G119300,Glyma.06G124700,Glyma.06G134200,Glyma.06G134700,Glyma.06G141100,Glyma.06G145700,Glyma.06G147600,Glyma.06G150701,Glyma.06G155500,Glyma.06G165302,Glyma.06G171700,Glyma.06G177700,Glyma.06G182900,Glyma.06G183500,Glyma.06G189600,Glyma.06G190000,Glyma.06G197600,Glyma.06G211600,Glyma.06G215600,Glyma.06G221400,Glyma.06G226700,Glyma.06G230800,Glyma.06G238700,Glyma.06G254900,Glyma.06G256400,Glyma.06G256700,Glyma.06G257500,Glyma.06G257702,Glyma.06G258200,Glyma.06G258500,Glyma.06G258900,Glyma.06G260900,Glyma.06G261100,Glyma.06G262000,Glyma.06G262100,Glyma.06G262300,Glyma.06G262700,Glyma.06G271500,Glyma.06G290500,Glyma.06G292100,Glyma.06G300600,Glyma.06G307600,Glyma.06G309300,Glyma.06G317700,Glyma.06G320600,Glyma.06G324700,Glyma.07G001400,Glyma.07G003200,Glyma.07G009800,Glyma.07G011300,Glyma.07G014300,Glyma.07G015300,Glyma.07G016100,Glyma.07G021100,Glyma.07G028600,Glyma.07G029600,Glyma.07G039700,Glyma.07G047200,Glyma.07G048400,Glyma.07G053500,Glyma.07G055500,Glyma.07G066800,Glyma.07G068750,Glyma.07G070200,Glyma.07G070300,Glyma.07G076700,Glyma.07G078900,Glyma.07G080700,Glyma.07G082600,Glyma.07G085600,Glyma.07G093000,Glyma.07G095000,Glyma.07G095200,Glyma.07G095800,Glyma.07G095900,Glyma.07G096100,Glyma.07G096300,Glyma.07G100200,Glyma.07G103400,Glyma.07G103500,Glyma.07G108200,Glyma.07G108400,Glyma.07G114400,Glyma.07G117400,Glyma.07G117700,Glyma.07G124500,Glyma.07G126400,Glyma.07G127100,Glyma.07G130700,Glyma.07G135400,Glyma.07G137300,Glyma.07G159700,Glyma.07G166700,Glyma.07G173000,Glyma.07G173100,Glyma.07G173700,Glyma.07G178600,Glyma.07G183900,Glyma.07G188800,Glyma.07G189200,Glyma.07G192200,Glyma.07G195100,Glyma.07G197200,Glyma.07G201600,Glyma.07G228000,Glyma.07G232400,Glyma.07G234300,Glyma.07G237700,Glyma.07G253100,Glyma.07G253700,Glyma.07G255400,Glyma.07G260200,Glyma.07G269500,Glyma.07G270700,Glyma.07G270800,Glyma.08G004200,Glyma.08G004600,Glyma.08G005100,Glyma.08G005600,Glyma.08G008600,Glyma.08G010300,Glyma.08G013200,Glyma.08G015500,Glyma.08G019667,Glyma.08G020800,Glyma.08G021200,Glyma.08G023600,Glyma.08G027100,Glyma.08G031700,Glyma.08G038200,Glyma.08G044200,Glyma.08G044300,Glyma.08G049000,Glyma.08G050900,Glyma.08G052500,Glyma.08G052700,Glyma.08G058400,Glyma.08G060100,Glyma.08G060500,Glyma.08G061000,Glyma.08G062700,Glyma.08G062800,Glyma.08G062900,Glyma.08G065800,Glyma.08G065900,Glyma.08G066200,Glyma.08G074500,Glyma.08G083300,Glyma.08G093100,Glyma.08G094400,Glyma.08G094800,Glyma.08G107700,Glyma.08G117000,Glyma.08G120302,Glyma.08G123500,Glyma.08G127400,Glyma.08G128900,Glyma.08G133600,Glyma.08G140900,Glyma.08G141500,Glyma.08G147500,Glyma.08G156900,Glyma.08G165500,Glyma.08G173800,Glyma.08G180800,Glyma.08G187400,Glyma.08G199800,Glyma.08G201600,Glyma.08G213200,Glyma.08G223400,Glyma.08G229100,Glyma.08G231100,Glyma.08G235600,Glyma.08G235800,Glyma.08G235900,Glyma.08G248900,Glyma.08G249200,Glyma.08G251100,Glyma.08G253000,Glyma.08G255300,Glyma.08G256200,Glyma.08G264900,Glyma.08G266100,Glyma.08G283300,Glyma.08G283700,Glyma.08G284100,Glyma.08G285700,Glyma.08G289900,Glyma.08G290200,Glyma.08G292400,Glyma.08G297900,Glyma.08G302900,Glyma.08G307300,Glyma.08G307400,Glyma.08G316500,Glyma.08G325600,Glyma.08G333200,Glyma.08G340300,Glyma.08G345500,Glyma.08G352100,Glyma.08G352200,Glyma.08G352300,Glyma.08G352451,Glyma.08G355200,Glyma.09G003100,Glyma.09G005500,Glyma.09G007200,Glyma.09G014900,Glyma.09G015500,Glyma.09G018900,Glyma.09G024700,Glyma.09G027500,Glyma.09G035400,Glyma.09G046800,Glyma.09G055400,Glyma.09G066300,Glyma.09G069900,Glyma.09G071300,Glyma.09G079400,Glyma.09G081800,Glyma.09G089700,Glyma.09G096800,Glyma.09G097500,Glyma.09G098000,Glyma.09G099100,Glyma.09G099200,Glyma.09G099900,Glyma.09G110500,Glyma.09G110700,Glyma.09G115300,Glyma.09G116300,Glyma.09G121700,Glyma.09G126300,Glyma.09G148900,Glyma.09G151400,Glyma.09G161100,Glyma.09G170600,Glyma.09G173800,Glyma.09G174000,Glyma.09G177600,Glyma.09G181600,Glyma.09G181960,Glyma.09G182200,Glyma.09G182250,Glyma.09G191300,Glyma.09G194200,Glyma.09G197000,Glyma.09G198700,Glyma.09G199900,Glyma.09G210900,Glyma.09G215700,Glyma.09G216100,Glyma.09G226300,Glyma.09G230300,Glyma.09G241100,Glyma.09G243600,Glyma.09G252000,Glyma.09G253200,Glyma.09G255700,Glyma.09G261800,Glyma.09G265500,Glyma.09G272300,Glyma.09G273600,Glyma.09G274600,Glyma.09G275100,Glyma.09G276300,Glyma.09G277000,Glyma.10G001700,Glyma.10G005600,Glyma.10G009100,Glyma.10G009900,Glyma.10G023300,Glyma.10G023400,Glyma.10G029000,Glyma.10G048200,Glyma.10G048800,Glyma.10G052500,Glyma.10G052600,Glyma.10G064600,Glyma.10G065000,Glyma.10G065200,Glyma.10G069500,Glyma.10G081300,Glyma.10G084000,Glyma.10G087100,Glyma.10G094500,Glyma.10G096600,Glyma.10G096800,Glyma.10G100600,Glyma.10G100800,Glyma.10G109200,Glyma.10G118100,Glyma.10G141400,Glyma.10G144200,Glyma.10G156200,Glyma.10G157800,Glyma.10G161400,Glyma.10G179600,Glyma.10G187200,Glyma.10G188500,Glyma.10G192700,Glyma.10G200500,Glyma.10G201100,Glyma.10G203100,Glyma.10G209500,Glyma.10G217000,Glyma.10G218800,Glyma.10G220700,Glyma.10G221200,Glyma.10G222600,Glyma.10G233500,Glyma.10G248400,Glyma.10G250000,Glyma.10G250800,Glyma.10G252900,Glyma.10G253000,Glyma.10G253100,Glyma.10G253200,Glyma.10G253400,Glyma.10G253700,Glyma.10G253800,Glyma.10G253900,Glyma.10G254000,Glyma.10G258800,Glyma.10G261300,Glyma.10G270600,Glyma.10G271200,Glyma.10G271600,Glyma.10G298000,Glyma.11G002600,Glyma.11G012000,Glyma.11G015800,Glyma.11G016600,Glyma.11G018800,Glyma.11G022900,Glyma.11G028300,Glyma.11G030000,Glyma.11G038800,Glyma.11G039300,Glyma.11G044100,Glyma.11G047900,Glyma.11G055100,Glyma.11G063200,Glyma.11G067200,Glyma.11G075200,Glyma.11G077300,Glyma.11G078300,Glyma.11G085300,Glyma.11G085400,Glyma.11G087200,Glyma.11G089100,Glyma.11G093600,Glyma.11G095600,Glyma.11G108000,Glyma.11G108900,Glyma.11G118200,Glyma.11G127200,Glyma.11G128900,Glyma.11G131800,Glyma.11G139200,Glyma.11G139300,Glyma.11G139700,Glyma.11G146272,Glyma.11G148780,Glyma.11G150452,Glyma.11G152200,Glyma.11G166000,Glyma.11G167100,Glyma.11G169700,Glyma.11G178300,Glyma.11G179600,Glyma.11G199700,Glyma.11G204500,Glyma.11G204700,Glyma.11G204766,Glyma.11G206900,Glyma.11G207000,Glyma.11G207500,Glyma.11G213400,Glyma.11G218500,Glyma.11G218700,Glyma.11G218900,Glyma.11G219800,Glyma.11G223200,Glyma.11G230600,Glyma.11G232000,Glyma.11G232200,Glyma.11G233500,Glyma.11G240900,Glyma.12G002400,Glyma.12G002500,Glyma.12G002700,Glyma.12G006300,Glyma.12G007300,Glyma.12G020100,Glyma.12G030000,Glyma.12G032900,Glyma.12G043600,Glyma.12G051800,Glyma.12G062900,Glyma.12G073000,Glyma.12G073700,Glyma.12G074100,Glyma.12G077300,Glyma.12G093800,Glyma.12G094200,Glyma.12G097200,Glyma.12G103700,Glyma.12G114000,Glyma.12G114100,Glyma.12G116400,Glyma.12G118600,Glyma.12G140200,Glyma.12G140300,Glyma.12G142200,Glyma.12G142800,Glyma.12G143200,Glyma.12G143900,Glyma.12G144100,Glyma.12G144400,Glyma.12G144500,Glyma.12G145400,Glyma.12G146700,Glyma.12G155900,Glyma.12G160500,Glyma.12G163062,Glyma.12G170700,Glyma.12G176500,Glyma.12G179900,Glyma.12G198100,Glyma.12G198200,Glyma.12G198600,Glyma.12G198800,Glyma.12G200100,Glyma.12G202201,Glyma.12G205000,Glyma.12G210300,Glyma.12G211800,Glyma.12G216000,Glyma.12G225800,Glyma.12G231800,Glyma.12G233000,Glyma.12G233100,Glyma.12G240900,Glyma.12G241700,Glyma.13G001900,Glyma.13G007200,Glyma.13G025800,Glyma.13G032000,Glyma.13G032100,Glyma.13G033000,Glyma.13G033900,Glyma.13G035700,Glyma.13G035800,Glyma.13G035900,Glyma.13G039700,Glyma.13G039900,Glyma.13G043700,Glyma.13G050200,Glyma.13G051000,Glyma.13G053600,Glyma.13G053800,Glyma.13G054200,Glyma.13G054300,Glyma.13G054400,Glyma.13G056200,Glyma.13G060300,Glyma.13G065500,Glyma.13G072700,Glyma.13G073900,Glyma.13G093100,Glyma.13G093600,Glyma.13G093700,Glyma.13G094500,Glyma.13G097300,Glyma.13G102200,Glyma.13G110700,Glyma.13G114800,Glyma.13G119600,Glyma.13G119800,Glyma.13G128200,Glyma.13G136000,Glyma.13G136700,Glyma.13G139500,Glyma.13G139800,Glyma.13G146700,Glyma.13G149800,Glyma.13G150000,Glyma.13G152542,Glyma.13G159400,Glyma.13G167002,Glyma.13G174800,Glyma.13G174900,Glyma.13G181400,Glyma.13G188800,Glyma.13G188900,Glyma.13G195200,Glyma.13G212600,Glyma.13G212800,Glyma.13G216100,Glyma.13G223400,Glyma.13G224300,Glyma.13G224500,Glyma.13G228000,Glyma.13G228400,Glyma.13G235000,Glyma.13G238700,Glyma.13G247300,Glyma.13G248300,Glyma.13G248500,Glyma.13G248800,Glyma.13G248900,Glyma.13G251500,Glyma.13G253300,Glyma.13G262533,Glyma.13G263400,Glyma.13G263600,Glyma.13G265700,Glyma.13G266000,Glyma.13G266100,Glyma.13G266300,Glyma.13G268100,Glyma.13G270500,Glyma.13G275100,Glyma.13G276700,Glyma.13G276800,Glyma.13G283000,Glyma.13G283200,Glyma.13G283400,Glyma.13G284100,Glyma.13G294100,Glyma.13G296300,Glyma.13G296400,Glyma.13G302166,Glyma.13G303400,Glyma.13G303800,Glyma.13G318400,Glyma.13G320900,Glyma.13G323400,Glyma.13G324000,Glyma.13G330200,Glyma.13G330400,Glyma.13G341100,Glyma.13G348100,Glyma.13G350000,Glyma.13G352700,Glyma.13G352800,Glyma.13G353400,Glyma.13G358900,Glyma.13G361400,Glyma.13G365400,Glyma.13G366000,Glyma.13G370700,Glyma.13G371200,Glyma.14G004500,Glyma.14G007100,Glyma.14G011500,Glyma.14G016400,Glyma.14G025200,Glyma.14G026300,Glyma.14G026533,Glyma.14G026700,Glyma.14G033500,Glyma.14G040000,Glyma.14G046200,Glyma.14G047900,Glyma.14G055900,Glyma.14G057400,Glyma.14G058900,Glyma.14G065600,Glyma.14G068700,Glyma.14G072200,Glyma.14G074700,Glyma.14G078800,Glyma.14G080100,Glyma.14G083100,Glyma.14G094400,Glyma.14G098600,Glyma.14G111900,Glyma.14G116000,Glyma.14G116500,Glyma.14G118800,Glyma.14G124400,Glyma.14G124700,Glyma.14G137200,Glyma.14G138300,Glyma.14G144300,Glyma.14G154600,Glyma.14G155500,Glyma.14G157600,Glyma.14G157700,Glyma.14G158300,Glyma.14G158600,Glyma.14G174200,Glyma.14G179000,Glyma.14G182700,Glyma.14G187900,Glyma.14G188100,Glyma.14G189100,Glyma.14G190700,Glyma.14G193500,Glyma.14G196600,Glyma.14G197000,Glyma.14G203000,Glyma.14G206200,Glyma.14G206300,Glyma.14G218800,Glyma.14G224000,Glyma.15G001500,Glyma.15G002900,Glyma.15G007801,Glyma.15G012500,Glyma.15G015100,Glyma.15G019800,Glyma.15G021300,Glyma.15G021400,Glyma.15G021700,Glyma.15G023200,Glyma.15G025900,Glyma.15G030000,Glyma.15G043600,Glyma.15G043800,Glyma.15G046400,Glyma.15G048600,Glyma.15G051600,Glyma.15G064900,Glyma.15G065100,Glyma.15G065200,Glyma.15G066700,Glyma.15G069500,Glyma.15G072200,Glyma.15G074600,Glyma.15G078200,Glyma.15G084100,Glyma.15G084200,Glyma.15G088500,Glyma.15G099800,Glyma.15G102400,Glyma.15G111600,Glyma.15G130900,Glyma.15G135800,Glyma.15G161600,Glyma.15G161700,Glyma.15G172300,Glyma.15G172600,Glyma.15G177900,Glyma.15G187400,Glyma.15G188500,Glyma.15G202000,Glyma.15G203100,Glyma.15G203600,Glyma.15G203700,Glyma.15G213400,Glyma.15G213600,Glyma.15G213700,Glyma.15G214400,Glyma.15G218200,Glyma.15G226800,Glyma.15G227000,Glyma.15G233600,Glyma.15G242800,Glyma.15G250200,Glyma.15G252700,Glyma.15G253500,Glyma.15G261100,Glyma.15G261900,Glyma.16G008400,Glyma.16G008500,Glyma.16G009300,Glyma.16G015000,Glyma.16G017300,Glyma.16G022600,Glyma.16G024200,Glyma.16G032900,Glyma.16G034626,Glyma.16G037500,Glyma.16G041500,Glyma.16G047100,Glyma.16G047300,Glyma.16G049300,Glyma.16G058200,Glyma.16G059400,Glyma.16G059700,Glyma.16G064100,Glyma.16G065200,Glyma.16G065400,Glyma.16G069200,Glyma.16G070700,Glyma.16G078900,Glyma.16G079200,Glyma.16G084700,Glyma.16G088700,Glyma.16G092600,Glyma.16G093900,Glyma.16G096600,Glyma.16G101800,Glyma.16G111800,Glyma.16G117400,Glyma.16G117500,Glyma.16G117700,Glyma.16G147300,Glyma.16G156100,Glyma.16G157400,Glyma.16G158700,Glyma.16G169700,Glyma.16G200600,Glyma.16G201200,Glyma.16G201500,Glyma.16G202200,Glyma.16G210500,Glyma.16G220200,Glyma.17G010100,Glyma.17G018800,Glyma.17G020600,Glyma.17G039800,Glyma.17G040700,Glyma.17G045200,Glyma.17G048900,Glyma.17G052400,Glyma.17G056900,Glyma.17G062300,Glyma.17G065700,Glyma.17G066700,Glyma.17G066800,Glyma.17G067400,Glyma.17G070300,Glyma.17G074101,Glyma.17G085000,Glyma.17G087000,Glyma.17G089000,Glyma.17G089200,Glyma.17G096500,Glyma.17G102900,Glyma.17G103400,Glyma.17G105100,Glyma.17G112100,Glyma.17G113700,Glyma.17G117300,Glyma.17G117800,Glyma.17G119800,Glyma.17G125500,Glyma.17G128200,Glyma.17G128300,Glyma.17G135000,Glyma.17G148800,Glyma.17G149300,Glyma.17G149900,Glyma.17G153200,Glyma.17G153400,Glyma.17G156300,Glyma.17G161800,Glyma.17G169300,Glyma.17G173000,Glyma.17G187200,Glyma.17G194400,Glyma.17G196300,Glyma.17G201300,Glyma.17G214100,Glyma.17G214200,Glyma.17G214400,Glyma.17G214500,Glyma.17G214600,Glyma.17G214700,Glyma.17G214900,Glyma.17G215900,Glyma.17G218500,Glyma.17G218900,Glyma.17G219200,Glyma.17G224500,Glyma.17G224551,Glyma.17G226100,Glyma.17G229100,Glyma.17G242000,Glyma.17G246300,Glyma.17G257800,Glyma.17G262300,Glyma.18G016400,Glyma.18G023500,Glyma.18G025100,Glyma.18G025300,Glyma.18G026700,Glyma.18G026900,Glyma.18G034300,Glyma.18G036450,Glyma.18G038500,Glyma.18G038600,Glyma.18G038800,Glyma.18G042200,Glyma.18G043300,Glyma.18G043500,Glyma.18G046300,Glyma.18G046400,Glyma.18G054600,Glyma.18G060600,Glyma.18G060900,Glyma.18G064100,Glyma.18G073600,Glyma.18G081500,Glyma.18G096500,Glyma.18G116800,Glyma.18G123800,Glyma.18G125800,Glyma.18G130900,Glyma.18G138700,Glyma.18G141500,Glyma.18G141700,Glyma.18G181500,Glyma.18G185400,Glyma.18G188000,Glyma.18G190400,Glyma.18G198000,Glyma.18G198850,Glyma.18G199600,Glyma.18G202100,Glyma.18G212700,Glyma.18G212800,Glyma.18G213600,Glyma.18G214000,Glyma.18G216200,Glyma.18G217000,Glyma.18G219200,Glyma.18G219700,Glyma.18G225700,Glyma.18G230300,Glyma.18G236800,Glyma.18G237900,Glyma.18G238500,Glyma.18G249900,Glyma.18G250500,Glyma.18G250900,Glyma.18G254000,Glyma.18G255000,Glyma.18G267000,Glyma.18G268002,Glyma.18G269300,Glyma.18G270600,Glyma.18G270900,Glyma.18G271100,Glyma.18G271300,Glyma.18G271400,Glyma.18G272500,Glyma.18G272700,Glyma.18G273100,Glyma.18G275600,Glyma.18G294800,Glyma.18G301700,Glyma.19G000700,Glyma.19G003800,Glyma.19G005700,Glyma.19G009500,Glyma.19G019100,Glyma.19G039100,Glyma.19G062300,Glyma.19G063800,Glyma.19G069400,Glyma.19G070600,Glyma.19G073200,Glyma.19G104600,Glyma.19G115800,Glyma.19G140100,Glyma.19G140800,Glyma.19G143300,Glyma.19G144100,Glyma.19G152100,Glyma.19G152200,Glyma.19G152300,Glyma.19G161200,Glyma.19G163300,Glyma.19G166100,Glyma.19G167400,Glyma.19G168600,Glyma.19G177500,Glyma.19G178400,Glyma.19G181200,Glyma.19G182400,Glyma.19G183000,Glyma.19G190100,Glyma.19G190200,Glyma.19G191600,Glyma.19G193100,Glyma.19G196551,Glyma.19G210300,Glyma.19G226000,Glyma.19G226400,Glyma.19G235200,Glyma.19G239100,Glyma.19G257700,Glyma.19G261000,Glyma.19G261700,Glyma.20G006600,Glyma.20G009600,Glyma.20G017000,Glyma.20G024800,Glyma.20G046800,Glyma.20G047000,Glyma.20G048300,Glyma.20G054500,Glyma.20G059200,Glyma.20G069700,Glyma.20G069750,Glyma.20G078100,Glyma.20G087000,Glyma.20G090000,Glyma.20G093200,Glyma.20G118600,Glyma.20G118700,Glyma.20G119300,Glyma.20G119400,Glyma.20G119600,Glyma.20G120250,Glyma.20G120700,Glyma.20G129700,Glyma.20G132400,Glyma.20G136200,Glyma.20G137400,Glyma.20G137500,Glyma.20G137700,Glyma.20G137900,Glyma.20G138000,Glyma.20G138500,Glyma.20G138700,Glyma.20G138800,Glyma.20G139200,Glyma.20G139300,Glyma.20G139400,Glyma.20G139500,Glyma.20G139600,Glyma.20G139700,Glyma.20G139802,Glyma.20G139900,Glyma.20G140100,Glyma.20G140200,Glyma.20G140400,Glyma.20G140700,Glyma.20G142900,Glyma.20G143600,Glyma.20G145800,Glyma.20G151300,Glyma.20G151500,Glyma.20G152700,Glyma.20G152800,Glyma.20G160900,Glyma.20G165833,Glyma.20G169000,Glyma.20G170900,Glyma.20G179100,Glyma.20G181100,Glyma.20G189300,Glyma.20G202200,Glyma.20G222600,Glyma.20G224100,Glyma.20G230800,Glyma.20G231000,Glyma.20G245600,Glyma.20G246600,Glyma.20G249600,Glyma.U002100,Glyma.U027000,Glyma.U031127,Glyma.U032208,Glyma.U032605	Glyma.01G004800,Glyma.01G007200,Glyma.01G007300,Glyma.01G007500,Glyma.01G010200,Glyma.01G013500,Glyma.01G020100,Glyma.01G022400,Glyma.01G024800,Glyma.01G028100,Glyma.01G028700,Glyma.01G043100,Glyma.01G044100,Glyma.01G052600,Glyma.01G071700,Glyma.01G079100,Glyma.01G087900,Glyma.01G088501,Glyma.01G098400,Glyma.01G099600,Glyma.01G107850,Glyma.01G107901,Glyma.01G107951,Glyma.01G109200,Glyma.01G117900,Glyma.01G118350,Glyma.01G118800,Glyma.01G118900,Glyma.01G125800,Glyma.01G131500,Glyma.01G132000,Glyma.01G133300,Glyma.01G146600,Glyma.01G150700,Glyma.01G152200,Glyma.01G152300,Glyma.01G161600,Glyma.01G164800,Glyma.01G166100,Glyma.01G175000,Glyma.01G179000,Glyma.01G182400,Glyma.01G183500,Glyma.01G186900,Glyma.01G187300,Glyma.01G200200,Glyma.01G203500,Glyma.01G206400,Glyma.01G206500,Glyma.01G211900,Glyma.01G213600,Glyma.01G220700,Glyma.01G226200,Glyma.01G226900,Glyma.01G229200,Glyma.01G236100,Glyma.01G240800,Glyma.01G241300,Glyma.01G244132,Glyma.01G244200,Glyma.02G000400,Glyma.02G022000,Glyma.02G035300,Glyma.02G036500,Glyma.02G037100,Glyma.02G044600,Glyma.02G048300,Glyma.02G050300,Glyma.02G059700,Glyma.02G066100,Glyma.02G069400,Glyma.02G075600,Glyma.02G076100,Glyma.02G087000,Glyma.02G088700,Glyma.02G100000,Glyma.02G100300,Glyma.02G100400,Glyma.02G127800,Glyma.02G129300,Glyma.02G150600,Glyma.02G156400,Glyma.02G165000,Glyma.02G165300,Glyma.02G172200,Glyma.02G182900,Glyma.02G186300,Glyma.02G196000,Glyma.02G197000,Glyma.02G208500,Glyma.02G211400,Glyma.02G219267,Glyma.02G221900,Glyma.02G228300,Glyma.02G228700,Glyma.02G229500,Glyma.02G229900,Glyma.02G234800,Glyma.02G235100,Glyma.02G235700,Glyma.02G247600,Glyma.02G257300,Glyma.02G261400,Glyma.02G269600,Glyma.02G288600,Glyma.02G289800,Glyma.02G291300,Glyma.02G297200,Glyma.02G302600,Glyma.02G306500,Glyma.02G311200,Glyma.02G311800,Glyma.03G002200,Glyma.03G002700,Glyma.03G002900,Glyma.03G003000,Glyma.03G003100,Glyma.03G003300,Glyma.03G008800,Glyma.03G016500,Glyma.03G017600,Glyma.03G020700,Glyma.03G021700,Glyma.03G034200,Glyma.03G035300,Glyma.03G036500,Glyma.03G054900,Glyma.03G065100,Glyma.03G066500,Glyma.03G069800,Glyma.03G073770,Glyma.03G079500,Glyma.03G085700,Glyma.03G088151,Glyma.03G088800,Glyma.03G090200,Glyma.03G090500,Glyma.03G100800,Glyma.03G102700,Glyma.03G105500,Glyma.03G106000,Glyma.03G106400,Glyma.03G137300,Glyma.03G138000,Glyma.03G140700,Glyma.03G141600,Glyma.03G149000,Glyma.03G161800,Glyma.03G176800,Glyma.03G177600,Glyma.03G180600,Glyma.03G182400,Glyma.03G188700,Glyma.03G189800,Glyma.03G212300,Glyma.03G213500,Glyma.03G223100,Glyma.03G228800,Glyma.03G239000,Glyma.03G241600,Glyma.03G241700,Glyma.03G245500,Glyma.03G246100,Glyma.03G253600,Glyma.03G260200,Glyma.03G262500,Glyma.03G262700,Glyma.03G262750,Glyma.04G012800,Glyma.04G012900,Glyma.04G017000,Glyma.04G017200,Glyma.04G020100,Glyma.04G026700,Glyma.04G029700,Glyma.04G035100,Glyma.04G036300,Glyma.04G042400,Glyma.04G053100,Glyma.04G053900,Glyma.04G066700,Glyma.04G073800,Glyma.04G078900,Glyma.04G086700,Glyma.04G087100,Glyma.04G088400,Glyma.04G088700,Glyma.04G096000,Glyma.04G101500,Glyma.04G111700,Glyma.04G121100,Glyma.04G121300,Glyma.04G127100,Glyma.04G132000,Glyma.04G139100,Glyma.04G148400,Glyma.04G165400,Glyma.04G174700,Glyma.04G175300,Glyma.04G177200,Glyma.04G181500,Glyma.04G182900,Glyma.04G188200,Glyma.04G204400,Glyma.04G206100,Glyma.04G215500,Glyma.04G219200,Glyma.04G220200,Glyma.04G223800,Glyma.04G230500,Glyma.04G231000,Glyma.04G236100,Glyma.04G239000,Glyma.04G244000,Glyma.04G253100,Glyma.04G253500,Glyma.05G000700,Glyma.05G002500,Glyma.05G002600,Glyma.05G004700,Glyma.05G005100,Glyma.05G024000,Glyma.05G024400,Glyma.05G030100,Glyma.05G030800,Glyma.05G037200,Glyma.05G037900,Glyma.05G039900,Glyma.05G041300,Glyma.05G042700,Glyma.05G045000,Glyma.05G045200,Glyma.05G052700,Glyma.05G066700,Glyma.05G067800,Glyma.05G070500,Glyma.05G075800,Glyma.05G080900,Glyma.05G094400,Glyma.05G097400,Glyma.05G099900,Glyma.05G100000,Glyma.05G104600,Glyma.05G110400,Glyma.05G119500,Glyma.05G119600,Glyma.05G126400,Glyma.05G136900,Glyma.05G139500,Glyma.05G144400,Glyma.05G158700,Glyma.05G158800,Glyma.05G162800,Glyma.05G166700,Glyma.05G168802,Glyma.05G170600,Glyma.05G176100,Glyma.05G183100,Glyma.05G191700,Glyma.05G196400,Glyma.05G197700,Glyma.05G201200,Glyma.05G202000,Glyma.05G202900,Glyma.05G214300,Glyma.05G216700,Glyma.05G217600,Glyma.05G220600,Glyma.05G222000,Glyma.05G222700,Glyma.05G224900,Glyma.05G230700,Glyma.05G237100,Glyma.05G241600,Glyma.05G245300,Glyma.06G012700,Glyma.06G012800,Glyma.06G017500,Glyma.06G017600,Glyma.06G029700,Glyma.06G035000,Glyma.06G036400,Glyma.06G056400,Glyma.06G062100,Glyma.06G064400,Glyma.06G068100,Glyma.06G074900,Glyma.06G088400,Glyma.06G088800,Glyma.06G090401,Glyma.06G090700,Glyma.06G092300,Glyma.06G095000,Glyma.06G103200,Glyma.06G110700,Glyma.06G119300,Glyma.06G124700,Glyma.06G134200,Glyma.06G134700,Glyma.06G141100,Glyma.06G145700,Glyma.06G147600,Glyma.06G150701,Glyma.06G155500,Glyma.06G165302,Glyma.06G171700,Glyma.06G177700,Glyma.06G182900,Glyma.06G183500,Glyma.06G189600,Glyma.06G190000,Glyma.06G197600,Glyma.06G211600,Glyma.06G215600,Glyma.06G221400,Glyma.06G226700,Glyma.06G230800,Glyma.06G238700,Glyma.06G254900,Glyma.06G256400,Glyma.06G256700,Glyma.06G257500,Glyma.06G257702,Glyma.06G258200,Glyma.06G258500,Glyma.06G258900,Glyma.06G260900,Glyma.06G261100,Glyma.06G262000,Glyma.06G262100,Glyma.06G262300,Glyma.06G262700,Glyma.06G271500,Glyma.06G290500,Glyma.06G292100,Glyma.06G300600,Glyma.06G307600,Glyma.06G309300,Glyma.06G317700,Glyma.06G320600,Glyma.06G324700,Glyma.07G001400,Glyma.07G003200,Glyma.07G009800,Glyma.07G011300,Glyma.07G014300,Glyma.07G015300,Glyma.07G016100,Glyma.07G021100,Glyma.07G028600,Glyma.07G029600,Glyma.07G039700,Glyma.07G047200,Glyma.07G048400,Glyma.07G053500,Glyma.07G055500,Glyma.07G066800,Glyma.07G068750,Glyma.07G070200,Glyma.07G070300,Glyma.07G076700,Glyma.07G078900,Glyma.07G080700,Glyma.07G082600,Glyma.07G085600,Glyma.07G093000,Glyma.07G095000,Glyma.07G095200,Glyma.07G095800,Glyma.07G095900,Glyma.07G096100,Glyma.07G096300,Glyma.07G100200,Glyma.07G103400,Glyma.07G103500,Glyma.07G108200,Glyma.07G108400,Glyma.07G114400,Glyma.07G117400,Glyma.07G117700,Glyma.07G124500,Glyma.07G126400,Glyma.07G127100,Glyma.07G130700,Glyma.07G135400,Glyma.07G137300,Glyma.07G159700,Glyma.07G166700,Glyma.07G173000,Glyma.07G173100,Glyma.07G173700,Glyma.07G178600,Glyma.07G183900,Glyma.07G188800,Glyma.07G189200,Glyma.07G192200,Glyma.07G195100,Glyma.07G197200,Glyma.07G201600,Glyma.07G228000,Glyma.07G232400,Glyma.07G234300,Glyma.07G237700,Glyma.07G253100,Glyma.07G253700,Glyma.07G255400,Glyma.07G260200,Glyma.07G269500,Glyma.07G270700,Glyma.07G270800,Glyma.08G004200,Glyma.08G004600,Glyma.08G005100,Glyma.08G005600,Glyma.08G008600,Glyma.08G010300,Glyma.08G013200,Glyma.08G015500,Glyma.08G019667,Glyma.08G020800,Glyma.08G021200,Glyma.08G023600,Glyma.08G027100,Glyma.08G031700,Glyma.08G038200,Glyma.08G044200,Glyma.08G044300,Glyma.08G049000,Glyma.08G050900,Glyma.08G052500,Glyma.08G052700,Glyma.08G058400,Glyma.08G060100,Glyma.08G060500,Glyma.08G061000,Glyma.08G062700,Glyma.08G062800,Glyma.08G062900,Glyma.08G065800,Glyma.08G065900,Glyma.08G066200,Glyma.08G074500,Glyma.08G083300,Glyma.08G093100,Glyma.08G094400,Glyma.08G094800,Glyma.08G107700,Glyma.08G117000,Glyma.08G120302,Glyma.08G123500,Glyma.08G127400,Glyma.08G128900,Glyma.08G133600,Glyma.08G140900,Glyma.08G141500,Glyma.08G147500,Glyma.08G156900,Glyma.08G165500,Glyma.08G173800,Glyma.08G180800,Glyma.08G187400,Glyma.08G199800,Glyma.08G201600,Glyma.08G213200,Glyma.08G223400,Glyma.08G229100,Glyma.08G231100,Glyma.08G235600,Glyma.08G235800,Glyma.08G235900,Glyma.08G248900,Glyma.08G249200,Glyma.08G251100,Glyma.08G253000,Glyma.08G255300,Glyma.08G256200,Glyma.08G264900,Glyma.08G266100,Glyma.08G283300,Glyma.08G283700,Glyma.08G284100,Glyma.08G285700,Glyma.08G289900,Glyma.08G290200,Glyma.08G292400,Glyma.08G297900,Glyma.08G302900,Glyma.08G307300,Glyma.08G307400,Glyma.08G316500,Glyma.08G325600,Glyma.08G333200,Glyma.08G340300,Glyma.08G345500,Glyma.08G352100,Glyma.08G352200,Glyma.08G352300,Glyma.08G352451,Glyma.08G355200,Glyma.09G003100,Glyma.09G005500,Glyma.09G007200,Glyma.09G014900,Glyma.09G015500,Glyma.09G018900,Glyma.09G024700,Glyma.09G027500,Glyma.09G035400,Glyma.09G046800,Glyma.09G055400,Glyma.09G066300,Glyma.09G069900,Glyma.09G071300,Glyma.09G079400,Glyma.09G081800,Glyma.09G089700,Glyma.09G096800,Glyma.09G097500,Glyma.09G098000,Glyma.09G099100,Glyma.09G099200,Glyma.09G099900,Glyma.09G110500,Glyma.09G110700,Glyma.09G115300,Glyma.09G116300,Glyma.09G121700,Glyma.09G126300,Glyma.09G148900,Glyma.09G151400,Glyma.09G161100,Glyma.09G170600,Glyma.09G173800,Glyma.09G174000,Glyma.09G177600,Glyma.09G181600,Glyma.09G181960,Glyma.09G182200,Glyma.09G182250,Glyma.09G191300,Glyma.09G194200,Glyma.09G197000,Glyma.09G198700,Glyma.09G199900,Glyma.09G210900,Glyma.09G215700,Glyma.09G216100,Glyma.09G226300,Glyma.09G230300,Glyma.09G241100,Glyma.09G243600,Glyma.09G252000,Glyma.09G253200,Glyma.09G255700,Glyma.09G261800,Glyma.09G265500,Glyma.09G272300,Glyma.09G273600,Glyma.09G274600,Glyma.09G275100,Glyma.09G276300,Glyma.09G277000,Glyma.10G001700,Glyma.10G005600,Glyma.10G009100,Glyma.10G009900,Glyma.10G023300,Glyma.10G023400,Glyma.10G029000,Glyma.10G048200,Glyma.10G048800,Glyma.10G052500,Glyma.10G052600,Glyma.10G064600,Glyma.10G065000,Glyma.10G065200,Glyma.10G069500,Glyma.10G081300,Glyma.10G084000,Glyma.10G087100,Glyma.10G094500,Glyma.10G096600,Glyma.10G096800,Glyma.10G100600,Glyma.10G100800,Glyma.10G109200,Glyma.10G118100,Glyma.10G141400,Glyma.10G144200,Glyma.10G156200,Glyma.10G157800,Glyma.10G161400,Glyma.10G179600,Glyma.10G187200,Glyma.10G188500,Glyma.10G192700,Glyma.10G200500,Glyma.10G201100,Glyma.10G203100,Glyma.10G209500,Glyma.10G217000,Glyma.10G218800,Glyma.10G220700,Glyma.10G221200,Glyma.10G222600,Glyma.10G233500,Glyma.10G248400,Glyma.10G250000,Glyma.10G250800,Glyma.10G252900,Glyma.10G253000,Glyma.10G253100,Glyma.10G253200,Glyma.10G253400,Glyma.10G253700,Glyma.10G253800,Glyma.10G253900,Glyma.10G254000,Glyma.10G258800,Glyma.10G261300,Glyma.10G270600,Glyma.10G271200,Glyma.10G271600,Glyma.10G298000,Glyma.11G002600,Glyma.11G012000,Glyma.11G015800,Glyma.11G016600,Glyma.11G018800,Glyma.11G022900,Glyma.11G028300,Glyma.11G030000,Glyma.11G038800,Glyma.11G039300,Glyma.11G044100,Glyma.11G047900,Glyma.11G055100,Glyma.11G063200,Glyma.11G067200,Glyma.11G075200,Glyma.11G077300,Glyma.11G078300,Glyma.11G085300,Glyma.11G085400,Glyma.11G087200,Glyma.11G089100,Glyma.11G093600,Glyma.11G095600,Glyma.11G108000,Glyma.11G108900,Glyma.11G118200,Glyma.11G127200,Glyma.11G128900,Glyma.11G131800,Glyma.11G139200,Glyma.11G139300,Glyma.11G139700,Glyma.11G146272,Glyma.11G148780,Glyma.11G150452,Glyma.11G152200,Glyma.11G166000,Glyma.11G167100,Glyma.11G169700,Glyma.11G178300,Glyma.11G179600,Glyma.11G199700,Glyma.11G204500,Glyma.11G204700,Glyma.11G204766,Glyma.11G206900,Glyma.11G207000,Glyma.11G207500,Glyma.11G213400,Glyma.11G218500,Glyma.11G218700,Glyma.11G218900,Glyma.11G219800,Glyma.11G223200,Glyma.11G230600,Glyma.11G232000,Glyma.11G232200,Glyma.11G233500,Glyma.11G240900,Glyma.12G002400,Glyma.12G002500,Glyma.12G002700,Glyma.12G006300,Glyma.12G007300,Glyma.12G020100,Glyma.12G030000,Glyma.12G032900,Glyma.12G043600,Glyma.12G051800,Glyma.12G062900,Glyma.12G073000,Glyma.12G073700,Glyma.12G074100,Glyma.12G077300,Glyma.12G093800,Glyma.12G094200,Glyma.12G097200,Glyma.12G103700,Glyma.12G114000,Glyma.12G114100,Glyma.12G116400,Glyma.12G118600,Glyma.12G140200,Glyma.12G140300,Glyma.12G142200,Glyma.12G142800,Glyma.12G143200,Glyma.12G143900,Glyma.12G144100,Glyma.12G144400,Glyma.12G144500,Glyma.12G145400,Glyma.12G146700,Glyma.12G155900,Glyma.12G160500,Glyma.12G163062,Glyma.12G170700,Glyma.12G176500,Glyma.12G179900,Glyma.12G198100,Glyma.12G198200,Glyma.12G198600,Glyma.12G198800,Glyma.12G200100,Glyma.12G202201,Glyma.12G205000,Glyma.12G210300,Glyma.12G211800,Glyma.12G216000,Glyma.12G225800,Glyma.12G231800,Glyma.12G233000,Glyma.12G233100,Glyma.12G240900,Glyma.12G241700,Glyma.13G001900,Glyma.13G007200,Glyma.13G025800,Glyma.13G032000,Glyma.13G032100,Glyma.13G033000,Glyma.13G033900,Glyma.13G035700,Glyma.13G035800,Glyma.13G035900,Glyma.13G039700,Glyma.13G039900,Glyma.13G043700,Glyma.13G050200,Glyma.13G051000,Glyma.13G053600,Glyma.13G053800,Glyma.13G054200,Glyma.13G054300,Glyma.13G054400,Glyma.13G056200,Glyma.13G060300,Glyma.13G065500,Glyma.13G072700,Glyma.13G073900,Glyma.13G093100,Glyma.13G093600,Glyma.13G093700,Glyma.13G094500,Glyma.13G097300,Glyma.13G102200,Glyma.13G110700,Glyma.13G114800,Glyma.13G119600,Glyma.13G119800,Glyma.13G128200,Glyma.13G136000,Glyma.13G136700,Glyma.13G139500,Glyma.13G139800,Glyma.13G146700,Glyma.13G149800,Glyma.13G150000,Glyma.13G152542,Glyma.13G159400,Glyma.13G167002,Glyma.13G174800,Glyma.13G174900,Glyma.13G181400,Glyma.13G188800,Glyma.13G188900,Glyma.13G195200,Glyma.13G212600,Glyma.13G212800,Glyma.13G216100,Glyma.13G223400,Glyma.13G224300,Glyma.13G224500,Glyma.13G228000,Glyma.13G228400,Glyma.13G235000,Glyma.13G238700,Glyma.13G247300,Glyma.13G248300,Glyma.13G248500,Glyma.13G248800,Glyma.13G248900,Glyma.13G251500,Glyma.13G253300,Glyma.13G262533,Glyma.13G263400,Glyma.13G263600,Glyma.13G265700,Glyma.13G266000,Glyma.13G266100,Glyma.13G266300,Glyma.13G268100,Glyma.13G270500,Glyma.13G275100,Glyma.13G276700,Glyma.13G276800,Glyma.13G283000,Glyma.13G283200,Glyma.13G283400,Glyma.13G284100,Glyma.13G294100,Glyma.13G296300,Glyma.13G296400,Glyma.13G302166,Glyma.13G303400,Glyma.13G303800,Glyma.13G318400,Glyma.13G320900,Glyma.13G323400,Glyma.13G324000,Glyma.13G330200,Glyma.13G330400,Glyma.13G341100,Glyma.13G348100,Glyma.13G350000,Glyma.13G352700,Glyma.13G352800,Glyma.13G353400,Glyma.13G358900,Glyma.13G361400,Glyma.13G365400,Glyma.13G366000,Glyma.13G370700,Glyma.13G371200,Glyma.14G004500,Glyma.14G007100,Glyma.14G011500,Glyma.14G016400,Glyma.14G025200,Glyma.14G026300,Glyma.14G026533,Glyma.14G026700,Glyma.14G033500,Glyma.14G040000,Glyma.14G046200,Glyma.14G047900,Glyma.14G055900,Glyma.14G057400,Glyma.14G058900,Glyma.14G065600,Glyma.14G068700,Glyma.14G072200,Glyma.14G074700,Glyma.14G078800,Glyma.14G080100,Glyma.14G083100,Glyma.14G094400,Glyma.14G098600,Glyma.14G111900,Glyma.14G116000,Glyma.14G116500,Glyma.14G118800,Glyma.14G124400,Glyma.14G124700,Glyma.14G137200,Glyma.14G138300,Glyma.14G144300,Glyma.14G154600,Glyma.14G155500,Glyma.14G157600,Glyma.14G157700,Glyma.14G158300,Glyma.14G158600,Glyma.14G174200,Glyma.14G179000,Glyma.14G182700,Glyma.14G187900,Glyma.14G188100,Glyma.14G189100,Glyma.14G190700,Glyma.14G193500,Glyma.14G196600,Glyma.14G197000,Glyma.14G203000,Glyma.14G206200,Glyma.14G206300,Glyma.14G218800,Glyma.14G224000,Glyma.15G001500,Glyma.15G002900,Glyma.15G007801,Glyma.15G012500,Glyma.15G015100,Glyma.15G019800,Glyma.15G021300,Glyma.15G021400,Glyma.15G021700,Glyma.15G023200,Glyma.15G025900,Glyma.15G030000,Glyma.15G043600,Glyma.15G043800,Glyma.15G046400,Glyma.15G048600,Glyma.15G051600,Glyma.15G064900,Glyma.15G065100,Glyma.15G065200,Glyma.15G066700,Glyma.15G069500,Glyma.15G072200,Glyma.15G074600,Glyma.15G078200,Glyma.15G084100,Glyma.15G084200,Glyma.15G088500,Glyma.15G099800,Glyma.15G102400,Glyma.15G111600,Glyma.15G130900,Glyma.15G135800,Glyma.15G161600,Glyma.15G161700,Glyma.15G172300,Glyma.15G172600,Glyma.15G177900,Glyma.15G187400,Glyma.15G188500,Glyma.15G202000,Glyma.15G203100,Glyma.15G203600,Glyma.15G203700,Glyma.15G213400,Glyma.15G213600,Glyma.15G213700,Glyma.15G214400,Glyma.15G218200,Glyma.15G226800,Glyma.15G227000,Glyma.15G233600,Glyma.15G242800,Glyma.15G250200,Glyma.15G252700,Glyma.15G253500,Glyma.15G261100,Glyma.15G261900,Glyma.16G008400,Glyma.16G008500,Glyma.16G009300,Glyma.16G015000,Glyma.16G017300,Glyma.16G022600,Glyma.16G024200,Glyma.16G032900,Glyma.16G034626,Glyma.16G037500,Glyma.16G041500,Glyma.16G047100,Glyma.16G047300,Glyma.16G049300,Glyma.16G058200,Glyma.16G059400,Glyma.16G059700,Glyma.16G064100,Glyma.16G065200,Glyma.16G065400,Glyma.16G069200,Glyma.16G070700,Glyma.16G078900,Glyma.16G079200,Glyma.16G084700,Glyma.16G088700,Glyma.16G092600,Glyma.16G093900,Glyma.16G096600,Glyma.16G101800,Glyma.16G111800,Glyma.16G117400,Glyma.16G117500,Glyma.16G117700,Glyma.16G147300,Glyma.16G156100,Glyma.16G157400,Glyma.16G158700,Glyma.16G169700,Glyma.16G200600,Glyma.16G201200,Glyma.16G201500,Glyma.16G202200,Glyma.16G210500,Glyma.16G220200,Glyma.17G010100,Glyma.17G018800,Glyma.17G020600,Glyma.17G039800,Glyma.17G040700,Glyma.17G045200,Glyma.17G048900,Glyma.17G052400,Glyma.17G056900,Glyma.17G062300,Glyma.17G065700,Glyma.17G066700,Glyma.17G066800,Glyma.17G067400,Glyma.17G070300,Glyma.17G074101,Glyma.17G085000,Glyma.17G087000,Glyma.17G089000,Glyma.17G089200,Glyma.17G096500,Glyma.17G102900,Glyma.17G103400,Glyma.17G105100,Glyma.17G112100,Glyma.17G113700,Glyma.17G117300,Glyma.17G117800,Glyma.17G119800,Glyma.17G125500,Glyma.17G128200,Glyma.17G128300,Glyma.17G135000,Glyma.17G148800,Glyma.17G149300,Glyma.17G149900,Glyma.17G153200,Glyma.17G153400,Glyma.17G156300,Glyma.17G161800,Glyma.17G169300,Glyma.17G173000,Glyma.17G187200,Glyma.17G194400,Glyma.17G196300,Glyma.17G201300,Glyma.17G214100,Glyma.17G214200,Glyma.17G214400,Glyma.17G214500,Glyma.17G214600,Glyma.17G214700,Glyma.17G214900,Glyma.17G215900,Glyma.17G218500,Glyma.17G218900,Glyma.17G219200,Glyma.17G224500,Glyma.17G224551,Glyma.17G226100,Glyma.17G229100,Glyma.17G242000,Glyma.17G246300,Glyma.17G257800,Glyma.17G262300,Glyma.18G016400,Glyma.18G023500,Glyma.18G025100,Glyma.18G025300,Glyma.18G026700,Glyma.18G026900,Glyma.18G034300,Glyma.18G036450,Glyma.18G038500,Glyma.18G038600,Glyma.18G038800,Glyma.18G042200,Glyma.18G043300,Glyma.18G043500,Glyma.18G046300,Glyma.18G046400,Glyma.18G054600,Glyma.18G060600,Glyma.18G060900,Glyma.18G064100,Glyma.18G073600,Glyma.18G081500,Glyma.18G096500,Glyma.18G116800,Glyma.18G123800,Glyma.18G125800,Glyma.18G130900,Glyma.18G138700,Glyma.18G141500,Glyma.18G141700,Glyma.18G181500,Glyma.18G185400,Glyma.18G188000,Glyma.18G190400,Glyma.18G198000,Glyma.18G198850,Glyma.18G199600,Glyma.18G202100,Glyma.18G212700,Glyma.18G212800,Glyma.18G213600,Glyma.18G214000,Glyma.18G216200,Glyma.18G217000,Glyma.18G219200,Glyma.18G219700,Glyma.18G225700,Glyma.18G230300,Glyma.18G236800,Glyma.18G237900,Glyma.18G238500,Glyma.18G249900,Glyma.18G250500,Glyma.18G250900,Glyma.18G254000,Glyma.18G255000,Glyma.18G267000,Glyma.18G268002,Glyma.18G269300,Glyma.18G270600,Glyma.18G270900,Glyma.18G271100,Glyma.18G271300,Glyma.18G271400,Glyma.18G272500,Glyma.18G272700,Glyma.18G273100,Glyma.18G275600,Glyma.18G294800,Glyma.18G301700,Glyma.19G000700,Glyma.19G003800,Glyma.19G005700,Glyma.19G009500,Glyma.19G019100,Glyma.19G039100,Glyma.19G062300,Glyma.19G063800,Glyma.19G069400,Glyma.19G070600,Glyma.19G073200,Glyma.19G104600,Glyma.19G115800,Glyma.19G140100,Glyma.19G140800,Glyma.19G143300,Glyma.19G144100,Glyma.19G152100,Glyma.19G152200,Glyma.19G152300,Glyma.19G161200,Glyma.19G163300,Glyma.19G166100,Glyma.19G167400,Glyma.19G168600,Glyma.19G177500,Glyma.19G178400,Glyma.19G181200,Glyma.19G182400,Glyma.19G183000,Glyma.19G190100,Glyma.19G190200,Glyma.19G191600,Glyma.19G193100,Glyma.19G196551,Glyma.19G210300,Glyma.19G226000,Glyma.19G226400,Glyma.19G235200,Glyma.19G239100,Glyma.19G257700,Glyma.19G261000,Glyma.19G261700,Glyma.20G006600,Glyma.20G009600,Glyma.20G017000,Glyma.20G024800,Glyma.20G046800,Glyma.20G047000,Glyma.20G048300,Glyma.20G054500,Glyma.20G059200,Glyma.20G069700,Glyma.20G069750,Glyma.20G078100,Glyma.20G087000,Glyma.20G090000,Glyma.20G093200,Glyma.20G118600,Glyma.20G118700,Glyma.20G119300,Glyma.20G119400,Glyma.20G119600,Glyma.20G120250,Glyma.20G120700,Glyma.20G129700,Glyma.20G132400,Glyma.20G136200,Glyma.20G137400,Glyma.20G137500,Glyma.20G137700,Glyma.20G137900,Glyma.20G138000,Glyma.20G138500,Glyma.20G138700,Glyma.20G138800,Glyma.20G139200,Glyma.20G139300,Glyma.20G139400,Glyma.20G139500,Glyma.20G139600,Glyma.20G139700,Glyma.20G139802,Glyma.20G139900,Glyma.20G140100,Glyma.20G140200,Glyma.20G140400,Glyma.20G140700,Glyma.20G142900,Glyma.20G143600,Glyma.20G145800,Glyma.20G151300,Glyma.20G151500,Glyma.20G152700,Glyma.20G152800,Glyma.20G160900,Glyma.20G165833,Glyma.20G169000,Glyma.20G170900,Glyma.20G179100,Glyma.20G181100,Glyma.20G189300,Glyma.20G202200,Glyma.20G222600,Glyma.20G224100,Glyma.20G230800,Glyma.20G231000,Glyma.20G245600,Glyma.20G246600,Glyma.20G249600,Glyma.U002100,Glyma.U027000,Glyma.U031127,Glyma.U032208,Glyma.U032605
GO:0050896	response to stimulus	biological_process	4231/12781	10732/34701	1.07038377351678	0	0	4231	Glyma.01G002600,Glyma.01G005000,Glyma.01G005200,Glyma.01G007100,Glyma.01G007200,Glyma.01G007300,Glyma.01G008100,Glyma.01G009900,Glyma.01G010500,Glyma.01G010700,Glyma.01G011200,Glyma.01G012100,Glyma.01G012400,Glyma.01G013500,Glyma.01G015200,Glyma.01G018400,Glyma.01G019000,Glyma.01G019200,Glyma.01G019800,Glyma.01G022400,Glyma.01G023500,Glyma.01G024000,Glyma.01G025400,Glyma.01G025500,Glyma.01G026200,Glyma.01G028100,Glyma.01G028700,Glyma.01G029600,Glyma.01G033200,Glyma.01G034000,Glyma.01G036000,Glyma.01G036600,Glyma.01G039000,Glyma.01G040000,Glyma.01G040200,Glyma.01G040700,Glyma.01G041700,Glyma.01G042100,Glyma.01G043100,Glyma.01G044100,Glyma.01G044600,Glyma.01G045400,Glyma.01G045500,Glyma.01G045800,Glyma.01G046500,Glyma.01G047900,Glyma.01G052600,Glyma.01G053100,Glyma.01G053800,Glyma.01G058300,Glyma.01G060300,Glyma.01G062400,Glyma.01G063800,Glyma.01G065800,Glyma.01G070200,Glyma.01G071700,Glyma.01G075100,Glyma.01G075400,Glyma.01G079100,Glyma.01G081300,Glyma.01G084600,Glyma.01G086201,Glyma.01G086700,Glyma.01G087900,Glyma.01G088501,Glyma.01G094900,Glyma.01G096600,Glyma.01G097000,Glyma.01G097400,Glyma.01G098400,Glyma.01G102600,Glyma.01G103500,Glyma.01G104100,Glyma.01G106000,Glyma.01G107901,Glyma.01G107951,Glyma.01G112400,Glyma.01G113000,Glyma.01G114000,Glyma.01G115900,Glyma.01G118350,Glyma.01G118800,Glyma.01G118900,Glyma.01G119400,Glyma.01G121209,Glyma.01G121700,Glyma.01G130400,Glyma.01G130500,Glyma.01G130800,Glyma.01G131500,Glyma.01G131800,Glyma.01G132000,Glyma.01G135500,Glyma.01G137500,Glyma.01G139600,Glyma.01G147600,Glyma.01G148900,Glyma.01G152200,Glyma.01G156200,Glyma.01G156600,Glyma.01G157500,Glyma.01G157700,Glyma.01G157900,Glyma.01G160100,Glyma.01G161500,Glyma.01G161600,Glyma.01G163100,Glyma.01G164800,Glyma.01G165400,Glyma.01G165600,Glyma.01G166100,Glyma.01G166600,Glyma.01G167000,Glyma.01G169200,Glyma.01G171100,Glyma.01G175000,Glyma.01G177500,Glyma.01G177900,Glyma.01G178000,Glyma.01G179000,Glyma.01G182400,Glyma.01G183500,Glyma.01G186800,Glyma.01G186900,Glyma.01G187300,Glyma.01G188600,Glyma.01G189500,Glyma.01G190000,Glyma.01G190100,Glyma.01G190600,Glyma.01G191200,Glyma.01G191600,Glyma.01G191900,Glyma.01G192300,Glyma.01G192500,Glyma.01G194500,Glyma.01G196600,Glyma.01G196800,Glyma.01G199200,Glyma.01G200100,Glyma.01G200466,Glyma.01G200532,Glyma.01G200800,Glyma.01G202200,Glyma.01G203300,Glyma.01G203400,Glyma.01G203500,Glyma.01G204400,Glyma.01G204467,Glyma.01G204533,Glyma.01G204600,Glyma.01G205700,Glyma.01G206400,Glyma.01G206500,Glyma.01G206600,Glyma.01G206700,Glyma.01G207500,Glyma.01G207950,Glyma.01G209800,Glyma.01G211900,Glyma.01G213000,Glyma.01G215100,Glyma.01G216600,Glyma.01G217400,Glyma.01G217600,Glyma.01G217700,Glyma.01G219001,Glyma.01G219100,Glyma.01G219400,Glyma.01G220600,Glyma.01G220700,Glyma.01G222300,Glyma.01G222700,Glyma.01G225000,Glyma.01G226200,Glyma.01G226600,Glyma.01G226900,Glyma.01G229000,Glyma.01G232500,Glyma.01G235600,Glyma.01G235700,Glyma.01G236100,Glyma.01G238800,Glyma.01G240300,Glyma.01G240800,Glyma.01G241300,Glyma.01G241500,Glyma.01G243900,Glyma.01G244200,Glyma.01G244700,Glyma.02G000400,Glyma.02G003700,Glyma.02G005100,Glyma.02G005200,Glyma.02G005600,Glyma.02G005700,Glyma.02G006200,Glyma.02G006300,Glyma.02G006400,Glyma.02G006500,Glyma.02G007300,Glyma.02G008900,Glyma.02G009800,Glyma.02G010900,Glyma.02G012700,Glyma.02G013000,Glyma.02G015800,Glyma.02G016100,Glyma.02G016600,Glyma.02G017100,Glyma.02G018450,Glyma.02G019100,Glyma.02G022200,Glyma.02G022400,Glyma.02G023400,Glyma.02G023500,Glyma.02G023800,Glyma.02G023900,Glyma.02G024600,Glyma.02G024800,Glyma.02G026300,Glyma.02G029400,Glyma.02G029900,Glyma.02G032300,Glyma.02G034400,Glyma.02G035300,Glyma.02G036500,Glyma.02G037100,Glyma.02G039300,Glyma.02G041900,Glyma.02G042500,Glyma.02G043200,Glyma.02G045400,Glyma.02G048200,Glyma.02G048300,Glyma.02G051400,Glyma.02G052300,Glyma.02G052700,Glyma.02G053600,Glyma.02G058900,Glyma.02G059300,Glyma.02G059700,Glyma.02G062700,Glyma.02G062900,Glyma.02G063500,Glyma.02G063600,Glyma.02G063802,Glyma.02G063900,Glyma.02G064700,Glyma.02G066200,Glyma.02G067100,Glyma.02G069400,Glyma.02G069500,Glyma.02G070000,Glyma.02G070500,Glyma.02G071300,Glyma.02G071400,Glyma.02G071500,Glyma.02G072200,Glyma.02G075100,Glyma.02G075300,Glyma.02G076100,Glyma.02G079400,Glyma.02G080100,Glyma.02G080200,Glyma.02G080800,Glyma.02G083900,Glyma.02G085900,Glyma.02G086100,Glyma.02G086200,Glyma.02G087000,Glyma.02G087400,Glyma.02G087900,Glyma.02G088700,Glyma.02G093000,Glyma.02G093200,Glyma.02G094500,Glyma.02G098000,Glyma.02G098300,Glyma.02G098500,Glyma.02G098800,Glyma.02G100000,Glyma.02G100800,Glyma.02G103800,Glyma.02G104600,Glyma.02G105900,Glyma.02G106100,Glyma.02G106300,Glyma.02G106700,Glyma.02G106800,Glyma.02G107300,Glyma.02G115100,Glyma.02G115200,Glyma.02G121300,Glyma.02G121400,Glyma.02G125600,Glyma.02G127300,Glyma.02G127800,Glyma.02G129300,Glyma.02G131700,Glyma.02G132500,Glyma.02G134400,Glyma.02G135100,Glyma.02G135200,Glyma.02G136000,Glyma.02G136100,Glyma.02G136200,Glyma.02G136300,Glyma.02G136700,Glyma.02G137500,Glyma.02G137700,Glyma.02G139900,Glyma.02G141500,Glyma.02G141800,Glyma.02G142500,Glyma.02G142600,Glyma.02G143500,Glyma.02G146100,Glyma.02G147300,Glyma.02G149600,Glyma.02G150100,Glyma.02G151100,Glyma.02G151400,Glyma.02G151800,Glyma.02G158350,Glyma.02G159900,Glyma.02G160500,Glyma.02G161100,Glyma.02G161200,Glyma.02G164116,Glyma.02G170600,Glyma.02G171100,Glyma.02G176700,Glyma.02G176800,Glyma.02G182900,Glyma.02G184300,Glyma.02G185200,Glyma.02G186100,Glyma.02G186300,Glyma.02G186700,Glyma.02G187100,Glyma.02G187200,Glyma.02G188300,Glyma.02G195300,Glyma.02G195400,Glyma.02G195900,Glyma.02G196000,Glyma.02G197000,Glyma.02G197600,Glyma.02G197800,Glyma.02G198400,Glyma.02G201300,Glyma.02G208000,Glyma.02G208200,Glyma.02G208500,Glyma.02G209000,Glyma.02G210800,Glyma.02G211400,Glyma.02G211700,Glyma.02G213400,Glyma.02G215800,Glyma.02G217400,Glyma.02G218700,Glyma.02G219400,Glyma.02G220900,Glyma.02G221300,Glyma.02G221900,Glyma.02G222200,Glyma.02G222300,Glyma.02G226500,Glyma.02G227700,Glyma.02G228200,Glyma.02G228300,Glyma.02G229400,Glyma.02G229500,Glyma.02G229900,Glyma.02G230500,Glyma.02G232100,Glyma.02G232600,Glyma.02G233800,Glyma.02G234000,Glyma.02G234200,Glyma.02G234800,Glyma.02G235100,Glyma.02G235700,Glyma.02G236800,Glyma.02G237100,Glyma.02G238700,Glyma.02G239100,Glyma.02G239600,Glyma.02G241400,Glyma.02G241900,Glyma.02G242400,Glyma.02G242900,Glyma.02G244300,Glyma.02G245600,Glyma.02G247100,Glyma.02G247600,Glyma.02G247800,Glyma.02G248800,Glyma.02G249800,Glyma.02G251900,Glyma.02G254300,Glyma.02G255100,Glyma.02G255400,Glyma.02G256800,Glyma.02G257000,Glyma.02G257200,Glyma.02G261900,Glyma.02G264900,Glyma.02G268900,Glyma.02G269000,Glyma.02G269600,Glyma.02G274600,Glyma.02G274900,Glyma.02G275400,Glyma.02G278600,Glyma.02G279000,Glyma.02G281200,Glyma.02G284200,Glyma.02G284300,Glyma.02G284800,Glyma.02G288800,Glyma.02G289300,Glyma.02G289800,Glyma.02G291300,Glyma.02G292202,Glyma.02G294200,Glyma.02G296600,Glyma.02G297200,Glyma.02G297700,Glyma.02G297900,Glyma.02G299100,Glyma.02G299600,Glyma.02G301700,Glyma.02G304100,Glyma.02G304400,Glyma.02G305600,Glyma.02G306500,Glyma.02G311200,Glyma.02G311800,Glyma.03G003400,Glyma.03G005300,Glyma.03G005400,Glyma.03G005600,Glyma.03G005800,Glyma.03G015800,Glyma.03G015900,Glyma.03G016500,Glyma.03G016600,Glyma.03G019800,Glyma.03G020700,Glyma.03G027400,Glyma.03G027600,Glyma.03G029600,Glyma.03G030600,Glyma.03G030800,Glyma.03G030900,Glyma.03G034800,Glyma.03G034900,Glyma.03G035300,Glyma.03G036500,Glyma.03G036700,Glyma.03G037000,Glyma.03G037300,Glyma.03G038100,Glyma.03G038200,Glyma.03G038300,Glyma.03G038500,Glyma.03G038700,Glyma.03G038800,Glyma.03G039200,Glyma.03G039300,Glyma.03G039700,Glyma.03G042700,Glyma.03G043080,Glyma.03G043200,Glyma.03G043500,Glyma.03G043600,Glyma.03G043650,Glyma.03G053100,Glyma.03G053300,Glyma.03G054100,Glyma.03G057100,Glyma.03G059200,Glyma.03G060300,Glyma.03G063600,Glyma.03G063900,Glyma.03G064200,Glyma.03G065100,Glyma.03G066700,Glyma.03G066800,Glyma.03G070600,Glyma.03G070700,Glyma.03G071700,Glyma.03G073702,Glyma.03G075200,Glyma.03G075300,Glyma.03G077800,Glyma.03G078300,Glyma.03G078700,Glyma.03G081900,Glyma.03G083600,Glyma.03G084000,Glyma.03G085700,Glyma.03G085900,Glyma.03G088000,Glyma.03G088400,Glyma.03G088800,Glyma.03G088900,Glyma.03G090200,Glyma.03G090500,Glyma.03G091200,Glyma.03G092500,Glyma.03G092700,Glyma.03G093200,Glyma.03G094700,Glyma.03G099500,Glyma.03G101000,Glyma.03G101200,Glyma.03G102800,Glyma.03G105500,Glyma.03G106000,Glyma.03G106400,Glyma.03G110200,Glyma.03G111300,Glyma.03G111700,Glyma.03G112700,Glyma.03G116700,Glyma.03G120700,Glyma.03G120900,Glyma.03G123400,Glyma.03G126000,Glyma.03G126100,Glyma.03G128300,Glyma.03G130800,Glyma.03G131100,Glyma.03G131900,Glyma.03G132700,Glyma.03G132900,Glyma.03G134200,Glyma.03G135800,Glyma.03G136100,Glyma.03G137200,Glyma.03G137900,Glyma.03G138000,Glyma.03G138100,Glyma.03G141800,Glyma.03G142400,Glyma.03G143700,Glyma.03G146000,Glyma.03G147200,Glyma.03G149400,Glyma.03G150600,Glyma.03G150800,Glyma.03G155800,Glyma.03G157000,Glyma.03G157800,Glyma.03G158700,Glyma.03G159800,Glyma.03G161800,Glyma.03G162100,Glyma.03G162500,Glyma.03G162600,Glyma.03G162700,Glyma.03G162800,Glyma.03G163100,Glyma.03G164000,Glyma.03G164200,Glyma.03G164400,Glyma.03G165000,Glyma.03G167400,Glyma.03G169000,Glyma.03G170600,Glyma.03G173100,Glyma.03G173300,Glyma.03G174300,Glyma.03G174400,Glyma.03G176300,Glyma.03G179200,Glyma.03G180600,Glyma.03G181400,Glyma.03G182400,Glyma.03G183600,Glyma.03G187200,Glyma.03G187700,Glyma.03G187900,Glyma.03G188700,Glyma.03G190600,Glyma.03G191500,Glyma.03G192800,Glyma.03G193500,Glyma.03G197000,Glyma.03G197200,Glyma.03G199000,Glyma.03G199100,Glyma.03G200000,Glyma.03G201000,Glyma.03G201100,Glyma.03G201200,Glyma.03G201302,Glyma.03G201500,Glyma.03G201550,Glyma.03G202600,Glyma.03G204800,Glyma.03G205700,Glyma.03G205900,Glyma.03G208300,Glyma.03G208500,Glyma.03G209400,Glyma.03G211400,Glyma.03G215000,Glyma.03G215800,Glyma.03G217300,Glyma.03G217500,Glyma.03G219300,Glyma.03G219400,Glyma.03G220800,Glyma.03G221700,Glyma.03G222300,Glyma.03G223100,Glyma.03G224700,Glyma.03G225000,Glyma.03G225200,Glyma.03G226600,Glyma.03G227500,Glyma.03G228600,Glyma.03G228800,Glyma.03G229800,Glyma.03G230000,Glyma.03G231600,Glyma.03G232400,Glyma.03G232500,Glyma.03G232600,Glyma.03G233600,Glyma.03G234300,Glyma.03G234400,Glyma.03G236000,Glyma.03G239900,Glyma.03G241600,Glyma.03G241700,Glyma.03G242200,Glyma.03G245500,Glyma.03G247300,Glyma.03G250600,Glyma.03G251600,Glyma.03G253200,Glyma.03G253600,Glyma.03G255600,Glyma.03G256200,Glyma.03G256700,Glyma.03G258300,Glyma.03G258700,Glyma.03G260200,Glyma.03G261300,Glyma.03G261500,Glyma.03G261600,Glyma.03G262300,Glyma.03G262700,Glyma.03G262750,Glyma.03G263200,Glyma.04G002000,Glyma.04G002400,Glyma.04G002600,Glyma.04G003200,Glyma.04G003700,Glyma.04G004500,Glyma.04G008300,Glyma.04G009400,Glyma.04G012900,Glyma.04G013800,Glyma.04G016000,Glyma.04G017000,Glyma.04G017200,Glyma.04G020100,Glyma.04G020400,Glyma.04G022100,Glyma.04G022300,Glyma.04G023700,Glyma.04G026000,Glyma.04G027000,Glyma.04G027100,Glyma.04G027300,Glyma.04G028300,Glyma.04G031700,Glyma.04G033500,Glyma.04G033800,Glyma.04G034400,Glyma.04G035000,Glyma.04G035100,Glyma.04G036300,Glyma.04G036700,Glyma.04G036800,Glyma.04G038100,Glyma.04G038900,Glyma.04G040300,Glyma.04G041200,Glyma.04G041500,Glyma.04G042300,Glyma.04G042900,Glyma.04G044900,Glyma.04G047100,Glyma.04G049300,Glyma.04G050200,Glyma.04G050800,Glyma.04G053800,Glyma.04G054200,Glyma.04G055200,Glyma.04G056600,Glyma.04G057700,Glyma.04G057800,Glyma.04G058800,Glyma.04G058900,Glyma.04G059000,Glyma.04G059500,Glyma.04G061000,Glyma.04G061400,Glyma.04G061700,Glyma.04G061800,Glyma.04G062200,Glyma.04G062400,Glyma.04G066300,Glyma.04G066800,Glyma.04G067300,Glyma.04G067900,Glyma.04G068000,Glyma.04G071400,Glyma.04G073200,Glyma.04G074000,Glyma.04G075700,Glyma.04G076200,Glyma.04G078300,Glyma.04G079600,Glyma.04G082500,Glyma.04G083100,Glyma.04G084000,Glyma.04G086600,Glyma.04G089000,Glyma.04G089700,Glyma.04G089900,Glyma.04G091800,Glyma.04G092100,Glyma.04G092200,Glyma.04G092700,Glyma.04G096000,Glyma.04G096666,Glyma.04G097700,Glyma.04G097900,Glyma.04G098100,Glyma.04G100100,Glyma.04G100300,Glyma.04G100700,Glyma.04G101500,Glyma.04G103600,Glyma.04G104800,Glyma.04G104900,Glyma.04G111700,Glyma.04G113400,Glyma.04G113500,Glyma.04G123700,Glyma.04G124800,Glyma.04G126500,Glyma.04G127100,Glyma.04G131800,Glyma.04G132400,Glyma.04G136700,Glyma.04G137600,Glyma.04G138600,Glyma.04G140400,Glyma.04G141000,Glyma.04G142800,Glyma.04G144300,Glyma.04G145100,Glyma.04G147000,Glyma.04G148400,Glyma.04G149300,Glyma.04G155800,Glyma.04G156200,Glyma.04G157000,Glyma.04G159600,Glyma.04G160100,Glyma.04G164400,Glyma.04G166900,Glyma.04G170600,Glyma.04G171200,Glyma.04G171300,Glyma.04G173500,Glyma.04G175100,Glyma.04G175300,Glyma.04G176200,Glyma.04G177700,Glyma.04G177900,Glyma.04G178700,Glyma.04G179500,Glyma.04G180400,Glyma.04G180900,Glyma.04G181500,Glyma.04G182100,Glyma.04G182600,Glyma.04G182900,Glyma.04G184000,Glyma.04G188200,Glyma.04G189900,Glyma.04G190200,Glyma.04G191100,Glyma.04G191800,Glyma.04G191900,Glyma.04G192900,Glyma.04G198100,Glyma.04G201500,Glyma.04G202800,Glyma.04G203300,Glyma.04G204400,Glyma.04G206100,Glyma.04G207800,Glyma.04G208300,Glyma.04G208450,Glyma.04G209700,Glyma.04G211000,Glyma.04G214700,Glyma.04G215900,Glyma.04G216000,Glyma.04G217300,Glyma.04G217400,Glyma.04G218900,Glyma.04G219632,Glyma.04G220000,Glyma.04G220100,Glyma.04G220200,Glyma.04G220600,Glyma.04G222400,Glyma.04G223300,Glyma.04G223500,Glyma.04G226800,Glyma.04G227900,Glyma.04G229600,Glyma.04G231000,Glyma.04G231100,Glyma.04G231400,Glyma.04G236100,Glyma.04G238300,Glyma.04G238600,Glyma.04G238700,Glyma.04G239400,Glyma.04G242200,Glyma.04G242700,Glyma.04G244000,Glyma.04G245900,Glyma.04G248500,Glyma.04G249000,Glyma.04G251400,Glyma.04G251600,Glyma.04G252100,Glyma.04G252300,Glyma.04G253500,Glyma.04G254200,Glyma.04G254300,Glyma.04G254800,Glyma.05G001700,Glyma.05G002000,Glyma.05G002600,Glyma.05G004900,Glyma.05G006900,Glyma.05G007200,Glyma.05G010200,Glyma.05G010600,Glyma.05G012200,Glyma.05G012600,Glyma.05G016000,Glyma.05G018200,Glyma.05G019000,Glyma.05G020400,Glyma.05G021500,Glyma.05G022200,Glyma.05G023100,Glyma.05G023900,Glyma.05G024400,Glyma.05G025000,Glyma.05G027300,Glyma.05G027400,Glyma.05G027700,Glyma.05G029000,Glyma.05G029700,Glyma.05G030600,Glyma.05G030800,Glyma.05G031400,Glyma.05G033500,Glyma.05G034600,Glyma.05G035200,Glyma.05G035900,Glyma.05G036100,Glyma.05G037000,Glyma.05G037200,Glyma.05G037500,Glyma.05G037700,Glyma.05G041300,Glyma.05G042200,Glyma.05G043200,Glyma.05G043400,Glyma.05G044000,Glyma.05G045000,Glyma.05G045700,Glyma.05G047600,Glyma.05G047800,Glyma.05G049600,Glyma.05G049700,Glyma.05G049800,Glyma.05G049900,Glyma.05G052700,Glyma.05G054000,Glyma.05G054100,Glyma.05G058300,Glyma.05G062100,Glyma.05G062300,Glyma.05G062700,Glyma.05G063100,Glyma.05G063500,Glyma.05G063600,Glyma.05G066200,Glyma.05G066600,Glyma.05G066700,Glyma.05G066800,Glyma.05G067800,Glyma.05G068000,Glyma.05G068400,Glyma.05G070200,Glyma.05G070400,Glyma.05G075600,Glyma.05G079800,Glyma.05G080900,Glyma.05G082200,Glyma.05G082400,Glyma.05G084100,Glyma.05G085200,Glyma.05G091100,Glyma.05G092800,Glyma.05G094400,Glyma.05G096500,Glyma.05G096800,Glyma.05G098200,Glyma.05G101300,Glyma.05G104000,Glyma.05G104600,Glyma.05G105000,Glyma.05G105800,Glyma.05G109200,Glyma.05G109800,Glyma.05G112200,Glyma.05G115700,Glyma.05G117000,Glyma.05G119200,Glyma.05G119500,Glyma.05G119600,Glyma.05G123400,Glyma.05G124000,Glyma.05G124800,Glyma.05G126600,Glyma.05G128000,Glyma.05G132000,Glyma.05G132600,Glyma.05G132900,Glyma.05G133700,Glyma.05G136900,Glyma.05G137100,Glyma.05G139000,Glyma.05G139500,Glyma.05G140900,Glyma.05G141200,Glyma.05G141300,Glyma.05G142300,Glyma.05G143800,Glyma.05G144500,Glyma.05G144700,Glyma.05G149200,Glyma.05G149800,Glyma.05G151000,Glyma.05G151400,Glyma.05G151900,Glyma.05G152100,Glyma.05G152300,Glyma.05G158700,Glyma.05G158800,Glyma.05G161300,Glyma.05G161400,Glyma.05G161500,Glyma.05G161600,Glyma.05G162100,Glyma.05G162300,Glyma.05G165200,Glyma.05G166700,Glyma.05G166800,Glyma.05G168600,Glyma.05G172400,Glyma.05G173500,Glyma.05G174000,Glyma.05G176100,Glyma.05G177700,Glyma.05G178700,Glyma.05G179800,Glyma.05G179900,Glyma.05G181600,Glyma.05G182500,Glyma.05G183100,Glyma.05G183300,Glyma.05G184500,Glyma.05G185200,Glyma.05G186200,Glyma.05G186700,Glyma.05G188500,Glyma.05G188800,Glyma.05G189600,Glyma.05G190000,Glyma.05G191700,Glyma.05G194101,Glyma.05G195000,Glyma.05G195500,Glyma.05G196400,Glyma.05G196800,Glyma.05G196900,Glyma.05G197000,Glyma.05G197700,Glyma.05G200900,Glyma.05G201200,Glyma.05G201700,Glyma.05G202300,Glyma.05G202900,Glyma.05G208300,Glyma.05G210000,Glyma.05G211200,Glyma.05G211900,Glyma.05G214000,Glyma.05G215100,Glyma.05G215900,Glyma.05G216700,Glyma.05G217600,Glyma.05G220600,Glyma.05G222600,Glyma.05G224000,Glyma.05G224400,Glyma.05G225800,Glyma.05G228500,Glyma.05G229300,Glyma.05G232400,Glyma.05G234600,Glyma.05G234700,Glyma.05G236300,Glyma.05G236600,Glyma.05G237200,Glyma.05G237500,Glyma.05G238400,Glyma.05G240100,Glyma.05G240200,Glyma.05G241600,Glyma.05G243200,Glyma.05G245300,Glyma.05G246700,Glyma.05G247700,Glyma.05G247900,Glyma.05G248000,Glyma.05G248300,Glyma.06G001600,Glyma.06G002000,Glyma.06G006400,Glyma.06G006500,Glyma.06G010200,Glyma.06G012800,Glyma.06G016000,Glyma.06G017500,Glyma.06G017600,Glyma.06G022300,Glyma.06G022500,Glyma.06G022600,Glyma.06G023900,Glyma.06G027000,Glyma.06G029400,Glyma.06G031800,Glyma.06G033700,Glyma.06G033900,Glyma.06G034000,Glyma.06G034500,Glyma.06G035000,Glyma.06G036400,Glyma.06G036900,Glyma.06G037900,Glyma.06G039100,Glyma.06G039700,Glyma.06G039900,Glyma.06G040400,Glyma.06G041800,Glyma.06G042100,Glyma.06G043400,Glyma.06G044600,Glyma.06G045400,Glyma.06G046400,Glyma.06G051600,Glyma.06G052000,Glyma.06G054000,Glyma.06G054500,Glyma.06G055200,Glyma.06G056400,Glyma.06G057000,Glyma.06G058000,Glyma.06G058400,Glyma.06G058500,Glyma.06G059500,Glyma.06G059600,Glyma.06G059700,Glyma.06G061600,Glyma.06G061900,Glyma.06G062000,Glyma.06G062100,Glyma.06G064400,Glyma.06G065000,Glyma.06G067700,Glyma.06G068200,Glyma.06G068400,Glyma.06G068800,Glyma.06G069000,Glyma.06G069400,Glyma.06G069600,Glyma.06G069700,Glyma.06G071100,Glyma.06G072700,Glyma.06G075100,Glyma.06G076900,Glyma.06G077400,Glyma.06G079200,Glyma.06G079800,Glyma.06G081100,Glyma.06G082300,Glyma.06G083900,Glyma.06G084100,Glyma.06G085700,Glyma.06G086600,Glyma.06G091700,Glyma.06G092300,Glyma.06G094000,Glyma.06G094500,Glyma.06G095000,Glyma.06G095400,Glyma.06G097400,Glyma.06G102500,Glyma.06G102800,Glyma.06G103200,Glyma.06G104600,Glyma.06G104800,Glyma.06G105800,Glyma.06G105900,Glyma.06G107300,Glyma.06G107800,Glyma.06G110200,Glyma.06G110400,Glyma.06G112500,Glyma.06G114000,Glyma.06G114300,Glyma.06G114400,Glyma.06G114900,Glyma.06G115100,Glyma.06G115200,Glyma.06G117200,Glyma.06G119300,Glyma.06G120600,Glyma.06G123800,Glyma.06G124400,Glyma.06G125100,Glyma.06G125200,Glyma.06G125600,Glyma.06G126000,Glyma.06G126100,Glyma.06G128100,Glyma.06G134000,Glyma.06G134200,Glyma.06G134600,Glyma.06G136600,Glyma.06G136900,Glyma.06G137000,Glyma.06G141400,Glyma.06G142300,Glyma.06G143000,Glyma.06G145300,Glyma.06G145700,Glyma.06G146200,Glyma.06G146300,Glyma.06G147600,Glyma.06G148400,Glyma.06G150100,Glyma.06G151200,Glyma.06G151400,Glyma.06G152400,Glyma.06G155500,Glyma.06G155600,Glyma.06G156000,Glyma.06G156300,Glyma.06G157400,Glyma.06G162200,Glyma.06G162700,Glyma.06G163700,Glyma.06G163800,Glyma.06G164900,Glyma.06G165000,Glyma.06G165302,Glyma.06G169500,Glyma.06G173800,Glyma.06G174700,Glyma.06G175400,Glyma.06G177700,Glyma.06G182900,Glyma.06G183300,Glyma.06G183500,Glyma.06G183800,Glyma.06G183900,Glyma.06G184200,Glyma.06G187000,Glyma.06G187300,Glyma.06G189100,Glyma.06G189600,Glyma.06G190800,Glyma.06G192000,Glyma.06G192700,Glyma.06G193200,Glyma.06G193500,Glyma.06G193800,Glyma.06G195600,Glyma.06G196200,Glyma.06G197800,Glyma.06G200100,Glyma.06G200300,Glyma.06G201100,Glyma.06G202200,Glyma.06G202600,Glyma.06G203800,Glyma.06G204100,Glyma.06G205400,Glyma.06G206000,Glyma.06G209100,Glyma.06G209700,Glyma.06G210900,Glyma.06G214800,Glyma.06G215200,Glyma.06G218300,Glyma.06G219600,Glyma.06G221700,Glyma.06G223500,Glyma.06G224200,Glyma.06G230800,Glyma.06G236400,Glyma.06G240300,Glyma.06G242800,Glyma.06G243500,Glyma.06G254900,Glyma.06G255700,Glyma.06G256000,Glyma.06G258000,Glyma.06G260100,Glyma.06G260800,Glyma.06G261400,Glyma.06G261500,Glyma.06G263500,Glyma.06G263900,Glyma.06G264100,Glyma.06G265000,Glyma.06G265400,Glyma.06G266700,Glyma.06G267300,Glyma.06G267400,Glyma.06G268467,Glyma.06G268533,Glyma.06G268600,Glyma.06G268700,Glyma.06G269700,Glyma.06G271200,Glyma.06G272400,Glyma.06G272800,Glyma.06G272900,Glyma.06G273600,Glyma.06G273700,Glyma.06G275700,Glyma.06G275900,Glyma.06G285500,Glyma.06G285800,Glyma.06G286800,Glyma.06G287000,Glyma.06G290000,Glyma.06G291900,Glyma.06G293400,Glyma.06G294600,Glyma.06G295000,Glyma.06G295100,Glyma.06G295300,Glyma.06G299100,Glyma.06G303100,Glyma.06G305000,Glyma.06G307500,Glyma.06G307600,Glyma.06G307700,Glyma.06G309000,Glyma.06G310000,Glyma.06G312300,Glyma.06G313500,Glyma.06G313600,Glyma.06G313700,Glyma.06G315400,Glyma.06G317500,Glyma.06G317700,Glyma.06G318566,Glyma.06G318632,Glyma.06G321300,Glyma.06G321600,Glyma.07G000500,Glyma.07G003200,Glyma.07G005000,Glyma.07G005300,Glyma.07G006300,Glyma.07G009800,Glyma.07G015200,Glyma.07G015300,Glyma.07G015600,Glyma.07G016100,Glyma.07G019700,Glyma.07G021000,Glyma.07G021100,Glyma.07G021800,Glyma.07G022602,Glyma.07G022700,Glyma.07G023100,Glyma.07G023300,Glyma.07G025300,Glyma.07G026300,Glyma.07G028600,Glyma.07G029600,Glyma.07G030000,Glyma.07G033300,Glyma.07G034200,Glyma.07G035600,Glyma.07G039700,Glyma.07G041400,Glyma.07G045900,Glyma.07G047600,Glyma.07G048000,Glyma.07G048100,Glyma.07G048500,Glyma.07G048600,Glyma.07G049000,Glyma.07G049200,Glyma.07G050700,Glyma.07G051500,Glyma.07G051800,Glyma.07G053500,Glyma.07G054000,Glyma.07G055300,Glyma.07G055500,Glyma.07G055900,Glyma.07G056300,Glyma.07G056900,Glyma.07G057200,Glyma.07G057400,Glyma.07G059700,Glyma.07G059800,Glyma.07G061000,Glyma.07G067900,Glyma.07G068000,Glyma.07G070200,Glyma.07G071000,Glyma.07G071400,Glyma.07G071500,Glyma.07G072500,Glyma.07G073800,Glyma.07G073900,Glyma.07G074100,Glyma.07G074400,Glyma.07G076000,Glyma.07G076100,Glyma.07G076200,Glyma.07G076700,Glyma.07G076800,Glyma.07G081500,Glyma.07G081700,Glyma.07G082600,Glyma.07G084100,Glyma.07G084200,Glyma.07G085600,Glyma.07G086800,Glyma.07G087700,Glyma.07G089000,Glyma.07G090000,Glyma.07G092800,Glyma.07G093900,Glyma.07G095900,Glyma.07G096100,Glyma.07G096300,Glyma.07G096600,Glyma.07G096900,Glyma.07G097000,Glyma.07G099900,Glyma.07G102400,Glyma.07G103400,Glyma.07G103700,Glyma.07G103800,Glyma.07G103900,Glyma.07G106000,Glyma.07G106300,Glyma.07G110000,Glyma.07G110200,Glyma.07G114400,Glyma.07G114600,Glyma.07G117400,Glyma.07G117700,Glyma.07G120900,Glyma.07G121900,Glyma.07G123100,Glyma.07G124500,Glyma.07G126200,Glyma.07G126800,Glyma.07G129000,Glyma.07G132200,Glyma.07G132400,Glyma.07G132600,Glyma.07G133200,Glyma.07G134600,Glyma.07G134800,Glyma.07G135300,Glyma.07G135400,Glyma.07G139600,Glyma.07G139700,Glyma.07G139800,Glyma.07G139900,Glyma.07G140000,Glyma.07G140100,Glyma.07G140200,Glyma.07G140400,Glyma.07G140700,Glyma.07G140800,Glyma.07G147000,Glyma.07G149200,Glyma.07G152700,Glyma.07G153100,Glyma.07G153700,Glyma.07G153800,Glyma.07G155500,Glyma.07G156200,Glyma.07G163200,Glyma.07G164600,Glyma.07G166700,Glyma.07G167300,Glyma.07G171200,Glyma.07G171400,Glyma.07G172000,Glyma.07G172700,Glyma.07G173100,Glyma.07G173700,Glyma.07G174000,Glyma.07G178500,Glyma.07G178600,Glyma.07G179900,Glyma.07G180900,Glyma.07G181700,Glyma.07G181800,Glyma.07G183900,Glyma.07G184800,Glyma.07G185200,Glyma.07G187500,Glyma.07G188200,Glyma.07G189300,Glyma.07G189800,Glyma.07G190700,Glyma.07G191200,Glyma.07G191900,Glyma.07G192200,Glyma.07G193000,Glyma.07G195100,Glyma.07G197200,Glyma.07G198000,Glyma.07G198500,Glyma.07G203700,Glyma.07G205500,Glyma.07G207700,Glyma.07G207902,Glyma.07G208900,Glyma.07G209900,Glyma.07G210800,Glyma.07G212400,Glyma.07G212500,Glyma.07G213700,Glyma.07G214800,Glyma.07G219000,Glyma.07G220000,Glyma.07G220200,Glyma.07G223100,Glyma.07G225200,Glyma.07G225600,Glyma.07G226400,Glyma.07G226567,Glyma.07G226633,Glyma.07G228000,Glyma.07G230200,Glyma.07G231800,Glyma.07G232400,Glyma.07G234300,Glyma.07G235900,Glyma.07G238000,Glyma.07G240000,Glyma.07G242000,Glyma.07G243500,Glyma.07G243600,Glyma.07G243651,Glyma.07G243900,Glyma.07G246000,Glyma.07G248400,Glyma.07G250400,Glyma.07G250900,Glyma.07G251900,Glyma.07G253100,Glyma.07G259000,Glyma.07G260300,Glyma.07G261400,Glyma.07G262500,Glyma.07G262700,Glyma.07G266000,Glyma.07G266700,Glyma.07G268400,Glyma.07G271700,Glyma.07G272800,Glyma.08G001900,Glyma.08G002100,Glyma.08G002700,Glyma.08G003100,Glyma.08G003700,Glyma.08G004200,Glyma.08G004400,Glyma.08G005100,Glyma.08G005600,Glyma.08G006400,Glyma.08G008600,Glyma.08G009700,Glyma.08G010300,Glyma.08G011300,Glyma.08G013900,Glyma.08G014900,Glyma.08G015500,Glyma.08G017600,Glyma.08G017800,Glyma.08G018300,Glyma.08G019667,Glyma.08G019900,Glyma.08G020500,Glyma.08G021200,Glyma.08G021900,Glyma.08G023600,Glyma.08G027100,Glyma.08G031100,Glyma.08G031400,Glyma.08G033700,Glyma.08G035400,Glyma.08G036400,Glyma.08G039800,Glyma.08G039900,Glyma.08G042100,Glyma.08G042200,Glyma.08G042900,Glyma.08G043100,Glyma.08G044400,Glyma.08G044700,Glyma.08G046500,Glyma.08G047200,Glyma.08G049000,Glyma.08G051000,Glyma.08G052500,Glyma.08G052700,Glyma.08G054700,Glyma.08G055900,Glyma.08G056200,Glyma.08G056800,Glyma.08G058000,Glyma.08G058400,Glyma.08G058600,Glyma.08G059500,Glyma.08G061200,Glyma.08G062300,Glyma.08G062700,Glyma.08G062800,Glyma.08G062900,Glyma.08G064600,Glyma.08G065800,Glyma.08G065900,Glyma.08G066200,Glyma.08G066600,Glyma.08G068100,Glyma.08G069800,Glyma.08G070700,Glyma.08G070800,Glyma.08G072100,Glyma.08G074000,Glyma.08G074200,Glyma.08G074500,Glyma.08G076000,Glyma.08G078900,Glyma.08G079100,Glyma.08G079200,Glyma.08G082900,Glyma.08G083300,Glyma.08G086600,Glyma.08G091400,Glyma.08G091500,Glyma.08G092400,Glyma.08G093100,Glyma.08G093200,Glyma.08G094200,Glyma.08G094400,Glyma.08G094800,Glyma.08G096200,Glyma.08G096500,Glyma.08G096700,Glyma.08G096800,Glyma.08G097900,Glyma.08G098100,Glyma.08G100100,Glyma.08G100900,Glyma.08G101100,Glyma.08G102300,Glyma.08G105800,Glyma.08G107700,Glyma.08G108200,Glyma.08G109000,Glyma.08G112000,Glyma.08G113700,Glyma.08G113900,Glyma.08G114900,Glyma.08G116100,Glyma.08G117000,Glyma.08G118500,Glyma.08G118700,Glyma.08G118900,Glyma.08G119700,Glyma.08G120500,Glyma.08G120800,Glyma.08G123500,Glyma.08G124900,Glyma.08G127200,Glyma.08G130800,Glyma.08G131200,Glyma.08G132800,Glyma.08G133600,Glyma.08G134400,Glyma.08G135200,Glyma.08G136200,Glyma.08G137500,Glyma.08G137600,Glyma.08G139300,Glyma.08G140100,Glyma.08G140900,Glyma.08G141100,Glyma.08G141300,Glyma.08G142400,Glyma.08G143100,Glyma.08G145300,Glyma.08G146500,Glyma.08G147200,Glyma.08G147600,Glyma.08G151700,Glyma.08G152100,Glyma.08G152800,Glyma.08G153200,Glyma.08G156900,Glyma.08G157200,Glyma.08G164200,Glyma.08G166100,Glyma.08G167600,Glyma.08G168900,Glyma.08G169451,Glyma.08G170400,Glyma.08G173400,Glyma.08G173700,Glyma.08G173800,Glyma.08G174700,Glyma.08G174900,Glyma.08G175200,Glyma.08G175800,Glyma.08G179600,Glyma.08G180000,Glyma.08G180100,Glyma.08G180300,Glyma.08G180800,Glyma.08G181900,Glyma.08G184200,Glyma.08G187600,Glyma.08G187800,Glyma.08G192700,Glyma.08G197000,Glyma.08G200700,Glyma.08G201600,Glyma.08G203100,Glyma.08G204800,Glyma.08G207900,Glyma.08G209600,Glyma.08G210500,Glyma.08G213200,Glyma.08G213401,Glyma.08G216200,Glyma.08G217100,Glyma.08G217400,Glyma.08G218600,Glyma.08G219100,Glyma.08G219200,Glyma.08G223400,Glyma.08G224500,Glyma.08G226400,Glyma.08G226600,Glyma.08G230500,Glyma.08G233500,Glyma.08G234200,Glyma.08G234500,Glyma.08G235600,Glyma.08G239300,Glyma.08G241600,Glyma.08G245500,Glyma.08G247932,Glyma.08G248900,Glyma.08G249200,Glyma.08G254000,Glyma.08G254500,Glyma.08G255200,Glyma.08G255300,Glyma.08G256200,Glyma.08G256600,Glyma.08G259200,Glyma.08G260500,Glyma.08G262800,Glyma.08G264900,Glyma.08G268000,Glyma.08G269000,Glyma.08G271900,Glyma.08G272500,Glyma.08G272600,Glyma.08G273500,Glyma.08G274400,Glyma.08G276400,Glyma.08G279000,Glyma.08G280300,Glyma.08G282600,Glyma.08G282700,Glyma.08G283300,Glyma.08G285900,Glyma.08G286800,Glyma.08G288000,Glyma.08G288600,Glyma.08G290100,Glyma.08G290200,Glyma.08G292300,Glyma.08G292400,Glyma.08G292900,Glyma.08G293400,Glyma.08G295500,Glyma.08G296000,Glyma.08G297900,Glyma.08G298200,Glyma.08G298400,Glyma.08G298500,Glyma.08G299300,Glyma.08G299400,Glyma.08G299900,Glyma.08G303000,Glyma.08G303700,Glyma.08G306800,Glyma.08G307100,Glyma.08G307300,Glyma.08G307600,Glyma.08G307800,Glyma.08G312400,Glyma.08G312800,Glyma.08G316200,Glyma.08G316500,Glyma.08G320200,Glyma.08G322000,Glyma.08G323200,Glyma.08G323500,Glyma.08G323800,Glyma.08G323850,Glyma.08G325600,Glyma.08G325900,Glyma.08G327400,Glyma.08G334700,Glyma.08G335600,Glyma.08G336400,Glyma.08G340200,Glyma.08G340300,Glyma.08G340700,Glyma.08G340900,Glyma.08G345000,Glyma.08G345500,Glyma.08G346800,Glyma.08G346900,Glyma.08G349500,Glyma.08G351100,Glyma.08G352300,Glyma.08G359600,Glyma.08G363100,Glyma.09G001100,Glyma.09G002500,Glyma.09G003100,Glyma.09G004300,Glyma.09G005500,Glyma.09G005700,Glyma.09G007200,Glyma.09G010100,Glyma.09G011100,Glyma.09G014700,Glyma.09G014900,Glyma.09G016300,Glyma.09G018600,Glyma.09G019900,Glyma.09G022000,Glyma.09G022200,Glyma.09G022300,Glyma.09G022400,Glyma.09G024700,Glyma.09G025300,Glyma.09G027500,Glyma.09G032100,Glyma.09G033000,Glyma.09G035400,Glyma.09G037100,Glyma.09G040000,Glyma.09G040400,Glyma.09G040600,Glyma.09G041100,Glyma.09G041400,Glyma.09G041500,Glyma.09G042400,Glyma.09G043200,Glyma.09G043400,Glyma.09G046800,Glyma.09G047200,Glyma.09G051100,Glyma.09G052800,Glyma.09G052900,Glyma.09G055400,Glyma.09G056400,Glyma.09G061900,Glyma.09G062800,Glyma.09G064200,Glyma.09G065900,Glyma.09G066300,Glyma.09G068500,Glyma.09G069900,Glyma.09G070100,Glyma.09G071300,Glyma.09G071400,Glyma.09G071600,Glyma.09G071800,Glyma.09G072000,Glyma.09G075500,Glyma.09G079400,Glyma.09G081800,Glyma.09G083300,Glyma.09G084300,Glyma.09G084500,Glyma.09G084600,Glyma.09G089700,Glyma.09G093900,Glyma.09G094000,Glyma.09G096300,Glyma.09G098000,Glyma.09G102400,Glyma.09G102800,Glyma.09G109800,Glyma.09G115100,Glyma.09G116300,Glyma.09G117100,Glyma.09G117400,Glyma.09G121700,Glyma.09G126300,Glyma.09G126900,Glyma.09G134100,Glyma.09G134200,Glyma.09G137000,Glyma.09G138100,Glyma.09G138400,Glyma.09G139000,Glyma.09G140700,Glyma.09G146500,Glyma.09G146800,Glyma.09G147200,Glyma.09G148900,Glyma.09G149200,Glyma.09G151400,Glyma.09G153500,Glyma.09G154700,Glyma.09G155400,Glyma.09G155700,Glyma.09G156600,Glyma.09G156700,Glyma.09G158100,Glyma.09G161400,Glyma.09G168300,Glyma.09G168600,Glyma.09G169300,Glyma.09G170200,Glyma.09G171600,Glyma.09G172100,Glyma.09G172700,Glyma.09G173000,Glyma.09G174000,Glyma.09G174200,Glyma.09G176132,Glyma.09G176300,Glyma.09G177600,Glyma.09G179000,Glyma.09G181000,Glyma.09G181600,Glyma.09G182250,Glyma.09G182400,Glyma.09G182600,Glyma.09G183400,Glyma.09G187200,Glyma.09G188000,Glyma.09G190100,Glyma.09G191300,Glyma.09G192700,Glyma.09G192800,Glyma.09G193000,Glyma.09G193800,Glyma.09G195600,Glyma.09G196300,Glyma.09G197000,Glyma.09G197200,Glyma.09G197400,Glyma.09G198500,Glyma.09G198700,Glyma.09G199800,Glyma.09G199900,Glyma.09G203300,Glyma.09G205400,Glyma.09G205500,Glyma.09G206500,Glyma.09G206600,Glyma.09G206800,Glyma.09G206900,Glyma.09G209100,Glyma.09G209900,Glyma.09G210600,Glyma.09G212800,Glyma.09G213500,Glyma.09G214400,Glyma.09G216100,Glyma.09G219000,Glyma.09G219100,Glyma.09G221000,Glyma.09G221800,Glyma.09G222200,Glyma.09G223600,Glyma.09G225500,Glyma.09G226300,Glyma.09G229300,Glyma.09G231200,Glyma.09G232700,Glyma.09G234800,Glyma.09G235600,Glyma.09G237600,Glyma.09G238300,Glyma.09G241600,Glyma.09G242600,Glyma.09G249800,Glyma.09G252600,Glyma.09G253200,Glyma.09G254302,Glyma.09G255500,Glyma.09G255700,Glyma.09G258000,Glyma.09G261200,Glyma.09G264000,Glyma.09G264300,Glyma.09G265200,Glyma.09G265500,Glyma.09G268800,Glyma.09G269400,Glyma.09G269500,Glyma.09G269600,Glyma.09G271100,Glyma.09G271800,Glyma.09G273600,Glyma.09G274000,Glyma.09G275100,Glyma.09G276300,Glyma.09G277000,Glyma.09G277800,Glyma.10G000900,Glyma.10G001700,Glyma.10G001800,Glyma.10G003400,Glyma.10G004100,Glyma.10G004800,Glyma.10G005300,Glyma.10G005400,Glyma.10G005600,Glyma.10G006600,Glyma.10G006700,Glyma.10G007000,Glyma.10G007900,Glyma.10G007980,Glyma.10G008400,Glyma.10G009100,Glyma.10G009400,Glyma.10G009600,Glyma.10G010400,Glyma.10G012900,Glyma.10G013300,Glyma.10G013600,Glyma.10G016200,Glyma.10G016500,Glyma.10G017600,Glyma.10G018800,Glyma.10G019000,Glyma.10G022400,Glyma.10G022551,Glyma.10G023300,Glyma.10G024300,Glyma.10G026600,Glyma.10G027900,Glyma.10G029400,Glyma.10G029500,Glyma.10G031800,Glyma.10G031900,Glyma.10G035800,Glyma.10G036600,Glyma.10G036700,Glyma.10G036800,Glyma.10G037600,Glyma.10G040400,Glyma.10G040700,Glyma.10G045400,Glyma.10G046000,Glyma.10G046100,Glyma.10G047100,Glyma.10G047700,Glyma.10G048300,Glyma.10G048500,Glyma.10G050800,Glyma.10G052000,Glyma.10G052500,Glyma.10G052600,Glyma.10G055000,Glyma.10G058900,Glyma.10G063000,Glyma.10G065600,Glyma.10G066100,Glyma.10G066700,Glyma.10G071700,Glyma.10G075300,Glyma.10G079400,Glyma.10G079700,Glyma.10G080000,Glyma.10G081300,Glyma.10G081900,Glyma.10G082500,Glyma.10G084000,Glyma.10G086800,Glyma.10G087100,Glyma.10G088000,Glyma.10G089700,Glyma.10G090600,Glyma.10G091800,Glyma.10G093100,Glyma.10G096600,Glyma.10G096800,Glyma.10G103000,Glyma.10G107700,Glyma.10G109200,Glyma.10G112700,Glyma.10G113500,Glyma.10G119100,Glyma.10G123200,Glyma.10G124700,Glyma.10G132300,Glyma.10G133100,Glyma.10G133800,Glyma.10G136300,Glyma.10G138500,Glyma.10G139000,Glyma.10G141400,Glyma.10G142600,Glyma.10G144100,Glyma.10G144200,Glyma.10G145500,Glyma.10G145600,Glyma.10G148700,Glyma.10G152000,Glyma.10G155000,Glyma.10G156200,Glyma.10G156500,Glyma.10G157800,Glyma.10G158000,Glyma.10G159900,Glyma.10G165800,Glyma.10G166100,Glyma.10G168100,Glyma.10G172700,Glyma.10G172900,Glyma.10G177200,Glyma.10G178500,Glyma.10G179600,Glyma.10G180000,Glyma.10G180100,Glyma.10G180600,Glyma.10G180800,Glyma.10G181200,Glyma.10G182900,Glyma.10G183000,Glyma.10G184400,Glyma.10G184600,Glyma.10G184700,Glyma.10G186500,Glyma.10G186800,Glyma.10G186900,Glyma.10G187000,Glyma.10G192300,Glyma.10G192700,Glyma.10G192900,Glyma.10G193000,Glyma.10G194600,Glyma.10G197800,Glyma.10G198000,Glyma.10G201300,Glyma.10G202300,Glyma.10G203100,Glyma.10G204200,Glyma.10G205400,Glyma.10G209500,Glyma.10G210400,Glyma.10G210600,Glyma.10G211200,Glyma.10G216400,Glyma.10G216700,Glyma.10G217000,Glyma.10G218100,Glyma.10G218800,Glyma.10G219600,Glyma.10G219800,Glyma.10G222500,Glyma.10G222600,Glyma.10G223200,Glyma.10G225900,Glyma.10G231700,Glyma.10G237800,Glyma.10G239000,Glyma.10G241100,Glyma.10G241700,Glyma.10G242800,Glyma.10G244600,Glyma.10G247000,Glyma.10G247100,Glyma.10G248400,Glyma.10G250100,Glyma.10G250800,Glyma.10G251500,Glyma.10G252900,Glyma.10G253000,Glyma.10G253100,Glyma.10G253200,Glyma.10G253400,Glyma.10G253700,Glyma.10G253800,Glyma.10G253900,Glyma.10G254000,Glyma.10G257900,Glyma.10G258800,Glyma.10G260600,Glyma.10G261300,Glyma.10G262600,Glyma.10G262850,Glyma.10G263000,Glyma.10G263800,Glyma.10G264100,Glyma.10G266400,Glyma.10G267300,Glyma.10G267600,Glyma.10G267700,Glyma.10G267800,Glyma.10G268500,Glyma.10G268900,Glyma.10G270100,Glyma.10G270300,Glyma.10G271200,Glyma.10G272200,Glyma.10G272300,Glyma.10G272400,Glyma.10G274400,Glyma.10G274600,Glyma.10G274700,Glyma.10G277100,Glyma.10G281400,Glyma.10G282200,Glyma.10G284100,Glyma.10G285100,Glyma.10G289800,Glyma.10G290200,Glyma.10G292200,Glyma.10G292900,Glyma.10G297700,Glyma.11G002600,Glyma.11G004300,Glyma.11G004400,Glyma.11G004500,Glyma.11G004800,Glyma.11G006400,Glyma.11G010700,Glyma.11G011800,Glyma.11G014800,Glyma.11G015800,Glyma.11G016600,Glyma.11G018800,Glyma.11G019400,Glyma.11G021200,Glyma.11G022400,Glyma.11G022600,Glyma.11G022900,Glyma.11G023200,Glyma.11G024000,Glyma.11G024100,Glyma.11G025600,Glyma.11G025700,Glyma.11G026300,Glyma.11G029500,Glyma.11G030000,Glyma.11G030500,Glyma.11G031500,Glyma.11G031800,Glyma.11G034400,Glyma.11G034600,Glyma.11G036300,Glyma.11G036400,Glyma.11G036500,Glyma.11G037100,Glyma.11G038500,Glyma.11G038800,Glyma.11G039300,Glyma.11G040600,Glyma.11G041300,Glyma.11G042000,Glyma.11G044800,Glyma.11G045400,Glyma.11G049600,Glyma.11G049800,Glyma.11G050200,Glyma.11G051000,Glyma.11G051067,Glyma.11G051133,Glyma.11G051600,Glyma.11G051700,Glyma.11G052700,Glyma.11G053100,Glyma.11G055100,Glyma.11G056500,Glyma.11G058100,Glyma.11G059300,Glyma.11G059551,Glyma.11G059950,Glyma.11G060100,Glyma.11G060800,Glyma.11G063200,Glyma.11G063600,Glyma.11G064800,Glyma.11G067200,Glyma.11G072800,Glyma.11G073800,Glyma.11G074100,Glyma.11G075400,Glyma.11G077300,Glyma.11G077700,Glyma.11G077800,Glyma.11G078300,Glyma.11G079900,Glyma.11G080300,Glyma.11G081500,Glyma.11G082300,Glyma.11G084400,Glyma.11G085300,Glyma.11G085400,Glyma.11G087100,Glyma.11G087200,Glyma.11G087300,Glyma.11G087500,Glyma.11G088200,Glyma.11G088600,Glyma.11G091400,Glyma.11G093900,Glyma.11G095600,Glyma.11G097200,Glyma.11G100800,Glyma.11G101200,Glyma.11G106000,Glyma.11G106100,Glyma.11G106900,Glyma.11G107200,Glyma.11G108000,Glyma.11G109600,Glyma.11G112800,Glyma.11G116700,Glyma.11G117400,Glyma.11G118200,Glyma.11G118300,Glyma.11G122500,Glyma.11G122600,Glyma.11G122700,Glyma.11G124100,Glyma.11G124500,Glyma.11G126100,Glyma.11G127100,Glyma.11G127800,Glyma.11G128900,Glyma.11G131300,Glyma.11G131800,Glyma.11G135500,Glyma.11G137300,Glyma.11G138000,Glyma.11G138400,Glyma.11G138502,Glyma.11G139200,Glyma.11G139300,Glyma.11G142500,Glyma.11G142700,Glyma.11G142900,Glyma.11G144600,Glyma.11G145500,Glyma.11G146272,Glyma.11G149825,Glyma.11G149900,Glyma.11G150452,Glyma.11G151400,Glyma.11G151700,Glyma.11G152400,Glyma.11G154005,Glyma.11G154632,Glyma.11G155050,Glyma.11G155400,Glyma.11G156500,Glyma.11G157000,Glyma.11G158900,Glyma.11G161600,Glyma.11G162100,Glyma.11G163201,Glyma.11G163300,Glyma.11G164700,Glyma.11G166000,Glyma.11G167100,Glyma.11G167200,Glyma.11G168428,Glyma.11G169300,Glyma.11G172191,Glyma.11G173700,Glyma.11G175800,Glyma.11G177900,Glyma.11G178046,Glyma.11G178200,Glyma.11G178300,Glyma.11G178504,Glyma.11G178673,Glyma.11G179900,Glyma.11G180500,Glyma.11G180900,Glyma.11G182600,Glyma.11G183200,Glyma.11G185700,Glyma.11G189000,Glyma.11G198300,Glyma.11G198500,Glyma.11G199300,Glyma.11G200201,Glyma.11G203000,Glyma.11G204200,Glyma.11G204300,Glyma.11G204500,Glyma.11G204700,Glyma.11G204766,Glyma.11G206900,Glyma.11G207000,Glyma.11G207500,Glyma.11G208300,Glyma.11G211643,Glyma.11G213200,Glyma.11G214300,Glyma.11G214500,Glyma.11G214700,Glyma.11G216000,Glyma.11G216200,Glyma.11G216500,Glyma.11G218000,Glyma.11G218700,Glyma.11G218900,Glyma.11G219200,Glyma.11G219400,Glyma.11G219500,Glyma.11G219800,Glyma.11G222900,Glyma.11G223200,Glyma.11G223700,Glyma.11G227300,Glyma.11G228100,Glyma.11G228300,Glyma.11G228500,Glyma.11G228900,Glyma.11G232200,Glyma.11G233300,Glyma.11G235200,Glyma.11G236200,Glyma.11G236300,Glyma.11G236600,Glyma.11G239000,Glyma.11G239200,Glyma.11G239300,Glyma.11G240100,Glyma.11G240200,Glyma.11G240600,Glyma.11G240900,Glyma.11G242700,Glyma.11G243900,Glyma.11G246400,Glyma.11G246900,Glyma.11G251100,Glyma.11G252700,Glyma.11G252800,Glyma.11G254900,Glyma.12G001500,Glyma.12G002500,Glyma.12G002700,Glyma.12G002800,Glyma.12G003400,Glyma.12G003900,Glyma.12G005400,Glyma.12G007400,Glyma.12G013300,Glyma.12G015700,Glyma.12G017100,Glyma.12G018500,Glyma.12G019800,Glyma.12G019900,Glyma.12G020700,Glyma.12G026900,Glyma.12G029200,Glyma.12G030900,Glyma.12G031200,Glyma.12G032300,Glyma.12G032900,Glyma.12G033400,Glyma.12G033900,Glyma.12G035700,Glyma.12G037700,Glyma.12G039400,Glyma.12G043600,Glyma.12G047400,Glyma.12G047500,Glyma.12G047900,Glyma.12G048600,Glyma.12G049100,Glyma.12G052500,Glyma.12G055500,Glyma.12G055600,Glyma.12G057300,Glyma.12G057900,Glyma.12G059000,Glyma.12G060700,Glyma.12G061200,Glyma.12G061700,Glyma.12G061900,Glyma.12G062000,Glyma.12G062900,Glyma.12G067700,Glyma.12G070600,Glyma.12G071000,Glyma.12G071300,Glyma.12G073000,Glyma.12G073900,Glyma.12G074100,Glyma.12G075200,Glyma.12G076200,Glyma.12G077300,Glyma.12G082100,Glyma.12G087200,Glyma.12G089900,Glyma.12G092300,Glyma.12G093100,Glyma.12G093300,Glyma.12G094200,Glyma.12G095100,Glyma.12G097100,Glyma.12G097200,Glyma.12G099300,Glyma.12G099500,Glyma.12G103600,Glyma.12G106600,Glyma.12G111000,Glyma.12G111100,Glyma.12G112000,Glyma.12G113800,Glyma.12G114300,Glyma.12G117000,Glyma.12G119200,Glyma.12G119300,Glyma.12G120600,Glyma.12G129200,Glyma.12G129500,Glyma.12G130500,Glyma.12G131400,Glyma.12G131800,Glyma.12G132200,Glyma.12G132400,Glyma.12G141000,Glyma.12G141900,Glyma.12G142900,Glyma.12G145400,Glyma.12G146700,Glyma.12G148900,Glyma.12G153001,Glyma.12G154400,Glyma.12G160500,Glyma.12G161400,Glyma.12G162700,Glyma.12G163080,Glyma.12G163089,Glyma.12G163800,Glyma.12G170300,Glyma.12G170500,Glyma.12G170900,Glyma.12G171000,Glyma.12G173200,Glyma.12G174100,Glyma.12G176500,Glyma.12G180700,Glyma.12G181800,Glyma.12G185200,Glyma.12G185500,Glyma.12G187400,Glyma.12G187600,Glyma.12G188300,Glyma.12G188900,Glyma.12G189000,Glyma.12G190100,Glyma.12G191400,Glyma.12G192700,Glyma.12G194000,Glyma.12G194100,Glyma.12G194200,Glyma.12G195200,Glyma.12G195500,Glyma.12G196500,Glyma.12G198500,Glyma.12G199200,Glyma.12G199600,Glyma.12G200100,Glyma.12G200200,Glyma.12G201100,Glyma.12G202201,Glyma.12G202500,Glyma.12G203900,Glyma.12G204400,Glyma.12G205200,Glyma.12G207400,Glyma.12G208000,Glyma.12G210800,Glyma.12G211800,Glyma.12G212100,Glyma.12G212500,Glyma.12G214100,Glyma.12G214600,Glyma.12G215000,Glyma.12G215500,Glyma.12G216000,Glyma.12G216300,Glyma.12G216400,Glyma.12G219000,Glyma.12G219300,Glyma.12G221400,Glyma.12G221500,Glyma.12G221800,Glyma.12G223100,Glyma.12G228300,Glyma.12G229000,Glyma.12G229500,Glyma.12G229700,Glyma.12G231400,Glyma.12G231500,Glyma.12G233100,Glyma.12G236100,Glyma.12G237000,Glyma.12G238200,Glyma.12G238400,Glyma.12G238500,Glyma.12G238600,Glyma.12G238700,Glyma.12G239100,Glyma.12G240800,Glyma.12G240900,Glyma.12G241800,Glyma.13G001200,Glyma.13G001500,Glyma.13G001900,Glyma.13G006700,Glyma.13G007200,Glyma.13G008900,Glyma.13G009100,Glyma.13G025800,Glyma.13G028100,Glyma.13G028200,Glyma.13G029600,Glyma.13G030900,Glyma.13G032500,Glyma.13G035700,Glyma.13G035800,Glyma.13G035900,Glyma.13G038300,Glyma.13G045700,Glyma.13G047300,Glyma.13G047500,Glyma.13G049400,Glyma.13G049700,Glyma.13G050200,Glyma.13G050300,Glyma.13G051000,Glyma.13G051100,Glyma.13G053600,Glyma.13G053800,Glyma.13G054200,Glyma.13G054300,Glyma.13G054400,Glyma.13G056100,Glyma.13G056200,Glyma.13G058600,Glyma.13G060300,Glyma.13G063600,Glyma.13G063700,Glyma.13G064300,Glyma.13G064800,Glyma.13G066100,Glyma.13G069200,Glyma.13G069400,Glyma.13G069800,Glyma.13G070900,Glyma.13G071900,Glyma.13G072800,Glyma.13G073900,Glyma.13G084900,Glyma.13G085100,Glyma.13G088300,Glyma.13G088700,Glyma.13G089800,Glyma.13G091000,Glyma.13G092000,Glyma.13G092100,Glyma.13G093100,Glyma.13G093332,Glyma.13G093500,Glyma.13G093600,Glyma.13G093700,Glyma.13G094100,Glyma.13G094200,Glyma.13G094500,Glyma.13G096000,Glyma.13G097300,Glyma.13G097800,Glyma.13G099200,Glyma.13G101600,Glyma.13G101700,Glyma.13G102000,Glyma.13G102200,Glyma.13G107700,Glyma.13G108300,Glyma.13G108600,Glyma.13G109600,Glyma.13G110700,Glyma.13G112000,Glyma.13G112400,Glyma.13G112600,Glyma.13G112700,Glyma.13G115000,Glyma.13G116100,Glyma.13G116200,Glyma.13G120600,Glyma.13G122200,Glyma.13G123000,Glyma.13G123100,Glyma.13G124600,Glyma.13G125400,Glyma.13G126000,Glyma.13G127000,Glyma.13G127300,Glyma.13G127500,Glyma.13G128200,Glyma.13G128800,Glyma.13G129000,Glyma.13G129100,Glyma.13G129400,Glyma.13G132400,Glyma.13G133100,Glyma.13G134100,Glyma.13G134500,Glyma.13G135600,Glyma.13G136300,Glyma.13G139500,Glyma.13G139800,Glyma.13G140600,Glyma.13G142100,Glyma.13G146300,Glyma.13G150700,Glyma.13G151200,Glyma.13G151800,Glyma.13G152202,Glyma.13G153200,Glyma.13G155200,Glyma.13G155800,Glyma.13G156500,Glyma.13G157300,Glyma.13G159400,Glyma.13G162600,Glyma.13G166200,Glyma.13G167002,Glyma.13G167700,Glyma.13G170000,Glyma.13G174000,Glyma.13G174100,Glyma.13G174800,Glyma.13G177900,Glyma.13G178500,Glyma.13G178700,Glyma.13G181400,Glyma.13G181700,Glyma.13G182000,Glyma.13G182100,Glyma.13G186500,Glyma.13G186600,Glyma.13G187000,Glyma.13G187200,Glyma.13G188800,Glyma.13G188900,Glyma.13G189500,Glyma.13G191200,Glyma.13G191400,Glyma.13G193100,Glyma.13G194500,Glyma.13G195200,Glyma.13G196200,Glyma.13G196500,Glyma.13G196900,Glyma.13G198700,Glyma.13G199400,Glyma.13G200000,Glyma.13G200100,Glyma.13G201100,Glyma.13G202500,Glyma.13G204100,Glyma.13G204300,Glyma.13G204400,Glyma.13G206700,Glyma.13G211200,Glyma.13G212600,Glyma.13G212800,Glyma.13G215600,Glyma.13G216100,Glyma.13G221300,Glyma.13G221400,Glyma.13G222400,Glyma.13G223400,Glyma.13G223900,Glyma.13G224300,Glyma.13G224900,Glyma.13G225700,Glyma.13G225900,Glyma.13G226500,Glyma.13G226600,Glyma.13G228000,Glyma.13G228400,Glyma.13G229300,Glyma.13G233000,Glyma.13G233300,Glyma.13G233400,Glyma.13G233800,Glyma.13G233900,Glyma.13G234400,Glyma.13G234500,Glyma.13G234600,Glyma.13G235400,Glyma.13G235600,Glyma.13G236500,Glyma.13G236600,Glyma.13G238300,Glyma.13G239500,Glyma.13G240500,Glyma.13G240600,Glyma.13G241000,Glyma.13G241400,Glyma.13G243400,Glyma.13G249800,Glyma.13G251200,Glyma.13G251500,Glyma.13G253600,Glyma.13G253800,Glyma.13G258700,Glyma.13G261400,Glyma.13G262400,Glyma.13G265700,Glyma.13G266000,Glyma.13G266100,Glyma.13G266500,Glyma.13G266600,Glyma.13G267700,Glyma.13G269100,Glyma.13G270300,Glyma.13G270500,Glyma.13G272000,Glyma.13G272300,Glyma.13G275500,Glyma.13G275600,Glyma.13G276100,Glyma.13G276700,Glyma.13G277700,Glyma.13G279300,Glyma.13G279600,Glyma.13G279700,Glyma.13G279900,Glyma.13G282000,Glyma.13G282300,Glyma.13G283600,Glyma.13G286000,Glyma.13G287000,Glyma.13G287200,Glyma.13G290600,Glyma.13G291200,Glyma.13G293700,Glyma.13G296900,Glyma.13G297700,Glyma.13G298400,Glyma.13G298600,Glyma.13G299200,Glyma.13G302100,Glyma.13G302166,Glyma.13G302400,Glyma.13G302500,Glyma.13G303900,Glyma.13G305800,Glyma.13G305900,Glyma.13G306900,Glyma.13G307000,Glyma.13G309300,Glyma.13G310100,Glyma.13G311600,Glyma.13G312700,Glyma.13G312800,Glyma.13G312900,Glyma.13G314100,Glyma.13G316000,Glyma.13G316200,Glyma.13G318400,Glyma.13G319000,Glyma.13G323800,Glyma.13G324000,Glyma.13G325200,Glyma.13G326400,Glyma.13G326700,Glyma.13G327951,Glyma.13G330200,Glyma.13G330400,Glyma.13G331800,Glyma.13G333200,Glyma.13G333400,Glyma.13G333500,Glyma.13G337200,Glyma.13G337300,Glyma.13G337400,Glyma.13G337466,Glyma.13G338400,Glyma.13G340300,Glyma.13G341500,Glyma.13G342500,Glyma.13G344700,Glyma.13G346700,Glyma.13G350000,Glyma.13G353300,Glyma.13G354800,Glyma.13G356600,Glyma.13G358800,Glyma.13G358900,Glyma.13G359900,Glyma.13G361200,Glyma.13G362600,Glyma.13G366000,Glyma.13G366300,Glyma.13G366800,Glyma.13G367700,Glyma.13G368300,Glyma.13G369400,Glyma.13G369800,Glyma.13G370100,Glyma.13G370200,Glyma.13G370700,Glyma.13G371400,Glyma.14G000050,Glyma.14G001100,Glyma.14G001500,Glyma.14G004300,Glyma.14G004500,Glyma.14G005800,Glyma.14G007000,Glyma.14G007100,Glyma.14G007700,Glyma.14G008700,Glyma.14G014700,Glyma.14G015800,Glyma.14G016000,Glyma.14G016300,Glyma.14G016400,Glyma.14G020000,Glyma.14G020100,Glyma.14G023600,Glyma.14G023700,Glyma.14G023900,Glyma.14G024400,Glyma.14G024500,Glyma.14G025200,Glyma.14G025700,Glyma.14G026500,Glyma.14G026700,Glyma.14G028400,Glyma.14G030000,Glyma.14G030700,Glyma.14G031000,Glyma.14G033400,Glyma.14G035600,Glyma.14G036000,Glyma.14G040000,Glyma.14G041100,Glyma.14G041700,Glyma.14G043100,Glyma.14G046200,Glyma.14G050400,Glyma.14G053700,Glyma.14G056200,Glyma.14G056300,Glyma.14G057400,Glyma.14G058700,Glyma.14G058900,Glyma.14G059200,Glyma.14G059400,Glyma.14G059900,Glyma.14G061200,Glyma.14G061400,Glyma.14G068700,Glyma.14G071700,Glyma.14G072200,Glyma.14G075300,Glyma.14G077900,Glyma.14G078000,Glyma.14G078600,Glyma.14G079400,Glyma.14G079500,Glyma.14G080100,Glyma.14G080600,Glyma.14G081300,Glyma.14G081600,Glyma.14G083100,Glyma.14G083900,Glyma.14G084500,Glyma.14G084600,Glyma.14G084700,Glyma.14G088300,Glyma.14G091500,Glyma.14G093800,Glyma.14G094200,Glyma.14G094400,Glyma.14G096600,Glyma.14G098600,Glyma.14G099400,Glyma.14G101500,Glyma.14G105900,Glyma.14G106200,Glyma.14G107200,Glyma.14G110600,Glyma.14G111900,Glyma.14G112700,Glyma.14G116000,Glyma.14G116600,Glyma.14G118200,Glyma.14G123900,Glyma.14G127800,Glyma.14G130300,Glyma.14G130800,Glyma.14G131200,Glyma.14G131300,Glyma.14G132400,Glyma.14G133400,Glyma.14G135400,Glyma.14G139700,Glyma.14G140400,Glyma.14G145200,Glyma.14G147500,Glyma.14G150100,Glyma.14G152700,Glyma.14G155500,Glyma.14G157600,Glyma.14G157700,Glyma.14G158300,Glyma.14G158600,Glyma.14G160600,Glyma.14G166500,Glyma.14G167000,Glyma.14G171800,Glyma.14G174200,Glyma.14G176300,Glyma.14G176400,Glyma.14G177100,Glyma.14G177200,Glyma.14G178600,Glyma.14G179000,Glyma.14G179300,Glyma.14G179500,Glyma.14G181100,Glyma.14G182700,Glyma.14G185400,Glyma.14G185800,Glyma.14G186000,Glyma.14G188100,Glyma.14G188900,Glyma.14G189100,Glyma.14G189300,Glyma.14G190700,Glyma.14G193200,Glyma.14G193300,Glyma.14G193400,Glyma.14G193800,Glyma.14G194600,Glyma.14G194900,Glyma.14G195200,Glyma.14G196200,Glyma.14G196600,Glyma.14G197000,Glyma.14G197100,Glyma.14G197600,Glyma.14G199600,Glyma.14G199800,Glyma.14G200200,Glyma.14G201200,Glyma.14G201600,Glyma.14G201700,Glyma.14G201800,Glyma.14G203000,Glyma.14G205600,Glyma.14G207600,Glyma.14G208000,Glyma.14G208500,Glyma.14G210600,Glyma.14G211100,Glyma.14G212000,Glyma.14G212200,Glyma.14G214300,Glyma.14G215600,Glyma.14G219700,Glyma.14G222500,Glyma.14G223500,Glyma.14G224000,Glyma.15G002200,Glyma.15G002900,Glyma.15G003200,Glyma.15G003300,Glyma.15G003600,Glyma.15G003900,Glyma.15G004200,Glyma.15G005500,Glyma.15G011200,Glyma.15G012700,Glyma.15G012800,Glyma.15G015100,Glyma.15G015700,Glyma.15G016800,Glyma.15G018400,Glyma.15G019200,Glyma.15G019400,Glyma.15G019800,Glyma.15G020300,Glyma.15G023500,Glyma.15G023966,Glyma.15G024800,Glyma.15G029500,Glyma.15G031600,Glyma.15G034000,Glyma.15G034500,Glyma.15G034600,Glyma.15G036100,Glyma.15G036700,Glyma.15G036900,Glyma.15G037100,Glyma.15G037200,Glyma.15G040700,Glyma.15G041100,Glyma.15G043600,Glyma.15G043800,Glyma.15G048600,Glyma.15G049200,Glyma.15G051600,Glyma.15G052400,Glyma.15G052600,Glyma.15G052700,Glyma.15G054900,Glyma.15G055500,Glyma.15G055600,Glyma.15G056500,Glyma.15G058900,Glyma.15G061100,Glyma.15G062300,Glyma.15G062400,Glyma.15G062500,Glyma.15G062700,Glyma.15G063100,Glyma.15G064500,Glyma.15G066000,Glyma.15G069500,Glyma.15G070700,Glyma.15G072200,Glyma.15G072500,Glyma.15G072900,Glyma.15G073700,Glyma.15G074200,Glyma.15G079100,Glyma.15G084100,Glyma.15G084200,Glyma.15G084800,Glyma.15G086200,Glyma.15G086400,Glyma.15G087300,Glyma.15G088100,Glyma.15G088500,Glyma.15G089100,Glyma.15G089800,Glyma.15G092000,Glyma.15G093700,Glyma.15G096200,Glyma.15G097300,Glyma.15G099000,Glyma.15G099800,Glyma.15G106700,Glyma.15G107100,Glyma.15G108400,Glyma.15G108900,Glyma.15G110300,Glyma.15G111600,Glyma.15G113200,Glyma.15G114400,Glyma.15G120400,Glyma.15G121800,Glyma.15G122100,Glyma.15G124700,Glyma.15G125400,Glyma.15G127400,Glyma.15G128500,Glyma.15G128700,Glyma.15G128800,Glyma.15G129200,Glyma.15G131800,Glyma.15G139000,Glyma.15G143100,Glyma.15G143400,Glyma.15G145600,Glyma.15G145700,Glyma.15G145900,Glyma.15G146600,Glyma.15G148500,Glyma.15G149600,Glyma.15G152100,Glyma.15G152200,Glyma.15G154700,Glyma.15G155400,Glyma.15G155500,Glyma.15G155700,Glyma.15G156500,Glyma.15G158300,Glyma.15G158900,Glyma.15G159100,Glyma.15G159200,Glyma.15G160900,Glyma.15G163700,Glyma.15G168200,Glyma.15G168500,Glyma.15G168800,Glyma.15G170500,Glyma.15G170600,Glyma.15G172300,Glyma.15G172600,Glyma.15G175800,Glyma.15G176900,Glyma.15G177900,Glyma.15G179400,Glyma.15G179600,Glyma.15G179800,Glyma.15G180000,Glyma.15G186400,Glyma.15G187400,Glyma.15G191600,Glyma.15G192000,Glyma.15G192700,Glyma.15G192800,Glyma.15G193000,Glyma.15G200600,Glyma.15G201800,Glyma.15G202000,Glyma.15G203700,Glyma.15G205900,Glyma.15G206800,Glyma.15G208600,Glyma.15G209000,Glyma.15G210100,Glyma.15G212800,Glyma.15G213400,Glyma.15G218900,Glyma.15G219100,Glyma.15G219300,Glyma.15G219400,Glyma.15G224500,Glyma.15G224900,Glyma.15G226800,Glyma.15G227000,Glyma.15G233600,Glyma.15G234300,Glyma.15G235000,Glyma.15G235900,Glyma.15G238400,Glyma.15G238500,Glyma.15G243000,Glyma.15G246100,Glyma.15G250200,Glyma.15G250800,Glyma.15G251500,Glyma.15G251600,Glyma.15G251700,Glyma.15G252200,Glyma.15G252700,Glyma.15G253500,Glyma.15G253700,Glyma.15G256500,Glyma.15G258200,Glyma.15G259400,Glyma.15G260000,Glyma.15G261100,Glyma.15G265500,Glyma.15G271500,Glyma.15G271900,Glyma.15G272300,Glyma.15G274200,Glyma.15G274300,Glyma.15G274600,Glyma.15G275900,Glyma.16G007400,Glyma.16G007900,Glyma.16G008500,Glyma.16G010000,Glyma.16G013900,Glyma.16G015700,Glyma.16G016100,Glyma.16G016400,Glyma.16G016600,Glyma.16G017600,Glyma.16G017900,Glyma.16G019500,Glyma.16G020800,Glyma.16G022600,Glyma.16G023000,Glyma.16G023600,Glyma.16G023800,Glyma.16G024000,Glyma.16G024200,Glyma.16G025900,Glyma.16G026200,Glyma.16G029600,Glyma.16G031900,Glyma.16G032600,Glyma.16G033900,Glyma.16G034100,Glyma.16G036100,Glyma.16G037100,Glyma.16G037600,Glyma.16G040200,Glyma.16G041200,Glyma.16G041500,Glyma.16G043100,Glyma.16G043200,Glyma.16G044800,Glyma.16G045900,Glyma.16G047100,Glyma.16G047300,Glyma.16G047600,Glyma.16G049600,Glyma.16G050000,Glyma.16G050100,Glyma.16G050700,Glyma.16G052600,Glyma.16G054400,Glyma.16G055900,Glyma.16G057100,Glyma.16G058100,Glyma.16G062500,Glyma.16G062600,Glyma.16G069200,Glyma.16G069300,Glyma.16G071800,Glyma.16G074200,Glyma.16G074600,Glyma.16G077900,Glyma.16G079200,Glyma.16G081400,Glyma.16G083500,Glyma.16G084700,Glyma.16G085100,Glyma.16G085300,Glyma.16G086500,Glyma.16G086700,Glyma.16G087100,Glyma.16G088400,Glyma.16G088700,Glyma.16G089700,Glyma.16G089900,Glyma.16G090000,Glyma.16G090700,Glyma.16G091900,Glyma.16G093267,Glyma.16G093333,Glyma.16G096000,Glyma.16G096600,Glyma.16G098600,Glyma.16G099800,Glyma.16G104500,Glyma.16G105100,Glyma.16G107000,Glyma.16G111700,Glyma.16G111800,Glyma.16G115500,Glyma.16G117400,Glyma.16G117500,Glyma.16G117700,Glyma.16G119000,Glyma.16G120200,Glyma.16G123700,Glyma.16G127200,Glyma.16G127900,Glyma.16G129600,Glyma.16G132500,Glyma.16G132800,Glyma.16G133600,Glyma.16G135200,Glyma.16G136200,Glyma.16G136600,Glyma.16G137000,Glyma.16G137200,Glyma.16G142200,Glyma.16G144600,Glyma.16G145000,Glyma.16G145100,Glyma.16G145200,Glyma.16G145600,Glyma.16G145800,Glyma.16G146700,Glyma.16G147200,Glyma.16G147500,Glyma.16G151500,Glyma.16G152500,Glyma.16G152600,Glyma.16G152700,Glyma.16G153400,Glyma.16G156400,Glyma.16G157100,Glyma.16G159100,Glyma.16G159700,Glyma.16G163800,Glyma.16G164200,Glyma.16G164400,Glyma.16G164700,Glyma.16G164800,Glyma.16G165200,Glyma.16G165500,Glyma.16G165800,Glyma.16G168400,Glyma.16G173600,Glyma.16G178700,Glyma.16G178800,Glyma.16G180000,Glyma.16G180200,Glyma.16G182400,Glyma.16G189100,Glyma.16G194000,Glyma.16G194600,Glyma.16G196200,Glyma.16G198700,Glyma.16G200600,Glyma.16G200800,Glyma.16G201200,Glyma.16G201500,Glyma.16G202200,Glyma.16G205200,Glyma.16G207300,Glyma.16G207400,Glyma.16G208600,Glyma.16G209400,Glyma.16G210600,Glyma.16G210800,Glyma.16G211400,Glyma.16G212300,Glyma.16G213700,Glyma.16G213800,Glyma.16G213900,Glyma.16G214000,Glyma.16G214100,Glyma.16G214200,Glyma.16G214300,Glyma.16G214500,Glyma.16G214557,Glyma.16G214585,Glyma.16G214669,Glyma.16G214800,Glyma.16G214900,Glyma.16G215000,Glyma.16G215100,Glyma.16G217300,Glyma.16G217700,Glyma.16G217900,Glyma.16G218200,Glyma.16G218300,Glyma.16G219800,Glyma.17G001800,Glyma.17G005802,Glyma.17G011400,Glyma.17G011600,Glyma.17G013600,Glyma.17G015200,Glyma.17G022500,Glyma.17G023400,Glyma.17G025200,Glyma.17G026400,Glyma.17G028200,Glyma.17G029200,Glyma.17G030000,Glyma.17G030200,Glyma.17G030300,Glyma.17G030400,Glyma.17G033400,Glyma.17G035400,Glyma.17G037500,Glyma.17G038800,Glyma.17G039800,Glyma.17G040700,Glyma.17G043700,Glyma.17G047000,Glyma.17G047100,Glyma.17G047300,Glyma.17G047700,Glyma.17G048900,Glyma.17G049000,Glyma.17G050100,Glyma.17G050800,Glyma.17G051100,Glyma.17G051600,Glyma.17G051700,Glyma.17G052400,Glyma.17G054000,Glyma.17G056300,Glyma.17G056900,Glyma.17G057100,Glyma.17G057800,Glyma.17G058000,Glyma.17G060900,Glyma.17G061200,Glyma.17G062300,Glyma.17G062500,Glyma.17G064100,Glyma.17G064900,Glyma.17G065500,Glyma.17G065700,Glyma.17G066000,Glyma.17G066700,Glyma.17G066800,Glyma.17G066900,Glyma.17G067200,Glyma.17G067400,Glyma.17G067800,Glyma.17G068200,Glyma.17G068300,Glyma.17G070300,Glyma.17G073200,Glyma.17G076600,Glyma.17G077900,Glyma.17G079000,Glyma.17G080600,Glyma.17G080700,Glyma.17G081700,Glyma.17G084300,Glyma.17G085000,Glyma.17G089400,Glyma.17G090500,Glyma.17G091000,Glyma.17G091500,Glyma.17G092100,Glyma.17G092800,Glyma.17G092900,Glyma.17G093900,Glyma.17G096300,Glyma.17G097900,Glyma.17G099100,Glyma.17G099200,Glyma.17G100600,Glyma.17G101800,Glyma.17G102200,Glyma.17G102900,Glyma.17G103500,Glyma.17G104200,Glyma.17G104800,Glyma.17G105100,Glyma.17G106000,Glyma.17G108700,Glyma.17G111100,Glyma.17G112100,Glyma.17G112300,Glyma.17G113300,Glyma.17G113700,Glyma.17G113900,Glyma.17G115300,Glyma.17G117300,Glyma.17G118100,Glyma.17G118300,Glyma.17G119600,Glyma.17G120100,Glyma.17G120300,Glyma.17G120767,Glyma.17G121000,Glyma.17G126400,Glyma.17G126500,Glyma.17G126600,Glyma.17G129500,Glyma.17G131600,Glyma.17G135000,Glyma.17G136350,Glyma.17G136400,Glyma.17G136500,Glyma.17G139400,Glyma.17G140200,Glyma.17G143900,Glyma.17G144000,Glyma.17G144051,Glyma.17G144100,Glyma.17G145100,Glyma.17G145300,Glyma.17G145400,Glyma.17G148000,Glyma.17G148600,Glyma.17G148800,Glyma.17G149300,Glyma.17G149900,Glyma.17G150100,Glyma.17G150900,Glyma.17G151800,Glyma.17G152800,Glyma.17G153000,Glyma.17G153300,Glyma.17G153400,Glyma.17G154800,Glyma.17G157300,Glyma.17G157600,Glyma.17G161500,Glyma.17G161800,Glyma.17G163500,Glyma.17G164400,Glyma.17G165200,Glyma.17G165300,Glyma.17G165500,Glyma.17G165600,Glyma.17G166800,Glyma.17G168300,Glyma.17G168900,Glyma.17G169100,Glyma.17G169700,Glyma.17G173000,Glyma.17G178500,Glyma.17G179200,Glyma.17G179400,Glyma.17G179500,Glyma.17G180100,Glyma.17G180300,Glyma.17G192200,Glyma.17G197500,Glyma.17G200900,Glyma.17G201300,Glyma.17G202500,Glyma.17G202900,Glyma.17G206300,Glyma.17G211100,Glyma.17G215200,Glyma.17G215900,Glyma.17G217000,Glyma.17G217100,Glyma.17G218500,Glyma.17G219200,Glyma.17G219300,Glyma.17G220500,Glyma.17G221100,Glyma.17G222300,Glyma.17G222500,Glyma.17G223600,Glyma.17G224500,Glyma.17G224551,Glyma.17G224700,Glyma.17G225300,Glyma.17G226100,Glyma.17G226700,Glyma.17G229100,Glyma.17G229300,Glyma.17G229500,Glyma.17G231900,Glyma.17G232220,Glyma.17G232600,Glyma.17G232700,Glyma.17G236200,Glyma.17G237900,Glyma.17G240300,Glyma.17G240400,Glyma.17G241000,Glyma.17G242000,Glyma.17G243000,Glyma.17G243800,Glyma.17G243900,Glyma.17G244000,Glyma.17G244200,Glyma.17G244800,Glyma.17G245200,Glyma.17G245500,Glyma.17G246500,Glyma.17G252100,Glyma.17G254700,Glyma.17G256500,Glyma.17G258200,Glyma.17G258500,Glyma.17G258700,Glyma.17G262300,Glyma.17G262400,Glyma.18G002200,Glyma.18G003700,Glyma.18G004200,Glyma.18G005800,Glyma.18G009700,Glyma.18G010400,Glyma.18G010800,Glyma.18G012000,Glyma.18G013200,Glyma.18G014900,Glyma.18G016400,Glyma.18G017200,Glyma.18G018100,Glyma.18G019600,Glyma.18G020400,Glyma.18G020900,Glyma.18G022700,Glyma.18G025100,Glyma.18G026600,Glyma.18G027200,Glyma.18G027300,Glyma.18G028233,Glyma.18G028300,Glyma.18G028400,Glyma.18G029000,Glyma.18G029300,Glyma.18G030200,Glyma.18G034400,Glyma.18G034700,Glyma.18G036200,Glyma.18G036450,Glyma.18G037900,Glyma.18G038000,Glyma.18G038500,Glyma.18G038600,Glyma.18G040000,Glyma.18G040600,Glyma.18G042100,Glyma.18G042200,Glyma.18G042300,Glyma.18G043600,Glyma.18G046300,Glyma.18G046400,Glyma.18G047800,Glyma.18G048900,Glyma.18G049600,Glyma.18G050800,Glyma.18G051500,Glyma.18G054600,Glyma.18G055300,Glyma.18G055500,Glyma.18G055600,Glyma.18G056600,Glyma.18G057500,Glyma.18G057900,Glyma.18G059700,Glyma.18G060900,Glyma.18G061200,Glyma.18G062300,Glyma.18G063200,Glyma.18G064100,Glyma.18G064300,Glyma.18G065700,Glyma.18G066000,Glyma.18G067600,Glyma.18G070600,Glyma.18G071500,Glyma.18G078000,Glyma.18G080000,Glyma.18G081100,Glyma.18G081200,Glyma.18G081500,Glyma.18G082200,Glyma.18G083900,Glyma.18G090400,Glyma.18G091300,Glyma.18G091500,Glyma.18G091600,Glyma.18G092200,Glyma.18G094400,Glyma.18G096200,Glyma.18G096500,Glyma.18G096900,Glyma.18G100500,Glyma.18G102100,Glyma.18G102400,Glyma.18G102700,Glyma.18G107300,Glyma.18G110200,Glyma.18G110700,Glyma.18G111100,Glyma.18G111200,Glyma.18G115700,Glyma.18G116700,Glyma.18G121600,Glyma.18G123500,Glyma.18G123600,Glyma.18G123800,Glyma.18G125800,Glyma.18G126500,Glyma.18G127267,Glyma.18G127333,Glyma.18G127400,Glyma.18G127900,Glyma.18G130300,Glyma.18G130900,Glyma.18G131300,Glyma.18G134200,Glyma.18G136200,Glyma.18G138700,Glyma.18G141500,Glyma.18G141900,Glyma.18G143700,Glyma.18G150000,Glyma.18G151400,Glyma.18G152600,Glyma.18G155200,Glyma.18G158200,Glyma.18G158300,Glyma.18G166800,Glyma.18G167000,Glyma.18G181100,Glyma.18G181200,Glyma.18G181300,Glyma.18G181500,Glyma.18G184500,Glyma.18G185400,Glyma.18G187600,Glyma.18G187900,Glyma.18G190200,Glyma.18G190300,Glyma.18G190400,Glyma.18G190500,Glyma.18G197600,Glyma.18G198400,Glyma.18G198850,Glyma.18G199600,Glyma.18G200500,Glyma.18G201900,Glyma.18G202100,Glyma.18G203800,Glyma.18G204000,Glyma.18G204800,Glyma.18G206000,Glyma.18G206600,Glyma.18G208800,Glyma.18G210500,Glyma.18G211000,Glyma.18G211100,Glyma.18G212700,Glyma.18G212800,Glyma.18G213200,Glyma.18G214000,Glyma.18G214700,Glyma.18G215300,Glyma.18G215900,Glyma.18G219200,Glyma.18G219700,Glyma.18G220600,Glyma.18G225300,Glyma.18G225700,Glyma.18G225800,Glyma.18G227700,Glyma.18G228000,Glyma.18G230800,Glyma.18G234600,Glyma.18G237400,Glyma.18G237900,Glyma.18G238200,Glyma.18G238500,Glyma.18G238700,Glyma.18G241000,Glyma.18G251900,Glyma.18G252100,Glyma.18G254100,Glyma.18G254200,Glyma.18G255300,Glyma.18G256500,Glyma.18G258700,Glyma.18G259300,Glyma.18G259400,Glyma.18G259900,Glyma.18G260000,Glyma.18G262500,Glyma.18G263400,Glyma.18G263900,Glyma.18G266700,Glyma.18G267000,Glyma.18G268100,Glyma.18G268200,Glyma.18G268300,Glyma.18G268400,Glyma.18G269500,Glyma.18G270600,Glyma.18G270900,Glyma.18G271100,Glyma.18G271900,Glyma.18G272500,Glyma.18G273200,Glyma.18G277300,Glyma.18G278900,Glyma.18G280900,Glyma.18G281400,Glyma.18G281800,Glyma.18G282300,Glyma.18G282800,Glyma.18G285100,Glyma.18G286100,Glyma.18G287000,Glyma.18G287100,Glyma.18G287200,Glyma.18G289100,Glyma.18G289300,Glyma.18G291500,Glyma.18G293200,Glyma.18G294800,Glyma.18G296300,Glyma.18G300900,Glyma.18G301500,Glyma.18G301700,Glyma.19G001600,Glyma.19G001900,Glyma.19G002900,Glyma.19G004700,Glyma.19G006400,Glyma.19G006900,Glyma.19G007800,Glyma.19G009500,Glyma.19G010200,Glyma.19G011700,Glyma.19G013000,Glyma.19G013200,Glyma.19G013700,Glyma.19G017300,Glyma.19G018300,Glyma.19G018501,Glyma.19G018600,Glyma.19G021100,Glyma.19G021400,Glyma.19G021500,Glyma.19G022500,Glyma.19G030500,Glyma.19G030800,Glyma.19G033500,Glyma.19G036300,Glyma.19G038400,Glyma.19G039100,Glyma.19G040900,Glyma.19G042900,Glyma.19G043000,Glyma.19G051500,Glyma.19G054700,Glyma.19G054900,Glyma.19G057500,Glyma.19G067900,Glyma.19G070700,Glyma.19G072900,Glyma.19G073200,Glyma.19G075100,Glyma.19G076800,Glyma.19G079600,Glyma.19G083900,Glyma.19G085600,Glyma.19G094100,Glyma.19G096900,Glyma.19G100000,Glyma.19G101600,Glyma.19G104600,Glyma.19G108800,Glyma.19G110200,Glyma.19G111000,Glyma.19G113200,Glyma.19G114000,Glyma.19G115300,Glyma.19G115600,Glyma.19G116700,Glyma.19G118800,Glyma.19G122800,Glyma.19G127700,Glyma.19G128800,Glyma.19G130800,Glyma.19G132800,Glyma.19G133100,Glyma.19G133900,Glyma.19G134100,Glyma.19G134300,Glyma.19G134500,Glyma.19G134800,Glyma.19G134900,Glyma.19G135600,Glyma.19G135800,Glyma.19G136400,Glyma.19G136900,Glyma.19G137200,Glyma.19G137800,Glyma.19G139700,Glyma.19G140700,Glyma.19G140800,Glyma.19G144400,Glyma.19G145300,Glyma.19G146400,Glyma.19G146800,Glyma.19G148200,Glyma.19G148800,Glyma.19G149200,Glyma.19G149300,Glyma.19G149400,Glyma.19G152100,Glyma.19G153200,Glyma.19G153400,Glyma.19G154100,Glyma.19G158100,Glyma.19G160700,Glyma.19G161100,Glyma.19G162800,Glyma.19G163300,Glyma.19G163500,Glyma.19G163700,Glyma.19G164000,Glyma.19G164300,Glyma.19G164600,Glyma.19G165300,Glyma.19G166400,Glyma.19G168500,Glyma.19G168800,Glyma.19G171700,Glyma.19G172500,Glyma.19G173600,Glyma.19G174000,Glyma.19G174200,Glyma.19G175200,Glyma.19G177200,Glyma.19G181200,Glyma.19G181300,Glyma.19G181900,Glyma.19G183000,Glyma.19G188100,Glyma.19G190800,Glyma.19G191100,Glyma.19G191600,Glyma.19G192400,Glyma.19G193100,Glyma.19G194500,Glyma.19G196700,Glyma.19G197600,Glyma.19G198600,Glyma.19G198700,Glyma.19G198800,Glyma.19G198900,Glyma.19G199300,Glyma.19G199500,Glyma.19G200200,Glyma.19G203400,Glyma.19G204500,Glyma.19G210700,Glyma.19G210900,Glyma.19G211600,Glyma.19G211900,Glyma.19G212000,Glyma.19G212300,Glyma.19G213100,Glyma.19G214100,Glyma.19G216300,Glyma.19G218800,Glyma.19G219500,Glyma.19G224400,Glyma.19G224700,Glyma.19G226000,Glyma.19G226400,Glyma.19G227700,Glyma.19G228100,Glyma.19G229400,Glyma.19G229500,Glyma.19G230700,Glyma.19G231800,Glyma.19G232000,Glyma.19G233700,Glyma.19G235200,Glyma.19G236800,Glyma.19G238300,Glyma.19G239100,Glyma.19G239500,Glyma.19G245200,Glyma.19G245400,Glyma.19G247500,Glyma.19G248100,Glyma.19G248300,Glyma.19G248700,Glyma.19G249000,Glyma.19G254000,Glyma.19G260500,Glyma.19G260600,Glyma.19G261000,Glyma.19G261700,Glyma.19G264200,Glyma.20G001400,Glyma.20G002200,Glyma.20G009100,Glyma.20G009300,Glyma.20G009600,Glyma.20G009800,Glyma.20G014300,Glyma.20G018200,Glyma.20G018500,Glyma.20G020900,Glyma.20G021000,Glyma.20G021500,Glyma.20G022500,Glyma.20G027200,Glyma.20G028000,Glyma.20G037100,Glyma.20G040700,Glyma.20G047000,Glyma.20G048300,Glyma.20G048800,Glyma.20G050550,Glyma.20G050601,Glyma.20G050700,Glyma.20G051100,Glyma.20G052500,Glyma.20G054500,Glyma.20G057500,Glyma.20G058500,Glyma.20G059200,Glyma.20G061300,Glyma.20G062000,Glyma.20G068300,Glyma.20G070100,Glyma.20G077000,Glyma.20G077900,Glyma.20G082450,Glyma.20G083800,Glyma.20G085900,Glyma.20G087900,Glyma.20G090000,Glyma.20G090400,Glyma.20G091200,Glyma.20G093200,Glyma.20G098451,Glyma.20G099100,Glyma.20G101100,Glyma.20G104000,Glyma.20G105500,Glyma.20G107200,Glyma.20G107800,Glyma.20G115300,Glyma.20G115500,Glyma.20G117000,Glyma.20G117800,Glyma.20G119300,Glyma.20G119400,Glyma.20G119600,Glyma.20G120250,Glyma.20G120300,Glyma.20G122200,Glyma.20G124100,Glyma.20G126200,Glyma.20G126500,Glyma.20G127500,Glyma.20G127600,Glyma.20G129500,Glyma.20G129600,Glyma.20G130600,Glyma.20G130800,Glyma.20G132400,Glyma.20G133100,Glyma.20G133200,Glyma.20G134700,Glyma.20G137400,Glyma.20G137500,Glyma.20G137700,Glyma.20G137900,Glyma.20G138000,Glyma.20G138500,Glyma.20G138700,Glyma.20G138800,Glyma.20G139200,Glyma.20G139300,Glyma.20G139400,Glyma.20G139500,Glyma.20G139600,Glyma.20G139700,Glyma.20G139802,Glyma.20G139900,Glyma.20G140100,Glyma.20G140200,Glyma.20G140400,Glyma.20G140700,Glyma.20G142000,Glyma.20G142900,Glyma.20G143500,Glyma.20G143900,Glyma.20G145100,Glyma.20G145200,Glyma.20G145800,Glyma.20G146900,Glyma.20G148600,Glyma.20G148821,Glyma.20G148861,Glyma.20G149800,Glyma.20G150000,Glyma.20G151300,Glyma.20G151400,Glyma.20G151500,Glyma.20G152700,Glyma.20G152800,Glyma.20G153400,Glyma.20G155500,Glyma.20G156800,Glyma.20G157600,Glyma.20G159300,Glyma.20G163200,Glyma.20G165833,Glyma.20G166100,Glyma.20G168500,Glyma.20G169000,Glyma.20G169200,Glyma.20G169500,Glyma.20G170000,Glyma.20G171900,Glyma.20G172100,Glyma.20G173700,Glyma.20G175300,Glyma.20G175500,Glyma.20G176500,Glyma.20G178800,Glyma.20G181100,Glyma.20G185000,Glyma.20G185800,Glyma.20G187400,Glyma.20G188100,Glyma.20G188300,Glyma.20G189100,Glyma.20G192100,Glyma.20G195900,Glyma.20G196400,Glyma.20G199600,Glyma.20G203100,Glyma.20G203500,Glyma.20G203600,Glyma.20G203700,Glyma.20G204000,Glyma.20G205600,Glyma.20G205700,Glyma.20G205800,Glyma.20G207100,Glyma.20G209200,Glyma.20G209700,Glyma.20G209900,Glyma.20G210400,Glyma.20G210500,Glyma.20G210900,Glyma.20G211600,Glyma.20G212100,Glyma.20G212900,Glyma.20G214200,Glyma.20G217400,Glyma.20G222000,Glyma.20G222600,Glyma.20G223100,Glyma.20G225400,Glyma.20G229900,Glyma.20G230500,Glyma.20G230600,Glyma.20G230800,Glyma.20G231000,Glyma.20G231900,Glyma.20G236400,Glyma.20G237500,Glyma.20G238000,Glyma.20G240600,Glyma.20G240900,Glyma.20G241200,Glyma.20G241500,Glyma.20G241600,Glyma.20G241700,Glyma.20G242000,Glyma.20G243067,Glyma.20G245600,Glyma.20G246600,Glyma.20G246900,Glyma.20G249600,Glyma.U002150,Glyma.U027000,Glyma.U031110,Glyma.U031115,Glyma.U031205,Glyma.U031209,Glyma.U031408,Glyma.U031502,Glyma.U031507,Glyma.U031805,Glyma.U032108,Glyma.U032208,Glyma.U033205,Glyma.U035800	Glyma.01G002600,Glyma.01G005000,Glyma.01G005200,Glyma.01G007100,Glyma.01G007200,Glyma.01G007300,Glyma.01G008100,Glyma.01G009900,Glyma.01G010500,Glyma.01G010700,Glyma.01G011200,Glyma.01G012100,Glyma.01G012400,Glyma.01G013500,Glyma.01G015200,Glyma.01G018400,Glyma.01G019000,Glyma.01G019200,Glyma.01G019800,Glyma.01G022400,Glyma.01G023500,Glyma.01G024000,Glyma.01G025400,Glyma.01G025500,Glyma.01G026200,Glyma.01G028100,Glyma.01G028700,Glyma.01G029600,Glyma.01G033200,Glyma.01G034000,Glyma.01G036000,Glyma.01G036600,Glyma.01G039000,Glyma.01G040000,Glyma.01G040200,Glyma.01G040700,Glyma.01G041700,Glyma.01G042100,Glyma.01G043100,Glyma.01G044100,Glyma.01G044600,Glyma.01G045400,Glyma.01G045500,Glyma.01G045800,Glyma.01G046500,Glyma.01G047900,Glyma.01G052600,Glyma.01G053100,Glyma.01G053800,Glyma.01G058300,Glyma.01G060300,Glyma.01G062400,Glyma.01G063800,Glyma.01G065800,Glyma.01G070200,Glyma.01G071700,Glyma.01G075100,Glyma.01G075400,Glyma.01G079100,Glyma.01G081300,Glyma.01G084600,Glyma.01G086201,Glyma.01G086700,Glyma.01G087900,Glyma.01G088501,Glyma.01G094900,Glyma.01G096600,Glyma.01G097000,Glyma.01G097400,Glyma.01G098400,Glyma.01G102600,Glyma.01G103500,Glyma.01G104100,Glyma.01G106000,Glyma.01G107901,Glyma.01G107951,Glyma.01G112400,Glyma.01G113000,Glyma.01G114000,Glyma.01G115900,Glyma.01G118350,Glyma.01G118800,Glyma.01G118900,Glyma.01G119400,Glyma.01G121209,Glyma.01G121700,Glyma.01G130400,Glyma.01G130500,Glyma.01G130800,Glyma.01G131500,Glyma.01G131800,Glyma.01G132000,Glyma.01G135500,Glyma.01G137500,Glyma.01G139600,Glyma.01G147600,Glyma.01G148900,Glyma.01G152200,Glyma.01G156200,Glyma.01G156600,Glyma.01G157500,Glyma.01G157700,Glyma.01G157900,Glyma.01G160100,Glyma.01G161500,Glyma.01G161600,Glyma.01G163100,Glyma.01G164800,Glyma.01G165400,Glyma.01G165600,Glyma.01G166100,Glyma.01G166600,Glyma.01G167000,Glyma.01G169200,Glyma.01G171100,Glyma.01G175000,Glyma.01G177500,Glyma.01G177900,Glyma.01G178000,Glyma.01G179000,Glyma.01G182400,Glyma.01G183500,Glyma.01G186800,Glyma.01G186900,Glyma.01G187300,Glyma.01G188600,Glyma.01G189500,Glyma.01G190000,Glyma.01G190100,Glyma.01G190600,Glyma.01G191200,Glyma.01G191600,Glyma.01G191900,Glyma.01G192300,Glyma.01G192500,Glyma.01G194500,Glyma.01G196600,Glyma.01G196800,Glyma.01G199200,Glyma.01G200100,Glyma.01G200466,Glyma.01G200532,Glyma.01G200800,Glyma.01G202200,Glyma.01G203300,Glyma.01G203400,Glyma.01G203500,Glyma.01G204400,Glyma.01G204467,Glyma.01G204533,Glyma.01G204600,Glyma.01G205700,Glyma.01G206400,Glyma.01G206500,Glyma.01G206600,Glyma.01G206700,Glyma.01G207500,Glyma.01G207950,Glyma.01G209800,Glyma.01G211900,Glyma.01G213000,Glyma.01G215100,Glyma.01G216600,Glyma.01G217400,Glyma.01G217600,Glyma.01G217700,Glyma.01G219001,Glyma.01G219100,Glyma.01G219400,Glyma.01G220600,Glyma.01G220700,Glyma.01G222300,Glyma.01G222700,Glyma.01G225000,Glyma.01G226200,Glyma.01G226600,Glyma.01G226900,Glyma.01G229000,Glyma.01G232500,Glyma.01G235600,Glyma.01G235700,Glyma.01G236100,Glyma.01G238800,Glyma.01G240300,Glyma.01G240800,Glyma.01G241300,Glyma.01G241500,Glyma.01G243900,Glyma.01G244200,Glyma.01G244700,Glyma.02G000400,Glyma.02G003700,Glyma.02G005100,Glyma.02G005200,Glyma.02G005600,Glyma.02G005700,Glyma.02G006200,Glyma.02G006300,Glyma.02G006400,Glyma.02G006500,Glyma.02G007300,Glyma.02G008900,Glyma.02G009800,Glyma.02G010900,Glyma.02G012700,Glyma.02G013000,Glyma.02G015800,Glyma.02G016100,Glyma.02G016600,Glyma.02G017100,Glyma.02G018450,Glyma.02G019100,Glyma.02G022200,Glyma.02G022400,Glyma.02G023400,Glyma.02G023500,Glyma.02G023800,Glyma.02G023900,Glyma.02G024600,Glyma.02G024800,Glyma.02G026300,Glyma.02G029400,Glyma.02G029900,Glyma.02G032300,Glyma.02G034400,Glyma.02G035300,Glyma.02G036500,Glyma.02G037100,Glyma.02G039300,Glyma.02G041900,Glyma.02G042500,Glyma.02G043200,Glyma.02G045400,Glyma.02G048200,Glyma.02G048300,Glyma.02G051400,Glyma.02G052300,Glyma.02G052700,Glyma.02G053600,Glyma.02G058900,Glyma.02G059300,Glyma.02G059700,Glyma.02G062700,Glyma.02G062900,Glyma.02G063500,Glyma.02G063600,Glyma.02G063802,Glyma.02G063900,Glyma.02G064700,Glyma.02G066200,Glyma.02G067100,Glyma.02G069400,Glyma.02G069500,Glyma.02G070000,Glyma.02G070500,Glyma.02G071300,Glyma.02G071400,Glyma.02G071500,Glyma.02G072200,Glyma.02G075100,Glyma.02G075300,Glyma.02G076100,Glyma.02G079400,Glyma.02G080100,Glyma.02G080200,Glyma.02G080800,Glyma.02G083900,Glyma.02G085900,Glyma.02G086100,Glyma.02G086200,Glyma.02G087000,Glyma.02G087400,Glyma.02G087900,Glyma.02G088700,Glyma.02G093000,Glyma.02G093200,Glyma.02G094500,Glyma.02G098000,Glyma.02G098300,Glyma.02G098500,Glyma.02G098800,Glyma.02G100000,Glyma.02G100800,Glyma.02G103800,Glyma.02G104600,Glyma.02G105900,Glyma.02G106100,Glyma.02G106300,Glyma.02G106700,Glyma.02G106800,Glyma.02G107300,Glyma.02G115100,Glyma.02G115200,Glyma.02G121300,Glyma.02G121400,Glyma.02G125600,Glyma.02G127300,Glyma.02G127800,Glyma.02G129300,Glyma.02G131700,Glyma.02G132500,Glyma.02G134400,Glyma.02G135100,Glyma.02G135200,Glyma.02G136000,Glyma.02G136100,Glyma.02G136200,Glyma.02G136300,Glyma.02G136700,Glyma.02G137500,Glyma.02G137700,Glyma.02G139900,Glyma.02G141500,Glyma.02G141800,Glyma.02G142500,Glyma.02G142600,Glyma.02G143500,Glyma.02G146100,Glyma.02G147300,Glyma.02G149600,Glyma.02G150100,Glyma.02G151100,Glyma.02G151400,Glyma.02G151800,Glyma.02G158350,Glyma.02G159900,Glyma.02G160500,Glyma.02G161100,Glyma.02G161200,Glyma.02G164116,Glyma.02G170600,Glyma.02G171100,Glyma.02G176700,Glyma.02G176800,Glyma.02G182900,Glyma.02G184300,Glyma.02G185200,Glyma.02G186100,Glyma.02G186300,Glyma.02G186700,Glyma.02G187100,Glyma.02G187200,Glyma.02G188300,Glyma.02G195300,Glyma.02G195400,Glyma.02G195900,Glyma.02G196000,Glyma.02G197000,Glyma.02G197600,Glyma.02G197800,Glyma.02G198400,Glyma.02G201300,Glyma.02G208000,Glyma.02G208200,Glyma.02G208500,Glyma.02G209000,Glyma.02G210800,Glyma.02G211400,Glyma.02G211700,Glyma.02G213400,Glyma.02G215800,Glyma.02G217400,Glyma.02G218700,Glyma.02G219400,Glyma.02G220900,Glyma.02G221300,Glyma.02G221900,Glyma.02G222200,Glyma.02G222300,Glyma.02G226500,Glyma.02G227700,Glyma.02G228200,Glyma.02G228300,Glyma.02G229400,Glyma.02G229500,Glyma.02G229900,Glyma.02G230500,Glyma.02G232100,Glyma.02G232600,Glyma.02G233800,Glyma.02G234000,Glyma.02G234200,Glyma.02G234800,Glyma.02G235100,Glyma.02G235700,Glyma.02G236800,Glyma.02G237100,Glyma.02G238700,Glyma.02G239100,Glyma.02G239600,Glyma.02G241400,Glyma.02G241900,Glyma.02G242400,Glyma.02G242900,Glyma.02G244300,Glyma.02G245600,Glyma.02G247100,Glyma.02G247600,Glyma.02G247800,Glyma.02G248800,Glyma.02G249800,Glyma.02G251900,Glyma.02G254300,Glyma.02G255100,Glyma.02G255400,Glyma.02G256800,Glyma.02G257000,Glyma.02G257200,Glyma.02G261900,Glyma.02G264900,Glyma.02G268900,Glyma.02G269000,Glyma.02G269600,Glyma.02G274600,Glyma.02G274900,Glyma.02G275400,Glyma.02G278600,Glyma.02G279000,Glyma.02G281200,Glyma.02G284200,Glyma.02G284300,Glyma.02G284800,Glyma.02G288800,Glyma.02G289300,Glyma.02G289800,Glyma.02G291300,Glyma.02G292202,Glyma.02G294200,Glyma.02G296600,Glyma.02G297200,Glyma.02G297700,Glyma.02G297900,Glyma.02G299100,Glyma.02G299600,Glyma.02G301700,Glyma.02G304100,Glyma.02G304400,Glyma.02G305600,Glyma.02G306500,Glyma.02G311200,Glyma.02G311800,Glyma.03G003400,Glyma.03G005300,Glyma.03G005400,Glyma.03G005600,Glyma.03G005800,Glyma.03G015800,Glyma.03G015900,Glyma.03G016500,Glyma.03G016600,Glyma.03G019800,Glyma.03G020700,Glyma.03G027400,Glyma.03G027600,Glyma.03G029600,Glyma.03G030600,Glyma.03G030800,Glyma.03G030900,Glyma.03G034800,Glyma.03G034900,Glyma.03G035300,Glyma.03G036500,Glyma.03G036700,Glyma.03G037000,Glyma.03G037300,Glyma.03G038100,Glyma.03G038200,Glyma.03G038300,Glyma.03G038500,Glyma.03G038700,Glyma.03G038800,Glyma.03G039200,Glyma.03G039300,Glyma.03G039700,Glyma.03G042700,Glyma.03G043080,Glyma.03G043200,Glyma.03G043500,Glyma.03G043600,Glyma.03G043650,Glyma.03G053100,Glyma.03G053300,Glyma.03G054100,Glyma.03G057100,Glyma.03G059200,Glyma.03G060300,Glyma.03G063600,Glyma.03G063900,Glyma.03G064200,Glyma.03G065100,Glyma.03G066700,Glyma.03G066800,Glyma.03G070600,Glyma.03G070700,Glyma.03G071700,Glyma.03G073702,Glyma.03G075200,Glyma.03G075300,Glyma.03G077800,Glyma.03G078300,Glyma.03G078700,Glyma.03G081900,Glyma.03G083600,Glyma.03G084000,Glyma.03G085700,Glyma.03G085900,Glyma.03G088000,Glyma.03G088400,Glyma.03G088800,Glyma.03G088900,Glyma.03G090200,Glyma.03G090500,Glyma.03G091200,Glyma.03G092500,Glyma.03G092700,Glyma.03G093200,Glyma.03G094700,Glyma.03G099500,Glyma.03G101000,Glyma.03G101200,Glyma.03G102800,Glyma.03G105500,Glyma.03G106000,Glyma.03G106400,Glyma.03G110200,Glyma.03G111300,Glyma.03G111700,Glyma.03G112700,Glyma.03G116700,Glyma.03G120700,Glyma.03G120900,Glyma.03G123400,Glyma.03G126000,Glyma.03G126100,Glyma.03G128300,Glyma.03G130800,Glyma.03G131100,Glyma.03G131900,Glyma.03G132700,Glyma.03G132900,Glyma.03G134200,Glyma.03G135800,Glyma.03G136100,Glyma.03G137200,Glyma.03G137900,Glyma.03G138000,Glyma.03G138100,Glyma.03G141800,Glyma.03G142400,Glyma.03G143700,Glyma.03G146000,Glyma.03G147200,Glyma.03G149400,Glyma.03G150600,Glyma.03G150800,Glyma.03G155800,Glyma.03G157000,Glyma.03G157800,Glyma.03G158700,Glyma.03G159800,Glyma.03G161800,Glyma.03G162100,Glyma.03G162500,Glyma.03G162600,Glyma.03G162700,Glyma.03G162800,Glyma.03G163100,Glyma.03G164000,Glyma.03G164200,Glyma.03G164400,Glyma.03G165000,Glyma.03G167400,Glyma.03G169000,Glyma.03G170600,Glyma.03G173100,Glyma.03G173300,Glyma.03G174300,Glyma.03G174400,Glyma.03G176300,Glyma.03G179200,Glyma.03G180600,Glyma.03G181400,Glyma.03G182400,Glyma.03G183600,Glyma.03G187200,Glyma.03G187700,Glyma.03G187900,Glyma.03G188700,Glyma.03G190600,Glyma.03G191500,Glyma.03G192800,Glyma.03G193500,Glyma.03G197000,Glyma.03G197200,Glyma.03G199000,Glyma.03G199100,Glyma.03G200000,Glyma.03G201000,Glyma.03G201100,Glyma.03G201200,Glyma.03G201302,Glyma.03G201500,Glyma.03G201550,Glyma.03G202600,Glyma.03G204800,Glyma.03G205700,Glyma.03G205900,Glyma.03G208300,Glyma.03G208500,Glyma.03G209400,Glyma.03G211400,Glyma.03G215000,Glyma.03G215800,Glyma.03G217300,Glyma.03G217500,Glyma.03G219300,Glyma.03G219400,Glyma.03G220800,Glyma.03G221700,Glyma.03G222300,Glyma.03G223100,Glyma.03G224700,Glyma.03G225000,Glyma.03G225200,Glyma.03G226600,Glyma.03G227500,Glyma.03G228600,Glyma.03G228800,Glyma.03G229800,Glyma.03G230000,Glyma.03G231600,Glyma.03G232400,Glyma.03G232500,Glyma.03G232600,Glyma.03G233600,Glyma.03G234300,Glyma.03G234400,Glyma.03G236000,Glyma.03G239900,Glyma.03G241600,Glyma.03G241700,Glyma.03G242200,Glyma.03G245500,Glyma.03G247300,Glyma.03G250600,Glyma.03G251600,Glyma.03G253200,Glyma.03G253600,Glyma.03G255600,Glyma.03G256200,Glyma.03G256700,Glyma.03G258300,Glyma.03G258700,Glyma.03G260200,Glyma.03G261300,Glyma.03G261500,Glyma.03G261600,Glyma.03G262300,Glyma.03G262700,Glyma.03G262750,Glyma.03G263200,Glyma.04G002000,Glyma.04G002400,Glyma.04G002600,Glyma.04G003200,Glyma.04G003700,Glyma.04G004500,Glyma.04G008300,Glyma.04G009400,Glyma.04G012900,Glyma.04G013800,Glyma.04G016000,Glyma.04G017000,Glyma.04G017200,Glyma.04G020100,Glyma.04G020400,Glyma.04G022100,Glyma.04G022300,Glyma.04G023700,Glyma.04G026000,Glyma.04G027000,Glyma.04G027100,Glyma.04G027300,Glyma.04G028300,Glyma.04G031700,Glyma.04G033500,Glyma.04G033800,Glyma.04G034400,Glyma.04G035000,Glyma.04G035100,Glyma.04G036300,Glyma.04G036700,Glyma.04G036800,Glyma.04G038100,Glyma.04G038900,Glyma.04G040300,Glyma.04G041200,Glyma.04G041500,Glyma.04G042300,Glyma.04G042900,Glyma.04G044900,Glyma.04G047100,Glyma.04G049300,Glyma.04G050200,Glyma.04G050800,Glyma.04G053800,Glyma.04G054200,Glyma.04G055200,Glyma.04G056600,Glyma.04G057700,Glyma.04G057800,Glyma.04G058800,Glyma.04G058900,Glyma.04G059000,Glyma.04G059500,Glyma.04G061000,Glyma.04G061400,Glyma.04G061700,Glyma.04G061800,Glyma.04G062200,Glyma.04G062400,Glyma.04G066300,Glyma.04G066800,Glyma.04G067300,Glyma.04G067900,Glyma.04G068000,Glyma.04G071400,Glyma.04G073200,Glyma.04G074000,Glyma.04G075700,Glyma.04G076200,Glyma.04G078300,Glyma.04G079600,Glyma.04G082500,Glyma.04G083100,Glyma.04G084000,Glyma.04G086600,Glyma.04G089000,Glyma.04G089700,Glyma.04G089900,Glyma.04G091800,Glyma.04G092100,Glyma.04G092200,Glyma.04G092700,Glyma.04G096000,Glyma.04G096666,Glyma.04G097700,Glyma.04G097900,Glyma.04G098100,Glyma.04G100100,Glyma.04G100300,Glyma.04G100700,Glyma.04G101500,Glyma.04G103600,Glyma.04G104800,Glyma.04G104900,Glyma.04G111700,Glyma.04G113400,Glyma.04G113500,Glyma.04G123700,Glyma.04G124800,Glyma.04G126500,Glyma.04G127100,Glyma.04G131800,Glyma.04G132400,Glyma.04G136700,Glyma.04G137600,Glyma.04G138600,Glyma.04G140400,Glyma.04G141000,Glyma.04G142800,Glyma.04G144300,Glyma.04G145100,Glyma.04G147000,Glyma.04G148400,Glyma.04G149300,Glyma.04G155800,Glyma.04G156200,Glyma.04G157000,Glyma.04G159600,Glyma.04G160100,Glyma.04G164400,Glyma.04G166900,Glyma.04G170600,Glyma.04G171200,Glyma.04G171300,Glyma.04G173500,Glyma.04G175100,Glyma.04G175300,Glyma.04G176200,Glyma.04G177700,Glyma.04G177900,Glyma.04G178700,Glyma.04G179500,Glyma.04G180400,Glyma.04G180900,Glyma.04G181500,Glyma.04G182100,Glyma.04G182600,Glyma.04G182900,Glyma.04G184000,Glyma.04G188200,Glyma.04G189900,Glyma.04G190200,Glyma.04G191100,Glyma.04G191800,Glyma.04G191900,Glyma.04G192900,Glyma.04G198100,Glyma.04G201500,Glyma.04G202800,Glyma.04G203300,Glyma.04G204400,Glyma.04G206100,Glyma.04G207800,Glyma.04G208300,Glyma.04G208450,Glyma.04G209700,Glyma.04G211000,Glyma.04G214700,Glyma.04G215900,Glyma.04G216000,Glyma.04G217300,Glyma.04G217400,Glyma.04G218900,Glyma.04G219632,Glyma.04G220000,Glyma.04G220100,Glyma.04G220200,Glyma.04G220600,Glyma.04G222400,Glyma.04G223300,Glyma.04G223500,Glyma.04G226800,Glyma.04G227900,Glyma.04G229600,Glyma.04G231000,Glyma.04G231100,Glyma.04G231400,Glyma.04G236100,Glyma.04G238300,Glyma.04G238600,Glyma.04G238700,Glyma.04G239400,Glyma.04G242200,Glyma.04G242700,Glyma.04G244000,Glyma.04G245900,Glyma.04G248500,Glyma.04G249000,Glyma.04G251400,Glyma.04G251600,Glyma.04G252100,Glyma.04G252300,Glyma.04G253500,Glyma.04G254200,Glyma.04G254300,Glyma.04G254800,Glyma.05G001700,Glyma.05G002000,Glyma.05G002600,Glyma.05G004900,Glyma.05G006900,Glyma.05G007200,Glyma.05G010200,Glyma.05G010600,Glyma.05G012200,Glyma.05G012600,Glyma.05G016000,Glyma.05G018200,Glyma.05G019000,Glyma.05G020400,Glyma.05G021500,Glyma.05G022200,Glyma.05G023100,Glyma.05G023900,Glyma.05G024400,Glyma.05G025000,Glyma.05G027300,Glyma.05G027400,Glyma.05G027700,Glyma.05G029000,Glyma.05G029700,Glyma.05G030600,Glyma.05G030800,Glyma.05G031400,Glyma.05G033500,Glyma.05G034600,Glyma.05G035200,Glyma.05G035900,Glyma.05G036100,Glyma.05G037000,Glyma.05G037200,Glyma.05G037500,Glyma.05G037700,Glyma.05G041300,Glyma.05G042200,Glyma.05G043200,Glyma.05G043400,Glyma.05G044000,Glyma.05G045000,Glyma.05G045700,Glyma.05G047600,Glyma.05G047800,Glyma.05G049600,Glyma.05G049700,Glyma.05G049800,Glyma.05G049900,Glyma.05G052700,Glyma.05G054000,Glyma.05G054100,Glyma.05G058300,Glyma.05G062100,Glyma.05G062300,Glyma.05G062700,Glyma.05G063100,Glyma.05G063500,Glyma.05G063600,Glyma.05G066200,Glyma.05G066600,Glyma.05G066700,Glyma.05G066800,Glyma.05G067800,Glyma.05G068000,Glyma.05G068400,Glyma.05G070200,Glyma.05G070400,Glyma.05G075600,Glyma.05G079800,Glyma.05G080900,Glyma.05G082200,Glyma.05G082400,Glyma.05G084100,Glyma.05G085200,Glyma.05G091100,Glyma.05G092800,Glyma.05G094400,Glyma.05G096500,Glyma.05G096800,Glyma.05G098200,Glyma.05G101300,Glyma.05G104000,Glyma.05G104600,Glyma.05G105000,Glyma.05G105800,Glyma.05G109200,Glyma.05G109800,Glyma.05G112200,Glyma.05G115700,Glyma.05G117000,Glyma.05G119200,Glyma.05G119500,Glyma.05G119600,Glyma.05G123400,Glyma.05G124000,Glyma.05G124800,Glyma.05G126600,Glyma.05G128000,Glyma.05G132000,Glyma.05G132600,Glyma.05G132900,Glyma.05G133700,Glyma.05G136900,Glyma.05G137100,Glyma.05G139000,Glyma.05G139500,Glyma.05G140900,Glyma.05G141200,Glyma.05G141300,Glyma.05G142300,Glyma.05G143800,Glyma.05G144500,Glyma.05G144700,Glyma.05G149200,Glyma.05G149800,Glyma.05G151000,Glyma.05G151400,Glyma.05G151900,Glyma.05G152100,Glyma.05G152300,Glyma.05G158700,Glyma.05G158800,Glyma.05G161300,Glyma.05G161400,Glyma.05G161500,Glyma.05G161600,Glyma.05G162100,Glyma.05G162300,Glyma.05G165200,Glyma.05G166700,Glyma.05G166800,Glyma.05G168600,Glyma.05G172400,Glyma.05G173500,Glyma.05G174000,Glyma.05G176100,Glyma.05G177700,Glyma.05G178700,Glyma.05G179800,Glyma.05G179900,Glyma.05G181600,Glyma.05G182500,Glyma.05G183100,Glyma.05G183300,Glyma.05G184500,Glyma.05G185200,Glyma.05G186200,Glyma.05G186700,Glyma.05G188500,Glyma.05G188800,Glyma.05G189600,Glyma.05G190000,Glyma.05G191700,Glyma.05G194101,Glyma.05G195000,Glyma.05G195500,Glyma.05G196400,Glyma.05G196800,Glyma.05G196900,Glyma.05G197000,Glyma.05G197700,Glyma.05G200900,Glyma.05G201200,Glyma.05G201700,Glyma.05G202300,Glyma.05G202900,Glyma.05G208300,Glyma.05G210000,Glyma.05G211200,Glyma.05G211900,Glyma.05G214000,Glyma.05G215100,Glyma.05G215900,Glyma.05G216700,Glyma.05G217600,Glyma.05G220600,Glyma.05G222600,Glyma.05G224000,Glyma.05G224400,Glyma.05G225800,Glyma.05G228500,Glyma.05G229300,Glyma.05G232400,Glyma.05G234600,Glyma.05G234700,Glyma.05G236300,Glyma.05G236600,Glyma.05G237200,Glyma.05G237500,Glyma.05G238400,Glyma.05G240100,Glyma.05G240200,Glyma.05G241600,Glyma.05G243200,Glyma.05G245300,Glyma.05G246700,Glyma.05G247700,Glyma.05G247900,Glyma.05G248000,Glyma.05G248300,Glyma.06G001600,Glyma.06G002000,Glyma.06G006400,Glyma.06G006500,Glyma.06G010200,Glyma.06G012800,Glyma.06G016000,Glyma.06G017500,Glyma.06G017600,Glyma.06G022300,Glyma.06G022500,Glyma.06G022600,Glyma.06G023900,Glyma.06G027000,Glyma.06G029400,Glyma.06G031800,Glyma.06G033700,Glyma.06G033900,Glyma.06G034000,Glyma.06G034500,Glyma.06G035000,Glyma.06G036400,Glyma.06G036900,Glyma.06G037900,Glyma.06G039100,Glyma.06G039700,Glyma.06G039900,Glyma.06G040400,Glyma.06G041800,Glyma.06G042100,Glyma.06G043400,Glyma.06G044600,Glyma.06G045400,Glyma.06G046400,Glyma.06G051600,Glyma.06G052000,Glyma.06G054000,Glyma.06G054500,Glyma.06G055200,Glyma.06G056400,Glyma.06G057000,Glyma.06G058000,Glyma.06G058400,Glyma.06G058500,Glyma.06G059500,Glyma.06G059600,Glyma.06G059700,Glyma.06G061600,Glyma.06G061900,Glyma.06G062000,Glyma.06G062100,Glyma.06G064400,Glyma.06G065000,Glyma.06G067700,Glyma.06G068200,Glyma.06G068400,Glyma.06G068800,Glyma.06G069000,Glyma.06G069400,Glyma.06G069600,Glyma.06G069700,Glyma.06G071100,Glyma.06G072700,Glyma.06G075100,Glyma.06G076900,Glyma.06G077400,Glyma.06G079200,Glyma.06G079800,Glyma.06G081100,Glyma.06G082300,Glyma.06G083900,Glyma.06G084100,Glyma.06G085700,Glyma.06G086600,Glyma.06G091700,Glyma.06G092300,Glyma.06G094000,Glyma.06G094500,Glyma.06G095000,Glyma.06G095400,Glyma.06G097400,Glyma.06G102500,Glyma.06G102800,Glyma.06G103200,Glyma.06G104600,Glyma.06G104800,Glyma.06G105800,Glyma.06G105900,Glyma.06G107300,Glyma.06G107800,Glyma.06G110200,Glyma.06G110400,Glyma.06G112500,Glyma.06G114000,Glyma.06G114300,Glyma.06G114400,Glyma.06G114900,Glyma.06G115100,Glyma.06G115200,Glyma.06G117200,Glyma.06G119300,Glyma.06G120600,Glyma.06G123800,Glyma.06G124400,Glyma.06G125100,Glyma.06G125200,Glyma.06G125600,Glyma.06G126000,Glyma.06G126100,Glyma.06G128100,Glyma.06G134000,Glyma.06G134200,Glyma.06G134600,Glyma.06G136600,Glyma.06G136900,Glyma.06G137000,Glyma.06G141400,Glyma.06G142300,Glyma.06G143000,Glyma.06G145300,Glyma.06G145700,Glyma.06G146200,Glyma.06G146300,Glyma.06G147600,Glyma.06G148400,Glyma.06G150100,Glyma.06G151200,Glyma.06G151400,Glyma.06G152400,Glyma.06G155500,Glyma.06G155600,Glyma.06G156000,Glyma.06G156300,Glyma.06G157400,Glyma.06G162200,Glyma.06G162700,Glyma.06G163700,Glyma.06G163800,Glyma.06G164900,Glyma.06G165000,Glyma.06G165302,Glyma.06G169500,Glyma.06G173800,Glyma.06G174700,Glyma.06G175400,Glyma.06G177700,Glyma.06G182900,Glyma.06G183300,Glyma.06G183500,Glyma.06G183800,Glyma.06G183900,Glyma.06G184200,Glyma.06G187000,Glyma.06G187300,Glyma.06G189100,Glyma.06G189600,Glyma.06G190800,Glyma.06G192000,Glyma.06G192700,Glyma.06G193200,Glyma.06G193500,Glyma.06G193800,Glyma.06G195600,Glyma.06G196200,Glyma.06G197800,Glyma.06G200100,Glyma.06G200300,Glyma.06G201100,Glyma.06G202200,Glyma.06G202600,Glyma.06G203800,Glyma.06G204100,Glyma.06G205400,Glyma.06G206000,Glyma.06G209100,Glyma.06G209700,Glyma.06G210900,Glyma.06G214800,Glyma.06G215200,Glyma.06G218300,Glyma.06G219600,Glyma.06G221700,Glyma.06G223500,Glyma.06G224200,Glyma.06G230800,Glyma.06G236400,Glyma.06G240300,Glyma.06G242800,Glyma.06G243500,Glyma.06G254900,Glyma.06G255700,Glyma.06G256000,Glyma.06G258000,Glyma.06G260100,Glyma.06G260800,Glyma.06G261400,Glyma.06G261500,Glyma.06G263500,Glyma.06G263900,Glyma.06G264100,Glyma.06G265000,Glyma.06G265400,Glyma.06G266700,Glyma.06G267300,Glyma.06G267400,Glyma.06G268467,Glyma.06G268533,Glyma.06G268600,Glyma.06G268700,Glyma.06G269700,Glyma.06G271200,Glyma.06G272400,Glyma.06G272800,Glyma.06G272900,Glyma.06G273600,Glyma.06G273700,Glyma.06G275700,Glyma.06G275900,Glyma.06G285500,Glyma.06G285800,Glyma.06G286800,Glyma.06G287000,Glyma.06G290000,Glyma.06G291900,Glyma.06G293400,Glyma.06G294600,Glyma.06G295000,Glyma.06G295100,Glyma.06G295300,Glyma.06G299100,Glyma.06G303100,Glyma.06G305000,Glyma.06G307500,Glyma.06G307600,Glyma.06G307700,Glyma.06G309000,Glyma.06G310000,Glyma.06G312300,Glyma.06G313500,Glyma.06G313600,Glyma.06G313700,Glyma.06G315400,Glyma.06G317500,Glyma.06G317700,Glyma.06G318566,Glyma.06G318632,Glyma.06G321300,Glyma.06G321600,Glyma.07G000500,Glyma.07G003200,Glyma.07G005000,Glyma.07G005300,Glyma.07G006300,Glyma.07G009800,Glyma.07G015200,Glyma.07G015300,Glyma.07G015600,Glyma.07G016100,Glyma.07G019700,Glyma.07G021000,Glyma.07G021100,Glyma.07G021800,Glyma.07G022602,Glyma.07G022700,Glyma.07G023100,Glyma.07G023300,Glyma.07G025300,Glyma.07G026300,Glyma.07G028600,Glyma.07G029600,Glyma.07G030000,Glyma.07G033300,Glyma.07G034200,Glyma.07G035600,Glyma.07G039700,Glyma.07G041400,Glyma.07G045900,Glyma.07G047600,Glyma.07G048000,Glyma.07G048100,Glyma.07G048500,Glyma.07G048600,Glyma.07G049000,Glyma.07G049200,Glyma.07G050700,Glyma.07G051500,Glyma.07G051800,Glyma.07G053500,Glyma.07G054000,Glyma.07G055300,Glyma.07G055500,Glyma.07G055900,Glyma.07G056300,Glyma.07G056900,Glyma.07G057200,Glyma.07G057400,Glyma.07G059700,Glyma.07G059800,Glyma.07G061000,Glyma.07G067900,Glyma.07G068000,Glyma.07G070200,Glyma.07G071000,Glyma.07G071400,Glyma.07G071500,Glyma.07G072500,Glyma.07G073800,Glyma.07G073900,Glyma.07G074100,Glyma.07G074400,Glyma.07G076000,Glyma.07G076100,Glyma.07G076200,Glyma.07G076700,Glyma.07G076800,Glyma.07G081500,Glyma.07G081700,Glyma.07G082600,Glyma.07G084100,Glyma.07G084200,Glyma.07G085600,Glyma.07G086800,Glyma.07G087700,Glyma.07G089000,Glyma.07G090000,Glyma.07G092800,Glyma.07G093900,Glyma.07G095900,Glyma.07G096100,Glyma.07G096300,Glyma.07G096600,Glyma.07G096900,Glyma.07G097000,Glyma.07G099900,Glyma.07G102400,Glyma.07G103400,Glyma.07G103700,Glyma.07G103800,Glyma.07G103900,Glyma.07G106000,Glyma.07G106300,Glyma.07G110000,Glyma.07G110200,Glyma.07G114400,Glyma.07G114600,Glyma.07G117400,Glyma.07G117700,Glyma.07G120900,Glyma.07G121900,Glyma.07G123100,Glyma.07G124500,Glyma.07G126200,Glyma.07G126800,Glyma.07G129000,Glyma.07G132200,Glyma.07G132400,Glyma.07G132600,Glyma.07G133200,Glyma.07G134600,Glyma.07G134800,Glyma.07G135300,Glyma.07G135400,Glyma.07G139600,Glyma.07G139700,Glyma.07G139800,Glyma.07G139900,Glyma.07G140000,Glyma.07G140100,Glyma.07G140200,Glyma.07G140400,Glyma.07G140700,Glyma.07G140800,Glyma.07G147000,Glyma.07G149200,Glyma.07G152700,Glyma.07G153100,Glyma.07G153700,Glyma.07G153800,Glyma.07G155500,Glyma.07G156200,Glyma.07G163200,Glyma.07G164600,Glyma.07G166700,Glyma.07G167300,Glyma.07G171200,Glyma.07G171400,Glyma.07G172000,Glyma.07G172700,Glyma.07G173100,Glyma.07G173700,Glyma.07G174000,Glyma.07G178500,Glyma.07G178600,Glyma.07G179900,Glyma.07G180900,Glyma.07G181700,Glyma.07G181800,Glyma.07G183900,Glyma.07G184800,Glyma.07G185200,Glyma.07G187500,Glyma.07G188200,Glyma.07G189300,Glyma.07G189800,Glyma.07G190700,Glyma.07G191200,Glyma.07G191900,Glyma.07G192200,Glyma.07G193000,Glyma.07G195100,Glyma.07G197200,Glyma.07G198000,Glyma.07G198500,Glyma.07G203700,Glyma.07G205500,Glyma.07G207700,Glyma.07G207902,Glyma.07G208900,Glyma.07G209900,Glyma.07G210800,Glyma.07G212400,Glyma.07G212500,Glyma.07G213700,Glyma.07G214800,Glyma.07G219000,Glyma.07G220000,Glyma.07G220200,Glyma.07G223100,Glyma.07G225200,Glyma.07G225600,Glyma.07G226400,Glyma.07G226567,Glyma.07G226633,Glyma.07G228000,Glyma.07G230200,Glyma.07G231800,Glyma.07G232400,Glyma.07G234300,Glyma.07G235900,Glyma.07G238000,Glyma.07G240000,Glyma.07G242000,Glyma.07G243500,Glyma.07G243600,Glyma.07G243651,Glyma.07G243900,Glyma.07G246000,Glyma.07G248400,Glyma.07G250400,Glyma.07G250900,Glyma.07G251900,Glyma.07G253100,Glyma.07G259000,Glyma.07G260300,Glyma.07G261400,Glyma.07G262500,Glyma.07G262700,Glyma.07G266000,Glyma.07G266700,Glyma.07G268400,Glyma.07G271700,Glyma.07G272800,Glyma.08G001900,Glyma.08G002100,Glyma.08G002700,Glyma.08G003100,Glyma.08G003700,Glyma.08G004200,Glyma.08G004400,Glyma.08G005100,Glyma.08G005600,Glyma.08G006400,Glyma.08G008600,Glyma.08G009700,Glyma.08G010300,Glyma.08G011300,Glyma.08G013900,Glyma.08G014900,Glyma.08G015500,Glyma.08G017600,Glyma.08G017800,Glyma.08G018300,Glyma.08G019667,Glyma.08G019900,Glyma.08G020500,Glyma.08G021200,Glyma.08G021900,Glyma.08G023600,Glyma.08G027100,Glyma.08G031100,Glyma.08G031400,Glyma.08G033700,Glyma.08G035400,Glyma.08G036400,Glyma.08G039800,Glyma.08G039900,Glyma.08G042100,Glyma.08G042200,Glyma.08G042900,Glyma.08G043100,Glyma.08G044400,Glyma.08G044700,Glyma.08G046500,Glyma.08G047200,Glyma.08G049000,Glyma.08G051000,Glyma.08G052500,Glyma.08G052700,Glyma.08G054700,Glyma.08G055900,Glyma.08G056200,Glyma.08G056800,Glyma.08G058000,Glyma.08G058400,Glyma.08G058600,Glyma.08G059500,Glyma.08G061200,Glyma.08G062300,Glyma.08G062700,Glyma.08G062800,Glyma.08G062900,Glyma.08G064600,Glyma.08G065800,Glyma.08G065900,Glyma.08G066200,Glyma.08G066600,Glyma.08G068100,Glyma.08G069800,Glyma.08G070700,Glyma.08G070800,Glyma.08G072100,Glyma.08G074000,Glyma.08G074200,Glyma.08G074500,Glyma.08G076000,Glyma.08G078900,Glyma.08G079100,Glyma.08G079200,Glyma.08G082900,Glyma.08G083300,Glyma.08G086600,Glyma.08G091400,Glyma.08G091500,Glyma.08G092400,Glyma.08G093100,Glyma.08G093200,Glyma.08G094200,Glyma.08G094400,Glyma.08G094800,Glyma.08G096200,Glyma.08G096500,Glyma.08G096700,Glyma.08G096800,Glyma.08G097900,Glyma.08G098100,Glyma.08G100100,Glyma.08G100900,Glyma.08G101100,Glyma.08G102300,Glyma.08G105800,Glyma.08G107700,Glyma.08G108200,Glyma.08G109000,Glyma.08G112000,Glyma.08G113700,Glyma.08G113900,Glyma.08G114900,Glyma.08G116100,Glyma.08G117000,Glyma.08G118500,Glyma.08G118700,Glyma.08G118900,Glyma.08G119700,Glyma.08G120500,Glyma.08G120800,Glyma.08G123500,Glyma.08G124900,Glyma.08G127200,Glyma.08G130800,Glyma.08G131200,Glyma.08G132800,Glyma.08G133600,Glyma.08G134400,Glyma.08G135200,Glyma.08G136200,Glyma.08G137500,Glyma.08G137600,Glyma.08G139300,Glyma.08G140100,Glyma.08G140900,Glyma.08G141100,Glyma.08G141300,Glyma.08G142400,Glyma.08G143100,Glyma.08G145300,Glyma.08G146500,Glyma.08G147200,Glyma.08G147600,Glyma.08G151700,Glyma.08G152100,Glyma.08G152800,Glyma.08G153200,Glyma.08G156900,Glyma.08G157200,Glyma.08G164200,Glyma.08G166100,Glyma.08G167600,Glyma.08G168900,Glyma.08G169451,Glyma.08G170400,Glyma.08G173400,Glyma.08G173700,Glyma.08G173800,Glyma.08G174700,Glyma.08G174900,Glyma.08G175200,Glyma.08G175800,Glyma.08G179600,Glyma.08G180000,Glyma.08G180100,Glyma.08G180300,Glyma.08G180800,Glyma.08G181900,Glyma.08G184200,Glyma.08G187600,Glyma.08G187800,Glyma.08G192700,Glyma.08G197000,Glyma.08G200700,Glyma.08G201600,Glyma.08G203100,Glyma.08G204800,Glyma.08G207900,Glyma.08G209600,Glyma.08G210500,Glyma.08G213200,Glyma.08G213401,Glyma.08G216200,Glyma.08G217100,Glyma.08G217400,Glyma.08G218600,Glyma.08G219100,Glyma.08G219200,Glyma.08G223400,Glyma.08G224500,Glyma.08G226400,Glyma.08G226600,Glyma.08G230500,Glyma.08G233500,Glyma.08G234200,Glyma.08G234500,Glyma.08G235600,Glyma.08G239300,Glyma.08G241600,Glyma.08G245500,Glyma.08G247932,Glyma.08G248900,Glyma.08G249200,Glyma.08G254000,Glyma.08G254500,Glyma.08G255200,Glyma.08G255300,Glyma.08G256200,Glyma.08G256600,Glyma.08G259200,Glyma.08G260500,Glyma.08G262800,Glyma.08G264900,Glyma.08G268000,Glyma.08G269000,Glyma.08G271900,Glyma.08G272500,Glyma.08G272600,Glyma.08G273500,Glyma.08G274400,Glyma.08G276400,Glyma.08G279000,Glyma.08G280300,Glyma.08G282600,Glyma.08G282700,Glyma.08G283300,Glyma.08G285900,Glyma.08G286800,Glyma.08G288000,Glyma.08G288600,Glyma.08G290100,Glyma.08G290200,Glyma.08G292300,Glyma.08G292400,Glyma.08G292900,Glyma.08G293400,Glyma.08G295500,Glyma.08G296000,Glyma.08G297900,Glyma.08G298200,Glyma.08G298400,Glyma.08G298500,Glyma.08G299300,Glyma.08G299400,Glyma.08G299900,Glyma.08G303000,Glyma.08G303700,Glyma.08G306800,Glyma.08G307100,Glyma.08G307300,Glyma.08G307600,Glyma.08G307800,Glyma.08G312400,Glyma.08G312800,Glyma.08G316200,Glyma.08G316500,Glyma.08G320200,Glyma.08G322000,Glyma.08G323200,Glyma.08G323500,Glyma.08G323800,Glyma.08G323850,Glyma.08G325600,Glyma.08G325900,Glyma.08G327400,Glyma.08G334700,Glyma.08G335600,Glyma.08G336400,Glyma.08G340200,Glyma.08G340300,Glyma.08G340700,Glyma.08G340900,Glyma.08G345000,Glyma.08G345500,Glyma.08G346800,Glyma.08G346900,Glyma.08G349500,Glyma.08G351100,Glyma.08G352300,Glyma.08G359600,Glyma.08G363100,Glyma.09G001100,Glyma.09G002500,Glyma.09G003100,Glyma.09G004300,Glyma.09G005500,Glyma.09G005700,Glyma.09G007200,Glyma.09G010100,Glyma.09G011100,Glyma.09G014700,Glyma.09G014900,Glyma.09G016300,Glyma.09G018600,Glyma.09G019900,Glyma.09G022000,Glyma.09G022200,Glyma.09G022300,Glyma.09G022400,Glyma.09G024700,Glyma.09G025300,Glyma.09G027500,Glyma.09G032100,Glyma.09G033000,Glyma.09G035400,Glyma.09G037100,Glyma.09G040000,Glyma.09G040400,Glyma.09G040600,Glyma.09G041100,Glyma.09G041400,Glyma.09G041500,Glyma.09G042400,Glyma.09G043200,Glyma.09G043400,Glyma.09G046800,Glyma.09G047200,Glyma.09G051100,Glyma.09G052800,Glyma.09G052900,Glyma.09G055400,Glyma.09G056400,Glyma.09G061900,Glyma.09G062800,Glyma.09G064200,Glyma.09G065900,Glyma.09G066300,Glyma.09G068500,Glyma.09G069900,Glyma.09G070100,Glyma.09G071300,Glyma.09G071400,Glyma.09G071600,Glyma.09G071800,Glyma.09G072000,Glyma.09G075500,Glyma.09G079400,Glyma.09G081800,Glyma.09G083300,Glyma.09G084300,Glyma.09G084500,Glyma.09G084600,Glyma.09G089700,Glyma.09G093900,Glyma.09G094000,Glyma.09G096300,Glyma.09G098000,Glyma.09G102400,Glyma.09G102800,Glyma.09G109800,Glyma.09G115100,Glyma.09G116300,Glyma.09G117100,Glyma.09G117400,Glyma.09G121700,Glyma.09G126300,Glyma.09G126900,Glyma.09G134100,Glyma.09G134200,Glyma.09G137000,Glyma.09G138100,Glyma.09G138400,Glyma.09G139000,Glyma.09G140700,Glyma.09G146500,Glyma.09G146800,Glyma.09G147200,Glyma.09G148900,Glyma.09G149200,Glyma.09G151400,Glyma.09G153500,Glyma.09G154700,Glyma.09G155400,Glyma.09G155700,Glyma.09G156600,Glyma.09G156700,Glyma.09G158100,Glyma.09G161400,Glyma.09G168300,Glyma.09G168600,Glyma.09G169300,Glyma.09G170200,Glyma.09G171600,Glyma.09G172100,Glyma.09G172700,Glyma.09G173000,Glyma.09G174000,Glyma.09G174200,Glyma.09G176132,Glyma.09G176300,Glyma.09G177600,Glyma.09G179000,Glyma.09G181000,Glyma.09G181600,Glyma.09G182250,Glyma.09G182400,Glyma.09G182600,Glyma.09G183400,Glyma.09G187200,Glyma.09G188000,Glyma.09G190100,Glyma.09G191300,Glyma.09G192700,Glyma.09G192800,Glyma.09G193000,Glyma.09G193800,Glyma.09G195600,Glyma.09G196300,Glyma.09G197000,Glyma.09G197200,Glyma.09G197400,Glyma.09G198500,Glyma.09G198700,Glyma.09G199800,Glyma.09G199900,Glyma.09G203300,Glyma.09G205400,Glyma.09G205500,Glyma.09G206500,Glyma.09G206600,Glyma.09G206800,Glyma.09G206900,Glyma.09G209100,Glyma.09G209900,Glyma.09G210600,Glyma.09G212800,Glyma.09G213500,Glyma.09G214400,Glyma.09G216100,Glyma.09G219000,Glyma.09G219100,Glyma.09G221000,Glyma.09G221800,Glyma.09G222200,Glyma.09G223600,Glyma.09G225500,Glyma.09G226300,Glyma.09G229300,Glyma.09G231200,Glyma.09G232700,Glyma.09G234800,Glyma.09G235600,Glyma.09G237600,Glyma.09G238300,Glyma.09G241600,Glyma.09G242600,Glyma.09G249800,Glyma.09G252600,Glyma.09G253200,Glyma.09G254302,Glyma.09G255500,Glyma.09G255700,Glyma.09G258000,Glyma.09G261200,Glyma.09G264000,Glyma.09G264300,Glyma.09G265200,Glyma.09G265500,Glyma.09G268800,Glyma.09G269400,Glyma.09G269500,Glyma.09G269600,Glyma.09G271100,Glyma.09G271800,Glyma.09G273600,Glyma.09G274000,Glyma.09G275100,Glyma.09G276300,Glyma.09G277000,Glyma.09G277800,Glyma.10G000900,Glyma.10G001700,Glyma.10G001800,Glyma.10G003400,Glyma.10G004100,Glyma.10G004800,Glyma.10G005300,Glyma.10G005400,Glyma.10G005600,Glyma.10G006600,Glyma.10G006700,Glyma.10G007000,Glyma.10G007900,Glyma.10G007980,Glyma.10G008400,Glyma.10G009100,Glyma.10G009400,Glyma.10G009600,Glyma.10G010400,Glyma.10G012900,Glyma.10G013300,Glyma.10G013600,Glyma.10G016200,Glyma.10G016500,Glyma.10G017600,Glyma.10G018800,Glyma.10G019000,Glyma.10G022400,Glyma.10G022551,Glyma.10G023300,Glyma.10G024300,Glyma.10G026600,Glyma.10G027900,Glyma.10G029400,Glyma.10G029500,Glyma.10G031800,Glyma.10G031900,Glyma.10G035800,Glyma.10G036600,Glyma.10G036700,Glyma.10G036800,Glyma.10G037600,Glyma.10G040400,Glyma.10G040700,Glyma.10G045400,Glyma.10G046000,Glyma.10G046100,Glyma.10G047100,Glyma.10G047700,Glyma.10G048300,Glyma.10G048500,Glyma.10G050800,Glyma.10G052000,Glyma.10G052500,Glyma.10G052600,Glyma.10G055000,Glyma.10G058900,Glyma.10G063000,Glyma.10G065600,Glyma.10G066100,Glyma.10G066700,Glyma.10G071700,Glyma.10G075300,Glyma.10G079400,Glyma.10G079700,Glyma.10G080000,Glyma.10G081300,Glyma.10G081900,Glyma.10G082500,Glyma.10G084000,Glyma.10G086800,Glyma.10G087100,Glyma.10G088000,Glyma.10G089700,Glyma.10G090600,Glyma.10G091800,Glyma.10G093100,Glyma.10G096600,Glyma.10G096800,Glyma.10G103000,Glyma.10G107700,Glyma.10G109200,Glyma.10G112700,Glyma.10G113500,Glyma.10G119100,Glyma.10G123200,Glyma.10G124700,Glyma.10G132300,Glyma.10G133100,Glyma.10G133800,Glyma.10G136300,Glyma.10G138500,Glyma.10G139000,Glyma.10G141400,Glyma.10G142600,Glyma.10G144100,Glyma.10G144200,Glyma.10G145500,Glyma.10G145600,Glyma.10G148700,Glyma.10G152000,Glyma.10G155000,Glyma.10G156200,Glyma.10G156500,Glyma.10G157800,Glyma.10G158000,Glyma.10G159900,Glyma.10G165800,Glyma.10G166100,Glyma.10G168100,Glyma.10G172700,Glyma.10G172900,Glyma.10G177200,Glyma.10G178500,Glyma.10G179600,Glyma.10G180000,Glyma.10G180100,Glyma.10G180600,Glyma.10G180800,Glyma.10G181200,Glyma.10G182900,Glyma.10G183000,Glyma.10G184400,Glyma.10G184600,Glyma.10G184700,Glyma.10G186500,Glyma.10G186800,Glyma.10G186900,Glyma.10G187000,Glyma.10G192300,Glyma.10G192700,Glyma.10G192900,Glyma.10G193000,Glyma.10G194600,Glyma.10G197800,Glyma.10G198000,Glyma.10G201300,Glyma.10G202300,Glyma.10G203100,Glyma.10G204200,Glyma.10G205400,Glyma.10G209500,Glyma.10G210400,Glyma.10G210600,Glyma.10G211200,Glyma.10G216400,Glyma.10G216700,Glyma.10G217000,Glyma.10G218100,Glyma.10G218800,Glyma.10G219600,Glyma.10G219800,Glyma.10G222500,Glyma.10G222600,Glyma.10G223200,Glyma.10G225900,Glyma.10G231700,Glyma.10G237800,Glyma.10G239000,Glyma.10G241100,Glyma.10G241700,Glyma.10G242800,Glyma.10G244600,Glyma.10G247000,Glyma.10G247100,Glyma.10G248400,Glyma.10G250100,Glyma.10G250800,Glyma.10G251500,Glyma.10G252900,Glyma.10G253000,Glyma.10G253100,Glyma.10G253200,Glyma.10G253400,Glyma.10G253700,Glyma.10G253800,Glyma.10G253900,Glyma.10G254000,Glyma.10G257900,Glyma.10G258800,Glyma.10G260600,Glyma.10G261300,Glyma.10G262600,Glyma.10G262850,Glyma.10G263000,Glyma.10G263800,Glyma.10G264100,Glyma.10G266400,Glyma.10G267300,Glyma.10G267600,Glyma.10G267700,Glyma.10G267800,Glyma.10G268500,Glyma.10G268900,Glyma.10G270100,Glyma.10G270300,Glyma.10G271200,Glyma.10G272200,Glyma.10G272300,Glyma.10G272400,Glyma.10G274400,Glyma.10G274600,Glyma.10G274700,Glyma.10G277100,Glyma.10G281400,Glyma.10G282200,Glyma.10G284100,Glyma.10G285100,Glyma.10G289800,Glyma.10G290200,Glyma.10G292200,Glyma.10G292900,Glyma.10G297700,Glyma.11G002600,Glyma.11G004300,Glyma.11G004400,Glyma.11G004500,Glyma.11G004800,Glyma.11G006400,Glyma.11G010700,Glyma.11G011800,Glyma.11G014800,Glyma.11G015800,Glyma.11G016600,Glyma.11G018800,Glyma.11G019400,Glyma.11G021200,Glyma.11G022400,Glyma.11G022600,Glyma.11G022900,Glyma.11G023200,Glyma.11G024000,Glyma.11G024100,Glyma.11G025600,Glyma.11G025700,Glyma.11G026300,Glyma.11G029500,Glyma.11G030000,Glyma.11G030500,Glyma.11G031500,Glyma.11G031800,Glyma.11G034400,Glyma.11G034600,Glyma.11G036300,Glyma.11G036400,Glyma.11G036500,Glyma.11G037100,Glyma.11G038500,Glyma.11G038800,Glyma.11G039300,Glyma.11G040600,Glyma.11G041300,Glyma.11G042000,Glyma.11G044800,Glyma.11G045400,Glyma.11G049600,Glyma.11G049800,Glyma.11G050200,Glyma.11G051000,Glyma.11G051067,Glyma.11G051133,Glyma.11G051600,Glyma.11G051700,Glyma.11G052700,Glyma.11G053100,Glyma.11G055100,Glyma.11G056500,Glyma.11G058100,Glyma.11G059300,Glyma.11G059551,Glyma.11G059950,Glyma.11G060100,Glyma.11G060800,Glyma.11G063200,Glyma.11G063600,Glyma.11G064800,Glyma.11G067200,Glyma.11G072800,Glyma.11G073800,Glyma.11G074100,Glyma.11G075400,Glyma.11G077300,Glyma.11G077700,Glyma.11G077800,Glyma.11G078300,Glyma.11G079900,Glyma.11G080300,Glyma.11G081500,Glyma.11G082300,Glyma.11G084400,Glyma.11G085300,Glyma.11G085400,Glyma.11G087100,Glyma.11G087200,Glyma.11G087300,Glyma.11G087500,Glyma.11G088200,Glyma.11G088600,Glyma.11G091400,Glyma.11G093900,Glyma.11G095600,Glyma.11G097200,Glyma.11G100800,Glyma.11G101200,Glyma.11G106000,Glyma.11G106100,Glyma.11G106900,Glyma.11G107200,Glyma.11G108000,Glyma.11G109600,Glyma.11G112800,Glyma.11G116700,Glyma.11G117400,Glyma.11G118200,Glyma.11G118300,Glyma.11G122500,Glyma.11G122600,Glyma.11G122700,Glyma.11G124100,Glyma.11G124500,Glyma.11G126100,Glyma.11G127100,Glyma.11G127800,Glyma.11G128900,Glyma.11G131300,Glyma.11G131800,Glyma.11G135500,Glyma.11G137300,Glyma.11G138000,Glyma.11G138400,Glyma.11G138502,Glyma.11G139200,Glyma.11G139300,Glyma.11G142500,Glyma.11G142700,Glyma.11G142900,Glyma.11G144600,Glyma.11G145500,Glyma.11G146272,Glyma.11G149825,Glyma.11G149900,Glyma.11G150452,Glyma.11G151400,Glyma.11G151700,Glyma.11G152400,Glyma.11G154005,Glyma.11G154632,Glyma.11G155050,Glyma.11G155400,Glyma.11G156500,Glyma.11G157000,Glyma.11G158900,Glyma.11G161600,Glyma.11G162100,Glyma.11G163201,Glyma.11G163300,Glyma.11G164700,Glyma.11G166000,Glyma.11G167100,Glyma.11G167200,Glyma.11G168428,Glyma.11G169300,Glyma.11G172191,Glyma.11G173700,Glyma.11G175800,Glyma.11G177900,Glyma.11G178046,Glyma.11G178200,Glyma.11G178300,Glyma.11G178504,Glyma.11G178673,Glyma.11G179900,Glyma.11G180500,Glyma.11G180900,Glyma.11G182600,Glyma.11G183200,Glyma.11G185700,Glyma.11G189000,Glyma.11G198300,Glyma.11G198500,Glyma.11G199300,Glyma.11G200201,Glyma.11G203000,Glyma.11G204200,Glyma.11G204300,Glyma.11G204500,Glyma.11G204700,Glyma.11G204766,Glyma.11G206900,Glyma.11G207000,Glyma.11G207500,Glyma.11G208300,Glyma.11G211643,Glyma.11G213200,Glyma.11G214300,Glyma.11G214500,Glyma.11G214700,Glyma.11G216000,Glyma.11G216200,Glyma.11G216500,Glyma.11G218000,Glyma.11G218700,Glyma.11G218900,Glyma.11G219200,Glyma.11G219400,Glyma.11G219500,Glyma.11G219800,Glyma.11G222900,Glyma.11G223200,Glyma.11G223700,Glyma.11G227300,Glyma.11G228100,Glyma.11G228300,Glyma.11G228500,Glyma.11G228900,Glyma.11G232200,Glyma.11G233300,Glyma.11G235200,Glyma.11G236200,Glyma.11G236300,Glyma.11G236600,Glyma.11G239000,Glyma.11G239200,Glyma.11G239300,Glyma.11G240100,Glyma.11G240200,Glyma.11G240600,Glyma.11G240900,Glyma.11G242700,Glyma.11G243900,Glyma.11G246400,Glyma.11G246900,Glyma.11G251100,Glyma.11G252700,Glyma.11G252800,Glyma.11G254900,Glyma.12G001500,Glyma.12G002500,Glyma.12G002700,Glyma.12G002800,Glyma.12G003400,Glyma.12G003900,Glyma.12G005400,Glyma.12G007400,Glyma.12G013300,Glyma.12G015700,Glyma.12G017100,Glyma.12G018500,Glyma.12G019800,Glyma.12G019900,Glyma.12G020700,Glyma.12G026900,Glyma.12G029200,Glyma.12G030900,Glyma.12G031200,Glyma.12G032300,Glyma.12G032900,Glyma.12G033400,Glyma.12G033900,Glyma.12G035700,Glyma.12G037700,Glyma.12G039400,Glyma.12G043600,Glyma.12G047400,Glyma.12G047500,Glyma.12G047900,Glyma.12G048600,Glyma.12G049100,Glyma.12G052500,Glyma.12G055500,Glyma.12G055600,Glyma.12G057300,Glyma.12G057900,Glyma.12G059000,Glyma.12G060700,Glyma.12G061200,Glyma.12G061700,Glyma.12G061900,Glyma.12G062000,Glyma.12G062900,Glyma.12G067700,Glyma.12G070600,Glyma.12G071000,Glyma.12G071300,Glyma.12G073000,Glyma.12G073900,Glyma.12G074100,Glyma.12G075200,Glyma.12G076200,Glyma.12G077300,Glyma.12G082100,Glyma.12G087200,Glyma.12G089900,Glyma.12G092300,Glyma.12G093100,Glyma.12G093300,Glyma.12G094200,Glyma.12G095100,Glyma.12G097100,Glyma.12G097200,Glyma.12G099300,Glyma.12G099500,Glyma.12G103600,Glyma.12G106600,Glyma.12G111000,Glyma.12G111100,Glyma.12G112000,Glyma.12G113800,Glyma.12G114300,Glyma.12G117000,Glyma.12G119200,Glyma.12G119300,Glyma.12G120600,Glyma.12G129200,Glyma.12G129500,Glyma.12G130500,Glyma.12G131400,Glyma.12G131800,Glyma.12G132200,Glyma.12G132400,Glyma.12G141000,Glyma.12G141900,Glyma.12G142900,Glyma.12G145400,Glyma.12G146700,Glyma.12G148900,Glyma.12G153001,Glyma.12G154400,Glyma.12G160500,Glyma.12G161400,Glyma.12G162700,Glyma.12G163080,Glyma.12G163089,Glyma.12G163800,Glyma.12G170300,Glyma.12G170500,Glyma.12G170900,Glyma.12G171000,Glyma.12G173200,Glyma.12G174100,Glyma.12G176500,Glyma.12G180700,Glyma.12G181800,Glyma.12G185200,Glyma.12G185500,Glyma.12G187400,Glyma.12G187600,Glyma.12G188300,Glyma.12G188900,Glyma.12G189000,Glyma.12G190100,Glyma.12G191400,Glyma.12G192700,Glyma.12G194000,Glyma.12G194100,Glyma.12G194200,Glyma.12G195200,Glyma.12G195500,Glyma.12G196500,Glyma.12G198500,Glyma.12G199200,Glyma.12G199600,Glyma.12G200100,Glyma.12G200200,Glyma.12G201100,Glyma.12G202201,Glyma.12G202500,Glyma.12G203900,Glyma.12G204400,Glyma.12G205200,Glyma.12G207400,Glyma.12G208000,Glyma.12G210800,Glyma.12G211800,Glyma.12G212100,Glyma.12G212500,Glyma.12G214100,Glyma.12G214600,Glyma.12G215000,Glyma.12G215500,Glyma.12G216000,Glyma.12G216300,Glyma.12G216400,Glyma.12G219000,Glyma.12G219300,Glyma.12G221400,Glyma.12G221500,Glyma.12G221800,Glyma.12G223100,Glyma.12G228300,Glyma.12G229000,Glyma.12G229500,Glyma.12G229700,Glyma.12G231400,Glyma.12G231500,Glyma.12G233100,Glyma.12G236100,Glyma.12G237000,Glyma.12G238200,Glyma.12G238400,Glyma.12G238500,Glyma.12G238600,Glyma.12G238700,Glyma.12G239100,Glyma.12G240800,Glyma.12G240900,Glyma.12G241800,Glyma.13G001200,Glyma.13G001500,Glyma.13G001900,Glyma.13G006700,Glyma.13G007200,Glyma.13G008900,Glyma.13G009100,Glyma.13G025800,Glyma.13G028100,Glyma.13G028200,Glyma.13G029600,Glyma.13G030900,Glyma.13G032500,Glyma.13G035700,Glyma.13G035800,Glyma.13G035900,Glyma.13G038300,Glyma.13G045700,Glyma.13G047300,Glyma.13G047500,Glyma.13G049400,Glyma.13G049700,Glyma.13G050200,Glyma.13G050300,Glyma.13G051000,Glyma.13G051100,Glyma.13G053600,Glyma.13G053800,Glyma.13G054200,Glyma.13G054300,Glyma.13G054400,Glyma.13G056100,Glyma.13G056200,Glyma.13G058600,Glyma.13G060300,Glyma.13G063600,Glyma.13G063700,Glyma.13G064300,Glyma.13G064800,Glyma.13G066100,Glyma.13G069200,Glyma.13G069400,Glyma.13G069800,Glyma.13G070900,Glyma.13G071900,Glyma.13G072800,Glyma.13G073900,Glyma.13G084900,Glyma.13G085100,Glyma.13G088300,Glyma.13G088700,Glyma.13G089800,Glyma.13G091000,Glyma.13G092000,Glyma.13G092100,Glyma.13G093100,Glyma.13G093332,Glyma.13G093500,Glyma.13G093600,Glyma.13G093700,Glyma.13G094100,Glyma.13G094200,Glyma.13G094500,Glyma.13G096000,Glyma.13G097300,Glyma.13G097800,Glyma.13G099200,Glyma.13G101600,Glyma.13G101700,Glyma.13G102000,Glyma.13G102200,Glyma.13G107700,Glyma.13G108300,Glyma.13G108600,Glyma.13G109600,Glyma.13G110700,Glyma.13G112000,Glyma.13G112400,Glyma.13G112600,Glyma.13G112700,Glyma.13G115000,Glyma.13G116100,Glyma.13G116200,Glyma.13G120600,Glyma.13G122200,Glyma.13G123000,Glyma.13G123100,Glyma.13G124600,Glyma.13G125400,Glyma.13G126000,Glyma.13G127000,Glyma.13G127300,Glyma.13G127500,Glyma.13G128200,Glyma.13G128800,Glyma.13G129000,Glyma.13G129100,Glyma.13G129400,Glyma.13G132400,Glyma.13G133100,Glyma.13G134100,Glyma.13G134500,Glyma.13G135600,Glyma.13G136300,Glyma.13G139500,Glyma.13G139800,Glyma.13G140600,Glyma.13G142100,Glyma.13G146300,Glyma.13G150700,Glyma.13G151200,Glyma.13G151800,Glyma.13G152202,Glyma.13G153200,Glyma.13G155200,Glyma.13G155800,Glyma.13G156500,Glyma.13G157300,Glyma.13G159400,Glyma.13G162600,Glyma.13G166200,Glyma.13G167002,Glyma.13G167700,Glyma.13G170000,Glyma.13G174000,Glyma.13G174100,Glyma.13G174800,Glyma.13G177900,Glyma.13G178500,Glyma.13G178700,Glyma.13G181400,Glyma.13G181700,Glyma.13G182000,Glyma.13G182100,Glyma.13G186500,Glyma.13G186600,Glyma.13G187000,Glyma.13G187200,Glyma.13G188800,Glyma.13G188900,Glyma.13G189500,Glyma.13G191200,Glyma.13G191400,Glyma.13G193100,Glyma.13G194500,Glyma.13G195200,Glyma.13G196200,Glyma.13G196500,Glyma.13G196900,Glyma.13G198700,Glyma.13G199400,Glyma.13G200000,Glyma.13G200100,Glyma.13G201100,Glyma.13G202500,Glyma.13G204100,Glyma.13G204300,Glyma.13G204400,Glyma.13G206700,Glyma.13G211200,Glyma.13G212600,Glyma.13G212800,Glyma.13G215600,Glyma.13G216100,Glyma.13G221300,Glyma.13G221400,Glyma.13G222400,Glyma.13G223400,Glyma.13G223900,Glyma.13G224300,Glyma.13G224900,Glyma.13G225700,Glyma.13G225900,Glyma.13G226500,Glyma.13G226600,Glyma.13G228000,Glyma.13G228400,Glyma.13G229300,Glyma.13G233000,Glyma.13G233300,Glyma.13G233400,Glyma.13G233800,Glyma.13G233900,Glyma.13G234400,Glyma.13G234500,Glyma.13G234600,Glyma.13G235400,Glyma.13G235600,Glyma.13G236500,Glyma.13G236600,Glyma.13G238300,Glyma.13G239500,Glyma.13G240500,Glyma.13G240600,Glyma.13G241000,Glyma.13G241400,Glyma.13G243400,Glyma.13G249800,Glyma.13G251200,Glyma.13G251500,Glyma.13G253600,Glyma.13G253800,Glyma.13G258700,Glyma.13G261400,Glyma.13G262400,Glyma.13G265700,Glyma.13G266000,Glyma.13G266100,Glyma.13G266500,Glyma.13G266600,Glyma.13G267700,Glyma.13G269100,Glyma.13G270300,Glyma.13G270500,Glyma.13G272000,Glyma.13G272300,Glyma.13G275500,Glyma.13G275600,Glyma.13G276100,Glyma.13G276700,Glyma.13G277700,Glyma.13G279300,Glyma.13G279600,Glyma.13G279700,Glyma.13G279900,Glyma.13G282000,Glyma.13G282300,Glyma.13G283600,Glyma.13G286000,Glyma.13G287000,Glyma.13G287200,Glyma.13G290600,Glyma.13G291200,Glyma.13G293700,Glyma.13G296900,Glyma.13G297700,Glyma.13G298400,Glyma.13G298600,Glyma.13G299200,Glyma.13G302100,Glyma.13G302166,Glyma.13G302400,Glyma.13G302500,Glyma.13G303900,Glyma.13G305800,Glyma.13G305900,Glyma.13G306900,Glyma.13G307000,Glyma.13G309300,Glyma.13G310100,Glyma.13G311600,Glyma.13G312700,Glyma.13G312800,Glyma.13G312900,Glyma.13G314100,Glyma.13G316000,Glyma.13G316200,Glyma.13G318400,Glyma.13G319000,Glyma.13G323800,Glyma.13G324000,Glyma.13G325200,Glyma.13G326400,Glyma.13G326700,Glyma.13G327951,Glyma.13G330200,Glyma.13G330400,Glyma.13G331800,Glyma.13G333200,Glyma.13G333400,Glyma.13G333500,Glyma.13G337200,Glyma.13G337300,Glyma.13G337400,Glyma.13G337466,Glyma.13G338400,Glyma.13G340300,Glyma.13G341500,Glyma.13G342500,Glyma.13G344700,Glyma.13G346700,Glyma.13G350000,Glyma.13G353300,Glyma.13G354800,Glyma.13G356600,Glyma.13G358800,Glyma.13G358900,Glyma.13G359900,Glyma.13G361200,Glyma.13G362600,Glyma.13G366000,Glyma.13G366300,Glyma.13G366800,Glyma.13G367700,Glyma.13G368300,Glyma.13G369400,Glyma.13G369800,Glyma.13G370100,Glyma.13G370200,Glyma.13G370700,Glyma.13G371400,Glyma.14G000050,Glyma.14G001100,Glyma.14G001500,Glyma.14G004300,Glyma.14G004500,Glyma.14G005800,Glyma.14G007000,Glyma.14G007100,Glyma.14G007700,Glyma.14G008700,Glyma.14G014700,Glyma.14G015800,Glyma.14G016000,Glyma.14G016300,Glyma.14G016400,Glyma.14G020000,Glyma.14G020100,Glyma.14G023600,Glyma.14G023700,Glyma.14G023900,Glyma.14G024400,Glyma.14G024500,Glyma.14G025200,Glyma.14G025700,Glyma.14G026500,Glyma.14G026700,Glyma.14G028400,Glyma.14G030000,Glyma.14G030700,Glyma.14G031000,Glyma.14G033400,Glyma.14G035600,Glyma.14G036000,Glyma.14G040000,Glyma.14G041100,Glyma.14G041700,Glyma.14G043100,Glyma.14G046200,Glyma.14G050400,Glyma.14G053700,Glyma.14G056200,Glyma.14G056300,Glyma.14G057400,Glyma.14G058700,Glyma.14G058900,Glyma.14G059200,Glyma.14G059400,Glyma.14G059900,Glyma.14G061200,Glyma.14G061400,Glyma.14G068700,Glyma.14G071700,Glyma.14G072200,Glyma.14G075300,Glyma.14G077900,Glyma.14G078000,Glyma.14G078600,Glyma.14G079400,Glyma.14G079500,Glyma.14G080100,Glyma.14G080600,Glyma.14G081300,Glyma.14G081600,Glyma.14G083100,Glyma.14G083900,Glyma.14G084500,Glyma.14G084600,Glyma.14G084700,Glyma.14G088300,Glyma.14G091500,Glyma.14G093800,Glyma.14G094200,Glyma.14G094400,Glyma.14G096600,Glyma.14G098600,Glyma.14G099400,Glyma.14G101500,Glyma.14G105900,Glyma.14G106200,Glyma.14G107200,Glyma.14G110600,Glyma.14G111900,Glyma.14G112700,Glyma.14G116000,Glyma.14G116600,Glyma.14G118200,Glyma.14G123900,Glyma.14G127800,Glyma.14G130300,Glyma.14G130800,Glyma.14G131200,Glyma.14G131300,Glyma.14G132400,Glyma.14G133400,Glyma.14G135400,Glyma.14G139700,Glyma.14G140400,Glyma.14G145200,Glyma.14G147500,Glyma.14G150100,Glyma.14G152700,Glyma.14G155500,Glyma.14G157600,Glyma.14G157700,Glyma.14G158300,Glyma.14G158600,Glyma.14G160600,Glyma.14G166500,Glyma.14G167000,Glyma.14G171800,Glyma.14G174200,Glyma.14G176300,Glyma.14G176400,Glyma.14G177100,Glyma.14G177200,Glyma.14G178600,Glyma.14G179000,Glyma.14G179300,Glyma.14G179500,Glyma.14G181100,Glyma.14G182700,Glyma.14G185400,Glyma.14G185800,Glyma.14G186000,Glyma.14G188100,Glyma.14G188900,Glyma.14G189100,Glyma.14G189300,Glyma.14G190700,Glyma.14G193200,Glyma.14G193300,Glyma.14G193400,Glyma.14G193800,Glyma.14G194600,Glyma.14G194900,Glyma.14G195200,Glyma.14G196200,Glyma.14G196600,Glyma.14G197000,Glyma.14G197100,Glyma.14G197600,Glyma.14G199600,Glyma.14G199800,Glyma.14G200200,Glyma.14G201200,Glyma.14G201600,Glyma.14G201700,Glyma.14G201800,Glyma.14G203000,Glyma.14G205600,Glyma.14G207600,Glyma.14G208000,Glyma.14G208500,Glyma.14G210600,Glyma.14G211100,Glyma.14G212000,Glyma.14G212200,Glyma.14G214300,Glyma.14G215600,Glyma.14G219700,Glyma.14G222500,Glyma.14G223500,Glyma.14G224000,Glyma.15G002200,Glyma.15G002900,Glyma.15G003200,Glyma.15G003300,Glyma.15G003600,Glyma.15G003900,Glyma.15G004200,Glyma.15G005500,Glyma.15G011200,Glyma.15G012700,Glyma.15G012800,Glyma.15G015100,Glyma.15G015700,Glyma.15G016800,Glyma.15G018400,Glyma.15G019200,Glyma.15G019400,Glyma.15G019800,Glyma.15G020300,Glyma.15G023500,Glyma.15G023966,Glyma.15G024800,Glyma.15G029500,Glyma.15G031600,Glyma.15G034000,Glyma.15G034500,Glyma.15G034600,Glyma.15G036100,Glyma.15G036700,Glyma.15G036900,Glyma.15G037100,Glyma.15G037200,Glyma.15G040700,Glyma.15G041100,Glyma.15G043600,Glyma.15G043800,Glyma.15G048600,Glyma.15G049200,Glyma.15G051600,Glyma.15G052400,Glyma.15G052600,Glyma.15G052700,Glyma.15G054900,Glyma.15G055500,Glyma.15G055600,Glyma.15G056500,Glyma.15G058900,Glyma.15G061100,Glyma.15G062300,Glyma.15G062400,Glyma.15G062500,Glyma.15G062700,Glyma.15G063100,Glyma.15G064500,Glyma.15G066000,Glyma.15G069500,Glyma.15G070700,Glyma.15G072200,Glyma.15G072500,Glyma.15G072900,Glyma.15G073700,Glyma.15G074200,Glyma.15G079100,Glyma.15G084100,Glyma.15G084200,Glyma.15G084800,Glyma.15G086200,Glyma.15G086400,Glyma.15G087300,Glyma.15G088100,Glyma.15G088500,Glyma.15G089100,Glyma.15G089800,Glyma.15G092000,Glyma.15G093700,Glyma.15G096200,Glyma.15G097300,Glyma.15G099000,Glyma.15G099800,Glyma.15G106700,Glyma.15G107100,Glyma.15G108400,Glyma.15G108900,Glyma.15G110300,Glyma.15G111600,Glyma.15G113200,Glyma.15G114400,Glyma.15G120400,Glyma.15G121800,Glyma.15G122100,Glyma.15G124700,Glyma.15G125400,Glyma.15G127400,Glyma.15G128500,Glyma.15G128700,Glyma.15G128800,Glyma.15G129200,Glyma.15G131800,Glyma.15G139000,Glyma.15G143100,Glyma.15G143400,Glyma.15G145600,Glyma.15G145700,Glyma.15G145900,Glyma.15G146600,Glyma.15G148500,Glyma.15G149600,Glyma.15G152100,Glyma.15G152200,Glyma.15G154700,Glyma.15G155400,Glyma.15G155500,Glyma.15G155700,Glyma.15G156500,Glyma.15G158300,Glyma.15G158900,Glyma.15G159100,Glyma.15G159200,Glyma.15G160900,Glyma.15G163700,Glyma.15G168200,Glyma.15G168500,Glyma.15G168800,Glyma.15G170500,Glyma.15G170600,Glyma.15G172300,Glyma.15G172600,Glyma.15G175800,Glyma.15G176900,Glyma.15G177900,Glyma.15G179400,Glyma.15G179600,Glyma.15G179800,Glyma.15G180000,Glyma.15G186400,Glyma.15G187400,Glyma.15G191600,Glyma.15G192000,Glyma.15G192700,Glyma.15G192800,Glyma.15G193000,Glyma.15G200600,Glyma.15G201800,Glyma.15G202000,Glyma.15G203700,Glyma.15G205900,Glyma.15G206800,Glyma.15G208600,Glyma.15G209000,Glyma.15G210100,Glyma.15G212800,Glyma.15G213400,Glyma.15G218900,Glyma.15G219100,Glyma.15G219300,Glyma.15G219400,Glyma.15G224500,Glyma.15G224900,Glyma.15G226800,Glyma.15G227000,Glyma.15G233600,Glyma.15G234300,Glyma.15G235000,Glyma.15G235900,Glyma.15G238400,Glyma.15G238500,Glyma.15G243000,Glyma.15G246100,Glyma.15G250200,Glyma.15G250800,Glyma.15G251500,Glyma.15G251600,Glyma.15G251700,Glyma.15G252200,Glyma.15G252700,Glyma.15G253500,Glyma.15G253700,Glyma.15G256500,Glyma.15G258200,Glyma.15G259400,Glyma.15G260000,Glyma.15G261100,Glyma.15G265500,Glyma.15G271500,Glyma.15G271900,Glyma.15G272300,Glyma.15G274200,Glyma.15G274300,Glyma.15G274600,Glyma.15G275900,Glyma.16G007400,Glyma.16G007900,Glyma.16G008500,Glyma.16G010000,Glyma.16G013900,Glyma.16G015700,Glyma.16G016100,Glyma.16G016400,Glyma.16G016600,Glyma.16G017600,Glyma.16G017900,Glyma.16G019500,Glyma.16G020800,Glyma.16G022600,Glyma.16G023000,Glyma.16G023600,Glyma.16G023800,Glyma.16G024000,Glyma.16G024200,Glyma.16G025900,Glyma.16G026200,Glyma.16G029600,Glyma.16G031900,Glyma.16G032600,Glyma.16G033900,Glyma.16G034100,Glyma.16G036100,Glyma.16G037100,Glyma.16G037600,Glyma.16G040200,Glyma.16G041200,Glyma.16G041500,Glyma.16G043100,Glyma.16G043200,Glyma.16G044800,Glyma.16G045900,Glyma.16G047100,Glyma.16G047300,Glyma.16G047600,Glyma.16G049600,Glyma.16G050000,Glyma.16G050100,Glyma.16G050700,Glyma.16G052600,Glyma.16G054400,Glyma.16G055900,Glyma.16G057100,Glyma.16G058100,Glyma.16G062500,Glyma.16G062600,Glyma.16G069200,Glyma.16G069300,Glyma.16G071800,Glyma.16G074200,Glyma.16G074600,Glyma.16G077900,Glyma.16G079200,Glyma.16G081400,Glyma.16G083500,Glyma.16G084700,Glyma.16G085100,Glyma.16G085300,Glyma.16G086500,Glyma.16G086700,Glyma.16G087100,Glyma.16G088400,Glyma.16G088700,Glyma.16G089700,Glyma.16G089900,Glyma.16G090000,Glyma.16G090700,Glyma.16G091900,Glyma.16G093267,Glyma.16G093333,Glyma.16G096000,Glyma.16G096600,Glyma.16G098600,Glyma.16G099800,Glyma.16G104500,Glyma.16G105100,Glyma.16G107000,Glyma.16G111700,Glyma.16G111800,Glyma.16G115500,Glyma.16G117400,Glyma.16G117500,Glyma.16G117700,Glyma.16G119000,Glyma.16G120200,Glyma.16G123700,Glyma.16G127200,Glyma.16G127900,Glyma.16G129600,Glyma.16G132500,Glyma.16G132800,Glyma.16G133600,Glyma.16G135200,Glyma.16G136200,Glyma.16G136600,Glyma.16G137000,Glyma.16G137200,Glyma.16G142200,Glyma.16G144600,Glyma.16G145000,Glyma.16G145100,Glyma.16G145200,Glyma.16G145600,Glyma.16G145800,Glyma.16G146700,Glyma.16G147200,Glyma.16G147500,Glyma.16G151500,Glyma.16G152500,Glyma.16G152600,Glyma.16G152700,Glyma.16G153400,Glyma.16G156400,Glyma.16G157100,Glyma.16G159100,Glyma.16G159700,Glyma.16G163800,Glyma.16G164200,Glyma.16G164400,Glyma.16G164700,Glyma.16G164800,Glyma.16G165200,Glyma.16G165500,Glyma.16G165800,Glyma.16G168400,Glyma.16G173600,Glyma.16G178700,Glyma.16G178800,Glyma.16G180000,Glyma.16G180200,Glyma.16G182400,Glyma.16G189100,Glyma.16G194000,Glyma.16G194600,Glyma.16G196200,Glyma.16G198700,Glyma.16G200600,Glyma.16G200800,Glyma.16G201200,Glyma.16G201500,Glyma.16G202200,Glyma.16G205200,Glyma.16G207300,Glyma.16G207400,Glyma.16G208600,Glyma.16G209400,Glyma.16G210600,Glyma.16G210800,Glyma.16G211400,Glyma.16G212300,Glyma.16G213700,Glyma.16G213800,Glyma.16G213900,Glyma.16G214000,Glyma.16G214100,Glyma.16G214200,Glyma.16G214300,Glyma.16G214500,Glyma.16G214557,Glyma.16G214585,Glyma.16G214669,Glyma.16G214800,Glyma.16G214900,Glyma.16G215000,Glyma.16G215100,Glyma.16G217300,Glyma.16G217700,Glyma.16G217900,Glyma.16G218200,Glyma.16G218300,Glyma.16G219800,Glyma.17G001800,Glyma.17G005802,Glyma.17G011400,Glyma.17G011600,Glyma.17G013600,Glyma.17G015200,Glyma.17G022500,Glyma.17G023400,Glyma.17G025200,Glyma.17G026400,Glyma.17G028200,Glyma.17G029200,Glyma.17G030000,Glyma.17G030200,Glyma.17G030300,Glyma.17G030400,Glyma.17G033400,Glyma.17G035400,Glyma.17G037500,Glyma.17G038800,Glyma.17G039800,Glyma.17G040700,Glyma.17G043700,Glyma.17G047000,Glyma.17G047100,Glyma.17G047300,Glyma.17G047700,Glyma.17G048900,Glyma.17G049000,Glyma.17G050100,Glyma.17G050800,Glyma.17G051100,Glyma.17G051600,Glyma.17G051700,Glyma.17G052400,Glyma.17G054000,Glyma.17G056300,Glyma.17G056900,Glyma.17G057100,Glyma.17G057800,Glyma.17G058000,Glyma.17G060900,Glyma.17G061200,Glyma.17G062300,Glyma.17G062500,Glyma.17G064100,Glyma.17G064900,Glyma.17G065500,Glyma.17G065700,Glyma.17G066000,Glyma.17G066700,Glyma.17G066800,Glyma.17G066900,Glyma.17G067200,Glyma.17G067400,Glyma.17G067800,Glyma.17G068200,Glyma.17G068300,Glyma.17G070300,Glyma.17G073200,Glyma.17G076600,Glyma.17G077900,Glyma.17G079000,Glyma.17G080600,Glyma.17G080700,Glyma.17G081700,Glyma.17G084300,Glyma.17G085000,Glyma.17G089400,Glyma.17G090500,Glyma.17G091000,Glyma.17G091500,Glyma.17G092100,Glyma.17G092800,Glyma.17G092900,Glyma.17G093900,Glyma.17G096300,Glyma.17G097900,Glyma.17G099100,Glyma.17G099200,Glyma.17G100600,Glyma.17G101800,Glyma.17G102200,Glyma.17G102900,Glyma.17G103500,Glyma.17G104200,Glyma.17G104800,Glyma.17G105100,Glyma.17G106000,Glyma.17G108700,Glyma.17G111100,Glyma.17G112100,Glyma.17G112300,Glyma.17G113300,Glyma.17G113700,Glyma.17G113900,Glyma.17G115300,Glyma.17G117300,Glyma.17G118100,Glyma.17G118300,Glyma.17G119600,Glyma.17G120100,Glyma.17G120300,Glyma.17G120767,Glyma.17G121000,Glyma.17G126400,Glyma.17G126500,Glyma.17G126600,Glyma.17G129500,Glyma.17G131600,Glyma.17G135000,Glyma.17G136350,Glyma.17G136400,Glyma.17G136500,Glyma.17G139400,Glyma.17G140200,Glyma.17G143900,Glyma.17G144000,Glyma.17G144051,Glyma.17G144100,Glyma.17G145100,Glyma.17G145300,Glyma.17G145400,Glyma.17G148000,Glyma.17G148600,Glyma.17G148800,Glyma.17G149300,Glyma.17G149900,Glyma.17G150100,Glyma.17G150900,Glyma.17G151800,Glyma.17G152800,Glyma.17G153000,Glyma.17G153300,Glyma.17G153400,Glyma.17G154800,Glyma.17G157300,Glyma.17G157600,Glyma.17G161500,Glyma.17G161800,Glyma.17G163500,Glyma.17G164400,Glyma.17G165200,Glyma.17G165300,Glyma.17G165500,Glyma.17G165600,Glyma.17G166800,Glyma.17G168300,Glyma.17G168900,Glyma.17G169100,Glyma.17G169700,Glyma.17G173000,Glyma.17G178500,Glyma.17G179200,Glyma.17G179400,Glyma.17G179500,Glyma.17G180100,Glyma.17G180300,Glyma.17G192200,Glyma.17G197500,Glyma.17G200900,Glyma.17G201300,Glyma.17G202500,Glyma.17G202900,Glyma.17G206300,Glyma.17G211100,Glyma.17G215200,Glyma.17G215900,Glyma.17G217000,Glyma.17G217100,Glyma.17G218500,Glyma.17G219200,Glyma.17G219300,Glyma.17G220500,Glyma.17G221100,Glyma.17G222300,Glyma.17G222500,Glyma.17G223600,Glyma.17G224500,Glyma.17G224551,Glyma.17G224700,Glyma.17G225300,Glyma.17G226100,Glyma.17G226700,Glyma.17G229100,Glyma.17G229300,Glyma.17G229500,Glyma.17G231900,Glyma.17G232220,Glyma.17G232600,Glyma.17G232700,Glyma.17G236200,Glyma.17G237900,Glyma.17G240300,Glyma.17G240400,Glyma.17G241000,Glyma.17G242000,Glyma.17G243000,Glyma.17G243800,Glyma.17G243900,Glyma.17G244000,Glyma.17G244200,Glyma.17G244800,Glyma.17G245200,Glyma.17G245500,Glyma.17G246500,Glyma.17G252100,Glyma.17G254700,Glyma.17G256500,Glyma.17G258200,Glyma.17G258500,Glyma.17G258700,Glyma.17G262300,Glyma.17G262400,Glyma.18G002200,Glyma.18G003700,Glyma.18G004200,Glyma.18G005800,Glyma.18G009700,Glyma.18G010400,Glyma.18G010800,Glyma.18G012000,Glyma.18G013200,Glyma.18G014900,Glyma.18G016400,Glyma.18G017200,Glyma.18G018100,Glyma.18G019600,Glyma.18G020400,Glyma.18G020900,Glyma.18G022700,Glyma.18G025100,Glyma.18G026600,Glyma.18G027200,Glyma.18G027300,Glyma.18G028233,Glyma.18G028300,Glyma.18G028400,Glyma.18G029000,Glyma.18G029300,Glyma.18G030200,Glyma.18G034400,Glyma.18G034700,Glyma.18G036200,Glyma.18G036450,Glyma.18G037900,Glyma.18G038000,Glyma.18G038500,Glyma.18G038600,Glyma.18G040000,Glyma.18G040600,Glyma.18G042100,Glyma.18G042200,Glyma.18G042300,Glyma.18G043600,Glyma.18G046300,Glyma.18G046400,Glyma.18G047800,Glyma.18G048900,Glyma.18G049600,Glyma.18G050800,Glyma.18G051500,Glyma.18G054600,Glyma.18G055300,Glyma.18G055500,Glyma.18G055600,Glyma.18G056600,Glyma.18G057500,Glyma.18G057900,Glyma.18G059700,Glyma.18G060900,Glyma.18G061200,Glyma.18G062300,Glyma.18G063200,Glyma.18G064100,Glyma.18G064300,Glyma.18G065700,Glyma.18G066000,Glyma.18G067600,Glyma.18G070600,Glyma.18G071500,Glyma.18G078000,Glyma.18G080000,Glyma.18G081100,Glyma.18G081200,Glyma.18G081500,Glyma.18G082200,Glyma.18G083900,Glyma.18G090400,Glyma.18G091300,Glyma.18G091500,Glyma.18G091600,Glyma.18G092200,Glyma.18G094400,Glyma.18G096200,Glyma.18G096500,Glyma.18G096900,Glyma.18G100500,Glyma.18G102100,Glyma.18G102400,Glyma.18G102700,Glyma.18G107300,Glyma.18G110200,Glyma.18G110700,Glyma.18G111100,Glyma.18G111200,Glyma.18G115700,Glyma.18G116700,Glyma.18G121600,Glyma.18G123500,Glyma.18G123600,Glyma.18G123800,Glyma.18G125800,Glyma.18G126500,Glyma.18G127267,Glyma.18G127333,Glyma.18G127400,Glyma.18G127900,Glyma.18G130300,Glyma.18G130900,Glyma.18G131300,Glyma.18G134200,Glyma.18G136200,Glyma.18G138700,Glyma.18G141500,Glyma.18G141900,Glyma.18G143700,Glyma.18G150000,Glyma.18G151400,Glyma.18G152600,Glyma.18G155200,Glyma.18G158200,Glyma.18G158300,Glyma.18G166800,Glyma.18G167000,Glyma.18G181100,Glyma.18G181200,Glyma.18G181300,Glyma.18G181500,Glyma.18G184500,Glyma.18G185400,Glyma.18G187600,Glyma.18G187900,Glyma.18G190200,Glyma.18G190300,Glyma.18G190400,Glyma.18G190500,Glyma.18G197600,Glyma.18G198400,Glyma.18G198850,Glyma.18G199600,Glyma.18G200500,Glyma.18G201900,Glyma.18G202100,Glyma.18G203800,Glyma.18G204000,Glyma.18G204800,Glyma.18G206000,Glyma.18G206600,Glyma.18G208800,Glyma.18G210500,Glyma.18G211000,Glyma.18G211100,Glyma.18G212700,Glyma.18G212800,Glyma.18G213200,Glyma.18G214000,Glyma.18G214700,Glyma.18G215300,Glyma.18G215900,Glyma.18G219200,Glyma.18G219700,Glyma.18G220600,Glyma.18G225300,Glyma.18G225700,Glyma.18G225800,Glyma.18G227700,Glyma.18G228000,Glyma.18G230800,Glyma.18G234600,Glyma.18G237400,Glyma.18G237900,Glyma.18G238200,Glyma.18G238500,Glyma.18G238700,Glyma.18G241000,Glyma.18G251900,Glyma.18G252100,Glyma.18G254100,Glyma.18G254200,Glyma.18G255300,Glyma.18G256500,Glyma.18G258700,Glyma.18G259300,Glyma.18G259400,Glyma.18G259900,Glyma.18G260000,Glyma.18G262500,Glyma.18G263400,Glyma.18G263900,Glyma.18G266700,Glyma.18G267000,Glyma.18G268100,Glyma.18G268200,Glyma.18G268300,Glyma.18G268400,Glyma.18G269500,Glyma.18G270600,Glyma.18G270900,Glyma.18G271100,Glyma.18G271900,Glyma.18G272500,Glyma.18G273200,Glyma.18G277300,Glyma.18G278900,Glyma.18G280900,Glyma.18G281400,Glyma.18G281800,Glyma.18G282300,Glyma.18G282800,Glyma.18G285100,Glyma.18G286100,Glyma.18G287000,Glyma.18G287100,Glyma.18G287200,Glyma.18G289100,Glyma.18G289300,Glyma.18G291500,Glyma.18G293200,Glyma.18G294800,Glyma.18G296300,Glyma.18G300900,Glyma.18G301500,Glyma.18G301700,Glyma.19G001600,Glyma.19G001900,Glyma.19G002900,Glyma.19G004700,Glyma.19G006400,Glyma.19G006900,Glyma.19G007800,Glyma.19G009500,Glyma.19G010200,Glyma.19G011700,Glyma.19G013000,Glyma.19G013200,Glyma.19G013700,Glyma.19G017300,Glyma.19G018300,Glyma.19G018501,Glyma.19G018600,Glyma.19G021100,Glyma.19G021400,Glyma.19G021500,Glyma.19G022500,Glyma.19G030500,Glyma.19G030800,Glyma.19G033500,Glyma.19G036300,Glyma.19G038400,Glyma.19G039100,Glyma.19G040900,Glyma.19G042900,Glyma.19G043000,Glyma.19G051500,Glyma.19G054700,Glyma.19G054900,Glyma.19G057500,Glyma.19G067900,Glyma.19G070700,Glyma.19G072900,Glyma.19G073200,Glyma.19G075100,Glyma.19G076800,Glyma.19G079600,Glyma.19G083900,Glyma.19G085600,Glyma.19G094100,Glyma.19G096900,Glyma.19G100000,Glyma.19G101600,Glyma.19G104600,Glyma.19G108800,Glyma.19G110200,Glyma.19G111000,Glyma.19G113200,Glyma.19G114000,Glyma.19G115300,Glyma.19G115600,Glyma.19G116700,Glyma.19G118800,Glyma.19G122800,Glyma.19G127700,Glyma.19G128800,Glyma.19G130800,Glyma.19G132800,Glyma.19G133100,Glyma.19G133900,Glyma.19G134100,Glyma.19G134300,Glyma.19G134500,Glyma.19G134800,Glyma.19G134900,Glyma.19G135600,Glyma.19G135800,Glyma.19G136400,Glyma.19G136900,Glyma.19G137200,Glyma.19G137800,Glyma.19G139700,Glyma.19G140700,Glyma.19G140800,Glyma.19G144400,Glyma.19G145300,Glyma.19G146400,Glyma.19G146800,Glyma.19G148200,Glyma.19G148800,Glyma.19G149200,Glyma.19G149300,Glyma.19G149400,Glyma.19G152100,Glyma.19G153200,Glyma.19G153400,Glyma.19G154100,Glyma.19G158100,Glyma.19G160700,Glyma.19G161100,Glyma.19G162800,Glyma.19G163300,Glyma.19G163500,Glyma.19G163700,Glyma.19G164000,Glyma.19G164300,Glyma.19G164600,Glyma.19G165300,Glyma.19G166400,Glyma.19G168500,Glyma.19G168800,Glyma.19G171700,Glyma.19G172500,Glyma.19G173600,Glyma.19G174000,Glyma.19G174200,Glyma.19G175200,Glyma.19G177200,Glyma.19G181200,Glyma.19G181300,Glyma.19G181900,Glyma.19G183000,Glyma.19G188100,Glyma.19G190800,Glyma.19G191100,Glyma.19G191600,Glyma.19G192400,Glyma.19G193100,Glyma.19G194500,Glyma.19G196700,Glyma.19G197600,Glyma.19G198600,Glyma.19G198700,Glyma.19G198800,Glyma.19G198900,Glyma.19G199300,Glyma.19G199500,Glyma.19G200200,Glyma.19G203400,Glyma.19G204500,Glyma.19G210700,Glyma.19G210900,Glyma.19G211600,Glyma.19G211900,Glyma.19G212000,Glyma.19G212300,Glyma.19G213100,Glyma.19G214100,Glyma.19G216300,Glyma.19G218800,Glyma.19G219500,Glyma.19G224400,Glyma.19G224700,Glyma.19G226000,Glyma.19G226400,Glyma.19G227700,Glyma.19G228100,Glyma.19G229400,Glyma.19G229500,Glyma.19G230700,Glyma.19G231800,Glyma.19G232000,Glyma.19G233700,Glyma.19G235200,Glyma.19G236800,Glyma.19G238300,Glyma.19G239100,Glyma.19G239500,Glyma.19G245200,Glyma.19G245400,Glyma.19G247500,Glyma.19G248100,Glyma.19G248300,Glyma.19G248700,Glyma.19G249000,Glyma.19G254000,Glyma.19G260500,Glyma.19G260600,Glyma.19G261000,Glyma.19G261700,Glyma.19G264200,Glyma.20G001400,Glyma.20G002200,Glyma.20G009100,Glyma.20G009300,Glyma.20G009600,Glyma.20G009800,Glyma.20G014300,Glyma.20G018200,Glyma.20G018500,Glyma.20G020900,Glyma.20G021000,Glyma.20G021500,Glyma.20G022500,Glyma.20G027200,Glyma.20G028000,Glyma.20G037100,Glyma.20G040700,Glyma.20G047000,Glyma.20G048300,Glyma.20G048800,Glyma.20G050550,Glyma.20G050601,Glyma.20G050700,Glyma.20G051100,Glyma.20G052500,Glyma.20G054500,Glyma.20G057500,Glyma.20G058500,Glyma.20G059200,Glyma.20G061300,Glyma.20G062000,Glyma.20G068300,Glyma.20G070100,Glyma.20G077000,Glyma.20G077900,Glyma.20G082450,Glyma.20G083800,Glyma.20G085900,Glyma.20G087900,Glyma.20G090000,Glyma.20G090400,Glyma.20G091200,Glyma.20G093200,Glyma.20G098451,Glyma.20G099100,Glyma.20G101100,Glyma.20G104000,Glyma.20G105500,Glyma.20G107200,Glyma.20G107800,Glyma.20G115300,Glyma.20G115500,Glyma.20G117000,Glyma.20G117800,Glyma.20G119300,Glyma.20G119400,Glyma.20G119600,Glyma.20G120250,Glyma.20G120300,Glyma.20G122200,Glyma.20G124100,Glyma.20G126200,Glyma.20G126500,Glyma.20G127500,Glyma.20G127600,Glyma.20G129500,Glyma.20G129600,Glyma.20G130600,Glyma.20G130800,Glyma.20G132400,Glyma.20G133100,Glyma.20G133200,Glyma.20G134700,Glyma.20G137400,Glyma.20G137500,Glyma.20G137700,Glyma.20G137900,Glyma.20G138000,Glyma.20G138500,Glyma.20G138700,Glyma.20G138800,Glyma.20G139200,Glyma.20G139300,Glyma.20G139400,Glyma.20G139500,Glyma.20G139600,Glyma.20G139700,Glyma.20G139802,Glyma.20G139900,Glyma.20G140100,Glyma.20G140200,Glyma.20G140400,Glyma.20G140700,Glyma.20G142000,Glyma.20G142900,Glyma.20G143500,Glyma.20G143900,Glyma.20G145100,Glyma.20G145200,Glyma.20G145800,Glyma.20G146900,Glyma.20G148600,Glyma.20G148821,Glyma.20G148861,Glyma.20G149800,Glyma.20G150000,Glyma.20G151300,Glyma.20G151400,Glyma.20G151500,Glyma.20G152700,Glyma.20G152800,Glyma.20G153400,Glyma.20G155500,Glyma.20G156800,Glyma.20G157600,Glyma.20G159300,Glyma.20G163200,Glyma.20G165833,Glyma.20G166100,Glyma.20G168500,Glyma.20G169000,Glyma.20G169200,Glyma.20G169500,Glyma.20G170000,Glyma.20G171900,Glyma.20G172100,Glyma.20G173700,Glyma.20G175300,Glyma.20G175500,Glyma.20G176500,Glyma.20G178800,Glyma.20G181100,Glyma.20G185000,Glyma.20G185800,Glyma.20G187400,Glyma.20G188100,Glyma.20G188300,Glyma.20G189100,Glyma.20G192100,Glyma.20G195900,Glyma.20G196400,Glyma.20G199600,Glyma.20G203100,Glyma.20G203500,Glyma.20G203600,Glyma.20G203700,Glyma.20G204000,Glyma.20G205600,Glyma.20G205700,Glyma.20G205800,Glyma.20G207100,Glyma.20G209200,Glyma.20G209700,Glyma.20G209900,Glyma.20G210400,Glyma.20G210500,Glyma.20G210900,Glyma.20G211600,Glyma.20G212100,Glyma.20G212900,Glyma.20G214200,Glyma.20G217400,Glyma.20G222000,Glyma.20G222600,Glyma.20G223100,Glyma.20G225400,Glyma.20G229900,Glyma.20G230500,Glyma.20G230600,Glyma.20G230800,Glyma.20G231000,Glyma.20G231900,Glyma.20G236400,Glyma.20G237500,Glyma.20G238000,Glyma.20G240600,Glyma.20G240900,Glyma.20G241200,Glyma.20G241500,Glyma.20G241600,Glyma.20G241700,Glyma.20G242000,Glyma.20G243067,Glyma.20G245600,Glyma.20G246600,Glyma.20G246900,Glyma.20G249600,Glyma.U002150,Glyma.U027000,Glyma.U031110,Glyma.U031115,Glyma.U031205,Glyma.U031209,Glyma.U031408,Glyma.U031502,Glyma.U031507,Glyma.U031805,Glyma.U032108,Glyma.U032208,Glyma.U033205,Glyma.U035800
GO:0009534	chloroplast thylakoid	cellular_component	452/12781	771/34701	1.59169998511287	1.96758428553681e-35	2.53874589528121e-32	452	Glyma.01G024600,Glyma.01G050900,Glyma.01G076100,Glyma.01G081900,Glyma.01G087900,Glyma.01G115900,Glyma.01G121700,Glyma.01G148800,Glyma.01G161400,Glyma.01G180800,Glyma.01G214300,Glyma.01G223500,Glyma.02G007700,Glyma.02G026400,Glyma.02G047600,Glyma.02G061100,Glyma.02G064700,Glyma.02G066600,Glyma.02G079400,Glyma.02G080800,Glyma.02G094900,Glyma.02G100000,Glyma.02G141700,Glyma.02G147300,Glyma.02G152400,Glyma.02G168000,Glyma.02G209000,Glyma.02G225300,Glyma.02G256000,Glyma.02G282500,Glyma.02G301700,Glyma.02G305400,Glyma.02G309500,Glyma.03G002200,Glyma.03G015000,Glyma.03G027500,Glyma.03G060300,Glyma.03G110100,Glyma.03G114600,Glyma.03G123100,Glyma.03G142800,Glyma.03G159100,Glyma.03G212900,Glyma.03G220202,Glyma.03G230300,Glyma.03G253500,Glyma.03G261500,Glyma.03G262300,Glyma.03G264300,Glyma.04G014500,Glyma.04G015400,Glyma.04G020300,Glyma.04G035000,Glyma.04G035900,Glyma.04G036000,Glyma.04G055400,Glyma.04G056000,Glyma.04G066000,Glyma.04G072300,Glyma.04G073800,Glyma.04G082500,Glyma.04G112800,Glyma.04G121700,Glyma.04G132400,Glyma.04G142800,Glyma.04G158100,Glyma.04G167400,Glyma.04G167900,Glyma.04G209900,Glyma.04G215800,Glyma.04G231800,Glyma.04G232400,Glyma.04G233500,Glyma.04G241000,Glyma.04G245200,Glyma.04G249400,Glyma.04G249700,Glyma.05G005300,Glyma.05G007200,Glyma.05G011700,Glyma.05G016000,Glyma.05G022900,Glyma.05G025300,Glyma.05G048000,Glyma.05G051300,Glyma.05G066100,Glyma.05G119000,Glyma.05G128000,Glyma.05G129900,Glyma.05G132000,Glyma.05G139800,Glyma.05G140900,Glyma.05G142300,Glyma.05G165100,Glyma.05G166800,Glyma.05G172300,Glyma.05G200500,Glyma.05G216700,Glyma.05G218800,Glyma.05G245200,Glyma.06G014500,Glyma.06G020400,Glyma.06G035900,Glyma.06G036100,Glyma.06G039700,Glyma.06G049700,Glyma.06G052000,Glyma.06G056200,Glyma.06G056300,Glyma.06G067400,Glyma.06G073600,Glyma.06G074900,Glyma.06G084100,Glyma.06G113200,Glyma.06G114400,Glyma.06G116300,Glyma.06G118000,Glyma.06G122400,Glyma.06G126000,Glyma.06G131300,Glyma.06G132600,Glyma.06G133300,Glyma.06G150300,Glyma.06G153400,Glyma.06G175400,Glyma.06G194900,Glyma.06G195200,Glyma.06G223700,Glyma.06G224200,Glyma.06G249300,Glyma.06G254100,Glyma.06G299100,Glyma.06G309000,Glyma.06G321900,Glyma.07G018200,Glyma.07G019400,Glyma.07G019700,Glyma.07G022602,Glyma.07G022700,Glyma.07G023000,Glyma.07G039900,Glyma.07G041700,Glyma.07G047600,Glyma.07G049000,Glyma.07G057200,Glyma.07G060700,Glyma.07G075100,Glyma.07G075900,Glyma.07G085700,Glyma.07G112000,Glyma.07G114900,Glyma.07G135300,Glyma.07G152300,Glyma.07G163600,Glyma.07G166400,Glyma.07G184800,Glyma.07G221900,Glyma.08G007900,Glyma.08G024900,Glyma.08G052800,Glyma.08G064600,Glyma.08G074000,Glyma.08G082900,Glyma.08G084600,Glyma.08G086600,Glyma.08G089700,Glyma.08G096200,Glyma.08G098100,Glyma.08G124900,Glyma.08G134400,Glyma.08G139100,Glyma.08G141300,Glyma.08G151700,Glyma.08G154300,Glyma.08G173700,Glyma.08G180000,Glyma.08G185800,Glyma.08G203200,Glyma.08G203300,Glyma.08G204600,Glyma.08G204800,Glyma.08G213401,Glyma.08G218800,Glyma.08G219100,Glyma.08G219200,Glyma.08G222600,Glyma.08G238600,Glyma.08G267700,Glyma.08G274400,Glyma.08G304000,Glyma.08G304200,Glyma.08G312800,Glyma.08G317100,Glyma.08G333000,Glyma.09G071400,Glyma.09G087700,Glyma.09G096800,Glyma.09G103500,Glyma.09G111700,Glyma.09G140300,Glyma.09G154700,Glyma.09G168600,Glyma.09G191200,Glyma.09G202500,Glyma.09G205500,Glyma.09G212600,Glyma.09G226000,Glyma.09G227200,Glyma.09G232600,Glyma.09G246300,Glyma.09G250800,Glyma.10G000900,Glyma.10G021800,Glyma.10G026400,Glyma.10G026600,Glyma.10G032200,Glyma.10G040600,Glyma.10G042000,Glyma.10G042100,Glyma.10G056700,Glyma.10G063800,Glyma.10G089300,Glyma.10G089500,Glyma.10G136300,Glyma.10G137800,Glyma.10G157100,Glyma.10G162200,Glyma.10G177200,Glyma.10G182900,Glyma.10G192300,Glyma.10G215300,Glyma.10G219400,Glyma.10G249000,Glyma.10G263000,Glyma.10G268500,Glyma.10G279300,Glyma.10G290700,Glyma.10G293500,Glyma.10G293900,Glyma.10G294800,Glyma.11G020001,Glyma.11G030700,Glyma.11G060800,Glyma.11G061300,Glyma.11G077600,Glyma.11G080500,Glyma.11G097200,Glyma.11G100300,Glyma.11G100800,Glyma.11G120800,Glyma.11G124800,Glyma.11G124900,Glyma.11G130200,Glyma.11G135900,Glyma.11G137700,Glyma.11G140600,Glyma.11G164037,Glyma.11G169300,Glyma.11G175800,Glyma.11G181100,Glyma.11G197500,Glyma.11G204300,Glyma.11G222100,Glyma.11G245400,Glyma.11G246700,Glyma.12G001000,Glyma.12G009600,Glyma.12G010600,Glyma.12G026400,Glyma.12G026900,Glyma.12G045850,Glyma.12G049500,Glyma.12G054700,Glyma.12G059600,Glyma.12G061200,Glyma.12G064100,Glyma.12G082100,Glyma.12G087100,Glyma.12G092000,Glyma.12G106600,Glyma.12G148600,Glyma.12G153001,Glyma.12G199400,Glyma.12G200200,Glyma.12G202500,Glyma.12G215100,Glyma.12G216300,Glyma.12G216400,Glyma.12G219300,Glyma.12G232000,Glyma.13G007200,Glyma.13G028200,Glyma.13G030300,Glyma.13G068600,Glyma.13G075900,Glyma.13G078400,Glyma.13G113200,Glyma.13G127200,Glyma.13G129400,Glyma.13G129500,Glyma.13G135400,Glyma.13G148400,Glyma.13G164900,Glyma.13G169000,Glyma.13G169500,Glyma.13G183000,Glyma.13G183200,Glyma.13G183500,Glyma.13G204800,Glyma.13G219400,Glyma.13G223000,Glyma.13G223100,Glyma.13G242300,Glyma.13G252700,Glyma.13G282000,Glyma.13G286500,Glyma.13G299200,Glyma.13G302100,Glyma.13G302900,Glyma.13G356100,Glyma.13G357200,Glyma.13G357300,Glyma.13G366300,Glyma.13G370200,Glyma.14G003400,Glyma.14G004500,Glyma.14G008000,Glyma.14G031800,Glyma.14G060500,Glyma.14G078600,Glyma.14G098400,Glyma.14G118100,Glyma.14G150600,Glyma.14G177100,Glyma.14G177200,Glyma.14G196200,Glyma.14G218200,Glyma.15G003200,Glyma.15G016300,Glyma.15G016400,Glyma.15G018000,Glyma.15G047000,Glyma.15G047700,Glyma.15G052400,Glyma.15G071000,Glyma.15G071200,Glyma.15G088900,Glyma.15G089000,Glyma.15G089200,Glyma.15G107900,Glyma.15G112900,Glyma.15G156500,Glyma.15G158900,Glyma.15G179400,Glyma.15G194300,Glyma.15G203100,Glyma.15G215900,Glyma.15G253700,Glyma.15G273300,Glyma.15G275600,Glyma.15G275700,Glyma.16G010200,Glyma.16G016100,Glyma.16G017600,Glyma.16G026200,Glyma.16G029300,Glyma.16G041400,Glyma.16G041700,Glyma.16G094300,Glyma.16G127300,Glyma.16G143600,Glyma.16G145800,Glyma.16G147700,Glyma.16G153000,Glyma.16G163800,Glyma.16G165200,Glyma.16G165500,Glyma.16G165800,Glyma.16G177800,Glyma.16G198400,Glyma.16G205200,Glyma.16G218200,Glyma.16G218300,Glyma.16G220200,Glyma.17G046500,Glyma.17G084300,Glyma.17G101700,Glyma.17G113300,Glyma.17G119900,Glyma.17G122500,Glyma.17G130100,Glyma.17G133200,Glyma.17G147900,Glyma.17G201600,Glyma.17G228600,Glyma.17G246500,Glyma.17G257400,Glyma.17G262400,Glyma.18G028400,Glyma.18G035300,Glyma.18G049600,Glyma.18G066000,Glyma.18G074000,Glyma.18G102100,Glyma.18G114900,Glyma.18G115500,Glyma.18G150000,Glyma.18G158700,Glyma.18G203400,Glyma.18G241700,Glyma.18G246700,Glyma.18G286500,Glyma.19G007800,Glyma.19G009200,Glyma.19G009700,Glyma.19G064800,Glyma.19G110700,Glyma.19G110900,Glyma.19G126700,Glyma.19G145800,Glyma.19G155450,Glyma.19G155500,Glyma.19G161400,Glyma.19G209800,Glyma.19G228100,Glyma.19G244900,Glyma.19G251000,Glyma.19G260600,Glyma.19G263300,Glyma.20G008600,Glyma.20G020600,Glyma.20G050800,Glyma.20G053700,Glyma.20G054000,Glyma.20G054100,Glyma.20G085900,Glyma.20G098500,Glyma.20G127500,Glyma.20G129600,Glyma.20G144700,Glyma.20G161700,Glyma.20G169500,Glyma.20G172300,Glyma.20G176400,Glyma.20G199000,Glyma.20G207100,Glyma.20G212900,Glyma.20G224600,Glyma.20G231600,Glyma.20G239700,Glyma.20G243500,Glyma.20G244500	Glyma.01G024600,Glyma.01G050900,Glyma.01G076100,Glyma.01G081900,Glyma.01G087900,Glyma.01G115900,Glyma.01G121700,Glyma.01G148800,Glyma.01G161400,Glyma.01G180800,Glyma.01G214300,Glyma.01G223500,Glyma.02G007700,Glyma.02G026400,Glyma.02G047600,Glyma.02G061100,Glyma.02G064700,Glyma.02G066600,Glyma.02G079400,Glyma.02G080800,Glyma.02G094900,Glyma.02G100000,Glyma.02G141700,Glyma.02G147300,Glyma.02G152400,Glyma.02G168000,Glyma.02G209000,Glyma.02G225300,Glyma.02G256000,Glyma.02G282500,Glyma.02G301700,Glyma.02G305400,Glyma.02G309500,Glyma.03G002200,Glyma.03G015000,Glyma.03G027500,Glyma.03G060300,Glyma.03G110100,Glyma.03G114600,Glyma.03G123100,Glyma.03G142800,Glyma.03G159100,Glyma.03G212900,Glyma.03G220202,Glyma.03G230300,Glyma.03G253500,Glyma.03G261500,Glyma.03G262300,Glyma.03G264300,Glyma.04G014500,Glyma.04G015400,Glyma.04G020300,Glyma.04G035000,Glyma.04G035900,Glyma.04G036000,Glyma.04G055400,Glyma.04G056000,Glyma.04G066000,Glyma.04G072300,Glyma.04G073800,Glyma.04G082500,Glyma.04G112800,Glyma.04G121700,Glyma.04G132400,Glyma.04G142800,Glyma.04G158100,Glyma.04G167400,Glyma.04G167900,Glyma.04G209900,Glyma.04G215800,Glyma.04G231800,Glyma.04G232400,Glyma.04G233500,Glyma.04G241000,Glyma.04G245200,Glyma.04G249400,Glyma.04G249700,Glyma.05G005300,Glyma.05G007200,Glyma.05G011700,Glyma.05G016000,Glyma.05G022900,Glyma.05G025300,Glyma.05G048000,Glyma.05G051300,Glyma.05G066100,Glyma.05G119000,Glyma.05G128000,Glyma.05G129900,Glyma.05G132000,Glyma.05G139800,Glyma.05G140900,Glyma.05G142300,Glyma.05G165100,Glyma.05G166800,Glyma.05G172300,Glyma.05G200500,Glyma.05G216700,Glyma.05G218800,Glyma.05G245200,Glyma.06G014500,Glyma.06G020400,Glyma.06G035900,Glyma.06G036100,Glyma.06G039700,Glyma.06G049700,Glyma.06G052000,Glyma.06G056200,Glyma.06G056300,Glyma.06G067400,Glyma.06G073600,Glyma.06G074900,Glyma.06G084100,Glyma.06G113200,Glyma.06G114400,Glyma.06G116300,Glyma.06G118000,Glyma.06G122400,Glyma.06G126000,Glyma.06G131300,Glyma.06G132600,Glyma.06G133300,Glyma.06G150300,Glyma.06G153400,Glyma.06G175400,Glyma.06G194900,Glyma.06G195200,Glyma.06G223700,Glyma.06G224200,Glyma.06G249300,Glyma.06G254100,Glyma.06G299100,Glyma.06G309000,Glyma.06G321900,Glyma.07G018200,Glyma.07G019400,Glyma.07G019700,Glyma.07G022602,Glyma.07G022700,Glyma.07G023000,Glyma.07G039900,Glyma.07G041700,Glyma.07G047600,Glyma.07G049000,Glyma.07G057200,Glyma.07G060700,Glyma.07G075100,Glyma.07G075900,Glyma.07G085700,Glyma.07G112000,Glyma.07G114900,Glyma.07G135300,Glyma.07G152300,Glyma.07G163600,Glyma.07G166400,Glyma.07G184800,Glyma.07G221900,Glyma.08G007900,Glyma.08G024900,Glyma.08G052800,Glyma.08G064600,Glyma.08G074000,Glyma.08G082900,Glyma.08G084600,Glyma.08G086600,Glyma.08G089700,Glyma.08G096200,Glyma.08G098100,Glyma.08G124900,Glyma.08G134400,Glyma.08G139100,Glyma.08G141300,Glyma.08G151700,Glyma.08G154300,Glyma.08G173700,Glyma.08G180000,Glyma.08G185800,Glyma.08G203200,Glyma.08G203300,Glyma.08G204600,Glyma.08G204800,Glyma.08G213401,Glyma.08G218800,Glyma.08G219100,Glyma.08G219200,Glyma.08G222600,Glyma.08G238600,Glyma.08G267700,Glyma.08G274400,Glyma.08G304000,Glyma.08G304200,Glyma.08G312800,Glyma.08G317100,Glyma.08G333000,Glyma.09G071400,Glyma.09G087700,Glyma.09G096800,Glyma.09G103500,Glyma.09G111700,Glyma.09G140300,Glyma.09G154700,Glyma.09G168600,Glyma.09G191200,Glyma.09G202500,Glyma.09G205500,Glyma.09G212600,Glyma.09G226000,Glyma.09G227200,Glyma.09G232600,Glyma.09G246300,Glyma.09G250800,Glyma.10G000900,Glyma.10G021800,Glyma.10G026400,Glyma.10G026600,Glyma.10G032200,Glyma.10G040600,Glyma.10G042000,Glyma.10G042100,Glyma.10G056700,Glyma.10G063800,Glyma.10G089300,Glyma.10G089500,Glyma.10G136300,Glyma.10G137800,Glyma.10G157100,Glyma.10G162200,Glyma.10G177200,Glyma.10G182900,Glyma.10G192300,Glyma.10G215300,Glyma.10G219400,Glyma.10G249000,Glyma.10G263000,Glyma.10G268500,Glyma.10G279300,Glyma.10G290700,Glyma.10G293500,Glyma.10G293900,Glyma.10G294800,Glyma.11G020001,Glyma.11G030700,Glyma.11G060800,Glyma.11G061300,Glyma.11G077600,Glyma.11G080500,Glyma.11G097200,Glyma.11G100300,Glyma.11G100800,Glyma.11G120800,Glyma.11G124800,Glyma.11G124900,Glyma.11G130200,Glyma.11G135900,Glyma.11G137700,Glyma.11G140600,Glyma.11G164037,Glyma.11G169300,Glyma.11G175800,Glyma.11G181100,Glyma.11G197500,Glyma.11G204300,Glyma.11G222100,Glyma.11G245400,Glyma.11G246700,Glyma.12G001000,Glyma.12G009600,Glyma.12G010600,Glyma.12G026400,Glyma.12G026900,Glyma.12G045850,Glyma.12G049500,Glyma.12G054700,Glyma.12G059600,Glyma.12G061200,Glyma.12G064100,Glyma.12G082100,Glyma.12G087100,Glyma.12G092000,Glyma.12G106600,Glyma.12G148600,Glyma.12G153001,Glyma.12G199400,Glyma.12G200200,Glyma.12G202500,Glyma.12G215100,Glyma.12G216300,Glyma.12G216400,Glyma.12G219300,Glyma.12G232000,Glyma.13G007200,Glyma.13G028200,Glyma.13G030300,Glyma.13G068600,Glyma.13G075900,Glyma.13G078400,Glyma.13G113200,Glyma.13G127200,Glyma.13G129400,Glyma.13G129500,Glyma.13G135400,Glyma.13G148400,Glyma.13G164900,Glyma.13G169000,Glyma.13G169500,Glyma.13G183000,Glyma.13G183200,Glyma.13G183500,Glyma.13G204800,Glyma.13G219400,Glyma.13G223000,Glyma.13G223100,Glyma.13G242300,Glyma.13G252700,Glyma.13G282000,Glyma.13G286500,Glyma.13G299200,Glyma.13G302100,Glyma.13G302900,Glyma.13G356100,Glyma.13G357200,Glyma.13G357300,Glyma.13G366300,Glyma.13G370200,Glyma.14G003400,Glyma.14G004500,Glyma.14G008000,Glyma.14G031800,Glyma.14G060500,Glyma.14G078600,Glyma.14G098400,Glyma.14G118100,Glyma.14G150600,Glyma.14G177100,Glyma.14G177200,Glyma.14G196200,Glyma.14G218200,Glyma.15G003200,Glyma.15G016300,Glyma.15G016400,Glyma.15G018000,Glyma.15G047000,Glyma.15G047700,Glyma.15G052400,Glyma.15G071000,Glyma.15G071200,Glyma.15G088900,Glyma.15G089000,Glyma.15G089200,Glyma.15G107900,Glyma.15G112900,Glyma.15G156500,Glyma.15G158900,Glyma.15G179400,Glyma.15G194300,Glyma.15G203100,Glyma.15G215900,Glyma.15G253700,Glyma.15G273300,Glyma.15G275600,Glyma.15G275700,Glyma.16G010200,Glyma.16G016100,Glyma.16G017600,Glyma.16G026200,Glyma.16G029300,Glyma.16G041400,Glyma.16G041700,Glyma.16G094300,Glyma.16G127300,Glyma.16G143600,Glyma.16G145800,Glyma.16G147700,Glyma.16G153000,Glyma.16G163800,Glyma.16G165200,Glyma.16G165500,Glyma.16G165800,Glyma.16G177800,Glyma.16G198400,Glyma.16G205200,Glyma.16G218200,Glyma.16G218300,Glyma.16G220200,Glyma.17G046500,Glyma.17G084300,Glyma.17G101700,Glyma.17G113300,Glyma.17G119900,Glyma.17G122500,Glyma.17G130100,Glyma.17G133200,Glyma.17G147900,Glyma.17G201600,Glyma.17G228600,Glyma.17G246500,Glyma.17G257400,Glyma.17G262400,Glyma.18G028400,Glyma.18G035300,Glyma.18G049600,Glyma.18G066000,Glyma.18G074000,Glyma.18G102100,Glyma.18G114900,Glyma.18G115500,Glyma.18G150000,Glyma.18G158700,Glyma.18G203400,Glyma.18G241700,Glyma.18G246700,Glyma.18G286500,Glyma.19G007800,Glyma.19G009200,Glyma.19G009700,Glyma.19G064800,Glyma.19G110700,Glyma.19G110900,Glyma.19G126700,Glyma.19G145800,Glyma.19G155450,Glyma.19G155500,Glyma.19G161400,Glyma.19G209800,Glyma.19G228100,Glyma.19G244900,Glyma.19G251000,Glyma.19G260600,Glyma.19G263300,Glyma.20G008600,Glyma.20G020600,Glyma.20G050800,Glyma.20G053700,Glyma.20G054000,Glyma.20G054100,Glyma.20G085900,Glyma.20G098500,Glyma.20G127500,Glyma.20G129600,Glyma.20G144700,Glyma.20G161700,Glyma.20G169500,Glyma.20G172300,Glyma.20G176400,Glyma.20G199000,Glyma.20G207100,Glyma.20G212900,Glyma.20G224600,Glyma.20G231600,Glyma.20G239700,Glyma.20G243500,Glyma.20G244500
GO:0031976	plastid thylakoid	cellular_component	452/12781	771/34701	1.59169998511287	1.96758428553681e-35	2.53874589528121e-32	452	Glyma.01G024600,Glyma.01G050900,Glyma.01G076100,Glyma.01G081900,Glyma.01G087900,Glyma.01G115900,Glyma.01G121700,Glyma.01G148800,Glyma.01G161400,Glyma.01G180800,Glyma.01G214300,Glyma.01G223500,Glyma.02G007700,Glyma.02G026400,Glyma.02G047600,Glyma.02G061100,Glyma.02G064700,Glyma.02G066600,Glyma.02G079400,Glyma.02G080800,Glyma.02G094900,Glyma.02G100000,Glyma.02G141700,Glyma.02G147300,Glyma.02G152400,Glyma.02G168000,Glyma.02G209000,Glyma.02G225300,Glyma.02G256000,Glyma.02G282500,Glyma.02G301700,Glyma.02G305400,Glyma.02G309500,Glyma.03G002200,Glyma.03G015000,Glyma.03G027500,Glyma.03G060300,Glyma.03G110100,Glyma.03G114600,Glyma.03G123100,Glyma.03G142800,Glyma.03G159100,Glyma.03G212900,Glyma.03G220202,Glyma.03G230300,Glyma.03G253500,Glyma.03G261500,Glyma.03G262300,Glyma.03G264300,Glyma.04G014500,Glyma.04G015400,Glyma.04G020300,Glyma.04G035000,Glyma.04G035900,Glyma.04G036000,Glyma.04G055400,Glyma.04G056000,Glyma.04G066000,Glyma.04G072300,Glyma.04G073800,Glyma.04G082500,Glyma.04G112800,Glyma.04G121700,Glyma.04G132400,Glyma.04G142800,Glyma.04G158100,Glyma.04G167400,Glyma.04G167900,Glyma.04G209900,Glyma.04G215800,Glyma.04G231800,Glyma.04G232400,Glyma.04G233500,Glyma.04G241000,Glyma.04G245200,Glyma.04G249400,Glyma.04G249700,Glyma.05G005300,Glyma.05G007200,Glyma.05G011700,Glyma.05G016000,Glyma.05G022900,Glyma.05G025300,Glyma.05G048000,Glyma.05G051300,Glyma.05G066100,Glyma.05G119000,Glyma.05G128000,Glyma.05G129900,Glyma.05G132000,Glyma.05G139800,Glyma.05G140900,Glyma.05G142300,Glyma.05G165100,Glyma.05G166800,Glyma.05G172300,Glyma.05G200500,Glyma.05G216700,Glyma.05G218800,Glyma.05G245200,Glyma.06G014500,Glyma.06G020400,Glyma.06G035900,Glyma.06G036100,Glyma.06G039700,Glyma.06G049700,Glyma.06G052000,Glyma.06G056200,Glyma.06G056300,Glyma.06G067400,Glyma.06G073600,Glyma.06G074900,Glyma.06G084100,Glyma.06G113200,Glyma.06G114400,Glyma.06G116300,Glyma.06G118000,Glyma.06G122400,Glyma.06G126000,Glyma.06G131300,Glyma.06G132600,Glyma.06G133300,Glyma.06G150300,Glyma.06G153400,Glyma.06G175400,Glyma.06G194900,Glyma.06G195200,Glyma.06G223700,Glyma.06G224200,Glyma.06G249300,Glyma.06G254100,Glyma.06G299100,Glyma.06G309000,Glyma.06G321900,Glyma.07G018200,Glyma.07G019400,Glyma.07G019700,Glyma.07G022602,Glyma.07G022700,Glyma.07G023000,Glyma.07G039900,Glyma.07G041700,Glyma.07G047600,Glyma.07G049000,Glyma.07G057200,Glyma.07G060700,Glyma.07G075100,Glyma.07G075900,Glyma.07G085700,Glyma.07G112000,Glyma.07G114900,Glyma.07G135300,Glyma.07G152300,Glyma.07G163600,Glyma.07G166400,Glyma.07G184800,Glyma.07G221900,Glyma.08G007900,Glyma.08G024900,Glyma.08G052800,Glyma.08G064600,Glyma.08G074000,Glyma.08G082900,Glyma.08G084600,Glyma.08G086600,Glyma.08G089700,Glyma.08G096200,Glyma.08G098100,Glyma.08G124900,Glyma.08G134400,Glyma.08G139100,Glyma.08G141300,Glyma.08G151700,Glyma.08G154300,Glyma.08G173700,Glyma.08G180000,Glyma.08G185800,Glyma.08G203200,Glyma.08G203300,Glyma.08G204600,Glyma.08G204800,Glyma.08G213401,Glyma.08G218800,Glyma.08G219100,Glyma.08G219200,Glyma.08G222600,Glyma.08G238600,Glyma.08G267700,Glyma.08G274400,Glyma.08G304000,Glyma.08G304200,Glyma.08G312800,Glyma.08G317100,Glyma.08G333000,Glyma.09G071400,Glyma.09G087700,Glyma.09G096800,Glyma.09G103500,Glyma.09G111700,Glyma.09G140300,Glyma.09G154700,Glyma.09G168600,Glyma.09G191200,Glyma.09G202500,Glyma.09G205500,Glyma.09G212600,Glyma.09G226000,Glyma.09G227200,Glyma.09G232600,Glyma.09G246300,Glyma.09G250800,Glyma.10G000900,Glyma.10G021800,Glyma.10G026400,Glyma.10G026600,Glyma.10G032200,Glyma.10G040600,Glyma.10G042000,Glyma.10G042100,Glyma.10G056700,Glyma.10G063800,Glyma.10G089300,Glyma.10G089500,Glyma.10G136300,Glyma.10G137800,Glyma.10G157100,Glyma.10G162200,Glyma.10G177200,Glyma.10G182900,Glyma.10G192300,Glyma.10G215300,Glyma.10G219400,Glyma.10G249000,Glyma.10G263000,Glyma.10G268500,Glyma.10G279300,Glyma.10G290700,Glyma.10G293500,Glyma.10G293900,Glyma.10G294800,Glyma.11G020001,Glyma.11G030700,Glyma.11G060800,Glyma.11G061300,Glyma.11G077600,Glyma.11G080500,Glyma.11G097200,Glyma.11G100300,Glyma.11G100800,Glyma.11G120800,Glyma.11G124800,Glyma.11G124900,Glyma.11G130200,Glyma.11G135900,Glyma.11G137700,Glyma.11G140600,Glyma.11G164037,Glyma.11G169300,Glyma.11G175800,Glyma.11G181100,Glyma.11G197500,Glyma.11G204300,Glyma.11G222100,Glyma.11G245400,Glyma.11G246700,Glyma.12G001000,Glyma.12G009600,Glyma.12G010600,Glyma.12G026400,Glyma.12G026900,Glyma.12G045850,Glyma.12G049500,Glyma.12G054700,Glyma.12G059600,Glyma.12G061200,Glyma.12G064100,Glyma.12G082100,Glyma.12G087100,Glyma.12G092000,Glyma.12G106600,Glyma.12G148600,Glyma.12G153001,Glyma.12G199400,Glyma.12G200200,Glyma.12G202500,Glyma.12G215100,Glyma.12G216300,Glyma.12G216400,Glyma.12G219300,Glyma.12G232000,Glyma.13G007200,Glyma.13G028200,Glyma.13G030300,Glyma.13G068600,Glyma.13G075900,Glyma.13G078400,Glyma.13G113200,Glyma.13G127200,Glyma.13G129400,Glyma.13G129500,Glyma.13G135400,Glyma.13G148400,Glyma.13G164900,Glyma.13G169000,Glyma.13G169500,Glyma.13G183000,Glyma.13G183200,Glyma.13G183500,Glyma.13G204800,Glyma.13G219400,Glyma.13G223000,Glyma.13G223100,Glyma.13G242300,Glyma.13G252700,Glyma.13G282000,Glyma.13G286500,Glyma.13G299200,Glyma.13G302100,Glyma.13G302900,Glyma.13G356100,Glyma.13G357200,Glyma.13G357300,Glyma.13G366300,Glyma.13G370200,Glyma.14G003400,Glyma.14G004500,Glyma.14G008000,Glyma.14G031800,Glyma.14G060500,Glyma.14G078600,Glyma.14G098400,Glyma.14G118100,Glyma.14G150600,Glyma.14G177100,Glyma.14G177200,Glyma.14G196200,Glyma.14G218200,Glyma.15G003200,Glyma.15G016300,Glyma.15G016400,Glyma.15G018000,Glyma.15G047000,Glyma.15G047700,Glyma.15G052400,Glyma.15G071000,Glyma.15G071200,Glyma.15G088900,Glyma.15G089000,Glyma.15G089200,Glyma.15G107900,Glyma.15G112900,Glyma.15G156500,Glyma.15G158900,Glyma.15G179400,Glyma.15G194300,Glyma.15G203100,Glyma.15G215900,Glyma.15G253700,Glyma.15G273300,Glyma.15G275600,Glyma.15G275700,Glyma.16G010200,Glyma.16G016100,Glyma.16G017600,Glyma.16G026200,Glyma.16G029300,Glyma.16G041400,Glyma.16G041700,Glyma.16G094300,Glyma.16G127300,Glyma.16G143600,Glyma.16G145800,Glyma.16G147700,Glyma.16G153000,Glyma.16G163800,Glyma.16G165200,Glyma.16G165500,Glyma.16G165800,Glyma.16G177800,Glyma.16G198400,Glyma.16G205200,Glyma.16G218200,Glyma.16G218300,Glyma.16G220200,Glyma.17G046500,Glyma.17G084300,Glyma.17G101700,Glyma.17G113300,Glyma.17G119900,Glyma.17G122500,Glyma.17G130100,Glyma.17G133200,Glyma.17G147900,Glyma.17G201600,Glyma.17G228600,Glyma.17G246500,Glyma.17G257400,Glyma.17G262400,Glyma.18G028400,Glyma.18G035300,Glyma.18G049600,Glyma.18G066000,Glyma.18G074000,Glyma.18G102100,Glyma.18G114900,Glyma.18G115500,Glyma.18G150000,Glyma.18G158700,Glyma.18G203400,Glyma.18G241700,Glyma.18G246700,Glyma.18G286500,Glyma.19G007800,Glyma.19G009200,Glyma.19G009700,Glyma.19G064800,Glyma.19G110700,Glyma.19G110900,Glyma.19G126700,Glyma.19G145800,Glyma.19G155450,Glyma.19G155500,Glyma.19G161400,Glyma.19G209800,Glyma.19G228100,Glyma.19G244900,Glyma.19G251000,Glyma.19G260600,Glyma.19G263300,Glyma.20G008600,Glyma.20G020600,Glyma.20G050800,Glyma.20G053700,Glyma.20G054000,Glyma.20G054100,Glyma.20G085900,Glyma.20G098500,Glyma.20G127500,Glyma.20G129600,Glyma.20G144700,Glyma.20G161700,Glyma.20G169500,Glyma.20G172300,Glyma.20G176400,Glyma.20G199000,Glyma.20G207100,Glyma.20G212900,Glyma.20G224600,Glyma.20G231600,Glyma.20G239700,Glyma.20G243500,Glyma.20G244500	Glyma.01G024600,Glyma.01G050900,Glyma.01G076100,Glyma.01G081900,Glyma.01G087900,Glyma.01G115900,Glyma.01G121700,Glyma.01G148800,Glyma.01G161400,Glyma.01G180800,Glyma.01G214300,Glyma.01G223500,Glyma.02G007700,Glyma.02G026400,Glyma.02G047600,Glyma.02G061100,Glyma.02G064700,Glyma.02G066600,Glyma.02G079400,Glyma.02G080800,Glyma.02G094900,Glyma.02G100000,Glyma.02G141700,Glyma.02G147300,Glyma.02G152400,Glyma.02G168000,Glyma.02G209000,Glyma.02G225300,Glyma.02G256000,Glyma.02G282500,Glyma.02G301700,Glyma.02G305400,Glyma.02G309500,Glyma.03G002200,Glyma.03G015000,Glyma.03G027500,Glyma.03G060300,Glyma.03G110100,Glyma.03G114600,Glyma.03G123100,Glyma.03G142800,Glyma.03G159100,Glyma.03G212900,Glyma.03G220202,Glyma.03G230300,Glyma.03G253500,Glyma.03G261500,Glyma.03G262300,Glyma.03G264300,Glyma.04G014500,Glyma.04G015400,Glyma.04G020300,Glyma.04G035000,Glyma.04G035900,Glyma.04G036000,Glyma.04G055400,Glyma.04G056000,Glyma.04G066000,Glyma.04G072300,Glyma.04G073800,Glyma.04G082500,Glyma.04G112800,Glyma.04G121700,Glyma.04G132400,Glyma.04G142800,Glyma.04G158100,Glyma.04G167400,Glyma.04G167900,Glyma.04G209900,Glyma.04G215800,Glyma.04G231800,Glyma.04G232400,Glyma.04G233500,Glyma.04G241000,Glyma.04G245200,Glyma.04G249400,Glyma.04G249700,Glyma.05G005300,Glyma.05G007200,Glyma.05G011700,Glyma.05G016000,Glyma.05G022900,Glyma.05G025300,Glyma.05G048000,Glyma.05G051300,Glyma.05G066100,Glyma.05G119000,Glyma.05G128000,Glyma.05G129900,Glyma.05G132000,Glyma.05G139800,Glyma.05G140900,Glyma.05G142300,Glyma.05G165100,Glyma.05G166800,Glyma.05G172300,Glyma.05G200500,Glyma.05G216700,Glyma.05G218800,Glyma.05G245200,Glyma.06G014500,Glyma.06G020400,Glyma.06G035900,Glyma.06G036100,Glyma.06G039700,Glyma.06G049700,Glyma.06G052000,Glyma.06G056200,Glyma.06G056300,Glyma.06G067400,Glyma.06G073600,Glyma.06G074900,Glyma.06G084100,Glyma.06G113200,Glyma.06G114400,Glyma.06G116300,Glyma.06G118000,Glyma.06G122400,Glyma.06G126000,Glyma.06G131300,Glyma.06G132600,Glyma.06G133300,Glyma.06G150300,Glyma.06G153400,Glyma.06G175400,Glyma.06G194900,Glyma.06G195200,Glyma.06G223700,Glyma.06G224200,Glyma.06G249300,Glyma.06G254100,Glyma.06G299100,Glyma.06G309000,Glyma.06G321900,Glyma.07G018200,Glyma.07G019400,Glyma.07G019700,Glyma.07G022602,Glyma.07G022700,Glyma.07G023000,Glyma.07G039900,Glyma.07G041700,Glyma.07G047600,Glyma.07G049000,Glyma.07G057200,Glyma.07G060700,Glyma.07G075100,Glyma.07G075900,Glyma.07G085700,Glyma.07G112000,Glyma.07G114900,Glyma.07G135300,Glyma.07G152300,Glyma.07G163600,Glyma.07G166400,Glyma.07G184800,Glyma.07G221900,Glyma.08G007900,Glyma.08G024900,Glyma.08G052800,Glyma.08G064600,Glyma.08G074000,Glyma.08G082900,Glyma.08G084600,Glyma.08G086600,Glyma.08G089700,Glyma.08G096200,Glyma.08G098100,Glyma.08G124900,Glyma.08G134400,Glyma.08G139100,Glyma.08G141300,Glyma.08G151700,Glyma.08G154300,Glyma.08G173700,Glyma.08G180000,Glyma.08G185800,Glyma.08G203200,Glyma.08G203300,Glyma.08G204600,Glyma.08G204800,Glyma.08G213401,Glyma.08G218800,Glyma.08G219100,Glyma.08G219200,Glyma.08G222600,Glyma.08G238600,Glyma.08G267700,Glyma.08G274400,Glyma.08G304000,Glyma.08G304200,Glyma.08G312800,Glyma.08G317100,Glyma.08G333000,Glyma.09G071400,Glyma.09G087700,Glyma.09G096800,Glyma.09G103500,Glyma.09G111700,Glyma.09G140300,Glyma.09G154700,Glyma.09G168600,Glyma.09G191200,Glyma.09G202500,Glyma.09G205500,Glyma.09G212600,Glyma.09G226000,Glyma.09G227200,Glyma.09G232600,Glyma.09G246300,Glyma.09G250800,Glyma.10G000900,Glyma.10G021800,Glyma.10G026400,Glyma.10G026600,Glyma.10G032200,Glyma.10G040600,Glyma.10G042000,Glyma.10G042100,Glyma.10G056700,Glyma.10G063800,Glyma.10G089300,Glyma.10G089500,Glyma.10G136300,Glyma.10G137800,Glyma.10G157100,Glyma.10G162200,Glyma.10G177200,Glyma.10G182900,Glyma.10G192300,Glyma.10G215300,Glyma.10G219400,Glyma.10G249000,Glyma.10G263000,Glyma.10G268500,Glyma.10G279300,Glyma.10G290700,Glyma.10G293500,Glyma.10G293900,Glyma.10G294800,Glyma.11G020001,Glyma.11G030700,Glyma.11G060800,Glyma.11G061300,Glyma.11G077600,Glyma.11G080500,Glyma.11G097200,Glyma.11G100300,Glyma.11G100800,Glyma.11G120800,Glyma.11G124800,Glyma.11G124900,Glyma.11G130200,Glyma.11G135900,Glyma.11G137700,Glyma.11G140600,Glyma.11G164037,Glyma.11G169300,Glyma.11G175800,Glyma.11G181100,Glyma.11G197500,Glyma.11G204300,Glyma.11G222100,Glyma.11G245400,Glyma.11G246700,Glyma.12G001000,Glyma.12G009600,Glyma.12G010600,Glyma.12G026400,Glyma.12G026900,Glyma.12G045850,Glyma.12G049500,Glyma.12G054700,Glyma.12G059600,Glyma.12G061200,Glyma.12G064100,Glyma.12G082100,Glyma.12G087100,Glyma.12G092000,Glyma.12G106600,Glyma.12G148600,Glyma.12G153001,Glyma.12G199400,Glyma.12G200200,Glyma.12G202500,Glyma.12G215100,Glyma.12G216300,Glyma.12G216400,Glyma.12G219300,Glyma.12G232000,Glyma.13G007200,Glyma.13G028200,Glyma.13G030300,Glyma.13G068600,Glyma.13G075900,Glyma.13G078400,Glyma.13G113200,Glyma.13G127200,Glyma.13G129400,Glyma.13G129500,Glyma.13G135400,Glyma.13G148400,Glyma.13G164900,Glyma.13G169000,Glyma.13G169500,Glyma.13G183000,Glyma.13G183200,Glyma.13G183500,Glyma.13G204800,Glyma.13G219400,Glyma.13G223000,Glyma.13G223100,Glyma.13G242300,Glyma.13G252700,Glyma.13G282000,Glyma.13G286500,Glyma.13G299200,Glyma.13G302100,Glyma.13G302900,Glyma.13G356100,Glyma.13G357200,Glyma.13G357300,Glyma.13G366300,Glyma.13G370200,Glyma.14G003400,Glyma.14G004500,Glyma.14G008000,Glyma.14G031800,Glyma.14G060500,Glyma.14G078600,Glyma.14G098400,Glyma.14G118100,Glyma.14G150600,Glyma.14G177100,Glyma.14G177200,Glyma.14G196200,Glyma.14G218200,Glyma.15G003200,Glyma.15G016300,Glyma.15G016400,Glyma.15G018000,Glyma.15G047000,Glyma.15G047700,Glyma.15G052400,Glyma.15G071000,Glyma.15G071200,Glyma.15G088900,Glyma.15G089000,Glyma.15G089200,Glyma.15G107900,Glyma.15G112900,Glyma.15G156500,Glyma.15G158900,Glyma.15G179400,Glyma.15G194300,Glyma.15G203100,Glyma.15G215900,Glyma.15G253700,Glyma.15G273300,Glyma.15G275600,Glyma.15G275700,Glyma.16G010200,Glyma.16G016100,Glyma.16G017600,Glyma.16G026200,Glyma.16G029300,Glyma.16G041400,Glyma.16G041700,Glyma.16G094300,Glyma.16G127300,Glyma.16G143600,Glyma.16G145800,Glyma.16G147700,Glyma.16G153000,Glyma.16G163800,Glyma.16G165200,Glyma.16G165500,Glyma.16G165800,Glyma.16G177800,Glyma.16G198400,Glyma.16G205200,Glyma.16G218200,Glyma.16G218300,Glyma.16G220200,Glyma.17G046500,Glyma.17G084300,Glyma.17G101700,Glyma.17G113300,Glyma.17G119900,Glyma.17G122500,Glyma.17G130100,Glyma.17G133200,Glyma.17G147900,Glyma.17G201600,Glyma.17G228600,Glyma.17G246500,Glyma.17G257400,Glyma.17G262400,Glyma.18G028400,Glyma.18G035300,Glyma.18G049600,Glyma.18G066000,Glyma.18G074000,Glyma.18G102100,Glyma.18G114900,Glyma.18G115500,Glyma.18G150000,Glyma.18G158700,Glyma.18G203400,Glyma.18G241700,Glyma.18G246700,Glyma.18G286500,Glyma.19G007800,Glyma.19G009200,Glyma.19G009700,Glyma.19G064800,Glyma.19G110700,Glyma.19G110900,Glyma.19G126700,Glyma.19G145800,Glyma.19G155450,Glyma.19G155500,Glyma.19G161400,Glyma.19G209800,Glyma.19G228100,Glyma.19G244900,Glyma.19G251000,Glyma.19G260600,Glyma.19G263300,Glyma.20G008600,Glyma.20G020600,Glyma.20G050800,Glyma.20G053700,Glyma.20G054000,Glyma.20G054100,Glyma.20G085900,Glyma.20G098500,Glyma.20G127500,Glyma.20G129600,Glyma.20G144700,Glyma.20G161700,Glyma.20G169500,Glyma.20G172300,Glyma.20G176400,Glyma.20G199000,Glyma.20G207100,Glyma.20G212900,Glyma.20G224600,Glyma.20G231600,Glyma.20G239700,Glyma.20G243500,Glyma.20G244500
GO:0009579	thylakoid	cellular_component	500/12781	874/34701	1.55322984614784	2.78679362549908e-35	3.14629000318846e-32	500	Glyma.01G024600,Glyma.01G050900,Glyma.01G076100,Glyma.01G081900,Glyma.01G087900,Glyma.01G115900,Glyma.01G121700,Glyma.01G148800,Glyma.01G161400,Glyma.01G161500,Glyma.01G180800,Glyma.01G214300,Glyma.01G223500,Glyma.02G007700,Glyma.02G026400,Glyma.02G047600,Glyma.02G061100,Glyma.02G064700,Glyma.02G066600,Glyma.02G079400,Glyma.02G080800,Glyma.02G094900,Glyma.02G100000,Glyma.02G141700,Glyma.02G147300,Glyma.02G152400,Glyma.02G168000,Glyma.02G198400,Glyma.02G209000,Glyma.02G225300,Glyma.02G256000,Glyma.02G282500,Glyma.02G301700,Glyma.02G305400,Glyma.02G309500,Glyma.03G002200,Glyma.03G015000,Glyma.03G027500,Glyma.03G059200,Glyma.03G060300,Glyma.03G092500,Glyma.03G110100,Glyma.03G114600,Glyma.03G123100,Glyma.03G142800,Glyma.03G159100,Glyma.03G212900,Glyma.03G220202,Glyma.03G230300,Glyma.03G253500,Glyma.03G261500,Glyma.03G262300,Glyma.03G264300,Glyma.04G008300,Glyma.04G014500,Glyma.04G015400,Glyma.04G020300,Glyma.04G035000,Glyma.04G035900,Glyma.04G036000,Glyma.04G055400,Glyma.04G056000,Glyma.04G066000,Glyma.04G072300,Glyma.04G073800,Glyma.04G082500,Glyma.04G083100,Glyma.04G112800,Glyma.04G121700,Glyma.04G132400,Glyma.04G142800,Glyma.04G158100,Glyma.04G167400,Glyma.04G167900,Glyma.04G209900,Glyma.04G215800,Glyma.04G231800,Glyma.04G232400,Glyma.04G233500,Glyma.04G233900,Glyma.04G241000,Glyma.04G245200,Glyma.04G249400,Glyma.04G249700,Glyma.05G005300,Glyma.05G007200,Glyma.05G011700,Glyma.05G016000,Glyma.05G022900,Glyma.05G025300,Glyma.05G048000,Glyma.05G051300,Glyma.05G066100,Glyma.05G119000,Glyma.05G128000,Glyma.05G129900,Glyma.05G132000,Glyma.05G139800,Glyma.05G140900,Glyma.05G142300,Glyma.05G165100,Glyma.05G166800,Glyma.05G172300,Glyma.05G178700,Glyma.05G179300,Glyma.05G200500,Glyma.05G216700,Glyma.05G218800,Glyma.05G228500,Glyma.05G245200,Glyma.06G014500,Glyma.06G020400,Glyma.06G035900,Glyma.06G036100,Glyma.06G039700,Glyma.06G049700,Glyma.06G052000,Glyma.06G056200,Glyma.06G056300,Glyma.06G067400,Glyma.06G073600,Glyma.06G074900,Glyma.06G084100,Glyma.06G113200,Glyma.06G114400,Glyma.06G116300,Glyma.06G118000,Glyma.06G122400,Glyma.06G126000,Glyma.06G130900,Glyma.06G131300,Glyma.06G132600,Glyma.06G133300,Glyma.06G150300,Glyma.06G153400,Glyma.06G175400,Glyma.06G194900,Glyma.06G195200,Glyma.06G223700,Glyma.06G224200,Glyma.06G249300,Glyma.06G254100,Glyma.06G299100,Glyma.06G309000,Glyma.06G321900,Glyma.07G000500,Glyma.07G018200,Glyma.07G019400,Glyma.07G019700,Glyma.07G022602,Glyma.07G022700,Glyma.07G023000,Glyma.07G030000,Glyma.07G039900,Glyma.07G041700,Glyma.07G047600,Glyma.07G049000,Glyma.07G057200,Glyma.07G060700,Glyma.07G075100,Glyma.07G075900,Glyma.07G085700,Glyma.07G112000,Glyma.07G114900,Glyma.07G133200,Glyma.07G135300,Glyma.07G152300,Glyma.07G163600,Glyma.07G166400,Glyma.07G184800,Glyma.07G221900,Glyma.08G007900,Glyma.08G024900,Glyma.08G035400,Glyma.08G052800,Glyma.08G064600,Glyma.08G074000,Glyma.08G082900,Glyma.08G084600,Glyma.08G086600,Glyma.08G089700,Glyma.08G096200,Glyma.08G098100,Glyma.08G124900,Glyma.08G134400,Glyma.08G136200,Glyma.08G137000,Glyma.08G139100,Glyma.08G141300,Glyma.08G151700,Glyma.08G154300,Glyma.08G173700,Glyma.08G180000,Glyma.08G185800,Glyma.08G203200,Glyma.08G203300,Glyma.08G204600,Glyma.08G204800,Glyma.08G213401,Glyma.08G218800,Glyma.08G219100,Glyma.08G219200,Glyma.08G222600,Glyma.08G226600,Glyma.08G238600,Glyma.08G267700,Glyma.08G274400,Glyma.08G286800,Glyma.08G304000,Glyma.08G304200,Glyma.08G306800,Glyma.08G312800,Glyma.08G316200,Glyma.08G317100,Glyma.08G333000,Glyma.08G345900,Glyma.09G071400,Glyma.09G087700,Glyma.09G095400,Glyma.09G096800,Glyma.09G103500,Glyma.09G111700,Glyma.09G140300,Glyma.09G154700,Glyma.09G168600,Glyma.09G191200,Glyma.09G193800,Glyma.09G202500,Glyma.09G205500,Glyma.09G212600,Glyma.09G226000,Glyma.09G227200,Glyma.09G232600,Glyma.09G246300,Glyma.09G250800,Glyma.10G000900,Glyma.10G021800,Glyma.10G026400,Glyma.10G026600,Glyma.10G032200,Glyma.10G040600,Glyma.10G042000,Glyma.10G042100,Glyma.10G056700,Glyma.10G059500,Glyma.10G063800,Glyma.10G089300,Glyma.10G089500,Glyma.10G136300,Glyma.10G137800,Glyma.10G153100,Glyma.10G157100,Glyma.10G162200,Glyma.10G177200,Glyma.10G182900,Glyma.10G192300,Glyma.10G215300,Glyma.10G219400,Glyma.10G249000,Glyma.10G263000,Glyma.10G268500,Glyma.10G279300,Glyma.10G290700,Glyma.10G293500,Glyma.10G293900,Glyma.10G294800,Glyma.11G020001,Glyma.11G030700,Glyma.11G060800,Glyma.11G061300,Glyma.11G077600,Glyma.11G080500,Glyma.11G082300,Glyma.11G097200,Glyma.11G100300,Glyma.11G100800,Glyma.11G120800,Glyma.11G124800,Glyma.11G124900,Glyma.11G130200,Glyma.11G135900,Glyma.11G137700,Glyma.11G140600,Glyma.11G156500,Glyma.11G164037,Glyma.11G169300,Glyma.11G175800,Glyma.11G177900,Glyma.11G178200,Glyma.11G181100,Glyma.11G197500,Glyma.11G204300,Glyma.11G222100,Glyma.11G239400,Glyma.11G245400,Glyma.11G246700,Glyma.12G001000,Glyma.12G009600,Glyma.12G010600,Glyma.12G026400,Glyma.12G026900,Glyma.12G045850,Glyma.12G049500,Glyma.12G054700,Glyma.12G059600,Glyma.12G061200,Glyma.12G064100,Glyma.12G082100,Glyma.12G087100,Glyma.12G092000,Glyma.12G106600,Glyma.12G148600,Glyma.12G153001,Glyma.12G199400,Glyma.12G200200,Glyma.12G202500,Glyma.12G215100,Glyma.12G216300,Glyma.12G216400,Glyma.12G219300,Glyma.12G232000,Glyma.13G007200,Glyma.13G028200,Glyma.13G030300,Glyma.13G068600,Glyma.13G075900,Glyma.13G078400,Glyma.13G088700,Glyma.13G113200,Glyma.13G127200,Glyma.13G129400,Glyma.13G129500,Glyma.13G135400,Glyma.13G146200,Glyma.13G148400,Glyma.13G164900,Glyma.13G169000,Glyma.13G169500,Glyma.13G183000,Glyma.13G183200,Glyma.13G183500,Glyma.13G204800,Glyma.13G219400,Glyma.13G223000,Glyma.13G223100,Glyma.13G242300,Glyma.13G252700,Glyma.13G253600,Glyma.13G282000,Glyma.13G286500,Glyma.13G299200,Glyma.13G302100,Glyma.13G302900,Glyma.13G356100,Glyma.13G357200,Glyma.13G357300,Glyma.13G366300,Glyma.13G370200,Glyma.13G371900,Glyma.14G003400,Glyma.14G004500,Glyma.14G008000,Glyma.14G023600,Glyma.14G031000,Glyma.14G031800,Glyma.14G060500,Glyma.14G078600,Glyma.14G098400,Glyma.14G118100,Glyma.14G150600,Glyma.14G177100,Glyma.14G177200,Glyma.14G196200,Glyma.14G218200,Glyma.15G003200,Glyma.15G016300,Glyma.15G016400,Glyma.15G018000,Glyma.15G047000,Glyma.15G047700,Glyma.15G052400,Glyma.15G071000,Glyma.15G071200,Glyma.15G088900,Glyma.15G089000,Glyma.15G089200,Glyma.15G107900,Glyma.15G112900,Glyma.15G156500,Glyma.15G158900,Glyma.15G179400,Glyma.15G194300,Glyma.15G202300,Glyma.15G203100,Glyma.15G209000,Glyma.15G215900,Glyma.15G253700,Glyma.15G273300,Glyma.15G275600,Glyma.15G275700,Glyma.16G010200,Glyma.16G016100,Glyma.16G017600,Glyma.16G026200,Glyma.16G029300,Glyma.16G041400,Glyma.16G041700,Glyma.16G094300,Glyma.16G127300,Glyma.16G143600,Glyma.16G145800,Glyma.16G147700,Glyma.16G153000,Glyma.16G163800,Glyma.16G165200,Glyma.16G165500,Glyma.16G165800,Glyma.16G177800,Glyma.16G198400,Glyma.16G204100,Glyma.16G205200,Glyma.16G218200,Glyma.16G218300,Glyma.16G220200,Glyma.17G046500,Glyma.17G084300,Glyma.17G101700,Glyma.17G113300,Glyma.17G119900,Glyma.17G122500,Glyma.17G130100,Glyma.17G133200,Glyma.17G147900,Glyma.17G201600,Glyma.17G228600,Glyma.17G246500,Glyma.17G257400,Glyma.17G262400,Glyma.18G028400,Glyma.18G035300,Glyma.18G049600,Glyma.18G064300,Glyma.18G066000,Glyma.18G074000,Glyma.18G096900,Glyma.18G102100,Glyma.18G111100,Glyma.18G111200,Glyma.18G114900,Glyma.18G115500,Glyma.18G150000,Glyma.18G158700,Glyma.18G203400,Glyma.18G241700,Glyma.18G246700,Glyma.18G286500,Glyma.19G007800,Glyma.19G009200,Glyma.19G009700,Glyma.19G045600,Glyma.19G064800,Glyma.19G110700,Glyma.19G110900,Glyma.19G126700,Glyma.19G145800,Glyma.19G155450,Glyma.19G155500,Glyma.19G161400,Glyma.19G172500,Glyma.19G190800,Glyma.19G209800,Glyma.19G228100,Glyma.19G244900,Glyma.19G251000,Glyma.19G260600,Glyma.19G263300,Glyma.20G008600,Glyma.20G020600,Glyma.20G050800,Glyma.20G053700,Glyma.20G054000,Glyma.20G054100,Glyma.20G083800,Glyma.20G085900,Glyma.20G098500,Glyma.20G127500,Glyma.20G129600,Glyma.20G144700,Glyma.20G161700,Glyma.20G169500,Glyma.20G172300,Glyma.20G176400,Glyma.20G199000,Glyma.20G207100,Glyma.20G212900,Glyma.20G224600,Glyma.20G231600,Glyma.20G239700,Glyma.20G243500,Glyma.20G244500	Glyma.01G024600,Glyma.01G050900,Glyma.01G076100,Glyma.01G081900,Glyma.01G087900,Glyma.01G115900,Glyma.01G121700,Glyma.01G148800,Glyma.01G161400,Glyma.01G161500,Glyma.01G180800,Glyma.01G214300,Glyma.01G223500,Glyma.02G007700,Glyma.02G026400,Glyma.02G047600,Glyma.02G061100,Glyma.02G064700,Glyma.02G066600,Glyma.02G079400,Glyma.02G080800,Glyma.02G094900,Glyma.02G100000,Glyma.02G141700,Glyma.02G147300,Glyma.02G152400,Glyma.02G168000,Glyma.02G198400,Glyma.02G209000,Glyma.02G225300,Glyma.02G256000,Glyma.02G282500,Glyma.02G301700,Glyma.02G305400,Glyma.02G309500,Glyma.03G002200,Glyma.03G015000,Glyma.03G027500,Glyma.03G059200,Glyma.03G060300,Glyma.03G092500,Glyma.03G110100,Glyma.03G114600,Glyma.03G123100,Glyma.03G142800,Glyma.03G159100,Glyma.03G212900,Glyma.03G220202,Glyma.03G230300,Glyma.03G253500,Glyma.03G261500,Glyma.03G262300,Glyma.03G264300,Glyma.04G008300,Glyma.04G014500,Glyma.04G015400,Glyma.04G020300,Glyma.04G035000,Glyma.04G035900,Glyma.04G036000,Glyma.04G055400,Glyma.04G056000,Glyma.04G066000,Glyma.04G072300,Glyma.04G073800,Glyma.04G082500,Glyma.04G083100,Glyma.04G112800,Glyma.04G121700,Glyma.04G132400,Glyma.04G142800,Glyma.04G158100,Glyma.04G167400,Glyma.04G167900,Glyma.04G209900,Glyma.04G215800,Glyma.04G231800,Glyma.04G232400,Glyma.04G233500,Glyma.04G233900,Glyma.04G241000,Glyma.04G245200,Glyma.04G249400,Glyma.04G249700,Glyma.05G005300,Glyma.05G007200,Glyma.05G011700,Glyma.05G016000,Glyma.05G022900,Glyma.05G025300,Glyma.05G048000,Glyma.05G051300,Glyma.05G066100,Glyma.05G119000,Glyma.05G128000,Glyma.05G129900,Glyma.05G132000,Glyma.05G139800,Glyma.05G140900,Glyma.05G142300,Glyma.05G165100,Glyma.05G166800,Glyma.05G172300,Glyma.05G178700,Glyma.05G179300,Glyma.05G200500,Glyma.05G216700,Glyma.05G218800,Glyma.05G228500,Glyma.05G245200,Glyma.06G014500,Glyma.06G020400,Glyma.06G035900,Glyma.06G036100,Glyma.06G039700,Glyma.06G049700,Glyma.06G052000,Glyma.06G056200,Glyma.06G056300,Glyma.06G067400,Glyma.06G073600,Glyma.06G074900,Glyma.06G084100,Glyma.06G113200,Glyma.06G114400,Glyma.06G116300,Glyma.06G118000,Glyma.06G122400,Glyma.06G126000,Glyma.06G130900,Glyma.06G131300,Glyma.06G132600,Glyma.06G133300,Glyma.06G150300,Glyma.06G153400,Glyma.06G175400,Glyma.06G194900,Glyma.06G195200,Glyma.06G223700,Glyma.06G224200,Glyma.06G249300,Glyma.06G254100,Glyma.06G299100,Glyma.06G309000,Glyma.06G321900,Glyma.07G000500,Glyma.07G018200,Glyma.07G019400,Glyma.07G019700,Glyma.07G022602,Glyma.07G022700,Glyma.07G023000,Glyma.07G030000,Glyma.07G039900,Glyma.07G041700,Glyma.07G047600,Glyma.07G049000,Glyma.07G057200,Glyma.07G060700,Glyma.07G075100,Glyma.07G075900,Glyma.07G085700,Glyma.07G112000,Glyma.07G114900,Glyma.07G133200,Glyma.07G135300,Glyma.07G152300,Glyma.07G163600,Glyma.07G166400,Glyma.07G184800,Glyma.07G221900,Glyma.08G007900,Glyma.08G024900,Glyma.08G035400,Glyma.08G052800,Glyma.08G064600,Glyma.08G074000,Glyma.08G082900,Glyma.08G084600,Glyma.08G086600,Glyma.08G089700,Glyma.08G096200,Glyma.08G098100,Glyma.08G124900,Glyma.08G134400,Glyma.08G136200,Glyma.08G137000,Glyma.08G139100,Glyma.08G141300,Glyma.08G151700,Glyma.08G154300,Glyma.08G173700,Glyma.08G180000,Glyma.08G185800,Glyma.08G203200,Glyma.08G203300,Glyma.08G204600,Glyma.08G204800,Glyma.08G213401,Glyma.08G218800,Glyma.08G219100,Glyma.08G219200,Glyma.08G222600,Glyma.08G226600,Glyma.08G238600,Glyma.08G267700,Glyma.08G274400,Glyma.08G286800,Glyma.08G304000,Glyma.08G304200,Glyma.08G306800,Glyma.08G312800,Glyma.08G316200,Glyma.08G317100,Glyma.08G333000,Glyma.08G345900,Glyma.09G071400,Glyma.09G087700,Glyma.09G095400,Glyma.09G096800,Glyma.09G103500,Glyma.09G111700,Glyma.09G140300,Glyma.09G154700,Glyma.09G168600,Glyma.09G191200,Glyma.09G193800,Glyma.09G202500,Glyma.09G205500,Glyma.09G212600,Glyma.09G226000,Glyma.09G227200,Glyma.09G232600,Glyma.09G246300,Glyma.09G250800,Glyma.10G000900,Glyma.10G021800,Glyma.10G026400,Glyma.10G026600,Glyma.10G032200,Glyma.10G040600,Glyma.10G042000,Glyma.10G042100,Glyma.10G056700,Glyma.10G059500,Glyma.10G063800,Glyma.10G089300,Glyma.10G089500,Glyma.10G136300,Glyma.10G137800,Glyma.10G153100,Glyma.10G157100,Glyma.10G162200,Glyma.10G177200,Glyma.10G182900,Glyma.10G192300,Glyma.10G215300,Glyma.10G219400,Glyma.10G249000,Glyma.10G263000,Glyma.10G268500,Glyma.10G279300,Glyma.10G290700,Glyma.10G293500,Glyma.10G293900,Glyma.10G294800,Glyma.11G020001,Glyma.11G030700,Glyma.11G060800,Glyma.11G061300,Glyma.11G077600,Glyma.11G080500,Glyma.11G082300,Glyma.11G097200,Glyma.11G100300,Glyma.11G100800,Glyma.11G120800,Glyma.11G124800,Glyma.11G124900,Glyma.11G130200,Glyma.11G135900,Glyma.11G137700,Glyma.11G140600,Glyma.11G156500,Glyma.11G164037,Glyma.11G169300,Glyma.11G175800,Glyma.11G177900,Glyma.11G178200,Glyma.11G181100,Glyma.11G197500,Glyma.11G204300,Glyma.11G222100,Glyma.11G239400,Glyma.11G245400,Glyma.11G246700,Glyma.12G001000,Glyma.12G009600,Glyma.12G010600,Glyma.12G026400,Glyma.12G026900,Glyma.12G045850,Glyma.12G049500,Glyma.12G054700,Glyma.12G059600,Glyma.12G061200,Glyma.12G064100,Glyma.12G082100,Glyma.12G087100,Glyma.12G092000,Glyma.12G106600,Glyma.12G148600,Glyma.12G153001,Glyma.12G199400,Glyma.12G200200,Glyma.12G202500,Glyma.12G215100,Glyma.12G216300,Glyma.12G216400,Glyma.12G219300,Glyma.12G232000,Glyma.13G007200,Glyma.13G028200,Glyma.13G030300,Glyma.13G068600,Glyma.13G075900,Glyma.13G078400,Glyma.13G088700,Glyma.13G113200,Glyma.13G127200,Glyma.13G129400,Glyma.13G129500,Glyma.13G135400,Glyma.13G146200,Glyma.13G148400,Glyma.13G164900,Glyma.13G169000,Glyma.13G169500,Glyma.13G183000,Glyma.13G183200,Glyma.13G183500,Glyma.13G204800,Glyma.13G219400,Glyma.13G223000,Glyma.13G223100,Glyma.13G242300,Glyma.13G252700,Glyma.13G253600,Glyma.13G282000,Glyma.13G286500,Glyma.13G299200,Glyma.13G302100,Glyma.13G302900,Glyma.13G356100,Glyma.13G357200,Glyma.13G357300,Glyma.13G366300,Glyma.13G370200,Glyma.13G371900,Glyma.14G003400,Glyma.14G004500,Glyma.14G008000,Glyma.14G023600,Glyma.14G031000,Glyma.14G031800,Glyma.14G060500,Glyma.14G078600,Glyma.14G098400,Glyma.14G118100,Glyma.14G150600,Glyma.14G177100,Glyma.14G177200,Glyma.14G196200,Glyma.14G218200,Glyma.15G003200,Glyma.15G016300,Glyma.15G016400,Glyma.15G018000,Glyma.15G047000,Glyma.15G047700,Glyma.15G052400,Glyma.15G071000,Glyma.15G071200,Glyma.15G088900,Glyma.15G089000,Glyma.15G089200,Glyma.15G107900,Glyma.15G112900,Glyma.15G156500,Glyma.15G158900,Glyma.15G179400,Glyma.15G194300,Glyma.15G202300,Glyma.15G203100,Glyma.15G209000,Glyma.15G215900,Glyma.15G253700,Glyma.15G273300,Glyma.15G275600,Glyma.15G275700,Glyma.16G010200,Glyma.16G016100,Glyma.16G017600,Glyma.16G026200,Glyma.16G029300,Glyma.16G041400,Glyma.16G041700,Glyma.16G094300,Glyma.16G127300,Glyma.16G143600,Glyma.16G145800,Glyma.16G147700,Glyma.16G153000,Glyma.16G163800,Glyma.16G165200,Glyma.16G165500,Glyma.16G165800,Glyma.16G177800,Glyma.16G198400,Glyma.16G204100,Glyma.16G205200,Glyma.16G218200,Glyma.16G218300,Glyma.16G220200,Glyma.17G046500,Glyma.17G084300,Glyma.17G101700,Glyma.17G113300,Glyma.17G119900,Glyma.17G122500,Glyma.17G130100,Glyma.17G133200,Glyma.17G147900,Glyma.17G201600,Glyma.17G228600,Glyma.17G246500,Glyma.17G257400,Glyma.17G262400,Glyma.18G028400,Glyma.18G035300,Glyma.18G049600,Glyma.18G064300,Glyma.18G066000,Glyma.18G074000,Glyma.18G096900,Glyma.18G102100,Glyma.18G111100,Glyma.18G111200,Glyma.18G114900,Glyma.18G115500,Glyma.18G150000,Glyma.18G158700,Glyma.18G203400,Glyma.18G241700,Glyma.18G246700,Glyma.18G286500,Glyma.19G007800,Glyma.19G009200,Glyma.19G009700,Glyma.19G045600,Glyma.19G064800,Glyma.19G110700,Glyma.19G110900,Glyma.19G126700,Glyma.19G145800,Glyma.19G155450,Glyma.19G155500,Glyma.19G161400,Glyma.19G172500,Glyma.19G190800,Glyma.19G209800,Glyma.19G228100,Glyma.19G244900,Glyma.19G251000,Glyma.19G260600,Glyma.19G263300,Glyma.20G008600,Glyma.20G020600,Glyma.20G050800,Glyma.20G053700,Glyma.20G054000,Glyma.20G054100,Glyma.20G083800,Glyma.20G085900,Glyma.20G098500,Glyma.20G127500,Glyma.20G129600,Glyma.20G144700,Glyma.20G161700,Glyma.20G169500,Glyma.20G172300,Glyma.20G176400,Glyma.20G199000,Glyma.20G207100,Glyma.20G212900,Glyma.20G224600,Glyma.20G231600,Glyma.20G239700,Glyma.20G243500,Glyma.20G244500
GO:0044436	thylakoid part	cellular_component	414/12781	712/34701	1.57869234441222	1.8111655946971e-31	1.81760529458936e-28	414	Glyma.01G024600,Glyma.01G050900,Glyma.01G087900,Glyma.01G115900,Glyma.01G148800,Glyma.01G161400,Glyma.01G180800,Glyma.01G214300,Glyma.01G223500,Glyma.02G007700,Glyma.02G026400,Glyma.02G047600,Glyma.02G061100,Glyma.02G064700,Glyma.02G066600,Glyma.02G079400,Glyma.02G080800,Glyma.02G094900,Glyma.02G100000,Glyma.02G141700,Glyma.02G152400,Glyma.02G168000,Glyma.02G209000,Glyma.02G225300,Glyma.02G256000,Glyma.02G282500,Glyma.02G301700,Glyma.02G305400,Glyma.02G309500,Glyma.03G015000,Glyma.03G027500,Glyma.03G059200,Glyma.03G060300,Glyma.03G110100,Glyma.03G114600,Glyma.03G123100,Glyma.03G142800,Glyma.03G159100,Glyma.03G212900,Glyma.03G230300,Glyma.03G253500,Glyma.03G261500,Glyma.03G262300,Glyma.04G014500,Glyma.04G015400,Glyma.04G020300,Glyma.04G035000,Glyma.04G035900,Glyma.04G036000,Glyma.04G055400,Glyma.04G056000,Glyma.04G066000,Glyma.04G072300,Glyma.04G083100,Glyma.04G112800,Glyma.04G121700,Glyma.04G132400,Glyma.04G142800,Glyma.04G158100,Glyma.04G167400,Glyma.04G167900,Glyma.04G209900,Glyma.04G215800,Glyma.04G231800,Glyma.04G232400,Glyma.04G233500,Glyma.04G241000,Glyma.04G245200,Glyma.04G249400,Glyma.04G249700,Glyma.05G007200,Glyma.05G016000,Glyma.05G022900,Glyma.05G025300,Glyma.05G048000,Glyma.05G051300,Glyma.05G066100,Glyma.05G119000,Glyma.05G128000,Glyma.05G129900,Glyma.05G132000,Glyma.05G139800,Glyma.05G140900,Glyma.05G142300,Glyma.05G165100,Glyma.05G166800,Glyma.05G172300,Glyma.05G200500,Glyma.05G216700,Glyma.05G218800,Glyma.05G228500,Glyma.05G245200,Glyma.06G014500,Glyma.06G020400,Glyma.06G035900,Glyma.06G036100,Glyma.06G039700,Glyma.06G049700,Glyma.06G052000,Glyma.06G056200,Glyma.06G056300,Glyma.06G067400,Glyma.06G073600,Glyma.06G113200,Glyma.06G114400,Glyma.06G116300,Glyma.06G118000,Glyma.06G122400,Glyma.06G126000,Glyma.06G131300,Glyma.06G132600,Glyma.06G133300,Glyma.06G150300,Glyma.06G153400,Glyma.06G175400,Glyma.06G194900,Glyma.06G195200,Glyma.06G223700,Glyma.06G224200,Glyma.06G249300,Glyma.06G254100,Glyma.06G299100,Glyma.06G309000,Glyma.06G321900,Glyma.07G018200,Glyma.07G019400,Glyma.07G019700,Glyma.07G022602,Glyma.07G022700,Glyma.07G023000,Glyma.07G041700,Glyma.07G047600,Glyma.07G049000,Glyma.07G057200,Glyma.07G060700,Glyma.07G075100,Glyma.07G075900,Glyma.07G085700,Glyma.07G112000,Glyma.07G114900,Glyma.07G135300,Glyma.07G163600,Glyma.07G166400,Glyma.07G184800,Glyma.07G221900,Glyma.08G007900,Glyma.08G024900,Glyma.08G035400,Glyma.08G052800,Glyma.08G064600,Glyma.08G074000,Glyma.08G082900,Glyma.08G084600,Glyma.08G086600,Glyma.08G089700,Glyma.08G096200,Glyma.08G098100,Glyma.08G124900,Glyma.08G134400,Glyma.08G139100,Glyma.08G141300,Glyma.08G151700,Glyma.08G154300,Glyma.08G173700,Glyma.08G180000,Glyma.08G185800,Glyma.08G203200,Glyma.08G203300,Glyma.08G204600,Glyma.08G204800,Glyma.08G213401,Glyma.08G218800,Glyma.08G219100,Glyma.08G219200,Glyma.08G238600,Glyma.08G267700,Glyma.08G304000,Glyma.08G304200,Glyma.08G312800,Glyma.08G317100,Glyma.08G333000,Glyma.09G071400,Glyma.09G087700,Glyma.09G095400,Glyma.09G096800,Glyma.09G103500,Glyma.09G140300,Glyma.09G154700,Glyma.09G168600,Glyma.09G191200,Glyma.09G193800,Glyma.09G202500,Glyma.09G205500,Glyma.09G212600,Glyma.09G226000,Glyma.09G227200,Glyma.09G232600,Glyma.09G246300,Glyma.09G250800,Glyma.10G000900,Glyma.10G021800,Glyma.10G026400,Glyma.10G032200,Glyma.10G040600,Glyma.10G042000,Glyma.10G042100,Glyma.10G056700,Glyma.10G063800,Glyma.10G089300,Glyma.10G089500,Glyma.10G136300,Glyma.10G137800,Glyma.10G153100,Glyma.10G157100,Glyma.10G162200,Glyma.10G177200,Glyma.10G182900,Glyma.10G192300,Glyma.10G215300,Glyma.10G219400,Glyma.10G249000,Glyma.10G263000,Glyma.10G279300,Glyma.10G290700,Glyma.10G293500,Glyma.10G293900,Glyma.10G294800,Glyma.11G020001,Glyma.11G030700,Glyma.11G060800,Glyma.11G061300,Glyma.11G077600,Glyma.11G080500,Glyma.11G097200,Glyma.11G100300,Glyma.11G100800,Glyma.11G120800,Glyma.11G124800,Glyma.11G124900,Glyma.11G135900,Glyma.11G137700,Glyma.11G140600,Glyma.11G169300,Glyma.11G175800,Glyma.11G181100,Glyma.11G204300,Glyma.11G222100,Glyma.11G245400,Glyma.11G246700,Glyma.12G001000,Glyma.12G009600,Glyma.12G010600,Glyma.12G026400,Glyma.12G026900,Glyma.12G045850,Glyma.12G049500,Glyma.12G059600,Glyma.12G061200,Glyma.12G064100,Glyma.12G082100,Glyma.12G087100,Glyma.12G092000,Glyma.12G106600,Glyma.12G148600,Glyma.12G199400,Glyma.12G200200,Glyma.12G202500,Glyma.12G215100,Glyma.12G216300,Glyma.12G216400,Glyma.12G219300,Glyma.12G232000,Glyma.13G007200,Glyma.13G028200,Glyma.13G068600,Glyma.13G078400,Glyma.13G113200,Glyma.13G127200,Glyma.13G129400,Glyma.13G129500,Glyma.13G135400,Glyma.13G148400,Glyma.13G164900,Glyma.13G169000,Glyma.13G169500,Glyma.13G183000,Glyma.13G183200,Glyma.13G183500,Glyma.13G204800,Glyma.13G219400,Glyma.13G242300,Glyma.13G252700,Glyma.13G282000,Glyma.13G286500,Glyma.13G299200,Glyma.13G302100,Glyma.13G302900,Glyma.13G356100,Glyma.13G357300,Glyma.13G366300,Glyma.13G370200,Glyma.14G003400,Glyma.14G004500,Glyma.14G008000,Glyma.14G031800,Glyma.14G060500,Glyma.14G078600,Glyma.14G118100,Glyma.14G150600,Glyma.14G177100,Glyma.14G177200,Glyma.14G196200,Glyma.14G218200,Glyma.15G003200,Glyma.15G016300,Glyma.15G018000,Glyma.15G047000,Glyma.15G047700,Glyma.15G052400,Glyma.15G071000,Glyma.15G071200,Glyma.15G107900,Glyma.15G112900,Glyma.15G158900,Glyma.15G179400,Glyma.15G194300,Glyma.15G202300,Glyma.15G203100,Glyma.15G215900,Glyma.15G253700,Glyma.15G273300,Glyma.15G275600,Glyma.15G275700,Glyma.16G010200,Glyma.16G016100,Glyma.16G017600,Glyma.16G026200,Glyma.16G029300,Glyma.16G041400,Glyma.16G041700,Glyma.16G094300,Glyma.16G127300,Glyma.16G143600,Glyma.16G145800,Glyma.16G147700,Glyma.16G153000,Glyma.16G163800,Glyma.16G165200,Glyma.16G165500,Glyma.16G165800,Glyma.16G177800,Glyma.16G198400,Glyma.16G205200,Glyma.16G218200,Glyma.16G218300,Glyma.17G046500,Glyma.17G084300,Glyma.17G101700,Glyma.17G113300,Glyma.17G130100,Glyma.17G133200,Glyma.17G147900,Glyma.17G228600,Glyma.17G246500,Glyma.17G257400,Glyma.17G262400,Glyma.18G028400,Glyma.18G035300,Glyma.18G049600,Glyma.18G066000,Glyma.18G074000,Glyma.18G102100,Glyma.18G114900,Glyma.18G115500,Glyma.18G158700,Glyma.18G241700,Glyma.18G246700,Glyma.18G286500,Glyma.19G007800,Glyma.19G009200,Glyma.19G009700,Glyma.19G045600,Glyma.19G064800,Glyma.19G110700,Glyma.19G110900,Glyma.19G126700,Glyma.19G145800,Glyma.19G155450,Glyma.19G155500,Glyma.19G161400,Glyma.19G209800,Glyma.19G228100,Glyma.19G244900,Glyma.19G251000,Glyma.19G260600,Glyma.20G008600,Glyma.20G020600,Glyma.20G085900,Glyma.20G098500,Glyma.20G127500,Glyma.20G129600,Glyma.20G144700,Glyma.20G161700,Glyma.20G169500,Glyma.20G172300,Glyma.20G176400,Glyma.20G199000,Glyma.20G207100,Glyma.20G212900,Glyma.20G224600,Glyma.20G231600,Glyma.20G239700,Glyma.20G243500,Glyma.20G244500	Glyma.01G024600,Glyma.01G050900,Glyma.01G087900,Glyma.01G115900,Glyma.01G148800,Glyma.01G161400,Glyma.01G180800,Glyma.01G214300,Glyma.01G223500,Glyma.02G007700,Glyma.02G026400,Glyma.02G047600,Glyma.02G061100,Glyma.02G064700,Glyma.02G066600,Glyma.02G079400,Glyma.02G080800,Glyma.02G094900,Glyma.02G100000,Glyma.02G141700,Glyma.02G152400,Glyma.02G168000,Glyma.02G209000,Glyma.02G225300,Glyma.02G256000,Glyma.02G282500,Glyma.02G301700,Glyma.02G305400,Glyma.02G309500,Glyma.03G015000,Glyma.03G027500,Glyma.03G059200,Glyma.03G060300,Glyma.03G110100,Glyma.03G114600,Glyma.03G123100,Glyma.03G142800,Glyma.03G159100,Glyma.03G212900,Glyma.03G230300,Glyma.03G253500,Glyma.03G261500,Glyma.03G262300,Glyma.04G014500,Glyma.04G015400,Glyma.04G020300,Glyma.04G035000,Glyma.04G035900,Glyma.04G036000,Glyma.04G055400,Glyma.04G056000,Glyma.04G066000,Glyma.04G072300,Glyma.04G083100,Glyma.04G112800,Glyma.04G121700,Glyma.04G132400,Glyma.04G142800,Glyma.04G158100,Glyma.04G167400,Glyma.04G167900,Glyma.04G209900,Glyma.04G215800,Glyma.04G231800,Glyma.04G232400,Glyma.04G233500,Glyma.04G241000,Glyma.04G245200,Glyma.04G249400,Glyma.04G249700,Glyma.05G007200,Glyma.05G016000,Glyma.05G022900,Glyma.05G025300,Glyma.05G048000,Glyma.05G051300,Glyma.05G066100,Glyma.05G119000,Glyma.05G128000,Glyma.05G129900,Glyma.05G132000,Glyma.05G139800,Glyma.05G140900,Glyma.05G142300,Glyma.05G165100,Glyma.05G166800,Glyma.05G172300,Glyma.05G200500,Glyma.05G216700,Glyma.05G218800,Glyma.05G228500,Glyma.05G245200,Glyma.06G014500,Glyma.06G020400,Glyma.06G035900,Glyma.06G036100,Glyma.06G039700,Glyma.06G049700,Glyma.06G052000,Glyma.06G056200,Glyma.06G056300,Glyma.06G067400,Glyma.06G073600,Glyma.06G113200,Glyma.06G114400,Glyma.06G116300,Glyma.06G118000,Glyma.06G122400,Glyma.06G126000,Glyma.06G131300,Glyma.06G132600,Glyma.06G133300,Glyma.06G150300,Glyma.06G153400,Glyma.06G175400,Glyma.06G194900,Glyma.06G195200,Glyma.06G223700,Glyma.06G224200,Glyma.06G249300,Glyma.06G254100,Glyma.06G299100,Glyma.06G309000,Glyma.06G321900,Glyma.07G018200,Glyma.07G019400,Glyma.07G019700,Glyma.07G022602,Glyma.07G022700,Glyma.07G023000,Glyma.07G041700,Glyma.07G047600,Glyma.07G049000,Glyma.07G057200,Glyma.07G060700,Glyma.07G075100,Glyma.07G075900,Glyma.07G085700,Glyma.07G112000,Glyma.07G114900,Glyma.07G135300,Glyma.07G163600,Glyma.07G166400,Glyma.07G184800,Glyma.07G221900,Glyma.08G007900,Glyma.08G024900,Glyma.08G035400,Glyma.08G052800,Glyma.08G064600,Glyma.08G074000,Glyma.08G082900,Glyma.08G084600,Glyma.08G086600,Glyma.08G089700,Glyma.08G096200,Glyma.08G098100,Glyma.08G124900,Glyma.08G134400,Glyma.08G139100,Glyma.08G141300,Glyma.08G151700,Glyma.08G154300,Glyma.08G173700,Glyma.08G180000,Glyma.08G185800,Glyma.08G203200,Glyma.08G203300,Glyma.08G204600,Glyma.08G204800,Glyma.08G213401,Glyma.08G218800,Glyma.08G219100,Glyma.08G219200,Glyma.08G238600,Glyma.08G267700,Glyma.08G304000,Glyma.08G304200,Glyma.08G312800,Glyma.08G317100,Glyma.08G333000,Glyma.09G071400,Glyma.09G087700,Glyma.09G095400,Glyma.09G096800,Glyma.09G103500,Glyma.09G140300,Glyma.09G154700,Glyma.09G168600,Glyma.09G191200,Glyma.09G193800,Glyma.09G202500,Glyma.09G205500,Glyma.09G212600,Glyma.09G226000,Glyma.09G227200,Glyma.09G232600,Glyma.09G246300,Glyma.09G250800,Glyma.10G000900,Glyma.10G021800,Glyma.10G026400,Glyma.10G032200,Glyma.10G040600,Glyma.10G042000,Glyma.10G042100,Glyma.10G056700,Glyma.10G063800,Glyma.10G089300,Glyma.10G089500,Glyma.10G136300,Glyma.10G137800,Glyma.10G153100,Glyma.10G157100,Glyma.10G162200,Glyma.10G177200,Glyma.10G182900,Glyma.10G192300,Glyma.10G215300,Glyma.10G219400,Glyma.10G249000,Glyma.10G263000,Glyma.10G279300,Glyma.10G290700,Glyma.10G293500,Glyma.10G293900,Glyma.10G294800,Glyma.11G020001,Glyma.11G030700,Glyma.11G060800,Glyma.11G061300,Glyma.11G077600,Glyma.11G080500,Glyma.11G097200,Glyma.11G100300,Glyma.11G100800,Glyma.11G120800,Glyma.11G124800,Glyma.11G124900,Glyma.11G135900,Glyma.11G137700,Glyma.11G140600,Glyma.11G169300,Glyma.11G175800,Glyma.11G181100,Glyma.11G204300,Glyma.11G222100,Glyma.11G245400,Glyma.11G246700,Glyma.12G001000,Glyma.12G009600,Glyma.12G010600,Glyma.12G026400,Glyma.12G026900,Glyma.12G045850,Glyma.12G049500,Glyma.12G059600,Glyma.12G061200,Glyma.12G064100,Glyma.12G082100,Glyma.12G087100,Glyma.12G092000,Glyma.12G106600,Glyma.12G148600,Glyma.12G199400,Glyma.12G200200,Glyma.12G202500,Glyma.12G215100,Glyma.12G216300,Glyma.12G216400,Glyma.12G219300,Glyma.12G232000,Glyma.13G007200,Glyma.13G028200,Glyma.13G068600,Glyma.13G078400,Glyma.13G113200,Glyma.13G127200,Glyma.13G129400,Glyma.13G129500,Glyma.13G135400,Glyma.13G148400,Glyma.13G164900,Glyma.13G169000,Glyma.13G169500,Glyma.13G183000,Glyma.13G183200,Glyma.13G183500,Glyma.13G204800,Glyma.13G219400,Glyma.13G242300,Glyma.13G252700,Glyma.13G282000,Glyma.13G286500,Glyma.13G299200,Glyma.13G302100,Glyma.13G302900,Glyma.13G356100,Glyma.13G357300,Glyma.13G366300,Glyma.13G370200,Glyma.14G003400,Glyma.14G004500,Glyma.14G008000,Glyma.14G031800,Glyma.14G060500,Glyma.14G078600,Glyma.14G118100,Glyma.14G150600,Glyma.14G177100,Glyma.14G177200,Glyma.14G196200,Glyma.14G218200,Glyma.15G003200,Glyma.15G016300,Glyma.15G018000,Glyma.15G047000,Glyma.15G047700,Glyma.15G052400,Glyma.15G071000,Glyma.15G071200,Glyma.15G107900,Glyma.15G112900,Glyma.15G158900,Glyma.15G179400,Glyma.15G194300,Glyma.15G202300,Glyma.15G203100,Glyma.15G215900,Glyma.15G253700,Glyma.15G273300,Glyma.15G275600,Glyma.15G275700,Glyma.16G010200,Glyma.16G016100,Glyma.16G017600,Glyma.16G026200,Glyma.16G029300,Glyma.16G041400,Glyma.16G041700,Glyma.16G094300,Glyma.16G127300,Glyma.16G143600,Glyma.16G145800,Glyma.16G147700,Glyma.16G153000,Glyma.16G163800,Glyma.16G165200,Glyma.16G165500,Glyma.16G165800,Glyma.16G177800,Glyma.16G198400,Glyma.16G205200,Glyma.16G218200,Glyma.16G218300,Glyma.17G046500,Glyma.17G084300,Glyma.17G101700,Glyma.17G113300,Glyma.17G130100,Glyma.17G133200,Glyma.17G147900,Glyma.17G228600,Glyma.17G246500,Glyma.17G257400,Glyma.17G262400,Glyma.18G028400,Glyma.18G035300,Glyma.18G049600,Glyma.18G066000,Glyma.18G074000,Glyma.18G102100,Glyma.18G114900,Glyma.18G115500,Glyma.18G158700,Glyma.18G241700,Glyma.18G246700,Glyma.18G286500,Glyma.19G007800,Glyma.19G009200,Glyma.19G009700,Glyma.19G045600,Glyma.19G064800,Glyma.19G110700,Glyma.19G110900,Glyma.19G126700,Glyma.19G145800,Glyma.19G155450,Glyma.19G155500,Glyma.19G161400,Glyma.19G209800,Glyma.19G228100,Glyma.19G244900,Glyma.19G251000,Glyma.19G260600,Glyma.20G008600,Glyma.20G020600,Glyma.20G085900,Glyma.20G098500,Glyma.20G127500,Glyma.20G129600,Glyma.20G144700,Glyma.20G161700,Glyma.20G169500,Glyma.20G172300,Glyma.20G176400,Glyma.20G199000,Glyma.20G207100,Glyma.20G212900,Glyma.20G224600,Glyma.20G231600,Glyma.20G239700,Glyma.20G243500,Glyma.20G244500
GO:0015979	photosynthesis	biological_process	261/12781	404/34701	1.7540270946741	5.2243337300517e-30	4.7186182249827e-27	261	Glyma.01G010200,Glyma.01G050900,Glyma.01G115900,Glyma.01G148800,Glyma.01G161400,Glyma.01G180800,Glyma.01G214300,Glyma.01G223500,Glyma.01G226700,Glyma.02G047600,Glyma.02G061100,Glyma.02G064700,Glyma.02G080800,Glyma.02G094900,Glyma.02G141700,Glyma.02G152400,Glyma.02G282500,Glyma.02G305400,Glyma.02G309500,Glyma.03G015000,Glyma.03G027500,Glyma.03G060300,Glyma.03G114600,Glyma.03G119500,Glyma.03G123100,Glyma.03G137000,Glyma.03G159100,Glyma.03G212900,Glyma.03G219400,Glyma.03G230300,Glyma.03G261500,Glyma.03G262300,Glyma.04G014500,Glyma.04G015900,Glyma.04G035900,Glyma.04G072300,Glyma.04G112800,Glyma.04G167400,Glyma.04G167900,Glyma.04G209900,Glyma.04G215800,Glyma.04G233900,Glyma.04G241000,Glyma.04G249700,Glyma.05G000300,Glyma.05G007200,Glyma.05G022900,Glyma.05G025300,Glyma.05G026200,Glyma.05G051300,Glyma.05G066100,Glyma.05G119000,Glyma.05G128000,Glyma.05G132000,Glyma.05G139800,Glyma.05G166800,Glyma.05G172300,Glyma.06G014500,Glyma.06G015900,Glyma.06G035900,Glyma.06G039700,Glyma.06G045400,Glyma.06G073600,Glyma.06G113200,Glyma.06G122400,Glyma.06G130900,Glyma.06G150300,Glyma.06G194900,Glyma.06G195200,Glyma.06G247100,Glyma.06G277500,Glyma.06G299100,Glyma.06G321900,Glyma.07G018200,Glyma.07G019700,Glyma.07G022602,Glyma.07G023000,Glyma.07G047600,Glyma.07G049000,Glyma.07G057200,Glyma.07G075100,Glyma.07G112000,Glyma.07G135300,Glyma.07G142700,Glyma.07G163600,Glyma.07G166400,Glyma.07G182300,Glyma.07G221900,Glyma.07G253700,Glyma.08G067500,Glyma.08G070600,Glyma.08G074000,Glyma.08G082900,Glyma.08G086600,Glyma.08G124900,Glyma.08G141300,Glyma.08G154300,Glyma.08G165500,Glyma.08G173700,Glyma.08G180000,Glyma.08G203200,Glyma.08G204800,Glyma.08G218800,Glyma.08G219200,Glyma.08G222600,Glyma.08G267700,Glyma.08G304200,Glyma.09G024100,Glyma.09G056800,Glyma.09G071400,Glyma.09G087700,Glyma.09G154700,Glyma.09G210900,Glyma.09G212600,Glyma.09G250200,Glyma.09G250800,Glyma.10G012900,Glyma.10G021800,Glyma.10G032200,Glyma.10G040600,Glyma.10G042000,Glyma.10G042100,Glyma.10G059500,Glyma.10G089300,Glyma.10G089500,Glyma.10G089700,Glyma.10G097800,Glyma.10G136300,Glyma.10G153100,Glyma.10G157100,Glyma.10G177200,Glyma.10G205500,Glyma.10G215300,Glyma.10G238800,Glyma.10G249000,Glyma.10G257900,Glyma.10G263000,Glyma.10G290700,Glyma.10G293500,Glyma.10G293900,Glyma.11G016000,Glyma.11G020001,Glyma.11G061300,Glyma.11G077600,Glyma.11G100800,Glyma.11G181100,Glyma.11G204300,Glyma.11G226900,Glyma.11G245400,Glyma.12G026900,Glyma.12G092000,Glyma.12G106600,Glyma.12G199400,Glyma.12G200200,Glyma.12G202500,Glyma.12G215100,Glyma.12G219300,Glyma.12G222200,Glyma.13G028200,Glyma.13G042800,Glyma.13G046200,Glyma.13G068600,Glyma.13G127200,Glyma.13G129400,Glyma.13G129500,Glyma.13G146200,Glyma.13G169000,Glyma.13G206700,Glyma.13G219400,Glyma.13G232500,Glyma.13G262200,Glyma.13G270400,Glyma.13G282000,Glyma.13G286500,Glyma.13G290700,Glyma.13G299200,Glyma.13G302100,Glyma.13G302900,Glyma.13G356100,Glyma.13G357300,Glyma.14G003400,Glyma.14G008000,Glyma.14G031800,Glyma.14G098400,Glyma.14G160600,Glyma.14G218200,Glyma.15G016300,Glyma.15G018000,Glyma.15G052400,Glyma.15G080200,Glyma.15G130100,Glyma.15G158900,Glyma.15G163100,Glyma.15G179400,Glyma.15G194300,Glyma.15G243100,Glyma.15G253700,Glyma.15G261900,Glyma.15G273300,Glyma.15G275600,Glyma.15G275700,Glyma.15G275900,Glyma.16G008400,Glyma.16G016100,Glyma.16G017600,Glyma.16G026200,Glyma.16G037100,Glyma.16G041700,Glyma.16G044900,Glyma.16G094300,Glyma.16G127300,Glyma.16G143600,Glyma.16G145800,Glyma.16G153000,Glyma.16G165200,Glyma.16G165500,Glyma.16G165800,Glyma.16G205200,Glyma.17G020600,Glyma.17G100700,Glyma.17G101700,Glyma.17G133200,Glyma.17G147900,Glyma.17G236200,Glyma.17G257400,Glyma.17G262400,Glyma.18G028400,Glyma.18G030400,Glyma.18G114900,Glyma.18G193600,Glyma.18G241700,Glyma.18G242300,Glyma.18G286500,Glyma.19G007800,Glyma.19G009200,Glyma.19G046600,Glyma.19G046800,Glyma.19G047000,Glyma.19G106800,Glyma.19G110700,Glyma.19G123800,Glyma.19G126700,Glyma.19G139300,Glyma.19G161400,Glyma.19G209800,Glyma.19G216300,Glyma.19G260600,Glyma.20G008600,Glyma.20G009700,Glyma.20G020600,Glyma.20G085900,Glyma.20G098500,Glyma.20G127500,Glyma.20G129600,Glyma.20G144700,Glyma.20G155600,Glyma.20G176400,Glyma.20G212900,Glyma.20G231600,Glyma.20G239700,Glyma.20G243500	Glyma.01G010200,Glyma.01G050900,Glyma.01G115900,Glyma.01G148800,Glyma.01G161400,Glyma.01G180800,Glyma.01G214300,Glyma.01G223500,Glyma.01G226700,Glyma.02G047600,Glyma.02G061100,Glyma.02G064700,Glyma.02G080800,Glyma.02G094900,Glyma.02G141700,Glyma.02G152400,Glyma.02G282500,Glyma.02G305400,Glyma.02G309500,Glyma.03G015000,Glyma.03G027500,Glyma.03G060300,Glyma.03G114600,Glyma.03G119500,Glyma.03G123100,Glyma.03G137000,Glyma.03G159100,Glyma.03G212900,Glyma.03G219400,Glyma.03G230300,Glyma.03G261500,Glyma.03G262300,Glyma.04G014500,Glyma.04G015900,Glyma.04G035900,Glyma.04G072300,Glyma.04G112800,Glyma.04G167400,Glyma.04G167900,Glyma.04G209900,Glyma.04G215800,Glyma.04G233900,Glyma.04G241000,Glyma.04G249700,Glyma.05G000300,Glyma.05G007200,Glyma.05G022900,Glyma.05G025300,Glyma.05G026200,Glyma.05G051300,Glyma.05G066100,Glyma.05G119000,Glyma.05G128000,Glyma.05G132000,Glyma.05G139800,Glyma.05G166800,Glyma.05G172300,Glyma.06G014500,Glyma.06G015900,Glyma.06G035900,Glyma.06G039700,Glyma.06G045400,Glyma.06G073600,Glyma.06G113200,Glyma.06G122400,Glyma.06G130900,Glyma.06G150300,Glyma.06G194900,Glyma.06G195200,Glyma.06G247100,Glyma.06G277500,Glyma.06G299100,Glyma.06G321900,Glyma.07G018200,Glyma.07G019700,Glyma.07G022602,Glyma.07G023000,Glyma.07G047600,Glyma.07G049000,Glyma.07G057200,Glyma.07G075100,Glyma.07G112000,Glyma.07G135300,Glyma.07G142700,Glyma.07G163600,Glyma.07G166400,Glyma.07G182300,Glyma.07G221900,Glyma.07G253700,Glyma.08G067500,Glyma.08G070600,Glyma.08G074000,Glyma.08G082900,Glyma.08G086600,Glyma.08G124900,Glyma.08G141300,Glyma.08G154300,Glyma.08G165500,Glyma.08G173700,Glyma.08G180000,Glyma.08G203200,Glyma.08G204800,Glyma.08G218800,Glyma.08G219200,Glyma.08G222600,Glyma.08G267700,Glyma.08G304200,Glyma.09G024100,Glyma.09G056800,Glyma.09G071400,Glyma.09G087700,Glyma.09G154700,Glyma.09G210900,Glyma.09G212600,Glyma.09G250200,Glyma.09G250800,Glyma.10G012900,Glyma.10G021800,Glyma.10G032200,Glyma.10G040600,Glyma.10G042000,Glyma.10G042100,Glyma.10G059500,Glyma.10G089300,Glyma.10G089500,Glyma.10G089700,Glyma.10G097800,Glyma.10G136300,Glyma.10G153100,Glyma.10G157100,Glyma.10G177200,Glyma.10G205500,Glyma.10G215300,Glyma.10G238800,Glyma.10G249000,Glyma.10G257900,Glyma.10G263000,Glyma.10G290700,Glyma.10G293500,Glyma.10G293900,Glyma.11G016000,Glyma.11G020001,Glyma.11G061300,Glyma.11G077600,Glyma.11G100800,Glyma.11G181100,Glyma.11G204300,Glyma.11G226900,Glyma.11G245400,Glyma.12G026900,Glyma.12G092000,Glyma.12G106600,Glyma.12G199400,Glyma.12G200200,Glyma.12G202500,Glyma.12G215100,Glyma.12G219300,Glyma.12G222200,Glyma.13G028200,Glyma.13G042800,Glyma.13G046200,Glyma.13G068600,Glyma.13G127200,Glyma.13G129400,Glyma.13G129500,Glyma.13G146200,Glyma.13G169000,Glyma.13G206700,Glyma.13G219400,Glyma.13G232500,Glyma.13G262200,Glyma.13G270400,Glyma.13G282000,Glyma.13G286500,Glyma.13G290700,Glyma.13G299200,Glyma.13G302100,Glyma.13G302900,Glyma.13G356100,Glyma.13G357300,Glyma.14G003400,Glyma.14G008000,Glyma.14G031800,Glyma.14G098400,Glyma.14G160600,Glyma.14G218200,Glyma.15G016300,Glyma.15G018000,Glyma.15G052400,Glyma.15G080200,Glyma.15G130100,Glyma.15G158900,Glyma.15G163100,Glyma.15G179400,Glyma.15G194300,Glyma.15G243100,Glyma.15G253700,Glyma.15G261900,Glyma.15G273300,Glyma.15G275600,Glyma.15G275700,Glyma.15G275900,Glyma.16G008400,Glyma.16G016100,Glyma.16G017600,Glyma.16G026200,Glyma.16G037100,Glyma.16G041700,Glyma.16G044900,Glyma.16G094300,Glyma.16G127300,Glyma.16G143600,Glyma.16G145800,Glyma.16G153000,Glyma.16G165200,Glyma.16G165500,Glyma.16G165800,Glyma.16G205200,Glyma.17G020600,Glyma.17G100700,Glyma.17G101700,Glyma.17G133200,Glyma.17G147900,Glyma.17G236200,Glyma.17G257400,Glyma.17G262400,Glyma.18G028400,Glyma.18G030400,Glyma.18G114900,Glyma.18G193600,Glyma.18G241700,Glyma.18G242300,Glyma.18G286500,Glyma.19G007800,Glyma.19G009200,Glyma.19G046600,Glyma.19G046800,Glyma.19G047000,Glyma.19G106800,Glyma.19G110700,Glyma.19G123800,Glyma.19G126700,Glyma.19G139300,Glyma.19G161400,Glyma.19G209800,Glyma.19G216300,Glyma.19G260600,Glyma.20G008600,Glyma.20G009700,Glyma.20G020600,Glyma.20G085900,Glyma.20G098500,Glyma.20G127500,Glyma.20G129600,Glyma.20G144700,Glyma.20G155600,Glyma.20G176400,Glyma.20G212900,Glyma.20G231600,Glyma.20G239700,Glyma.20G243500
GO:0009535	chloroplast thylakoid membrane	cellular_component	366/12781	621/34701	1.60017190372031	1.5571388742625e-29	1.17200652602824e-26	366	Glyma.01G024600,Glyma.01G050900,Glyma.01G087900,Glyma.01G115900,Glyma.01G148800,Glyma.01G161400,Glyma.01G180800,Glyma.01G214300,Glyma.01G223500,Glyma.02G007700,Glyma.02G026400,Glyma.02G047600,Glyma.02G061100,Glyma.02G064700,Glyma.02G066600,Glyma.02G079400,Glyma.02G080800,Glyma.02G100000,Glyma.02G141700,Glyma.02G152400,Glyma.02G168000,Glyma.02G225300,Glyma.02G256000,Glyma.02G282500,Glyma.02G301700,Glyma.02G305400,Glyma.02G309500,Glyma.03G015000,Glyma.03G027500,Glyma.03G060300,Glyma.03G110100,Glyma.03G114600,Glyma.03G142800,Glyma.03G159100,Glyma.03G212900,Glyma.03G230300,Glyma.03G253500,Glyma.03G261500,Glyma.03G262300,Glyma.04G014500,Glyma.04G020300,Glyma.04G035000,Glyma.04G035900,Glyma.04G036000,Glyma.04G055400,Glyma.04G056000,Glyma.04G066000,Glyma.04G072300,Glyma.04G112800,Glyma.04G132400,Glyma.04G142800,Glyma.04G158100,Glyma.04G167400,Glyma.04G167900,Glyma.04G215800,Glyma.04G231800,Glyma.04G232400,Glyma.04G245200,Glyma.04G249400,Glyma.04G249700,Glyma.05G007200,Glyma.05G016000,Glyma.05G022900,Glyma.05G025300,Glyma.05G048000,Glyma.05G051300,Glyma.05G066100,Glyma.05G119000,Glyma.05G128000,Glyma.05G129900,Glyma.05G132000,Glyma.05G139800,Glyma.05G140900,Glyma.05G142300,Glyma.05G166800,Glyma.05G172300,Glyma.05G200500,Glyma.05G218800,Glyma.05G245200,Glyma.06G014500,Glyma.06G020400,Glyma.06G035900,Glyma.06G036100,Glyma.06G039700,Glyma.06G049700,Glyma.06G052000,Glyma.06G056200,Glyma.06G056300,Glyma.06G067400,Glyma.06G073600,Glyma.06G113200,Glyma.06G114400,Glyma.06G116300,Glyma.06G118000,Glyma.06G126000,Glyma.06G132600,Glyma.06G133300,Glyma.06G150300,Glyma.06G153400,Glyma.06G175400,Glyma.06G194900,Glyma.06G195200,Glyma.06G223700,Glyma.06G224200,Glyma.06G249300,Glyma.06G254100,Glyma.06G299100,Glyma.06G309000,Glyma.06G321900,Glyma.07G019400,Glyma.07G019700,Glyma.07G022602,Glyma.07G022700,Glyma.07G023000,Glyma.07G041700,Glyma.07G047600,Glyma.07G049000,Glyma.07G057200,Glyma.07G060700,Glyma.07G075100,Glyma.07G075900,Glyma.07G085700,Glyma.07G112000,Glyma.07G114900,Glyma.07G135300,Glyma.07G163600,Glyma.07G166400,Glyma.07G184800,Glyma.08G007900,Glyma.08G024900,Glyma.08G052800,Glyma.08G064600,Glyma.08G074000,Glyma.08G082900,Glyma.08G084600,Glyma.08G086600,Glyma.08G096200,Glyma.08G098100,Glyma.08G124900,Glyma.08G134400,Glyma.08G139100,Glyma.08G141300,Glyma.08G151700,Glyma.08G173700,Glyma.08G180000,Glyma.08G185800,Glyma.08G203300,Glyma.08G204600,Glyma.08G204800,Glyma.08G213401,Glyma.08G218800,Glyma.08G219100,Glyma.08G219200,Glyma.08G238600,Glyma.08G267700,Glyma.08G304000,Glyma.08G304200,Glyma.08G312800,Glyma.08G317100,Glyma.09G071400,Glyma.09G087700,Glyma.09G096800,Glyma.09G103500,Glyma.09G140300,Glyma.09G154700,Glyma.09G168600,Glyma.09G191200,Glyma.09G202500,Glyma.09G205500,Glyma.09G212600,Glyma.09G226000,Glyma.09G227200,Glyma.09G232600,Glyma.09G246300,Glyma.09G250800,Glyma.10G000900,Glyma.10G021800,Glyma.10G026400,Glyma.10G032200,Glyma.10G040600,Glyma.10G042000,Glyma.10G042100,Glyma.10G063800,Glyma.10G089300,Glyma.10G089500,Glyma.10G136300,Glyma.10G137800,Glyma.10G157100,Glyma.10G162200,Glyma.10G177200,Glyma.10G182900,Glyma.10G192300,Glyma.10G215300,Glyma.10G219400,Glyma.10G249000,Glyma.10G263000,Glyma.10G279300,Glyma.10G290700,Glyma.10G293500,Glyma.10G293900,Glyma.10G294800,Glyma.11G020001,Glyma.11G030700,Glyma.11G060800,Glyma.11G061300,Glyma.11G077600,Glyma.11G080500,Glyma.11G097200,Glyma.11G100300,Glyma.11G100800,Glyma.11G120800,Glyma.11G124800,Glyma.11G135900,Glyma.11G137700,Glyma.11G140600,Glyma.11G169300,Glyma.11G175800,Glyma.11G181100,Glyma.11G204300,Glyma.11G222100,Glyma.11G245400,Glyma.11G246700,Glyma.12G001000,Glyma.12G009600,Glyma.12G010600,Glyma.12G026400,Glyma.12G026900,Glyma.12G045850,Glyma.12G059600,Glyma.12G061200,Glyma.12G064100,Glyma.12G082100,Glyma.12G087100,Glyma.12G092000,Glyma.12G106600,Glyma.12G148600,Glyma.12G199400,Glyma.12G200200,Glyma.12G202500,Glyma.12G215100,Glyma.12G216300,Glyma.12G216400,Glyma.12G219300,Glyma.12G232000,Glyma.13G007200,Glyma.13G028200,Glyma.13G068600,Glyma.13G078400,Glyma.13G127200,Glyma.13G129400,Glyma.13G129500,Glyma.13G135400,Glyma.13G148400,Glyma.13G164900,Glyma.13G169000,Glyma.13G204800,Glyma.13G252700,Glyma.13G282000,Glyma.13G286500,Glyma.13G299200,Glyma.13G302100,Glyma.13G302900,Glyma.13G356100,Glyma.13G357300,Glyma.13G366300,Glyma.13G370200,Glyma.14G003400,Glyma.14G004500,Glyma.14G008000,Glyma.14G031800,Glyma.14G060500,Glyma.14G078600,Glyma.14G118100,Glyma.14G150600,Glyma.14G177100,Glyma.14G196200,Glyma.14G218200,Glyma.15G003200,Glyma.15G016300,Glyma.15G018000,Glyma.15G047000,Glyma.15G047700,Glyma.15G052400,Glyma.15G107900,Glyma.15G112900,Glyma.15G158900,Glyma.15G179400,Glyma.15G194300,Glyma.15G203100,Glyma.15G215900,Glyma.15G253700,Glyma.15G275600,Glyma.15G275700,Glyma.16G010200,Glyma.16G016100,Glyma.16G017600,Glyma.16G026200,Glyma.16G029300,Glyma.16G041400,Glyma.16G041700,Glyma.16G094300,Glyma.16G127300,Glyma.16G143600,Glyma.16G145800,Glyma.16G147700,Glyma.16G153000,Glyma.16G163800,Glyma.16G165200,Glyma.16G165500,Glyma.16G165800,Glyma.16G177800,Glyma.16G198400,Glyma.16G205200,Glyma.16G218200,Glyma.16G218300,Glyma.17G084300,Glyma.17G101700,Glyma.17G113300,Glyma.17G130100,Glyma.17G133200,Glyma.17G147900,Glyma.17G228600,Glyma.17G246500,Glyma.17G257400,Glyma.17G262400,Glyma.18G028400,Glyma.18G035300,Glyma.18G049600,Glyma.18G066000,Glyma.18G102100,Glyma.18G114900,Glyma.18G115500,Glyma.18G158700,Glyma.18G241700,Glyma.18G246700,Glyma.19G007800,Glyma.19G009200,Glyma.19G064800,Glyma.19G110700,Glyma.19G110900,Glyma.19G145800,Glyma.19G155450,Glyma.19G155500,Glyma.19G161400,Glyma.19G209800,Glyma.19G228100,Glyma.19G244900,Glyma.19G251000,Glyma.19G260600,Glyma.20G008600,Glyma.20G085900,Glyma.20G098500,Glyma.20G127500,Glyma.20G129600,Glyma.20G144700,Glyma.20G161700,Glyma.20G169500,Glyma.20G172300,Glyma.20G176400,Glyma.20G207100,Glyma.20G212900,Glyma.20G224600,Glyma.20G231600,Glyma.20G239700,Glyma.20G243500,Glyma.20G244500	Glyma.01G024600,Glyma.01G050900,Glyma.01G087900,Glyma.01G115900,Glyma.01G148800,Glyma.01G161400,Glyma.01G180800,Glyma.01G214300,Glyma.01G223500,Glyma.02G007700,Glyma.02G026400,Glyma.02G047600,Glyma.02G061100,Glyma.02G064700,Glyma.02G066600,Glyma.02G079400,Glyma.02G080800,Glyma.02G100000,Glyma.02G141700,Glyma.02G152400,Glyma.02G168000,Glyma.02G225300,Glyma.02G256000,Glyma.02G282500,Glyma.02G301700,Glyma.02G305400,Glyma.02G309500,Glyma.03G015000,Glyma.03G027500,Glyma.03G060300,Glyma.03G110100,Glyma.03G114600,Glyma.03G142800,Glyma.03G159100,Glyma.03G212900,Glyma.03G230300,Glyma.03G253500,Glyma.03G261500,Glyma.03G262300,Glyma.04G014500,Glyma.04G020300,Glyma.04G035000,Glyma.04G035900,Glyma.04G036000,Glyma.04G055400,Glyma.04G056000,Glyma.04G066000,Glyma.04G072300,Glyma.04G112800,Glyma.04G132400,Glyma.04G142800,Glyma.04G158100,Glyma.04G167400,Glyma.04G167900,Glyma.04G215800,Glyma.04G231800,Glyma.04G232400,Glyma.04G245200,Glyma.04G249400,Glyma.04G249700,Glyma.05G007200,Glyma.05G016000,Glyma.05G022900,Glyma.05G025300,Glyma.05G048000,Glyma.05G051300,Glyma.05G066100,Glyma.05G119000,Glyma.05G128000,Glyma.05G129900,Glyma.05G132000,Glyma.05G139800,Glyma.05G140900,Glyma.05G142300,Glyma.05G166800,Glyma.05G172300,Glyma.05G200500,Glyma.05G218800,Glyma.05G245200,Glyma.06G014500,Glyma.06G020400,Glyma.06G035900,Glyma.06G036100,Glyma.06G039700,Glyma.06G049700,Glyma.06G052000,Glyma.06G056200,Glyma.06G056300,Glyma.06G067400,Glyma.06G073600,Glyma.06G113200,Glyma.06G114400,Glyma.06G116300,Glyma.06G118000,Glyma.06G126000,Glyma.06G132600,Glyma.06G133300,Glyma.06G150300,Glyma.06G153400,Glyma.06G175400,Glyma.06G194900,Glyma.06G195200,Glyma.06G223700,Glyma.06G224200,Glyma.06G249300,Glyma.06G254100,Glyma.06G299100,Glyma.06G309000,Glyma.06G321900,Glyma.07G019400,Glyma.07G019700,Glyma.07G022602,Glyma.07G022700,Glyma.07G023000,Glyma.07G041700,Glyma.07G047600,Glyma.07G049000,Glyma.07G057200,Glyma.07G060700,Glyma.07G075100,Glyma.07G075900,Glyma.07G085700,Glyma.07G112000,Glyma.07G114900,Glyma.07G135300,Glyma.07G163600,Glyma.07G166400,Glyma.07G184800,Glyma.08G007900,Glyma.08G024900,Glyma.08G052800,Glyma.08G064600,Glyma.08G074000,Glyma.08G082900,Glyma.08G084600,Glyma.08G086600,Glyma.08G096200,Glyma.08G098100,Glyma.08G124900,Glyma.08G134400,Glyma.08G139100,Glyma.08G141300,Glyma.08G151700,Glyma.08G173700,Glyma.08G180000,Glyma.08G185800,Glyma.08G203300,Glyma.08G204600,Glyma.08G204800,Glyma.08G213401,Glyma.08G218800,Glyma.08G219100,Glyma.08G219200,Glyma.08G238600,Glyma.08G267700,Glyma.08G304000,Glyma.08G304200,Glyma.08G312800,Glyma.08G317100,Glyma.09G071400,Glyma.09G087700,Glyma.09G096800,Glyma.09G103500,Glyma.09G140300,Glyma.09G154700,Glyma.09G168600,Glyma.09G191200,Glyma.09G202500,Glyma.09G205500,Glyma.09G212600,Glyma.09G226000,Glyma.09G227200,Glyma.09G232600,Glyma.09G246300,Glyma.09G250800,Glyma.10G000900,Glyma.10G021800,Glyma.10G026400,Glyma.10G032200,Glyma.10G040600,Glyma.10G042000,Glyma.10G042100,Glyma.10G063800,Glyma.10G089300,Glyma.10G089500,Glyma.10G136300,Glyma.10G137800,Glyma.10G157100,Glyma.10G162200,Glyma.10G177200,Glyma.10G182900,Glyma.10G192300,Glyma.10G215300,Glyma.10G219400,Glyma.10G249000,Glyma.10G263000,Glyma.10G279300,Glyma.10G290700,Glyma.10G293500,Glyma.10G293900,Glyma.10G294800,Glyma.11G020001,Glyma.11G030700,Glyma.11G060800,Glyma.11G061300,Glyma.11G077600,Glyma.11G080500,Glyma.11G097200,Glyma.11G100300,Glyma.11G100800,Glyma.11G120800,Glyma.11G124800,Glyma.11G135900,Glyma.11G137700,Glyma.11G140600,Glyma.11G169300,Glyma.11G175800,Glyma.11G181100,Glyma.11G204300,Glyma.11G222100,Glyma.11G245400,Glyma.11G246700,Glyma.12G001000,Glyma.12G009600,Glyma.12G010600,Glyma.12G026400,Glyma.12G026900,Glyma.12G045850,Glyma.12G059600,Glyma.12G061200,Glyma.12G064100,Glyma.12G082100,Glyma.12G087100,Glyma.12G092000,Glyma.12G106600,Glyma.12G148600,Glyma.12G199400,Glyma.12G200200,Glyma.12G202500,Glyma.12G215100,Glyma.12G216300,Glyma.12G216400,Glyma.12G219300,Glyma.12G232000,Glyma.13G007200,Glyma.13G028200,Glyma.13G068600,Glyma.13G078400,Glyma.13G127200,Glyma.13G129400,Glyma.13G129500,Glyma.13G135400,Glyma.13G148400,Glyma.13G164900,Glyma.13G169000,Glyma.13G204800,Glyma.13G252700,Glyma.13G282000,Glyma.13G286500,Glyma.13G299200,Glyma.13G302100,Glyma.13G302900,Glyma.13G356100,Glyma.13G357300,Glyma.13G366300,Glyma.13G370200,Glyma.14G003400,Glyma.14G004500,Glyma.14G008000,Glyma.14G031800,Glyma.14G060500,Glyma.14G078600,Glyma.14G118100,Glyma.14G150600,Glyma.14G177100,Glyma.14G196200,Glyma.14G218200,Glyma.15G003200,Glyma.15G016300,Glyma.15G018000,Glyma.15G047000,Glyma.15G047700,Glyma.15G052400,Glyma.15G107900,Glyma.15G112900,Glyma.15G158900,Glyma.15G179400,Glyma.15G194300,Glyma.15G203100,Glyma.15G215900,Glyma.15G253700,Glyma.15G275600,Glyma.15G275700,Glyma.16G010200,Glyma.16G016100,Glyma.16G017600,Glyma.16G026200,Glyma.16G029300,Glyma.16G041400,Glyma.16G041700,Glyma.16G094300,Glyma.16G127300,Glyma.16G143600,Glyma.16G145800,Glyma.16G147700,Glyma.16G153000,Glyma.16G163800,Glyma.16G165200,Glyma.16G165500,Glyma.16G165800,Glyma.16G177800,Glyma.16G198400,Glyma.16G205200,Glyma.16G218200,Glyma.16G218300,Glyma.17G084300,Glyma.17G101700,Glyma.17G113300,Glyma.17G130100,Glyma.17G133200,Glyma.17G147900,Glyma.17G228600,Glyma.17G246500,Glyma.17G257400,Glyma.17G262400,Glyma.18G028400,Glyma.18G035300,Glyma.18G049600,Glyma.18G066000,Glyma.18G102100,Glyma.18G114900,Glyma.18G115500,Glyma.18G158700,Glyma.18G241700,Glyma.18G246700,Glyma.19G007800,Glyma.19G009200,Glyma.19G064800,Glyma.19G110700,Glyma.19G110900,Glyma.19G145800,Glyma.19G155450,Glyma.19G155500,Glyma.19G161400,Glyma.19G209800,Glyma.19G228100,Glyma.19G244900,Glyma.19G251000,Glyma.19G260600,Glyma.20G008600,Glyma.20G085900,Glyma.20G098500,Glyma.20G127500,Glyma.20G129600,Glyma.20G144700,Glyma.20G161700,Glyma.20G169500,Glyma.20G172300,Glyma.20G176400,Glyma.20G207100,Glyma.20G212900,Glyma.20G224600,Glyma.20G231600,Glyma.20G239700,Glyma.20G243500,Glyma.20G244500
GO:0055035	plastid thylakoid membrane	cellular_component	366/12781	621/34701	1.60017190372031	1.5571388742625e-29	1.17200652602824e-26	366	Glyma.01G024600,Glyma.01G050900,Glyma.01G087900,Glyma.01G115900,Glyma.01G148800,Glyma.01G161400,Glyma.01G180800,Glyma.01G214300,Glyma.01G223500,Glyma.02G007700,Glyma.02G026400,Glyma.02G047600,Glyma.02G061100,Glyma.02G064700,Glyma.02G066600,Glyma.02G079400,Glyma.02G080800,Glyma.02G100000,Glyma.02G141700,Glyma.02G152400,Glyma.02G168000,Glyma.02G225300,Glyma.02G256000,Glyma.02G282500,Glyma.02G301700,Glyma.02G305400,Glyma.02G309500,Glyma.03G015000,Glyma.03G027500,Glyma.03G060300,Glyma.03G110100,Glyma.03G114600,Glyma.03G142800,Glyma.03G159100,Glyma.03G212900,Glyma.03G230300,Glyma.03G253500,Glyma.03G261500,Glyma.03G262300,Glyma.04G014500,Glyma.04G020300,Glyma.04G035000,Glyma.04G035900,Glyma.04G036000,Glyma.04G055400,Glyma.04G056000,Glyma.04G066000,Glyma.04G072300,Glyma.04G112800,Glyma.04G132400,Glyma.04G142800,Glyma.04G158100,Glyma.04G167400,Glyma.04G167900,Glyma.04G215800,Glyma.04G231800,Glyma.04G232400,Glyma.04G245200,Glyma.04G249400,Glyma.04G249700,Glyma.05G007200,Glyma.05G016000,Glyma.05G022900,Glyma.05G025300,Glyma.05G048000,Glyma.05G051300,Glyma.05G066100,Glyma.05G119000,Glyma.05G128000,Glyma.05G129900,Glyma.05G132000,Glyma.05G139800,Glyma.05G140900,Glyma.05G142300,Glyma.05G166800,Glyma.05G172300,Glyma.05G200500,Glyma.05G218800,Glyma.05G245200,Glyma.06G014500,Glyma.06G020400,Glyma.06G035900,Glyma.06G036100,Glyma.06G039700,Glyma.06G049700,Glyma.06G052000,Glyma.06G056200,Glyma.06G056300,Glyma.06G067400,Glyma.06G073600,Glyma.06G113200,Glyma.06G114400,Glyma.06G116300,Glyma.06G118000,Glyma.06G126000,Glyma.06G132600,Glyma.06G133300,Glyma.06G150300,Glyma.06G153400,Glyma.06G175400,Glyma.06G194900,Glyma.06G195200,Glyma.06G223700,Glyma.06G224200,Glyma.06G249300,Glyma.06G254100,Glyma.06G299100,Glyma.06G309000,Glyma.06G321900,Glyma.07G019400,Glyma.07G019700,Glyma.07G022602,Glyma.07G022700,Glyma.07G023000,Glyma.07G041700,Glyma.07G047600,Glyma.07G049000,Glyma.07G057200,Glyma.07G060700,Glyma.07G075100,Glyma.07G075900,Glyma.07G085700,Glyma.07G112000,Glyma.07G114900,Glyma.07G135300,Glyma.07G163600,Glyma.07G166400,Glyma.07G184800,Glyma.08G007900,Glyma.08G024900,Glyma.08G052800,Glyma.08G064600,Glyma.08G074000,Glyma.08G082900,Glyma.08G084600,Glyma.08G086600,Glyma.08G096200,Glyma.08G098100,Glyma.08G124900,Glyma.08G134400,Glyma.08G139100,Glyma.08G141300,Glyma.08G151700,Glyma.08G173700,Glyma.08G180000,Glyma.08G185800,Glyma.08G203300,Glyma.08G204600,Glyma.08G204800,Glyma.08G213401,Glyma.08G218800,Glyma.08G219100,Glyma.08G219200,Glyma.08G238600,Glyma.08G267700,Glyma.08G304000,Glyma.08G304200,Glyma.08G312800,Glyma.08G317100,Glyma.09G071400,Glyma.09G087700,Glyma.09G096800,Glyma.09G103500,Glyma.09G140300,Glyma.09G154700,Glyma.09G168600,Glyma.09G191200,Glyma.09G202500,Glyma.09G205500,Glyma.09G212600,Glyma.09G226000,Glyma.09G227200,Glyma.09G232600,Glyma.09G246300,Glyma.09G250800,Glyma.10G000900,Glyma.10G021800,Glyma.10G026400,Glyma.10G032200,Glyma.10G040600,Glyma.10G042000,Glyma.10G042100,Glyma.10G063800,Glyma.10G089300,Glyma.10G089500,Glyma.10G136300,Glyma.10G137800,Glyma.10G157100,Glyma.10G162200,Glyma.10G177200,Glyma.10G182900,Glyma.10G192300,Glyma.10G215300,Glyma.10G219400,Glyma.10G249000,Glyma.10G263000,Glyma.10G279300,Glyma.10G290700,Glyma.10G293500,Glyma.10G293900,Glyma.10G294800,Glyma.11G020001,Glyma.11G030700,Glyma.11G060800,Glyma.11G061300,Glyma.11G077600,Glyma.11G080500,Glyma.11G097200,Glyma.11G100300,Glyma.11G100800,Glyma.11G120800,Glyma.11G124800,Glyma.11G135900,Glyma.11G137700,Glyma.11G140600,Glyma.11G169300,Glyma.11G175800,Glyma.11G181100,Glyma.11G204300,Glyma.11G222100,Glyma.11G245400,Glyma.11G246700,Glyma.12G001000,Glyma.12G009600,Glyma.12G010600,Glyma.12G026400,Glyma.12G026900,Glyma.12G045850,Glyma.12G059600,Glyma.12G061200,Glyma.12G064100,Glyma.12G082100,Glyma.12G087100,Glyma.12G092000,Glyma.12G106600,Glyma.12G148600,Glyma.12G199400,Glyma.12G200200,Glyma.12G202500,Glyma.12G215100,Glyma.12G216300,Glyma.12G216400,Glyma.12G219300,Glyma.12G232000,Glyma.13G007200,Glyma.13G028200,Glyma.13G068600,Glyma.13G078400,Glyma.13G127200,Glyma.13G129400,Glyma.13G129500,Glyma.13G135400,Glyma.13G148400,Glyma.13G164900,Glyma.13G169000,Glyma.13G204800,Glyma.13G252700,Glyma.13G282000,Glyma.13G286500,Glyma.13G299200,Glyma.13G302100,Glyma.13G302900,Glyma.13G356100,Glyma.13G357300,Glyma.13G366300,Glyma.13G370200,Glyma.14G003400,Glyma.14G004500,Glyma.14G008000,Glyma.14G031800,Glyma.14G060500,Glyma.14G078600,Glyma.14G118100,Glyma.14G150600,Glyma.14G177100,Glyma.14G196200,Glyma.14G218200,Glyma.15G003200,Glyma.15G016300,Glyma.15G018000,Glyma.15G047000,Glyma.15G047700,Glyma.15G052400,Glyma.15G107900,Glyma.15G112900,Glyma.15G158900,Glyma.15G179400,Glyma.15G194300,Glyma.15G203100,Glyma.15G215900,Glyma.15G253700,Glyma.15G275600,Glyma.15G275700,Glyma.16G010200,Glyma.16G016100,Glyma.16G017600,Glyma.16G026200,Glyma.16G029300,Glyma.16G041400,Glyma.16G041700,Glyma.16G094300,Glyma.16G127300,Glyma.16G143600,Glyma.16G145800,Glyma.16G147700,Glyma.16G153000,Glyma.16G163800,Glyma.16G165200,Glyma.16G165500,Glyma.16G165800,Glyma.16G177800,Glyma.16G198400,Glyma.16G205200,Glyma.16G218200,Glyma.16G218300,Glyma.17G084300,Glyma.17G101700,Glyma.17G113300,Glyma.17G130100,Glyma.17G133200,Glyma.17G147900,Glyma.17G228600,Glyma.17G246500,Glyma.17G257400,Glyma.17G262400,Glyma.18G028400,Glyma.18G035300,Glyma.18G049600,Glyma.18G066000,Glyma.18G102100,Glyma.18G114900,Glyma.18G115500,Glyma.18G158700,Glyma.18G241700,Glyma.18G246700,Glyma.19G007800,Glyma.19G009200,Glyma.19G064800,Glyma.19G110700,Glyma.19G110900,Glyma.19G145800,Glyma.19G155450,Glyma.19G155500,Glyma.19G161400,Glyma.19G209800,Glyma.19G228100,Glyma.19G244900,Glyma.19G251000,Glyma.19G260600,Glyma.20G008600,Glyma.20G085900,Glyma.20G098500,Glyma.20G127500,Glyma.20G129600,Glyma.20G144700,Glyma.20G161700,Glyma.20G169500,Glyma.20G172300,Glyma.20G176400,Glyma.20G207100,Glyma.20G212900,Glyma.20G224600,Glyma.20G231600,Glyma.20G239700,Glyma.20G243500,Glyma.20G244500	Glyma.01G024600,Glyma.01G050900,Glyma.01G087900,Glyma.01G115900,Glyma.01G148800,Glyma.01G161400,Glyma.01G180800,Glyma.01G214300,Glyma.01G223500,Glyma.02G007700,Glyma.02G026400,Glyma.02G047600,Glyma.02G061100,Glyma.02G064700,Glyma.02G066600,Glyma.02G079400,Glyma.02G080800,Glyma.02G100000,Glyma.02G141700,Glyma.02G152400,Glyma.02G168000,Glyma.02G225300,Glyma.02G256000,Glyma.02G282500,Glyma.02G301700,Glyma.02G305400,Glyma.02G309500,Glyma.03G015000,Glyma.03G027500,Glyma.03G060300,Glyma.03G110100,Glyma.03G114600,Glyma.03G142800,Glyma.03G159100,Glyma.03G212900,Glyma.03G230300,Glyma.03G253500,Glyma.03G261500,Glyma.03G262300,Glyma.04G014500,Glyma.04G020300,Glyma.04G035000,Glyma.04G035900,Glyma.04G036000,Glyma.04G055400,Glyma.04G056000,Glyma.04G066000,Glyma.04G072300,Glyma.04G112800,Glyma.04G132400,Glyma.04G142800,Glyma.04G158100,Glyma.04G167400,Glyma.04G167900,Glyma.04G215800,Glyma.04G231800,Glyma.04G232400,Glyma.04G245200,Glyma.04G249400,Glyma.04G249700,Glyma.05G007200,Glyma.05G016000,Glyma.05G022900,Glyma.05G025300,Glyma.05G048000,Glyma.05G051300,Glyma.05G066100,Glyma.05G119000,Glyma.05G128000,Glyma.05G129900,Glyma.05G132000,Glyma.05G139800,Glyma.05G140900,Glyma.05G142300,Glyma.05G166800,Glyma.05G172300,Glyma.05G200500,Glyma.05G218800,Glyma.05G245200,Glyma.06G014500,Glyma.06G020400,Glyma.06G035900,Glyma.06G036100,Glyma.06G039700,Glyma.06G049700,Glyma.06G052000,Glyma.06G056200,Glyma.06G056300,Glyma.06G067400,Glyma.06G073600,Glyma.06G113200,Glyma.06G114400,Glyma.06G116300,Glyma.06G118000,Glyma.06G126000,Glyma.06G132600,Glyma.06G133300,Glyma.06G150300,Glyma.06G153400,Glyma.06G175400,Glyma.06G194900,Glyma.06G195200,Glyma.06G223700,Glyma.06G224200,Glyma.06G249300,Glyma.06G254100,Glyma.06G299100,Glyma.06G309000,Glyma.06G321900,Glyma.07G019400,Glyma.07G019700,Glyma.07G022602,Glyma.07G022700,Glyma.07G023000,Glyma.07G041700,Glyma.07G047600,Glyma.07G049000,Glyma.07G057200,Glyma.07G060700,Glyma.07G075100,Glyma.07G075900,Glyma.07G085700,Glyma.07G112000,Glyma.07G114900,Glyma.07G135300,Glyma.07G163600,Glyma.07G166400,Glyma.07G184800,Glyma.08G007900,Glyma.08G024900,Glyma.08G052800,Glyma.08G064600,Glyma.08G074000,Glyma.08G082900,Glyma.08G084600,Glyma.08G086600,Glyma.08G096200,Glyma.08G098100,Glyma.08G124900,Glyma.08G134400,Glyma.08G139100,Glyma.08G141300,Glyma.08G151700,Glyma.08G173700,Glyma.08G180000,Glyma.08G185800,Glyma.08G203300,Glyma.08G204600,Glyma.08G204800,Glyma.08G213401,Glyma.08G218800,Glyma.08G219100,Glyma.08G219200,Glyma.08G238600,Glyma.08G267700,Glyma.08G304000,Glyma.08G304200,Glyma.08G312800,Glyma.08G317100,Glyma.09G071400,Glyma.09G087700,Glyma.09G096800,Glyma.09G103500,Glyma.09G140300,Glyma.09G154700,Glyma.09G168600,Glyma.09G191200,Glyma.09G202500,Glyma.09G205500,Glyma.09G212600,Glyma.09G226000,Glyma.09G227200,Glyma.09G232600,Glyma.09G246300,Glyma.09G250800,Glyma.10G000900,Glyma.10G021800,Glyma.10G026400,Glyma.10G032200,Glyma.10G040600,Glyma.10G042000,Glyma.10G042100,Glyma.10G063800,Glyma.10G089300,Glyma.10G089500,Glyma.10G136300,Glyma.10G137800,Glyma.10G157100,Glyma.10G162200,Glyma.10G177200,Glyma.10G182900,Glyma.10G192300,Glyma.10G215300,Glyma.10G219400,Glyma.10G249000,Glyma.10G263000,Glyma.10G279300,Glyma.10G290700,Glyma.10G293500,Glyma.10G293900,Glyma.10G294800,Glyma.11G020001,Glyma.11G030700,Glyma.11G060800,Glyma.11G061300,Glyma.11G077600,Glyma.11G080500,Glyma.11G097200,Glyma.11G100300,Glyma.11G100800,Glyma.11G120800,Glyma.11G124800,Glyma.11G135900,Glyma.11G137700,Glyma.11G140600,Glyma.11G169300,Glyma.11G175800,Glyma.11G181100,Glyma.11G204300,Glyma.11G222100,Glyma.11G245400,Glyma.11G246700,Glyma.12G001000,Glyma.12G009600,Glyma.12G010600,Glyma.12G026400,Glyma.12G026900,Glyma.12G045850,Glyma.12G059600,Glyma.12G061200,Glyma.12G064100,Glyma.12G082100,Glyma.12G087100,Glyma.12G092000,Glyma.12G106600,Glyma.12G148600,Glyma.12G199400,Glyma.12G200200,Glyma.12G202500,Glyma.12G215100,Glyma.12G216300,Glyma.12G216400,Glyma.12G219300,Glyma.12G232000,Glyma.13G007200,Glyma.13G028200,Glyma.13G068600,Glyma.13G078400,Glyma.13G127200,Glyma.13G129400,Glyma.13G129500,Glyma.13G135400,Glyma.13G148400,Glyma.13G164900,Glyma.13G169000,Glyma.13G204800,Glyma.13G252700,Glyma.13G282000,Glyma.13G286500,Glyma.13G299200,Glyma.13G302100,Glyma.13G302900,Glyma.13G356100,Glyma.13G357300,Glyma.13G366300,Glyma.13G370200,Glyma.14G003400,Glyma.14G004500,Glyma.14G008000,Glyma.14G031800,Glyma.14G060500,Glyma.14G078600,Glyma.14G118100,Glyma.14G150600,Glyma.14G177100,Glyma.14G196200,Glyma.14G218200,Glyma.15G003200,Glyma.15G016300,Glyma.15G018000,Glyma.15G047000,Glyma.15G047700,Glyma.15G052400,Glyma.15G107900,Glyma.15G112900,Glyma.15G158900,Glyma.15G179400,Glyma.15G194300,Glyma.15G203100,Glyma.15G215900,Glyma.15G253700,Glyma.15G275600,Glyma.15G275700,Glyma.16G010200,Glyma.16G016100,Glyma.16G017600,Glyma.16G026200,Glyma.16G029300,Glyma.16G041400,Glyma.16G041700,Glyma.16G094300,Glyma.16G127300,Glyma.16G143600,Glyma.16G145800,Glyma.16G147700,Glyma.16G153000,Glyma.16G163800,Glyma.16G165200,Glyma.16G165500,Glyma.16G165800,Glyma.16G177800,Glyma.16G198400,Glyma.16G205200,Glyma.16G218200,Glyma.16G218300,Glyma.17G084300,Glyma.17G101700,Glyma.17G113300,Glyma.17G130100,Glyma.17G133200,Glyma.17G147900,Glyma.17G228600,Glyma.17G246500,Glyma.17G257400,Glyma.17G262400,Glyma.18G028400,Glyma.18G035300,Glyma.18G049600,Glyma.18G066000,Glyma.18G102100,Glyma.18G114900,Glyma.18G115500,Glyma.18G158700,Glyma.18G241700,Glyma.18G246700,Glyma.19G007800,Glyma.19G009200,Glyma.19G064800,Glyma.19G110700,Glyma.19G110900,Glyma.19G145800,Glyma.19G155450,Glyma.19G155500,Glyma.19G161400,Glyma.19G209800,Glyma.19G228100,Glyma.19G244900,Glyma.19G251000,Glyma.19G260600,Glyma.20G008600,Glyma.20G085900,Glyma.20G098500,Glyma.20G127500,Glyma.20G129600,Glyma.20G144700,Glyma.20G161700,Glyma.20G169500,Glyma.20G172300,Glyma.20G176400,Glyma.20G207100,Glyma.20G212900,Glyma.20G224600,Glyma.20G231600,Glyma.20G239700,Glyma.20G243500,Glyma.20G244500
[truncated: 23,201,108 more chars]
