# Supplementary material for: Digital gene expression profiling of the transcriptional response to Sclerotinia sclerotiorum and its antagonistic bacterium Bacillus amyloliquefaciens in soybean
Source: Front Microbiol. 2022 Nov 2;13:1025771. doi: 10.3389/fmicb.2022.1025771 (PMC9666723; doi:10.3389/fmicb.2022.1025771)
Supplement: Supplementary file 2 [file Data_Sheet_2.ZIP › ╕╜╝■9-21/Table S14 GO enrichment of differentially expressed genes in Gm-Ba-Ss vs Gm-Ss.xls]

TermID	Description	Category	GeneRatio	BgRatio	Enrich_factor	P_value	P_adjust	GeneCount	GeneIDs	GeneNames
GO:0009832	plant-type cell wall biogenesis	biological_process	131/7379	300/34701	2.05349911912183	0	0	131	Glyma.01G112600,Glyma.01G189000,Glyma.01G189200,Glyma.02G085500,Glyma.02G105400,Glyma.02G205800,Glyma.02G262100,Glyma.03G019700,Glyma.03G077900,Glyma.03G133200,Glyma.03G178300,Glyma.03G179900,Glyma.03G180000,Glyma.03G189800,Glyma.04G027800,Glyma.04G038500,Glyma.04G063800,Glyma.04G142700,Glyma.04G153700,Glyma.04G160000,Glyma.04G160100,Glyma.04G202200,Glyma.04G214400,Glyma.05G085700,Glyma.05G127700…	Glyma.01G112600,Glyma.01G189000,Glyma.01G189200,Glyma.02G085500,Glyma.02G105400,Glyma.02G205800,Glyma.02G262100,Glyma.03G019700,Glyma.03G077900,Glyma.03G133200,Glyma.03G178300,Glyma.03G179900,Glyma.03G180000,Glyma.03G189800,Glyma.04G027800,Glyma.04G038500,Glyma.04G063800,Glyma.04G142700,Glyma.04G153700,Glyma.04G160000,Glyma.04G160100,Glyma.04G202200,Glyma.04G214400,Glyma.05G085700,Glyma.05G127700…
GO:0010200	response to chitin	biological_process	129/7379	311/34701	1.95062506835902	0	0	129	Glyma.01G018400,Glyma.01G128100,Glyma.01G131800,Glyma.01G179000,Glyma.01G206600,Glyma.01G217400,Glyma.01G224800,Glyma.01G225000,Glyma.01G232000,Glyma.02G132500,Glyma.02G161100,Glyma.02G195900,Glyma.02G264900,Glyma.02G296600,Glyma.03G111700,Glyma.03G162600,Glyma.03G173100,Glyma.03G173200,Glyma.03G173300,Glyma.03G191100,Glyma.03G191700,Glyma.03G224700,Glyma.03G239900,Glyma.03G256700,Glyma.04G036300…	Glyma.01G018400,Glyma.01G128100,Glyma.01G131800,Glyma.01G179000,Glyma.01G206600,Glyma.01G217400,Glyma.01G224800,Glyma.01G225000,Glyma.01G232000,Glyma.02G132500,Glyma.02G161100,Glyma.02G195900,Glyma.02G264900,Glyma.02G296600,Glyma.03G111700,Glyma.03G162600,Glyma.03G173100,Glyma.03G173200,Glyma.03G173300,Glyma.03G191100,Glyma.03G191700,Glyma.03G224700,Glyma.03G239900,Glyma.03G256700,Glyma.04G036300…
GO:0031225	anchored component of membrane	cellular_component	163/7379	459/34701	1.67001125787985	0	0	163	Glyma.01G208800,Glyma.01G239900,Glyma.02G027800,Glyma.02G028051,Glyma.02G028100,Glyma.02G028200,Glyma.02G028600,Glyma.02G028700,Glyma.02G045000,Glyma.02G102800,Glyma.02G197600,Glyma.02G197800,Glyma.02G244700,Glyma.02G269000,Glyma.02G296400,Glyma.03G088900,Glyma.03G132900,Glyma.03G179900,Glyma.03G180000,Glyma.03G201000,Glyma.03G201200,Glyma.03G201302,Glyma.03G201500,Glyma.03G201550,Glyma.03G201600…	Glyma.01G208800,Glyma.01G239900,Glyma.02G027800,Glyma.02G028051,Glyma.02G028100,Glyma.02G028200,Glyma.02G028600,Glyma.02G028700,Glyma.02G045000,Glyma.02G102800,Glyma.02G197600,Glyma.02G197800,Glyma.02G244700,Glyma.02G269000,Glyma.02G296400,Glyma.03G088900,Glyma.03G132900,Glyma.03G179900,Glyma.03G180000,Glyma.03G201000,Glyma.03G201200,Glyma.03G201302,Glyma.03G201500,Glyma.03G201550,Glyma.03G201600…
GO:0042546	cell wall biogenesis	biological_process	186/7379	460/34701	1.90151428554594	0	0	186	Glyma.01G112600,Glyma.01G178700,Glyma.01G189000,Glyma.01G189200,Glyma.02G068900,Glyma.02G085500,Glyma.02G105400,Glyma.02G205800,Glyma.02G262100,Glyma.03G019700,Glyma.03G049800,Glyma.03G056100,Glyma.03G056200,Glyma.03G077900,Glyma.03G133200,Glyma.03G178300,Glyma.03G179900,Glyma.03G180000,Glyma.03G184500,Glyma.03G189800,Glyma.03G217500,Glyma.04G027800,Glyma.04G034600,Glyma.04G038500,Glyma.04G063800…	Glyma.01G112600,Glyma.01G178700,Glyma.01G189000,Glyma.01G189200,Glyma.02G068900,Glyma.02G085500,Glyma.02G105400,Glyma.02G205800,Glyma.02G262100,Glyma.03G019700,Glyma.03G049800,Glyma.03G056100,Glyma.03G056200,Glyma.03G077900,Glyma.03G133200,Glyma.03G178300,Glyma.03G179900,Glyma.03G180000,Glyma.03G184500,Glyma.03G189800,Glyma.03G217500,Glyma.04G027800,Glyma.04G034600,Glyma.04G038500,Glyma.04G063800…
GO:0071669	plant-type cell wall organization or biogenesis	biological_process	186/7379	497/34701	1.75995285986143	0	0	186	Glyma.01G050100,Glyma.01G057100,Glyma.01G077000,Glyma.01G112600,Glyma.01G163100,Glyma.01G189000,Glyma.01G189200,Glyma.01G232500,Glyma.02G085500,Glyma.02G105400,Glyma.02G109100,Glyma.02G171200,Glyma.02G205800,Glyma.02G262100,Glyma.03G019700,Glyma.03G056100,Glyma.03G056200,Glyma.03G077900,Glyma.03G133200,Glyma.03G145900,Glyma.03G178300,Glyma.03G179900,Glyma.03G180000,Glyma.03G189800,Glyma.03G217500…	Glyma.01G050100,Glyma.01G057100,Glyma.01G077000,Glyma.01G112600,Glyma.01G163100,Glyma.01G189000,Glyma.01G189200,Glyma.01G232500,Glyma.02G085500,Glyma.02G105400,Glyma.02G109100,Glyma.02G171200,Glyma.02G205800,Glyma.02G262100,Glyma.03G019700,Glyma.03G056100,Glyma.03G056200,Glyma.03G077900,Glyma.03G133200,Glyma.03G145900,Glyma.03G178300,Glyma.03G179900,Glyma.03G180000,Glyma.03G189800,Glyma.03G217500…
GO:0009834	plant-type secondary cell wall biogenesis	biological_process	93/7379	150/34701	2.91565523783711	3.78217848824785e-27	4.73465710420493e-24	93	Glyma.01G112600,Glyma.01G189000,Glyma.01G189200,Glyma.02G105400,Glyma.02G205800,Glyma.02G262100,Glyma.03G077900,Glyma.03G178300,Glyma.03G179900,Glyma.03G180000,Glyma.03G189800,Glyma.04G027800,Glyma.04G038500,Glyma.04G063800,Glyma.04G142700,Glyma.04G153700,Glyma.04G160000,Glyma.04G202200,Glyma.04G214400,Glyma.05G085700,Glyma.05G127700,Glyma.05G159966,Glyma.05G161900,Glyma.05G162000,Glyma.05G190200…	Glyma.01G112600,Glyma.01G189000,Glyma.01G189200,Glyma.02G105400,Glyma.02G205800,Glyma.02G262100,Glyma.03G077900,Glyma.03G178300,Glyma.03G179900,Glyma.03G180000,Glyma.03G189800,Glyma.04G027800,Glyma.04G038500,Glyma.04G063800,Glyma.04G142700,Glyma.04G153700,Glyma.04G160000,Glyma.04G202200,Glyma.04G214400,Glyma.05G085700,Glyma.05G127700,Glyma.05G159966,Glyma.05G161900,Glyma.05G162000,Glyma.05G190200…
GO:0071944	cell periphery	cellular_component	1821/7379	7056/34701	1.21365668845123	2.61632937537115e-11	2.80732141977324e-08	1821	Glyma.01G010100,Glyma.01G010700,Glyma.01G011600,Glyma.01G019500,Glyma.01G022700,Glyma.01G028700,Glyma.01G030900,Glyma.01G031800,Glyma.01G033800,Glyma.01G034100,Glyma.01G037800,Glyma.01G040700,Glyma.01G041200,Glyma.01G042100,Glyma.01G044100,Glyma.01G050100,Glyma.01G063800,Glyma.01G077000,Glyma.01G077100,Glyma.01G080600,Glyma.01G081300,Glyma.01G081600,Glyma.01G084800,Glyma.01G091800,Glyma.01G104800…	Glyma.01G010100,Glyma.01G010700,Glyma.01G011600,Glyma.01G019500,Glyma.01G022700,Glyma.01G028700,Glyma.01G030900,Glyma.01G031800,Glyma.01G033800,Glyma.01G034100,Glyma.01G037800,Glyma.01G040700,Glyma.01G041200,Glyma.01G042100,Glyma.01G044100,Glyma.01G050100,Glyma.01G063800,Glyma.01G077000,Glyma.01G077100,Glyma.01G080600,Glyma.01G081300,Glyma.01G081600,Glyma.01G084800,Glyma.01G091800,Glyma.01G104800…
GO:0004672	protein kinase activity	molecular_function	674/7379	2505/34701	1.2653091431989	3.10673708980858e-11	2.91683778519403e-08	674	Glyma.01G004800,Glyma.01G020100,Glyma.01G028700,Glyma.01G034100,Glyma.01G044100,Glyma.01G109200,Glyma.01G117900,Glyma.01G125200,Glyma.01G125800,Glyma.01G131500,Glyma.01G132000,Glyma.01G133300,Glyma.01G150700,Glyma.01G164800,Glyma.01G168100,Glyma.01G179000,Glyma.01G184300,Glyma.01G187300,Glyma.01G197600,Glyma.01G197800,Glyma.01G203500,Glyma.01G206400,Glyma.01G217100,Glyma.01G222000,Glyma.01G224000…	Glyma.01G004800,Glyma.01G020100,Glyma.01G028700,Glyma.01G034100,Glyma.01G044100,Glyma.01G109200,Glyma.01G117900,Glyma.01G125200,Glyma.01G125800,Glyma.01G131500,Glyma.01G132000,Glyma.01G133300,Glyma.01G150700,Glyma.01G164800,Glyma.01G168100,Glyma.01G179000,Glyma.01G184300,Glyma.01G187300,Glyma.01G197600,Glyma.01G197800,Glyma.01G203500,Glyma.01G206400,Glyma.01G217100,Glyma.01G222000,Glyma.01G224000…
GO:0006952	defense response	biological_process	752/7379	2703/34701	1.30832691206515	3.81453757469785e-11	3.18344352483951e-08	752	Glyma.01G010700,Glyma.01G015000,Glyma.01G015200,Glyma.01G028700,Glyma.01G034100,Glyma.01G036000,Glyma.01G039000,Glyma.01G044100,Glyma.01G053100,Glyma.01G063700,Glyma.01G084600,Glyma.01G086900,Glyma.01G104800,Glyma.01G112300,Glyma.01G128100,Glyma.01G140200,Glyma.01G165600,Glyma.01G171000,Glyma.01G179000,Glyma.01G183300,Glyma.01G183400,Glyma.01G203500,Glyma.01G206400,Glyma.01G206600,Glyma.01G217700…	Glyma.01G010700,Glyma.01G015000,Glyma.01G015200,Glyma.01G028700,Glyma.01G034100,Glyma.01G036000,Glyma.01G039000,Glyma.01G044100,Glyma.01G053100,Glyma.01G063700,Glyma.01G084600,Glyma.01G086900,Glyma.01G104800,Glyma.01G112300,Glyma.01G128100,Glyma.01G140200,Glyma.01G165600,Glyma.01G171000,Glyma.01G179000,Glyma.01G183300,Glyma.01G183400,Glyma.01G203500,Glyma.01G206400,Glyma.01G206600,Glyma.01G217700…
GO:0009607	response to biotic stimulus	biological_process	625/7379	2295/34701	1.28068347996921	6.5046301678251e-11	3.68454751672094e-08	625	Glyma.01G008100,Glyma.01G010700,Glyma.01G015000,Glyma.01G015200,Glyma.01G036000,Glyma.01G039000,Glyma.01G042100,Glyma.01G053100,Glyma.01G063700,Glyma.01G084600,Glyma.01G086900,Glyma.01G104800,Glyma.01G112300,Glyma.01G128100,Glyma.01G140200,Glyma.01G165600,Glyma.01G179000,Glyma.01G217700,Glyma.01G224800,Glyma.01G230100,Glyma.01G235200,Glyma.01G245100,Glyma.02G002500,Glyma.02G008500,Glyma.02G016100…	Glyma.01G008100,Glyma.01G010700,Glyma.01G015000,Glyma.01G015200,Glyma.01G036000,Glyma.01G039000,Glyma.01G042100,Glyma.01G053100,Glyma.01G063700,Glyma.01G084600,Glyma.01G086900,Glyma.01G104800,Glyma.01G112300,Glyma.01G128100,Glyma.01G140200,Glyma.01G165600,Glyma.01G179000,Glyma.01G217700,Glyma.01G224800,Glyma.01G230100,Glyma.01G235200,Glyma.01G245100,Glyma.02G002500,Glyma.02G008500,Glyma.02G016100…
GO:0004888	transmembrane signaling receptor activity	molecular_function	174/7379	521/34701	1.57056532531625	6.7569616568619e-11	3.68454751672094e-08	174	Glyma.01G028700,Glyma.01G034100,Glyma.01G044100,Glyma.01G164800,Glyma.01G179000,Glyma.01G187300,Glyma.01G203500,Glyma.02G008500,Glyma.02G019500,Glyma.02G032200,Glyma.02G036500,Glyma.02G076100,Glyma.02G087000,Glyma.02G229500,Glyma.02G242700,Glyma.02G247600,Glyma.02G263900,Glyma.02G286000,Glyma.02G311200,Glyma.03G137300,Glyma.03G167800,Glyma.03G169200,Glyma.03G228800,Glyma.03G241600,Glyma.03G262500…	Glyma.01G028700,Glyma.01G034100,Glyma.01G044100,Glyma.01G164800,Glyma.01G179000,Glyma.01G187300,Glyma.01G203500,Glyma.02G008500,Glyma.02G019500,Glyma.02G032200,Glyma.02G036500,Glyma.02G076100,Glyma.02G087000,Glyma.02G229500,Glyma.02G242700,Glyma.02G247600,Glyma.02G263900,Glyma.02G286000,Glyma.02G311200,Glyma.03G137300,Glyma.03G167800,Glyma.03G169200,Glyma.03G228800,Glyma.03G241600,Glyma.03G262500…
GO:0043207	response to external biotic stimulus	biological_process	603/7379	2207/34701	1.28487079849728	6.79669653891324e-11	3.68454751672094e-08	603	Glyma.01G008100,Glyma.01G010700,Glyma.01G015000,Glyma.01G015200,Glyma.01G036000,Glyma.01G039000,Glyma.01G042100,Glyma.01G053100,Glyma.01G063700,Glyma.01G084600,Glyma.01G086900,Glyma.01G104800,Glyma.01G112300,Glyma.01G128100,Glyma.01G140200,Glyma.01G165600,Glyma.01G179000,Glyma.01G217700,Glyma.01G224800,Glyma.01G230100,Glyma.01G235200,Glyma.01G245100,Glyma.02G002500,Glyma.02G008500,Glyma.02G016100…	Glyma.01G008100,Glyma.01G010700,Glyma.01G015000,Glyma.01G015200,Glyma.01G036000,Glyma.01G039000,Glyma.01G042100,Glyma.01G053100,Glyma.01G063700,Glyma.01G084600,Glyma.01G086900,Glyma.01G104800,Glyma.01G112300,Glyma.01G128100,Glyma.01G140200,Glyma.01G165600,Glyma.01G179000,Glyma.01G217700,Glyma.01G224800,Glyma.01G230100,Glyma.01G235200,Glyma.01G245100,Glyma.02G002500,Glyma.02G008500,Glyma.02G016100…
GO:0051707	response to other organism	biological_process	601/7379	2199/34701	1.2852680822222	6.91314783196617e-11	3.68454751672094e-08	601	Glyma.01G008100,Glyma.01G010700,Glyma.01G015000,Glyma.01G015200,Glyma.01G036000,Glyma.01G039000,Glyma.01G042100,Glyma.01G053100,Glyma.01G063700,Glyma.01G084600,Glyma.01G086900,Glyma.01G104800,Glyma.01G112300,Glyma.01G128100,Glyma.01G140200,Glyma.01G165600,Glyma.01G179000,Glyma.01G217700,Glyma.01G224800,Glyma.01G230100,Glyma.01G235200,Glyma.01G245100,Glyma.02G002500,Glyma.02G008500,Glyma.02G016100…	Glyma.01G008100,Glyma.01G010700,Glyma.01G015000,Glyma.01G015200,Glyma.01G036000,Glyma.01G039000,Glyma.01G042100,Glyma.01G053100,Glyma.01G063700,Glyma.01G084600,Glyma.01G086900,Glyma.01G104800,Glyma.01G112300,Glyma.01G128100,Glyma.01G140200,Glyma.01G165600,Glyma.01G179000,Glyma.01G217700,Glyma.01G224800,Glyma.01G230100,Glyma.01G235200,Glyma.01G245100,Glyma.02G002500,Glyma.02G008500,Glyma.02G016100…
GO:0098542	defense response to other organism	biological_process	489/7379	1746/34701	1.31707073430731	7.30846494434445e-11	3.68454751672094e-08	489	Glyma.01G010700,Glyma.01G015000,Glyma.01G015200,Glyma.01G036000,Glyma.01G039000,Glyma.01G053100,Glyma.01G063700,Glyma.01G084600,Glyma.01G086900,Glyma.01G104800,Glyma.01G112300,Glyma.01G128100,Glyma.01G140200,Glyma.01G165600,Glyma.01G179000,Glyma.01G217700,Glyma.01G224800,Glyma.01G230100,Glyma.01G235200,Glyma.01G245100,Glyma.02G002500,Glyma.02G008500,Glyma.02G023800,Glyma.02G029900,Glyma.02G034400…	Glyma.01G010700,Glyma.01G015000,Glyma.01G015200,Glyma.01G036000,Glyma.01G039000,Glyma.01G053100,Glyma.01G063700,Glyma.01G084600,Glyma.01G086900,Glyma.01G104800,Glyma.01G112300,Glyma.01G128100,Glyma.01G140200,Glyma.01G165600,Glyma.01G179000,Glyma.01G217700,Glyma.01G224800,Glyma.01G230100,Glyma.01G235200,Glyma.01G245100,Glyma.02G002500,Glyma.02G008500,Glyma.02G023800,Glyma.02G029900,Glyma.02G034400…
GO:0005886	plasma membrane	cellular_component	1506/7379	5887/34701	1.20302711501632	7.35830285591987e-11	3.68454751672094e-08	1506	Glyma.01G010100,Glyma.01G010700,Glyma.01G011600,Glyma.01G019500,Glyma.01G022700,Glyma.01G028700,Glyma.01G031800,Glyma.01G033800,Glyma.01G034100,Glyma.01G040700,Glyma.01G041200,Glyma.01G042100,Glyma.01G044100,Glyma.01G063800,Glyma.01G077100,Glyma.01G080600,Glyma.01G081600,Glyma.01G084800,Glyma.01G091800,Glyma.01G109200,Glyma.01G111900,Glyma.01G114000,Glyma.01G117900,Glyma.01G121300,Glyma.01G125200…	Glyma.01G010100,Glyma.01G010700,Glyma.01G011600,Glyma.01G019500,Glyma.01G022700,Glyma.01G028700,Glyma.01G031800,Glyma.01G033800,Glyma.01G034100,Glyma.01G040700,Glyma.01G041200,Glyma.01G042100,Glyma.01G044100,Glyma.01G063800,Glyma.01G077100,Glyma.01G080600,Glyma.01G081600,Glyma.01G084800,Glyma.01G091800,Glyma.01G109200,Glyma.01G111900,Glyma.01G114000,Glyma.01G117900,Glyma.01G121300,Glyma.01G125200…
GO:0019748	secondary metabolic process	biological_process	192/7379	589/34701	1.53295855650562	8.01342325829069e-11	3.76180138081384e-08	192	Glyma.01G036000,Glyma.01G061100,Glyma.01G080600,Glyma.01G108200,Glyma.01G112600,Glyma.01G128100,Glyma.01G169200,Glyma.01G173600,Glyma.01G177900,Glyma.01G179600,Glyma.01G195900,Glyma.01G239400,Glyma.01G239500,Glyma.02G013000,Glyma.02G024600,Glyma.02G024800,Glyma.02G029900,Glyma.02G103500,Glyma.02G187200,Glyma.02G249300,Glyma.02G261600,Glyma.02G283900,Glyma.02G284300,Glyma.03G029900,Glyma.03G031000…	Glyma.01G036000,Glyma.01G061100,Glyma.01G080600,Glyma.01G108200,Glyma.01G112600,Glyma.01G128100,Glyma.01G169200,Glyma.01G173600,Glyma.01G177900,Glyma.01G179600,Glyma.01G195900,Glyma.01G239400,Glyma.01G239500,Glyma.02G013000,Glyma.02G024600,Glyma.02G024800,Glyma.02G029900,Glyma.02G103500,Glyma.02G187200,Glyma.02G249300,Glyma.02G261600,Glyma.02G283900,Glyma.02G284300,Glyma.03G029900,Glyma.03G031000…
GO:0006950	response to stress	biological_process	1534/7379	6167/34701	1.16975764209139	8.5779050529311e-11	3.78992028544503e-08	1534	Glyma.01G003000,Glyma.01G004700,Glyma.01G008100,Glyma.01G010700,Glyma.01G015000,Glyma.01G015200,Glyma.01G018400,Glyma.01G028700,Glyma.01G034100,Glyma.01G036000,Glyma.01G038600,Glyma.01G039000,Glyma.01G040700,Glyma.01G041200,Glyma.01G044100,Glyma.01G044200,Glyma.01G053100,Glyma.01G056800,Glyma.01G060300,Glyma.01G063700,Glyma.01G068000,Glyma.01G070200,Glyma.01G080600,Glyma.01G084600,Glyma.01G086900…	Glyma.01G003000,Glyma.01G004700,Glyma.01G008100,Glyma.01G010700,Glyma.01G015000,Glyma.01G015200,Glyma.01G018400,Glyma.01G028700,Glyma.01G034100,Glyma.01G036000,Glyma.01G038600,Glyma.01G039000,Glyma.01G040700,Glyma.01G041200,Glyma.01G044100,Glyma.01G044200,Glyma.01G053100,Glyma.01G056800,Glyma.01G060300,Glyma.01G063700,Glyma.01G068000,Glyma.01G070200,Glyma.01G080600,Glyma.01G084600,Glyma.01G086900…
GO:0010243	response to organonitrogen compound	biological_process	175/7379	528/34701	1.55865000800798	1.20435994510615e-10	5.02552641538461e-08	175	Glyma.01G018400,Glyma.01G086900,Glyma.01G128100,Glyma.01G131800,Glyma.01G178600,Glyma.01G179000,Glyma.01G206600,Glyma.01G217400,Glyma.01G224800,Glyma.01G225000,Glyma.01G232000,Glyma.02G013000,Glyma.02G024800,Glyma.02G099200,Glyma.02G132500,Glyma.02G161100,Glyma.02G195900,Glyma.02G264900,Glyma.02G291000,Glyma.02G296600,Glyma.03G111700,Glyma.03G162600,Glyma.03G173100,Glyma.03G173200,Glyma.03G173300…	Glyma.01G018400,Glyma.01G086900,Glyma.01G128100,Glyma.01G131800,Glyma.01G178600,Glyma.01G179000,Glyma.01G206600,Glyma.01G217400,Glyma.01G224800,Glyma.01G225000,Glyma.01G232000,Glyma.02G013000,Glyma.02G024800,Glyma.02G099200,Glyma.02G132500,Glyma.02G161100,Glyma.02G195900,Glyma.02G264900,Glyma.02G291000,Glyma.02G296600,Glyma.03G111700,Glyma.03G162600,Glyma.03G173100,Glyma.03G173200,Glyma.03G173300…
GO:0050896	response to stimulus	biological_process	2581/7379	10732/34701	1.13097191529366	1.79414927359289e-10	7.0925553652401e-08	2581	Glyma.01G002100,Glyma.01G003000,Glyma.01G004700,Glyma.01G008100,Glyma.01G009900,Glyma.01G010700,Glyma.01G015000,Glyma.01G015200,Glyma.01G018400,Glyma.01G024000,Glyma.01G025400,Glyma.01G026200,Glyma.01G028700,Glyma.01G034100,Glyma.01G036000,Glyma.01G038600,Glyma.01G039000,Glyma.01G040700,Glyma.01G041200,Glyma.01G041700,Glyma.01G042100,Glyma.01G044100,Glyma.01G044200,Glyma.01G044600,Glyma.01G046500…	Glyma.01G002100,Glyma.01G003000,Glyma.01G004700,Glyma.01G008100,Glyma.01G009900,Glyma.01G010700,Glyma.01G015000,Glyma.01G015200,Glyma.01G018400,Glyma.01G024000,Glyma.01G025400,Glyma.01G026200,Glyma.01G028700,Glyma.01G034100,Glyma.01G036000,Glyma.01G038600,Glyma.01G039000,Glyma.01G040700,Glyma.01G041200,Glyma.01G041700,Glyma.01G042100,Glyma.01G044100,Glyma.01G044200,Glyma.01G044600,Glyma.01G046500…
GO:1901698	response to nitrogen compound	biological_process	202/7379	633/34701	1.50069397656601	2.00995331489651e-10	7.54837967409384e-08	202	Glyma.01G018400,Glyma.01G062400,Glyma.01G086900,Glyma.01G128100,Glyma.01G131800,Glyma.01G178600,Glyma.01G179000,Glyma.01G206600,Glyma.01G217400,Glyma.01G224800,Glyma.01G225000,Glyma.01G232000,Glyma.02G013000,Glyma.02G024800,Glyma.02G099200,Glyma.02G132500,Glyma.02G161100,Glyma.02G195900,Glyma.02G250800,Glyma.02G264900,Glyma.02G291000,Glyma.02G296600,Glyma.03G111300,Glyma.03G111700,Glyma.03G162600…	Glyma.01G018400,Glyma.01G062400,Glyma.01G086900,Glyma.01G128100,Glyma.01G131800,Glyma.01G178600,Glyma.01G179000,Glyma.01G206600,Glyma.01G217400,Glyma.01G224800,Glyma.01G225000,Glyma.01G232000,Glyma.02G013000,Glyma.02G024800,Glyma.02G099200,Glyma.02G132500,Glyma.02G161100,Glyma.02G195900,Glyma.02G250800,Glyma.02G264900,Glyma.02G291000,Glyma.02G296600,Glyma.03G111300,Glyma.03G111700,Glyma.03G162600…
GO:0045491	xylan metabolic process	biological_process	52/7379	106/34701	2.3069700603702	2.1182422482724e-10	7.57624644132095e-08	52	Glyma.01G081300,Glyma.01G178700,Glyma.01G189000,Glyma.01G189200,Glyma.02G105400,Glyma.02G262100,Glyma.03G049800,Glyma.03G056100,Glyma.03G056200,Glyma.03G178300,Glyma.04G004600,Glyma.04G034600,Glyma.04G038500,Glyma.04G049700,Glyma.04G202200,Glyma.04G214400,Glyma.04G255800,Glyma.05G085700,Glyma.05G127700,Glyma.05G190200,Glyma.05G199900,Glyma.06G034600,Glyma.06G151900,Glyma.06G231300,Glyma.06G266900…	Glyma.01G081300,Glyma.01G178700,Glyma.01G189000,Glyma.01G189200,Glyma.02G105400,Glyma.02G262100,Glyma.03G049800,Glyma.03G056100,Glyma.03G056200,Glyma.03G178300,Glyma.04G004600,Glyma.04G034600,Glyma.04G038500,Glyma.04G049700,Glyma.04G202200,Glyma.04G214400,Glyma.04G255800,Glyma.05G085700,Glyma.05G127700,Glyma.05G190200,Glyma.05G199900,Glyma.06G034600,Glyma.06G151900,Glyma.06G231300,Glyma.06G266900…
GO:0071554	cell wall organization or biogenesis	biological_process	419/7379	1497/34701	1.31624490341301	2.30712782212095e-10	7.87674412361384e-08	419	Glyma.01G014000,Glyma.01G028600,Glyma.01G036000,Glyma.01G050100,Glyma.01G057100,Glyma.01G077000,Glyma.01G081300,Glyma.01G112600,Glyma.01G137700,Glyma.01G163100,Glyma.01G178700,Glyma.01G189000,Glyma.01G189200,Glyma.01G215400,Glyma.01G232500,Glyma.02G006600,Glyma.02G007400,Glyma.02G025000,Glyma.02G029900,Glyma.02G031900,Glyma.02G036700,Glyma.02G059400,Glyma.02G068900,Glyma.02G080900,Glyma.02G085500…	Glyma.01G014000,Glyma.01G028600,Glyma.01G036000,Glyma.01G050100,Glyma.01G057100,Glyma.01G077000,Glyma.01G081300,Glyma.01G112600,Glyma.01G137700,Glyma.01G163100,Glyma.01G178700,Glyma.01G189000,Glyma.01G189200,Glyma.01G215400,Glyma.01G232500,Glyma.02G006600,Glyma.02G007400,Glyma.02G025000,Glyma.02G029900,Glyma.02G031900,Glyma.02G036700,Glyma.02G059400,Glyma.02G068900,Glyma.02G080900,Glyma.02G085500…
GO:0010383	cell wall polysaccharide metabolic process	biological_process	113/7379	307/34701	1.73095009916777	2.818483224587e-10	9.20418586950998e-08	113	Glyma.01G081300,Glyma.01G178700,Glyma.01G189000,Glyma.01G189200,Glyma.02G031900,Glyma.02G068900,Glyma.02G105400,Glyma.02G205800,Glyma.02G225000,Glyma.02G262100,Glyma.03G002100,Glyma.03G019700,Glyma.03G049800,Glyma.03G056100,Glyma.03G056200,Glyma.03G178300,Glyma.03G184500,Glyma.04G004600,Glyma.04G034600,Glyma.04G038500,Glyma.04G049700,Glyma.04G142700,Glyma.04G153700,Glyma.04G202200,Glyma.04G214400…	Glyma.01G081300,Glyma.01G178700,Glyma.01G189000,Glyma.01G189200,Glyma.02G031900,Glyma.02G068900,Glyma.02G105400,Glyma.02G205800,Glyma.02G225000,Glyma.02G262100,Glyma.03G002100,Glyma.03G019700,Glyma.03G049800,Glyma.03G056100,Glyma.03G056200,Glyma.03G178300,Glyma.03G184500,Glyma.04G004600,Glyma.04G034600,Glyma.04G038500,Glyma.04G049700,Glyma.04G142700,Glyma.04G153700,Glyma.04G202200,Glyma.04G214400…
GO:0043168	anion binding	molecular_function	1679/7379	6997/34701	1.12845254978597	3.56038531990066e-10	1.11425225574058e-07	1679	Glyma.01G004800,Glyma.01G010700,Glyma.01G020100,Glyma.01G028700,Glyma.01G034100,Glyma.01G038100,Glyma.01G039000,Glyma.01G040900,Glyma.01G044100,Glyma.01G048800,Glyma.01G068000,Glyma.01G070300,Glyma.01G073400,Glyma.01G099800,Glyma.01G109200,Glyma.01G109300,Glyma.01G112300,Glyma.01G115900,Glyma.01G117900,Glyma.01G119500,Glyma.01G125200,Glyma.01G125800,Glyma.01G129400,Glyma.01G130400,Glyma.01G131100…	Glyma.01G004800,Glyma.01G010700,Glyma.01G020100,Glyma.01G028700,Glyma.01G034100,Glyma.01G038100,Glyma.01G039000,Glyma.01G040900,Glyma.01G044100,Glyma.01G048800,Glyma.01G068000,Glyma.01G070300,Glyma.01G073400,Glyma.01G099800,Glyma.01G109200,Glyma.01G109300,Glyma.01G112300,Glyma.01G115900,Glyma.01G117900,Glyma.01G119500,Glyma.01G125200,Glyma.01G125800,Glyma.01G129400,Glyma.01G130400,Glyma.01G131100…
GO:0044036	cell wall macromolecule metabolic process	biological_process	124/7379	348/34701	1.67566392979144	4.34741131982719e-10	1.30613625692888e-07	124	Glyma.01G081300,Glyma.01G178700,Glyma.01G189000,Glyma.01G189200,Glyma.02G007400,Glyma.02G025000,Glyma.02G031900,Glyma.02G068900,Glyma.02G105400,Glyma.02G205800,Glyma.02G225000,Glyma.02G262100,Glyma.03G002100,Glyma.03G019700,Glyma.03G049800,Glyma.03G056100,Glyma.03G056200,Glyma.03G178300,Glyma.03G184500,Glyma.04G004600,Glyma.04G034600,Glyma.04G038500,Glyma.04G049700,Glyma.04G142700,Glyma.04G153700…	Glyma.01G081300,Glyma.01G178700,Glyma.01G189000,Glyma.01G189200,Glyma.02G007400,Glyma.02G025000,Glyma.02G031900,Glyma.02G068900,Glyma.02G105400,Glyma.02G205800,Glyma.02G225000,Glyma.02G262100,Glyma.03G002100,Glyma.03G019700,Glyma.03G049800,Glyma.03G056100,Glyma.03G056200,Glyma.03G178300,Glyma.03G184500,Glyma.04G004600,Glyma.04G034600,Glyma.04G038500,Glyma.04G049700,Glyma.04G142700,Glyma.04G153700…
GO:0009505	plant-type cell wall	cellular_component	155/7379	464/34701	1.57093493417947	7.37031657926934e-10	2.06126060327323e-07	155	Glyma.01G081300,Glyma.01G125200,Glyma.01G125800,Glyma.01G163100,Glyma.01G170200,Glyma.02G006600,Glyma.02G013300,Glyma.02G051700,Glyma.02G208200,Glyma.03G049300,Glyma.03G125400,Glyma.03G166900,Glyma.03G218700,Glyma.03G225400,Glyma.03G227600,Glyma.03G257900,Glyma.04G028600,Glyma.04G044600,Glyma.04G091800,Glyma.04G100300,Glyma.04G136000,Glyma.04G160100,Glyma.04G164500,Glyma.04G200200,Glyma.05G007700…	Glyma.01G081300,Glyma.01G125200,Glyma.01G125800,Glyma.01G163100,Glyma.01G170200,Glyma.02G006600,Glyma.02G013300,Glyma.02G051700,Glyma.02G208200,Glyma.03G049300,Glyma.03G125400,Glyma.03G166900,Glyma.03G218700,Glyma.03G225400,Glyma.03G227600,Glyma.03G257900,Glyma.04G028600,Glyma.04G044600,Glyma.04G091800,Glyma.04G100300,Glyma.04G136000,Glyma.04G160100,Glyma.04G164500,Glyma.04G200200,Glyma.05G007700…
GO:0038023	signaling receptor activity	molecular_function	201/7379	638/34701	1.48156209628187	7.40967065482323e-10	2.06126060327323e-07	201	Glyma.01G028700,Glyma.01G034100,Glyma.01G044100,Glyma.01G164800,Glyma.01G179000,Glyma.01G187300,Glyma.01G203500,Glyma.02G008500,Glyma.02G019500,Glyma.02G022000,Glyma.02G032200,Glyma.02G036500,Glyma.02G076100,Glyma.02G087000,Glyma.02G229500,Glyma.02G242700,Glyma.02G247600,Glyma.02G261900,Glyma.02G263900,Glyma.02G286000,Glyma.02G311200,Glyma.03G137300,Glyma.03G167800,Glyma.03G169200,Glyma.03G209400…	Glyma.01G028700,Glyma.01G034100,Glyma.01G044100,Glyma.01G164800,Glyma.01G179000,Glyma.01G187300,Glyma.01G203500,Glyma.02G008500,Glyma.02G019500,Glyma.02G022000,Glyma.02G032200,Glyma.02G036500,Glyma.02G076100,Glyma.02G087000,Glyma.02G229500,Glyma.02G242700,Glyma.02G247600,Glyma.02G261900,Glyma.02G263900,Glyma.02G286000,Glyma.02G311200,Glyma.03G137300,Glyma.03G167800,Glyma.03G169200,Glyma.03G209400…
GO:0045492	xylan biosynthetic process	biological_process	40/7379	75/34701	2.5080905271717	1.07548436699121e-09	2.88498681445392e-07	40	Glyma.01G178700,Glyma.01G189000,Glyma.01G189200,Glyma.02G105400,Glyma.03G049800,Glyma.03G056100,Glyma.03G056200,Glyma.03G178300,Glyma.04G034600,Glyma.04G038500,Glyma.04G202200,Glyma.04G214400,Glyma.04G255800,Glyma.05G085700,Glyma.05G127700,Glyma.05G190200,Glyma.05G199900,Glyma.06G034600,Glyma.06G151900,Glyma.06G231300,Glyma.06G266900,Glyma.07G237000,Glyma.08G082500,Glyma.11G053200,Glyma.12G136100…	Glyma.01G178700,Glyma.01G189000,Glyma.01G189200,Glyma.02G105400,Glyma.03G049800,Glyma.03G056100,Glyma.03G056200,Glyma.03G178300,Glyma.04G034600,Glyma.04G038500,Glyma.04G202200,Glyma.04G214400,Glyma.04G255800,Glyma.05G085700,Glyma.05G127700,Glyma.05G190200,Glyma.05G199900,Glyma.06G034600,Glyma.06G151900,Glyma.06G231300,Glyma.06G266900,Glyma.07G237000,Glyma.08G082500,Glyma.11G053200,Glyma.12G136100…
GO:0016773	phosphotransferase activity, alcohol group as acceptor	molecular_function	723/7379	2802/34701	1.2134297719119	1.20102217060492e-09	3.11064742186674e-07	723	Glyma.01G004800,Glyma.01G020100,Glyma.01G028700,Glyma.01G034100,Glyma.01G044100,Glyma.01G109200,Glyma.01G109700,Glyma.01G117900,Glyma.01G125200,Glyma.01G125800,Glyma.01G131500,Glyma.01G132000,Glyma.01G133300,Glyma.01G150700,Glyma.01G164800,Glyma.01G168100,Glyma.01G179000,Glyma.01G184300,Glyma.01G187300,Glyma.01G197600,Glyma.01G197800,Glyma.01G203500,Glyma.01G206400,Glyma.01G217100,Glyma.01G222000…	Glyma.01G004800,Glyma.01G020100,Glyma.01G028700,Glyma.01G034100,Glyma.01G044100,Glyma.01G109200,Glyma.01G109700,Glyma.01G117900,Glyma.01G125200,Glyma.01G125800,Glyma.01G131500,Glyma.01G132000,Glyma.01G133300,Glyma.01G150700,Glyma.01G164800,Glyma.01G168100,Glyma.01G179000,Glyma.01G184300,Glyma.01G187300,Glyma.01G197600,Glyma.01G197800,Glyma.01G203500,Glyma.01G206400,Glyma.01G217100,Glyma.01G222000…
GO:0019199	transmembrane receptor protein kinase activity	molecular_function	152/7379	456/34701	1.56755657948231	1.26779409193034e-09	3.17413380816293e-07	152	Glyma.01G028700,Glyma.01G034100,Glyma.01G044100,Glyma.01G179000,Glyma.01G187300,Glyma.01G203500,Glyma.02G008500,Glyma.02G019500,Glyma.02G032200,Glyma.02G036500,Glyma.02G076100,Glyma.02G087000,Glyma.02G229500,Glyma.02G242700,Glyma.02G247600,Glyma.02G263900,Glyma.02G286000,Glyma.02G311200,Glyma.03G137300,Glyma.03G169200,Glyma.03G228800,Glyma.03G241600,Glyma.04G017200,Glyma.04G088700,Glyma.04G190400…	Glyma.01G028700,Glyma.01G034100,Glyma.01G044100,Glyma.01G179000,Glyma.01G187300,Glyma.01G203500,Glyma.02G008500,Glyma.02G019500,Glyma.02G032200,Glyma.02G036500,Glyma.02G076100,Glyma.02G087000,Glyma.02G229500,Glyma.02G242700,Glyma.02G247600,Glyma.02G263900,Glyma.02G286000,Glyma.02G311200,Glyma.03G137300,Glyma.03G169200,Glyma.03G228800,Glyma.03G241600,Glyma.04G017200,Glyma.04G088700,Glyma.04G190400…
GO:0036094	small molecule binding	molecular_function	1682/7379	7051/34701	1.12181116154698	2.11706352448715e-09	5.12944004271709e-07	1682	Glyma.01G004800,Glyma.01G010700,Glyma.01G020100,Glyma.01G028700,Glyma.01G034100,Glyma.01G038100,Glyma.01G039000,Glyma.01G040900,Glyma.01G044100,Glyma.01G048800,Glyma.01G057100,Glyma.01G068000,Glyma.01G070300,Glyma.01G073400,Glyma.01G099800,Glyma.01G109200,Glyma.01G109300,Glyma.01G112300,Glyma.01G117900,Glyma.01G119500,Glyma.01G125200,Glyma.01G125800,Glyma.01G129400,Glyma.01G130400,Glyma.01G131100…	Glyma.01G004800,Glyma.01G010700,Glyma.01G020100,Glyma.01G028700,Glyma.01G034100,Glyma.01G038100,Glyma.01G039000,Glyma.01G040900,Glyma.01G044100,Glyma.01G048800,Glyma.01G057100,Glyma.01G068000,Glyma.01G070300,Glyma.01G073400,Glyma.01G099800,Glyma.01G109200,Glyma.01G109300,Glyma.01G112300,Glyma.01G117900,Glyma.01G119500,Glyma.01G125200,Glyma.01G125800,Glyma.01G129400,Glyma.01G130400,Glyma.01G131100…
GO:0016301	kinase activity	molecular_function	753/7379	2949/34701	1.20078342253325	3.65738095364776e-09	8.5845588571401e-07	753	Glyma.01G004800,Glyma.01G020100,Glyma.01G028700,Glyma.01G034100,Glyma.01G044100,Glyma.01G062100,Glyma.01G070300,Glyma.01G099800,Glyma.01G109200,Glyma.01G109700,Glyma.01G117900,Glyma.01G125200,Glyma.01G125800,Glyma.01G131500,Glyma.01G132000,Glyma.01G133300,Glyma.01G150700,Glyma.01G164800,Glyma.01G168100,Glyma.01G179000,Glyma.01G184300,Glyma.01G187300,Glyma.01G197600,Glyma.01G197800,Glyma.01G203500…	Glyma.01G004800,Glyma.01G020100,Glyma.01G028700,Glyma.01G034100,Glyma.01G044100,Glyma.01G062100,Glyma.01G070300,Glyma.01G099800,Glyma.01G109200,Glyma.01G109700,Glyma.01G117900,Glyma.01G125200,Glyma.01G125800,Glyma.01G131500,Glyma.01G132000,Glyma.01G133300,Glyma.01G150700,Glyma.01G164800,Glyma.01G168100,Glyma.01G179000,Glyma.01G184300,Glyma.01G187300,Glyma.01G197600,Glyma.01G197800,Glyma.01G203500…
GO:0004674	protein serine/threonine kinase activity	molecular_function	597/7379	2284/34701	1.2292004526501	5.04394015443665e-09	1.14803134848405e-06	597	Glyma.01G004800,Glyma.01G020100,Glyma.01G028700,Glyma.01G034100,Glyma.01G044100,Glyma.01G109200,Glyma.01G117900,Glyma.01G125200,Glyma.01G131500,Glyma.01G132000,Glyma.01G150700,Glyma.01G168100,Glyma.01G179000,Glyma.01G184300,Glyma.01G187300,Glyma.01G197600,Glyma.01G197800,Glyma.01G203500,Glyma.01G206400,Glyma.01G217100,Glyma.01G222000,Glyma.02G008500,Glyma.02G009200,Glyma.02G019500,Glyma.02G032200…	Glyma.01G004800,Glyma.01G020100,Glyma.01G028700,Glyma.01G034100,Glyma.01G044100,Glyma.01G109200,Glyma.01G117900,Glyma.01G125200,Glyma.01G131500,Glyma.01G132000,Glyma.01G150700,Glyma.01G168100,Glyma.01G179000,Glyma.01G184300,Glyma.01G187300,Glyma.01G197600,Glyma.01G197800,Glyma.01G203500,Glyma.01G206400,Glyma.01G217100,Glyma.01G222000,Glyma.02G008500,Glyma.02G009200,Glyma.02G019500,Glyma.02G032200…
GO:0010410	hemicellulose metabolic process	biological_process	86/7379	226/34701	1.78951149339132	5.91829818485934e-09	1.3074216960729e-06	86	Glyma.01G081300,Glyma.01G178700,Glyma.01G189000,Glyma.01G189200,Glyma.02G031900,Glyma.02G068900,Glyma.02G105400,Glyma.02G225000,Glyma.02G262100,Glyma.03G049800,Glyma.03G056100,Glyma.03G056200,Glyma.03G178300,Glyma.03G184500,Glyma.04G004600,Glyma.04G034600,Glyma.04G038500,Glyma.04G049700,Glyma.04G202200,Glyma.04G214400,Glyma.04G255800,Glyma.05G085700,Glyma.05G127700,Glyma.05G190200,Glyma.05G199900…	Glyma.01G081300,Glyma.01G178700,Glyma.01G189000,Glyma.01G189200,Glyma.02G031900,Glyma.02G068900,Glyma.02G105400,Glyma.02G225000,Glyma.02G262100,Glyma.03G049800,Glyma.03G056100,Glyma.03G056200,Glyma.03G178300,Glyma.03G184500,Glyma.04G004600,Glyma.04G034600,Glyma.04G038500,Glyma.04G049700,Glyma.04G202200,Glyma.04G214400,Glyma.04G255800,Glyma.05G085700,Glyma.05G127700,Glyma.05G190200,Glyma.05G199900…
GO:0009605	response to external stimulus	biological_process	744/7379	2920/34701	1.19821448130292	6.73479927382203e-09	1.44528792416221e-06	744	Glyma.01G008100,Glyma.01G010700,Glyma.01G015000,Glyma.01G015200,Glyma.01G036000,Glyma.01G039000,Glyma.01G042100,Glyma.01G053100,Glyma.01G063700,Glyma.01G084600,Glyma.01G086900,Glyma.01G091800,Glyma.01G104800,Glyma.01G112300,Glyma.01G128100,Glyma.01G140200,Glyma.01G165600,Glyma.01G179000,Glyma.01G207300,Glyma.01G217700,Glyma.01G224800,Glyma.01G230100,Glyma.01G235200,Glyma.01G245100,Glyma.02G002500…	Glyma.01G008100,Glyma.01G010700,Glyma.01G015000,Glyma.01G015200,Glyma.01G036000,Glyma.01G039000,Glyma.01G042100,Glyma.01G053100,Glyma.01G063700,Glyma.01G084600,Glyma.01G086900,Glyma.01G091800,Glyma.01G104800,Glyma.01G112300,Glyma.01G128100,Glyma.01G140200,Glyma.01G165600,Glyma.01G179000,Glyma.01G207300,Glyma.01G217700,Glyma.01G224800,Glyma.01G230100,Glyma.01G235200,Glyma.01G245100,Glyma.02G002500…
GO:0042493	response to drug	biological_process	318/7379	1123/34701	1.33165536671962	8.22419699009203e-09	1.71588732201615e-06	318	Glyma.01G003000,Glyma.01G009900,Glyma.01G015000,Glyma.01G015200,Glyma.01G018400,Glyma.01G024000,Glyma.01G026200,Glyma.01G038600,Glyma.01G080600,Glyma.01G086900,Glyma.01G128100,Glyma.01G131800,Glyma.01G163300,Glyma.01G179000,Glyma.01G185600,Glyma.01G206600,Glyma.01G216600,Glyma.01G217400,Glyma.01G224800,Glyma.01G225000,Glyma.01G232000,Glyma.01G238600,Glyma.02G005600,Glyma.02G037100,Glyma.02G038601…	Glyma.01G003000,Glyma.01G009900,Glyma.01G015000,Glyma.01G015200,Glyma.01G018400,Glyma.01G024000,Glyma.01G026200,Glyma.01G038600,Glyma.01G080600,Glyma.01G086900,Glyma.01G128100,Glyma.01G131800,Glyma.01G163300,Glyma.01G179000,Glyma.01G185600,Glyma.01G206600,Glyma.01G216600,Glyma.01G217400,Glyma.01G224800,Glyma.01G225000,Glyma.01G232000,Glyma.01G238600,Glyma.02G005600,Glyma.02G037100,Glyma.02G038601…
GO:0008144	drug binding	molecular_function	1361/7379	5649/34701	1.13300292335392	1.11470358499233e-08	2.26284827753443e-06	1361	Glyma.01G004800,Glyma.01G010700,Glyma.01G020100,Glyma.01G028700,Glyma.01G034100,Glyma.01G038100,Glyma.01G039000,Glyma.01G040900,Glyma.01G044100,Glyma.01G068000,Glyma.01G070300,Glyma.01G073400,Glyma.01G099800,Glyma.01G109200,Glyma.01G112300,Glyma.01G117900,Glyma.01G119500,Glyma.01G125200,Glyma.01G125800,Glyma.01G129400,Glyma.01G130400,Glyma.01G131100,Glyma.01G131500,Glyma.01G132000,Glyma.01G133300…	Glyma.01G004800,Glyma.01G010700,Glyma.01G020100,Glyma.01G028700,Glyma.01G034100,Glyma.01G038100,Glyma.01G039000,Glyma.01G040900,Glyma.01G044100,Glyma.01G068000,Glyma.01G070300,Glyma.01G073400,Glyma.01G099800,Glyma.01G109200,Glyma.01G112300,Glyma.01G117900,Glyma.01G119500,Glyma.01G125200,Glyma.01G125800,Glyma.01G129400,Glyma.01G130400,Glyma.01G131100,Glyma.01G131500,Glyma.01G132000,Glyma.01G133300…
GO:0032559	adenyl ribonucleotide binding	molecular_function	1317/7379	5456/34701	1.13515689984139	1.30967563460871e-08	2.5682629426399e-06	1317	Glyma.01G004800,Glyma.01G010700,Glyma.01G020100,Glyma.01G028700,Glyma.01G034100,Glyma.01G038100,Glyma.01G039000,Glyma.01G040900,Glyma.01G044100,Glyma.01G068000,Glyma.01G070300,Glyma.01G073400,Glyma.01G099800,Glyma.01G109200,Glyma.01G112300,Glyma.01G117900,Glyma.01G119500,Glyma.01G125200,Glyma.01G125800,Glyma.01G130400,Glyma.01G131500,Glyma.01G132000,Glyma.01G133300,Glyma.01G150700,Glyma.01G168100…	Glyma.01G004800,Glyma.01G010700,Glyma.01G020100,Glyma.01G028700,Glyma.01G034100,Glyma.01G038100,Glyma.01G039000,Glyma.01G040900,Glyma.01G044100,Glyma.01G068000,Glyma.01G070300,Glyma.01G073400,Glyma.01G099800,Glyma.01G109200,Glyma.01G112300,Glyma.01G117900,Glyma.01G119500,Glyma.01G125200,Glyma.01G125800,Glyma.01G130400,Glyma.01G131500,Glyma.01G132000,Glyma.01G133300,Glyma.01G150700,Glyma.01G168100…
GO:0000166	nucleotide binding	molecular_function	1581/7379	6641/34701	1.11954838977332	1.36773422587666e-08	2.5682629426399e-06	1581	Glyma.01G004800,Glyma.01G010700,Glyma.01G020100,Glyma.01G028700,Glyma.01G034100,Glyma.01G038100,Glyma.01G039000,Glyma.01G040900,Glyma.01G044100,Glyma.01G048800,Glyma.01G057100,Glyma.01G068000,Glyma.01G070300,Glyma.01G073400,Glyma.01G099800,Glyma.01G109200,Glyma.01G109300,Glyma.01G112300,Glyma.01G117900,Glyma.01G119500,Glyma.01G125200,Glyma.01G125800,Glyma.01G130400,Glyma.01G131500,Glyma.01G132000…	Glyma.01G004800,Glyma.01G010700,Glyma.01G020100,Glyma.01G028700,Glyma.01G034100,Glyma.01G038100,Glyma.01G039000,Glyma.01G040900,Glyma.01G044100,Glyma.01G048800,Glyma.01G057100,Glyma.01G068000,Glyma.01G070300,Glyma.01G073400,Glyma.01G099800,Glyma.01G109200,Glyma.01G109300,Glyma.01G112300,Glyma.01G117900,Glyma.01G119500,Glyma.01G125200,Glyma.01G125800,Glyma.01G130400,Glyma.01G131500,Glyma.01G132000…
GO:1901265	nucleoside phosphate binding	molecular_function	1581/7379	6641/34701	1.11954838977332	1.36773422587666e-08	2.5682629426399e-06	1581	Glyma.01G004800,Glyma.01G010700,Glyma.01G020100,Glyma.01G028700,Glyma.01G034100,Glyma.01G038100,Glyma.01G039000,Glyma.01G040900,Glyma.01G044100,Glyma.01G048800,Glyma.01G057100,Glyma.01G068000,Glyma.01G070300,Glyma.01G073400,Glyma.01G099800,Glyma.01G109200,Glyma.01G109300,Glyma.01G112300,Glyma.01G117900,Glyma.01G119500,Glyma.01G125200,Glyma.01G125800,Glyma.01G130400,Glyma.01G131500,Glyma.01G132000…	Glyma.01G004800,Glyma.01G010700,Glyma.01G020100,Glyma.01G028700,Glyma.01G034100,Glyma.01G038100,Glyma.01G039000,Glyma.01G040900,Glyma.01G044100,Glyma.01G048800,Glyma.01G057100,Glyma.01G068000,Glyma.01G070300,Glyma.01G073400,Glyma.01G099800,Glyma.01G109200,Glyma.01G109300,Glyma.01G112300,Glyma.01G117900,Glyma.01G119500,Glyma.01G125200,Glyma.01G125800,Glyma.01G130400,Glyma.01G131500,Glyma.01G132000…
GO:0030554	adenyl nucleotide binding	molecular_function	1317/7379	5459/34701	1.13453307300506	1.49826349105098e-08	2.74474562958144e-06	1317	Glyma.01G004800,Glyma.01G010700,Glyma.01G020100,Glyma.01G028700,Glyma.01G034100,Glyma.01G038100,Glyma.01G039000,Glyma.01G040900,Glyma.01G044100,Glyma.01G068000,Glyma.01G070300,Glyma.01G073400,Glyma.01G099800,Glyma.01G109200,Glyma.01G112300,Glyma.01G117900,Glyma.01G119500,Glyma.01G125200,Glyma.01G125800,Glyma.01G130400,Glyma.01G131500,Glyma.01G132000,Glyma.01G133300,Glyma.01G150700,Glyma.01G168100…	Glyma.01G004800,Glyma.01G010700,Glyma.01G020100,Glyma.01G028700,Glyma.01G034100,Glyma.01G038100,Glyma.01G039000,Glyma.01G040900,Glyma.01G044100,Glyma.01G068000,Glyma.01G070300,Glyma.01G073400,Glyma.01G099800,Glyma.01G109200,Glyma.01G112300,Glyma.01G117900,Glyma.01G119500,Glyma.01G125200,Glyma.01G125800,Glyma.01G130400,Glyma.01G131500,Glyma.01G132000,Glyma.01G133300,Glyma.01G150700,Glyma.01G168100…
GO:0004675	transmembrane receptor protein serine/threonine kinase activity	molecular_function	138/7379	419/34701	1.54885065371284	1.66346340035872e-08	2.97482704764151e-06	138	Glyma.01G028700,Glyma.01G034100,Glyma.01G044100,Glyma.01G179000,Glyma.01G187300,Glyma.01G203500,Glyma.02G008500,Glyma.02G019500,Glyma.02G032200,Glyma.02G036500,Glyma.02G076100,Glyma.02G229500,Glyma.02G242700,Glyma.02G247600,Glyma.02G263900,Glyma.02G286000,Glyma.02G311200,Glyma.03G169200,Glyma.03G228800,Glyma.03G241600,Glyma.04G017200,Glyma.05G067800,Glyma.05G119500,Glyma.05G119600,Glyma.05G136900…	Glyma.01G028700,Glyma.01G034100,Glyma.01G044100,Glyma.01G179000,Glyma.01G187300,Glyma.01G203500,Glyma.02G008500,Glyma.02G019500,Glyma.02G032200,Glyma.02G036500,Glyma.02G076100,Glyma.02G229500,Glyma.02G242700,Glyma.02G247600,Glyma.02G263900,Glyma.02G286000,Glyma.02G311200,Glyma.03G169200,Glyma.03G228800,Glyma.03G241600,Glyma.04G017200,Glyma.05G067800,Glyma.05G119500,Glyma.05G119600,Glyma.05G136900…
GO:0005524	ATP binding	molecular_function	1299/7379	5382/34701	1.13503678748469	1.74573669964317e-08	3.04935543046973e-06	1299	Glyma.01G004800,Glyma.01G010700,Glyma.01G020100,Glyma.01G028700,Glyma.01G034100,Glyma.01G038100,Glyma.01G039000,Glyma.01G040900,Glyma.01G044100,Glyma.01G068000,Glyma.01G070300,Glyma.01G073400,Glyma.01G099800,Glyma.01G109200,Glyma.01G112300,Glyma.01G117900,Glyma.01G119500,Glyma.01G125200,Glyma.01G125800,Glyma.01G130400,Glyma.01G131500,Glyma.01G132000,Glyma.01G133300,Glyma.01G150700,Glyma.01G168100…	Glyma.01G004800,Glyma.01G010700,Glyma.01G020100,Glyma.01G028700,Glyma.01G034100,Glyma.01G038100,Glyma.01G039000,Glyma.01G040900,Glyma.01G044100,Glyma.01G068000,Glyma.01G070300,Glyma.01G073400,Glyma.01G099800,Glyma.01G109200,Glyma.01G112300,Glyma.01G117900,Glyma.01G119500,Glyma.01G125200,Glyma.01G125800,Glyma.01G130400,Glyma.01G131500,Glyma.01G132000,Glyma.01G133300,Glyma.01G150700,Glyma.01G168100…
GO:0042221	response to chemical	biological_process	1317/7379	5474/34701	1.13142419538448	2.91820780873309e-08	4.98151337531687e-06	1317	Glyma.01G002100,Glyma.01G003000,Glyma.01G009900,Glyma.01G015000,Glyma.01G015200,Glyma.01G018400,Glyma.01G024000,Glyma.01G025400,Glyma.01G026200,Glyma.01G038600,Glyma.01G040700,Glyma.01G041200,Glyma.01G044200,Glyma.01G044600,Glyma.01G056800,Glyma.01G060300,Glyma.01G062400,Glyma.01G063800,Glyma.01G068000,Glyma.01G080600,Glyma.01G081300,Glyma.01G084600,Glyma.01G086700,Glyma.01G086900,Glyma.01G098000…	Glyma.01G002100,Glyma.01G003000,Glyma.01G009900,Glyma.01G015000,Glyma.01G015200,Glyma.01G018400,Glyma.01G024000,Glyma.01G025400,Glyma.01G026200,Glyma.01G038600,Glyma.01G040700,Glyma.01G041200,Glyma.01G044200,Glyma.01G044600,Glyma.01G056800,Glyma.01G060300,Glyma.01G062400,Glyma.01G063800,Glyma.01G068000,Glyma.01G080600,Glyma.01G081300,Glyma.01G084600,Glyma.01G086700,Glyma.01G086900,Glyma.01G098000…
GO:0097367	carbohydrate derivative binding	molecular_function	1456/7379	6102/34701	1.1221053980955	3.61737486631597e-08	6.03780058242206e-06	1456	Glyma.01G004800,Glyma.01G010700,Glyma.01G020100,Glyma.01G028700,Glyma.01G034100,Glyma.01G038100,Glyma.01G039000,Glyma.01G040900,Glyma.01G044100,Glyma.01G068000,Glyma.01G070300,Glyma.01G073400,Glyma.01G099800,Glyma.01G109200,Glyma.01G109300,Glyma.01G112300,Glyma.01G117900,Glyma.01G119500,Glyma.01G125200,Glyma.01G125800,Glyma.01G130400,Glyma.01G131500,Glyma.01G132000,Glyma.01G133300,Glyma.01G150700…	Glyma.01G004800,Glyma.01G010700,Glyma.01G020100,Glyma.01G028700,Glyma.01G034100,Glyma.01G038100,Glyma.01G039000,Glyma.01G040900,Glyma.01G044100,Glyma.01G068000,Glyma.01G070300,Glyma.01G073400,Glyma.01G099800,Glyma.01G109200,Glyma.01G109300,Glyma.01G112300,Glyma.01G117900,Glyma.01G119500,Glyma.01G125200,Glyma.01G125800,Glyma.01G130400,Glyma.01G131500,Glyma.01G132000,Glyma.01G133300,Glyma.01G150700…
GO:0016772	transferase activity, transferring phosphorus-containing groups	molecular_function	810/7379	3241/34701	1.17530468625178	4.83200101042414e-08	7.88981730202081e-06	810	Glyma.01G004800,Glyma.01G020100,Glyma.01G028700,Glyma.01G034100,Glyma.01G044100,Glyma.01G062100,Glyma.01G070300,Glyma.01G099800,Glyma.01G109200,Glyma.01G109700,Glyma.01G117900,Glyma.01G125200,Glyma.01G125800,Glyma.01G131500,Glyma.01G132000,Glyma.01G133300,Glyma.01G150700,Glyma.01G164800,Glyma.01G168100,Glyma.01G173050,Glyma.01G179000,Glyma.01G184300,Glyma.01G187300,Glyma.01G197600,Glyma.01G197800…	Glyma.01G004800,Glyma.01G020100,Glyma.01G028700,Glyma.01G034100,Glyma.01G044100,Glyma.01G062100,Glyma.01G070300,Glyma.01G099800,Glyma.01G109200,Glyma.01G109700,Glyma.01G117900,Glyma.01G125200,Glyma.01G125800,Glyma.01G131500,Glyma.01G132000,Glyma.01G133300,Glyma.01G150700,Glyma.01G164800,Glyma.01G168100,Glyma.01G173050,Glyma.01G179000,Glyma.01G184300,Glyma.01G187300,Glyma.01G197600,Glyma.01G197800…
GO:0043167	ion binding	molecular_function	2949/7379	12940/34701	1.07172898444204	5.06637465313986e-08	8.09649787653904e-06	2949	Glyma.01G002400,Glyma.01G003000,Glyma.01G004000,Glyma.01G004800,Glyma.01G005100,Glyma.01G010700,Glyma.01G011600,Glyma.01G014700,Glyma.01G017300,Glyma.01G020100,Glyma.01G021000,Glyma.01G028700,Glyma.01G030400,Glyma.01G030500,Glyma.01G034100,Glyma.01G035100,Glyma.01G037800,Glyma.01G038100,Glyma.01G038600,Glyma.01G039000,Glyma.01G040900,Glyma.01G042900,Glyma.01G044100,Glyma.01G046500,Glyma.01G048800…	Glyma.01G002400,Glyma.01G003000,Glyma.01G004000,Glyma.01G004800,Glyma.01G005100,Glyma.01G010700,Glyma.01G011600,Glyma.01G014700,Glyma.01G017300,Glyma.01G020100,Glyma.01G021000,Glyma.01G028700,Glyma.01G030400,Glyma.01G030500,Glyma.01G034100,Glyma.01G035100,Glyma.01G037800,Glyma.01G038100,Glyma.01G038600,Glyma.01G039000,Glyma.01G040900,Glyma.01G042900,Glyma.01G044100,Glyma.01G046500,Glyma.01G048800…
GO:0010033	response to organic substance	biological_process	1000/7379	4080/34701	1.15261513197229	5.92880050609423e-08	9.27733762526537e-06	1000	Glyma.01G002100,Glyma.01G003000,Glyma.01G015000,Glyma.01G015200,Glyma.01G018400,Glyma.01G025400,Glyma.01G038600,Glyma.01G044200,Glyma.01G044600,Glyma.01G060300,Glyma.01G063800,Glyma.01G084600,Glyma.01G086700,Glyma.01G086900,Glyma.01G098000,Glyma.01G114000,Glyma.01G115900,Glyma.01G119400,Glyma.01G119500,Glyma.01G121300,Glyma.01G128100,Glyma.01G131800,Glyma.01G163300,Glyma.01G164800,Glyma.01G165600…	Glyma.01G002100,Glyma.01G003000,Glyma.01G015000,Glyma.01G015200,Glyma.01G018400,Glyma.01G025400,Glyma.01G038600,Glyma.01G044200,Glyma.01G044600,Glyma.01G060300,Glyma.01G063800,Glyma.01G084600,Glyma.01G086700,Glyma.01G086900,Glyma.01G098000,Glyma.01G114000,Glyma.01G115900,Glyma.01G119400,Glyma.01G119500,Glyma.01G121300,Glyma.01G128100,Glyma.01G131800,Glyma.01G163300,Glyma.01G164800,Glyma.01G165600…
GO:0016740	transferase activity	molecular_function	1677/7379	7112/34701	1.10888317651512	6.19167369597662e-08	9.49095125111845e-06	1677	Glyma.01G004800,Glyma.01G014000,Glyma.01G015000,Glyma.01G015200,Glyma.01G017300,Glyma.01G020100,Glyma.01G023300,Glyma.01G028600,Glyma.01G028700,Glyma.01G034100,Glyma.01G036000,Glyma.01G038500,Glyma.01G044100,Glyma.01G062100,Glyma.01G070300,Glyma.01G080600,Glyma.01G085700,Glyma.01G099800,Glyma.01G108000,Glyma.01G109200,Glyma.01G109700,Glyma.01G113200,Glyma.01G117900,Glyma.01G125200,Glyma.01G125800…	Glyma.01G004800,Glyma.01G014000,Glyma.01G015000,Glyma.01G015200,Glyma.01G017300,Glyma.01G020100,Glyma.01G023300,Glyma.01G028600,Glyma.01G028700,Glyma.01G034100,Glyma.01G036000,Glyma.01G038500,Glyma.01G044100,Glyma.01G062100,Glyma.01G070300,Glyma.01G080600,Glyma.01G085700,Glyma.01G099800,Glyma.01G108000,Glyma.01G109200,Glyma.01G109700,Glyma.01G113200,Glyma.01G117900,Glyma.01G125200,Glyma.01G125800…
GO:0032553	ribonucleotide binding	molecular_function	1436/7379	6027/34701	1.12046353814664	6.69351373216998e-08	1.00549963284657e-05	1436	Glyma.01G004800,Glyma.01G010700,Glyma.01G020100,Glyma.01G028700,Glyma.01G034100,Glyma.01G038100,Glyma.01G039000,Glyma.01G040900,Glyma.01G044100,Glyma.01G068000,Glyma.01G070300,Glyma.01G073400,Glyma.01G099800,Glyma.01G109200,Glyma.01G109300,Glyma.01G112300,Glyma.01G117900,Glyma.01G119500,Glyma.01G125200,Glyma.01G125800,Glyma.01G130400,Glyma.01G131500,Glyma.01G132000,Glyma.01G133300,Glyma.01G150700…	Glyma.01G004800,Glyma.01G010700,Glyma.01G020100,Glyma.01G028700,Glyma.01G034100,Glyma.01G038100,Glyma.01G039000,Glyma.01G040900,Glyma.01G044100,Glyma.01G068000,Glyma.01G070300,Glyma.01G073400,Glyma.01G099800,Glyma.01G109200,Glyma.01G109300,Glyma.01G112300,Glyma.01G117900,Glyma.01G119500,Glyma.01G125200,Glyma.01G125800,Glyma.01G130400,Glyma.01G131500,Glyma.01G132000,Glyma.01G133300,Glyma.01G150700…
GO:0044264	cellular polysaccharide metabolic process	biological_process	184/7379	606/34701	1.42787331992448	7.58550520174595e-08	1.11715156020223e-05	184	Glyma.01G014000,Glyma.01G081300,Glyma.01G150700,Glyma.01G178700,Glyma.01G189000,Glyma.01G189200,Glyma.01G203400,Glyma.01G232500,Glyma.02G031900,Glyma.02G068900,Glyma.02G080900,Glyma.02G105400,Glyma.02G171200,Glyma.02G205800,Glyma.02G225000,Glyma.02G250800,Glyma.02G262100,Glyma.02G304500,Glyma.03G002100,Glyma.03G019700,Glyma.03G049800,Glyma.03G056100,Glyma.03G056200,Glyma.03G145900,Glyma.03G178300…	Glyma.01G014000,Glyma.01G081300,Glyma.01G150700,Glyma.01G178700,Glyma.01G189000,Glyma.01G189200,Glyma.01G203400,Glyma.01G232500,Glyma.02G031900,Glyma.02G068900,Glyma.02G080900,Glyma.02G105400,Glyma.02G171200,Glyma.02G205800,Glyma.02G225000,Glyma.02G250800,Glyma.02G262100,Glyma.02G304500,Glyma.03G002100,Glyma.03G019700,Glyma.03G049800,Glyma.03G056100,Glyma.03G056200,Glyma.03G145900,Glyma.03G178300…
GO:0032555	purine ribonucleotide binding	molecular_function	1419/7379	5955/34701	1.12058578654177	8.02361980190014e-08	1.15895016023215e-05	1419	Glyma.01G004800,Glyma.01G010700,Glyma.01G020100,Glyma.01G028700,Glyma.01G034100,Glyma.01G038100,Glyma.01G039000,Glyma.01G040900,Glyma.01G044100,Glyma.01G068000,Glyma.01G070300,Glyma.01G073400,Glyma.01G099800,Glyma.01G109200,Glyma.01G109300,Glyma.01G112300,Glyma.01G117900,Glyma.01G119500,Glyma.01G125200,Glyma.01G125800,Glyma.01G130400,Glyma.01G131500,Glyma.01G132000,Glyma.01G133300,Glyma.01G150700…	Glyma.01G004800,Glyma.01G010700,Glyma.01G020100,Glyma.01G028700,Glyma.01G034100,Glyma.01G038100,Glyma.01G039000,Glyma.01G040900,Glyma.01G044100,Glyma.01G068000,Glyma.01G070300,Glyma.01G073400,Glyma.01G099800,Glyma.01G109200,Glyma.01G109300,Glyma.01G112300,Glyma.01G117900,Glyma.01G119500,Glyma.01G125200,Glyma.01G125800,Glyma.01G130400,Glyma.01G131500,Glyma.01G132000,Glyma.01G133300,Glyma.01G150700…
GO:0017076	purine nucleotide binding	molecular_function	1419/7379	5958/34701	1.12002154395035	9.07199847466345e-08	1.2856562366641e-05	1419	Glyma.01G004800,Glyma.01G010700,Glyma.01G020100,Glyma.01G028700,Glyma.01G034100,Glyma.01G038100,Glyma.01G039000,Glyma.01G040900,Glyma.01G044100,Glyma.01G068000,Glyma.01G070300,Glyma.01G073400,Glyma.01G099800,Glyma.01G109200,Glyma.01G109300,Glyma.01G112300,Glyma.01G117900,Glyma.01G119500,Glyma.01G125200,Glyma.01G125800,Glyma.01G130400,Glyma.01G131500,Glyma.01G132000,Glyma.01G133300,Glyma.01G150700…	Glyma.01G004800,Glyma.01G010700,Glyma.01G020100,Glyma.01G028700,Glyma.01G034100,Glyma.01G038100,Glyma.01G039000,Glyma.01G040900,Glyma.01G044100,Glyma.01G068000,Glyma.01G070300,Glyma.01G073400,Glyma.01G099800,Glyma.01G109200,Glyma.01G109300,Glyma.01G112300,Glyma.01G117900,Glyma.01G119500,Glyma.01G125200,Glyma.01G125800,Glyma.01G130400,Glyma.01G131500,Glyma.01G132000,Glyma.01G133300,Glyma.01G150700…
GO:0002376	immune system process	biological_process	280/7379	994/34701	1.32469570097097	1.05860705423844e-07	1.45254566569442e-05	280	Glyma.01G010700,Glyma.01G015000,Glyma.01G015200,Glyma.01G039000,Glyma.01G053100,Glyma.01G084600,Glyma.01G086900,Glyma.01G112300,Glyma.01G165600,Glyma.01G179000,Glyma.01G217700,Glyma.01G224800,Glyma.01G235200,Glyma.01G245100,Glyma.02G002500,Glyma.02G008500,Glyma.02G023800,Glyma.02G034400,Glyma.02G047400,Glyma.02G099200,Glyma.02G109300,Glyma.02G111600,Glyma.02G161100,Glyma.02G197600,Glyma.02G197800…	Glyma.01G010700,Glyma.01G015000,Glyma.01G015200,Glyma.01G039000,Glyma.01G053100,Glyma.01G084600,Glyma.01G086900,Glyma.01G112300,Glyma.01G165600,Glyma.01G179000,Glyma.01G217700,Glyma.01G224800,Glyma.01G235200,Glyma.01G245100,Glyma.02G002500,Glyma.02G008500,Glyma.02G023800,Glyma.02G034400,Glyma.02G047400,Glyma.02G099200,Glyma.02G109300,Glyma.02G111600,Glyma.02G161100,Glyma.02G197600,Glyma.02G197800…
GO:0035639	purine ribonucleoside triphosphate binding	molecular_function	1401/7379	5881/34701	1.12029251888525	1.06364014929028e-07	1.45254566569442e-05	1401	Glyma.01G004800,Glyma.01G010700,Glyma.01G020100,Glyma.01G028700,Glyma.01G034100,Glyma.01G038100,Glyma.01G039000,Glyma.01G040900,Glyma.01G044100,Glyma.01G068000,Glyma.01G070300,Glyma.01G073400,Glyma.01G099800,Glyma.01G109200,Glyma.01G109300,Glyma.01G112300,Glyma.01G117900,Glyma.01G119500,Glyma.01G125200,Glyma.01G125800,Glyma.01G130400,Glyma.01G131500,Glyma.01G132000,Glyma.01G133300,Glyma.01G150700…	Glyma.01G004800,Glyma.01G010700,Glyma.01G020100,Glyma.01G028700,Glyma.01G034100,Glyma.01G038100,Glyma.01G039000,Glyma.01G040900,Glyma.01G044100,Glyma.01G068000,Glyma.01G070300,Glyma.01G073400,Glyma.01G099800,Glyma.01G109200,Glyma.01G109300,Glyma.01G112300,Glyma.01G117900,Glyma.01G119500,Glyma.01G125200,Glyma.01G125800,Glyma.01G130400,Glyma.01G131500,Glyma.01G132000,Glyma.01G133300,Glyma.01G150700…
GO:0003824	catalytic activity	molecular_function	3850/7379	17174/34701	1.05422606806922	1.08828931119192e-07	1.45966803863616e-05	3850	Glyma.01G002400,Glyma.01G004000,Glyma.01G004800,Glyma.01G005100,Glyma.01G011600,Glyma.01G014000,Glyma.01G014100,Glyma.01G014700,Glyma.01G015000,Glyma.01G015200,Glyma.01G017300,Glyma.01G020100,Glyma.01G021000,Glyma.01G023300,Glyma.01G028600,Glyma.01G028700,Glyma.01G030400,Glyma.01G030500,Glyma.01G031500,Glyma.01G034100,Glyma.01G035100,Glyma.01G036000,Glyma.01G038100,Glyma.01G038500,Glyma.01G040700…	Glyma.01G002400,Glyma.01G004000,Glyma.01G004800,Glyma.01G005100,Glyma.01G011600,Glyma.01G014000,Glyma.01G014100,Glyma.01G014700,Glyma.01G015000,Glyma.01G015200,Glyma.01G017300,Glyma.01G020100,Glyma.01G021000,Glyma.01G023300,Glyma.01G028600,Glyma.01G028700,Glyma.01G030400,Glyma.01G030500,Glyma.01G031500,Glyma.01G034100,Glyma.01G035100,Glyma.01G036000,Glyma.01G038100,Glyma.01G038500,Glyma.01G040700…
GO:0034637	cellular carbohydrate biosynthetic process	biological_process	134/7379	418/34701	1.5075544137605	1.56966827868921e-07	2.06838218267275e-05	134	Glyma.01G014000,Glyma.01G150700,Glyma.01G178700,Glyma.01G189000,Glyma.01G189200,Glyma.01G203400,Glyma.01G232500,Glyma.02G080900,Glyma.02G105400,Glyma.02G171200,Glyma.02G205800,Glyma.02G250800,Glyma.02G284300,Glyma.02G304500,Glyma.03G019700,Glyma.03G049800,Glyma.03G056100,Glyma.03G056200,Glyma.03G145900,Glyma.03G178300,Glyma.03G217500,Glyma.04G034600,Glyma.04G038500,Glyma.04G063800,Glyma.04G103600…	Glyma.01G014000,Glyma.01G150700,Glyma.01G178700,Glyma.01G189000,Glyma.01G189200,Glyma.01G203400,Glyma.01G232500,Glyma.02G080900,Glyma.02G105400,Glyma.02G171200,Glyma.02G205800,Glyma.02G250800,Glyma.02G284300,Glyma.02G304500,Glyma.03G019700,Glyma.03G049800,Glyma.03G056100,Glyma.03G056200,Glyma.03G145900,Glyma.03G178300,Glyma.03G217500,Glyma.04G034600,Glyma.04G038500,Glyma.04G063800,Glyma.04G103600…
GO:1901700	response to oxygen-containing compound	biological_process	790/7379	3177/34701	1.16937648516622	1.71760210609939e-07	2.22429472739871e-05	790	Glyma.01G003000,Glyma.01G015000,Glyma.01G015200,Glyma.01G018400,Glyma.01G038600,Glyma.01G044600,Glyma.01G056800,Glyma.01G060300,Glyma.01G068000,Glyma.01G080600,Glyma.01G084600,Glyma.01G086700,Glyma.01G086900,Glyma.01G119500,Glyma.01G128100,Glyma.01G131800,Glyma.01G156600,Glyma.01G163300,Glyma.01G164800,Glyma.01G175500,Glyma.01G179000,Glyma.01G184300,Glyma.01G185600,Glyma.01G206600,Glyma.01G212800…	Glyma.01G003000,Glyma.01G015000,Glyma.01G015200,Glyma.01G018400,Glyma.01G038600,Glyma.01G044600,Glyma.01G056800,Glyma.01G060300,Glyma.01G068000,Glyma.01G080600,Glyma.01G084600,Glyma.01G086700,Glyma.01G086900,Glyma.01G119500,Glyma.01G128100,Glyma.01G131800,Glyma.01G156600,Glyma.01G163300,Glyma.01G164800,Glyma.01G175500,Glyma.01G179000,Glyma.01G184300,Glyma.01G185600,Glyma.01G206600,Glyma.01G212800…
GO:0045087	innate immune response	biological_process	246/7379	861/34701	1.34361992527056	1.80543966221691e-07	2.29841649201885e-05	246	Glyma.01G010700,Glyma.01G015000,Glyma.01G015200,Glyma.01G039000,Glyma.01G053100,Glyma.01G084600,Glyma.01G086900,Glyma.01G112300,Glyma.01G165600,Glyma.01G179000,Glyma.01G217700,Glyma.01G224800,Glyma.01G235200,Glyma.01G245100,Glyma.02G008500,Glyma.02G023800,Glyma.02G047400,Glyma.02G099200,Glyma.02G111600,Glyma.02G247600,Glyma.02G255400,Glyma.02G284200,Glyma.02G290300,Glyma.02G290400,Glyma.03G018900…	Glyma.01G010700,Glyma.01G015000,Glyma.01G015200,Glyma.01G039000,Glyma.01G053100,Glyma.01G084600,Glyma.01G086900,Glyma.01G112300,Glyma.01G165600,Glyma.01G179000,Glyma.01G217700,Glyma.01G224800,Glyma.01G235200,Glyma.01G245100,Glyma.02G008500,Glyma.02G023800,Glyma.02G047400,Glyma.02G099200,Glyma.02G111600,Glyma.02G247600,Glyma.02G255400,Glyma.02G284200,Glyma.02G290300,Glyma.02G290400,Glyma.03G018900…
GO:0044262	cellular carbohydrate metabolic process	biological_process	237/7379	830/34701	1.34281051567702	3.16518427689871e-07	3.96228318396437e-05	237	Glyma.01G005100,Glyma.01G014000,Glyma.01G081300,Glyma.01G150700,Glyma.01G178700,Glyma.01G189000,Glyma.01G189200,Glyma.01G203400,Glyma.01G211000,Glyma.01G232500,Glyma.02G031900,Glyma.02G068900,Glyma.02G080900,Glyma.02G105400,Glyma.02G171200,Glyma.02G205800,Glyma.02G225000,Glyma.02G250800,Glyma.02G262100,Glyma.02G284300,Glyma.02G296400,Glyma.02G304500,Glyma.03G002100,Glyma.03G019700,Glyma.03G049800…	Glyma.01G005100,Glyma.01G014000,Glyma.01G081300,Glyma.01G150700,Glyma.01G178700,Glyma.01G189000,Glyma.01G189200,Glyma.01G203400,Glyma.01G211000,Glyma.01G232500,Glyma.02G031900,Glyma.02G068900,Glyma.02G080900,Glyma.02G105400,Glyma.02G171200,Glyma.02G205800,Glyma.02G225000,Glyma.02G250800,Glyma.02G262100,Glyma.02G284300,Glyma.02G296400,Glyma.02G304500,Glyma.03G002100,Glyma.03G019700,Glyma.03G049800…
GO:0009698	phenylpropanoid metabolic process	biological_process	94/7379	273/34701	1.6192342689158	3.23897019649522e-07	3.98818117145502e-05	94	Glyma.01G080600,Glyma.01G108200,Glyma.01G112600,Glyma.01G169200,Glyma.01G173600,Glyma.01G177900,Glyma.01G239400,Glyma.01G239500,Glyma.02G013000,Glyma.02G103500,Glyma.02G249300,Glyma.02G261600,Glyma.03G077900,Glyma.03G122000,Glyma.03G175300,Glyma.03G219000,Glyma.03G258700,Glyma.04G131100,Glyma.04G220600,Glyma.05G006600,Glyma.05G203000,Glyma.05G231900,Glyma.06G137100,Glyma.06G137300,Glyma.06G145300…	Glyma.01G080600,Glyma.01G108200,Glyma.01G112600,Glyma.01G169200,Glyma.01G173600,Glyma.01G177900,Glyma.01G239400,Glyma.01G239500,Glyma.02G013000,Glyma.02G103500,Glyma.02G249300,Glyma.02G261600,Glyma.03G077900,Glyma.03G122000,Glyma.03G175300,Glyma.03G219000,Glyma.03G258700,Glyma.04G131100,Glyma.04G220600,Glyma.05G006600,Glyma.05G203000,Glyma.05G231900,Glyma.06G137100,Glyma.06G137300,Glyma.06G145300…
GO:0060089	molecular transducer activity	molecular_function	223/7379	774/34701	1.35490355513394	3.37222352375655e-07	4.08528562692507e-05	223	Glyma.01G028700,Glyma.01G034100,Glyma.01G044100,Glyma.01G164800,Glyma.01G179000,Glyma.01G187300,Glyma.01G203500,Glyma.02G008500,Glyma.02G019500,Glyma.02G022000,Glyma.02G032200,Glyma.02G036500,Glyma.02G076100,Glyma.02G087000,Glyma.02G229500,Glyma.02G242700,Glyma.02G247600,Glyma.02G261900,Glyma.02G263900,Glyma.02G286000,Glyma.02G311200,Glyma.03G137300,Glyma.03G167800,Glyma.03G169200,Glyma.03G209400…	Glyma.01G028700,Glyma.01G034100,Glyma.01G044100,Glyma.01G164800,Glyma.01G179000,Glyma.01G187300,Glyma.01G203500,Glyma.02G008500,Glyma.02G019500,Glyma.02G022000,Glyma.02G032200,Glyma.02G036500,Glyma.02G076100,Glyma.02G087000,Glyma.02G229500,Glyma.02G242700,Glyma.02G247600,Glyma.02G261900,Glyma.02G263900,Glyma.02G286000,Glyma.02G311200,Glyma.03G137300,Glyma.03G167800,Glyma.03G169200,Glyma.03G209400…
GO:0044550	secondary metabolite biosynthetic process	biological_process	124/7379	386/34701	1.51070219577052	3.93502607831664e-07	4.69142553559306e-05	124	Glyma.01G036000,Glyma.01G061100,Glyma.01G080600,Glyma.01G112600,Glyma.01G128100,Glyma.01G169200,Glyma.01G179600,Glyma.01G239400,Glyma.01G239500,Glyma.02G013000,Glyma.02G029900,Glyma.02G103500,Glyma.02G249300,Glyma.02G284300,Glyma.03G029900,Glyma.03G031000,Glyma.03G077900,Glyma.03G122000,Glyma.03G142000,Glyma.03G165100,Glyma.03G175300,Glyma.03G219000,Glyma.03G258700,Glyma.04G131100,Glyma.04G220600…	Glyma.01G036000,Glyma.01G061100,Glyma.01G080600,Glyma.01G112600,Glyma.01G128100,Glyma.01G169200,Glyma.01G179600,Glyma.01G239400,Glyma.01G239500,Glyma.02G013000,Glyma.02G029900,Glyma.02G103500,Glyma.02G249300,Glyma.02G284300,Glyma.03G029900,Glyma.03G031000,Glyma.03G077900,Glyma.03G122000,Glyma.03G142000,Glyma.03G165100,Glyma.03G175300,Glyma.03G219000,Glyma.03G258700,Glyma.04G131100,Glyma.04G220600…
GO:0070592	cell wall polysaccharide biosynthetic process	biological_process	52/7379	127/34701	1.92550257007276	4.07025593007759e-07	4.7768269204395e-05	52	Glyma.01G178700,Glyma.01G189000,Glyma.01G189200,Glyma.02G105400,Glyma.03G019700,Glyma.03G049800,Glyma.03G056100,Glyma.03G056200,Glyma.03G178300,Glyma.04G034600,Glyma.04G038500,Glyma.04G202200,Glyma.04G214400,Glyma.04G255800,Glyma.05G085700,Glyma.05G127700,Glyma.05G190200,Glyma.05G199900,Glyma.05G203000,Glyma.06G034600,Glyma.06G102500,Glyma.06G151900,Glyma.06G231300,Glyma.06G266900,Glyma.07G237000…	Glyma.01G178700,Glyma.01G189000,Glyma.01G189200,Glyma.02G105400,Glyma.03G019700,Glyma.03G049800,Glyma.03G056100,Glyma.03G056200,Glyma.03G178300,Glyma.04G034600,Glyma.04G038500,Glyma.04G202200,Glyma.04G214400,Glyma.04G255800,Glyma.05G085700,Glyma.05G127700,Glyma.05G190200,Glyma.05G199900,Glyma.05G203000,Glyma.06G034600,Glyma.06G102500,Glyma.06G151900,Glyma.06G231300,Glyma.06G266900,Glyma.07G237000…
GO:0042742	defense response to bacterium	biological_process	223/7379	778/34701	1.34793747001757	5.13235969723524e-07	5.93063902860521e-05	223	Glyma.01G015000,Glyma.01G015200,Glyma.01G036000,Glyma.01G063700,Glyma.01G086900,Glyma.01G128100,Glyma.01G140200,Glyma.01G165600,Glyma.01G217700,Glyma.01G224800,Glyma.01G230100,Glyma.02G029900,Glyma.02G047400,Glyma.02G087000,Glyma.02G099200,Glyma.02G121300,Glyma.02G232000,Glyma.02G250800,Glyma.02G255400,Glyma.02G264900,Glyma.02G274400,Glyma.02G274600,Glyma.02G283900,Glyma.03G018900,Glyma.03G031000…	Glyma.01G015000,Glyma.01G015200,Glyma.01G036000,Glyma.01G063700,Glyma.01G086900,Glyma.01G128100,Glyma.01G140200,Glyma.01G165600,Glyma.01G217700,Glyma.01G224800,Glyma.01G230100,Glyma.02G029900,Glyma.02G047400,Glyma.02G087000,Glyma.02G099200,Glyma.02G121300,Glyma.02G232000,Glyma.02G250800,Glyma.02G255400,Glyma.02G264900,Glyma.02G274400,Glyma.02G274600,Glyma.02G283900,Glyma.03G018900,Glyma.03G031000…
GO:0006955	immune response	biological_process	250/7379	888/34701	1.32394981375195	5.26005384360317e-07	5.98610066959143e-05	250	Glyma.01G010700,Glyma.01G015000,Glyma.01G015200,Glyma.01G039000,Glyma.01G053100,Glyma.01G084600,Glyma.01G086900,Glyma.01G112300,Glyma.01G165600,Glyma.01G179000,Glyma.01G217700,Glyma.01G224800,Glyma.01G235200,Glyma.01G245100,Glyma.02G008500,Glyma.02G023800,Glyma.02G047400,Glyma.02G099200,Glyma.02G109300,Glyma.02G111600,Glyma.02G247600,Glyma.02G255400,Glyma.02G284200,Glyma.02G290300,Glyma.02G290400…	Glyma.01G010700,Glyma.01G015000,Glyma.01G015200,Glyma.01G039000,Glyma.01G053100,Glyma.01G084600,Glyma.01G086900,Glyma.01G112300,Glyma.01G165600,Glyma.01G179000,Glyma.01G217700,Glyma.01G224800,Glyma.01G235200,Glyma.01G245100,Glyma.02G008500,Glyma.02G023800,Glyma.02G047400,Glyma.02G099200,Glyma.02G109300,Glyma.02G111600,Glyma.02G247600,Glyma.02G255400,Glyma.02G284200,Glyma.02G290300,Glyma.02G290400…
GO:0009617	response to bacterium	biological_process	271/7379	976/34701	1.30576178188435	6.28531226287699e-07	7.04611647857747e-05	271	Glyma.01G015000,Glyma.01G015200,Glyma.01G036000,Glyma.01G063700,Glyma.01G086900,Glyma.01G128100,Glyma.01G140200,Glyma.01G165600,Glyma.01G179000,Glyma.01G217700,Glyma.01G224800,Glyma.01G230100,Glyma.02G029900,Glyma.02G047400,Glyma.02G087000,Glyma.02G099200,Glyma.02G121300,Glyma.02G136000,Glyma.02G232000,Glyma.02G250800,Glyma.02G255400,Glyma.02G264900,Glyma.02G274400,Glyma.02G274600,Glyma.02G283900…	Glyma.01G015000,Glyma.01G015200,Glyma.01G036000,Glyma.01G063700,Glyma.01G086900,Glyma.01G128100,Glyma.01G140200,Glyma.01G165600,Glyma.01G179000,Glyma.01G217700,Glyma.01G224800,Glyma.01G230100,Glyma.02G029900,Glyma.02G047400,Glyma.02G087000,Glyma.02G099200,Glyma.02G121300,Glyma.02G136000,Glyma.02G232000,Glyma.02G250800,Glyma.02G255400,Glyma.02G264900,Glyma.02G274400,Glyma.02G274600,Glyma.02G283900…
GO:0030686	90S preribosome	cellular_component	28/7379	54/34701	2.43842134586138	7.17703971656587e-07	7.92746254575386e-05	28	Glyma.01G086000,Glyma.02G003100,Glyma.03G186500,Glyma.03G234900,Glyma.04G139900,Glyma.05G027800,Glyma.05G038000,Glyma.05G038800,Glyma.05G185000,Glyma.08G143000,Glyma.08G359600,Glyma.09G084600,Glyma.10G005700,Glyma.10G200300,Glyma.11G125100,Glyma.12G049700,Glyma.12G167800,Glyma.13G056900,Glyma.13G335000,Glyma.14G024600,Glyma.15G039500,Glyma.15G193000,Glyma.15G254100,Glyma.17G088200,Glyma.17G186500…	Glyma.01G086000,Glyma.02G003100,Glyma.03G186500,Glyma.03G234900,Glyma.04G139900,Glyma.05G027800,Glyma.05G038000,Glyma.05G038800,Glyma.05G185000,Glyma.08G143000,Glyma.08G359600,Glyma.09G084600,Glyma.10G005700,Glyma.10G200300,Glyma.11G125100,Glyma.12G049700,Glyma.12G167800,Glyma.13G056900,Glyma.13G335000,Glyma.14G024600,Glyma.15G039500,Glyma.15G193000,Glyma.15G254100,Glyma.17G088200,Glyma.17G186500…
GO:2000652	regulation of secondary cell wall biogenesis	biological_process	26/7379	49/34701	2.49529414693103	9.975219779931e-07	0.00010858532719864	26	Glyma.02G244600,Glyma.04G088700,Glyma.04G119500,Glyma.05G055900,Glyma.06G090700,Glyma.06G288500,Glyma.06G299900,Glyma.06G318900,Glyma.08G168100,Glyma.09G169300,Glyma.11G133700,Glyma.12G105400,Glyma.12G118700,Glyma.12G206900,Glyma.12G237500,Glyma.13G050400,Glyma.13G174700,Glyma.13G234700,Glyma.13G294000,Glyma.13G339900,Glyma.14G203600,Glyma.14G214500,Glyma.15G078300,Glyma.15G259400,Glyma.17G138100…	Glyma.02G244600,Glyma.04G088700,Glyma.04G119500,Glyma.05G055900,Glyma.06G090700,Glyma.06G288500,Glyma.06G299900,Glyma.06G318900,Glyma.08G168100,Glyma.09G169300,Glyma.11G133700,Glyma.12G105400,Glyma.12G118700,Glyma.12G206900,Glyma.12G237500,Glyma.13G050400,Glyma.13G174700,Glyma.13G234700,Glyma.13G294000,Glyma.13G339900,Glyma.14G203600,Glyma.14G214500,Glyma.15G078300,Glyma.15G259400,Glyma.17G138100…
GO:0010089	xylem development	biological_process	39/7379	88/34701	2.08413772499353	1.04835241943046e-06	0.000112488214604888	39	Glyma.01G222200,Glyma.02G006800,Glyma.03G070900,Glyma.03G227700,Glyma.04G119500,Glyma.04G212000,Glyma.04G220600,Glyma.05G055900,Glyma.05G202300,Glyma.06G086600,Glyma.06G145300,Glyma.06G275900,Glyma.06G303502,Glyma.06G318900,Glyma.08G009700,Glyma.08G017600,Glyma.08G360200,Glyma.09G044300,Glyma.09G230300,Glyma.10G139000,Glyma.10G142200,Glyma.10G216400,Glyma.10G248700,Glyma.10G248800,Glyma.11G021600…	Glyma.01G222200,Glyma.02G006800,Glyma.03G070900,Glyma.03G227700,Glyma.04G119500,Glyma.04G212000,Glyma.04G220600,Glyma.05G055900,Glyma.05G202300,Glyma.06G086600,Glyma.06G145300,Glyma.06G275900,Glyma.06G303502,Glyma.06G318900,Glyma.08G009700,Glyma.08G017600,Glyma.08G360200,Glyma.09G044300,Glyma.09G230300,Glyma.10G139000,Glyma.10G142200,Glyma.10G216400,Glyma.10G248700,Glyma.10G248800,Glyma.11G021600…
GO:0046906	tetrapyrrole binding	molecular_function	214/7379	749/34701	1.34361992527056	1.10597302938054e-06	0.000116999484840524	214	Glyma.01G058600,Glyma.01G061100,Glyma.01G070200,Glyma.01G115900,Glyma.01G153500,Glyma.01G163100,Glyma.01G169200,Glyma.01G175500,Glyma.01G179600,Glyma.01G199800,Glyma.01G200400,Glyma.01G230900,Glyma.02G008900,Glyma.02G051600,Glyma.02G127300,Glyma.02G132100,Glyma.02G233800,Glyma.02G234200,Glyma.02G255400,Glyma.02G256800,Glyma.02G290000,Glyma.02G305400,Glyma.03G021200,Glyma.03G021600,Glyma.03G029900…	Glyma.01G058600,Glyma.01G061100,Glyma.01G070200,Glyma.01G115900,Glyma.01G153500,Glyma.01G163100,Glyma.01G169200,Glyma.01G175500,Glyma.01G179600,Glyma.01G199800,Glyma.01G200400,Glyma.01G230900,Glyma.02G008900,Glyma.02G051600,Glyma.02G127300,Glyma.02G132100,Glyma.02G233800,Glyma.02G234200,Glyma.02G255400,Glyma.02G256800,Glyma.02G290000,Glyma.02G305400,Glyma.03G021200,Glyma.03G021600,Glyma.03G029900…
GO:0044038	cell wall macromolecule biosynthetic process	biological_process	53/7379	135/34701	1.84623330472362	1.49636789448238e-06	0.000153961907609002	53	Glyma.01G178700,Glyma.01G189000,Glyma.01G189200,Glyma.02G105400,Glyma.03G019700,Glyma.03G049800,Glyma.03G056100,Glyma.03G056200,Glyma.03G178300,Glyma.04G034600,Glyma.04G038500,Glyma.04G202200,Glyma.04G214400,Glyma.04G255800,Glyma.05G085700,Glyma.05G127700,Glyma.05G190200,Glyma.05G199900,Glyma.05G203000,Glyma.06G034600,Glyma.06G102500,Glyma.06G151900,Glyma.06G231300,Glyma.06G266900,Glyma.07G237000…	Glyma.01G178700,Glyma.01G189000,Glyma.01G189200,Glyma.02G105400,Glyma.03G019700,Glyma.03G049800,Glyma.03G056100,Glyma.03G056200,Glyma.03G178300,Glyma.04G034600,Glyma.04G038500,Glyma.04G202200,Glyma.04G214400,Glyma.04G255800,Glyma.05G085700,Glyma.05G127700,Glyma.05G190200,Glyma.05G199900,Glyma.05G203000,Glyma.06G034600,Glyma.06G102500,Glyma.06G151900,Glyma.06G231300,Glyma.06G266900,Glyma.07G237000…
GO:0070589	cellular component macromolecule biosynthetic process	biological_process	53/7379	135/34701	1.84623330472362	1.49636789448238e-06	0.000153961907609002	53	Glyma.01G178700,Glyma.01G189000,Glyma.01G189200,Glyma.02G105400,Glyma.03G019700,Glyma.03G049800,Glyma.03G056100,Glyma.03G056200,Glyma.03G178300,Glyma.04G034600,Glyma.04G038500,Glyma.04G202200,Glyma.04G214400,Glyma.04G255800,Glyma.05G085700,Glyma.05G127700,Glyma.05G190200,Glyma.05G199900,Glyma.05G203000,Glyma.06G034600,Glyma.06G102500,Glyma.06G151900,Glyma.06G231300,Glyma.06G266900,Glyma.07G237000…	Glyma.01G178700,Glyma.01G189000,Glyma.01G189200,Glyma.02G105400,Glyma.03G019700,Glyma.03G049800,Glyma.03G056100,Glyma.03G056200,Glyma.03G178300,Glyma.04G034600,Glyma.04G038500,Glyma.04G202200,Glyma.04G214400,Glyma.04G255800,Glyma.05G085700,Glyma.05G127700,Glyma.05G190200,Glyma.05G199900,Glyma.05G203000,Glyma.06G034600,Glyma.06G102500,Glyma.06G151900,Glyma.06G231300,Glyma.06G266900,Glyma.07G237000…
GO:0009808	lignin metabolic process	biological_process	58/7379	153/34701	1.78271140411714	1.88191397854087e-06	0.000191014268821898	58	Glyma.01G080600,Glyma.01G108200,Glyma.01G112600,Glyma.01G169200,Glyma.01G173600,Glyma.01G177900,Glyma.02G103500,Glyma.02G261600,Glyma.03G077900,Glyma.03G122000,Glyma.04G220600,Glyma.05G006600,Glyma.06G137100,Glyma.06G137300,Glyma.06G145300,Glyma.06G275900,Glyma.06G284300,Glyma.06G299900,Glyma.07G026300,Glyma.07G048800,Glyma.07G133900,Glyma.07G134100,Glyma.07G142400,Glyma.07G214700,Glyma.08G168100…	Glyma.01G080600,Glyma.01G108200,Glyma.01G112600,Glyma.01G169200,Glyma.01G173600,Glyma.01G177900,Glyma.02G103500,Glyma.02G261600,Glyma.03G077900,Glyma.03G122000,Glyma.04G220600,Glyma.05G006600,Glyma.06G137100,Glyma.06G137300,Glyma.06G145300,Glyma.06G275900,Glyma.06G284300,Glyma.06G299900,Glyma.07G026300,Glyma.07G048800,Glyma.07G133900,Glyma.07G134100,Glyma.07G142400,Glyma.07G214700,Glyma.08G168100…
GO:0009719	response to endogenous stimulus	biological_process	857/7379	3522/34701	1.1442895984807	2.02655565828547e-06	0.000202952793991762	857	Glyma.01G002100,Glyma.01G003000,Glyma.01G015000,Glyma.01G015200,Glyma.01G018400,Glyma.01G025400,Glyma.01G038600,Glyma.01G060300,Glyma.01G063800,Glyma.01G084600,Glyma.01G086700,Glyma.01G086900,Glyma.01G098000,Glyma.01G114000,Glyma.01G115900,Glyma.01G119400,Glyma.01G119500,Glyma.01G163300,Glyma.01G164800,Glyma.01G165600,Glyma.01G175500,Glyma.01G177500,Glyma.01G179000,Glyma.01G184300,Glyma.01G190600…	Glyma.01G002100,Glyma.01G003000,Glyma.01G015000,Glyma.01G015200,Glyma.01G018400,Glyma.01G025400,Glyma.01G038600,Glyma.01G060300,Glyma.01G063800,Glyma.01G084600,Glyma.01G086700,Glyma.01G086900,Glyma.01G098000,Glyma.01G114000,Glyma.01G115900,Glyma.01G119400,Glyma.01G119500,Glyma.01G163300,Glyma.01G164800,Glyma.01G165600,Glyma.01G175500,Glyma.01G177500,Glyma.01G179000,Glyma.01G184300,Glyma.01G190600…
GO:0009699	phenylpropanoid biosynthetic process	biological_process	72/7379	203/34701	1.66794197619793	2.17131089241818e-06	0.000214588369907276	72	Glyma.01G080600,Glyma.01G112600,Glyma.01G169200,Glyma.01G239400,Glyma.01G239500,Glyma.02G013000,Glyma.02G103500,Glyma.02G249300,Glyma.03G077900,Glyma.03G122000,Glyma.03G175300,Glyma.03G219000,Glyma.03G258700,Glyma.04G131100,Glyma.04G220600,Glyma.05G006600,Glyma.05G203000,Glyma.05G231900,Glyma.06G137100,Glyma.06G137300,Glyma.06G145300,Glyma.06G275900,Glyma.06G299900,Glyma.07G026300,Glyma.07G048800…	Glyma.01G080600,Glyma.01G112600,Glyma.01G169200,Glyma.01G239400,Glyma.01G239500,Glyma.02G013000,Glyma.02G103500,Glyma.02G249300,Glyma.03G077900,Glyma.03G122000,Glyma.03G175300,Glyma.03G219000,Glyma.03G258700,Glyma.04G131100,Glyma.04G220600,Glyma.05G006600,Glyma.05G203000,Glyma.05G231900,Glyma.06G137100,Glyma.06G137300,Glyma.06G145300,Glyma.06G275900,Glyma.06G299900,Glyma.07G026300,Glyma.07G048800…
GO:0010413	glucuronoxylan metabolic process	biological_process	21/7379	37/34701	2.66908282452394	2.60364040966549e-06	0.000250717219448686	21	Glyma.01G178700,Glyma.01G189200,Glyma.03G178300,Glyma.04G034600,Glyma.04G038500,Glyma.04G202200,Glyma.04G214400,Glyma.05G190200,Glyma.05G199900,Glyma.06G034600,Glyma.06G151900,Glyma.06G266900,Glyma.12G136100,Glyma.12G178100,Glyma.12G214700,Glyma.13G137600,Glyma.14G077600,Glyma.14G082500,Glyma.17G242500,Glyma.17G247900,Glyma.19G179100	Glyma.01G178700,Glyma.01G189200,Glyma.03G178300,Glyma.04G034600,Glyma.04G038500,Glyma.04G202200,Glyma.04G214400,Glyma.05G190200,Glyma.05G199900,Glyma.06G034600,Glyma.06G151900,Glyma.06G266900,Glyma.12G136100,Glyma.12G178100,Glyma.12G214700,Glyma.13G137600,Glyma.14G077600,Glyma.14G082500,Glyma.17G242500,Glyma.17G247900,Glyma.19G179100
GO:0010417	glucuronoxylan biosynthetic process	biological_process	21/7379	37/34701	2.66908282452394	2.60364040966549e-06	0.000250717219448686	21	Glyma.01G178700,Glyma.01G189200,Glyma.03G178300,Glyma.04G034600,Glyma.04G038500,Glyma.04G202200,Glyma.04G214400,Glyma.05G190200,Glyma.05G199900,Glyma.06G034600,Glyma.06G151900,Glyma.06G266900,Glyma.12G136100,Glyma.12G178100,Glyma.12G214700,Glyma.13G137600,Glyma.14G077600,Glyma.14G082500,Glyma.17G242500,Glyma.17G247900,Glyma.19G179100	Glyma.01G178700,Glyma.01G189200,Glyma.03G178300,Glyma.04G034600,Glyma.04G038500,Glyma.04G202200,Glyma.04G214400,Glyma.05G190200,Glyma.05G199900,Glyma.06G034600,Glyma.06G151900,Glyma.06G266900,Glyma.12G136100,Glyma.12G178100,Glyma.12G214700,Glyma.13G137600,Glyma.14G077600,Glyma.14G082500,Glyma.17G242500,Glyma.17G247900,Glyma.19G179100
GO:0007165	signal transduction	biological_process	904/7379	3737/34701	1.13760060036287	2.72781353216622e-06	0.000259349461267095	904	Glyma.01G002100,Glyma.01G010700,Glyma.01G015000,Glyma.01G015200,Glyma.01G018400,Glyma.01G025400,Glyma.01G028700,Glyma.01G034100,Glyma.01G039000,Glyma.01G044100,Glyma.01G044200,Glyma.01G060300,Glyma.01G063800,Glyma.01G086900,Glyma.01G098000,Glyma.01G112300,Glyma.01G114000,Glyma.01G119400,Glyma.01G131500,Glyma.01G132000,Glyma.01G163300,Glyma.01G164800,Glyma.01G171000,Glyma.01G175500,Glyma.01G179000…	Glyma.01G002100,Glyma.01G010700,Glyma.01G015000,Glyma.01G015200,Glyma.01G018400,Glyma.01G025400,Glyma.01G028700,Glyma.01G034100,Glyma.01G039000,Glyma.01G044100,Glyma.01G044200,Glyma.01G060300,Glyma.01G063800,Glyma.01G086900,Glyma.01G098000,Glyma.01G112300,Glyma.01G114000,Glyma.01G119400,Glyma.01G131500,Glyma.01G132000,Glyma.01G163300,Glyma.01G164800,Glyma.01G171000,Glyma.01G175500,Glyma.01G179000…
GO:0009725	response to hormone	biological_process	838/7379	3449/34701	1.1426028532382	3.36581570303807e-06	0.000316008021818987	838	Glyma.01G002100,Glyma.01G003000,Glyma.01G015000,Glyma.01G015200,Glyma.01G018400,Glyma.01G025400,Glyma.01G038600,Glyma.01G060300,Glyma.01G063800,Glyma.01G084600,Glyma.01G086700,Glyma.01G086900,Glyma.01G098000,Glyma.01G114000,Glyma.01G115900,Glyma.01G119400,Glyma.01G119500,Glyma.01G163300,Glyma.01G164800,Glyma.01G165600,Glyma.01G175500,Glyma.01G177500,Glyma.01G184300,Glyma.01G190600,Glyma.01G206600…	Glyma.01G002100,Glyma.01G003000,Glyma.01G015000,Glyma.01G015200,Glyma.01G018400,Glyma.01G025400,Glyma.01G038600,Glyma.01G060300,Glyma.01G063800,Glyma.01G084600,Glyma.01G086700,Glyma.01G086900,Glyma.01G098000,Glyma.01G114000,Glyma.01G115900,Glyma.01G119400,Glyma.01G119500,Glyma.01G163300,Glyma.01G164800,Glyma.01G165600,Glyma.01G175500,Glyma.01G177500,Glyma.01G184300,Glyma.01G190600,Glyma.01G206600…
GO:0017001	antibiotic catabolic process	biological_process	79/7379	231/34701	1.60827233479354	3.60854438552494e-06	0.000334614529378739	79	Glyma.01G070200,Glyma.01G163100,Glyma.01G200400,Glyma.02G008900,Glyma.02G127300,Glyma.02G136000,Glyma.02G233800,Glyma.02G234200,Glyma.03G038100,Glyma.03G038200,Glyma.03G038300,Glyma.03G038500,Glyma.03G038700,Glyma.03G145600,Glyma.04G220600,Glyma.04G248300,Glyma.05G103600,Glyma.06G017900,Glyma.06G145300,Glyma.06G275900,Glyma.07G048600,Glyma.07G260300,Glyma.08G168000,Glyma.08G179700,Glyma.09G002500…	Glyma.01G070200,Glyma.01G163100,Glyma.01G200400,Glyma.02G008900,Glyma.02G127300,Glyma.02G136000,Glyma.02G233800,Glyma.02G234200,Glyma.03G038100,Glyma.03G038200,Glyma.03G038300,Glyma.03G038500,Glyma.03G038700,Glyma.03G145600,Glyma.04G220600,Glyma.04G248300,Glyma.05G103600,Glyma.06G017900,Glyma.06G145300,Glyma.06G275900,Glyma.07G048600,Glyma.07G260300,Glyma.08G168000,Glyma.08G179700,Glyma.09G002500…
GO:0033692	cellular polysaccharide biosynthetic process	biological_process	110/7379	348/34701	1.48647606675047	3.98666648315782e-06	0.000365168926280468	110	Glyma.01G014000,Glyma.01G150700,Glyma.01G178700,Glyma.01G189000,Glyma.01G189200,Glyma.01G232500,Glyma.02G080900,Glyma.02G105400,Glyma.02G171200,Glyma.02G205800,Glyma.02G250800,Glyma.02G304500,Glyma.03G019700,Glyma.03G049800,Glyma.03G056100,Glyma.03G056200,Glyma.03G145900,Glyma.03G178300,Glyma.03G217500,Glyma.04G034600,Glyma.04G038500,Glyma.04G063800,Glyma.04G142700,Glyma.04G153700,Glyma.04G202200…	Glyma.01G014000,Glyma.01G150700,Glyma.01G178700,Glyma.01G189000,Glyma.01G189200,Glyma.01G232500,Glyma.02G080900,Glyma.02G105400,Glyma.02G171200,Glyma.02G205800,Glyma.02G250800,Glyma.02G304500,Glyma.03G019700,Glyma.03G049800,Glyma.03G056100,Glyma.03G056200,Glyma.03G145900,Glyma.03G178300,Glyma.03G217500,Glyma.04G034600,Glyma.04G038500,Glyma.04G063800,Glyma.04G142700,Glyma.04G153700,Glyma.04G202200…
GO:0023052	signaling	biological_process	912/7379	3782/34701	1.13401237479207	4.11539004208095e-06	0.000372418007302048	912	Glyma.01G002100,Glyma.01G010700,Glyma.01G015000,Glyma.01G015200,Glyma.01G018400,Glyma.01G025400,Glyma.01G028700,Glyma.01G034100,Glyma.01G039000,Glyma.01G044100,Glyma.01G044200,Glyma.01G060300,Glyma.01G063800,Glyma.01G086900,Glyma.01G098000,Glyma.01G112300,Glyma.01G114000,Glyma.01G119400,Glyma.01G131500,Glyma.01G132000,Glyma.01G163300,Glyma.01G164800,Glyma.01G171000,Glyma.01G175500,Glyma.01G179000…	Glyma.01G002100,Glyma.01G010700,Glyma.01G015000,Glyma.01G015200,Glyma.01G018400,Glyma.01G025400,Glyma.01G028700,Glyma.01G034100,Glyma.01G039000,Glyma.01G044100,Glyma.01G044200,Glyma.01G060300,Glyma.01G063800,Glyma.01G086900,Glyma.01G098000,Glyma.01G112300,Glyma.01G114000,Glyma.01G119400,Glyma.01G131500,Glyma.01G132000,Glyma.01G163300,Glyma.01G164800,Glyma.01G171000,Glyma.01G175500,Glyma.01G179000…
GO:0031224	intrinsic component of membrane	cellular_component	1980/7379	8626/34701	1.07944424786981	5.86247706502174e-06	0.000524203157564027	1980	Glyma.01G004800,Glyma.01G009900,Glyma.01G010100,Glyma.01G011600,Glyma.01G014000,Glyma.01G017300,Glyma.01G019500,Glyma.01G020100,Glyma.01G022700,Glyma.01G023300,Glyma.01G024000,Glyma.01G026200,Glyma.01G028600,Glyma.01G028700,Glyma.01G031800,Glyma.01G033800,Glyma.01G035100,Glyma.01G038500,Glyma.01G042100,Glyma.01G044200,Glyma.01G046500,Glyma.01G058600,Glyma.01G059200,Glyma.01G061100,Glyma.01G077100…	Glyma.01G004800,Glyma.01G009900,Glyma.01G010100,Glyma.01G011600,Glyma.01G014000,Glyma.01G017300,Glyma.01G019500,Glyma.01G020100,Glyma.01G022700,Glyma.01G023300,Glyma.01G024000,Glyma.01G026200,Glyma.01G028600,Glyma.01G028700,Glyma.01G031800,Glyma.01G033800,Glyma.01G035100,Glyma.01G038500,Glyma.01G042100,Glyma.01G044200,Glyma.01G046500,Glyma.01G058600,Glyma.01G059200,Glyma.01G061100,Glyma.01G077100…
GO:0009064	glutamine family amino acid metabolic process	biological_process	60/7379	165/34701	1.71006172307162	5.9991157248529e-06	0.000530110096580825	60	Glyma.01G099800,Glyma.01G131100,Glyma.01G140200,Glyma.01G194700,Glyma.01G198600,Glyma.02G014200,Glyma.02G241400,Glyma.02G244000,Glyma.02G284300,Glyma.03G128300,Glyma.04G007700,Glyma.04G073800,Glyma.04G094600,Glyma.04G236900,Glyma.05G046700,Glyma.05G046900,Glyma.05G136100,Glyma.05G188500,Glyma.05G208400,Glyma.06G096700,Glyma.06G127400,Glyma.07G104500,Glyma.07G179700,Glyma.08G091301,Glyma.08G091400…	Glyma.01G099800,Glyma.01G131100,Glyma.01G140200,Glyma.01G194700,Glyma.01G198600,Glyma.02G014200,Glyma.02G241400,Glyma.02G244000,Glyma.02G284300,Glyma.03G128300,Glyma.04G007700,Glyma.04G073800,Glyma.04G094600,Glyma.04G236900,Glyma.05G046700,Glyma.05G046900,Glyma.05G136100,Glyma.05G188500,Glyma.05G208400,Glyma.06G096700,Glyma.06G127400,Glyma.07G104500,Glyma.07G179700,Glyma.08G091301,Glyma.08G091400…
GO:0006468	protein phosphorylation	biological_process	350/7379	1335/34701	1.23290966925575	6.12508866926209e-06	0.000534948151102646	350	Glyma.01G028700,Glyma.01G034100,Glyma.01G044100,Glyma.01G117900,Glyma.01G125200,Glyma.01G131500,Glyma.01G132000,Glyma.01G179000,Glyma.01G184300,Glyma.01G187300,Glyma.01G203500,Glyma.01G217100,Glyma.02G008500,Glyma.02G019500,Glyma.02G032200,Glyma.02G036500,Glyma.02G037100,Glyma.02G069400,Glyma.02G076100,Glyma.02G087000,Glyma.02G134600,Glyma.02G202900,Glyma.02G208500,Glyma.02G228300,Glyma.02G229500…	Glyma.01G028700,Glyma.01G034100,Glyma.01G044100,Glyma.01G117900,Glyma.01G125200,Glyma.01G131500,Glyma.01G132000,Glyma.01G179000,Glyma.01G184300,Glyma.01G187300,Glyma.01G203500,Glyma.01G217100,Glyma.02G008500,Glyma.02G019500,Glyma.02G032200,Glyma.02G036500,Glyma.02G037100,Glyma.02G069400,Glyma.02G076100,Glyma.02G087000,Glyma.02G134600,Glyma.02G202900,Glyma.02G208500,Glyma.02G228300,Glyma.02G229500…
GO:0005874	microtubule	cellular_component	145/7379	490/34701	1.39160635117308	7.95348762905324e-06	0.000686651098641596	145	Glyma.01G037700,Glyma.01G038400,Glyma.01G109300,Glyma.01G213800,Glyma.01G225900,Glyma.02G008800,Glyma.02G017400,Glyma.02G026600,Glyma.02G027100,Glyma.02G070300,Glyma.02G085500,Glyma.02G085700,Glyma.02G135700,Glyma.02G214300,Glyma.02G251500,Glyma.02G295100,Glyma.02G295800,Glyma.02G296800,Glyma.03G055200,Glyma.03G090100,Glyma.03G124400,Glyma.03G127500,Glyma.03G197300,Glyma.03G237800,Glyma.03G248000…	Glyma.01G037700,Glyma.01G038400,Glyma.01G109300,Glyma.01G213800,Glyma.01G225900,Glyma.02G008800,Glyma.02G017400,Glyma.02G026600,Glyma.02G027100,Glyma.02G070300,Glyma.02G085500,Glyma.02G085700,Glyma.02G135700,Glyma.02G214300,Glyma.02G251500,Glyma.02G295100,Glyma.02G295800,Glyma.02G296800,Glyma.03G055200,Glyma.03G090100,Glyma.03G124400,Glyma.03G127500,Glyma.03G197300,Glyma.03G237800,Glyma.03G248000…
GO:0020037	heme binding	molecular_function	193/7379	686/34701	1.32305431416948	1.03491062601879e-05	0.000883319740003083	193	Glyma.01G058600,Glyma.01G061100,Glyma.01G070200,Glyma.01G163100,Glyma.01G169200,Glyma.01G175500,Glyma.01G179600,Glyma.01G199800,Glyma.01G200400,Glyma.01G230900,Glyma.02G008900,Glyma.02G051600,Glyma.02G127300,Glyma.02G132100,Glyma.02G233800,Glyma.02G234200,Glyma.02G255400,Glyma.02G256800,Glyma.02G290000,Glyma.03G021200,Glyma.03G021600,Glyma.03G029900,Glyma.03G031000,Glyma.03G038100,Glyma.03G038200…	Glyma.01G058600,Glyma.01G061100,Glyma.01G070200,Glyma.01G163100,Glyma.01G169200,Glyma.01G175500,Glyma.01G179600,Glyma.01G199800,Glyma.01G200400,Glyma.01G230900,Glyma.02G008900,Glyma.02G051600,Glyma.02G127300,Glyma.02G132100,Glyma.02G233800,Glyma.02G234200,Glyma.02G255400,Glyma.02G256800,Glyma.02G290000,Glyma.03G021200,Glyma.03G021600,Glyma.03G029900,Glyma.03G031000,Glyma.03G038100,Glyma.03G038200…
GO:0042744	hydrogen peroxide catabolic process	biological_process	70/7379	204/34701	1.61366118476121	1.09957968102981e-05	0.000927971121821899	70	Glyma.01G070200,Glyma.01G163100,Glyma.01G200400,Glyma.02G008900,Glyma.02G127300,Glyma.02G233800,Glyma.02G234200,Glyma.03G038100,Glyma.03G038200,Glyma.03G038300,Glyma.03G038500,Glyma.03G038700,Glyma.03G145600,Glyma.04G220600,Glyma.04G248300,Glyma.05G103600,Glyma.06G017900,Glyma.06G145300,Glyma.06G275900,Glyma.07G260300,Glyma.08G168000,Glyma.08G179700,Glyma.09G002500,Glyma.09G022300,Glyma.09G022400…	Glyma.01G070200,Glyma.01G163100,Glyma.01G200400,Glyma.02G008900,Glyma.02G127300,Glyma.02G233800,Glyma.02G234200,Glyma.03G038100,Glyma.03G038200,Glyma.03G038300,Glyma.03G038500,Glyma.03G038700,Glyma.03G145600,Glyma.04G220600,Glyma.04G248300,Glyma.05G103600,Glyma.06G017900,Glyma.06G145300,Glyma.06G275900,Glyma.07G260300,Glyma.08G168000,Glyma.08G179700,Glyma.09G002500,Glyma.09G022300,Glyma.09G022400…
GO:1903338	regulation of cell wall organization or biogenesis	biological_process	33/7379	76/34701	2.04194870222038	1.17278842088897e-05	0.000978757092144117	33	Glyma.02G244600,Glyma.04G088700,Glyma.04G119500,Glyma.05G055900,Glyma.06G090700,Glyma.06G288500,Glyma.06G299900,Glyma.06G318900,Glyma.07G198900,Glyma.08G168100,Glyma.08G205700,Glyma.09G044300,Glyma.09G169300,Glyma.09G201000,Glyma.10G097600,Glyma.11G133700,Glyma.12G105400,Glyma.12G118700,Glyma.12G206900,Glyma.12G237500,Glyma.13G050400,Glyma.13G174700,Glyma.13G177500,Glyma.13G234700,Glyma.13G294000…	Glyma.02G244600,Glyma.04G088700,Glyma.04G119500,Glyma.05G055900,Glyma.06G090700,Glyma.06G288500,Glyma.06G299900,Glyma.06G318900,Glyma.07G198900,Glyma.08G168100,Glyma.08G205700,Glyma.09G044300,Glyma.09G169300,Glyma.09G201000,Glyma.10G097600,Glyma.11G133700,Glyma.12G105400,Glyma.12G118700,Glyma.12G206900,Glyma.12G237500,Glyma.13G050400,Glyma.13G174700,Glyma.13G177500,Glyma.13G234700,Glyma.13G294000…
GO:0044764	multi-organism cellular process	biological_process	131/7379	438/34701	1.40650624597386	1.20334915169051e-05	0.000981640630666969	131	Glyma.01G010700,Glyma.01G039000,Glyma.01G112300,Glyma.01G245100,Glyma.02G008500,Glyma.02G023800,Glyma.02G082800,Glyma.02G284200,Glyma.02G290300,Glyma.02G290400,Glyma.03G034500,Glyma.03G034900,Glyma.03G037000,Glyma.03G037300,Glyma.03G039200,Glyma.03G039218,Glyma.03G039300,Glyma.03G043650,Glyma.03G054100,Glyma.03G087500,Glyma.03G087600,Glyma.03G088000,Glyma.03G190200,Glyma.03G214100,Glyma.04G002500…	Glyma.01G010700,Glyma.01G039000,Glyma.01G112300,Glyma.01G245100,Glyma.02G008500,Glyma.02G023800,Glyma.02G082800,Glyma.02G284200,Glyma.02G290300,Glyma.02G290400,Glyma.03G034500,Glyma.03G034900,Glyma.03G037000,Glyma.03G037300,Glyma.03G039200,Glyma.03G039218,Glyma.03G039300,Glyma.03G043650,Glyma.03G054100,Glyma.03G087500,Glyma.03G087600,Glyma.03G088000,Glyma.03G190200,Glyma.03G214100,Glyma.04G002500…
GO:0009809	lignin biosynthetic process	biological_process	43/7379	109/34701	1.85518163993779	1.21115151382467e-05	0.000981640630666969	43	Glyma.01G080600,Glyma.01G112600,Glyma.01G169200,Glyma.02G103500,Glyma.03G077900,Glyma.03G122000,Glyma.04G220600,Glyma.05G006600,Glyma.06G137100,Glyma.06G137300,Glyma.06G145300,Glyma.06G275900,Glyma.06G299900,Glyma.07G026300,Glyma.07G048800,Glyma.07G133900,Glyma.07G134100,Glyma.07G214700,Glyma.08G168100,Glyma.08G218100,Glyma.08G359100,Glyma.08G359300,Glyma.10G211200,Glyma.10G262400,Glyma.11G074100…	Glyma.01G080600,Glyma.01G112600,Glyma.01G169200,Glyma.02G103500,Glyma.03G077900,Glyma.03G122000,Glyma.04G220600,Glyma.05G006600,Glyma.06G137100,Glyma.06G137300,Glyma.06G145300,Glyma.06G275900,Glyma.06G299900,Glyma.07G026300,Glyma.07G048800,Glyma.07G133900,Glyma.07G134100,Glyma.07G214700,Glyma.08G168100,Glyma.08G218100,Glyma.08G359100,Glyma.08G359300,Glyma.10G211200,Glyma.10G262400,Glyma.11G074100…
GO:0016491	oxidoreductase activity	molecular_function	755/7379	3110/34701	1.14164490434966	1.2154517195051e-05	0.000981640630666969	755	Glyma.01G005100,Glyma.01G014700,Glyma.01G021000,Glyma.01G031500,Glyma.01G035100,Glyma.01G040700,Glyma.01G041200,Glyma.01G046500,Glyma.01G048800,Glyma.01G054500,Glyma.01G057100,Glyma.01G058600,Glyma.01G061100,Glyma.01G062400,Glyma.01G070200,Glyma.01G099800,Glyma.01G103100,Glyma.01G104800,Glyma.01G108200,Glyma.01G112600,Glyma.01G116300,Glyma.01G120400,Glyma.01G124500,Glyma.01G153500,Glyma.01G154900…	Glyma.01G005100,Glyma.01G014700,Glyma.01G021000,Glyma.01G031500,Glyma.01G035100,Glyma.01G040700,Glyma.01G041200,Glyma.01G046500,Glyma.01G048800,Glyma.01G054500,Glyma.01G057100,Glyma.01G058600,Glyma.01G061100,Glyma.01G062400,Glyma.01G070200,Glyma.01G099800,Glyma.01G103100,Glyma.01G104800,Glyma.01G108200,Glyma.01G112600,Glyma.01G116300,Glyma.01G120400,Glyma.01G124500,Glyma.01G153500,Glyma.01G154900…
GO:0099080	supramolecular complex	cellular_component	154/7379	531/34701	1.36386278666823	1.40934753568578e-05	0.00111428142571379	154	Glyma.01G037700,Glyma.01G038400,Glyma.01G109300,Glyma.01G213800,Glyma.01G218900,Glyma.01G225900,Glyma.02G008800,Glyma.02G017400,Glyma.02G026600,Glyma.02G027100,Glyma.02G070300,Glyma.02G085500,Glyma.02G085700,Glyma.02G135700,Glyma.02G214300,Glyma.02G251500,Glyma.02G295100,Glyma.02G295800,Glyma.02G296800,Glyma.03G055200,Glyma.03G090000,Glyma.03G090100,Glyma.03G124400,Glyma.03G127500,Glyma.03G197300…	Glyma.01G037700,Glyma.01G038400,Glyma.01G109300,Glyma.01G213800,Glyma.01G218900,Glyma.01G225900,Glyma.02G008800,Glyma.02G017400,Glyma.02G026600,Glyma.02G027100,Glyma.02G070300,Glyma.02G085500,Glyma.02G085700,Glyma.02G135700,Glyma.02G214300,Glyma.02G251500,Glyma.02G295100,Glyma.02G295800,Glyma.02G296800,Glyma.03G055200,Glyma.03G090000,Glyma.03G090100,Glyma.03G124400,Glyma.03G127500,Glyma.03G197300…
GO:0000281	mitotic cytokinesis	biological_process	35/7379	83/34701	1.98305350416437	1.40935608364812e-05	0.00111428142571379	35	Glyma.01G125200,Glyma.02G135700,Glyma.02G205800,Glyma.03G049300,Glyma.04G063800,Glyma.04G142700,Glyma.04G153700,Glyma.05G159966,Glyma.06G065000,Glyma.06G225500,Glyma.07G156000,Glyma.08G088400,Glyma.08G117500,Glyma.08G139300,Glyma.08G330700,Glyma.09G051100,Glyma.09G127000,Glyma.10G019400,Glyma.10G270600,Glyma.11G020300,Glyma.11G151800,Glyma.12G192000,Glyma.12G192100,Glyma.12G237000,Glyma.13G126000…	Glyma.01G125200,Glyma.02G135700,Glyma.02G205800,Glyma.03G049300,Glyma.04G063800,Glyma.04G142700,Glyma.04G153700,Glyma.05G159966,Glyma.06G065000,Glyma.06G225500,Glyma.07G156000,Glyma.08G088400,Glyma.08G117500,Glyma.08G139300,Glyma.08G330700,Glyma.09G051100,Glyma.09G127000,Glyma.10G019400,Glyma.10G270600,Glyma.11G020300,Glyma.11G151800,Glyma.12G192000,Glyma.12G192100,Glyma.12G237000,Glyma.13G126000…
GO:0002252	immune effector process	biological_process	58/7379	162/34701	1.68367188166619	1.45570725755828e-05	0.00113893929286669	58	Glyma.01G053100,Glyma.01G086900,Glyma.01G235200,Glyma.02G002500,Glyma.02G034400,Glyma.02G099200,Glyma.02G109300,Glyma.02G111600,Glyma.02G197600,Glyma.02G197800,Glyma.02G244500,Glyma.03G128600,Glyma.03G201000,Glyma.03G201200,Glyma.03G201302,Glyma.03G201500,Glyma.03G201550,Glyma.03G201600,Glyma.04G067300,Glyma.04G223300,Glyma.05G018200,Glyma.05G126600,Glyma.06G068900,Glyma.06G142000,Glyma.07G103800…	Glyma.01G053100,Glyma.01G086900,Glyma.01G235200,Glyma.02G002500,Glyma.02G034400,Glyma.02G099200,Glyma.02G109300,Glyma.02G111600,Glyma.02G197600,Glyma.02G197800,Glyma.02G244500,Glyma.03G128600,Glyma.03G201000,Glyma.03G201200,Glyma.03G201302,Glyma.03G201500,Glyma.03G201550,Glyma.03G201600,Glyma.04G067300,Glyma.04G223300,Glyma.05G018200,Glyma.05G126600,Glyma.06G068900,Glyma.06G142000,Glyma.07G103800…
GO:0099513	polymeric cytoskeletal fiber	cellular_component	151/7379	520/34701	1.36558294327979	1.5800750655548e-05	0.00122349936261671	151	Glyma.01G037700,Glyma.01G038400,Glyma.01G109300,Glyma.01G213800,Glyma.01G218900,Glyma.01G225900,Glyma.02G008800,Glyma.02G017400,Glyma.02G026600,Glyma.02G027100,Glyma.02G070300,Glyma.02G085500,Glyma.02G085700,Glyma.02G135700,Glyma.02G214300,Glyma.02G251500,Glyma.02G295100,Glyma.02G295800,Glyma.02G296800,Glyma.03G055200,Glyma.03G090000,Glyma.03G090100,Glyma.03G124400,Glyma.03G127500,Glyma.03G197300…	Glyma.01G037700,Glyma.01G038400,Glyma.01G109300,Glyma.01G213800,Glyma.01G218900,Glyma.01G225900,Glyma.02G008800,Glyma.02G017400,Glyma.02G026600,Glyma.02G027100,Glyma.02G070300,Glyma.02G085500,Glyma.02G085700,Glyma.02G135700,Glyma.02G214300,Glyma.02G251500,Glyma.02G295100,Glyma.02G295800,Glyma.02G296800,Glyma.03G055200,Glyma.03G090000,Glyma.03G090100,Glyma.03G124400,Glyma.03G127500,Glyma.03G197300…
GO:0072593	reactive oxygen species metabolic process	biological_process	87/7379	270/34701	1.51530469349957	1.72220409609958e-05	0.00131994642508204	87	Glyma.01G015000,Glyma.01G015200,Glyma.01G070200,Glyma.01G156600,Glyma.01G163100,Glyma.01G200400,Glyma.02G008900,Glyma.02G127300,Glyma.02G233800,Glyma.02G234200,Glyma.02G295500,Glyma.03G038100,Glyma.03G038200,Glyma.03G038300,Glyma.03G038500,Glyma.03G038700,Glyma.03G145600,Glyma.04G183100,Glyma.04G220600,Glyma.04G248300,Glyma.05G103600,Glyma.06G017900,Glyma.06G109200,Glyma.06G145300,Glyma.06G275900…	Glyma.01G015000,Glyma.01G015200,Glyma.01G070200,Glyma.01G156600,Glyma.01G163100,Glyma.01G200400,Glyma.02G008900,Glyma.02G127300,Glyma.02G233800,Glyma.02G234200,Glyma.02G295500,Glyma.03G038100,Glyma.03G038200,Glyma.03G038300,Glyma.03G038500,Glyma.03G038700,Glyma.03G145600,Glyma.04G183100,Glyma.04G220600,Glyma.04G248300,Glyma.05G103600,Glyma.06G017900,Glyma.06G109200,Glyma.06G145300,Glyma.06G275900…
GO:0009626	plant-type hypersensitive response	biological_process	118/7379	390/34701	1.42285904906856	1.78956725077617e-05	0.00134414396205798	118	Glyma.01G010700,Glyma.01G039000,Glyma.01G112300,Glyma.02G008500,Glyma.02G023800,Glyma.02G284200,Glyma.02G290300,Glyma.02G290400,Glyma.03G034500,Glyma.03G034900,Glyma.03G037000,Glyma.03G037300,Glyma.03G039200,Glyma.03G039218,Glyma.03G039300,Glyma.03G043650,Glyma.03G054100,Glyma.03G087500,Glyma.03G087600,Glyma.03G088000,Glyma.03G214100,Glyma.04G209700,Glyma.05G044400,Glyma.05G196900,Glyma.05G197000…	Glyma.01G010700,Glyma.01G039000,Glyma.01G112300,Glyma.02G008500,Glyma.02G023800,Glyma.02G284200,Glyma.02G290300,Glyma.02G290400,Glyma.03G034500,Glyma.03G034900,Glyma.03G037000,Glyma.03G037300,Glyma.03G039200,Glyma.03G039218,Glyma.03G039300,Glyma.03G043650,Glyma.03G054100,Glyma.03G087500,Glyma.03G087600,Glyma.03G088000,Glyma.03G214100,Glyma.04G209700,Glyma.05G044400,Glyma.05G196900,Glyma.05G197000…
GO:0034050	host programmed cell death induced by symbiont	biological_process	118/7379	390/34701	1.42285904906856	1.78956725077617e-05	0.00134414396205798	118	Glyma.01G010700,Glyma.01G039000,Glyma.01G112300,Glyma.02G008500,Glyma.02G023800,Glyma.02G284200,Glyma.02G290300,Glyma.02G290400,Glyma.03G034500,Glyma.03G034900,Glyma.03G037000,Glyma.03G037300,Glyma.03G039200,Glyma.03G039218,Glyma.03G039300,Glyma.03G043650,Glyma.03G054100,Glyma.03G087500,Glyma.03G087600,Glyma.03G088000,Glyma.03G214100,Glyma.04G209700,Glyma.05G044400,Glyma.05G196900,Glyma.05G197000…	Glyma.01G010700,Glyma.01G039000,Glyma.01G112300,Glyma.02G008500,Glyma.02G023800,Glyma.02G284200,Glyma.02G290300,Glyma.02G290400,Glyma.03G034500,Glyma.03G034900,Glyma.03G037000,Glyma.03G037300,Glyma.03G039200,Glyma.03G039218,Glyma.03G039300,Glyma.03G043650,Glyma.03G054100,Glyma.03G087500,Glyma.03G087600,Glyma.03G088000,Glyma.03G214100,Glyma.04G209700,Glyma.05G044400,Glyma.05G196900,Glyma.05G197000…
GO:0005618	cell wall	cellular_component	350/7379	1353/34701	1.2165073233233	2.07881681678623e-05	0.00152262762731767	350	Glyma.01G030900,Glyma.01G037800,Glyma.01G050100,Glyma.01G077000,Glyma.01G081300,Glyma.01G104800,Glyma.01G125200,Glyma.01G125800,Glyma.01G137700,Glyma.01G163100,Glyma.01G170200,Glyma.01G193200,Glyma.02G006600,Glyma.02G013300,Glyma.02G027000,Glyma.02G032800,Glyma.02G051700,Glyma.02G067300,Glyma.02G068900,Glyma.02G109100,Glyma.02G139500,Glyma.02G161600,Glyma.02G208200,Glyma.02G299200,Glyma.03G029000…	Glyma.01G030900,Glyma.01G037800,Glyma.01G050100,Glyma.01G077000,Glyma.01G081300,Glyma.01G104800,Glyma.01G125200,Glyma.01G125800,Glyma.01G137700,Glyma.01G163100,Glyma.01G170200,Glyma.01G193200,Glyma.02G006600,Glyma.02G013300,Glyma.02G027000,Glyma.02G032800,Glyma.02G051700,Glyma.02G067300,Glyma.02G068900,Glyma.02G109100,Glyma.02G139500,Glyma.02G161600,Glyma.02G208200,Glyma.02G299200,Glyma.03G029000…
GO:0030312	external encapsulating structure	cellular_component	350/7379	1353/34701	1.2165073233233	2.07881681678623e-05	0.00152262762731767	350	Glyma.01G030900,Glyma.01G037800,Glyma.01G050100,Glyma.01G077000,Glyma.01G081300,Glyma.01G104800,Glyma.01G125200,Glyma.01G125800,Glyma.01G137700,Glyma.01G163100,Glyma.01G170200,Glyma.01G193200,Glyma.02G006600,Glyma.02G013300,Glyma.02G027000,Glyma.02G032800,Glyma.02G051700,Glyma.02G067300,Glyma.02G068900,Glyma.02G109100,Glyma.02G139500,Glyma.02G161600,Glyma.02G208200,Glyma.02G299200,Glyma.03G029000…	Glyma.01G030900,Glyma.01G037800,Glyma.01G050100,Glyma.01G077000,Glyma.01G081300,Glyma.01G104800,Glyma.01G125200,Glyma.01G125800,Glyma.01G137700,Glyma.01G163100,Glyma.01G170200,Glyma.01G193200,Glyma.02G006600,Glyma.02G013300,Glyma.02G027000,Glyma.02G032800,Glyma.02G051700,Glyma.02G067300,Glyma.02G068900,Glyma.02G109100,Glyma.02G139500,Glyma.02G161600,Glyma.02G208200,Glyma.02G299200,Glyma.03G029000…
GO:0016051	carbohydrate biosynthetic process	biological_process	178/7379	632/34701	1.32448609722082	2.08801285599414e-05	0.00152262762731767	178	Glyma.01G005100,Glyma.01G014000,Glyma.01G150700,Glyma.01G178700,Glyma.01G189000,Glyma.01G189200,Glyma.01G203400,Glyma.01G232500,Glyma.02G059400,Glyma.02G080900,Glyma.02G085100,Glyma.02G099900,Glyma.02G105400,Glyma.02G166300,Glyma.02G171200,Glyma.02G205800,Glyma.02G250800,Glyma.02G284300,Glyma.02G304500,Glyma.03G019700,Glyma.03G049800,Glyma.03G056100,Glyma.03G056200,Glyma.03G145900,Glyma.03G178300…	Glyma.01G005100,Glyma.01G014000,Glyma.01G150700,Glyma.01G178700,Glyma.01G189000,Glyma.01G189200,Glyma.01G203400,Glyma.01G232500,Glyma.02G059400,Glyma.02G080900,Glyma.02G085100,Glyma.02G099900,Glyma.02G105400,Glyma.02G166300,Glyma.02G171200,Glyma.02G205800,Glyma.02G250800,Glyma.02G284300,Glyma.02G304500,Glyma.03G019700,Glyma.03G049800,Glyma.03G056100,Glyma.03G056200,Glyma.03G145900,Glyma.03G178300…
GO:0097159	organic cyclic compound binding	molecular_function	3251/7379	14561/34701	1.04995393995543	2.13188672035791e-05	0.00153967318813541	3251	Glyma.01G002100,Glyma.01G003000,Glyma.01G004700,Glyma.01G004800,Glyma.01G005500,Glyma.01G009600,Glyma.01G010700,Glyma.01G014800,Glyma.01G016600,Glyma.01G018400,Glyma.01G019700,Glyma.01G020100,Glyma.01G025400,Glyma.01G028300,Glyma.01G028700,Glyma.01G034100,Glyma.01G038100,Glyma.01G038600,Glyma.01G039000,Glyma.01G040900,Glyma.01G041700,Glyma.01G042900,Glyma.01G044100,Glyma.01G044600,Glyma.01G048800…	Glyma.01G002100,Glyma.01G003000,Glyma.01G004700,Glyma.01G004800,Glyma.01G005500,Glyma.01G009600,Glyma.01G010700,Glyma.01G014800,Glyma.01G016600,Glyma.01G018400,Glyma.01G019700,Glyma.01G020100,Glyma.01G025400,Glyma.01G028300,Glyma.01G028700,Glyma.01G034100,Glyma.01G038100,Glyma.01G038600,Glyma.01G039000,Glyma.01G040900,Glyma.01G041700,Glyma.01G042900,Glyma.01G044100,Glyma.01G044600,Glyma.01G048800…
GO:0099081	supramolecular polymer	cellular_component	152/7379	527/34701	1.35636774239836	2.18259309643365e-05	0.00154655252333143	152	Glyma.01G037700,Glyma.01G038400,Glyma.01G109300,Glyma.01G213800,Glyma.01G218900,Glyma.01G225900,Glyma.02G008800,Glyma.02G017400,Glyma.02G026600,Glyma.02G027100,Glyma.02G070300,Glyma.02G085500,Glyma.02G085700,Glyma.02G135700,Glyma.02G214300,Glyma.02G251500,Glyma.02G295100,Glyma.02G295800,Glyma.02G296800,Glyma.03G055200,Glyma.03G090000,Glyma.03G090100,Glyma.03G124400,Glyma.03G127500,Glyma.03G197300…	Glyma.01G037700,Glyma.01G038400,Glyma.01G109300,Glyma.01G213800,Glyma.01G218900,Glyma.01G225900,Glyma.02G008800,Glyma.02G017400,Glyma.02G026600,Glyma.02G027100,Glyma.02G070300,Glyma.02G085500,Glyma.02G085700,Glyma.02G135700,Glyma.02G214300,Glyma.02G251500,Glyma.02G295100,Glyma.02G295800,Glyma.02G296800,Glyma.03G055200,Glyma.03G090000,Glyma.03G090100,Glyma.03G124400,Glyma.03G127500,Glyma.03G197300…
GO:0099512	supramolecular fiber	cellular_component	152/7379	527/34701	1.35636774239836	2.18259309643365e-05	0.00154655252333143	152	Glyma.01G037700,Glyma.01G038400,Glyma.01G109300,Glyma.01G213800,Glyma.01G218900,Glyma.01G225900,Glyma.02G008800,Glyma.02G017400,Glyma.02G026600,Glyma.02G027100,Glyma.02G070300,Glyma.02G085500,Glyma.02G085700,Glyma.02G135700,Glyma.02G214300,Glyma.02G251500,Glyma.02G295100,Glyma.02G295800,Glyma.02G296800,Glyma.03G055200,Glyma.03G090000,Glyma.03G090100,Glyma.03G124400,Glyma.03G127500,Glyma.03G197300…	Glyma.01G037700,Glyma.01G038400,Glyma.01G109300,Glyma.01G213800,Glyma.01G218900,Glyma.01G225900,Glyma.02G008800,Glyma.02G017400,Glyma.02G026600,Glyma.02G027100,Glyma.02G070300,Glyma.02G085500,Glyma.02G085700,Glyma.02G135700,Glyma.02G214300,Glyma.02G251500,Glyma.02G295100,Glyma.02G295800,Glyma.02G296800,Glyma.03G055200,Glyma.03G090000,Glyma.03G090100,Glyma.03G124400,Glyma.03G127500,Glyma.03G197300…
GO:1901363	heterocyclic compound binding	molecular_function	3247/7379	14545/34701	1.04981565078977	2.27668009400439e-05	0.00159814431645486	3247	Glyma.01G002100,Glyma.01G003000,Glyma.01G004700,Glyma.01G004800,Glyma.01G005500,Glyma.01G009600,Glyma.01G010700,Glyma.01G014800,Glyma.01G016600,Glyma.01G018400,Glyma.01G019700,Glyma.01G020100,Glyma.01G025400,Glyma.01G028300,Glyma.01G028700,Glyma.01G034100,Glyma.01G038100,Glyma.01G038600,Glyma.01G039000,Glyma.01G040900,Glyma.01G041700,Glyma.01G042900,Glyma.01G044100,Glyma.01G044600,Glyma.01G048800…	Glyma.01G002100,Glyma.01G003000,Glyma.01G004700,Glyma.01G004800,Glyma.01G005500,Glyma.01G009600,Glyma.01G010700,Glyma.01G014800,Glyma.01G016600,Glyma.01G018400,Glyma.01G019700,Glyma.01G020100,Glyma.01G025400,Glyma.01G028300,Glyma.01G028700,Glyma.01G034100,Glyma.01G038100,Glyma.01G038600,Glyma.01G039000,Glyma.01G040900,Glyma.01G041700,Glyma.01G042900,Glyma.01G044100,Glyma.01G044600,Glyma.01G048800…
GO:0004601	peroxidase activity	molecular_function	88/7379	276/34701	1.49940194559178	2.41645934004886e-05	0.00167580542623805	88	Glyma.01G054500,Glyma.01G070200,Glyma.01G163100,Glyma.01G200400,Glyma.01G219400,Glyma.02G008900,Glyma.02G127300,Glyma.02G233800,Glyma.02G234200,Glyma.02G283900,Glyma.03G038100,Glyma.03G038200,Glyma.03G038300,Glyma.03G038500,Glyma.03G038700,Glyma.03G145600,Glyma.03G236300,Glyma.04G220600,Glyma.04G248300,Glyma.05G103600,Glyma.05G206900,Glyma.05G247900,Glyma.06G017900,Glyma.06G069700,Glyma.06G145300…	Glyma.01G054500,Glyma.01G070200,Glyma.01G163100,Glyma.01G200400,Glyma.01G219400,Glyma.02G008900,Glyma.02G127300,Glyma.02G233800,Glyma.02G234200,Glyma.02G283900,Glyma.03G038100,Glyma.03G038200,Glyma.03G038300,Glyma.03G038500,Glyma.03G038700,Glyma.03G145600,Glyma.03G236300,Glyma.04G220600,Glyma.04G248300,Glyma.05G103600,Glyma.05G206900,Glyma.05G247900,Glyma.06G017900,Glyma.06G069700,Glyma.06G145300…
GO:0000271	polysaccharide biosynthetic process	biological_process	127/7379	428/34701	1.39541835696907	2.43193704513311e-05	0.00167580542623805	127	Glyma.01G014000,Glyma.01G150700,Glyma.01G178700,Glyma.01G189000,Glyma.01G189200,Glyma.01G232500,Glyma.02G059400,Glyma.02G080900,Glyma.02G099900,Glyma.02G105400,Glyma.02G171200,Glyma.02G205800,Glyma.02G250800,Glyma.02G304500,Glyma.03G019700,Glyma.03G049800,Glyma.03G056100,Glyma.03G056200,Glyma.03G145900,Glyma.03G178300,Glyma.03G217500,Glyma.04G034600,Glyma.04G038500,Glyma.04G063800,Glyma.04G142700…	Glyma.01G014000,Glyma.01G150700,Glyma.01G178700,Glyma.01G189000,Glyma.01G189200,Glyma.01G232500,Glyma.02G059400,Glyma.02G080900,Glyma.02G099900,Glyma.02G105400,Glyma.02G171200,Glyma.02G205800,Glyma.02G250800,Glyma.02G304500,Glyma.03G019700,Glyma.03G049800,Glyma.03G056100,Glyma.03G056200,Glyma.03G145900,Glyma.03G178300,Glyma.03G217500,Glyma.04G034600,Glyma.04G038500,Glyma.04G063800,Glyma.04G142700…
GO:0016684	oxidoreductase activity, acting on peroxide as acceptor	molecular_function	90/7379	284/34701	1.49028266359234	2.5514177079744e-05	0.00174215440041779	90	Glyma.01G054500,Glyma.01G070200,Glyma.01G163100,Glyma.01G200400,Glyma.01G219400,Glyma.02G008900,Glyma.02G127300,Glyma.02G233800,Glyma.02G234200,Glyma.02G283900,Glyma.03G038100,Glyma.03G038200,Glyma.03G038300,Glyma.03G038500,Glyma.03G038700,Glyma.03G145600,Glyma.03G236300,Glyma.04G220600,Glyma.04G248300,Glyma.05G103600,Glyma.05G206900,Glyma.05G247900,Glyma.06G017900,Glyma.06G069700,Glyma.06G145300…	Glyma.01G054500,Glyma.01G070200,Glyma.01G163100,Glyma.01G200400,Glyma.01G219400,Glyma.02G008900,Glyma.02G127300,Glyma.02G233800,Glyma.02G234200,Glyma.02G283900,Glyma.03G038100,Glyma.03G038200,Glyma.03G038300,Glyma.03G038500,Glyma.03G038700,Glyma.03G145600,Glyma.03G236300,Glyma.04G220600,Glyma.04G248300,Glyma.05G103600,Glyma.05G206900,Glyma.05G247900,Glyma.06G017900,Glyma.06G069700,Glyma.06G145300…
GO:0003674	molecular_function	molecular_function	6424/7379	29705/34701	1.01699883520563	2.73868015046226e-05	0.00185317356847946	6424	Glyma.01G002100,Glyma.01G002400,Glyma.01G003000,Glyma.01G004000,Glyma.01G004700,Glyma.01G004800,Glyma.01G005100,Glyma.01G005500,Glyma.01G009600,Glyma.01G009900,Glyma.01G010700,Glyma.01G011400,Glyma.01G011600,Glyma.01G012300,Glyma.01G013800,Glyma.01G014000,Glyma.01G014100,Glyma.01G014700,Glyma.01G014800,Glyma.01G015000,Glyma.01G015200,Glyma.01G015700,Glyma.01G016600,Glyma.01G017300,Glyma.01G018400…	Glyma.01G002100,Glyma.01G002400,Glyma.01G003000,Glyma.01G004000,Glyma.01G004700,Glyma.01G004800,Glyma.01G005100,Glyma.01G005500,Glyma.01G009600,Glyma.01G009900,Glyma.01G010700,Glyma.01G011400,Glyma.01G011600,Glyma.01G012300,Glyma.01G013800,Glyma.01G014000,Glyma.01G014100,Glyma.01G014700,Glyma.01G014800,Glyma.01G015000,Glyma.01G015200,Glyma.01G015700,Glyma.01G016600,Glyma.01G017300,Glyma.01G018400…
GO:0051187	cofactor catabolic process	biological_process	81/7379	251/34701	1.51759461678965	3.09471907102843e-05	0.00207539597700844	81	Glyma.01G070200,Glyma.01G163100,Glyma.01G200400,Glyma.02G008900,Glyma.02G127300,Glyma.02G233800,Glyma.02G234200,Glyma.03G038100,Glyma.03G038200,Glyma.03G038300,Glyma.03G038500,Glyma.03G038700,Glyma.03G145600,Glyma.04G220600,Glyma.04G248300,Glyma.05G103600,Glyma.05G152000,Glyma.06G017900,Glyma.06G078400,Glyma.06G145300,Glyma.06G275900,Glyma.07G097000,Glyma.07G260300,Glyma.08G108800,Glyma.08G168000…	Glyma.01G070200,Glyma.01G163100,Glyma.01G200400,Glyma.02G008900,Glyma.02G127300,Glyma.02G233800,Glyma.02G234200,Glyma.03G038100,Glyma.03G038200,Glyma.03G038300,Glyma.03G038500,Glyma.03G038700,Glyma.03G145600,Glyma.04G220600,Glyma.04G248300,Glyma.05G103600,Glyma.05G152000,Glyma.06G017900,Glyma.06G078400,Glyma.06G145300,Glyma.06G275900,Glyma.07G097000,Glyma.07G260300,Glyma.08G108800,Glyma.08G168000…
GO:0010051	xylem and phloem pattern formation	biological_process	55/7379	155/34701	1.66868926202956	3.18540138730672e-05	0.00211730529381069	55	Glyma.01G111900,Glyma.01G178700,Glyma.01G189200,Glyma.02G005100,Glyma.02G085500,Glyma.03G070900,Glyma.03G077200,Glyma.03G224800,Glyma.04G004800,Glyma.04G034600,Glyma.04G083000,Glyma.04G088700,Glyma.04G095700,Glyma.05G126600,Glyma.05G136900,Glyma.05G239100,Glyma.06G034600,Glyma.06G090700,Glyma.07G144900,Glyma.07G170700,Glyma.08G046200,Glyma.08G070700,Glyma.08G070800,Glyma.08G070967,Glyma.08G071100…	Glyma.01G111900,Glyma.01G178700,Glyma.01G189200,Glyma.02G005100,Glyma.02G085500,Glyma.03G070900,Glyma.03G077200,Glyma.03G224800,Glyma.04G004800,Glyma.04G034600,Glyma.04G083000,Glyma.04G088700,Glyma.04G095700,Glyma.05G126600,Glyma.05G136900,Glyma.05G239100,Glyma.06G034600,Glyma.06G090700,Glyma.07G144900,Glyma.07G170700,Glyma.08G046200,Glyma.08G070700,Glyma.08G070800,Glyma.08G070967,Glyma.08G071100…
GO:0016999	antibiotic metabolic process	biological_process	89/7379	282/34701	1.48417591036091	3.34401837088771e-05	0.0022032387705033	89	Glyma.01G070200,Glyma.01G163100,Glyma.01G200400,Glyma.02G008900,Glyma.02G127300,Glyma.02G136000,Glyma.02G233800,Glyma.02G234200,Glyma.03G038100,Glyma.03G038200,Glyma.03G038300,Glyma.03G038500,Glyma.03G038700,Glyma.03G145600,Glyma.03G214100,Glyma.04G040300,Glyma.04G220600,Glyma.04G248300,Glyma.05G103600,Glyma.06G017900,Glyma.06G145300,Glyma.06G275900,Glyma.07G048600,Glyma.07G260300,Glyma.08G003700…	Glyma.01G070200,Glyma.01G163100,Glyma.01G200400,Glyma.02G008900,Glyma.02G127300,Glyma.02G136000,Glyma.02G233800,Glyma.02G234200,Glyma.03G038100,Glyma.03G038200,Glyma.03G038300,Glyma.03G038500,Glyma.03G038700,Glyma.03G145600,Glyma.03G214100,Glyma.04G040300,Glyma.04G220600,Glyma.04G248300,Glyma.05G103600,Glyma.06G017900,Glyma.06G145300,Glyma.06G275900,Glyma.07G048600,Glyma.07G260300,Glyma.08G003700…
GO:2000762	regulation of phenylpropanoid metabolic process	biological_process	17/7379	31/34701	2.57888340495478	4.31807808255083e-05	0.00280283869375381	17	Glyma.04G088700,Glyma.04G218400,Glyma.04G220600,Glyma.05G155600,Glyma.06G090700,Glyma.06G145300,Glyma.06G275900,Glyma.07G034400,Glyma.08G143400,Glyma.08G207700,Glyma.12G129500,Glyma.13G209800,Glyma.13G360600,Glyma.15G013300,Glyma.15G102800,Glyma.17G129000,Glyma.20G077900	Glyma.04G088700,Glyma.04G218400,Glyma.04G220600,Glyma.05G155600,Glyma.06G090700,Glyma.06G145300,Glyma.06G275900,Glyma.07G034400,Glyma.08G143400,Glyma.08G207700,Glyma.12G129500,Glyma.13G209800,Glyma.13G360600,Glyma.15G013300,Glyma.15G102800,Glyma.17G129000,Glyma.20G077900
GO:0051704	multi-organism process	biological_process	763/7379	3175/34701	1.1301218930504	4.32870840734179e-05	0.00280283869375381	763	Glyma.01G008100,Glyma.01G010700,Glyma.01G015000,Glyma.01G015200,Glyma.01G015700,Glyma.01G020100,Glyma.01G028700,Glyma.01G036000,Glyma.01G039000,Glyma.01G042100,Glyma.01G042900,Glyma.01G053100,Glyma.01G063700,Glyma.01G077000,Glyma.01G084600,Glyma.01G086900,Glyma.01G104800,Glyma.01G112300,Glyma.01G117900,Glyma.01G128100,Glyma.01G140200,Glyma.01G165600,Glyma.01G179000,Glyma.01G182100,Glyma.01G204800…	Glyma.01G008100,Glyma.01G010700,Glyma.01G015000,Glyma.01G015200,Glyma.01G015700,Glyma.01G020100,Glyma.01G028700,Glyma.01G036000,Glyma.01G039000,Glyma.01G042100,Glyma.01G042900,Glyma.01G053100,Glyma.01G063700,Glyma.01G077000,Glyma.01G084600,Glyma.01G086900,Glyma.01G104800,Glyma.01G112300,Glyma.01G117900,Glyma.01G128100,Glyma.01G140200,Glyma.01G165600,Glyma.01G179000,Glyma.01G182100,Glyma.01G204800…
GO:0005488	binding	molecular_function	4616/7379	21020/34701	1.03270806435162	4.43288578045037e-05	0.00281335368426746	4616	Glyma.01G002100,Glyma.01G002400,Glyma.01G003000,Glyma.01G004000,Glyma.01G004700,Glyma.01G004800,Glyma.01G005100,Glyma.01G005500,Glyma.01G009600,Glyma.01G010700,Glyma.01G011400,Glyma.01G011600,Glyma.01G012300,Glyma.01G013800,Glyma.01G014700,Glyma.01G014800,Glyma.01G015700,Glyma.01G016600,Glyma.01G017300,Glyma.01G018400,Glyma.01G019700,Glyma.01G020100,Glyma.01G021000,Glyma.01G025400,Glyma.01G028300…	Glyma.01G002100,Glyma.01G002400,Glyma.01G003000,Glyma.01G004000,Glyma.01G004700,Glyma.01G004800,Glyma.01G005100,Glyma.01G005500,Glyma.01G009600,Glyma.01G010700,Glyma.01G011400,Glyma.01G011600,Glyma.01G012300,Glyma.01G013800,Glyma.01G014700,Glyma.01G014800,Glyma.01G015700,Glyma.01G016600,Glyma.01G017300,Glyma.01G018400,Glyma.01G019700,Glyma.01G020100,Glyma.01G021000,Glyma.01G025400,Glyma.01G028300…
GO:0016759	cellulose synthase activity	molecular_function	28/7379	64/34701	2.05741801057054	4.45731711393726e-05	0.00281335368426746	28	Glyma.01G014000,Glyma.01G232500,Glyma.02G080900,Glyma.02G205800,Glyma.03G217500,Glyma.04G063800,Glyma.04G142700,Glyma.04G153700,Glyma.05G159966,Glyma.06G065000,Glyma.06G225400,Glyma.06G225500,Glyma.08G088400,Glyma.08G117500,Glyma.08G330700,Glyma.09G051100,Glyma.09G208200,Glyma.11G010400,Glyma.11G151800,Glyma.12G192000,Glyma.12G192100,Glyma.12G237000,Glyma.13G126000,Glyma.13G174300,Glyma.14G012900…	Glyma.01G014000,Glyma.01G232500,Glyma.02G080900,Glyma.02G205800,Glyma.03G217500,Glyma.04G063800,Glyma.04G142700,Glyma.04G153700,Glyma.05G159966,Glyma.06G065000,Glyma.06G225400,Glyma.06G225500,Glyma.08G088400,Glyma.08G117500,Glyma.08G330700,Glyma.09G051100,Glyma.09G208200,Glyma.11G010400,Glyma.11G151800,Glyma.12G192000,Glyma.12G192100,Glyma.12G237000,Glyma.13G126000,Glyma.13G174300,Glyma.14G012900…
GO:0016760	cellulose synthase (UDP-forming) activity	molecular_function	28/7379	64/34701	2.05741801057054	4.45731711393726e-05	0.00281335368426746	28	Glyma.01G014000,Glyma.01G232500,Glyma.02G080900,Glyma.02G205800,Glyma.03G217500,Glyma.04G063800,Glyma.04G142700,Glyma.04G153700,Glyma.05G159966,Glyma.06G065000,Glyma.06G225400,Glyma.06G225500,Glyma.08G088400,Glyma.08G117500,Glyma.08G330700,Glyma.09G051100,Glyma.09G208200,Glyma.11G010400,Glyma.11G151800,Glyma.12G192000,Glyma.12G192100,Glyma.12G237000,Glyma.13G126000,Glyma.13G174300,Glyma.14G012900…	Glyma.01G014000,Glyma.01G232500,Glyma.02G080900,Glyma.02G205800,Glyma.03G217500,Glyma.04G063800,Glyma.04G142700,Glyma.04G153700,Glyma.05G159966,Glyma.06G065000,Glyma.06G225400,Glyma.06G225500,Glyma.08G088400,Glyma.08G117500,Glyma.08G330700,Glyma.09G051100,Glyma.09G208200,Glyma.11G010400,Glyma.11G151800,Glyma.12G192000,Glyma.12G192100,Glyma.12G237000,Glyma.13G126000,Glyma.13G174300,Glyma.14G012900…
GO:0046271	phenylpropanoid catabolic process	biological_process	27/7379	61/34701	2.08150955636176	4.72560689699364e-05	0.00295783611694327	27	Glyma.01G108200,Glyma.01G112600,Glyma.01G173600,Glyma.02G261600,Glyma.03G077900,Glyma.06G284300,Glyma.07G133900,Glyma.07G134100,Glyma.07G142400,Glyma.08G359100,Glyma.08G359300,Glyma.09G211600,Glyma.11G069500,Glyma.11G137500,Glyma.11G233400,Glyma.12G060900,Glyma.14G056100,Glyma.14G062300,Glyma.14G191500,Glyma.18G023600,Glyma.18G065100,Glyma.18G177200,Glyma.18G177300,Glyma.18G183500,Glyma.18G183700…	Glyma.01G108200,Glyma.01G112600,Glyma.01G173600,Glyma.02G261600,Glyma.03G077900,Glyma.06G284300,Glyma.07G133900,Glyma.07G134100,Glyma.07G142400,Glyma.08G359100,Glyma.08G359300,Glyma.09G211600,Glyma.11G069500,Glyma.11G137500,Glyma.11G233400,Glyma.12G060900,Glyma.14G056100,Glyma.14G062300,Glyma.14G191500,Glyma.18G023600,Glyma.18G065100,Glyma.18G177200,Glyma.18G177300,Glyma.18G183500,Glyma.18G183700…
GO:0048046	apoplast	cellular_component	189/7379	687/34701	1.29374756996575	5.19737519178998e-05	0.00322623843516814	189	Glyma.01G030900,Glyma.01G037800,Glyma.01G081300,Glyma.01G108200,Glyma.01G112600,Glyma.01G126600,Glyma.01G127100,Glyma.01G127400,Glyma.01G170200,Glyma.01G173600,Glyma.01G186800,Glyma.01G211300,Glyma.01G215400,Glyma.01G230100,Glyma.02G027000,Glyma.02G051700,Glyma.02G068900,Glyma.02G208200,Glyma.02G261600,Glyma.02G283900,Glyma.03G044300,Glyma.03G044900,Glyma.03G077900,Glyma.03G092500,Glyma.03G128300…	Glyma.01G030900,Glyma.01G037800,Glyma.01G081300,Glyma.01G108200,Glyma.01G112600,Glyma.01G126600,Glyma.01G127100,Glyma.01G127400,Glyma.01G170200,Glyma.01G173600,Glyma.01G186800,Glyma.01G211300,Glyma.01G215400,Glyma.01G230100,Glyma.02G027000,Glyma.02G051700,Glyma.02G068900,Glyma.02G208200,Glyma.02G261600,Glyma.02G283900,Glyma.03G044300,Glyma.03G044900,Glyma.03G077900,Glyma.03G092500,Glyma.03G128300…
GO:0005576	extracellular region	cellular_component	613/7379	2515/34701	1.14621731597136	5.31523301071646e-05	0.00327235370028617	613	Glyma.01G002400,Glyma.01G004000,Glyma.01G030900,Glyma.01G037800,Glyma.01G050100,Glyma.01G070200,Glyma.01G077000,Glyma.01G081300,Glyma.01G090400,Glyma.01G100900,Glyma.01G104800,Glyma.01G108200,Glyma.01G112600,Glyma.01G121300,Glyma.01G126600,Glyma.01G127100,Glyma.01G127400,Glyma.01G137700,Glyma.01G163100,Glyma.01G170200,Glyma.01G173600,Glyma.01G181600,Glyma.01G183100,Glyma.01G186800,Glyma.01G195700…	Glyma.01G002400,Glyma.01G004000,Glyma.01G030900,Glyma.01G037800,Glyma.01G050100,Glyma.01G070200,Glyma.01G077000,Glyma.01G081300,Glyma.01G090400,Glyma.01G100900,Glyma.01G104800,Glyma.01G108200,Glyma.01G112600,Glyma.01G121300,Glyma.01G126600,Glyma.01G127100,Glyma.01G127400,Glyma.01G137700,Glyma.01G163100,Glyma.01G170200,Glyma.01G173600,Glyma.01G181600,Glyma.01G183100,Glyma.01G186800,Glyma.01G195700…
GO:0033612	receptor serine/threonine kinase binding	molecular_function	27/7379	62/34701	2.04793682158173	6.68379821792131e-05	0.00408146409876479	27	Glyma.01G197800,Glyma.02G076100,Glyma.03G253100,Glyma.04G062000,Glyma.04G140066,Glyma.04G179300,Glyma.05G110400,Glyma.05G119500,Glyma.05G119600,Glyma.08G062700,Glyma.08G062800,Glyma.08G074500,Glyma.08G257700,Glyma.08G345800,Glyma.09G251800,Glyma.10G258800,Glyma.11G043800,Glyma.11G114100,Glyma.11G180700,Glyma.12G040000,Glyma.12G063700,Glyma.15G115800,Glyma.16G079200,Glyma.17G156300,Glyma.18G155200…	Glyma.01G197800,Glyma.02G076100,Glyma.03G253100,Glyma.04G062000,Glyma.04G140066,Glyma.04G179300,Glyma.05G110400,Glyma.05G119500,Glyma.05G119600,Glyma.08G062700,Glyma.08G062800,Glyma.08G074500,Glyma.08G257700,Glyma.08G345800,Glyma.09G251800,Glyma.10G258800,Glyma.11G043800,Glyma.11G114100,Glyma.11G180700,Glyma.12G040000,Glyma.12G063700,Glyma.15G115800,Glyma.16G079200,Glyma.17G156300,Glyma.18G155200…
GO:0003700	DNA-binding transcription factor activity	molecular_function	753/7379	3142/34701	1.12702428804919	6.93484443665682e-05	0.00420061423901043	753	Glyma.01G003000,Glyma.01G005500,Glyma.01G009600,Glyma.01G014800,Glyma.01G016600,Glyma.01G018400,Glyma.01G019700,Glyma.01G025400,Glyma.01G028300,Glyma.01G038600,Glyma.01G041700,Glyma.01G044600,Glyma.01G051300,Glyma.01G056800,Glyma.01G063700,Glyma.01G069300,Glyma.01G086700,Glyma.01G088200,Glyma.01G098000,Glyma.01G121000,Glyma.01G128100,Glyma.01G169400,Glyma.01G177500,Glyma.01G179900,Glyma.01G183700…	Glyma.01G003000,Glyma.01G005500,Glyma.01G009600,Glyma.01G014800,Glyma.01G016600,Glyma.01G018400,Glyma.01G019700,Glyma.01G025400,Glyma.01G028300,Glyma.01G038600,Glyma.01G041700,Glyma.01G044600,Glyma.01G051300,Glyma.01G056800,Glyma.01G063700,Glyma.01G069300,Glyma.01G086700,Glyma.01G088200,Glyma.01G098000,Glyma.01G121000,Glyma.01G128100,Glyma.01G169400,Glyma.01G177500,Glyma.01G179900,Glyma.01G183700…
GO:0007154	cell communication	biological_process	997/7379	4236/34701	1.10683704656081	7.26656895589928e-05	0.00436633595422076	997	Glyma.01G002100,Glyma.01G010700,Glyma.01G015000,Glyma.01G015200,Glyma.01G018400,Glyma.01G025400,Glyma.01G028700,Glyma.01G034100,Glyma.01G039000,Glyma.01G044100,Glyma.01G044200,Glyma.01G060300,Glyma.01G063800,Glyma.01G086900,Glyma.01G091800,Glyma.01G098000,Glyma.01G112300,Glyma.01G114000,Glyma.01G117900,Glyma.01G119400,Glyma.01G131500,Glyma.01G132000,Glyma.01G163300,Glyma.01G164800,Glyma.01G171000…	Glyma.01G002100,Glyma.01G010700,Glyma.01G015000,Glyma.01G015200,Glyma.01G018400,Glyma.01G025400,Glyma.01G028700,Glyma.01G034100,Glyma.01G039000,Glyma.01G044100,Glyma.01G044200,Glyma.01G060300,Glyma.01G063800,Glyma.01G086900,Glyma.01G091800,Glyma.01G098000,Glyma.01G112300,Glyma.01G114000,Glyma.01G117900,Glyma.01G119400,Glyma.01G131500,Glyma.01G132000,Glyma.01G163300,Glyma.01G164800,Glyma.01G171000…
GO:0005976	polysaccharide metabolic process	biological_process	244/7379	921/34701	1.24587558760158	7.34414725832577e-05	0.0043779277823242	244	Glyma.01G014000,Glyma.01G057100,Glyma.01G081300,Glyma.01G137700,Glyma.01G150700,Glyma.01G178700,Glyma.01G189000,Glyma.01G189200,Glyma.01G203400,Glyma.01G232500,Glyma.02G007400,Glyma.02G031900,Glyma.02G059400,Glyma.02G068900,Glyma.02G080900,Glyma.02G099900,Glyma.02G105400,Glyma.02G171200,Glyma.02G205800,Glyma.02G225000,Glyma.02G250800,Glyma.02G262100,Glyma.02G299200,Glyma.02G304500,Glyma.03G002100…	Glyma.01G014000,Glyma.01G057100,Glyma.01G081300,Glyma.01G137700,Glyma.01G150700,Glyma.01G178700,Glyma.01G189000,Glyma.01G189200,Glyma.01G203400,Glyma.01G232500,Glyma.02G007400,Glyma.02G031900,Glyma.02G059400,Glyma.02G068900,Glyma.02G080900,Glyma.02G099900,Glyma.02G105400,Glyma.02G171200,Glyma.02G205800,Glyma.02G225000,Glyma.02G250800,Glyma.02G262100,Glyma.02G299200,Glyma.02G304500,Glyma.03G002100…
GO:0051607	defense response to virus	biological_process	37/7379	96/34701	1.81248729502643	8.51874287128851e-05	0.00503813210285417	37	Glyma.01G053100,Glyma.01G235200,Glyma.02G002500,Glyma.02G034400,Glyma.02G111600,Glyma.02G197600,Glyma.02G197800,Glyma.02G244500,Glyma.03G201000,Glyma.03G201200,Glyma.03G201302,Glyma.03G201500,Glyma.03G201550,Glyma.03G201600,Glyma.04G067300,Glyma.05G018200,Glyma.05G126600,Glyma.06G068900,Glyma.07G103800,Glyma.08G081600,Glyma.09G025300,Glyma.09G167100,Glyma.10G079700,Glyma.10G079900,Glyma.10G242800…	Glyma.01G053100,Glyma.01G235200,Glyma.02G002500,Glyma.02G034400,Glyma.02G111600,Glyma.02G197600,Glyma.02G197800,Glyma.02G244500,Glyma.03G201000,Glyma.03G201200,Glyma.03G201302,Glyma.03G201500,Glyma.03G201550,Glyma.03G201600,Glyma.04G067300,Glyma.05G018200,Glyma.05G126600,Glyma.06G068900,Glyma.07G103800,Glyma.08G081600,Glyma.09G025300,Glyma.09G167100,Glyma.10G079700,Glyma.10G079900,Glyma.10G242800…
GO:0016638	oxidoreductase activity, acting on the CH-NH2 group of donors	molecular_function	31/7379	76/34701	1.91819423541915	9.10936041964572e-05	0.00533325339386229	31	Glyma.01G062400,Glyma.02G084400,Glyma.02G268200,Glyma.02G268400,Glyma.03G128300,Glyma.04G170500,Glyma.04G236900,Glyma.04G245900,Glyma.05G066200,Glyma.06G052100,Glyma.06G117200,Glyma.06G127400,Glyma.06G178400,Glyma.07G264200,Glyma.08G029200,Glyma.09G008400,Glyma.10G230300,Glyma.10G248700,Glyma.14G048900,Glyma.14G049000,Glyma.14G094700,Glyma.15G170300,Glyma.15G276400,Glyma.16G041200,Glyma.16G153400…	Glyma.01G062400,Glyma.02G084400,Glyma.02G268200,Glyma.02G268400,Glyma.03G128300,Glyma.04G170500,Glyma.04G236900,Glyma.04G245900,Glyma.05G066200,Glyma.06G052100,Glyma.06G117200,Glyma.06G127400,Glyma.06G178400,Glyma.07G264200,Glyma.08G029200,Glyma.09G008400,Glyma.10G230300,Glyma.10G248700,Glyma.14G048900,Glyma.14G049000,Glyma.14G094700,Glyma.15G170300,Glyma.15G276400,Glyma.16G041200,Glyma.16G153400…
GO:0042743	hydrogen peroxide metabolic process	biological_process	71/7379	220/34701	1.51767977922606	9.16060898098481e-05	0.00533325339386229	71	Glyma.01G070200,Glyma.01G163100,Glyma.01G200400,Glyma.02G008900,Glyma.02G127300,Glyma.02G233800,Glyma.02G234200,Glyma.03G038100,Glyma.03G038200,Glyma.03G038300,Glyma.03G038500,Glyma.03G038700,Glyma.03G145600,Glyma.04G220600,Glyma.04G248300,Glyma.05G103600,Glyma.06G017900,Glyma.06G145300,Glyma.06G275900,Glyma.07G260300,Glyma.08G168000,Glyma.08G179700,Glyma.09G002500,Glyma.09G022300,Glyma.09G022400…	Glyma.01G070200,Glyma.01G163100,Glyma.01G200400,Glyma.02G008900,Glyma.02G127300,Glyma.02G233800,Glyma.02G234200,Glyma.03G038100,Glyma.03G038200,Glyma.03G038300,Glyma.03G038500,Glyma.03G038700,Glyma.03G145600,Glyma.04G220600,Glyma.04G248300,Glyma.05G103600,Glyma.06G017900,Glyma.06G145300,Glyma.06G275900,Glyma.07G260300,Glyma.08G168000,Glyma.08G179700,Glyma.09G002500,Glyma.09G022300,Glyma.09G022400…
GO:0033274	response to vitamin B2	biological_process	6/7379	6/34701	4.70266973844694	9.23076742380639e-05	0.00533325339386229	6	Glyma.01G086900,Glyma.02G099200,Glyma.08G256600,Glyma.13G047300,Glyma.18G280900,Glyma.19G044900	Glyma.01G086900,Glyma.02G099200,Glyma.08G256600,Glyma.13G047300,Glyma.18G280900,Glyma.19G044900
GO:0006820	anion transport	biological_process	159/7379	570/34701	1.3117973480931	9.39904842922612e-05	0.00538902692762728	159	Glyma.01G002400,Glyma.01G004000,Glyma.01G009900,Glyma.01G024000,Glyma.01G042100,Glyma.01G044200,Glyma.01G084800,Glyma.01G091800,Glyma.01G114000,Glyma.01G218600,Glyma.02G019400,Glyma.02G040700,Glyma.02G082800,Glyma.02G087000,Glyma.02G106100,Glyma.02G130200,Glyma.02G145100,Glyma.02G181800,Glyma.02G211700,Glyma.02G251900,Glyma.02G255800,Glyma.03G008200,Glyma.03G018102,Glyma.03G083600,Glyma.03G111300…	Glyma.01G002400,Glyma.01G004000,Glyma.01G009900,Glyma.01G024000,Glyma.01G042100,Glyma.01G044200,Glyma.01G084800,Glyma.01G091800,Glyma.01G114000,Glyma.01G218600,Glyma.02G019400,Glyma.02G040700,Glyma.02G082800,Glyma.02G087000,Glyma.02G106100,Glyma.02G130200,Glyma.02G145100,Glyma.02G181800,Glyma.02G211700,Glyma.02G251900,Glyma.02G255800,Glyma.03G008200,Glyma.03G018102,Glyma.03G083600,Glyma.03G111300…
GO:0031226	intrinsic component of plasma membrane	cellular_component	189/7379	694/34701	1.28069824289117	9.52289517436311e-05	0.00541867164050313	189	Glyma.01G193600,Glyma.01G220600,Glyma.01G239900,Glyma.02G047200,Glyma.02G073600,Glyma.02G073700,Glyma.02G102800,Glyma.02G145100,Glyma.02G197600,Glyma.02G197800,Glyma.02G204300,Glyma.02G243400,Glyma.02G244700,Glyma.02G269000,Glyma.02G301800,Glyma.03G132900,Glyma.03G139100,Glyma.03G157700,Glyma.03G201000,Glyma.03G201200,Glyma.03G201302,Glyma.03G201500,Glyma.03G201550,Glyma.03G201600,Glyma.04G003200…	Glyma.01G193600,Glyma.01G220600,Glyma.01G239900,Glyma.02G047200,Glyma.02G073600,Glyma.02G073700,Glyma.02G102800,Glyma.02G145100,Glyma.02G197600,Glyma.02G197800,Glyma.02G204300,Glyma.02G243400,Glyma.02G244700,Glyma.02G269000,Glyma.02G301800,Glyma.03G132900,Glyma.03G139100,Glyma.03G157700,Glyma.03G201000,Glyma.03G201200,Glyma.03G201302,Glyma.03G201500,Glyma.03G201550,Glyma.03G201600,Glyma.04G003200…
GO:0046274	lignin catabolic process	biological_process	26/7379	60/34701	2.03782355332701	0.000100186648323786	0.00553971209540885	26	Glyma.01G108200,Glyma.01G112600,Glyma.01G173600,Glyma.02G261600,Glyma.03G077900,Glyma.06G284300,Glyma.07G133900,Glyma.07G134100,Glyma.07G142400,Glyma.08G359100,Glyma.08G359300,Glyma.11G069500,Glyma.11G137500,Glyma.11G233400,Glyma.12G060900,Glyma.14G056100,Glyma.14G062300,Glyma.14G191500,Glyma.18G023600,Glyma.18G065100,Glyma.18G177200,Glyma.18G177300,Glyma.18G183500,Glyma.18G183700,Glyma.18G193400…	Glyma.01G108200,Glyma.01G112600,Glyma.01G173600,Glyma.02G261600,Glyma.03G077900,Glyma.06G284300,Glyma.07G133900,Glyma.07G134100,Glyma.07G142400,Glyma.08G359100,Glyma.08G359300,Glyma.11G069500,Glyma.11G137500,Glyma.11G233400,Glyma.12G060900,Glyma.14G056100,Glyma.14G062300,Glyma.14G191500,Glyma.18G023600,Glyma.18G065100,Glyma.18G177200,Glyma.18G177300,Glyma.18G183500,Glyma.18G183700,Glyma.18G193400…
GO:0052716	hydroquinone:oxygen oxidoreductase activity	molecular_function	26/7379	60/34701	2.03782355332701	0.000100186648323786	0.00553971209540885	26	Glyma.01G108200,Glyma.01G112600,Glyma.01G173600,Glyma.02G261600,Glyma.03G077900,Glyma.06G284300,Glyma.07G133900,Glyma.07G134100,Glyma.07G142400,Glyma.08G359100,Glyma.08G359300,Glyma.11G069500,Glyma.11G137500,Glyma.11G233400,Glyma.12G060900,Glyma.14G056100,Glyma.14G062300,Glyma.14G191500,Glyma.18G023600,Glyma.18G065100,Glyma.18G177200,Glyma.18G177300,Glyma.18G183500,Glyma.18G183700,Glyma.18G193400…	Glyma.01G108200,Glyma.01G112600,Glyma.01G173600,Glyma.02G261600,Glyma.03G077900,Glyma.06G284300,Glyma.07G133900,Glyma.07G134100,Glyma.07G142400,Glyma.08G359100,Glyma.08G359300,Glyma.11G069500,Glyma.11G137500,Glyma.11G233400,Glyma.12G060900,Glyma.14G056100,Glyma.14G062300,Glyma.14G191500,Glyma.18G023600,Glyma.18G065100,Glyma.18G177200,Glyma.18G177300,Glyma.18G183500,Glyma.18G183700,Glyma.18G193400…
GO:0004714	transmembrane receptor protein tyrosine kinase activity	molecular_function	15/7379	27/34701	2.61259429913719	0.000100194817762246	0.00553971209540885	15	Glyma.02G076100,Glyma.03G137300,Glyma.04G088700,Glyma.04G190400,Glyma.05G119500,Glyma.05G119600,Glyma.06G090700,Glyma.06G175100,Glyma.06G320600,Glyma.08G074500,Glyma.11G180700,Glyma.12G002500,Glyma.16G156200,Glyma.19G140100,Glyma.20G173000	Glyma.02G076100,Glyma.03G137300,Glyma.04G088700,Glyma.04G190400,Glyma.05G119500,Glyma.05G119600,Glyma.06G090700,Glyma.06G175100,Glyma.06G320600,Glyma.08G074500,Glyma.11G180700,Glyma.12G002500,Glyma.16G156200,Glyma.19G140100,Glyma.20G173000
GO:0009700	indole phytoalexin biosynthetic process	biological_process	9/7379	12/34701	3.52700230383521	0.000103256516223837	0.00553971209540885	9	Glyma.01G128100,Glyma.02G284300,Glyma.07G105700,Glyma.08G169451,Glyma.08G307100,Glyma.09G280200,Glyma.11G150452,Glyma.12G073000,Glyma.18G110700	Glyma.01G128100,Glyma.02G284300,Glyma.07G105700,Glyma.08G169451,Glyma.08G307100,Glyma.09G280200,Glyma.11G150452,Glyma.12G073000,Glyma.18G110700
GO:0010120	camalexin biosynthetic process	biological_process	9/7379	12/34701	3.52700230383521	0.000103256516223837	0.00553971209540885	9	Glyma.01G128100,Glyma.02G284300,Glyma.07G105700,Glyma.08G169451,Glyma.08G307100,Glyma.09G280200,Glyma.11G150452,Glyma.12G073000,Glyma.18G110700	Glyma.01G128100,Glyma.02G284300,Glyma.07G105700,Glyma.08G169451,Glyma.08G307100,Glyma.09G280200,Glyma.11G150452,Glyma.12G073000,Glyma.18G110700
GO:0046217	indole phytoalexin metabolic process	biological_process	9/7379	12/34701	3.52700230383521	0.000103256516223837	0.00553971209540885	9	Glyma.01G128100,Glyma.02G284300,Glyma.07G105700,Glyma.08G169451,Glyma.08G307100,Glyma.09G280200,Glyma.11G150452,Glyma.12G073000,Glyma.18G110700	Glyma.01G128100,Glyma.02G284300,Glyma.07G105700,Glyma.08G169451,Glyma.08G307100,Glyma.09G280200,Glyma.11G150452,Glyma.12G073000,Glyma.18G110700
GO:0052317	camalexin metabolic process	biological_process	9/7379	12/34701	3.52700230383521	0.000103256516223837	0.00553971209540885	9	Glyma.01G128100,Glyma.02G284300,Glyma.07G105700,Glyma.08G169451,Glyma.08G307100,Glyma.09G280200,Glyma.11G150452,Glyma.12G073000,Glyma.18G110700	Glyma.01G128100,Glyma.02G284300,Glyma.07G105700,Glyma.08G169451,Glyma.08G307100,Glyma.09G280200,Glyma.11G150452,Glyma.12G073000,Glyma.18G110700
GO:1900367	positive regulation of defense response to insect	biological_process	9/7379	12/34701	3.52700230383521	0.000103256516223837	0.00553971209540885	9	Glyma.01G086900,Glyma.02G099200,Glyma.04G209700,Glyma.05G178200,Glyma.08G135200,Glyma.08G256600,Glyma.13G047300,Glyma.18G280900,Glyma.19G044900	Glyma.01G086900,Glyma.02G099200,Glyma.04G209700,Glyma.05G178200,Glyma.08G135200,Glyma.08G256600,Glyma.13G047300,Glyma.18G280900,Glyma.19G044900
GO:0007166	cell surface receptor signaling pathway	biological_process	143/7379	506/34701	1.32901536086544	0.000107455499281817	0.00572410110004062	143	Glyma.01G028700,Glyma.01G034100,Glyma.01G044100,Glyma.01G179000,Glyma.01G187300,Glyma.01G203500,Glyma.02G008500,Glyma.02G019500,Glyma.02G032200,Glyma.02G036500,Glyma.02G061700,Glyma.02G229500,Glyma.02G247600,Glyma.02G263900,Glyma.02G286000,Glyma.02G292300,Glyma.02G311200,Glyma.03G169200,Glyma.03G228800,Glyma.03G241600,Glyma.04G017200,Glyma.05G067800,Glyma.05G119500,Glyma.05G119600,Glyma.05G150800…	Glyma.01G028700,Glyma.01G034100,Glyma.01G044100,Glyma.01G179000,Glyma.01G187300,Glyma.01G203500,Glyma.02G008500,Glyma.02G019500,Glyma.02G032200,Glyma.02G036500,Glyma.02G061700,Glyma.02G229500,Glyma.02G247600,Glyma.02G263900,Glyma.02G286000,Glyma.02G292300,Glyma.02G311200,Glyma.03G169200,Glyma.03G228800,Glyma.03G241600,Glyma.04G017200,Glyma.05G067800,Glyma.05G119500,Glyma.05G119600,Glyma.05G150800…
GO:0061640	cytoskeleton-dependent cytokinesis	biological_process	39/7379	104/34701	1.7635011519176	0.000111604240060958	0.00590323554294264	39	Glyma.01G125200,Glyma.02G135700,Glyma.02G205800,Glyma.03G049300,Glyma.04G063800,Glyma.04G142700,Glyma.04G153700,Glyma.05G149700,Glyma.05G159966,Glyma.06G065000,Glyma.06G225500,Glyma.07G156000,Glyma.07G223000,Glyma.08G088400,Glyma.08G117500,Glyma.08G139300,Glyma.08G330700,Glyma.09G051100,Glyma.09G127000,Glyma.10G019400,Glyma.10G270600,Glyma.11G020300,Glyma.11G151800,Glyma.12G192000,Glyma.12G192100…	Glyma.01G125200,Glyma.02G135700,Glyma.02G205800,Glyma.03G049300,Glyma.04G063800,Glyma.04G142700,Glyma.04G153700,Glyma.05G149700,Glyma.05G159966,Glyma.06G065000,Glyma.06G225500,Glyma.07G156000,Glyma.07G223000,Glyma.08G088400,Glyma.08G117500,Glyma.08G139300,Glyma.08G330700,Glyma.09G051100,Glyma.09G127000,Glyma.10G019400,Glyma.10G270600,Glyma.11G020300,Glyma.11G151800,Glyma.12G192000,Glyma.12G192100…
GO:0000910	cytokinesis	biological_process	68/7379	210/34701	1.52276924863996	0.000113613105415578	0.00596746877466018	68	Glyma.01G125200,Glyma.02G019300,Glyma.02G115100,Glyma.02G135700,Glyma.02G147200,Glyma.02G205800,Glyma.02G251500,Glyma.02G295100,Glyma.03G049300,Glyma.03G217500,Glyma.03G237600,Glyma.04G063800,Glyma.04G142700,Glyma.04G153700,Glyma.04G164400,Glyma.05G023100,Glyma.05G149700,Glyma.05G159966,Glyma.06G065000,Glyma.06G200100,Glyma.06G225500,Glyma.07G156000,Glyma.07G223000,Glyma.08G088400,Glyma.08G117500…	Glyma.01G125200,Glyma.02G019300,Glyma.02G115100,Glyma.02G135700,Glyma.02G147200,Glyma.02G205800,Glyma.02G251500,Glyma.02G295100,Glyma.03G049300,Glyma.03G217500,Glyma.03G237600,Glyma.04G063800,Glyma.04G142700,Glyma.04G153700,Glyma.04G164400,Glyma.05G023100,Glyma.05G149700,Glyma.05G159966,Glyma.06G065000,Glyma.06G200100,Glyma.06G225500,Glyma.07G156000,Glyma.07G223000,Glyma.08G088400,Glyma.08G117500…
GO:0016813	hydrolase activity, acting on carbon-nitrogen (but not peptide) bonds, in linear amidines	molecular_function	8/7379	10/34701	3.76213579075755	0.000123493924957852	0.00644140882193352	8	Glyma.01G140200,Glyma.05G066500,Glyma.10G184900,Glyma.15G156900,Glyma.17G083400,Glyma.17G131300,Glyma.17G148400,Glyma.20G205500	Glyma.01G140200,Glyma.05G066500,Glyma.10G184900,Glyma.15G156900,Glyma.17G083400,Glyma.17G131300,Glyma.17G148400,Glyma.20G205500
GO:0005507	copper ion binding	molecular_function	84/7379	272/34701	1.45229506628509	0.000125323115245268	0.00649173736970488	84	Glyma.01G062400,Glyma.01G108200,Glyma.01G112600,Glyma.01G131100,Glyma.01G173600,Glyma.01G183100,Glyma.01G230900,Glyma.02G261600,Glyma.02G283900,Glyma.03G077900,Glyma.03G092500,Glyma.03G183300,Glyma.03G219400,Glyma.04G019500,Glyma.04G119600,Glyma.05G056100,Glyma.05G066200,Glyma.05G132900,Glyma.06G019800,Glyma.06G020400,Glyma.06G178400,Glyma.06G284300,Glyma.06G307100,Glyma.06G318800,Glyma.07G133900…	Glyma.01G062400,Glyma.01G108200,Glyma.01G112600,Glyma.01G131100,Glyma.01G173600,Glyma.01G183100,Glyma.01G230900,Glyma.02G261600,Glyma.02G283900,Glyma.03G077900,Glyma.03G092500,Glyma.03G183300,Glyma.03G219400,Glyma.04G019500,Glyma.04G119600,Glyma.05G056100,Glyma.05G066200,Glyma.05G132900,Glyma.06G019800,Glyma.06G020400,Glyma.06G178400,Glyma.06G284300,Glyma.06G307100,Glyma.06G318800,Glyma.07G133900…
GO:0046423	allene-oxide cyclase activity	molecular_function	7/7379	8/34701	4.11483602114108	0.00012775246190617	0.00653015344680697	7	Glyma.01G086900,Glyma.02G099200,Glyma.08G256600,Glyma.11G122700,Glyma.13G047300,Glyma.18G280900,Glyma.19G044900	Glyma.01G086900,Glyma.02G099200,Glyma.08G256600,Glyma.11G122700,Glyma.13G047300,Glyma.18G280900,Glyma.19G044900
GO:0046470	phosphatidylcholine metabolic process	biological_process	18/7379	36/34701	2.35133486922347	0.000127803562332662	0.00653015344680697	18	Glyma.01G215100,Glyma.05G168300,Glyma.05G246500,Glyma.06G020500,Glyma.06G068700,Glyma.07G010900,Glyma.07G029800,Glyma.07G031100,Glyma.07G102700,Glyma.08G194100,Glyma.08G213100,Glyma.08G218900,Glyma.11G081500,Glyma.13G364900,Glyma.15G008367,Glyma.15G008433,Glyma.15G008500,Glyma.15G023500	Glyma.01G215100,Glyma.05G168300,Glyma.05G246500,Glyma.06G020500,Glyma.06G068700,Glyma.07G010900,Glyma.07G029800,Glyma.07G031100,Glyma.07G102700,Glyma.08G194100,Glyma.08G213100,Glyma.08G218900,Glyma.11G081500,Glyma.13G364900,Glyma.15G008367,Glyma.15G008433,Glyma.15G008500,Glyma.15G023500
GO:0046658	anchored component of plasma membrane	cellular_component	93/7379	308/34701	1.41996196647911	0.000140279104479002	0.00711916455230935	93	Glyma.01G239900,Glyma.02G102800,Glyma.02G197600,Glyma.02G197800,Glyma.02G244700,Glyma.02G269000,Glyma.03G132900,Glyma.03G201000,Glyma.03G201200,Glyma.03G201302,Glyma.03G201500,Glyma.03G201550,Glyma.03G201600,Glyma.04G003200,Glyma.04G119600,Glyma.04G160100,Glyma.04G176400,Glyma.04G250300,Glyma.05G021500,Glyma.05G056100,Glyma.05G076700,Glyma.05G156000,Glyma.05G225800,Glyma.05G244200,Glyma.06G239900…	Glyma.01G239900,Glyma.02G102800,Glyma.02G197600,Glyma.02G197800,Glyma.02G244700,Glyma.02G269000,Glyma.03G132900,Glyma.03G201000,Glyma.03G201200,Glyma.03G201302,Glyma.03G201500,Glyma.03G201550,Glyma.03G201600,Glyma.04G003200,Glyma.04G119600,Glyma.04G160100,Glyma.04G176400,Glyma.04G250300,Glyma.05G021500,Glyma.05G056100,Glyma.05G076700,Glyma.05G156000,Glyma.05G225800,Glyma.05G244200,Glyma.06G239900…
GO:0016209	antioxidant activity	molecular_function	106/7379	360/34701	1.38467497854271	0.000150262505116183	0.0075746421203198	106	Glyma.01G040700,Glyma.01G041200,Glyma.01G054500,Glyma.01G070200,Glyma.01G156600,Glyma.01G163100,Glyma.01G200400,Glyma.01G219400,Glyma.02G008900,Glyma.02G023400,Glyma.02G087700,Glyma.02G127300,Glyma.02G233800,Glyma.02G234200,Glyma.02G283900,Glyma.03G001800,Glyma.03G038100,Glyma.03G038200,Glyma.03G038300,Glyma.03G038500,Glyma.03G038700,Glyma.03G145600,Glyma.03G236300,Glyma.04G220600,Glyma.04G248300…	Glyma.01G040700,Glyma.01G041200,Glyma.01G054500,Glyma.01G070200,Glyma.01G156600,Glyma.01G163100,Glyma.01G200400,Glyma.01G219400,Glyma.02G008900,Glyma.02G023400,Glyma.02G087700,Glyma.02G127300,Glyma.02G233800,Glyma.02G234200,Glyma.02G283900,Glyma.03G001800,Glyma.03G038100,Glyma.03G038200,Glyma.03G038300,Glyma.03G038500,Glyma.03G038700,Glyma.03G145600,Glyma.03G236300,Glyma.04G220600,Glyma.04G248300…
GO:0005832	chaperonin-containing T-complex	cellular_component	14/7379	25/34701	2.63349505353029	0.000152699295122608	0.00759552586533714	14	Glyma.01G130400,Glyma.02G071900,Glyma.02G273200,Glyma.04G129800,Glyma.05G165500,Glyma.07G149200,Glyma.08G123100,Glyma.08G364000,Glyma.09G158200,Glyma.11G185500,Glyma.11G244700,Glyma.14G043400,Glyma.16G208700,Glyma.18G298100	Glyma.01G130400,Glyma.02G071900,Glyma.02G273200,Glyma.04G129800,Glyma.05G165500,Glyma.07G149200,Glyma.08G123100,Glyma.08G364000,Glyma.09G158200,Glyma.11G185500,Glyma.11G244700,Glyma.14G043400,Glyma.16G208700,Glyma.18G298100
GO:0101031	chaperone complex	cellular_component	14/7379	25/34701	2.63349505353029	0.000152699295122608	0.00759552586533714	14	Glyma.01G130400,Glyma.02G071900,Glyma.02G273200,Glyma.04G129800,Glyma.05G165500,Glyma.07G149200,Glyma.08G123100,Glyma.08G364000,Glyma.09G158200,Glyma.11G185500,Glyma.11G244700,Glyma.14G043400,Glyma.16G208700,Glyma.18G298100	Glyma.01G130400,Glyma.02G071900,Glyma.02G273200,Glyma.04G129800,Glyma.05G165500,Glyma.07G149200,Glyma.08G123100,Glyma.08G364000,Glyma.09G158200,Glyma.11G185500,Glyma.11G244700,Glyma.14G043400,Glyma.16G208700,Glyma.18G298100
GO:0015630	microtubule cytoskeleton	cellular_component	176/7379	647/34701	1.27924246362699	0.000172286545107481	0.00851344894935717	176	Glyma.01G037700,Glyma.01G038400,Glyma.01G109300,Glyma.01G193200,Glyma.01G213800,Glyma.01G225900,Glyma.01G233600,Glyma.02G008800,Glyma.02G017400,Glyma.02G026600,Glyma.02G027100,Glyma.02G070300,Glyma.02G085500,Glyma.02G085700,Glyma.02G135700,Glyma.02G147200,Glyma.02G214300,Glyma.02G244500,Glyma.02G251500,Glyma.02G295100,Glyma.02G295800,Glyma.02G296800,Glyma.03G055200,Glyma.03G090100,Glyma.03G124400…	Glyma.01G037700,Glyma.01G038400,Glyma.01G109300,Glyma.01G193200,Glyma.01G213800,Glyma.01G225900,Glyma.01G233600,Glyma.02G008800,Glyma.02G017400,Glyma.02G026600,Glyma.02G027100,Glyma.02G070300,Glyma.02G085500,Glyma.02G085700,Glyma.02G135700,Glyma.02G147200,Glyma.02G214300,Glyma.02G244500,Glyma.02G251500,Glyma.02G295100,Glyma.02G295800,Glyma.02G296800,Glyma.03G055200,Glyma.03G090100,Glyma.03G124400…
GO:2000068	regulation of defense response to insect	biological_process	12/7379	20/34701	2.82160184306817	0.000188559663686497	0.00920535306147661	12	Glyma.01G018400,Glyma.01G086900,Glyma.02G099200,Glyma.04G209700,Glyma.05G178200,Glyma.07G051500,Glyma.08G135200,Glyma.08G256600,Glyma.13G047300,Glyma.18G280900,Glyma.19G044900,Glyma.U039300	Glyma.01G018400,Glyma.01G086900,Glyma.02G099200,Glyma.04G209700,Glyma.05G178200,Glyma.07G051500,Glyma.08G135200,Glyma.08G256600,Glyma.13G047300,Glyma.18G280900,Glyma.19G044900,Glyma.U039300
GO:0010045	response to nickel cation	biological_process	10/7379	15/34701	3.13511315896463	0.000194184874938065	0.00920535306147661	10	Glyma.03G173100,Glyma.03G173200,Glyma.03G173300,Glyma.10G290200,Glyma.13G133100,Glyma.13G333400,Glyma.15G040700,Glyma.19G174000,Glyma.19G174200,Glyma.20G099100	Glyma.03G173100,Glyma.03G173200,Glyma.03G173300,Glyma.10G290200,Glyma.13G133100,Glyma.13G333400,Glyma.15G040700,Glyma.19G174000,Glyma.19G174200,Glyma.20G099100
GO:0052314	phytoalexin metabolic process	biological_process	10/7379	15/34701	3.13511315896463	0.000194184874938065	0.00920535306147661	10	Glyma.01G128100,Glyma.02G284300,Glyma.07G105700,Glyma.08G169451,Glyma.08G307100,Glyma.09G280200,Glyma.11G150452,Glyma.12G073000,Glyma.13G173300,Glyma.18G110700	Glyma.01G128100,Glyma.02G284300,Glyma.07G105700,Glyma.08G169451,Glyma.08G307100,Glyma.09G280200,Glyma.11G150452,Glyma.12G073000,Glyma.13G173300,Glyma.18G110700
GO:0052315	phytoalexin biosynthetic process	biological_process	10/7379	15/34701	3.13511315896463	0.000194184874938065	0.00920535306147661	10	Glyma.01G128100,Glyma.02G284300,Glyma.07G105700,Glyma.08G169451,Glyma.08G307100,Glyma.09G280200,Glyma.11G150452,Glyma.12G073000,Glyma.13G173300,Glyma.18G110700	Glyma.01G128100,Glyma.02G284300,Glyma.07G105700,Glyma.08G169451,Glyma.08G307100,Glyma.09G280200,Glyma.11G150452,Glyma.12G073000,Glyma.13G173300,Glyma.18G110700
GO:0071289	cellular response to nickel ion	biological_process	10/7379	15/34701	3.13511315896463	0.000194184874938065	0.00920535306147661	10	Glyma.03G173100,Glyma.03G173200,Glyma.03G173300,Glyma.10G290200,Glyma.13G133100,Glyma.13G333400,Glyma.15G040700,Glyma.19G174000,Glyma.19G174200,Glyma.20G099100	Glyma.03G173100,Glyma.03G173200,Glyma.03G173300,Glyma.10G290200,Glyma.13G133100,Glyma.13G333400,Glyma.15G040700,Glyma.19G174000,Glyma.19G174200,Glyma.20G099100
GO:1901141	regulation of lignin biosynthetic process	biological_process	10/7379	15/34701	3.13511315896463	0.000194184874938065	0.00920535306147661	10	Glyma.04G088700,Glyma.04G218400,Glyma.04G220600,Glyma.06G090700,Glyma.06G145300,Glyma.06G275900,Glyma.08G143400,Glyma.12G129500,Glyma.17G129000,Glyma.20G077900	Glyma.04G088700,Glyma.04G218400,Glyma.04G220600,Glyma.06G090700,Glyma.06G145300,Glyma.06G275900,Glyma.08G143400,Glyma.12G129500,Glyma.17G129000,Glyma.20G077900
GO:0015116	sulfate transmembrane transporter activity	molecular_function	20/7379	43/34701	2.18728825044044	0.000194867678974142	0.00920535306147661	20	Glyma.01G024000,Glyma.02G040700,Glyma.02G145100,Glyma.04G092100,Glyma.06G106200,Glyma.07G006500,Glyma.07G088200,Glyma.07G218900,Glyma.08G180400,Glyma.08G207100,Glyma.10G028900,Glyma.11G238400,Glyma.13G087100,Glyma.13G087200,Glyma.13G360000,Glyma.14G169300,Glyma.14G169700,Glyma.15G014000,Glyma.15G052000,Glyma.18G019000	Glyma.01G024000,Glyma.02G040700,Glyma.02G145100,Glyma.04G092100,Glyma.06G106200,Glyma.07G006500,Glyma.07G088200,Glyma.07G218900,Glyma.08G180400,Glyma.08G207100,Glyma.10G028900,Glyma.11G238400,Glyma.13G087100,Glyma.13G087200,Glyma.13G360000,Glyma.14G169300,Glyma.14G169700,Glyma.15G014000,Glyma.15G052000,Glyma.18G019000
GO:0080186	developmental vegetative growth	biological_process	13/7379	23/34701	2.65803072173088	0.000232763937174572	0.0109268120757388	13	Glyma.01G086900,Glyma.02G076000,Glyma.02G099200,Glyma.05G147200,Glyma.08G104200,Glyma.08G256600,Glyma.11G250500,Glyma.13G047300,Glyma.18G006700,Glyma.18G280900,Glyma.19G044900,Glyma.19G200100,Glyma.20G080900	Glyma.01G086900,Glyma.02G076000,Glyma.02G099200,Glyma.05G147200,Glyma.08G104200,Glyma.08G256600,Glyma.11G250500,Glyma.13G047300,Glyma.18G006700,Glyma.18G280900,Glyma.19G044900,Glyma.19G200100,Glyma.20G080900
GO:0014070	response to organic cyclic compound	biological_process	180/7379	668/34701	1.26718645646774	0.000246492513623964	0.0114994116138484	180	Glyma.01G003000,Glyma.01G038600,Glyma.01G086900,Glyma.01G163300,Glyma.01G175500,Glyma.01G224800,Glyma.02G005600,Glyma.02G069400,Glyma.02G076100,Glyma.02G099200,Glyma.02G136000,Glyma.02G208200,Glyma.02G245600,Glyma.02G255400,Glyma.02G264900,Glyma.02G270300,Glyma.03G073774,Glyma.03G132000,Glyma.03G142400,Glyma.03G163100,Glyma.03G214100,Glyma.03G215800,Glyma.03G256700,Glyma.03G258700,Glyma.04G002600…	Glyma.01G003000,Glyma.01G038600,Glyma.01G086900,Glyma.01G163300,Glyma.01G175500,Glyma.01G224800,Glyma.02G005600,Glyma.02G069400,Glyma.02G076100,Glyma.02G099200,Glyma.02G136000,Glyma.02G208200,Glyma.02G245600,Glyma.02G255400,Glyma.02G264900,Glyma.02G270300,Glyma.03G073774,Glyma.03G132000,Glyma.03G142400,Glyma.03G163100,Glyma.03G214100,Glyma.03G215800,Glyma.03G256700,Glyma.03G258700,Glyma.04G002600…
GO:0016722	oxidoreductase activity, oxidizing metal ions	molecular_function	36/7379	97/34701	1.74532072767103	0.000254674182207038	0.0118077640898584	36	Glyma.01G108200,Glyma.01G112600,Glyma.01G124500,Glyma.01G173600,Glyma.02G261600,Glyma.03G007300,Glyma.03G077900,Glyma.04G119600,Glyma.05G056100,Glyma.06G284300,Glyma.06G318800,Glyma.07G133900,Glyma.07G134100,Glyma.07G142400,Glyma.07G155200,Glyma.08G343500,Glyma.08G359100,Glyma.08G359300,Glyma.10G231600,Glyma.10G263800,Glyma.11G069500,Glyma.11G137500,Glyma.11G233400,Glyma.12G060900,Glyma.14G056100…	Glyma.01G108200,Glyma.01G112600,Glyma.01G124500,Glyma.01G173600,Glyma.02G261600,Glyma.03G007300,Glyma.03G077900,Glyma.04G119600,Glyma.05G056100,Glyma.06G284300,Glyma.06G318800,Glyma.07G133900,Glyma.07G134100,Glyma.07G142400,Glyma.07G155200,Glyma.08G343500,Glyma.08G359100,Glyma.08G359300,Glyma.10G231600,Glyma.10G263800,Glyma.11G069500,Glyma.11G137500,Glyma.11G233400,Glyma.12G060900,Glyma.14G056100…
GO:0042454	ribonucleoside catabolic process	biological_process	9/7379	13/34701	3.25569443430942	0.000271891700593291	0.0125287028414491	9	Glyma.03G193800,Glyma.05G152000,Glyma.05G222300,Glyma.08G029000,Glyma.08G108800,Glyma.09G285900,Glyma.11G254700,Glyma.13G206500,Glyma.15G106200	Glyma.03G193800,Glyma.05G152000,Glyma.05G222300,Glyma.08G029000,Glyma.08G108800,Glyma.09G285900,Glyma.11G254700,Glyma.13G206500,Glyma.15G106200
GO:0009620	response to fungus	biological_process	172/7379	636/34701	1.27179118712716	0.000275935930744931	0.0126010401283669	172	Glyma.01G086900,Glyma.01G104800,Glyma.01G128100,Glyma.01G217700,Glyma.02G099200,Glyma.02G132500,Glyma.02G136000,Glyma.02G137500,Glyma.02G195300,Glyma.02G195400,Glyma.02G228200,Glyma.02G232000,Glyma.02G264900,Glyma.02G296600,Glyma.03G071700,Glyma.03G101200,Glyma.03G162100,Glyma.03G174300,Glyma.03G202300,Glyma.03G215800,Glyma.03G247500,Glyma.04G002600,Glyma.04G054200,Glyma.04G061400,Glyma.04G063800…	Glyma.01G086900,Glyma.01G104800,Glyma.01G128100,Glyma.01G217700,Glyma.02G099200,Glyma.02G132500,Glyma.02G136000,Glyma.02G137500,Glyma.02G195300,Glyma.02G195400,Glyma.02G228200,Glyma.02G232000,Glyma.02G264900,Glyma.02G296600,Glyma.03G071700,Glyma.03G101200,Glyma.03G162100,Glyma.03G174300,Glyma.03G202300,Glyma.03G215800,Glyma.03G247500,Glyma.04G002600,Glyma.04G054200,Glyma.04G061400,Glyma.04G063800…
GO:0001101	response to acid chemical	biological_process	590/7379	2451/34701	1.13201760329812	0.000276816884726472	0.0126010401283669	590	Glyma.01G003000,Glyma.01G015000,Glyma.01G015200,Glyma.01G018400,Glyma.01G038600,Glyma.01G056800,Glyma.01G060300,Glyma.01G068000,Glyma.01G084600,Glyma.01G086700,Glyma.01G086900,Glyma.01G119500,Glyma.01G128100,Glyma.01G163300,Glyma.01G164800,Glyma.01G175500,Glyma.01G184300,Glyma.01G185600,Glyma.01G212800,Glyma.01G220600,Glyma.01G222500,Glyma.01G224800,Glyma.01G238800,Glyma.02G005600,Glyma.02G006200…	Glyma.01G003000,Glyma.01G015000,Glyma.01G015200,Glyma.01G018400,Glyma.01G038600,Glyma.01G056800,Glyma.01G060300,Glyma.01G068000,Glyma.01G084600,Glyma.01G086700,Glyma.01G086900,Glyma.01G119500,Glyma.01G128100,Glyma.01G163300,Glyma.01G164800,Glyma.01G175500,Glyma.01G184300,Glyma.01G185600,Glyma.01G212800,Glyma.01G220600,Glyma.01G222500,Glyma.01G224800,Glyma.01G238800,Glyma.02G005600,Glyma.02G006200…
GO:0010087	phloem or xylem histogenesis	biological_process	58/7379	178/34701	1.53233058893215	0.000288213353161093	0.0130407861180299	58	Glyma.01G111900,Glyma.01G222200,Glyma.02G005100,Glyma.02G006800,Glyma.03G070900,Glyma.03G077200,Glyma.03G227700,Glyma.04G083000,Glyma.04G119500,Glyma.04G183700,Glyma.04G212000,Glyma.04G220600,Glyma.05G055900,Glyma.05G202300,Glyma.06G086600,Glyma.06G145300,Glyma.06G275900,Glyma.06G303502,Glyma.06G318900,Glyma.07G144900,Glyma.08G009700,Glyma.08G017600,Glyma.08G105000,Glyma.08G257600,Glyma.08G360200…	Glyma.01G111900,Glyma.01G222200,Glyma.02G005100,Glyma.02G006800,Glyma.03G070900,Glyma.03G077200,Glyma.03G227700,Glyma.04G083000,Glyma.04G119500,Glyma.04G183700,Glyma.04G212000,Glyma.04G220600,Glyma.05G055900,Glyma.05G202300,Glyma.06G086600,Glyma.06G145300,Glyma.06G275900,Glyma.06G303502,Glyma.06G318900,Glyma.07G144900,Glyma.08G009700,Glyma.08G017600,Glyma.08G105000,Glyma.08G257600,Glyma.08G360200…
GO:0016747	transferase activity, transferring acyl groups other than amino-acyl groups	molecular_function	179/7379	666/34701	1.26393075552853	0.000293744379968097	0.0132114613050322	179	Glyma.01G028600,Glyma.01G080600,Glyma.01G113200,Glyma.01G142300,Glyma.01G152000,Glyma.01G194700,Glyma.01G233200,Glyma.02G001100,Glyma.02G001500,Glyma.02G010600,Glyma.02G031900,Glyma.02G036700,Glyma.02G111800,Glyma.02G130400,Glyma.02G140100,Glyma.02G146500,Glyma.02G159200,Glyma.02G171200,Glyma.02G214900,Glyma.02G249300,Glyma.02G250900,Glyma.02G262100,Glyma.02G275000,Glyma.03G028700,Glyma.03G049800…	Glyma.01G028600,Glyma.01G080600,Glyma.01G113200,Glyma.01G142300,Glyma.01G152000,Glyma.01G194700,Glyma.01G233200,Glyma.02G001100,Glyma.02G001500,Glyma.02G010600,Glyma.02G031900,Glyma.02G036700,Glyma.02G111800,Glyma.02G130400,Glyma.02G140100,Glyma.02G146500,Glyma.02G159200,Glyma.02G171200,Glyma.02G214900,Glyma.02G249300,Glyma.02G250900,Glyma.02G262100,Glyma.02G275000,Glyma.03G028700,Glyma.03G049800…
GO:0009404	toxin metabolic process	biological_process	32/7379	84/34701	1.79149323369407	0.000318327907112503	0.0142319101804882	32	Glyma.01G128100,Glyma.02G024600,Glyma.02G024800,Glyma.02G187200,Glyma.02G283900,Glyma.02G284300,Glyma.05G105300,Glyma.05G161300,Glyma.05G206900,Glyma.06G193500,Glyma.07G105700,Glyma.07G139600,Glyma.07G139700,Glyma.07G139800,Glyma.07G139900,Glyma.07G140000,Glyma.07G140200,Glyma.07G140551,Glyma.08G169451,Glyma.08G174900,Glyma.08G306800,Glyma.08G307100,Glyma.09G280200,Glyma.10G242600,Glyma.11G150452…	Glyma.01G128100,Glyma.02G024600,Glyma.02G024800,Glyma.02G187200,Glyma.02G283900,Glyma.02G284300,Glyma.05G105300,Glyma.05G161300,Glyma.05G206900,Glyma.06G193500,Glyma.07G105700,Glyma.07G139600,Glyma.07G139700,Glyma.07G139800,Glyma.07G139900,Glyma.07G140000,Glyma.07G140200,Glyma.07G140551,Glyma.08G169451,Glyma.08G174900,Glyma.08G306800,Glyma.08G307100,Glyma.09G280200,Glyma.10G242600,Glyma.11G150452…
GO:0008017	microtubule binding	molecular_function	99/7379	339/34701	1.37334602981194	0.000333899288739392	0.0148397488622578	99	Glyma.01G038400,Glyma.01G213800,Glyma.01G225900,Glyma.02G026600,Glyma.02G085500,Glyma.02G085700,Glyma.02G135700,Glyma.02G214300,Glyma.02G295100,Glyma.02G296800,Glyma.03G055200,Glyma.03G127500,Glyma.03G197300,Glyma.03G237800,Glyma.04G025400,Glyma.04G041300,Glyma.04G177600,Glyma.04G235400,Glyma.05G032600,Glyma.05G149700,Glyma.05G239100,Glyma.06G025400,Glyma.06G042400,Glyma.06G052800,Glyma.06G187500…	Glyma.01G038400,Glyma.01G213800,Glyma.01G225900,Glyma.02G026600,Glyma.02G085500,Glyma.02G085700,Glyma.02G135700,Glyma.02G214300,Glyma.02G295100,Glyma.02G296800,Glyma.03G055200,Glyma.03G127500,Glyma.03G197300,Glyma.03G237800,Glyma.04G025400,Glyma.04G041300,Glyma.04G177600,Glyma.04G235400,Glyma.05G032600,Glyma.05G149700,Glyma.05G239100,Glyma.06G025400,Glyma.06G042400,Glyma.06G052800,Glyma.06G187500…
GO:0012501	programmed cell death	biological_process	142/7379	514/34701	1.29918113396783	0.000338957760758762	0.0149759514179945	142	Glyma.01G010700,Glyma.01G015000,Glyma.01G015200,Glyma.01G039000,Glyma.01G112300,Glyma.02G008500,Glyma.02G023800,Glyma.02G284200,Glyma.02G290300,Glyma.02G290400,Glyma.03G034500,Glyma.03G034900,Glyma.03G037000,Glyma.03G037300,Glyma.03G039200,Glyma.03G039218,Glyma.03G039300,Glyma.03G043650,Glyma.03G054100,Glyma.03G064400,Glyma.03G087500,Glyma.03G087600,Glyma.03G088000,Glyma.03G214100,Glyma.04G014700…	Glyma.01G010700,Glyma.01G015000,Glyma.01G015200,Glyma.01G039000,Glyma.01G112300,Glyma.02G008500,Glyma.02G023800,Glyma.02G284200,Glyma.02G290300,Glyma.02G290400,Glyma.03G034500,Glyma.03G034900,Glyma.03G037000,Glyma.03G037300,Glyma.03G039200,Glyma.03G039218,Glyma.03G039300,Glyma.03G043650,Glyma.03G054100,Glyma.03G064400,Glyma.03G087500,Glyma.03G087600,Glyma.03G088000,Glyma.03G214100,Glyma.04G014700…
GO:0080116	glucuronoxylan glucuronosyltransferase activity	molecular_function	8/7379	11/34701	3.42012344614323	0.000367797099165647	0.016155111180311	8	Glyma.04G038500,Glyma.04G202200,Glyma.04G214400,Glyma.05G190200,Glyma.05G199900,Glyma.06G151900,Glyma.14G082500,Glyma.17G242500	Glyma.04G038500,Glyma.04G202200,Glyma.04G214400,Glyma.05G190200,Glyma.05G199900,Glyma.06G151900,Glyma.14G082500,Glyma.17G242500
GO:0006979	response to oxidative stress	biological_process	195/7379	737/34701	1.24426132835435	0.000393519843836732	0.0171844624828936	195	Glyma.01G015000,Glyma.01G015200,Glyma.01G018400,Glyma.01G040700,Glyma.01G041200,Glyma.01G070200,Glyma.01G080600,Glyma.01G086900,Glyma.01G156600,Glyma.01G163100,Glyma.01G185600,Glyma.01G200400,Glyma.01G215100,Glyma.01G219400,Glyma.01G224800,Glyma.01G238600,Glyma.02G008900,Glyma.02G023400,Glyma.02G037100,Glyma.02G099200,Glyma.02G127300,Glyma.02G159900,Glyma.02G233800,Glyma.02G234200,Glyma.02G250800…	Glyma.01G015000,Glyma.01G015200,Glyma.01G018400,Glyma.01G040700,Glyma.01G041200,Glyma.01G070200,Glyma.01G080600,Glyma.01G086900,Glyma.01G156600,Glyma.01G163100,Glyma.01G185600,Glyma.01G200400,Glyma.01G215100,Glyma.01G219400,Glyma.01G224800,Glyma.01G238600,Glyma.02G008900,Glyma.02G023400,Glyma.02G037100,Glyma.02G099200,Glyma.02G127300,Glyma.02G159900,Glyma.02G233800,Glyma.02G234200,Glyma.02G250800…
GO:1901658	glycosyl compound catabolic process	biological_process	13/7379	24/34701	2.54727944165876	0.000409118337831583	0.0177623574303643	13	Glyma.03G193800,Glyma.05G152000,Glyma.05G222300,Glyma.07G273300,Glyma.08G029000,Glyma.08G108800,Glyma.08G169800,Glyma.08G201300,Glyma.09G285900,Glyma.11G254700,Glyma.13G206500,Glyma.15G019200,Glyma.15G106200	Glyma.03G193800,Glyma.05G152000,Glyma.05G222300,Glyma.07G273300,Glyma.08G029000,Glyma.08G108800,Glyma.08G169800,Glyma.08G201300,Glyma.09G285900,Glyma.11G254700,Glyma.13G206500,Glyma.15G019200,Glyma.15G106200
GO:0033273	response to vitamin	biological_process	10/7379	16/34701	2.93916858652934	0.000418881342661274	0.018081711291545	10	Glyma.01G086900,Glyma.02G099200,Glyma.08G256600,Glyma.08G365900,Glyma.09G256800,Glyma.11G176200,Glyma.13G047300,Glyma.18G065700,Glyma.18G280900,Glyma.19G044900	Glyma.01G086900,Glyma.02G099200,Glyma.08G256600,Glyma.08G365900,Glyma.09G256800,Glyma.11G176200,Glyma.13G047300,Glyma.18G065700,Glyma.18G280900,Glyma.19G044900
GO:0007389	pattern specification process	biological_process	117/7379	414/34701	1.32901536086544	0.00042754857101357	0.0183503846679024	117	Glyma.01G012300,Glyma.01G014800,Glyma.01G025400,Glyma.01G111900,Glyma.01G112700,Glyma.01G164800,Glyma.01G178700,Glyma.01G183700,Glyma.01G189200,Glyma.02G005100,Glyma.02G039300,Glyma.02G085500,Glyma.02G224900,Glyma.02G254200,Glyma.03G022200,Glyma.03G070900,Glyma.03G077200,Glyma.03G078000,Glyma.03G128600,Glyma.03G177500,Glyma.03G191700,Glyma.03G224800,Glyma.03G243400,Glyma.04G004800,Glyma.04G034600…	Glyma.01G012300,Glyma.01G014800,Glyma.01G025400,Glyma.01G111900,Glyma.01G112700,Glyma.01G164800,Glyma.01G178700,Glyma.01G183700,Glyma.01G189200,Glyma.02G005100,Glyma.02G039300,Glyma.02G085500,Glyma.02G224900,Glyma.02G254200,Glyma.03G022200,Glyma.03G070900,Glyma.03G077200,Glyma.03G078000,Glyma.03G128600,Glyma.03G177500,Glyma.03G191700,Glyma.03G224800,Glyma.03G243400,Glyma.04G004800,Glyma.04G034600…
GO:0010044	response to aluminum ion	biological_process	14/7379	27/34701	2.43842134586138	0.000444927701170881	0.0189877952471278	14	Glyma.01G215100,Glyma.02G181800,Glyma.05G117000,Glyma.05G177700,Glyma.08G072100,Glyma.10G047100,Glyma.10G215200,Glyma.10G284200,Glyma.11G240600,Glyma.12G081700,Glyma.12G179000,Glyma.16G156400,Glyma.17G038800,Glyma.20G176500	Glyma.01G215100,Glyma.02G181800,Glyma.05G117000,Glyma.05G177700,Glyma.08G072100,Glyma.10G047100,Glyma.10G215200,Glyma.10G284200,Glyma.11G240600,Glyma.12G081700,Glyma.12G179000,Glyma.16G156400,Glyma.17G038800,Glyma.20G176500
GO:0006633	fatty acid biosynthetic process	biological_process	101/7379	350/34701	1.35705612452326	0.000464559947222054	0.0196552381797904	101	Glyma.01G086900,Glyma.01G120400,Glyma.02G001500,Glyma.02G081100,Glyma.02G099200,Glyma.02G138100,Glyma.02G159200,Glyma.02G203300,Glyma.02G214900,Glyma.02G227200,Glyma.02G275000,Glyma.03G237300,Glyma.03G260300,Glyma.04G034400,Glyma.04G035000,Glyma.04G057800,Glyma.04G149300,Glyma.04G151600,Glyma.04G194200,Glyma.05G012300,Glyma.05G129600,Glyma.06G012500,Glyma.06G097300,Glyma.06G170700,Glyma.06G214800…	Glyma.01G086900,Glyma.01G120400,Glyma.02G001500,Glyma.02G081100,Glyma.02G099200,Glyma.02G138100,Glyma.02G159200,Glyma.02G203300,Glyma.02G214900,Glyma.02G227200,Glyma.02G275000,Glyma.03G237300,Glyma.03G260300,Glyma.04G034400,Glyma.04G035000,Glyma.04G057800,Glyma.04G149300,Glyma.04G151600,Glyma.04G194200,Glyma.05G012300,Glyma.05G129600,Glyma.06G012500,Glyma.06G097300,Glyma.06G170700,Glyma.06G214800…
GO:0000373	Group II intron splicing	biological_process	17/7379	36/34701	2.22070515426661	0.000465801144455158	0.0196552381797904	17	Glyma.01G038100,Glyma.01G147400,Glyma.03G226600,Glyma.07G092300,Glyma.07G178800,Glyma.08G035200,Glyma.08G285000,Glyma.08G303000,Glyma.10G140900,Glyma.15G094350,Glyma.15G129400,Glyma.16G024800,Glyma.17G054400,Glyma.19G223600,Glyma.20G009700,Glyma.20G089600,Glyma.20G205000	Glyma.01G038100,Glyma.01G147400,Glyma.03G226600,Glyma.07G092300,Glyma.07G178800,Glyma.08G035200,Glyma.08G285000,Glyma.08G303000,Glyma.10G140900,Glyma.15G094350,Glyma.15G129400,Glyma.16G024800,Glyma.17G054400,Glyma.19G223600,Glyma.20G009700,Glyma.20G089600,Glyma.20G205000
GO:0015631	tubulin binding	molecular_function	105/7379	368/34701	1.34179435471992	0.000565301875770197	0.0237205720050835	105	Glyma.01G038400,Glyma.01G213800,Glyma.01G225900,Glyma.02G017400,Glyma.02G026600,Glyma.02G085500,Glyma.02G085700,Glyma.02G135700,Glyma.02G214300,Glyma.02G295100,Glyma.02G296800,Glyma.03G055200,Glyma.03G090100,Glyma.03G127500,Glyma.03G197300,Glyma.03G237800,Glyma.04G025400,Glyma.04G041300,Glyma.04G177600,Glyma.04G235400,Glyma.05G032600,Glyma.05G149700,Glyma.05G192600,Glyma.05G239100,Glyma.06G025400…	Glyma.01G038400,Glyma.01G213800,Glyma.01G225900,Glyma.02G017400,Glyma.02G026600,Glyma.02G085500,Glyma.02G085700,Glyma.02G135700,Glyma.02G214300,Glyma.02G295100,Glyma.02G296800,Glyma.03G055200,Glyma.03G090100,Glyma.03G127500,Glyma.03G197300,Glyma.03G237800,Glyma.04G025400,Glyma.04G041300,Glyma.04G177600,Glyma.04G235400,Glyma.05G032600,Glyma.05G149700,Glyma.05G192600,Glyma.05G239100,Glyma.06G025400…
GO:0050832	defense response to fungus	biological_process	135/7379	491/34701	1.29299473460354	0.000575508063536012	0.0240146725845499	135	Glyma.01G086900,Glyma.01G104800,Glyma.01G128100,Glyma.01G217700,Glyma.02G099200,Glyma.02G132500,Glyma.02G137500,Glyma.02G195300,Glyma.02G195400,Glyma.02G228200,Glyma.02G232000,Glyma.02G264900,Glyma.02G296600,Glyma.03G071700,Glyma.03G101200,Glyma.03G162100,Glyma.03G247500,Glyma.04G002600,Glyma.04G054200,Glyma.04G061400,Glyma.04G063800,Glyma.04G218700,Glyma.04G223300,Glyma.05G035900,Glyma.05G047800…	Glyma.01G086900,Glyma.01G104800,Glyma.01G128100,Glyma.01G217700,Glyma.02G099200,Glyma.02G132500,Glyma.02G137500,Glyma.02G195300,Glyma.02G195400,Glyma.02G228200,Glyma.02G232000,Glyma.02G264900,Glyma.02G296600,Glyma.03G071700,Glyma.03G101200,Glyma.03G162100,Glyma.03G247500,Glyma.04G002600,Glyma.04G054200,Glyma.04G061400,Glyma.04G063800,Glyma.04G218700,Glyma.04G223300,Glyma.05G035900,Glyma.05G047800…
GO:0016709	oxidoreductase activity, acting on paired donors, with incorporation or reduction of molecular oxygen, NAD(P)H as one donor, and incorporation of one atom of oxygen	molecular_function	84/7379	284/34701	1.39093048601952	0.000584611803492452	0.0242597748952034	84	Glyma.01G035100,Glyma.01G061100,Glyma.01G169200,Glyma.01G179600,Glyma.01G199800,Glyma.02G030900,Glyma.02G051600,Glyma.03G021200,Glyma.03G029900,Glyma.03G031000,Glyma.03G115300,Glyma.03G119500,Glyma.03G122000,Glyma.03G142000,Glyma.03G208900,Glyma.04G070100,Glyma.04G165000,Glyma.05G021900,Glyma.05G022100,Glyma.05G023800,Glyma.05G053300,Glyma.05G147100,Glyma.06G035300,Glyma.06G198100,Glyma.06G202300…	Glyma.01G035100,Glyma.01G061100,Glyma.01G169200,Glyma.01G179600,Glyma.01G199800,Glyma.02G030900,Glyma.02G051600,Glyma.03G021200,Glyma.03G029900,Glyma.03G031000,Glyma.03G115300,Glyma.03G119500,Glyma.03G122000,Glyma.03G142000,Glyma.03G208900,Glyma.04G070100,Glyma.04G165000,Glyma.05G021900,Glyma.05G022100,Glyma.05G023800,Glyma.05G053300,Glyma.05G147100,Glyma.06G035300,Glyma.06G198100,Glyma.06G202300…
GO:0008219	cell death	biological_process	150/7379	554/34701	1.27328603026542	0.000614612885582955	0.0251939925253259	150	Glyma.01G010700,Glyma.01G015000,Glyma.01G015200,Glyma.01G039000,Glyma.01G112300,Glyma.02G008500,Glyma.02G016100,Glyma.02G023800,Glyma.02G284200,Glyma.02G290300,Glyma.02G290400,Glyma.03G034500,Glyma.03G034900,Glyma.03G037000,Glyma.03G037300,Glyma.03G039200,Glyma.03G039218,Glyma.03G039300,Glyma.03G043650,Glyma.03G054100,Glyma.03G064400,Glyma.03G087500,Glyma.03G087600,Glyma.03G088000,Glyma.03G214100…	Glyma.01G010700,Glyma.01G015000,Glyma.01G015200,Glyma.01G039000,Glyma.01G112300,Glyma.02G008500,Glyma.02G016100,Glyma.02G023800,Glyma.02G284200,Glyma.02G290300,Glyma.02G290400,Glyma.03G034500,Glyma.03G034900,Glyma.03G037000,Glyma.03G037300,Glyma.03G039200,Glyma.03G039218,Glyma.03G039300,Glyma.03G043650,Glyma.03G054100,Glyma.03G064400,Glyma.03G087500,Glyma.03G087600,Glyma.03G088000,Glyma.03G214100…
GO:0045551	cinnamyl-alcohol dehydrogenase activity	molecular_function	9/7379	14/34701	3.02314483185875	0.000617187408422309	0.0251939925253259	9	Glyma.05G125900,Glyma.08G080600,Glyma.08G080700,Glyma.08G080900,Glyma.09G026900,Glyma.10G262400,Glyma.14G221200,Glyma.15G059500,Glyma.15G132600	Glyma.05G125900,Glyma.08G080600,Glyma.08G080700,Glyma.08G080900,Glyma.09G026900,Glyma.10G262400,Glyma.14G221200,Glyma.15G059500,Glyma.15G132600
GO:0052747	sinapyl alcohol dehydrogenase activity	molecular_function	9/7379	14/34701	3.02314483185875	0.000617187408422309	0.0251939925253259	9	Glyma.05G125900,Glyma.08G080600,Glyma.08G080700,Glyma.08G080900,Glyma.09G026900,Glyma.10G262400,Glyma.14G221200,Glyma.15G059500,Glyma.15G132600	Glyma.05G125900,Glyma.08G080600,Glyma.08G080700,Glyma.08G080900,Glyma.09G026900,Glyma.10G262400,Glyma.14G221200,Glyma.15G059500,Glyma.15G132600
GO:0140110	transcription regulator activity	molecular_function	783/7379	3336/34701	1.10377410227936	0.000634783488538182	0.0257282965381877	783	Glyma.01G003000,Glyma.01G005500,Glyma.01G009600,Glyma.01G014800,Glyma.01G016600,Glyma.01G018400,Glyma.01G019700,Glyma.01G022800,Glyma.01G025400,Glyma.01G028300,Glyma.01G038600,Glyma.01G041700,Glyma.01G044600,Glyma.01G051300,Glyma.01G056800,Glyma.01G063700,Glyma.01G069300,Glyma.01G086700,Glyma.01G088200,Glyma.01G098000,Glyma.01G121000,Glyma.01G128100,Glyma.01G169400,Glyma.01G177500,Glyma.01G179900…	Glyma.01G003000,Glyma.01G005500,Glyma.01G009600,Glyma.01G014800,Glyma.01G016600,Glyma.01G018400,Glyma.01G019700,Glyma.01G022800,Glyma.01G025400,Glyma.01G028300,Glyma.01G038600,Glyma.01G041700,Glyma.01G044600,Glyma.01G051300,Glyma.01G056800,Glyma.01G063700,Glyma.01G069300,Glyma.01G086700,Glyma.01G088200,Glyma.01G098000,Glyma.01G121000,Glyma.01G128100,Glyma.01G169400,Glyma.01G177500,Glyma.01G179900…
GO:0030243	cellulose metabolic process	biological_process	53/7379	164/34701	1.51976522035176	0.000637127300772589	0.0257282965381877	53	Glyma.01G014000,Glyma.01G150700,Glyma.01G232500,Glyma.02G080900,Glyma.02G171200,Glyma.02G205800,Glyma.02G250800,Glyma.03G056100,Glyma.03G056200,Glyma.03G145900,Glyma.03G217500,Glyma.04G008400,Glyma.04G025000,Glyma.04G063800,Glyma.04G142700,Glyma.04G153700,Glyma.05G159966,Glyma.05G216400,Glyma.06G025100,Glyma.06G065000,Glyma.06G123900,Glyma.06G225400,Glyma.06G225500,Glyma.08G022300,Glyma.08G088400…	Glyma.01G014000,Glyma.01G150700,Glyma.01G232500,Glyma.02G080900,Glyma.02G171200,Glyma.02G205800,Glyma.02G250800,Glyma.03G056100,Glyma.03G056200,Glyma.03G145900,Glyma.03G217500,Glyma.04G008400,Glyma.04G025000,Glyma.04G063800,Glyma.04G142700,Glyma.04G153700,Glyma.05G159966,Glyma.05G216400,Glyma.06G025100,Glyma.06G065000,Glyma.06G123900,Glyma.06G225400,Glyma.06G225500,Glyma.08G022300,Glyma.08G088400…
GO:0030244	cellulose biosynthetic process	biological_process	40/7379	116/34701	1.62161025463688	0.000688542790682312	0.0276558550845714	40	Glyma.01G014000,Glyma.01G150700,Glyma.01G232500,Glyma.02G080900,Glyma.02G171200,Glyma.02G205800,Glyma.02G250800,Glyma.03G056100,Glyma.03G056200,Glyma.03G145900,Glyma.03G217500,Glyma.04G063800,Glyma.04G142700,Glyma.04G153700,Glyma.05G159966,Glyma.06G065000,Glyma.06G225400,Glyma.06G225500,Glyma.08G088400,Glyma.08G117500,Glyma.08G139300,Glyma.08G330700,Glyma.09G051100,Glyma.09G208200,Glyma.10G097600…	Glyma.01G014000,Glyma.01G150700,Glyma.01G232500,Glyma.02G080900,Glyma.02G171200,Glyma.02G205800,Glyma.02G250800,Glyma.03G056100,Glyma.03G056200,Glyma.03G145900,Glyma.03G217500,Glyma.04G063800,Glyma.04G142700,Glyma.04G153700,Glyma.05G159966,Glyma.06G065000,Glyma.06G225400,Glyma.06G225500,Glyma.08G088400,Glyma.08G117500,Glyma.08G139300,Glyma.08G330700,Glyma.09G051100,Glyma.09G208200,Glyma.10G097600…
GO:0009833	plant-type primary cell wall biogenesis	biological_process	21/7379	50/34701	1.97512129014772	0.000752352410356205	0.0300580795435397	21	Glyma.02G205800,Glyma.04G063800,Glyma.04G142700,Glyma.04G153700,Glyma.05G159966,Glyma.06G065000,Glyma.06G225500,Glyma.08G088400,Glyma.08G117500,Glyma.08G139300,Glyma.08G330700,Glyma.09G051100,Glyma.11G151800,Glyma.12G192000,Glyma.12G192100,Glyma.12G237000,Glyma.13G126000,Glyma.13G174300,Glyma.14G012900,Glyma.15G157100,Glyma.17G072200	Glyma.02G205800,Glyma.04G063800,Glyma.04G142700,Glyma.04G153700,Glyma.05G159966,Glyma.06G065000,Glyma.06G225500,Glyma.08G088400,Glyma.08G117500,Glyma.08G139300,Glyma.08G330700,Glyma.09G051100,Glyma.11G151800,Glyma.12G192000,Glyma.12G192100,Glyma.12G237000,Glyma.13G126000,Glyma.13G174300,Glyma.14G012900,Glyma.15G157100,Glyma.17G072200
GO:0016746	transferase activity, transferring acyl groups	molecular_function	193/7379	738/34701	1.2298309749597	0.00077925749776997	0.0309682701891547	193	Glyma.01G028600,Glyma.01G080600,Glyma.01G113200,Glyma.01G142300,Glyma.01G152000,Glyma.01G194700,Glyma.01G215500,Glyma.01G233200,Glyma.02G001100,Glyma.02G001500,Glyma.02G010600,Glyma.02G031900,Glyma.02G036700,Glyma.02G111800,Glyma.02G130400,Glyma.02G140100,Glyma.02G146500,Glyma.02G159200,Glyma.02G171200,Glyma.02G214900,Glyma.02G249300,Glyma.02G250900,Glyma.02G262100,Glyma.02G275000,Glyma.03G028700…	Glyma.01G028600,Glyma.01G080600,Glyma.01G113200,Glyma.01G142300,Glyma.01G152000,Glyma.01G194700,Glyma.01G215500,Glyma.01G233200,Glyma.02G001100,Glyma.02G001500,Glyma.02G010600,Glyma.02G031900,Glyma.02G036700,Glyma.02G111800,Glyma.02G130400,Glyma.02G140100,Glyma.02G146500,Glyma.02G159200,Glyma.02G171200,Glyma.02G214900,Glyma.02G249300,Glyma.02G250900,Glyma.02G262100,Glyma.02G275000,Glyma.03G028700…
GO:1901332	negative regulation of lateral root development	biological_process	10/7379	17/34701	2.7662763167335	0.000823358121002003	0.0325486465623476	10	Glyma.04G089900,Glyma.04G101500,Glyma.06G091700,Glyma.08G273500,Glyma.09G203300,Glyma.11G178504,Glyma.13G038300,Glyma.14G118200,Glyma.14G120900,Glyma.14G174200	Glyma.04G089900,Glyma.04G101500,Glyma.06G091700,Glyma.08G273500,Glyma.09G203300,Glyma.11G178504,Glyma.13G038300,Glyma.14G118200,Glyma.14G120900,Glyma.14G174200
GO:0016310	phosphorylation	biological_process	384/7379	1566/34701	1.153145069964	0.000831824917682966	0.0327111882550616	384	Glyma.01G028700,Glyma.01G034100,Glyma.01G044100,Glyma.01G117900,Glyma.01G125200,Glyma.01G131500,Glyma.01G132000,Glyma.01G179000,Glyma.01G184300,Glyma.01G187300,Glyma.01G203500,Glyma.01G217100,Glyma.01G230900,Glyma.02G008500,Glyma.02G019500,Glyma.02G032200,Glyma.02G036500,Glyma.02G037100,Glyma.02G069400,Glyma.02G076000,Glyma.02G076100,Glyma.02G087000,Glyma.02G134600,Glyma.02G202900,Glyma.02G208500…	Glyma.01G028700,Glyma.01G034100,Glyma.01G044100,Glyma.01G117900,Glyma.01G125200,Glyma.01G131500,Glyma.01G132000,Glyma.01G179000,Glyma.01G184300,Glyma.01G187300,Glyma.01G203500,Glyma.01G217100,Glyma.01G230900,Glyma.02G008500,Glyma.02G019500,Glyma.02G032200,Glyma.02G036500,Glyma.02G037100,Glyma.02G069400,Glyma.02G076000,Glyma.02G076100,Glyma.02G087000,Glyma.02G134600,Glyma.02G202900,Glyma.02G208500…
GO:0031347	regulation of defense response	biological_process	147/7379	546/34701	1.26610339112033	0.000890915956161087	0.0348524465975309	147	Glyma.01G018400,Glyma.01G086900,Glyma.01G224800,Glyma.02G099200,Glyma.02G105900,Glyma.02G195300,Glyma.02G195400,Glyma.02G270300,Glyma.03G128600,Glyma.03G174300,Glyma.03G256700,Glyma.04G022300,Glyma.04G022500,Glyma.04G036300,Glyma.04G040300,Glyma.04G061400,Glyma.04G071400,Glyma.04G101500,Glyma.04G190400,Glyma.04G209700,Glyma.04G223300,Glyma.04G238300,Glyma.04G247600,Glyma.04G248900,Glyma.05G007800…	Glyma.01G018400,Glyma.01G086900,Glyma.01G224800,Glyma.02G099200,Glyma.02G105900,Glyma.02G195300,Glyma.02G195400,Glyma.02G270300,Glyma.03G128600,Glyma.03G174300,Glyma.03G256700,Glyma.04G022300,Glyma.04G022500,Glyma.04G036300,Glyma.04G040300,Glyma.04G061400,Glyma.04G071400,Glyma.04G101500,Glyma.04G190400,Glyma.04G209700,Glyma.04G223300,Glyma.04G238300,Glyma.04G247600,Glyma.04G248900,Glyma.05G007800…
GO:2000280	regulation of root development	biological_process	45/7379	136/34701	1.55603042816259	0.000906476404422873	0.0352546790794404	45	Glyma.02G019300,Glyma.03G173100,Glyma.03G173200,Glyma.03G173300,Glyma.04G044900,Glyma.04G088700,Glyma.04G089900,Glyma.04G101500,Glyma.06G090700,Glyma.06G091700,Glyma.06G303100,Glyma.07G248400,Glyma.08G118500,Glyma.08G139300,Glyma.08G273500,Glyma.09G203300,Glyma.10G139700,Glyma.10G139800,Glyma.10G290200,Glyma.11G178504,Glyma.11G219700,Glyma.11G246400,Glyma.12G002500,Glyma.12G079800,Glyma.13G038300…	Glyma.02G019300,Glyma.03G173100,Glyma.03G173200,Glyma.03G173300,Glyma.04G044900,Glyma.04G088700,Glyma.04G089900,Glyma.04G101500,Glyma.06G090700,Glyma.06G091700,Glyma.06G303100,Glyma.07G248400,Glyma.08G118500,Glyma.08G139300,Glyma.08G273500,Glyma.09G203300,Glyma.10G139700,Glyma.10G139800,Glyma.10G290200,Glyma.11G178504,Glyma.11G219700,Glyma.11G246400,Glyma.12G002500,Glyma.12G079800,Glyma.13G038300…
GO:0005516	calmodulin binding	molecular_function	151/7379	563/34701	1.26128442363319	0.00091058550677825	0.0352546790794404	151	Glyma.01G117900,Glyma.01G184300,Glyma.01G193600,Glyma.02G134600,Glyma.02G204300,Glyma.02G241400,Glyma.02G291300,Glyma.02G311800,Glyma.03G123500,Glyma.03G138000,Glyma.03G138400,Glyma.03G157700,Glyma.03G232400,Glyma.03G232500,Glyma.03G232600,Glyma.04G076200,Glyma.04G076432,Glyma.04G235400,Glyma.05G030800,Glyma.05G090900,Glyma.05G117000,Glyma.05G136100,Glyma.05G178200,Glyma.06G002000,Glyma.06G046600…	Glyma.01G117900,Glyma.01G184300,Glyma.01G193600,Glyma.02G134600,Glyma.02G204300,Glyma.02G241400,Glyma.02G291300,Glyma.02G311800,Glyma.03G123500,Glyma.03G138000,Glyma.03G138400,Glyma.03G157700,Glyma.03G232400,Glyma.03G232500,Glyma.03G232600,Glyma.04G076200,Glyma.04G076432,Glyma.04G235400,Glyma.05G030800,Glyma.05G090900,Glyma.05G117000,Glyma.05G136100,Glyma.05G178200,Glyma.06G002000,Glyma.06G046600…
GO:0015103	inorganic anion transmembrane transporter activity	molecular_function	62/7379	201/34701	1.45057474519259	0.000918229148961114	0.0353683032710099	62	Glyma.01G024000,Glyma.02G003700,Glyma.02G040700,Glyma.02G145100,Glyma.04G027300,Glyma.04G069500,Glyma.04G073000,Glyma.04G082700,Glyma.04G092100,Glyma.05G233300,Glyma.06G071200,Glyma.06G074100,Glyma.06G106200,Glyma.06G181600,Glyma.06G181900,Glyma.07G006500,Glyma.07G071900,Glyma.07G088200,Glyma.07G218900,Glyma.07G262500,Glyma.08G180400,Glyma.08G204000,Glyma.08G207100,Glyma.08G208700,Glyma.08G217400…	Glyma.01G024000,Glyma.02G003700,Glyma.02G040700,Glyma.02G145100,Glyma.04G027300,Glyma.04G069500,Glyma.04G073000,Glyma.04G082700,Glyma.04G092100,Glyma.05G233300,Glyma.06G071200,Glyma.06G074100,Glyma.06G106200,Glyma.06G181600,Glyma.06G181900,Glyma.07G006500,Glyma.07G071900,Glyma.07G088200,Glyma.07G218900,Glyma.07G262500,Glyma.08G180400,Glyma.08G204000,Glyma.08G207100,Glyma.08G208700,Glyma.08G217400…
GO:0044042	glucan metabolic process	biological_process	122/7379	443/34701	1.29509189185221	0.000958343027857689	0.036725073888975	122	Glyma.01G014000,Glyma.01G081300,Glyma.01G150700,Glyma.01G203400,Glyma.01G232500,Glyma.02G031900,Glyma.02G068900,Glyma.02G080900,Glyma.02G171200,Glyma.02G205800,Glyma.02G225000,Glyma.02G250800,Glyma.02G304500,Glyma.03G056100,Glyma.03G056200,Glyma.03G145900,Glyma.03G184500,Glyma.03G217500,Glyma.04G008400,Glyma.04G013000,Glyma.04G025000,Glyma.04G063800,Glyma.04G142700,Glyma.04G153700,Glyma.05G159966…	Glyma.01G014000,Glyma.01G081300,Glyma.01G150700,Glyma.01G203400,Glyma.01G232500,Glyma.02G031900,Glyma.02G068900,Glyma.02G080900,Glyma.02G171200,Glyma.02G205800,Glyma.02G225000,Glyma.02G250800,Glyma.02G304500,Glyma.03G056100,Glyma.03G056200,Glyma.03G145900,Glyma.03G184500,Glyma.03G217500,Glyma.04G008400,Glyma.04G013000,Glyma.04G025000,Glyma.04G063800,Glyma.04G142700,Glyma.04G153700,Glyma.05G159966…
GO:0016210	naringenin-chalcone synthase activity	molecular_function	11/7379	20/34701	2.58646835614582	0.000971121264223192	0.0370258467795959	11	Glyma.02G130400,Glyma.05G153200,Glyma.06G118550,Glyma.08G109300,Glyma.08G109400,Glyma.08G109500,Glyma.08G110300,Glyma.08G110420,Glyma.08G110460,Glyma.08G110801,Glyma.08G110901	Glyma.02G130400,Glyma.05G153200,Glyma.06G118550,Glyma.08G109300,Glyma.08G109400,Glyma.08G109500,Glyma.08G110300,Glyma.08G110420,Glyma.08G110460,Glyma.08G110801,Glyma.08G110901
GO:0033993	response to lipid	biological_process	390/7379	1596/34701	1.14914862029719	0.000986865876365539	0.0374361090776847	390	Glyma.01G003000,Glyma.01G018400,Glyma.01G038600,Glyma.01G060300,Glyma.01G084600,Glyma.01G086700,Glyma.01G086900,Glyma.01G119500,Glyma.01G163300,Glyma.01G164800,Glyma.01G175500,Glyma.01G184300,Glyma.01G212800,Glyma.01G222500,Glyma.01G238800,Glyma.02G009800,Glyma.02G019300,Glyma.02G039300,Glyma.02G069400,Glyma.02G073600,Glyma.02G073700,Glyma.02G076100,Glyma.02G099200,Glyma.02G105900,Glyma.02G115100…	Glyma.01G003000,Glyma.01G018400,Glyma.01G038600,Glyma.01G060300,Glyma.01G084600,Glyma.01G086700,Glyma.01G086900,Glyma.01G119500,Glyma.01G163300,Glyma.01G164800,Glyma.01G175500,Glyma.01G184300,Glyma.01G212800,Glyma.01G222500,Glyma.01G238800,Glyma.02G009800,Glyma.02G019300,Glyma.02G039300,Glyma.02G069400,Glyma.02G073600,Glyma.02G073700,Glyma.02G076100,Glyma.02G099200,Glyma.02G105900,Glyma.02G115100…
GO:0008271	secondary active sulfate transmembrane transporter activity	molecular_function	17/7379	38/34701	2.103825935621	0.00100609865963763	0.0379739046861218	17	Glyma.02G145100,Glyma.06G106200,Glyma.07G006500,Glyma.07G088200,Glyma.07G218900,Glyma.08G180400,Glyma.08G207100,Glyma.10G028900,Glyma.11G238400,Glyma.13G087100,Glyma.13G087200,Glyma.13G360000,Glyma.14G169300,Glyma.14G169700,Glyma.15G014000,Glyma.15G052000,Glyma.18G019000	Glyma.02G145100,Glyma.06G106200,Glyma.07G006500,Glyma.07G088200,Glyma.07G218900,Glyma.08G180400,Glyma.08G207100,Glyma.10G028900,Glyma.11G238400,Glyma.13G087100,Glyma.13G087200,Glyma.13G360000,Glyma.14G169300,Glyma.14G169700,Glyma.15G014000,Glyma.15G052000,Glyma.18G019000
GO:0015698	inorganic anion transport	biological_process	53/7379	167/34701	1.49246404872867	0.00101844475774904	0.0382476928772652	53	Glyma.01G024000,Glyma.01G091800,Glyma.02G040700,Glyma.02G082800,Glyma.02G087000,Glyma.02G130200,Glyma.02G145100,Glyma.03G111300,Glyma.04G027300,Glyma.04G069500,Glyma.04G073000,Glyma.04G082700,Glyma.04G088700,Glyma.04G092100,Glyma.06G071200,Glyma.06G074100,Glyma.06G090700,Glyma.07G173700,Glyma.07G262500,Glyma.08G049000,Glyma.08G055000,Glyma.08G118500,Glyma.08G204000,Glyma.08G208700,Glyma.08G217400…	Glyma.01G024000,Glyma.01G091800,Glyma.02G040700,Glyma.02G082800,Glyma.02G087000,Glyma.02G130200,Glyma.02G145100,Glyma.03G111300,Glyma.04G027300,Glyma.04G069500,Glyma.04G073000,Glyma.04G082700,Glyma.04G088700,Glyma.04G092100,Glyma.06G071200,Glyma.06G074100,Glyma.06G090700,Glyma.07G173700,Glyma.07G262500,Glyma.08G049000,Glyma.08G055000,Glyma.08G118500,Glyma.08G204000,Glyma.08G208700,Glyma.08G217400…
GO:0072330	monocarboxylic acid biosynthetic process	biological_process	130/7379	477/34701	1.281650033539	0.00103579105976315	0.0385673794167357	130	Glyma.01G086900,Glyma.01G120400,Glyma.02G001500,Glyma.02G056400,Glyma.02G081100,Glyma.02G099200,Glyma.02G138100,Glyma.02G159200,Glyma.02G203300,Glyma.02G214900,Glyma.02G227200,Glyma.02G272200,Glyma.02G275000,Glyma.03G031000,Glyma.03G214100,Glyma.03G237300,Glyma.03G258700,Glyma.03G260300,Glyma.04G034400,Glyma.04G035000,Glyma.04G040300,Glyma.04G057800,Glyma.04G149300,Glyma.04G151600,Glyma.04G194200…	Glyma.01G086900,Glyma.01G120400,Glyma.02G001500,Glyma.02G056400,Glyma.02G081100,Glyma.02G099200,Glyma.02G138100,Glyma.02G159200,Glyma.02G203300,Glyma.02G214900,Glyma.02G227200,Glyma.02G272200,Glyma.02G275000,Glyma.03G031000,Glyma.03G214100,Glyma.03G237300,Glyma.03G258700,Glyma.03G260300,Glyma.04G034400,Glyma.04G035000,Glyma.04G040300,Glyma.04G057800,Glyma.04G149300,Glyma.04G151600,Glyma.04G194200…
GO:0071555	cell wall organization	biological_process	285/7379	1138/34701	1.17773363396958	0.00104140726334834	0.0385673794167357	285	Glyma.01G014000,Glyma.01G036000,Glyma.01G050100,Glyma.01G057100,Glyma.01G077000,Glyma.01G081300,Glyma.01G137700,Glyma.01G163100,Glyma.01G178700,Glyma.01G189200,Glyma.01G215400,Glyma.01G232500,Glyma.02G006600,Glyma.02G029900,Glyma.02G059400,Glyma.02G068900,Glyma.02G080900,Glyma.02G085500,Glyma.02G099900,Glyma.02G109100,Glyma.02G171200,Glyma.02G205800,Glyma.02G214300,Glyma.02G214900,Glyma.02G299200…	Glyma.01G014000,Glyma.01G036000,Glyma.01G050100,Glyma.01G057100,Glyma.01G077000,Glyma.01G081300,Glyma.01G137700,Glyma.01G163100,Glyma.01G178700,Glyma.01G189200,Glyma.01G215400,Glyma.01G232500,Glyma.02G006600,Glyma.02G029900,Glyma.02G059400,Glyma.02G068900,Glyma.02G080900,Glyma.02G085500,Glyma.02G099900,Glyma.02G109100,Glyma.02G171200,Glyma.02G205800,Glyma.02G214300,Glyma.02G214900,Glyma.02G299200…
GO:0004630	phospholipase D activity	molecular_function	16/7379	35/34701	2.14979188043289	0.00105765650126355	0.0385673794167357	16	Glyma.01G215100,Glyma.03G018900,Glyma.05G168300,Glyma.06G020500,Glyma.06G068700,Glyma.07G010900,Glyma.07G031100,Glyma.07G080400,Glyma.08G194100,Glyma.11G081500,Glyma.13G364900,Glyma.15G008367,Glyma.15G008433,Glyma.15G008500,Glyma.15G023500,Glyma.18G288600	Glyma.01G215100,Glyma.03G018900,Glyma.05G168300,Glyma.06G020500,Glyma.06G068700,Glyma.07G010900,Glyma.07G031100,Glyma.07G080400,Glyma.08G194100,Glyma.11G081500,Glyma.13G364900,Glyma.15G008367,Glyma.15G008433,Glyma.15G008500,Glyma.15G023500,Glyma.18G288600
GO:0070290	N-acylphosphatidylethanolamine-specific phospholipase D activity	molecular_function	16/7379	35/34701	2.14979188043289	0.00105765650126355	0.0385673794167357	16	Glyma.01G215100,Glyma.03G018900,Glyma.05G168300,Glyma.06G020500,Glyma.06G068700,Glyma.07G010900,Glyma.07G031100,Glyma.07G080400,Glyma.08G194100,Glyma.11G081500,Glyma.13G364900,Glyma.15G008367,Glyma.15G008433,Glyma.15G008500,Glyma.15G023500,Glyma.18G288600	Glyma.01G215100,Glyma.03G018900,Glyma.05G168300,Glyma.06G020500,Glyma.06G068700,Glyma.07G010900,Glyma.07G031100,Glyma.07G080400,Glyma.08G194100,Glyma.11G081500,Glyma.13G364900,Glyma.15G008367,Glyma.15G008433,Glyma.15G008500,Glyma.15G023500,Glyma.18G288600
GO:0004683	calmodulin-dependent protein kinase activity	molecular_function	28/7379	75/34701	1.75566336902019	0.00105898298432183	0.0385673794167357	28	Glyma.01G184300,Glyma.02G134600,Glyma.02G291300,Glyma.02G311800,Glyma.03G138000,Glyma.05G030800,Glyma.05G090900,Glyma.07G232400,Glyma.08G005600,Glyma.08G316500,Glyma.10G084000,Glyma.10G120300,Glyma.10G166600,Glyma.10G186000,Glyma.11G077300,Glyma.11G178300,Glyma.14G023500,Glyma.14G190700,Glyma.15G222300,Glyma.16G020600,Glyma.17G013800,Glyma.18G064100,Glyma.18G096500,Glyma.19G140800,Glyma.19G201400…	Glyma.01G184300,Glyma.02G134600,Glyma.02G291300,Glyma.02G311800,Glyma.03G138000,Glyma.05G030800,Glyma.05G090900,Glyma.07G232400,Glyma.08G005600,Glyma.08G316500,Glyma.10G084000,Glyma.10G120300,Glyma.10G166600,Glyma.10G186000,Glyma.11G077300,Glyma.11G178300,Glyma.14G023500,Glyma.14G190700,Glyma.15G222300,Glyma.16G020600,Glyma.17G013800,Glyma.18G064100,Glyma.18G096500,Glyma.19G140800,Glyma.19G201400…
GO:0004620	phospholipase activity	molecular_function	41/7379	122/34701	1.5804054039043	0.00106276985670462	0.0385673794167357	41	Glyma.01G002400,Glyma.01G004000,Glyma.01G080600,Glyma.01G215100,Glyma.03G018900,Glyma.03G092800,Glyma.03G159000,Glyma.04G026500,Glyma.05G064200,Glyma.05G168300,Glyma.06G020500,Glyma.06G068700,Glyma.07G010900,Glyma.07G031100,Glyma.07G080400,Glyma.07G127900,Glyma.07G205000,Glyma.08G028800,Glyma.08G100400,Glyma.08G194100,Glyma.09G022000,Glyma.10G211200,Glyma.11G081500,Glyma.11G093400,Glyma.11G230100…	Glyma.01G002400,Glyma.01G004000,Glyma.01G080600,Glyma.01G215100,Glyma.03G018900,Glyma.03G092800,Glyma.03G159000,Glyma.04G026500,Glyma.05G064200,Glyma.05G168300,Glyma.06G020500,Glyma.06G068700,Glyma.07G010900,Glyma.07G031100,Glyma.07G080400,Glyma.07G127900,Glyma.07G205000,Glyma.08G028800,Glyma.08G100400,Glyma.08G194100,Glyma.09G022000,Glyma.10G211200,Glyma.11G081500,Glyma.11G093400,Glyma.11G230100…
GO:0009815	1-aminocyclopropane-1-carboxylate oxidase activity	molecular_function	12/7379	23/34701	2.45356682005928	0.00106290075080073	0.0385673794167357	12	Glyma.02G084400,Glyma.02G268200,Glyma.02G268400,Glyma.04G170500,Glyma.04G245900,Glyma.06G117200,Glyma.07G264200,Glyma.08G029200,Glyma.09G008400,Glyma.14G048900,Glyma.14G049000,Glyma.17G009800	Glyma.02G084400,Glyma.02G268200,Glyma.02G268400,Glyma.04G170500,Glyma.04G245900,Glyma.06G117200,Glyma.07G264200,Glyma.08G029200,Glyma.09G008400,Glyma.14G048900,Glyma.14G049000,Glyma.17G009800
GO:0009403	toxin biosynthetic process	biological_process	13/7379	26/34701	2.35133486922347	0.00110763395101199	0.0399973009906301	13	Glyma.01G128100,Glyma.02G284300,Glyma.05G105300,Glyma.07G105700,Glyma.08G169451,Glyma.08G307100,Glyma.09G280200,Glyma.10G242600,Glyma.11G150452,Glyma.12G073000,Glyma.13G051000,Glyma.13G173300,Glyma.18G110700	Glyma.01G128100,Glyma.02G284300,Glyma.05G105300,Glyma.07G105700,Glyma.08G169451,Glyma.08G307100,Glyma.09G280200,Glyma.10G242600,Glyma.11G150452,Glyma.12G073000,Glyma.13G051000,Glyma.13G173300,Glyma.18G110700
GO:0055028	cortical microtubule	cellular_component	23/7379	58/34701	1.86485179283241	0.00112019582316802	0.0402573723818899	23	Glyma.02G085500,Glyma.03G090100,Glyma.03G248000,Glyma.04G041300,Glyma.05G239100,Glyma.06G042400,Glyma.06G192600,Glyma.07G170700,Glyma.08G046200,Glyma.08G139300,Glyma.08G313200,Glyma.10G038600,Glyma.10G178100,Glyma.10G185000,Glyma.13G125000,Glyma.14G085200,Glyma.15G192700,Glyma.15G192800,Glyma.16G111200,Glyma.17G239500,Glyma.18G101400,Glyma.20G205400,Glyma.20G212100	Glyma.02G085500,Glyma.03G090100,Glyma.03G248000,Glyma.04G041300,Glyma.05G239100,Glyma.06G042400,Glyma.06G192600,Glyma.07G170700,Glyma.08G046200,Glyma.08G139300,Glyma.08G313200,Glyma.10G038600,Glyma.10G178100,Glyma.10G185000,Glyma.13G125000,Glyma.14G085200,Glyma.15G192700,Glyma.15G192800,Glyma.16G111200,Glyma.17G239500,Glyma.18G101400,Glyma.20G205400,Glyma.20G212100
GO:0006073	cellular glucan metabolic process	biological_process	121/7379	441/34701	1.29030167426776	0.00115981249880148	0.0414826270404663	121	Glyma.01G014000,Glyma.01G081300,Glyma.01G150700,Glyma.01G203400,Glyma.01G232500,Glyma.02G031900,Glyma.02G068900,Glyma.02G080900,Glyma.02G171200,Glyma.02G205800,Glyma.02G225000,Glyma.02G250800,Glyma.02G304500,Glyma.03G056100,Glyma.03G056200,Glyma.03G145900,Glyma.03G184500,Glyma.03G217500,Glyma.04G008400,Glyma.04G013000,Glyma.04G025000,Glyma.04G063800,Glyma.04G142700,Glyma.04G153700,Glyma.05G159966…	Glyma.01G014000,Glyma.01G081300,Glyma.01G150700,Glyma.01G203400,Glyma.01G232500,Glyma.02G031900,Glyma.02G068900,Glyma.02G080900,Glyma.02G171200,Glyma.02G205800,Glyma.02G225000,Glyma.02G250800,Glyma.02G304500,Glyma.03G056100,Glyma.03G056200,Glyma.03G145900,Glyma.03G184500,Glyma.03G217500,Glyma.04G008400,Glyma.04G013000,Glyma.04G025000,Glyma.04G063800,Glyma.04G142700,Glyma.04G153700,Glyma.05G159966…
GO:0016758	transferase activity, transferring hexosyl groups	molecular_function	203/7379	787/34701	1.21301392236941	0.00120364975020604	0.0428465084066235	203	Glyma.01G014000,Glyma.01G036000,Glyma.01G085700,Glyma.01G108000,Glyma.01G177900,Glyma.01G178700,Glyma.01G189200,Glyma.01G232500,Glyma.02G025000,Glyma.02G029900,Glyma.02G059400,Glyma.02G068900,Glyma.02G080900,Glyma.02G081000,Glyma.02G099900,Glyma.02G104900,Glyma.02G205800,Glyma.02G273400,Glyma.03G019700,Glyma.03G032800,Glyma.03G073768,Glyma.03G178300,Glyma.03G184500,Glyma.03G186900,Glyma.03G190200…	Glyma.01G014000,Glyma.01G036000,Glyma.01G085700,Glyma.01G108000,Glyma.01G177900,Glyma.01G178700,Glyma.01G189200,Glyma.01G232500,Glyma.02G025000,Glyma.02G029900,Glyma.02G059400,Glyma.02G068900,Glyma.02G080900,Glyma.02G081000,Glyma.02G099900,Glyma.02G104900,Glyma.02G205800,Glyma.02G273400,Glyma.03G019700,Glyma.03G032800,Glyma.03G073768,Glyma.03G178300,Glyma.03G184500,Glyma.03G186900,Glyma.03G190200…
GO:0009751	response to salicylic acid	biological_process	108/7379	388/34701	1.30899054575327	0.00122226792921298	0.0433040302656542	108	Glyma.01G003000,Glyma.01G038600,Glyma.01G086900,Glyma.01G163300,Glyma.01G224800,Glyma.02G005600,Glyma.02G099200,Glyma.02G136000,Glyma.02G245600,Glyma.02G255400,Glyma.02G264900,Glyma.03G073774,Glyma.03G142400,Glyma.03G163100,Glyma.03G214100,Glyma.03G256700,Glyma.03G258700,Glyma.04G002600,Glyma.04G061400,Glyma.04G080600,Glyma.04G209700,Glyma.04G223300,Glyma.04G238300,Glyma.04G251400,Glyma.05G109200…	Glyma.01G003000,Glyma.01G038600,Glyma.01G086900,Glyma.01G163300,Glyma.01G224800,Glyma.02G005600,Glyma.02G099200,Glyma.02G136000,Glyma.02G245600,Glyma.02G255400,Glyma.02G264900,Glyma.03G073774,Glyma.03G142400,Glyma.03G163100,Glyma.03G214100,Glyma.03G256700,Glyma.03G258700,Glyma.04G002600,Glyma.04G061400,Glyma.04G080600,Glyma.04G209700,Glyma.04G223300,Glyma.04G238300,Glyma.04G251400,Glyma.05G109200…
GO:0009164	nucleoside catabolic process	biological_process	9/7379	15/34701	2.82160184306817	0.00125169120864865	0.0439320218138318	9	Glyma.03G193800,Glyma.05G152000,Glyma.05G222300,Glyma.08G029000,Glyma.08G108800,Glyma.09G285900,Glyma.11G254700,Glyma.13G206500,Glyma.15G106200	Glyma.03G193800,Glyma.05G152000,Glyma.05G222300,Glyma.08G029000,Glyma.08G108800,Glyma.09G285900,Glyma.11G254700,Glyma.13G206500,Glyma.15G106200
GO:0034656	nucleobase-containing small molecule catabolic process	biological_process	9/7379	15/34701	2.82160184306817	0.00125169120864865	0.0439320218138318	9	Glyma.03G193800,Glyma.05G152000,Glyma.05G222300,Glyma.08G029000,Glyma.08G108800,Glyma.09G285900,Glyma.11G254700,Glyma.13G206500,Glyma.15G106200	Glyma.03G193800,Glyma.05G152000,Glyma.05G222300,Glyma.08G029000,Glyma.08G108800,Glyma.09G285900,Glyma.11G254700,Glyma.13G206500,Glyma.15G106200
GO:0004351	glutamate decarboxylase activity	molecular_function	7/7379	10/34701	3.29186881691286	0.00127313057938584	0.0441532301876219	7	Glyma.02G241400,Glyma.05G136100,Glyma.08G091301,Glyma.08G091400,Glyma.08G091500,Glyma.14G211100,Glyma.18G043600	Glyma.02G241400,Glyma.05G136100,Glyma.08G091301,Glyma.08G091400,Glyma.08G091500,Glyma.14G211100,Glyma.18G043600
GO:0009317	acetyl-CoA carboxylase complex	cellular_component	7/7379	10/34701	3.29186881691286	0.00127313057938584	0.0441532301876219	7	Glyma.09G248900,Glyma.13G057400,Glyma.18G195700,Glyma.18G195900,Glyma.18G196000,Glyma.18G243500,Glyma.18G265300	Glyma.09G248900,Glyma.13G057400,Glyma.18G195700,Glyma.18G195900,Glyma.18G196000,Glyma.18G243500,Glyma.18G265300
GO:0071395	cellular response to jasmonic acid stimulus	biological_process	50/7379	157/34701	1.49766552179839	0.00127562920392943	0.0441532301876219	50	Glyma.01G015000,Glyma.01G015200,Glyma.01G086900,Glyma.01G175500,Glyma.02G006200,Glyma.02G099200,Glyma.03G128600,Glyma.03G162700,Glyma.04G002600,Glyma.04G054200,Glyma.04G218700,Glyma.04G223300,Glyma.05G184500,Glyma.05G193500,Glyma.06G069700,Glyma.06G130700,Glyma.06G142000,Glyma.06G287000,Glyma.07G117700,Glyma.08G014900,Glyma.08G142400,Glyma.08G256600,Glyma.08G340300,Glyma.09G071600,Glyma.09G174200…	Glyma.01G015000,Glyma.01G015200,Glyma.01G086900,Glyma.01G175500,Glyma.02G006200,Glyma.02G099200,Glyma.03G128600,Glyma.03G162700,Glyma.04G002600,Glyma.04G054200,Glyma.04G218700,Glyma.04G223300,Glyma.05G184500,Glyma.05G193500,Glyma.06G069700,Glyma.06G130700,Glyma.06G142000,Glyma.06G287000,Glyma.07G117700,Glyma.08G014900,Glyma.08G142400,Glyma.08G256600,Glyma.08G340300,Glyma.09G071600,Glyma.09G174200…
GO:0044459	plasma membrane part	cellular_component	243/7379	960/34701	1.19036327754438	0.0012936660621431	0.0445721366640221	243	Glyma.01G010700,Glyma.01G111900,Glyma.01G159400,Glyma.01G193600,Glyma.01G220600,Glyma.01G239900,Glyma.02G047200,Glyma.02G073600,Glyma.02G073700,Glyma.02G102800,Glyma.02G145100,Glyma.02G197600,Glyma.02G197800,Glyma.02G204300,Glyma.02G228400,Glyma.02G243400,Glyma.02G244700,Glyma.02G269000,Glyma.02G301800,Glyma.03G077200,Glyma.03G132900,Glyma.03G139100,Glyma.03G142500,Glyma.03G157700,Glyma.03G201000…	Glyma.01G010700,Glyma.01G111900,Glyma.01G159400,Glyma.01G193600,Glyma.01G220600,Glyma.01G239900,Glyma.02G047200,Glyma.02G073600,Glyma.02G073700,Glyma.02G102800,Glyma.02G145100,Glyma.02G197600,Glyma.02G197800,Glyma.02G204300,Glyma.02G228400,Glyma.02G243400,Glyma.02G244700,Glyma.02G269000,Glyma.02G301800,Glyma.03G077200,Glyma.03G132900,Glyma.03G139100,Glyma.03G142500,Glyma.03G157700,Glyma.03G201000…
GO:1900673	olefin metabolic process	biological_process	24/7379	62/34701	1.82038828585043	0.00131467547750075	0.0450891667192152	24	Glyma.02G268200,Glyma.02G268400,Glyma.04G170500,Glyma.04G245900,Glyma.05G108900,Glyma.05G211700,Glyma.06G117200,Glyma.06G295100,Glyma.07G105700,Glyma.07G205500,Glyma.07G264200,Glyma.08G018000,Glyma.08G029200,Glyma.08G030100,Glyma.09G008400,Glyma.09G255000,Glyma.11G045600,Glyma.12G113800,Glyma.14G048900,Glyma.14G049000,Glyma.15G012300,Glyma.17G009800,Glyma.17G158100,Glyma.18G238100	Glyma.02G268200,Glyma.02G268400,Glyma.04G170500,Glyma.04G245900,Glyma.05G108900,Glyma.05G211700,Glyma.06G117200,Glyma.06G295100,Glyma.07G105700,Glyma.07G205500,Glyma.07G264200,Glyma.08G018000,Glyma.08G029200,Glyma.08G030100,Glyma.09G008400,Glyma.09G255000,Glyma.11G045600,Glyma.12G113800,Glyma.14G048900,Glyma.14G049000,Glyma.15G012300,Glyma.17G009800,Glyma.17G158100,Glyma.18G238100
GO:0006541	glutamine metabolic process	biological_process	26/7379	69/34701	1.77202048115392	0.00134381533775674	0.0458790772813222	26	Glyma.02G014200,Glyma.02G244000,Glyma.03G128300,Glyma.04G236900,Glyma.05G188500,Glyma.05G208400,Glyma.06G127400,Glyma.07G104500,Glyma.08G162500,Glyma.08G232600,Glyma.08G264800,Glyma.09G173200,Glyma.09G222700,Glyma.10G211600,Glyma.11G170300,Glyma.11G215500,Glyma.15G217500,Glyma.16G096500,Glyma.17G073900,Glyma.18G017200,Glyma.18G036300,Glyma.18G041100,Glyma.18G061100,Glyma.18G108300,Glyma.18G294300…	Glyma.02G014200,Glyma.02G244000,Glyma.03G128300,Glyma.04G236900,Glyma.05G188500,Glyma.05G208400,Glyma.06G127400,Glyma.07G104500,Glyma.08G162500,Glyma.08G232600,Glyma.08G264800,Glyma.09G173200,Glyma.09G222700,Glyma.10G211600,Glyma.11G170300,Glyma.11G215500,Glyma.15G217500,Glyma.16G096500,Glyma.17G073900,Glyma.18G017200,Glyma.18G036300,Glyma.18G041100,Glyma.18G061100,Glyma.18G108300,Glyma.18G294300…
GO:0009867	jasmonic acid mediated signaling pathway	biological_process	47/7379	146/34701	1.5138731349795	0.00136394982967492	0.0463557790528883	47	Glyma.01G015000,Glyma.01G015200,Glyma.01G086900,Glyma.01G175500,Glyma.02G006200,Glyma.02G099200,Glyma.03G128600,Glyma.03G162700,Glyma.04G054200,Glyma.04G218700,Glyma.04G223300,Glyma.05G184500,Glyma.05G193500,Glyma.06G069700,Glyma.06G130700,Glyma.06G142000,Glyma.06G287000,Glyma.08G014900,Glyma.08G142400,Glyma.08G256600,Glyma.09G071600,Glyma.09G174200,Glyma.09G197100,Glyma.09G274000,Glyma.10G007000…	Glyma.01G015000,Glyma.01G015200,Glyma.01G086900,Glyma.01G175500,Glyma.02G006200,Glyma.02G099200,Glyma.03G128600,Glyma.03G162700,Glyma.04G054200,Glyma.04G218700,Glyma.04G223300,Glyma.05G184500,Glyma.05G193500,Glyma.06G069700,Glyma.06G130700,Glyma.06G142000,Glyma.06G287000,Glyma.08G014900,Glyma.08G142400,Glyma.08G256600,Glyma.09G071600,Glyma.09G174200,Glyma.09G197100,Glyma.09G274000,Glyma.10G007000…
GO:0030684	preribosome	cellular_component	39/7379	116/34701	1.58106999827096	0.00137421857012376	0.0464943949558539	39	Glyma.01G086000,Glyma.02G003100,Glyma.02G168900,Glyma.03G186500,Glyma.03G234900,Glyma.04G139900,Glyma.05G027800,Glyma.05G038000,Glyma.05G038800,Glyma.05G185000,Glyma.05G206400,Glyma.08G013300,Glyma.08G143000,Glyma.08G359600,Glyma.09G023100,Glyma.09G084600,Glyma.09G104000,Glyma.10G005700,Glyma.10G154500,Glyma.10G200300,Glyma.11G114300,Glyma.11G125100,Glyma.12G040200,Glyma.12G049700,Glyma.12G167800…	Glyma.01G086000,Glyma.02G003100,Glyma.02G168900,Glyma.03G186500,Glyma.03G234900,Glyma.04G139900,Glyma.05G027800,Glyma.05G038000,Glyma.05G038800,Glyma.05G185000,Glyma.05G206400,Glyma.08G013300,Glyma.08G143000,Glyma.08G359600,Glyma.09G023100,Glyma.09G084600,Glyma.09G104000,Glyma.10G005700,Glyma.10G154500,Glyma.10G200300,Glyma.11G114300,Glyma.11G125100,Glyma.12G040200,Glyma.12G049700,Glyma.12G167800…
GO:0009737	response to abscisic acid	biological_process	301/7379	1214/34701	1.16598318885711	0.00146016585741915	0.0491807432963015	301	Glyma.01G003000,Glyma.01G018400,Glyma.01G038600,Glyma.01G060300,Glyma.01G084600,Glyma.01G086700,Glyma.01G086900,Glyma.01G119500,Glyma.01G163300,Glyma.01G164800,Glyma.01G184300,Glyma.01G212800,Glyma.01G222500,Glyma.01G238800,Glyma.02G009800,Glyma.02G019300,Glyma.02G073600,Glyma.02G073700,Glyma.02G099200,Glyma.02G105900,Glyma.02G115100,Glyma.02G118500,Glyma.02G134600,Glyma.02G187200,Glyma.02G195300…	Glyma.01G003000,Glyma.01G018400,Glyma.01G038600,Glyma.01G060300,Glyma.01G084600,Glyma.01G086700,Glyma.01G086900,Glyma.01G119500,Glyma.01G163300,Glyma.01G164800,Glyma.01G184300,Glyma.01G212800,Glyma.01G222500,Glyma.01G238800,Glyma.02G009800,Glyma.02G019300,Glyma.02G073600,Glyma.02G073700,Glyma.02G099200,Glyma.02G105900,Glyma.02G115100,Glyma.02G118500,Glyma.02G134600,Glyma.02G187200,Glyma.02G195300…
GO:0009664	plant-type cell wall organization	biological_process	80/7379	276/34701	1.36309267781071	0.00147027878324901	0.0493002854508184	80	Glyma.01G050100,Glyma.01G057100,Glyma.01G077000,Glyma.01G163100,Glyma.02G109100,Glyma.02G171200,Glyma.02G205800,Glyma.03G019700,Glyma.03G056100,Glyma.03G056200,Glyma.03G133200,Glyma.03G145900,Glyma.04G004200,Glyma.04G142700,Glyma.04G153700,Glyma.04G160000,Glyma.04G160100,Glyma.04G222100,Glyma.05G203000,Glyma.06G042400,Glyma.06G102500,Glyma.06G143300,Glyma.06G157300,Glyma.06G205500,Glyma.06G225400…	Glyma.01G050100,Glyma.01G057100,Glyma.01G077000,Glyma.01G163100,Glyma.02G109100,Glyma.02G171200,Glyma.02G205800,Glyma.03G019700,Glyma.03G056100,Glyma.03G056200,Glyma.03G133200,Glyma.03G145900,Glyma.04G004200,Glyma.04G142700,Glyma.04G153700,Glyma.04G160000,Glyma.04G160100,Glyma.04G222100,Glyma.05G203000,Glyma.06G042400,Glyma.06G102500,Glyma.06G143300,Glyma.06G157300,Glyma.06G205500,Glyma.06G225400…
GO:0009268	response to pH	biological_process	10/7379	18/34701	2.61259429913719	0.00150025818445495	0.0500819521041828	10	Glyma.02G235100,Glyma.05G177700,Glyma.10G215200,Glyma.11G240600,Glyma.12G081700,Glyma.12G179000,Glyma.14G203000,Glyma.15G172300,Glyma.16G156400,Glyma.20G176500	Glyma.02G235100,Glyma.05G177700,Glyma.10G215200,Glyma.11G240600,Glyma.12G081700,Glyma.12G179000,Glyma.14G203000,Glyma.15G172300,Glyma.16G156400,Glyma.20G176500
GO:0019852	L-ascorbic acid metabolic process	biological_process	16/7379	36/34701	2.09007543930975	0.00153114078685435	0.0506625482381631	16	Glyma.01G005100,Glyma.02G166300,Glyma.02G250800,Glyma.03G247000,Glyma.03G260600,Glyma.07G266200,Glyma.08G064100,Glyma.08G199300,Glyma.10G104100,Glyma.14G065900,Glyma.15G115500,Glyma.17G195100,Glyma.19G244600,Glyma.19G244700,Glyma.19G259300,Glyma.20G224400	Glyma.01G005100,Glyma.02G166300,Glyma.02G250800,Glyma.03G247000,Glyma.03G260600,Glyma.07G266200,Glyma.08G064100,Glyma.08G199300,Glyma.10G104100,Glyma.14G065900,Glyma.15G115500,Glyma.17G195100,Glyma.19G244600,Glyma.19G244700,Glyma.19G259300,Glyma.20G224400
GO:0019853	L-ascorbic acid biosynthetic process	biological_process	16/7379	36/34701	2.09007543930975	0.00153114078685435	0.0506625482381631	16	Glyma.01G005100,Glyma.02G166300,Glyma.02G250800,Glyma.03G247000,Glyma.03G260600,Glyma.07G266200,Glyma.08G064100,Glyma.08G199300,Glyma.10G104100,Glyma.14G065900,Glyma.15G115500,Glyma.17G195100,Glyma.19G244600,Glyma.19G244700,Glyma.19G259300,Glyma.20G224400	Glyma.01G005100,Glyma.02G166300,Glyma.02G250800,Glyma.03G247000,Glyma.03G260600,Glyma.07G266200,Glyma.08G064100,Glyma.08G199300,Glyma.10G104100,Glyma.14G065900,Glyma.15G115500,Glyma.17G195100,Glyma.19G244600,Glyma.19G244700,Glyma.19G259300,Glyma.20G224400
GO:0070887	cellular response to chemical stimulus	biological_process	624/7379	2649/34701	1.10776365299769	0.00161666279175088	0.0524833593663027	624	Glyma.01G002100,Glyma.01G015000,Glyma.01G015200,Glyma.01G018400,Glyma.01G025400,Glyma.01G040700,Glyma.01G041200,Glyma.01G044200,Glyma.01G062400,Glyma.01G063800,Glyma.01G086900,Glyma.01G098000,Glyma.01G114000,Glyma.01G119400,Glyma.01G156600,Glyma.01G163300,Glyma.01G164800,Glyma.01G175500,Glyma.01G178600,Glyma.01G179000,Glyma.01G184300,Glyma.01G206600,Glyma.01G217100,Glyma.01G225000,Glyma.01G231000…	Glyma.01G002100,Glyma.01G015000,Glyma.01G015200,Glyma.01G018400,Glyma.01G025400,Glyma.01G040700,Glyma.01G041200,Glyma.01G044200,Glyma.01G062400,Glyma.01G063800,Glyma.01G086900,Glyma.01G098000,Glyma.01G114000,Glyma.01G119400,Glyma.01G156600,Glyma.01G163300,Glyma.01G164800,Glyma.01G175500,Glyma.01G178600,Glyma.01G179000,Glyma.01G184300,Glyma.01G206600,Glyma.01G217100,Glyma.01G225000,Glyma.01G231000…
GO:0009692	ethylene metabolic process	biological_process	22/7379	56/34701	1.84747739724701	0.00164249915613057	0.0524833593663027	22	Glyma.02G268200,Glyma.02G268400,Glyma.04G170500,Glyma.04G245900,Glyma.05G108900,Glyma.05G211700,Glyma.06G117200,Glyma.07G105700,Glyma.07G205500,Glyma.07G264200,Glyma.08G018000,Glyma.08G029200,Glyma.08G030100,Glyma.09G008400,Glyma.09G255000,Glyma.11G045600,Glyma.14G048900,Glyma.14G049000,Glyma.15G012300,Glyma.17G009800,Glyma.17G158100,Glyma.18G238100	Glyma.02G268200,Glyma.02G268400,Glyma.04G170500,Glyma.04G245900,Glyma.05G108900,Glyma.05G211700,Glyma.06G117200,Glyma.07G105700,Glyma.07G205500,Glyma.07G264200,Glyma.08G018000,Glyma.08G029200,Glyma.08G030100,Glyma.09G008400,Glyma.09G255000,Glyma.11G045600,Glyma.14G048900,Glyma.14G049000,Glyma.15G012300,Glyma.17G009800,Glyma.17G158100,Glyma.18G238100
GO:0009693	ethylene biosynthetic process	biological_process	22/7379	56/34701	1.84747739724701	0.00164249915613057	0.0524833593663027	22	Glyma.02G268200,Glyma.02G268400,Glyma.04G170500,Glyma.04G245900,Glyma.05G108900,Glyma.05G211700,Glyma.06G117200,Glyma.07G105700,Glyma.07G205500,Glyma.07G264200,Glyma.08G018000,Glyma.08G029200,Glyma.08G030100,Glyma.09G008400,Glyma.09G255000,Glyma.11G045600,Glyma.14G048900,Glyma.14G049000,Glyma.15G012300,Glyma.17G009800,Glyma.17G158100,Glyma.18G238100	Glyma.02G268200,Glyma.02G268400,Glyma.04G170500,Glyma.04G245900,Glyma.05G108900,Glyma.05G211700,Glyma.06G117200,Glyma.07G105700,Glyma.07G205500,Glyma.07G264200,Glyma.08G018000,Glyma.08G029200,Glyma.08G030100,Glyma.09G008400,Glyma.09G255000,Glyma.11G045600,Glyma.14G048900,Glyma.14G049000,Glyma.15G012300,Glyma.17G009800,Glyma.17G158100,Glyma.18G238100
GO:0043449	cellular alkene metabolic process	biological_process	22/7379	56/34701	1.84747739724701	0.00164249915613057	0.0524833593663027	22	Glyma.02G268200,Glyma.02G268400,Glyma.04G170500,Glyma.04G245900,Glyma.05G108900,Glyma.05G211700,Glyma.06G117200,Glyma.07G105700,Glyma.07G205500,Glyma.07G264200,Glyma.08G018000,Glyma.08G029200,Glyma.08G030100,Glyma.09G008400,Glyma.09G255000,Glyma.11G045600,Glyma.14G048900,Glyma.14G049000,Glyma.15G012300,Glyma.17G009800,Glyma.17G158100,Glyma.18G238100	Glyma.02G268200,Glyma.02G268400,Glyma.04G170500,Glyma.04G245900,Glyma.05G108900,Glyma.05G211700,Glyma.06G117200,Glyma.07G105700,Glyma.07G205500,Glyma.07G264200,Glyma.08G018000,Glyma.08G029200,Glyma.08G030100,Glyma.09G008400,Glyma.09G255000,Glyma.11G045600,Glyma.14G048900,Glyma.14G049000,Glyma.15G012300,Glyma.17G009800,Glyma.17G158100,Glyma.18G238100
GO:0043450	alkene biosynthetic process	biological_process	22/7379	56/34701	1.84747739724701	0.00164249915613057	0.0524833593663027	22	Glyma.02G268200,Glyma.02G268400,Glyma.04G170500,Glyma.04G245900,Glyma.05G108900,Glyma.05G211700,Glyma.06G117200,Glyma.07G105700,Glyma.07G205500,Glyma.07G264200,Glyma.08G018000,Glyma.08G029200,Glyma.08G030100,Glyma.09G008400,Glyma.09G255000,Glyma.11G045600,Glyma.14G048900,Glyma.14G049000,Glyma.15G012300,Glyma.17G009800,Glyma.17G158100,Glyma.18G238100	Glyma.02G268200,Glyma.02G268400,Glyma.04G170500,Glyma.04G245900,Glyma.05G108900,Glyma.05G211700,Glyma.06G117200,Glyma.07G105700,Glyma.07G205500,Glyma.07G264200,Glyma.08G018000,Glyma.08G029200,Glyma.08G030100,Glyma.09G008400,Glyma.09G255000,Glyma.11G045600,Glyma.14G048900,Glyma.14G049000,Glyma.15G012300,Glyma.17G009800,Glyma.17G158100,Glyma.18G238100
GO:1900674	olefin biosynthetic process	biological_process	22/7379	56/34701	1.84747739724701	0.00164249915613057	0.0524833593663027	22	Glyma.02G268200,Glyma.02G268400,Glyma.04G170500,Glyma.04G245900,Glyma.05G108900,Glyma.05G211700,Glyma.06G117200,Glyma.07G105700,Glyma.07G205500,Glyma.07G264200,Glyma.08G018000,Glyma.08G029200,Glyma.08G030100,Glyma.09G008400,Glyma.09G255000,Glyma.11G045600,Glyma.14G048900,Glyma.14G049000,Glyma.15G012300,Glyma.17G009800,Glyma.17G158100,Glyma.18G238100	Glyma.02G268200,Glyma.02G268400,Glyma.04G170500,Glyma.04G245900,Glyma.05G108900,Glyma.05G211700,Glyma.06G117200,Glyma.07G105700,Glyma.07G205500,Glyma.07G264200,Glyma.08G018000,Glyma.08G029200,Glyma.08G030100,Glyma.09G008400,Glyma.09G255000,Glyma.11G045600,Glyma.14G048900,Glyma.14G049000,Glyma.15G012300,Glyma.17G009800,Glyma.17G158100,Glyma.18G238100
GO:0009616	virus induced gene silencing	biological_process	11/7379	21/34701	2.46330319632935	0.00164905775668319	0.0524833593663027	11	Glyma.01G053100,Glyma.01G235200,Glyma.02G111600,Glyma.04G067300,Glyma.05G126600,Glyma.06G068900,Glyma.08G081600,Glyma.09G025300,Glyma.09G167100,Glyma.16G217300,Glyma.19G254900	Glyma.01G053100,Glyma.01G235200,Glyma.02G111600,Glyma.04G067300,Glyma.05G126600,Glyma.06G068900,Glyma.08G081600,Glyma.09G025300,Glyma.09G167100,Glyma.16G217300,Glyma.19G254900
GO:0052018	modulation by symbiont of RNA levels in host	biological_process	11/7379	21/34701	2.46330319632935	0.00164905775668319	0.0524833593663027	11	Glyma.01G053100,Glyma.01G235200,Glyma.02G111600,Glyma.04G067300,Glyma.05G126600,Glyma.06G068900,Glyma.08G081600,Glyma.09G025300,Glyma.09G167100,Glyma.16G217300,Glyma.19G254900	Glyma.01G053100,Glyma.01G235200,Glyma.02G111600,Glyma.04G067300,Glyma.05G126600,Glyma.06G068900,Glyma.08G081600,Glyma.09G025300,Glyma.09G167100,Glyma.16G217300,Glyma.19G254900
GO:0052249	modulation of RNA levels in other organism involved in symbiotic interaction	biological_process	11/7379	21/34701	2.46330319632935	0.00164905775668319	0.0524833593663027	11	Glyma.01G053100,Glyma.01G235200,Glyma.02G111600,Glyma.04G067300,Glyma.05G126600,Glyma.06G068900,Glyma.08G081600,Glyma.09G025300,Glyma.09G167100,Glyma.16G217300,Glyma.19G254900	Glyma.01G053100,Glyma.01G235200,Glyma.02G111600,Glyma.04G067300,Glyma.05G126600,Glyma.06G068900,Glyma.08G081600,Glyma.09G025300,Glyma.09G167100,Glyma.16G217300,Glyma.19G254900
GO:0010232	vascular transport	biological_process	14/7379	30/34701	2.19457921127524	0.00168540010838014	0.0528386148542218	14	Glyma.01G111900,Glyma.03G077200,Glyma.05G030400,Glyma.05G136900,Glyma.06G084100,Glyma.07G144900,Glyma.08G092200,Glyma.08G308200,Glyma.09G060500,Glyma.13G101300,Glyma.14G191100,Glyma.15G167000,Glyma.17G006100,Glyma.17G058400	Glyma.01G111900,Glyma.03G077200,Glyma.05G030400,Glyma.05G136900,Glyma.06G084100,Glyma.07G144900,Glyma.08G092200,Glyma.08G308200,Glyma.09G060500,Glyma.13G101300,Glyma.14G191100,Glyma.15G167000,Glyma.17G006100,Glyma.17G058400
GO:0010233	phloem transport	biological_process	14/7379	30/34701	2.19457921127524	0.00168540010838014	0.0528386148542218	14	Glyma.01G111900,Glyma.03G077200,Glyma.05G030400,Glyma.05G136900,Glyma.06G084100,Glyma.07G144900,Glyma.08G092200,Glyma.08G308200,Glyma.09G060500,Glyma.13G101300,Glyma.14G191100,Glyma.15G167000,Glyma.17G006100,Glyma.17G058400	Glyma.01G111900,Glyma.03G077200,Glyma.05G030400,Glyma.05G136900,Glyma.06G084100,Glyma.07G144900,Glyma.08G092200,Glyma.08G308200,Glyma.09G060500,Glyma.13G101300,Glyma.14G191100,Glyma.15G167000,Glyma.17G006100,Glyma.17G058400
GO:0016682	oxidoreductase activity, acting on diphenols and related substances as donors, oxygen as acceptor	molecular_function	40/7379	121/34701	1.55460156642874	0.00172221088341473	0.0528386148542218	40	Glyma.01G108200,Glyma.01G112600,Glyma.01G173600,Glyma.02G261600,Glyma.03G077900,Glyma.06G270400,Glyma.06G284300,Glyma.07G133900,Glyma.07G134100,Glyma.07G142400,Glyma.08G072200,Glyma.08G072300,Glyma.08G138901,Glyma.08G359100,Glyma.08G359300,Glyma.09G046400,Glyma.11G069500,Glyma.11G137500,Glyma.11G233400,Glyma.12G060900,Glyma.13G242000,Glyma.13G242300,Glyma.14G056100,Glyma.14G062300,Glyma.14G191500…	Glyma.01G108200,Glyma.01G112600,Glyma.01G173600,Glyma.02G261600,Glyma.03G077900,Glyma.06G270400,Glyma.06G284300,Glyma.07G133900,Glyma.07G134100,Glyma.07G142400,Glyma.08G072200,Glyma.08G072300,Glyma.08G138901,Glyma.08G359100,Glyma.08G359300,Glyma.09G046400,Glyma.11G069500,Glyma.11G137500,Glyma.11G233400,Glyma.12G060900,Glyma.13G242000,Glyma.13G242300,Glyma.14G056100,Glyma.14G062300,Glyma.14G191500…
GO:0003979	UDP-glucose 6-dehydrogenase activity	molecular_function	6/7379	8/34701	3.52700230383521	0.00173056840023147	0.0528386148542218	6	Glyma.01G057100,Glyma.02G115400,Glyma.08G243000,Glyma.13G057700,Glyma.18G265100,Glyma.19G028500	Glyma.01G057100,Glyma.02G115400,Glyma.08G243000,Glyma.13G057700,Glyma.18G265100,Glyma.19G028500
GO:0006065	UDP-glucuronate biosynthetic process	biological_process	6/7379	8/34701	3.52700230383521	0.00173056840023147	0.0528386148542218	6	Glyma.01G057100,Glyma.02G115400,Glyma.08G243000,Glyma.13G057700,Glyma.18G265100,Glyma.19G028500	Glyma.01G057100,Glyma.02G115400,Glyma.08G243000,Glyma.13G057700,Glyma.18G265100,Glyma.19G028500
GO:0015689	molybdate ion transport	biological_process	6/7379	8/34701	3.52700230383521	0.00173056840023147	0.0528386148542218	6	Glyma.04G073000,Glyma.06G074100,Glyma.08G208700,Glyma.14G130000,Glyma.17G203000,Glyma.17G203200	Glyma.04G073000,Glyma.06G074100,Glyma.08G208700,Glyma.14G130000,Glyma.17G203000,Glyma.17G203200
GO:0046130	purine ribonucleoside catabolic process	biological_process	6/7379	8/34701	3.52700230383521	0.00173056840023147	0.0528386148542218	6	Glyma.05G152000,Glyma.08G108800,Glyma.09G285900,Glyma.11G254700,Glyma.13G206500,Glyma.15G106200	Glyma.05G152000,Glyma.08G108800,Glyma.09G285900,Glyma.11G254700,Glyma.13G206500,Glyma.15G106200
GO:0046398	UDP-glucuronate metabolic process	biological_process	6/7379	8/34701	3.52700230383521	0.00173056840023147	0.0528386148542218	6	Glyma.01G057100,Glyma.02G115400,Glyma.08G243000,Glyma.13G057700,Glyma.18G265100,Glyma.19G028500	Glyma.01G057100,Glyma.02G115400,Glyma.08G243000,Glyma.13G057700,Glyma.18G265100,Glyma.19G028500
GO:0050268	coniferyl-alcohol dehydrogenase activity	molecular_function	6/7379	8/34701	3.52700230383521	0.00173056840023147	0.0528386148542218	6	Glyma.05G125900,Glyma.08G080600,Glyma.08G080700,Glyma.08G080900,Glyma.09G026900,Glyma.15G132600	Glyma.05G125900,Glyma.08G080600,Glyma.08G080700,Glyma.08G080900,Glyma.09G026900,Glyma.15G132600
GO:0070545	PeBoW complex	cellular_component	6/7379	8/34701	3.52700230383521	0.00173056840023147	0.0528386148542218	6	Glyma.01G086000,Glyma.03G234900,Glyma.05G027800,Glyma.12G167800,Glyma.13G056900,Glyma.19G232500	Glyma.01G086000,Glyma.03G234900,Glyma.05G027800,Glyma.12G167800,Glyma.13G056900,Glyma.19G232500
GO:0004553	hydrolase activity, hydrolyzing O-glycosyl compounds	molecular_function	200/7379	780/34701	1.20581275344793	0.00175353845249104	0.0532675745504698	200	Glyma.01G081300,Glyma.01G170200,Glyma.01G203400,Glyma.01G211000,Glyma.02G007400,Glyma.02G013300,Glyma.02G051700,Glyma.02G068900,Glyma.02G225000,Glyma.02G244700,Glyma.02G269000,Glyma.03G002100,Glyma.03G062800,Glyma.03G132900,Glyma.03G137900,Glyma.03G184500,Glyma.03G216800,Glyma.03G218700,Glyma.04G004600,Glyma.04G008400,Glyma.04G013000,Glyma.04G025000,Glyma.04G028600,Glyma.04G049700,Glyma.04G164500…	Glyma.01G081300,Glyma.01G170200,Glyma.01G203400,Glyma.01G211000,Glyma.02G007400,Glyma.02G013300,Glyma.02G051700,Glyma.02G068900,Glyma.02G225000,Glyma.02G244700,Glyma.02G269000,Glyma.03G002100,Glyma.03G062800,Glyma.03G132900,Glyma.03G137900,Glyma.03G184500,Glyma.03G216800,Glyma.03G218700,Glyma.04G004600,Glyma.04G008400,Glyma.04G013000,Glyma.04G025000,Glyma.04G028600,Glyma.04G049700,Glyma.04G164500…
GO:0003002	regionalization	biological_process	100/7379	359/34701	1.30993586029163	0.00175880155618646	0.0532675745504698	100	Glyma.01G012300,Glyma.01G014800,Glyma.01G111900,Glyma.01G112700,Glyma.01G164800,Glyma.01G178700,Glyma.01G183700,Glyma.01G189200,Glyma.02G005100,Glyma.02G085500,Glyma.02G224900,Glyma.02G254200,Glyma.03G022200,Glyma.03G070900,Glyma.03G077200,Glyma.03G078000,Glyma.03G128600,Glyma.03G177500,Glyma.03G224800,Glyma.03G243400,Glyma.04G004800,Glyma.04G034600,Glyma.04G083000,Glyma.04G088700,Glyma.04G095700…	Glyma.01G012300,Glyma.01G014800,Glyma.01G111900,Glyma.01G112700,Glyma.01G164800,Glyma.01G178700,Glyma.01G183700,Glyma.01G189200,Glyma.02G005100,Glyma.02G085500,Glyma.02G224900,Glyma.02G254200,Glyma.03G022200,Glyma.03G070900,Glyma.03G077200,Glyma.03G078000,Glyma.03G128600,Glyma.03G177500,Glyma.03G224800,Glyma.03G243400,Glyma.04G004800,Glyma.04G034600,Glyma.04G083000,Glyma.04G088700,Glyma.04G095700…
GO:0035556	intracellular signal transduction	biological_process	300/7379	1214/34701	1.16210949055526	0.00182439377562815	0.0548800532855167	300	Glyma.01G015000,Glyma.01G015200,Glyma.01G025400,Glyma.01G131500,Glyma.01G132000,Glyma.01G184300,Glyma.01G186800,Glyma.01G200800,Glyma.01G206600,Glyma.01G217100,Glyma.01G225000,Glyma.01G229000,Glyma.01G231000,Glyma.01G232000,Glyma.02G003700,Glyma.02G006200,Glyma.02G016100,Glyma.02G039300,Glyma.02G080200,Glyma.02G085900,Glyma.02G087000,Glyma.02G087400,Glyma.02G132500,Glyma.02G134600,Glyma.02G202900…	Glyma.01G015000,Glyma.01G015200,Glyma.01G025400,Glyma.01G131500,Glyma.01G132000,Glyma.01G184300,Glyma.01G186800,Glyma.01G200800,Glyma.01G206600,Glyma.01G217100,Glyma.01G225000,Glyma.01G229000,Glyma.01G231000,Glyma.01G232000,Glyma.02G003700,Glyma.02G006200,Glyma.02G016100,Glyma.02G039300,Glyma.02G080200,Glyma.02G085900,Glyma.02G087000,Glyma.02G087400,Glyma.02G132500,Glyma.02G134600,Glyma.02G202900…
GO:0009658	chloroplast organization	biological_process	96/7379	343/34701	1.31619911046912	0.00182665601402998	0.0548800532855167	96	Glyma.01G009900,Glyma.01G062100,Glyma.01G109700,Glyma.01G131300,Glyma.01G166500,Glyma.02G108900,Glyma.02G120300,Glyma.02G152400,Glyma.02G205700,Glyma.02G223000,Glyma.02G223400,Glyma.02G228600,Glyma.02G295800,Glyma.02G297900,Glyma.02G301400,Glyma.03G074800,Glyma.03G089700,Glyma.03G132000,Glyma.03G195200,Glyma.03G226600,Glyma.03G230000,Glyma.03G237100,Glyma.04G015100,Glyma.04G024600,Glyma.04G033500…	Glyma.01G009900,Glyma.01G062100,Glyma.01G109700,Glyma.01G131300,Glyma.01G166500,Glyma.02G108900,Glyma.02G120300,Glyma.02G152400,Glyma.02G205700,Glyma.02G223000,Glyma.02G223400,Glyma.02G228600,Glyma.02G295800,Glyma.02G297900,Glyma.02G301400,Glyma.03G074800,Glyma.03G089700,Glyma.03G132000,Glyma.03G195200,Glyma.03G226600,Glyma.03G230000,Glyma.03G237100,Glyma.04G015100,Glyma.04G024600,Glyma.04G033500…
GO:0044430	cytoskeletal part	cellular_component	189/7379	734/34701	1.21090542311509	0.00188197281528735	0.056316724365033	189	Glyma.01G037700,Glyma.01G038400,Glyma.01G109300,Glyma.01G193200,Glyma.01G213800,Glyma.01G218900,Glyma.01G225900,Glyma.01G233600,Glyma.02G008800,Glyma.02G017400,Glyma.02G026600,Glyma.02G027100,Glyma.02G070300,Glyma.02G085500,Glyma.02G085700,Glyma.02G135700,Glyma.02G147200,Glyma.02G214300,Glyma.02G244500,Glyma.02G251500,Glyma.02G295100,Glyma.02G295800,Glyma.02G296800,Glyma.03G055200,Glyma.03G090000…	Glyma.01G037700,Glyma.01G038400,Glyma.01G109300,Glyma.01G193200,Glyma.01G213800,Glyma.01G218900,Glyma.01G225900,Glyma.01G233600,Glyma.02G008800,Glyma.02G017400,Glyma.02G026600,Glyma.02G027100,Glyma.02G070300,Glyma.02G085500,Glyma.02G085700,Glyma.02G135700,Glyma.02G147200,Glyma.02G214300,Glyma.02G244500,Glyma.02G251500,Glyma.02G295100,Glyma.02G295800,Glyma.02G296800,Glyma.03G055200,Glyma.03G090000…
GO:0046283	anthocyanin-containing compound metabolic process	biological_process	23/7379	60/34701	1.80269006640466	0.00191073639019346	0.0569505596299328	23	Glyma.01G214200,Glyma.02G284300,Glyma.03G032800,Glyma.04G101500,Glyma.05G147000,Glyma.06G239500,Glyma.08G169451,Glyma.08G187500,Glyma.08G307100,Glyma.09G248600,Glyma.11G027700,Glyma.11G126100,Glyma.12G050700,Glyma.12G221800,Glyma.13G242800,Glyma.13G279600,Glyma.14G174200,Glyma.15G070700,Glyma.16G011100,Glyma.16G044800,Glyma.18G110700,Glyma.18G244100,Glyma.19G219300	Glyma.01G214200,Glyma.02G284300,Glyma.03G032800,Glyma.04G101500,Glyma.05G147000,Glyma.06G239500,Glyma.08G169451,Glyma.08G187500,Glyma.08G307100,Glyma.09G248600,Glyma.11G027700,Glyma.11G126100,Glyma.12G050700,Glyma.12G221800,Glyma.13G242800,Glyma.13G279600,Glyma.14G174200,Glyma.15G070700,Glyma.16G011100,Glyma.16G044800,Glyma.18G110700,Glyma.18G244100,Glyma.19G219300
GO:0009611	response to wounding	biological_process	106/7379	385/34701	1.29476101889708	0.00198509930378932	0.0585787980961585	106	Glyma.01G018400,Glyma.01G086900,Glyma.01G159400,Glyma.01G245100,Glyma.02G099200,Glyma.02G228200,Glyma.03G085900,Glyma.03G193500,Glyma.03G230000,Glyma.03G258700,Glyma.03G260200,Glyma.04G061400,Glyma.04G071400,Glyma.04G088000,Glyma.04G215900,Glyma.05G188800,Glyma.05G193500,Glyma.06G045400,Glyma.06G058400,Glyma.06G061900,Glyma.06G062000,Glyma.06G072700,Glyma.06G089800,Glyma.06G150100,Glyma.06G305000…	Glyma.01G018400,Glyma.01G086900,Glyma.01G159400,Glyma.01G245100,Glyma.02G099200,Glyma.02G228200,Glyma.03G085900,Glyma.03G193500,Glyma.03G230000,Glyma.03G258700,Glyma.03G260200,Glyma.04G061400,Glyma.04G071400,Glyma.04G088000,Glyma.04G215900,Glyma.05G188800,Glyma.05G193500,Glyma.06G045400,Glyma.06G058400,Glyma.06G061900,Glyma.06G062000,Glyma.06G072700,Glyma.06G089800,Glyma.06G150100,Glyma.06G305000…
GO:0030515	snoRNA binding	molecular_function	20/7379	50/34701	1.88106789537878	0.00203688362033028	0.0585787980961585	20	Glyma.02G003100,Glyma.03G186500,Glyma.04G139900,Glyma.05G016600,Glyma.05G016800,Glyma.05G038000,Glyma.09G023100,Glyma.09G084600,Glyma.10G005700,Glyma.10G200300,Glyma.11G114300,Glyma.11G125100,Glyma.12G040200,Glyma.12G049700,Glyma.14G024600,Glyma.15G193000,Glyma.17G083500,Glyma.17G128400,Glyma.19G186600,Glyma.20G190200	Glyma.02G003100,Glyma.03G186500,Glyma.04G139900,Glyma.05G016600,Glyma.05G016800,Glyma.05G038000,Glyma.09G023100,Glyma.09G084600,Glyma.10G005700,Glyma.10G200300,Glyma.11G114300,Glyma.11G125100,Glyma.12G040200,Glyma.12G049700,Glyma.14G024600,Glyma.15G193000,Glyma.17G083500,Glyma.17G128400,Glyma.19G186600,Glyma.20G190200
GO:0010436	carotenoid dioxygenase activity	molecular_function	4/7379	4/34701	4.70266973844694	0.00204335575838018	0.0585787980961585	4	Glyma.05G140900,Glyma.08G096200,Glyma.08G176300,Glyma.15G250100	Glyma.05G140900,Glyma.08G096200,Glyma.08G176300,Glyma.15G250100
GO:0030620	U2 snRNA binding	molecular_function	4/7379	4/34701	4.70266973844694	0.00204335575838018	0.0585787980961585	4	Glyma.11G243800,Glyma.13G366100,Glyma.15G007100,Glyma.18G013300	Glyma.11G243800,Glyma.13G366100,Glyma.15G007100,Glyma.18G013300
GO:0045140	inositol phosphoceramide synthase activity	molecular_function	4/7379	4/34701	4.70266973844694	0.00204335575838018	0.0585787980961585	4	Glyma.01G108000,Glyma.03G073768,Glyma.07G142000,Glyma.18G192800	Glyma.01G108000,Glyma.03G073768,Glyma.07G142000,Glyma.18G192800
GO:0045549	9-cis-epoxycarotenoid dioxygenase activity	molecular_function	4/7379	4/34701	4.70266973844694	0.00204335575838018	0.0585787980961585	4	Glyma.05G140900,Glyma.08G096200,Glyma.08G176300,Glyma.15G250100	Glyma.05G140900,Glyma.08G096200,Glyma.08G176300,Glyma.15G250100
GO:0045694	regulation of embryo sac egg cell differentiation	biological_process	4/7379	4/34701	4.70266973844694	0.00204335575838018	0.0585787980961585	4	Glyma.04G236800,Glyma.06G127500,Glyma.13G165400,Glyma.17G105700	Glyma.04G236800,Glyma.06G127500,Glyma.13G165400,Glyma.17G105700
GO:0070574	cadmium ion transmembrane transport	biological_process	4/7379	4/34701	4.70266973844694	0.00204335575838018	0.0585787980961585	4	Glyma.07G023600,Glyma.08G218200,Glyma.13G369900,Glyma.15G003500	Glyma.07G023600,Glyma.08G218200,Glyma.13G369900,Glyma.15G003500
GO:0090059	protoxylem development	biological_process	4/7379	4/34701	4.70266973844694	0.00204335575838018	0.0585787980961585	4	Glyma.10G216400,Glyma.10G248700,Glyma.20G145400,Glyma.20G175500	Glyma.10G216400,Glyma.10G248700,Glyma.20G145400,Glyma.20G175500
GO:1990534	thermospermine oxidase activity	molecular_function	4/7379	4/34701	4.70266973844694	0.00204335575838018	0.0585787980961585	4	Glyma.09G063000,Glyma.13G104100,Glyma.15G169600,Glyma.17G055000	Glyma.09G063000,Glyma.13G104100,Glyma.15G169600,Glyma.17G055000
GO:0097305	response to alcohol	biological_process	305/7379	1239/34701	1.15763863617943	0.00213158954006054	0.0608759278912347	305	Glyma.01G003000,Glyma.01G018400,Glyma.01G038600,Glyma.01G060300,Glyma.01G084600,Glyma.01G086700,Glyma.01G086900,Glyma.01G119500,Glyma.01G163300,Glyma.01G164800,Glyma.01G184300,Glyma.01G212800,Glyma.01G222500,Glyma.01G238800,Glyma.02G009800,Glyma.02G019300,Glyma.02G073600,Glyma.02G073700,Glyma.02G099200,Glyma.02G105900,Glyma.02G115100,Glyma.02G118500,Glyma.02G134600,Glyma.02G187200,Glyma.02G195300…	Glyma.01G003000,Glyma.01G018400,Glyma.01G038600,Glyma.01G060300,Glyma.01G084600,Glyma.01G086700,Glyma.01G086900,Glyma.01G119500,Glyma.01G163300,Glyma.01G164800,Glyma.01G184300,Glyma.01G212800,Glyma.01G222500,Glyma.01G238800,Glyma.02G009800,Glyma.02G019300,Glyma.02G073600,Glyma.02G073700,Glyma.02G099200,Glyma.02G105900,Glyma.02G115100,Glyma.02G118500,Glyma.02G134600,Glyma.02G187200,Glyma.02G195300…
GO:0007142	male meiosis II	biological_process	5/7379	6/34701	3.91889144870579	0.0021444071661277	0.0609023381253893	5	Glyma.02G283700,Glyma.08G303400,Glyma.08G306600,Glyma.14G030800,Glyma.18G111600	Glyma.02G283700,Glyma.08G303400,Glyma.08G306600,Glyma.14G030800,Glyma.18G111600
GO:0005975	carbohydrate metabolic process	biological_process	502/7379	2111/34701	1.11830422013281	0.002148731141423	0.0609023381253893	502	Glyma.01G005100,Glyma.01G014000,Glyma.01G023300,Glyma.01G057100,Glyma.01G081300,Glyma.01G137700,Glyma.01G150700,Glyma.01G170200,Glyma.01G178700,Glyma.01G189000,Glyma.01G189200,Glyma.01G201400,Glyma.01G203400,Glyma.01G210400,Glyma.01G211000,Glyma.01G223900,Glyma.01G225800,Glyma.01G232500,Glyma.02G005500,Glyma.02G007400,Glyma.02G013300,Glyma.02G031900,Glyma.02G051700,Glyma.02G059400,Glyma.02G068900…	Glyma.01G005100,Glyma.01G014000,Glyma.01G023300,Glyma.01G057100,Glyma.01G081300,Glyma.01G137700,Glyma.01G150700,Glyma.01G170200,Glyma.01G178700,Glyma.01G189000,Glyma.01G189200,Glyma.01G201400,Glyma.01G203400,Glyma.01G210400,Glyma.01G211000,Glyma.01G223900,Glyma.01G225800,Glyma.01G232500,Glyma.02G005500,Glyma.02G007400,Glyma.02G013300,Glyma.02G031900,Glyma.02G051700,Glyma.02G059400,Glyma.02G068900…
GO:0016798	hydrolase activity, acting on glycosyl bonds	molecular_function	211/7379	831/34701	1.19405934393779	0.00220694528612175	0.0623171655791747	211	Glyma.01G081300,Glyma.01G170200,Glyma.01G203400,Glyma.01G211000,Glyma.02G007400,Glyma.02G013300,Glyma.02G051700,Glyma.02G068900,Glyma.02G123800,Glyma.02G225000,Glyma.02G244700,Glyma.02G269000,Glyma.03G002100,Glyma.03G062800,Glyma.03G132900,Glyma.03G137900,Glyma.03G184500,Glyma.03G193800,Glyma.03G216800,Glyma.03G218700,Glyma.04G004600,Glyma.04G008400,Glyma.04G013000,Glyma.04G025000,Glyma.04G028600…	Glyma.01G081300,Glyma.01G170200,Glyma.01G203400,Glyma.01G211000,Glyma.02G007400,Glyma.02G013300,Glyma.02G051700,Glyma.02G068900,Glyma.02G123800,Glyma.02G225000,Glyma.02G244700,Glyma.02G269000,Glyma.03G002100,Glyma.03G062800,Glyma.03G132900,Glyma.03G137900,Glyma.03G184500,Glyma.03G193800,Glyma.03G216800,Glyma.03G218700,Glyma.04G004600,Glyma.04G008400,Glyma.04G013000,Glyma.04G025000,Glyma.04G028600…
GO:0015711	organic anion transport	biological_process	107/7379	391/34701	1.28691985169776	0.00234592699164304	0.0659934742855089	107	Glyma.01G002400,Glyma.01G004000,Glyma.01G009900,Glyma.01G024000,Glyma.01G042100,Glyma.01G044200,Glyma.01G084800,Glyma.01G114000,Glyma.01G218600,Glyma.02G019400,Glyma.02G040700,Glyma.02G106100,Glyma.02G181800,Glyma.02G211700,Glyma.02G251900,Glyma.02G255800,Glyma.03G008200,Glyma.03G018102,Glyma.03G083600,Glyma.03G133200,Glyma.04G004800,Glyma.04G052300,Glyma.04G086600,Glyma.04G088200,Glyma.04G092100…	Glyma.01G002400,Glyma.01G004000,Glyma.01G009900,Glyma.01G024000,Glyma.01G042100,Glyma.01G044200,Glyma.01G084800,Glyma.01G114000,Glyma.01G218600,Glyma.02G019400,Glyma.02G040700,Glyma.02G106100,Glyma.02G181800,Glyma.02G211700,Glyma.02G251900,Glyma.02G255800,Glyma.03G008200,Glyma.03G018102,Glyma.03G083600,Glyma.03G133200,Glyma.04G004800,Glyma.04G052300,Glyma.04G086600,Glyma.04G088200,Glyma.04G092100…
GO:0048826	cotyledon morphogenesis	biological_process	21/7379	54/34701	1.82881600939603	0.00240344814029703	0.067359324558847	21	Glyma.01G044600,Glyma.01G111900,Glyma.03G077200,Glyma.03G224800,Glyma.04G004800,Glyma.07G144900,Glyma.08G070700,Glyma.08G070800,Glyma.08G070967,Glyma.08G071100,Glyma.08G298400,Glyma.09G160000,Glyma.11G090200,Glyma.11G106000,Glyma.12G030900,Glyma.13G279800,Glyma.14G191100,Glyma.16G076900,Glyma.16G110100,Glyma.16G209400,Glyma.18G123500	Glyma.01G044600,Glyma.01G111900,Glyma.03G077200,Glyma.03G224800,Glyma.04G004800,Glyma.07G144900,Glyma.08G070700,Glyma.08G070800,Glyma.08G070967,Glyma.08G071100,Glyma.08G298400,Glyma.09G160000,Glyma.11G090200,Glyma.11G106000,Glyma.12G030900,Glyma.13G279800,Glyma.14G191100,Glyma.16G076900,Glyma.16G110100,Glyma.16G209400,Glyma.18G123500
GO:0005200	structural constituent of cytoskeleton	molecular_function	23/7379	61/34701	1.77313777023409	0.0024580986089564	0.0686348648768458	23	Glyma.01G109300,Glyma.03G090100,Glyma.03G124400,Glyma.04G023900,Glyma.04G088500,Glyma.04G215900,Glyma.05G157300,Glyma.05G188800,Glyma.05G207500,Glyma.06G024100,Glyma.06G090500,Glyma.06G150100,Glyma.08G014200,Glyma.08G115100,Glyma.08G146500,Glyma.10G136400,Glyma.10G235100,Glyma.11G219700,Glyma.14G219300,Glyma.17G156900,Glyma.17G258300,Glyma.19G127700,Glyma.20G136000	Glyma.01G109300,Glyma.03G090100,Glyma.03G124400,Glyma.04G023900,Glyma.04G088500,Glyma.04G215900,Glyma.05G157300,Glyma.05G188800,Glyma.05G207500,Glyma.06G024100,Glyma.06G090500,Glyma.06G150100,Glyma.08G014200,Glyma.08G115100,Glyma.08G146500,Glyma.10G136400,Glyma.10G235100,Glyma.11G219700,Glyma.14G219300,Glyma.17G156900,Glyma.17G258300,Glyma.19G127700,Glyma.20G136000
GO:2000023	regulation of lateral root development	biological_process	14/7379	31/34701	2.12378633349217	0.00247733043461873	0.0687609475428095	14	Glyma.02G019300,Glyma.04G088700,Glyma.04G089900,Glyma.04G101500,Glyma.06G090700,Glyma.06G091700,Glyma.08G273500,Glyma.09G203300,Glyma.11G178504,Glyma.13G038300,Glyma.14G118200,Glyma.14G120900,Glyma.14G174200,Glyma.18G123600	Glyma.02G019300,Glyma.04G088700,Glyma.04G089900,Glyma.04G101500,Glyma.06G090700,Glyma.06G091700,Glyma.08G273500,Glyma.09G203300,Glyma.11G178504,Glyma.13G038300,Glyma.14G118200,Glyma.14G120900,Glyma.14G174200,Glyma.18G123600
GO:0008081	phosphoric diester hydrolase activity	molecular_function	33/7379	97/34701	1.59987733369845	0.00248092355000684	0.0687609475428095	33	Glyma.01G215100,Glyma.02G102800,Glyma.02G296400,Glyma.03G018900,Glyma.03G092800,Glyma.04G064300,Glyma.05G020500,Glyma.05G168300,Glyma.06G020500,Glyma.06G068700,Glyma.07G010900,Glyma.07G031100,Glyma.07G080400,Glyma.08G194100,Glyma.11G054200,Glyma.11G081500,Glyma.11G230100,Glyma.12G030600,Glyma.13G155100,Glyma.13G364900,Glyma.14G059300,Glyma.14G059400,Glyma.15G008367,Glyma.15G008433,Glyma.15G008500…	Glyma.01G215100,Glyma.02G102800,Glyma.02G296400,Glyma.03G018900,Glyma.03G092800,Glyma.04G064300,Glyma.05G020500,Glyma.05G168300,Glyma.06G020500,Glyma.06G068700,Glyma.07G010900,Glyma.07G031100,Glyma.07G080400,Glyma.08G194100,Glyma.11G054200,Glyma.11G081500,Glyma.11G230100,Glyma.12G030600,Glyma.13G155100,Glyma.13G364900,Glyma.14G059300,Glyma.14G059400,Glyma.15G008367,Glyma.15G008433,Glyma.15G008500…
GO:0009084	glutamine family amino acid biosynthetic process	biological_process	28/7379	79/34701	1.6667690212217	0.0026050946209234	0.0719370062417487	28	Glyma.01G099800,Glyma.01G194700,Glyma.01G198600,Glyma.02G244000,Glyma.02G284300,Glyma.03G128300,Glyma.04G073800,Glyma.04G094600,Glyma.04G236900,Glyma.05G046700,Glyma.05G046900,Glyma.05G188500,Glyma.06G096700,Glyma.06G127400,Glyma.07G104500,Glyma.07G179700,Glyma.08G097800,Glyma.08G169451,Glyma.08G307100,Glyma.09G173200,Glyma.10G044300,Glyma.11G151400,Glyma.11G215500,Glyma.13G358800,Glyma.17G128600…	Glyma.01G099800,Glyma.01G194700,Glyma.01G198600,Glyma.02G244000,Glyma.02G284300,Glyma.03G128300,Glyma.04G073800,Glyma.04G094600,Glyma.04G236900,Glyma.05G046700,Glyma.05G046900,Glyma.05G188500,Glyma.06G096700,Glyma.06G127400,Glyma.07G104500,Glyma.07G179700,Glyma.08G097800,Glyma.08G169451,Glyma.08G307100,Glyma.09G173200,Glyma.10G044300,Glyma.11G151400,Glyma.11G215500,Glyma.13G358800,Glyma.17G128600…
GO:0016801	hydrolase activity, acting on ether bonds	molecular_function	12/7379	25/34701	2.25728147445453	0.00266724703728993	0.0731453422982567	12	Glyma.03G234300,Glyma.03G234400,Glyma.05G152000,Glyma.06G295100,Glyma.08G108800,Glyma.11G254700,Glyma.12G113800,Glyma.13G182100,Glyma.19G211900,Glyma.19G231800,Glyma.20G237500,Glyma.20G244100	Glyma.03G234300,Glyma.03G234400,Glyma.05G152000,Glyma.06G295100,Glyma.08G108800,Glyma.11G254700,Glyma.12G113800,Glyma.13G182100,Glyma.19G211900,Glyma.19G231800,Glyma.20G237500,Glyma.20G244100
GO:0015908	fatty acid transport	biological_process	11/7379	22/34701	2.35133486922347	0.00266832962185093	0.0731453422982567	11	Glyma.01G002400,Glyma.01G004000,Glyma.03G133200,Glyma.07G127900,Glyma.08G028800,Glyma.08G070700,Glyma.08G070800,Glyma.08G070967,Glyma.08G071100,Glyma.09G160000,Glyma.16G209400	Glyma.01G002400,Glyma.01G004000,Glyma.03G133200,Glyma.07G127900,Glyma.08G028800,Glyma.08G070700,Glyma.08G070800,Glyma.08G070967,Glyma.08G071100,Glyma.09G160000,Glyma.16G209400
GO:0006152	purine nucleoside catabolic process	biological_process	7/7379	11/34701	2.99260801537533	0.00285746416977103	0.0769262128284953	7	Glyma.03G193800,Glyma.05G152000,Glyma.08G108800,Glyma.09G285900,Glyma.11G254700,Glyma.13G206500,Glyma.15G106200	Glyma.03G193800,Glyma.05G152000,Glyma.08G108800,Glyma.09G285900,Glyma.11G254700,Glyma.13G206500,Glyma.15G106200
GO:0009772	photosynthetic electron transport in photosystem II	biological_process	7/7379	11/34701	2.99260801537533	0.00285746416977103	0.0769262128284953	7	Glyma.01G153500,Glyma.04G095000,Glyma.05G074900,Glyma.06G217900,Glyma.07G057200,Glyma.13G028200,Glyma.16G026200	Glyma.01G153500,Glyma.04G095000,Glyma.05G074900,Glyma.06G217900,Glyma.07G057200,Glyma.13G028200,Glyma.16G026200
GO:0010395	rhamnogalacturonan I metabolic process	biological_process	7/7379	11/34701	2.99260801537533	0.00285746416977103	0.0769262128284953	7	Glyma.02G205800,Glyma.04G142700,Glyma.04G153700,Glyma.06G225400,Glyma.06G225500,Glyma.09G150200,Glyma.17G072200	Glyma.02G205800,Glyma.04G142700,Glyma.04G153700,Glyma.06G225400,Glyma.06G225500,Glyma.09G150200,Glyma.17G072200
GO:0010400	rhamnogalacturonan I side chain metabolic process	biological_process	7/7379	11/34701	2.99260801537533	0.00285746416977103	0.0769262128284953	7	Glyma.02G205800,Glyma.04G142700,Glyma.04G153700,Glyma.06G225400,Glyma.06G225500,Glyma.09G150200,Glyma.17G072200	Glyma.02G205800,Glyma.04G142700,Glyma.04G153700,Glyma.06G225400,Glyma.06G225500,Glyma.09G150200,Glyma.17G072200
GO:0015098	molybdate ion transmembrane transporter activity	molecular_function	7/7379	11/34701	2.99260801537533	0.00285746416977103	0.0769262128284953	7	Glyma.04G073000,Glyma.06G074100,Glyma.08G208700,Glyma.13G037400,Glyma.14G130000,Glyma.17G203000,Glyma.17G203200	Glyma.04G073000,Glyma.06G074100,Glyma.08G208700,Glyma.13G037400,Glyma.14G130000,Glyma.17G203000,Glyma.17G203200
GO:0051273	beta-glucan metabolic process	biological_process	61/7379	206/34701	1.39253812643332	0.00293609807622996	0.0787608308948687	61	Glyma.01G014000,Glyma.01G150700,Glyma.01G232500,Glyma.02G080900,Glyma.02G171200,Glyma.02G205800,Glyma.02G250800,Glyma.03G056100,Glyma.03G056200,Glyma.03G145900,Glyma.03G217500,Glyma.04G008400,Glyma.04G013000,Glyma.04G025000,Glyma.04G063800,Glyma.04G142700,Glyma.04G153700,Glyma.05G159966,Glyma.05G216400,Glyma.06G012900,Glyma.06G025100,Glyma.06G065000,Glyma.06G123900,Glyma.06G225400,Glyma.06G225500…	Glyma.01G014000,Glyma.01G150700,Glyma.01G232500,Glyma.02G080900,Glyma.02G171200,Glyma.02G205800,Glyma.02G250800,Glyma.03G056100,Glyma.03G056200,Glyma.03G145900,Glyma.03G217500,Glyma.04G008400,Glyma.04G013000,Glyma.04G025000,Glyma.04G063800,Glyma.04G142700,Glyma.04G153700,Glyma.05G159966,Glyma.05G216400,Glyma.06G012900,Glyma.06G025100,Glyma.06G065000,Glyma.06G123900,Glyma.06G225400,Glyma.06G225500…
GO:0005249	voltage-gated potassium channel activity	molecular_function	21/7379	55/34701	1.7955648092252	0.00311941765270141	0.0831365537421748	21	Glyma.02G204300,Glyma.02G243400,Glyma.04G076432,Glyma.04G157800,Glyma.06G077600,Glyma.06G271200,Glyma.08G187600,Glyma.08G241600,Glyma.09G168400,Glyma.09G168700,Glyma.10G053900,Glyma.12G076800,Glyma.12G133700,Glyma.12G170500,Glyma.14G212500,Glyma.16G218100,Glyma.16G218300,Glyma.17G118300,Glyma.18G263900,Glyma.19G255300,Glyma.19G255500	Glyma.02G204300,Glyma.02G243400,Glyma.04G076432,Glyma.04G157800,Glyma.06G077600,Glyma.06G271200,Glyma.08G187600,Glyma.08G241600,Glyma.09G168400,Glyma.09G168700,Glyma.10G053900,Glyma.12G076800,Glyma.12G133700,Glyma.12G170500,Glyma.14G212500,Glyma.16G218100,Glyma.16G218300,Glyma.17G118300,Glyma.18G263900,Glyma.19G255300,Glyma.19G255500
GO:0005881	cytoplasmic microtubule	cellular_component	23/7379	62/34701	1.74453877394	0.00313242507110045	0.0831365537421748	23	Glyma.02G085500,Glyma.03G090100,Glyma.03G248000,Glyma.04G041300,Glyma.05G239100,Glyma.06G042400,Glyma.06G192600,Glyma.07G170700,Glyma.08G046200,Glyma.08G139300,Glyma.08G313200,Glyma.10G038600,Glyma.10G178100,Glyma.10G185000,Glyma.13G125000,Glyma.14G085200,Glyma.15G192700,Glyma.15G192800,Glyma.16G111200,Glyma.17G239500,Glyma.18G101400,Glyma.20G205400,Glyma.20G212100	Glyma.02G085500,Glyma.03G090100,Glyma.03G248000,Glyma.04G041300,Glyma.05G239100,Glyma.06G042400,Glyma.06G192600,Glyma.07G170700,Glyma.08G046200,Glyma.08G139300,Glyma.08G313200,Glyma.10G038600,Glyma.10G178100,Glyma.10G185000,Glyma.13G125000,Glyma.14G085200,Glyma.15G192700,Glyma.15G192800,Glyma.16G111200,Glyma.17G239500,Glyma.18G101400,Glyma.20G205400,Glyma.20G212100
GO:0030981	cortical microtubule cytoskeleton	cellular_component	23/7379	62/34701	1.74453877394	0.00313242507110045	0.0831365537421748	23	Glyma.02G085500,Glyma.03G090100,Glyma.03G248000,Glyma.04G041300,Glyma.05G239100,Glyma.06G042400,Glyma.06G192600,Glyma.07G170700,Glyma.08G046200,Glyma.08G139300,Glyma.08G313200,Glyma.10G038600,Glyma.10G178100,Glyma.10G185000,Glyma.13G125000,Glyma.14G085200,Glyma.15G192700,Glyma.15G192800,Glyma.16G111200,Glyma.17G239500,Glyma.18G101400,Glyma.20G205400,Glyma.20G212100	Glyma.02G085500,Glyma.03G090100,Glyma.03G248000,Glyma.04G041300,Glyma.05G239100,Glyma.06G042400,Glyma.06G192600,Glyma.07G170700,Glyma.08G046200,Glyma.08G139300,Glyma.08G313200,Glyma.10G038600,Glyma.10G178100,Glyma.10G185000,Glyma.13G125000,Glyma.14G085200,Glyma.15G192700,Glyma.15G192800,Glyma.16G111200,Glyma.17G239500,Glyma.18G101400,Glyma.20G205400,Glyma.20G212100
GO:0097164	ammonium ion metabolic process	biological_process	34/7379	102/34701	1.56755657948231	0.0031442075705258	0.0831554333176735	34	Glyma.01G046500,Glyma.01G215100,Glyma.02G033900,Glyma.04G007700,Glyma.04G020200,Glyma.04G167300,Glyma.05G168300,Glyma.05G246500,Glyma.06G020500,Glyma.06G068700,Glyma.06G126700,Glyma.07G010900,Glyma.07G029800,Glyma.07G031100,Glyma.07G102700,Glyma.08G194100,Glyma.08G213100,Glyma.08G218900,Glyma.08G255800,Glyma.09G227500,Glyma.10G226200,Glyma.11G081500,Glyma.13G232400,Glyma.13G364900,Glyma.15G008367…	Glyma.01G046500,Glyma.01G215100,Glyma.02G033900,Glyma.04G007700,Glyma.04G020200,Glyma.04G167300,Glyma.05G168300,Glyma.05G246500,Glyma.06G020500,Glyma.06G068700,Glyma.06G126700,Glyma.07G010900,Glyma.07G029800,Glyma.07G031100,Glyma.07G102700,Glyma.08G194100,Glyma.08G213100,Glyma.08G218900,Glyma.08G255800,Glyma.09G227500,Glyma.10G226200,Glyma.11G081500,Glyma.13G232400,Glyma.13G364900,Glyma.15G008367…
GO:0016679	oxidoreductase activity, acting on diphenols and related substances as donors	molecular_function	44/7379	140/34701	1.47798191779761	0.00317559600281614	0.0836908827268492	44	Glyma.01G108200,Glyma.01G112600,Glyma.01G173600,Glyma.02G261600,Glyma.03G077900,Glyma.05G092000,Glyma.06G270400,Glyma.06G284300,Glyma.07G122200,Glyma.07G133900,Glyma.07G134100,Glyma.07G142400,Glyma.08G072200,Glyma.08G072300,Glyma.08G138901,Glyma.08G359100,Glyma.08G359300,Glyma.09G046400,Glyma.11G069500,Glyma.11G137500,Glyma.11G233400,Glyma.12G060900,Glyma.13G242000,Glyma.13G242300,Glyma.13G353500…	Glyma.01G108200,Glyma.01G112600,Glyma.01G173600,Glyma.02G261600,Glyma.03G077900,Glyma.05G092000,Glyma.06G270400,Glyma.06G284300,Glyma.07G122200,Glyma.07G133900,Glyma.07G134100,Glyma.07G142400,Glyma.08G072200,Glyma.08G072300,Glyma.08G138901,Glyma.08G359100,Glyma.08G359300,Glyma.09G046400,Glyma.11G069500,Glyma.11G137500,Glyma.11G233400,Glyma.12G060900,Glyma.13G242000,Glyma.13G242300,Glyma.13G353500…
GO:0009612	response to mechanical stimulus	biological_process	15/7379	35/34701	2.01542988790583	0.00328658184639075	0.0863129938749683	15	Glyma.02G082800,Glyma.02G115100,Glyma.04G045700,Glyma.04G055200,Glyma.04G164400,Glyma.05G023100,Glyma.06G046400,Glyma.06G192600,Glyma.06G200100,Glyma.06G305000,Glyma.11G052200,Glyma.12G099500,Glyma.13G094900,Glyma.13G308400,Glyma.17G076600	Glyma.02G082800,Glyma.02G115100,Glyma.04G045700,Glyma.04G055200,Glyma.04G164400,Glyma.05G023100,Glyma.06G046400,Glyma.06G192600,Glyma.06G200100,Glyma.06G305000,Glyma.11G052200,Glyma.12G099500,Glyma.13G094900,Glyma.13G308400,Glyma.17G076600
GO:0052546	cell wall pectin metabolic process	biological_process	20/7379	52/34701	1.8087191301719	0.00350896114783461	0.0912228024740922	20	Glyma.01G057100,Glyma.02G205800,Glyma.03G019700,Glyma.04G142700,Glyma.04G153700,Glyma.05G203000,Glyma.06G102500,Glyma.06G225400,Glyma.06G225500,Glyma.07G077000,Glyma.08G010500,Glyma.08G348000,Glyma.09G150200,Glyma.09G265000,Glyma.16G053300,Glyma.17G072200,Glyma.18G159500,Glyma.18G225900,Glyma.19G028100,Glyma.19G096100	Glyma.01G057100,Glyma.02G205800,Glyma.03G019700,Glyma.04G142700,Glyma.04G153700,Glyma.05G203000,Glyma.06G102500,Glyma.06G225400,Glyma.06G225500,Glyma.07G077000,Glyma.08G010500,Glyma.08G348000,Glyma.09G150200,Glyma.09G265000,Glyma.16G053300,Glyma.17G072200,Glyma.18G159500,Glyma.18G225900,Glyma.19G028100,Glyma.19G096100
GO:0004190	aspartic-type endopeptidase activity	molecular_function	50/7379	164/34701	1.43374077391675	0.00350997069831083	0.0912228024740922	50	Glyma.01G084600,Glyma.01G230100,Glyma.02G045000,Glyma.03G200900,Glyma.03G239700,Glyma.03G257900,Glyma.04G091800,Glyma.04G136000,Glyma.04G206700,Glyma.04G208200,Glyma.04G248700,Glyma.06G093600,Glyma.06G114200,Glyma.06G158800,Glyma.07G055300,Glyma.07G069900,Glyma.08G002600,Glyma.08G321100,Glyma.09G005600,Glyma.09G079900,Glyma.09G187200,Glyma.09G259000,Glyma.09G285600,Glyma.10G171300,Glyma.10G288100…	Glyma.01G084600,Glyma.01G230100,Glyma.02G045000,Glyma.03G200900,Glyma.03G239700,Glyma.03G257900,Glyma.04G091800,Glyma.04G136000,Glyma.04G206700,Glyma.04G208200,Glyma.04G248700,Glyma.06G093600,Glyma.06G114200,Glyma.06G158800,Glyma.07G055300,Glyma.07G069900,Glyma.08G002600,Glyma.08G321100,Glyma.09G005600,Glyma.09G079900,Glyma.09G187200,Glyma.09G259000,Glyma.09G285600,Glyma.10G171300,Glyma.10G288100…
GO:0070001	aspartic-type peptidase activity	molecular_function	50/7379	164/34701	1.43374077391675	0.00350997069831083	0.0912228024740922	50	Glyma.01G084600,Glyma.01G230100,Glyma.02G045000,Glyma.03G200900,Glyma.03G239700,Glyma.03G257900,Glyma.04G091800,Glyma.04G136000,Glyma.04G206700,Glyma.04G208200,Glyma.04G248700,Glyma.06G093600,Glyma.06G114200,Glyma.06G158800,Glyma.07G055300,Glyma.07G069900,Glyma.08G002600,Glyma.08G321100,Glyma.09G005600,Glyma.09G079900,Glyma.09G187200,Glyma.09G259000,Glyma.09G285600,Glyma.10G171300,Glyma.10G288100…	Glyma.01G084600,Glyma.01G230100,Glyma.02G045000,Glyma.03G200900,Glyma.03G239700,Glyma.03G257900,Glyma.04G091800,Glyma.04G136000,Glyma.04G206700,Glyma.04G208200,Glyma.04G248700,Glyma.06G093600,Glyma.06G114200,Glyma.06G158800,Glyma.07G055300,Glyma.07G069900,Glyma.08G002600,Glyma.08G321100,Glyma.09G005600,Glyma.09G079900,Glyma.09G187200,Glyma.09G259000,Glyma.09G285600,Glyma.10G171300,Glyma.10G288100…
GO:0016020	membrane	cellular_component	2846/7379	12915/34701	1.036298728271	0.0035937878946054	0.0930791064702799	2846	Glyma.01G004800,Glyma.01G009900,Glyma.01G010100,Glyma.01G010700,Glyma.01G011400,Glyma.01G011600,Glyma.01G014000,Glyma.01G017300,Glyma.01G019500,Glyma.01G020100,Glyma.01G022700,Glyma.01G023300,Glyma.01G024000,Glyma.01G026200,Glyma.01G028600,Glyma.01G028700,Glyma.01G031800,Glyma.01G033800,Glyma.01G034100,Glyma.01G035100,Glyma.01G038500,Glyma.01G040700,Glyma.01G040900,Glyma.01G041200,Glyma.01G042100…	Glyma.01G004800,Glyma.01G009900,Glyma.01G010100,Glyma.01G010700,Glyma.01G011400,Glyma.01G011600,Glyma.01G014000,Glyma.01G017300,Glyma.01G019500,Glyma.01G020100,Glyma.01G022700,Glyma.01G023300,Glyma.01G024000,Glyma.01G026200,Glyma.01G028600,Glyma.01G028700,Glyma.01G031800,Glyma.01G033800,Glyma.01G034100,Glyma.01G035100,Glyma.01G038500,Glyma.01G040700,Glyma.01G040900,Glyma.01G041200,Glyma.01G042100…
GO:0016021	integral component of membrane	cellular_component	1831/7379	8198/34701	1.05032792035818	0.00362838812365107	0.0936523133908701	1831	Glyma.01G004800,Glyma.01G009900,Glyma.01G010100,Glyma.01G011600,Glyma.01G014000,Glyma.01G017300,Glyma.01G019500,Glyma.01G020100,Glyma.01G022700,Glyma.01G023300,Glyma.01G024000,Glyma.01G026200,Glyma.01G028600,Glyma.01G028700,Glyma.01G031800,Glyma.01G033800,Glyma.01G035100,Glyma.01G038500,Glyma.01G042100,Glyma.01G044200,Glyma.01G046500,Glyma.01G058600,Glyma.01G059200,Glyma.01G061100,Glyma.01G077100…	Glyma.01G004800,Glyma.01G009900,Glyma.01G010100,Glyma.01G011600,Glyma.01G014000,Glyma.01G017300,Glyma.01G019500,Glyma.01G020100,Glyma.01G022700,Glyma.01G023300,Glyma.01G024000,Glyma.01G026200,Glyma.01G028600,Glyma.01G028700,Glyma.01G031800,Glyma.01G033800,Glyma.01G035100,Glyma.01G038500,Glyma.01G042100,Glyma.01G044200,Glyma.01G046500,Glyma.01G058600,Glyma.01G059200,Glyma.01G061100,Glyma.01G077100…
GO:0009864	induced systemic resistance, jasmonic acid mediated signaling pathway	biological_process	17/7379	42/34701	1.90346156079995	0.00372002624379664	0.0956887572505362	17	Glyma.01G086900,Glyma.02G099200,Glyma.03G128600,Glyma.04G223300,Glyma.06G142000,Glyma.08G256600,Glyma.09G197100,Glyma.09G274000,Glyma.11G087100,Glyma.12G162700,Glyma.12G226600,Glyma.13G047300,Glyma.13G274100,Glyma.16G219800,Glyma.18G213200,Glyma.18G280900,Glyma.19G044900	Glyma.01G086900,Glyma.02G099200,Glyma.03G128600,Glyma.04G223300,Glyma.06G142000,Glyma.08G256600,Glyma.09G197100,Glyma.09G274000,Glyma.11G087100,Glyma.12G162700,Glyma.12G226600,Glyma.13G047300,Glyma.13G274100,Glyma.16G219800,Glyma.18G213200,Glyma.18G280900,Glyma.19G044900
GO:0017144	drug metabolic process	biological_process	279/7379	1137/34701	1.15395326035769	0.00381967349257184	0.0977758470659762	279	Glyma.01G015000,Glyma.01G015200,Glyma.01G057100,Glyma.01G070200,Glyma.01G099800,Glyma.01G137700,Glyma.01G163100,Glyma.01G178700,Glyma.01G200400,Glyma.01G210800,Glyma.02G007400,Glyma.02G008900,Glyma.02G056400,Glyma.02G059400,Glyma.02G087900,Glyma.02G099900,Glyma.02G127300,Glyma.02G136000,Glyma.02G171200,Glyma.02G205800,Glyma.02G233800,Glyma.02G234200,Glyma.02G254000,Glyma.02G284600,Glyma.02G290000…	Glyma.01G015000,Glyma.01G015200,Glyma.01G057100,Glyma.01G070200,Glyma.01G099800,Glyma.01G137700,Glyma.01G163100,Glyma.01G178700,Glyma.01G200400,Glyma.01G210800,Glyma.02G007400,Glyma.02G008900,Glyma.02G056400,Glyma.02G059400,Glyma.02G087900,Glyma.02G099900,Glyma.02G127300,Glyma.02G136000,Glyma.02G171200,Glyma.02G205800,Glyma.02G233800,Glyma.02G234200,Glyma.02G254000,Glyma.02G284600,Glyma.02G290000…
GO:0004497	monooxygenase activity	molecular_function	133/7379	506/34701	1.23607722374198	0.00382719997835135	0.0977758470659762	133	Glyma.01G035100,Glyma.01G061100,Glyma.01G169200,Glyma.01G175500,Glyma.01G179600,Glyma.01G199800,Glyma.02G030900,Glyma.02G051600,Glyma.02G256800,Glyma.02G290000,Glyma.03G021200,Glyma.03G021600,Glyma.03G029900,Glyma.03G031000,Glyma.03G115300,Glyma.03G119500,Glyma.03G122000,Glyma.03G142000,Glyma.03G160100,Glyma.03G160200,Glyma.03G189900,Glyma.03G193500,Glyma.03G208900,Glyma.04G035000,Glyma.04G070100…	Glyma.01G035100,Glyma.01G061100,Glyma.01G169200,Glyma.01G175500,Glyma.01G179600,Glyma.01G199800,Glyma.02G030900,Glyma.02G051600,Glyma.02G256800,Glyma.02G290000,Glyma.03G021200,Glyma.03G021600,Glyma.03G029900,Glyma.03G031000,Glyma.03G115300,Glyma.03G119500,Glyma.03G122000,Glyma.03G142000,Glyma.03G160100,Glyma.03G160200,Glyma.03G189900,Glyma.03G193500,Glyma.03G208900,Glyma.04G035000,Glyma.04G070100…
GO:0042737	drug catabolic process	biological_process	137/7379	523/34701	1.23186568674423	0.0038444841080697	0.0978844750363102	137	Glyma.01G070200,Glyma.01G137700,Glyma.01G163100,Glyma.01G200400,Glyma.02G007400,Glyma.02G008900,Glyma.02G127300,Glyma.02G136000,Glyma.02G233800,Glyma.02G234200,Glyma.02G284600,Glyma.02G299200,Glyma.03G029000,Glyma.03G029100,Glyma.03G029200,Glyma.03G038100,Glyma.03G038200,Glyma.03G038300,Glyma.03G038500,Glyma.03G038700,Glyma.03G145600,Glyma.03G215800,Glyma.03G234100,Glyma.04G191100,Glyma.04G220600…	Glyma.01G070200,Glyma.01G137700,Glyma.01G163100,Glyma.01G200400,Glyma.02G007400,Glyma.02G008900,Glyma.02G127300,Glyma.02G136000,Glyma.02G233800,Glyma.02G234200,Glyma.02G284600,Glyma.02G299200,Glyma.03G029000,Glyma.03G029100,Glyma.03G029200,Glyma.03G038100,Glyma.03G038200,Glyma.03G038300,Glyma.03G038500,Glyma.03G038700,Glyma.03G145600,Glyma.03G215800,Glyma.03G234100,Glyma.04G191100,Glyma.04G220600…
GO:0098586	cellular response to virus	biological_process	12/7379	26/34701	2.17046295620628	0.00400405825412842	0.100705715980937	12	Glyma.01G053100,Glyma.01G235200,Glyma.02G111600,Glyma.04G067300,Glyma.04G202400,Glyma.05G126600,Glyma.06G068900,Glyma.08G081600,Glyma.09G025300,Glyma.09G167100,Glyma.16G217300,Glyma.19G254900	Glyma.01G053100,Glyma.01G235200,Glyma.02G111600,Glyma.04G067300,Glyma.04G202400,Glyma.05G126600,Glyma.06G068900,Glyma.08G081600,Glyma.09G025300,Glyma.09G167100,Glyma.16G217300,Glyma.19G254900
GO:0001653	peptide receptor activity	molecular_function	9/7379	17/34701	2.48964868506015	0.00400892145896687	0.100705715980937	9	Glyma.03G262500,Glyma.04G088700,Glyma.06G090700,Glyma.06G238700,Glyma.07G047200,Glyma.12G002500,Glyma.12G163062,Glyma.13G275100,Glyma.16G015000	Glyma.03G262500,Glyma.04G088700,Glyma.06G090700,Glyma.06G238700,Glyma.07G047200,Glyma.12G002500,Glyma.12G163062,Glyma.13G275100,Glyma.16G015000
GO:0016647	oxidoreductase activity, acting on the CH-NH group of donors, oxygen as acceptor	molecular_function	9/7379	17/34701	2.48964868506015	0.00400892145896687	0.100705715980937	9	Glyma.02G240000,Glyma.09G063000,Glyma.09G227500,Glyma.11G209027,Glyma.13G104100,Glyma.15G169600,Glyma.15G276500,Glyma.17G055000,Glyma.18G045100	Glyma.02G240000,Glyma.09G063000,Glyma.09G227500,Glyma.11G209027,Glyma.13G104100,Glyma.15G169600,Glyma.15G276500,Glyma.17G055000,Glyma.18G045100
GO:1990538	xylan O-acetyltransferase activity	molecular_function	9/7379	17/34701	2.48964868506015	0.00400892145896687	0.100705715980937	9	Glyma.02G262100,Glyma.03G049800,Glyma.03G056100,Glyma.03G056200,Glyma.06G231300,Glyma.14G058500,Glyma.18G026200,Glyma.18G203100,Glyma.18G206100	Glyma.02G262100,Glyma.03G049800,Glyma.03G056100,Glyma.03G056200,Glyma.06G231300,Glyma.14G058500,Glyma.18G026200,Glyma.18G203100,Glyma.18G206100
GO:0051716	cellular response to stimulus	biological_process	1208/7379	5335/34701	1.06482193890233	0.00411567793390444	0.103042856538521	1208	Glyma.01G002100,Glyma.01G004700,Glyma.01G010700,Glyma.01G015000,Glyma.01G015200,Glyma.01G018400,Glyma.01G025400,Glyma.01G028700,Glyma.01G034100,Glyma.01G036000,Glyma.01G039000,Glyma.01G040700,Glyma.01G041200,Glyma.01G044100,Glyma.01G044200,Glyma.01G060300,Glyma.01G062400,Glyma.01G063800,Glyma.01G086900,Glyma.01G088200,Glyma.01G090900,Glyma.01G091800,Glyma.01G098000,Glyma.01G112300,Glyma.01G114000…	Glyma.01G002100,Glyma.01G004700,Glyma.01G010700,Glyma.01G015000,Glyma.01G015200,Glyma.01G018400,Glyma.01G025400,Glyma.01G028700,Glyma.01G034100,Glyma.01G036000,Glyma.01G039000,Glyma.01G040700,Glyma.01G041200,Glyma.01G044100,Glyma.01G044200,Glyma.01G060300,Glyma.01G062400,Glyma.01G063800,Glyma.01G086900,Glyma.01G088200,Glyma.01G090900,Glyma.01G091800,Glyma.01G098000,Glyma.01G112300,Glyma.01G114000…
GO:0043531	ADP binding	molecular_function	102/7379	377/34701	1.27234035363817	0.00421608927218964	0.10520613462929	102	Glyma.01G010700,Glyma.01G039000,Glyma.01G112300,Glyma.01G171000,Glyma.01G183300,Glyma.01G183400,Glyma.02G023800,Glyma.02G184300,Glyma.02G284200,Glyma.02G290300,Glyma.02G290400,Glyma.03G034500,Glyma.03G034900,Glyma.03G037000,Glyma.03G037300,Glyma.03G039200,Glyma.03G039218,Glyma.03G039300,Glyma.03G043650,Glyma.03G047900,Glyma.03G048200,Glyma.03G054100,Glyma.03G087500,Glyma.03G087600,Glyma.03G088000…	Glyma.01G010700,Glyma.01G039000,Glyma.01G112300,Glyma.01G171000,Glyma.01G183300,Glyma.01G183400,Glyma.02G023800,Glyma.02G184300,Glyma.02G284200,Glyma.02G290300,Glyma.02G290400,Glyma.03G034500,Glyma.03G034900,Glyma.03G037000,Glyma.03G037300,Glyma.03G039200,Glyma.03G039218,Glyma.03G039300,Glyma.03G043650,Glyma.03G047900,Glyma.03G048200,Glyma.03G054100,Glyma.03G087500,Glyma.03G087600,Glyma.03G088000…
GO:0006636	unsaturated fatty acid biosynthetic process	biological_process	18/7379	46/34701	1.84017511504446	0.00442201392891617	0.109979293444004	18	Glyma.01G086900,Glyma.01G120400,Glyma.02G099200,Glyma.02G203300,Glyma.02G227200,Glyma.07G151300,Glyma.08G212900,Glyma.08G256600,Glyma.09G111900,Glyma.13G047300,Glyma.13G070900,Glyma.13G112700,Glyma.14G095400,Glyma.14G194300,Glyma.18G062000,Glyma.18G202600,Glyma.18G280900,Glyma.19G044900	Glyma.01G086900,Glyma.01G120400,Glyma.02G099200,Glyma.02G203300,Glyma.02G227200,Glyma.07G151300,Glyma.08G212900,Glyma.08G256600,Glyma.09G111900,Glyma.13G047300,Glyma.13G070900,Glyma.13G112700,Glyma.14G095400,Glyma.14G194300,Glyma.18G062000,Glyma.18G202600,Glyma.18G280900,Glyma.19G044900
GO:0022843	voltage-gated cation channel activity	molecular_function	22/7379	60/34701	1.72431223743055	0.00448803347030668	0.111252869291992	22	Glyma.02G204300,Glyma.02G243400,Glyma.04G076432,Glyma.04G157800,Glyma.06G077600,Glyma.06G271200,Glyma.08G187600,Glyma.08G241600,Glyma.09G168400,Glyma.09G168700,Glyma.10G053900,Glyma.12G076800,Glyma.12G133700,Glyma.12G170500,Glyma.13G296900,Glyma.14G212500,Glyma.16G218100,Glyma.16G218300,Glyma.17G118300,Glyma.18G263900,Glyma.19G255300,Glyma.19G255500	Glyma.02G204300,Glyma.02G243400,Glyma.04G076432,Glyma.04G157800,Glyma.06G077600,Glyma.06G271200,Glyma.08G187600,Glyma.08G241600,Glyma.09G168400,Glyma.09G168700,Glyma.10G053900,Glyma.12G076800,Glyma.12G133700,Glyma.12G170500,Glyma.13G296900,Glyma.14G212500,Glyma.16G218100,Glyma.16G218300,Glyma.17G118300,Glyma.18G263900,Glyma.19G255300,Glyma.19G255500
GO:0008194	UDP-glycosyltransferase activity	molecular_function	144/7379	555/34701	1.2201521483538	0.00450540008118838	0.111315986874362	144	Glyma.01G014000,Glyma.01G036000,Glyma.01G085700,Glyma.01G177900,Glyma.01G178700,Glyma.01G189200,Glyma.01G232500,Glyma.02G029900,Glyma.02G059400,Glyma.02G080900,Glyma.02G081000,Glyma.02G099900,Glyma.02G104900,Glyma.02G205800,Glyma.02G273400,Glyma.03G019700,Glyma.03G032800,Glyma.03G178300,Glyma.03G186900,Glyma.03G217500,Glyma.03G222000,Glyma.04G034600,Glyma.04G038500,Glyma.04G063800,Glyma.04G142700…	Glyma.01G014000,Glyma.01G036000,Glyma.01G085700,Glyma.01G177900,Glyma.01G178700,Glyma.01G189200,Glyma.01G232500,Glyma.02G029900,Glyma.02G059400,Glyma.02G080900,Glyma.02G081000,Glyma.02G099900,Glyma.02G104900,Glyma.02G205800,Glyma.02G273400,Glyma.03G019700,Glyma.03G032800,Glyma.03G178300,Glyma.03G186900,Glyma.03G217500,Glyma.03G222000,Glyma.04G034600,Glyma.04G038500,Glyma.04G063800,Glyma.04G142700…
GO:0016413	O-acetyltransferase activity	molecular_function	41/7379	131/34701	1.47182793340706	0.00465079697689696	0.114531593749092	41	Glyma.01G028600,Glyma.02G031900,Glyma.02G036700,Glyma.02G140100,Glyma.02G171200,Glyma.02G262100,Glyma.03G049800,Glyma.03G056100,Glyma.03G056200,Glyma.03G145900,Glyma.04G240700,Glyma.05G215300,Glyma.06G122700,Glyma.06G231300,Glyma.06G283800,Glyma.07G184600,Glyma.07G185900,Glyma.07G205200,Glyma.08G064800,Glyma.08G290300,Glyma.11G081700,Glyma.11G150900,Glyma.11G171300,Glyma.12G122300,Glyma.12G233400…	Glyma.01G028600,Glyma.02G031900,Glyma.02G036700,Glyma.02G140100,Glyma.02G171200,Glyma.02G262100,Glyma.03G049800,Glyma.03G056100,Glyma.03G056200,Glyma.03G145900,Glyma.04G240700,Glyma.05G215300,Glyma.06G122700,Glyma.06G231300,Glyma.06G283800,Glyma.07G184600,Glyma.07G185900,Glyma.07G205200,Glyma.08G064800,Glyma.08G290300,Glyma.11G081700,Glyma.11G150900,Glyma.11G171300,Glyma.12G122300,Glyma.12G233400…
GO:0046777	protein autophosphorylation	biological_process	111/7379	416/34701	1.25479889655676	0.00471102600389206	0.115635674232788	111	Glyma.01G125200,Glyma.01G184300,Glyma.01G187300,Glyma.02G037100,Glyma.02G069400,Glyma.02G076100,Glyma.02G134600,Glyma.02G291300,Glyma.02G311800,Glyma.03G049300,Glyma.03G138000,Glyma.03G169200,Glyma.03G180600,Glyma.03G257600,Glyma.04G036300,Glyma.04G101500,Glyma.05G030800,Glyma.05G042700,Glyma.05G080900,Glyma.05G090900,Glyma.06G068100,Glyma.06G092300,Glyma.06G175900,Glyma.06G238000,Glyma.06G307600…	Glyma.01G125200,Glyma.01G184300,Glyma.01G187300,Glyma.02G037100,Glyma.02G069400,Glyma.02G076100,Glyma.02G134600,Glyma.02G291300,Glyma.02G311800,Glyma.03G049300,Glyma.03G138000,Glyma.03G169200,Glyma.03G180600,Glyma.03G257600,Glyma.04G036300,Glyma.04G101500,Glyma.05G030800,Glyma.05G042700,Glyma.05G080900,Glyma.05G090900,Glyma.06G068100,Glyma.06G092300,Glyma.06G175900,Glyma.06G238000,Glyma.06G307600…
GO:0030863	cortical cytoskeleton	cellular_component	25/7379	71/34701	1.65586962621371	0.00473479885459449	0.115840632563059	25	Glyma.02G085500,Glyma.03G090100,Glyma.03G248000,Glyma.04G041300,Glyma.05G239100,Glyma.06G042400,Glyma.06G192600,Glyma.07G170700,Glyma.08G046200,Glyma.08G051900,Glyma.08G139300,Glyma.08G313200,Glyma.10G038600,Glyma.10G178100,Glyma.10G185000,Glyma.11G118300,Glyma.13G125000,Glyma.14G085200,Glyma.15G192700,Glyma.15G192800,Glyma.16G111200,Glyma.17G239500,Glyma.18G101400,Glyma.20G205400,Glyma.20G212100	Glyma.02G085500,Glyma.03G090100,Glyma.03G248000,Glyma.04G041300,Glyma.05G239100,Glyma.06G042400,Glyma.06G192600,Glyma.07G170700,Glyma.08G046200,Glyma.08G051900,Glyma.08G139300,Glyma.08G313200,Glyma.10G038600,Glyma.10G178100,Glyma.10G185000,Glyma.11G118300,Glyma.13G125000,Glyma.14G085200,Glyma.15G192700,Glyma.15G192800,Glyma.16G111200,Glyma.17G239500,Glyma.18G101400,Glyma.20G205400,Glyma.20G212100
GO:0048037	cofactor binding	molecular_function	477/7379	2021/34701	1.10993244197882	0.004767118507365	0.116252685418242	477	Glyma.01G048800,Glyma.01G057100,Glyma.01G058600,Glyma.01G061100,Glyma.01G062400,Glyma.01G070200,Glyma.01G077100,Glyma.01G115900,Glyma.01G129400,Glyma.01G131100,Glyma.01G153500,Glyma.01G163100,Glyma.01G169200,Glyma.01G169900,Glyma.01G175500,Glyma.01G179600,Glyma.01G199800,Glyma.01G200400,Glyma.01G214200,Glyma.01G230900,Glyma.02G008900,Glyma.02G051600,Glyma.02G087900,Glyma.02G108400,Glyma.02G115400…	Glyma.01G048800,Glyma.01G057100,Glyma.01G058600,Glyma.01G061100,Glyma.01G062400,Glyma.01G070200,Glyma.01G077100,Glyma.01G115900,Glyma.01G129400,Glyma.01G131100,Glyma.01G153500,Glyma.01G163100,Glyma.01G169200,Glyma.01G169900,Glyma.01G175500,Glyma.01G179600,Glyma.01G199800,Glyma.01G200400,Glyma.01G214200,Glyma.01G230900,Glyma.02G008900,Glyma.02G051600,Glyma.02G087900,Glyma.02G108400,Glyma.02G115400…
GO:0042446	hormone biosynthetic process	biological_process	103/7379	383/34701	1.26468663984343	0.00491098530244471	0.119373497108939	103	Glyma.01G086900,Glyma.01G175500,Glyma.02G010100,Glyma.02G011300,Glyma.02G051600,Glyma.02G099200,Glyma.02G198300,Glyma.02G256800,Glyma.02G268200,Glyma.02G268400,Glyma.02G272200,Glyma.02G280000,Glyma.03G031000,Glyma.03G154400,Glyma.03G154700,Glyma.03G208900,Glyma.03G214100,Glyma.03G221600,Glyma.04G027800,Glyma.04G035000,Glyma.04G040300,Glyma.04G052600,Glyma.04G070100,Glyma.04G170500,Glyma.04G194200…	Glyma.01G086900,Glyma.01G175500,Glyma.02G010100,Glyma.02G011300,Glyma.02G051600,Glyma.02G099200,Glyma.02G198300,Glyma.02G256800,Glyma.02G268200,Glyma.02G268400,Glyma.02G272200,Glyma.02G280000,Glyma.03G031000,Glyma.03G154400,Glyma.03G154700,Glyma.03G208900,Glyma.03G214100,Glyma.03G221600,Glyma.04G027800,Glyma.04G035000,Glyma.04G040300,Glyma.04G052600,Glyma.04G070100,Glyma.04G170500,Glyma.04G194200…
GO:0072523	purine-containing compound catabolic process	biological_process	17/7379	43/34701	1.85919501287437	0.00495070407129961	0.11995076864365	17	Glyma.01G090900,Glyma.02G034400,Glyma.03G193800,Glyma.05G066500,Glyma.05G152000,Glyma.08G108800,Glyma.09G080100,Glyma.09G285900,Glyma.10G184900,Glyma.11G254700,Glyma.13G117500,Glyma.13G206500,Glyma.13G240500,Glyma.15G106200,Glyma.17G042400,Glyma.17G148400,Glyma.20G205500	Glyma.01G090900,Glyma.02G034400,Glyma.03G193800,Glyma.05G066500,Glyma.05G152000,Glyma.08G108800,Glyma.09G080100,Glyma.09G285900,Glyma.10G184900,Glyma.11G254700,Glyma.13G117500,Glyma.13G206500,Glyma.13G240500,Glyma.15G106200,Glyma.17G042400,Glyma.17G148400,Glyma.20G205500
GO:0003993	acid phosphatase activity	molecular_function	29/7379	86/34701	1.58578398156932	0.005048084146831	0.121916913269607	29	Glyma.03G001500,Glyma.03G001600,Glyma.03G092800,Glyma.03G166500,Glyma.04G196700,Glyma.05G247900,Glyma.07G047500,Glyma.07G125900,Glyma.08G093500,Glyma.08G093600,Glyma.08G231000,Glyma.08G291600,Glyma.08G314800,Glyma.09G115800,Glyma.09G225000,Glyma.09G229200,Glyma.09G241100,Glyma.10G270000,Glyma.12G007500,Glyma.12G012000,Glyma.13G161900,Glyma.16G016000,Glyma.16G220700,Glyma.16G220900,Glyma.18G255000…	Glyma.03G001500,Glyma.03G001600,Glyma.03G092800,Glyma.03G166500,Glyma.04G196700,Glyma.05G247900,Glyma.07G047500,Glyma.07G125900,Glyma.08G093500,Glyma.08G093600,Glyma.08G231000,Glyma.08G291600,Glyma.08G314800,Glyma.09G115800,Glyma.09G225000,Glyma.09G229200,Glyma.09G241100,Glyma.10G270000,Glyma.12G007500,Glyma.12G012000,Glyma.13G161900,Glyma.16G016000,Glyma.16G220700,Glyma.16G220900,Glyma.18G255000…
GO:0046677	response to antibiotic	biological_process	148/7379	574/34701	1.21253505451245	0.00513364277543638	0.123585868225329	148	Glyma.01G003000,Glyma.01G015000,Glyma.01G015200,Glyma.01G038600,Glyma.01G080600,Glyma.01G086900,Glyma.01G163300,Glyma.01G185600,Glyma.01G224800,Glyma.01G238600,Glyma.02G005600,Glyma.02G037100,Glyma.02G099200,Glyma.02G136000,Glyma.02G245600,Glyma.02G250800,Glyma.02G255400,Glyma.02G264900,Glyma.03G007300,Glyma.03G073774,Glyma.03G085900,Glyma.03G142400,Glyma.03G163100,Glyma.03G214100,Glyma.03G222000…	Glyma.01G003000,Glyma.01G015000,Glyma.01G015200,Glyma.01G038600,Glyma.01G080600,Glyma.01G086900,Glyma.01G163300,Glyma.01G185600,Glyma.01G224800,Glyma.01G238600,Glyma.02G005600,Glyma.02G037100,Glyma.02G099200,Glyma.02G136000,Glyma.02G245600,Glyma.02G250800,Glyma.02G255400,Glyma.02G264900,Glyma.03G007300,Glyma.03G073774,Glyma.03G085900,Glyma.03G142400,Glyma.03G163100,Glyma.03G214100,Glyma.03G222000…
GO:0071495	cellular response to endogenous stimulus	biological_process	517/7379	2203/34701	1.10362244883208	0.00522341615154975	0.125345299406678	517	Glyma.01G002100,Glyma.01G015000,Glyma.01G015200,Glyma.01G018400,Glyma.01G025400,Glyma.01G063800,Glyma.01G086900,Glyma.01G098000,Glyma.01G114000,Glyma.01G119400,Glyma.01G163300,Glyma.01G164800,Glyma.01G175500,Glyma.01G179000,Glyma.01G184300,Glyma.01G206600,Glyma.01G225000,Glyma.01G231000,Glyma.01G232000,Glyma.02G005100,Glyma.02G006200,Glyma.02G007300,Glyma.02G016100,Glyma.02G039300,Glyma.02G069400…	Glyma.01G002100,Glyma.01G015000,Glyma.01G015200,Glyma.01G018400,Glyma.01G025400,Glyma.01G063800,Glyma.01G086900,Glyma.01G098000,Glyma.01G114000,Glyma.01G119400,Glyma.01G163300,Glyma.01G164800,Glyma.01G175500,Glyma.01G179000,Glyma.01G184300,Glyma.01G206600,Glyma.01G225000,Glyma.01G231000,Glyma.01G232000,Glyma.02G005100,Glyma.02G006200,Glyma.02G007300,Glyma.02G016100,Glyma.02G039300,Glyma.02G069400…
GO:0009506	plasmodesma	cellular_component	348/7379	1450/34701	1.12864073722727	0.00558028983528225	0.133058910961286	348	Glyma.01G010100,Glyma.01G080600,Glyma.01G081300,Glyma.01G086000,Glyma.01G125800,Glyma.01G159400,Glyma.01G163100,Glyma.01G171000,Glyma.01G186800,Glyma.01G201400,Glyma.01G215400,Glyma.01G215500,Glyma.01G238800,Glyma.02G017400,Glyma.02G021400,Glyma.02G037100,Glyma.02G067300,Glyma.02G071900,Glyma.02G073600,Glyma.02G073700,Glyma.02G085700,Glyma.02G096600,Glyma.02G122500,Glyma.02G124100,Glyma.02G146500…	Glyma.01G010100,Glyma.01G080600,Glyma.01G081300,Glyma.01G086000,Glyma.01G125800,Glyma.01G159400,Glyma.01G163100,Glyma.01G171000,Glyma.01G186800,Glyma.01G201400,Glyma.01G215400,Glyma.01G215500,Glyma.01G238800,Glyma.02G017400,Glyma.02G021400,Glyma.02G037100,Glyma.02G067300,Glyma.02G071900,Glyma.02G073600,Glyma.02G073700,Glyma.02G085700,Glyma.02G096600,Glyma.02G122500,Glyma.02G124100,Glyma.02G146500…
GO:0055044	symplast	cellular_component	348/7379	1450/34701	1.12864073722727	0.00558028983528225	0.133058910961286	348	Glyma.01G010100,Glyma.01G080600,Glyma.01G081300,Glyma.01G086000,Glyma.01G125800,Glyma.01G159400,Glyma.01G163100,Glyma.01G171000,Glyma.01G186800,Glyma.01G201400,Glyma.01G215400,Glyma.01G215500,Glyma.01G238800,Glyma.02G017400,Glyma.02G021400,Glyma.02G037100,Glyma.02G067300,Glyma.02G071900,Glyma.02G073600,Glyma.02G073700,Glyma.02G085700,Glyma.02G096600,Glyma.02G122500,Glyma.02G124100,Glyma.02G146500…	Glyma.01G010100,Glyma.01G080600,Glyma.01G081300,Glyma.01G086000,Glyma.01G125800,Glyma.01G159400,Glyma.01G163100,Glyma.01G171000,Glyma.01G186800,Glyma.01G201400,Glyma.01G215400,Glyma.01G215500,Glyma.01G238800,Glyma.02G017400,Glyma.02G021400,Glyma.02G037100,Glyma.02G067300,Glyma.02G071900,Glyma.02G073600,Glyma.02G073700,Glyma.02G085700,Glyma.02G096600,Glyma.02G122500,Glyma.02G124100,Glyma.02G146500…
GO:0015691	cadmium ion transport	biological_process	7/7379	12/34701	2.74322401409405	0.00560228443638153	0.13316062785336	7	Glyma.07G023600,Glyma.08G201300,Glyma.08G218200,Glyma.13G369900,Glyma.15G003500,Glyma.15G019200,Glyma.17G060400	Glyma.07G023600,Glyma.08G201300,Glyma.08G218200,Glyma.13G369900,Glyma.15G003500,Glyma.15G019200,Glyma.17G060400
GO:0010588	cotyledon vascular tissue pattern formation	biological_process	18/7379	47/34701	1.80102245302223	0.00576407860473027	0.136574114826906	18	Glyma.01G111900,Glyma.03G077200,Glyma.03G224800,Glyma.04G004800,Glyma.07G144900,Glyma.08G070700,Glyma.08G070800,Glyma.08G070967,Glyma.08G071100,Glyma.09G160000,Glyma.11G090200,Glyma.11G106000,Glyma.12G030900,Glyma.13G279800,Glyma.14G191100,Glyma.16G076900,Glyma.16G110100,Glyma.16G209400	Glyma.01G111900,Glyma.03G077200,Glyma.03G224800,Glyma.04G004800,Glyma.07G144900,Glyma.08G070700,Glyma.08G070800,Glyma.08G070967,Glyma.08G071100,Glyma.09G160000,Glyma.11G090200,Glyma.11G106000,Glyma.12G030900,Glyma.13G279800,Glyma.14G191100,Glyma.16G076900,Glyma.16G110100,Glyma.16G209400
GO:0071310	cellular response to organic substance	biological_process	545/7379	2333/34701	1.0985662269411	0.00598286631462575	0.141312292104258	545	Glyma.01G002100,Glyma.01G015000,Glyma.01G015200,Glyma.01G018400,Glyma.01G025400,Glyma.01G044200,Glyma.01G063800,Glyma.01G086900,Glyma.01G098000,Glyma.01G114000,Glyma.01G119400,Glyma.01G163300,Glyma.01G164800,Glyma.01G175500,Glyma.01G178600,Glyma.01G179000,Glyma.01G184300,Glyma.01G206600,Glyma.01G217100,Glyma.01G225000,Glyma.01G231000,Glyma.01G232000,Glyma.02G005100,Glyma.02G006200,Glyma.02G007300…	Glyma.01G002100,Glyma.01G015000,Glyma.01G015200,Glyma.01G018400,Glyma.01G025400,Glyma.01G044200,Glyma.01G063800,Glyma.01G086900,Glyma.01G098000,Glyma.01G114000,Glyma.01G119400,Glyma.01G163300,Glyma.01G164800,Glyma.01G175500,Glyma.01G178600,Glyma.01G179000,Glyma.01G184300,Glyma.01G206600,Glyma.01G217100,Glyma.01G225000,Glyma.01G231000,Glyma.01G232000,Glyma.02G005100,Glyma.02G006200,Glyma.02G007300…
GO:0080134	regulation of response to stress	biological_process	197/7379	788/34701	1.17566743461174	0.00607625328556838	0.143068145542019	197	Glyma.01G012300,Glyma.01G018400,Glyma.01G086900,Glyma.01G224800,Glyma.02G019300,Glyma.02G024800,Glyma.02G077200,Glyma.02G099200,Glyma.02G105900,Glyma.02G195300,Glyma.02G195400,Glyma.02G244600,Glyma.02G270300,Glyma.03G032400,Glyma.03G128600,Glyma.03G174300,Glyma.03G256700,Glyma.04G022300,Glyma.04G022500,Glyma.04G036300,Glyma.04G040300,Glyma.04G045700,Glyma.04G061400,Glyma.04G071400,Glyma.04G074200…	Glyma.01G012300,Glyma.01G018400,Glyma.01G086900,Glyma.01G224800,Glyma.02G019300,Glyma.02G024800,Glyma.02G077200,Glyma.02G099200,Glyma.02G105900,Glyma.02G195300,Glyma.02G195400,Glyma.02G244600,Glyma.02G270300,Glyma.03G032400,Glyma.03G128600,Glyma.03G174300,Glyma.03G256700,Glyma.04G022300,Glyma.04G022500,Glyma.04G036300,Glyma.04G040300,Glyma.04G045700,Glyma.04G061400,Glyma.04G071400,Glyma.04G074200…
GO:0003871	5-methyltetrahydropteroyltriglutamate-homocysteine S-methyltransferase activity	molecular_function	5/7379	7/34701	3.35904981317639	0.00618428396522813	0.143364681675397	5	Glyma.13G028400,Glyma.16G038300,Glyma.17G184900,Glyma.19G114500,Glyma.20G055900	Glyma.13G028400,Glyma.16G038300,Glyma.17G184900,Glyma.19G114500,Glyma.20G055900
GO:0007263	nitric oxide mediated signal transduction	biological_process	5/7379	7/34701	3.35904981317639	0.00618428396522813	0.143364681675397	5	Glyma.08G241600,Glyma.09G129100,Glyma.16G177000,Glyma.18G263900,Glyma.20G163200	Glyma.08G241600,Glyma.09G129100,Glyma.16G177000,Glyma.18G263900,Glyma.20G163200
GO:0015141	succinate transmembrane transporter activity	molecular_function	5/7379	7/34701	3.35904981317639	0.00618428396522813	0.143364681675397	5	Glyma.01G024000,Glyma.02G040700,Glyma.02G211700,Glyma.04G092100,Glyma.14G179300	Glyma.01G024000,Glyma.02G040700,Glyma.02G211700,Glyma.04G092100,Glyma.14G179300
GO:0015744	succinate transport	biological_process	5/7379	7/34701	3.35904981317639	0.00618428396522813	0.143364681675397	5	Glyma.01G024000,Glyma.02G040700,Glyma.02G211700,Glyma.04G092100,Glyma.14G179300	Glyma.01G024000,Glyma.02G040700,Glyma.02G211700,Glyma.04G092100,Glyma.14G179300
GO:0042085	5-methyltetrahydropteroyltri-L-glutamate-dependent methyltransferase activity	molecular_function	5/7379	7/34701	3.35904981317639	0.00618428396522813	0.143364681675397	5	Glyma.13G028400,Glyma.16G038300,Glyma.17G184900,Glyma.19G114500,Glyma.20G055900	Glyma.13G028400,Glyma.16G038300,Glyma.17G184900,Glyma.19G114500,Glyma.20G055900
GO:0051701	interaction with host	biological_process	26/7379	76/34701	1.60880806841606	0.00620742609184166	0.143458391925608	26	Glyma.01G053100,Glyma.01G235200,Glyma.02G111600,Glyma.02G305700,Glyma.03G166900,Glyma.04G067300,Glyma.04G202400,Glyma.05G126600,Glyma.06G059500,Glyma.06G068900,Glyma.08G081600,Glyma.08G260500,Glyma.09G020800,Glyma.09G025300,Glyma.09G167100,Glyma.10G133900,Glyma.10G178100,Glyma.10G218700,Glyma.14G007300,Glyma.15G126700,Glyma.15G127200,Glyma.16G217300,Glyma.19G168000,Glyma.19G254900,Glyma.20G059100…	Glyma.01G053100,Glyma.01G235200,Glyma.02G111600,Glyma.02G305700,Glyma.03G166900,Glyma.04G067300,Glyma.04G202400,Glyma.05G126600,Glyma.06G059500,Glyma.06G068900,Glyma.08G081600,Glyma.08G260500,Glyma.09G020800,Glyma.09G025300,Glyma.09G167100,Glyma.10G133900,Glyma.10G178100,Glyma.10G218700,Glyma.14G007300,Glyma.15G126700,Glyma.15G127200,Glyma.16G217300,Glyma.19G168000,Glyma.19G254900,Glyma.20G059100…
GO:0090376	seed trichome differentiation	biological_process	8/7379	15/34701	2.5080905271717	0.00629038700694613	0.144929744813412	8	Glyma.02G108300,Glyma.07G144400,Glyma.07G201100,Glyma.07G203100,Glyma.09G271200,Glyma.13G172600,Glyma.13G175300,Glyma.18G218200	Glyma.02G108300,Glyma.07G144400,Glyma.07G201100,Glyma.07G203100,Glyma.09G271200,Glyma.13G172600,Glyma.13G175300,Glyma.18G218200
GO:0016053	organic acid biosynthetic process	biological_process	249/7379	1016/34701	1.15252437487528	0.00637864485718898	0.146067077812032	249	Glyma.01G005100,Glyma.01G054500,Glyma.01G057100,Glyma.01G086900,Glyma.01G099800,Glyma.01G120400,Glyma.01G194700,Glyma.01G198600,Glyma.02G001500,Glyma.02G010100,Glyma.02G054800,Glyma.02G056400,Glyma.02G081100,Glyma.02G087900,Glyma.02G099200,Glyma.02G115400,Glyma.02G138100,Glyma.02G159200,Glyma.02G166300,Glyma.02G203300,Glyma.02G214900,Glyma.02G227200,Glyma.02G244000,Glyma.02G250800,Glyma.02G272200…	Glyma.01G005100,Glyma.01G054500,Glyma.01G057100,Glyma.01G086900,Glyma.01G099800,Glyma.01G120400,Glyma.01G194700,Glyma.01G198600,Glyma.02G001500,Glyma.02G010100,Glyma.02G054800,Glyma.02G056400,Glyma.02G081100,Glyma.02G087900,Glyma.02G099200,Glyma.02G115400,Glyma.02G138100,Glyma.02G159200,Glyma.02G166300,Glyma.02G203300,Glyma.02G214900,Glyma.02G227200,Glyma.02G244000,Glyma.02G250800,Glyma.02G272200…
GO:0046394	carboxylic acid biosynthetic process	biological_process	249/7379	1016/34701	1.15252437487528	0.00637864485718898	0.146067077812032	249	Glyma.01G005100,Glyma.01G054500,Glyma.01G057100,Glyma.01G086900,Glyma.01G099800,Glyma.01G120400,Glyma.01G194700,Glyma.01G198600,Glyma.02G001500,Glyma.02G010100,Glyma.02G054800,Glyma.02G056400,Glyma.02G081100,Glyma.02G087900,Glyma.02G099200,Glyma.02G115400,Glyma.02G138100,Glyma.02G159200,Glyma.02G166300,Glyma.02G203300,Glyma.02G214900,Glyma.02G227200,Glyma.02G244000,Glyma.02G250800,Glyma.02G272200…	Glyma.01G005100,Glyma.01G054500,Glyma.01G057100,Glyma.01G086900,Glyma.01G099800,Glyma.01G120400,Glyma.01G194700,Glyma.01G198600,Glyma.02G001500,Glyma.02G010100,Glyma.02G054800,Glyma.02G056400,Glyma.02G081100,Glyma.02G087900,Glyma.02G099200,Glyma.02G115400,Glyma.02G138100,Glyma.02G159200,Glyma.02G166300,Glyma.02G203300,Glyma.02G214900,Glyma.02G227200,Glyma.02G244000,Glyma.02G250800,Glyma.02G272200…
GO:0016717	oxidoreductase activity, acting on paired donors, with oxidation of a pair of donors resulting in the reduction of molecular oxygen to two molecules of water	molecular_function	10/7379	21/34701	2.23936654211759	0.00644595669604409	0.147159819890538	10	Glyma.01G120400,Glyma.02G138100,Glyma.02G227200,Glyma.07G151300,Glyma.07G207200,Glyma.08G212900,Glyma.09G111900,Glyma.14G194300,Glyma.18G062000,Glyma.18G202600	Glyma.01G120400,Glyma.02G138100,Glyma.02G227200,Glyma.07G151300,Glyma.07G207200,Glyma.08G212900,Glyma.09G111900,Glyma.14G194300,Glyma.18G062000,Glyma.18G202600
GO:0048759	xylem vessel member cell differentiation	biological_process	9/7379	18/34701	2.35133486922347	0.0065175847334934	0.147884207607061	9	Glyma.04G119500,Glyma.05G055900,Glyma.06G318900,Glyma.10G216400,Glyma.10G248800,Glyma.17G138100,Glyma.17G225500,Glyma.20G145000,Glyma.20G175500	Glyma.04G119500,Glyma.05G055900,Glyma.06G318900,Glyma.10G216400,Glyma.10G248800,Glyma.17G138100,Glyma.17G225500,Glyma.20G145000,Glyma.20G175500
GO:1905177	tracheary element differentiation	biological_process	9/7379	18/34701	2.35133486922347	0.0065175847334934	0.147884207607061	9	Glyma.04G119500,Glyma.05G055900,Glyma.06G318900,Glyma.10G216400,Glyma.10G248800,Glyma.17G138100,Glyma.17G225500,Glyma.20G145000,Glyma.20G175500	Glyma.04G119500,Glyma.05G055900,Glyma.06G318900,Glyma.10G216400,Glyma.10G248800,Glyma.17G138100,Glyma.17G225500,Glyma.20G145000,Glyma.20G175500
GO:0016641	oxidoreductase activity, acting on the CH-NH2 group of donors, oxygen as acceptor	molecular_function	19/7379	51/34701	1.75197500059788	0.00654700950398757	0.147884207607061	19	Glyma.01G062400,Glyma.02G084400,Glyma.02G268200,Glyma.02G268400,Glyma.04G170500,Glyma.04G245900,Glyma.06G117200,Glyma.06G178400,Glyma.07G264200,Glyma.08G029200,Glyma.09G008400,Glyma.10G248700,Glyma.14G048900,Glyma.14G049000,Glyma.15G170300,Glyma.15G276400,Glyma.17G009800,Glyma.17G054500,Glyma.20G145400	Glyma.01G062400,Glyma.02G084400,Glyma.02G268200,Glyma.02G268400,Glyma.04G170500,Glyma.04G245900,Glyma.06G117200,Glyma.06G178400,Glyma.07G264200,Glyma.08G029200,Glyma.09G008400,Glyma.10G248700,Glyma.14G048900,Glyma.14G049000,Glyma.15G170300,Glyma.15G276400,Glyma.17G009800,Glyma.17G054500,Glyma.20G145400
GO:0016998	cell wall macromolecule catabolic process	biological_process	27/7379	80/34701	1.58715103672584	0.00657613171891336	0.147884207607061	27	Glyma.01G081300,Glyma.02G007400,Glyma.02G225000,Glyma.03G002100,Glyma.03G184500,Glyma.04G004600,Glyma.04G049700,Glyma.06G030500,Glyma.08G074700,Glyma.08G262800,Glyma.09G038500,Glyma.09G273500,Glyma.11G193600,Glyma.12G113400,Glyma.12G204700,Glyma.13G296600,Glyma.13G346700,Glyma.14G091300,Glyma.15G051500,Glyma.15G143600,Glyma.16G220300,Glyma.17G232200,Glyma.18G215600,Glyma.19G113600,Glyma.19G124600…	Glyma.01G081300,Glyma.02G007400,Glyma.02G225000,Glyma.03G002100,Glyma.03G184500,Glyma.04G004600,Glyma.04G049700,Glyma.06G030500,Glyma.08G074700,Glyma.08G262800,Glyma.09G038500,Glyma.09G273500,Glyma.11G193600,Glyma.12G113400,Glyma.12G204700,Glyma.13G296600,Glyma.13G346700,Glyma.14G091300,Glyma.15G051500,Glyma.15G143600,Glyma.16G220300,Glyma.17G232200,Glyma.18G215600,Glyma.19G113600,Glyma.19G124600…
GO:0019932	second-messenger-mediated signaling	biological_process	27/7379	80/34701	1.58715103672584	0.00657613171891336	0.147884207607061	27	Glyma.01G186800,Glyma.02G003700,Glyma.03G157800,Glyma.03G236000,Glyma.05G151400,Glyma.06G305000,Glyma.07G226400,Glyma.07G226500,Glyma.08G241600,Glyma.09G129100,Glyma.09G197100,Glyma.10G004800,Glyma.10G183300,Glyma.11G087100,Glyma.11G254600,Glyma.12G099500,Glyma.13G093332,Glyma.13G233400,Glyma.13G308400,Glyma.13G308500,Glyma.16G061800,Glyma.16G177000,Glyma.17G149000,Glyma.18G002500,Glyma.18G263900…	Glyma.01G186800,Glyma.02G003700,Glyma.03G157800,Glyma.03G236000,Glyma.05G151400,Glyma.06G305000,Glyma.07G226400,Glyma.07G226500,Glyma.08G241600,Glyma.09G129100,Glyma.09G197100,Glyma.10G004800,Glyma.10G183300,Glyma.11G087100,Glyma.11G254600,Glyma.12G099500,Glyma.13G093332,Glyma.13G233400,Glyma.13G308400,Glyma.13G308500,Glyma.16G061800,Glyma.16G177000,Glyma.17G149000,Glyma.18G002500,Glyma.18G263900…
GO:0031349	positive regulation of defense response	biological_process	59/7379	205/34701	1.35345129057741	0.00663704736964976	0.148808545652058	59	Glyma.01G086900,Glyma.02G099200,Glyma.03G128600,Glyma.03G174300,Glyma.04G101500,Glyma.04G190400,Glyma.04G209700,Glyma.04G223300,Glyma.05G044400,Glyma.05G178200,Glyma.06G142000,Glyma.06G175100,Glyma.07G048000,Glyma.07G093900,Glyma.07G102400,Glyma.07G197900,Glyma.07G226567,Glyma.07G226633,Glyma.08G135200,Glyma.08G187500,Glyma.08G198900,Glyma.08G256600,Glyma.09G176900,Glyma.09G197100,Glyma.09G248600…	Glyma.01G086900,Glyma.02G099200,Glyma.03G128600,Glyma.03G174300,Glyma.04G101500,Glyma.04G190400,Glyma.04G209700,Glyma.04G223300,Glyma.05G044400,Glyma.05G178200,Glyma.06G142000,Glyma.06G175100,Glyma.07G048000,Glyma.07G093900,Glyma.07G102400,Glyma.07G197900,Glyma.07G226567,Glyma.07G226633,Glyma.08G135200,Glyma.08G187500,Glyma.08G198900,Glyma.08G256600,Glyma.09G176900,Glyma.09G197100,Glyma.09G248600…
GO:0005509	calcium ion binding	molecular_function	121/7379	463/34701	1.22899144352501	0.00676234861010605	0.1505430010826	121	Glyma.01G002400,Glyma.01G004000,Glyma.01G049500,Glyma.01G144300,Glyma.01G180800,Glyma.01G185600,Glyma.01G215100,Glyma.02G002100,Glyma.02G059600,Glyma.02G251900,Glyma.02G282500,Glyma.02G291300,Glyma.02G296400,Glyma.02G311800,Glyma.03G002800,Glyma.03G138000,Glyma.03G157800,Glyma.03G236300,Glyma.04G072300,Glyma.04G136300,Glyma.04G136600,Glyma.04G226800,Glyma.05G030800,Glyma.05G079700,Glyma.05G085200…	Glyma.01G002400,Glyma.01G004000,Glyma.01G049500,Glyma.01G144300,Glyma.01G180800,Glyma.01G185600,Glyma.01G215100,Glyma.02G002100,Glyma.02G059600,Glyma.02G251900,Glyma.02G282500,Glyma.02G291300,Glyma.02G296400,Glyma.02G311800,Glyma.03G002800,Glyma.03G138000,Glyma.03G157800,Glyma.03G236300,Glyma.04G072300,Glyma.04G136300,Glyma.04G136600,Glyma.04G226800,Glyma.05G030800,Glyma.05G079700,Glyma.05G085200…
GO:0102336	3-oxo-arachidoyl-CoA synthase activity	molecular_function	14/7379	34/34701	1.93639342171345	0.00682770025038637	0.1505430010826	14	Glyma.02G001500,Glyma.03G260300,Glyma.04G057800,Glyma.04G149300,Glyma.06G012500,Glyma.06G214800,Glyma.10G179400,Glyma.10G241700,Glyma.10G274400,Glyma.10G291700,Glyma.17G251000,Glyma.20G115500,Glyma.20G210900,Glyma.20G240900	Glyma.02G001500,Glyma.03G260300,Glyma.04G057800,Glyma.04G149300,Glyma.06G012500,Glyma.06G214800,Glyma.10G179400,Glyma.10G241700,Glyma.10G274400,Glyma.10G291700,Glyma.17G251000,Glyma.20G115500,Glyma.20G210900,Glyma.20G240900
GO:0102337	3-oxo-cerotoyl-CoA synthase activity	molecular_function	14/7379	34/34701	1.93639342171345	0.00682770025038637	0.1505430010826	14	Glyma.02G001500,Glyma.03G260300,Glyma.04G057800,Glyma.04G149300,Glyma.06G012500,Glyma.06G214800,Glyma.10G179400,Glyma.10G241700,Glyma.10G274400,Glyma.10G291700,Glyma.17G251000,Glyma.20G115500,Glyma.20G210900,Glyma.20G240900	Glyma.02G001500,Glyma.03G260300,Glyma.04G057800,Glyma.04G149300,Glyma.06G012500,Glyma.06G214800,Glyma.10G179400,Glyma.10G241700,Glyma.10G274400,Glyma.10G291700,Glyma.17G251000,Glyma.20G115500,Glyma.20G210900,Glyma.20G240900
GO:0102338	3-oxo-lignoceronyl-CoA synthase activity	molecular_function	14/7379	34/34701	1.93639342171345	0.00682770025038637	0.1505430010826	14	Glyma.02G001500,Glyma.03G260300,Glyma.04G057800,Glyma.04G149300,Glyma.06G012500,Glyma.06G214800,Glyma.10G179400,Glyma.10G241700,Glyma.10G274400,Glyma.10G291700,Glyma.17G251000,Glyma.20G115500,Glyma.20G210900,Glyma.20G240900	Glyma.02G001500,Glyma.03G260300,Glyma.04G057800,Glyma.04G149300,Glyma.06G012500,Glyma.06G214800,Glyma.10G179400,Glyma.10G241700,Glyma.10G274400,Glyma.10G291700,Glyma.17G251000,Glyma.20G115500,Glyma.20G210900,Glyma.20G240900
GO:0102756	very-long-chain 3-ketoacyl-CoA synthase activity	molecular_function	14/7379	34/34701	1.93639342171345	0.00682770025038637	0.1505430010826	14	Glyma.02G001500,Glyma.03G260300,Glyma.04G057800,Glyma.04G149300,Glyma.06G012500,Glyma.06G214800,Glyma.10G179400,Glyma.10G241700,Glyma.10G274400,Glyma.10G291700,Glyma.17G251000,Glyma.20G115500,Glyma.20G210900,Glyma.20G240900	Glyma.02G001500,Glyma.03G260300,Glyma.04G057800,Glyma.04G149300,Glyma.06G012500,Glyma.06G214800,Glyma.10G179400,Glyma.10G241700,Glyma.10G274400,Glyma.10G291700,Glyma.17G251000,Glyma.20G115500,Glyma.20G210900,Glyma.20G240900
GO:0005911	cell-cell junction	cellular_component	348/7379	1455/34701	1.12476224672133	0.00683466427495227	0.1505430010826	348	Glyma.01G010100,Glyma.01G080600,Glyma.01G081300,Glyma.01G086000,Glyma.01G125800,Glyma.01G159400,Glyma.01G163100,Glyma.01G171000,Glyma.01G186800,Glyma.01G201400,Glyma.01G215400,Glyma.01G215500,Glyma.01G238800,Glyma.02G017400,Glyma.02G021400,Glyma.02G037100,Glyma.02G067300,Glyma.02G071900,Glyma.02G073600,Glyma.02G073700,Glyma.02G085700,Glyma.02G096600,Glyma.02G122500,Glyma.02G124100,Glyma.02G146500…	Glyma.01G010100,Glyma.01G080600,Glyma.01G081300,Glyma.01G086000,Glyma.01G125800,Glyma.01G159400,Glyma.01G163100,Glyma.01G171000,Glyma.01G186800,Glyma.01G201400,Glyma.01G215400,Glyma.01G215500,Glyma.01G238800,Glyma.02G017400,Glyma.02G021400,Glyma.02G037100,Glyma.02G067300,Glyma.02G071900,Glyma.02G073600,Glyma.02G073700,Glyma.02G085700,Glyma.02G096600,Glyma.02G122500,Glyma.02G124100,Glyma.02G146500…
GO:0140096	catalytic activity, acting on a protein	molecular_function	1173/7379	5198/34701	1.06122193212741	0.00700131169120999	0.153762725475667	1173	Glyma.01G004800,Glyma.01G014700,Glyma.01G017300,Glyma.01G020100,Glyma.01G028700,Glyma.01G030400,Glyma.01G034100,Glyma.01G044100,Glyma.01G084600,Glyma.01G109200,Glyma.01G117900,Glyma.01G125200,Glyma.01G125800,Glyma.01G131500,Glyma.01G131800,Glyma.01G132000,Glyma.01G133300,Glyma.01G142300,Glyma.01G148700,Glyma.01G150700,Glyma.01G155900,Glyma.01G164800,Glyma.01G168100,Glyma.01G178600,Glyma.01G179000…	Glyma.01G004800,Glyma.01G014700,Glyma.01G017300,Glyma.01G020100,Glyma.01G028700,Glyma.01G030400,Glyma.01G034100,Glyma.01G044100,Glyma.01G084600,Glyma.01G109200,Glyma.01G117900,Glyma.01G125200,Glyma.01G125800,Glyma.01G131500,Glyma.01G131800,Glyma.01G132000,Glyma.01G133300,Glyma.01G142300,Glyma.01G148700,Glyma.01G150700,Glyma.01G155900,Glyma.01G164800,Glyma.01G168100,Glyma.01G178600,Glyma.01G179000…
GO:0032040	small-subunit processome	cellular_component	20/7379	55/34701	1.71006172307162	0.00729139631048459	0.159525479157152	20	Glyma.02G003100,Glyma.02G168900,Glyma.03G186500,Glyma.04G139900,Glyma.05G038000,Glyma.05G038800,Glyma.08G359600,Glyma.09G023100,Glyma.09G084600,Glyma.09G104000,Glyma.10G005700,Glyma.10G200300,Glyma.11G114300,Glyma.12G040200,Glyma.14G024600,Glyma.15G193000,Glyma.17G088200,Glyma.17G128400,Glyma.19G186600,Glyma.20G190200	Glyma.02G003100,Glyma.02G168900,Glyma.03G186500,Glyma.04G139900,Glyma.05G038000,Glyma.05G038800,Glyma.08G359600,Glyma.09G023100,Glyma.09G084600,Glyma.09G104000,Glyma.10G005700,Glyma.10G200300,Glyma.11G114300,Glyma.12G040200,Glyma.14G024600,Glyma.15G193000,Glyma.17G088200,Glyma.17G128400,Glyma.19G186600,Glyma.20G190200
GO:0009695	jasmonic acid biosynthetic process	biological_process	16/7379	41/34701	1.83518819061344	0.00730618623752632	0.159525479157152	16	Glyma.01G086900,Glyma.02G099200,Glyma.04G035000,Glyma.04G194200,Glyma.07G180100,Glyma.08G256600,Glyma.11G035200,Glyma.13G047300,Glyma.13G109700,Glyma.14G078600,Glyma.17G015200,Glyma.17G049900,Glyma.17G050000,Glyma.18G280900,Glyma.19G044900,Glyma.20G009100	Glyma.01G086900,Glyma.02G099200,Glyma.04G035000,Glyma.04G194200,Glyma.07G180100,Glyma.08G256600,Glyma.11G035200,Glyma.13G047300,Glyma.13G109700,Glyma.14G078600,Glyma.17G015200,Glyma.17G049900,Glyma.17G050000,Glyma.18G280900,Glyma.19G044900,Glyma.20G009100
GO:0004312	fatty acid synthase activity	molecular_function	18/7379	48/34701	1.7635011519176	0.00742003140121938	0.161541611172634	18	Glyma.02G159200,Glyma.02G275000,Glyma.03G260300,Glyma.04G034400,Glyma.05G012300,Glyma.05G129600,Glyma.08G024700,Glyma.08G084300,Glyma.08G345900,Glyma.11G063600,Glyma.11G164500,Glyma.11G180750,Glyma.13G112700,Glyma.14G043500,Glyma.15G003100,Glyma.16G142200,Glyma.18G009200,Glyma.18G156100	Glyma.02G159200,Glyma.02G275000,Glyma.03G260300,Glyma.04G034400,Glyma.05G012300,Glyma.05G129600,Glyma.08G024700,Glyma.08G084300,Glyma.08G345900,Glyma.11G063600,Glyma.11G164500,Glyma.11G180750,Glyma.13G112700,Glyma.14G043500,Glyma.15G003100,Glyma.16G142200,Glyma.18G009200,Glyma.18G156100
GO:0018298	protein-chromophore linkage	biological_process	31/7379	96/34701	1.51857043637349	0.00779937546619958	0.169309563949783	31	Glyma.01G115900,Glyma.01G153500,Glyma.02G022000,Glyma.02G305400,Glyma.03G060300,Glyma.03G262300,Glyma.04G095000,Glyma.04G101500,Glyma.04G167900,Glyma.05G066100,Glyma.05G074900,Glyma.05G128000,Glyma.06G194900,Glyma.06G217900,Glyma.08G046500,Glyma.08G082900,Glyma.08G180000,Glyma.08G264900,Glyma.09G090100,Glyma.10G141400,Glyma.11G018800,Glyma.13G028200,Glyma.14G008000,Glyma.14G066000,Glyma.14G174200…	Glyma.01G115900,Glyma.01G153500,Glyma.02G022000,Glyma.02G305400,Glyma.03G060300,Glyma.03G262300,Glyma.04G095000,Glyma.04G101500,Glyma.04G167900,Glyma.05G066100,Glyma.05G074900,Glyma.05G128000,Glyma.06G194900,Glyma.06G217900,Glyma.08G046500,Glyma.08G082900,Glyma.08G180000,Glyma.08G264900,Glyma.09G090100,Glyma.10G141400,Glyma.11G018800,Glyma.13G028200,Glyma.14G008000,Glyma.14G066000,Glyma.14G174200…
GO:0032870	cellular response to hormone stimulus	biological_process	498/7379	2130/34701	1.09949743180591	0.00788197629855014	0.170609579188502	498	Glyma.01G002100,Glyma.01G015000,Glyma.01G015200,Glyma.01G018400,Glyma.01G025400,Glyma.01G063800,Glyma.01G086900,Glyma.01G098000,Glyma.01G114000,Glyma.01G119400,Glyma.01G163300,Glyma.01G164800,Glyma.01G175500,Glyma.01G184300,Glyma.01G206600,Glyma.01G225000,Glyma.01G231000,Glyma.01G232000,Glyma.02G005100,Glyma.02G006200,Glyma.02G007300,Glyma.02G016100,Glyma.02G039300,Glyma.02G069400,Glyma.02G076100…	Glyma.01G002100,Glyma.01G015000,Glyma.01G015200,Glyma.01G018400,Glyma.01G025400,Glyma.01G063800,Glyma.01G086900,Glyma.01G098000,Glyma.01G114000,Glyma.01G119400,Glyma.01G163300,Glyma.01G164800,Glyma.01G175500,Glyma.01G184300,Glyma.01G206600,Glyma.01G225000,Glyma.01G231000,Glyma.01G232000,Glyma.02G005100,Glyma.02G006200,Glyma.02G007300,Glyma.02G016100,Glyma.02G039300,Glyma.02G069400,Glyma.02G076100…
GO:0016168	chlorophyll binding	molecular_function	21/7379	59/34701	1.6738316018201	0.0079921954204546	0.172133479870553	21	Glyma.01G115900,Glyma.01G153500,Glyma.02G305400,Glyma.03G060300,Glyma.03G262300,Glyma.04G095000,Glyma.04G167900,Glyma.05G066100,Glyma.05G074900,Glyma.05G128000,Glyma.06G194900,Glyma.06G217900,Glyma.06G321900,Glyma.08G082900,Glyma.08G180000,Glyma.09G090100,Glyma.13G028200,Glyma.14G008000,Glyma.15G052400,Glyma.17G147900,Glyma.17G262400	Glyma.01G115900,Glyma.01G153500,Glyma.02G305400,Glyma.03G060300,Glyma.03G262300,Glyma.04G095000,Glyma.04G167900,Glyma.05G066100,Glyma.05G074900,Glyma.05G128000,Glyma.06G194900,Glyma.06G217900,Glyma.06G321900,Glyma.08G082900,Glyma.08G180000,Glyma.09G090100,Glyma.13G028200,Glyma.14G008000,Glyma.15G052400,Glyma.17G147900,Glyma.17G262400
GO:0044425	membrane part	cellular_component	2078/7379	9386/34701	1.04114081786626	0.00810182651751412	0.172133479870553	2078	Glyma.01G004800,Glyma.01G009900,Glyma.01G010100,Glyma.01G010700,Glyma.01G011400,Glyma.01G011600,Glyma.01G014000,Glyma.01G017300,Glyma.01G019500,Glyma.01G020100,Glyma.01G022700,Glyma.01G023300,Glyma.01G024000,Glyma.01G026200,Glyma.01G028600,Glyma.01G028700,Glyma.01G031800,Glyma.01G033800,Glyma.01G035100,Glyma.01G038500,Glyma.01G042100,Glyma.01G044200,Glyma.01G046500,Glyma.01G058600,Glyma.01G059200…	Glyma.01G004800,Glyma.01G009900,Glyma.01G010100,Glyma.01G010700,Glyma.01G011400,Glyma.01G011600,Glyma.01G014000,Glyma.01G017300,Glyma.01G019500,Glyma.01G020100,Glyma.01G022700,Glyma.01G023300,Glyma.01G024000,Glyma.01G026200,Glyma.01G028600,Glyma.01G028700,Glyma.01G031800,Glyma.01G033800,Glyma.01G035100,Glyma.01G038500,Glyma.01G042100,Glyma.01G044200,Glyma.01G046500,Glyma.01G058600,Glyma.01G059200…
GO:0043436	oxoacid metabolic process	biological_process	470/7379	2005/34701	1.10237145988532	0.00810941404945953	0.172133479870553	470	Glyma.01G005100,Glyma.01G011600,Glyma.01G019700,Glyma.01G036000,Glyma.01G042100,Glyma.01G054500,Glyma.01G057100,Glyma.01G081600,Glyma.01G086900,Glyma.01G099800,Glyma.01G120400,Glyma.01G131100,Glyma.01G140200,Glyma.01G146300,Glyma.01G194700,Glyma.01G195900,Glyma.01G198600,Glyma.01G210400,Glyma.02G001500,Glyma.02G003700,Glyma.02G005500,Glyma.02G010100,Glyma.02G014200,Glyma.02G029900,Glyma.02G032800…	Glyma.01G005100,Glyma.01G011600,Glyma.01G019700,Glyma.01G036000,Glyma.01G042100,Glyma.01G054500,Glyma.01G057100,Glyma.01G081600,Glyma.01G086900,Glyma.01G099800,Glyma.01G120400,Glyma.01G131100,Glyma.01G140200,Glyma.01G146300,Glyma.01G194700,Glyma.01G195900,Glyma.01G198600,Glyma.01G210400,Glyma.02G001500,Glyma.02G003700,Glyma.02G005500,Glyma.02G010100,Glyma.02G014200,Glyma.02G029900,Glyma.02G032800…
GO:0042445	hormone metabolic process	biological_process	130/7379	504/34701	1.2129902103137	0.00814286645830109	0.172133479870553	130	Glyma.01G019700,Glyma.01G086900,Glyma.01G155400,Glyma.01G175500,Glyma.02G010100,Glyma.02G011300,Glyma.02G051600,Glyma.02G099200,Glyma.02G136000,Glyma.02G198300,Glyma.02G256800,Glyma.02G268200,Glyma.02G268400,Glyma.02G272200,Glyma.02G280000,Glyma.03G031000,Glyma.03G154400,Glyma.03G154700,Glyma.03G208900,Glyma.03G214100,Glyma.03G221600,Glyma.04G027800,Glyma.04G035000,Glyma.04G040300,Glyma.04G052600…	Glyma.01G019700,Glyma.01G086900,Glyma.01G155400,Glyma.01G175500,Glyma.02G010100,Glyma.02G011300,Glyma.02G051600,Glyma.02G099200,Glyma.02G136000,Glyma.02G198300,Glyma.02G256800,Glyma.02G268200,Glyma.02G268400,Glyma.02G272200,Glyma.02G280000,Glyma.03G031000,Glyma.03G154400,Glyma.03G154700,Glyma.03G208900,Glyma.03G214100,Glyma.03G221600,Glyma.04G027800,Glyma.04G035000,Glyma.04G040300,Glyma.04G052600…
GO:0009637	response to blue light	biological_process	41/7379	135/34701	1.42821821686166	0.00819726706811319	0.172133479870553	41	Glyma.01G041700,Glyma.01G086900,Glyma.01G115900,Glyma.02G099200,Glyma.02G295800,Glyma.03G060300,Glyma.03G183600,Glyma.04G033500,Glyma.04G101500,Glyma.05G228700,Glyma.08G046500,Glyma.08G097900,Glyma.08G256600,Glyma.08G264900,Glyma.08G303900,Glyma.08G322800,Glyma.09G155700,Glyma.10G166100,Glyma.11G200201,Glyma.13G041200,Glyma.13G047300,Glyma.13G219900,Glyma.13G221300,Glyma.13G258700,Glyma.14G089600…	Glyma.01G041700,Glyma.01G086900,Glyma.01G115900,Glyma.02G099200,Glyma.02G295800,Glyma.03G060300,Glyma.03G183600,Glyma.04G033500,Glyma.04G101500,Glyma.05G228700,Glyma.08G046500,Glyma.08G097900,Glyma.08G256600,Glyma.08G264900,Glyma.08G303900,Glyma.08G322800,Glyma.09G155700,Glyma.10G166100,Glyma.11G200201,Glyma.13G041200,Glyma.13G047300,Glyma.13G219900,Glyma.13G221300,Glyma.13G258700,Glyma.14G089600…
GO:0009625	response to insect	biological_process	15/7379	38/34701	1.85631700201853	0.00820371719149682	0.172133479870553	15	Glyma.01G086900,Glyma.02G099200,Glyma.03G180600,Glyma.04G209700,Glyma.08G173800,Glyma.08G256600,Glyma.10G052500,Glyma.13G047300,Glyma.13G139500,Glyma.13G181400,Glyma.13G241200,Glyma.18G280900,Glyma.19G044900,Glyma.20G020900,Glyma.20G021200	Glyma.01G086900,Glyma.02G099200,Glyma.03G180600,Glyma.04G209700,Glyma.08G173800,Glyma.08G256600,Glyma.10G052500,Glyma.13G047300,Glyma.13G139500,Glyma.13G181400,Glyma.13G241200,Glyma.18G280900,Glyma.19G044900,Glyma.20G020900,Glyma.20G021200
GO:0006772	thiamine metabolic process	biological_process	12/7379	28/34701	2.01542988790583	0.0082540561796095	0.172133479870553	12	Glyma.07G252600,Glyma.08G277000,Glyma.09G200500,Glyma.10G127400,Glyma.11G176200,Glyma.12G135000,Glyma.13G213500,Glyma.17G021800,Glyma.17G066500,Glyma.18G065700,Glyma.19G210300,Glyma.20G142000	Glyma.07G252600,Glyma.08G277000,Glyma.09G200500,Glyma.10G127400,Glyma.11G176200,Glyma.12G135000,Glyma.13G213500,Glyma.17G021800,Glyma.17G066500,Glyma.18G065700,Glyma.19G210300,Glyma.20G142000
GO:0019213	deacetylase activity	molecular_function	12/7379	28/34701	2.01542988790583	0.0082540561796095	0.172133479870553	12	Glyma.01G198600,Glyma.01G245100,Glyma.02G085100,Glyma.04G187000,Glyma.05G040600,Glyma.05G192600,Glyma.06G178700,Glyma.06G178800,Glyma.12G188200,Glyma.13G368200,Glyma.17G078000,Glyma.17G120900	Glyma.01G198600,Glyma.01G245100,Glyma.02G085100,Glyma.04G187000,Glyma.05G040600,Glyma.05G192600,Glyma.06G178700,Glyma.06G178800,Glyma.12G188200,Glyma.13G368200,Glyma.17G078000,Glyma.17G120900
GO:0042723	thiamine-containing compound metabolic process	biological_process	12/7379	28/34701	2.01542988790583	0.0082540561796095	0.172133479870553	12	Glyma.07G252600,Glyma.08G277000,Glyma.09G200500,Glyma.10G127400,Glyma.11G176200,Glyma.12G135000,Glyma.13G213500,Glyma.17G021800,Glyma.17G066500,Glyma.18G065700,Glyma.19G210300,Glyma.20G142000	Glyma.07G252600,Glyma.08G277000,Glyma.09G200500,Glyma.10G127400,Glyma.11G176200,Glyma.12G135000,Glyma.13G213500,Glyma.17G021800,Glyma.17G066500,Glyma.18G065700,Glyma.19G210300,Glyma.20G142000
GO:0032103	positive regulation of response to external stimulus	biological_process	58/7379	203/34701	1.34361992527056	0.00830349645237982	0.172133479870553	58	Glyma.01G086900,Glyma.02G099200,Glyma.03G032400,Glyma.03G128600,Glyma.03G174300,Glyma.04G101500,Glyma.04G209700,Glyma.04G223300,Glyma.05G044400,Glyma.05G178200,Glyma.06G142000,Glyma.06G238000,Glyma.07G048000,Glyma.07G093900,Glyma.07G102400,Glyma.07G197900,Glyma.07G226567,Glyma.07G226633,Glyma.08G135200,Glyma.08G187500,Glyma.08G198900,Glyma.08G256600,Glyma.09G176900,Glyma.09G197100,Glyma.09G248600…	Glyma.01G086900,Glyma.02G099200,Glyma.03G032400,Glyma.03G128600,Glyma.03G174300,Glyma.04G101500,Glyma.04G209700,Glyma.04G223300,Glyma.05G044400,Glyma.05G178200,Glyma.06G142000,Glyma.06G238000,Glyma.07G048000,Glyma.07G093900,Glyma.07G102400,Glyma.07G197900,Glyma.07G226567,Glyma.07G226633,Glyma.08G135200,Glyma.08G187500,Glyma.08G198900,Glyma.08G256600,Glyma.09G176900,Glyma.09G197100,Glyma.09G248600…
GO:0006797	polyphosphate metabolic process	biological_process	4/7379	5/34701	3.76213579075755	0.00847948176702231	0.172133479870553	4	Glyma.02G003700,Glyma.10G004800,Glyma.10G183300,Glyma.20G206900	Glyma.02G003700,Glyma.10G004800,Glyma.10G183300,Glyma.20G206900
GO:0006799	polyphosphate biosynthetic process	biological_process	4/7379	5/34701	3.76213579075755	0.00847948176702231	0.172133479870553	4	Glyma.02G003700,Glyma.10G004800,Glyma.10G183300,Glyma.20G206900	Glyma.02G003700,Glyma.10G004800,Glyma.10G183300,Glyma.20G206900
GO:0015909	long-chain fatty acid transport	biological_process	4/7379	5/34701	3.76213579075755	0.00847948176702231	0.172133479870553	4	Glyma.01G002400,Glyma.01G004000,Glyma.07G127900,Glyma.08G028800	Glyma.01G002400,Glyma.01G004000,Glyma.07G127900,Glyma.08G028800
GO:0032309	icosanoid secretion	biological_process	4/7379	5/34701	3.76213579075755	0.00847948176702231	0.172133479870553	4	Glyma.01G002400,Glyma.01G004000,Glyma.07G127900,Glyma.08G028800	Glyma.01G002400,Glyma.01G004000,Glyma.07G127900,Glyma.08G028800
GO:0046717	acid secretion	biological_process	4/7379	5/34701	3.76213579075755	0.00847948176702231	0.172133479870553	4	Glyma.01G002400,Glyma.01G004000,Glyma.07G127900,Glyma.08G028800	Glyma.01G002400,Glyma.01G004000,Glyma.07G127900,Glyma.08G028800
GO:0050482	arachidonic acid secretion	biological_process	4/7379	5/34701	3.76213579075755	0.00847948176702231	0.172133479870553	4	Glyma.01G002400,Glyma.01G004000,Glyma.07G127900,Glyma.08G028800	Glyma.01G002400,Glyma.01G004000,Glyma.07G127900,Glyma.08G028800
GO:0071715	icosanoid transport	biological_process	4/7379	5/34701	3.76213579075755	0.00847948176702231	0.172133479870553	4	Glyma.01G002400,Glyma.01G004000,Glyma.07G127900,Glyma.08G028800	Glyma.01G002400,Glyma.01G004000,Glyma.07G127900,Glyma.08G028800
GO:0102567	phospholipase A2 activity (consuming 1,2-dipalmitoylphosphatidylcholine)	molecular_function	4/7379	5/34701	3.76213579075755	0.00847948176702231	0.172133479870553	4	Glyma.01G002400,Glyma.01G004000,Glyma.07G127900,Glyma.08G028800	Glyma.01G002400,Glyma.01G004000,Glyma.07G127900,Glyma.08G028800
GO:0102568	phospholipase A2 activity consuming 1,2-dioleoylphosphatidylethanolamine)	molecular_function	4/7379	5/34701	3.76213579075755	0.00847948176702231	0.172133479870553	4	Glyma.01G002400,Glyma.01G004000,Glyma.07G127900,Glyma.08G028800	Glyma.01G002400,Glyma.01G004000,Glyma.07G127900,Glyma.08G028800
GO:1901428	regulation of syringal lignin biosynthetic process	biological_process	4/7379	5/34701	3.76213579075755	0.00847948176702231	0.172133479870553	4	Glyma.04G220600,Glyma.06G145300,Glyma.06G275900,Glyma.12G129500	Glyma.04G220600,Glyma.06G145300,Glyma.06G275900,Glyma.12G129500
GO:1901430	positive regulation of syringal lignin biosynthetic process	biological_process	4/7379	5/34701	3.76213579075755	0.00847948176702231	0.172133479870553	4	Glyma.04G220600,Glyma.06G145300,Glyma.06G275900,Glyma.12G129500	Glyma.04G220600,Glyma.06G145300,Glyma.06G275900,Glyma.12G129500
GO:1901571	fatty acid derivative transport	biological_process	4/7379	5/34701	3.76213579075755	0.00847948176702231	0.172133479870553	4	Glyma.01G002400,Glyma.01G004000,Glyma.07G127900,Glyma.08G028800	Glyma.01G002400,Glyma.01G004000,Glyma.07G127900,Glyma.08G028800
GO:1903963	arachidonate transport	biological_process	4/7379	5/34701	3.76213579075755	0.00847948176702231	0.172133479870553	4	Glyma.01G002400,Glyma.01G004000,Glyma.07G127900,Glyma.08G028800	Glyma.01G002400,Glyma.01G004000,Glyma.07G127900,Glyma.08G028800
GO:0010239	chloroplast mRNA processing	biological_process	6/7379	10/34701	2.82160184306817	0.00872764252622621	0.176693593030957	6	Glyma.02G223400,Glyma.03G136200,Glyma.10G024400,Glyma.10G037400,Glyma.13G124000,Glyma.14G190200	Glyma.02G223400,Glyma.03G136200,Glyma.10G024400,Glyma.10G037400,Glyma.13G124000,Glyma.14G190200
GO:0010193	response to ozone	biological_process	26/7379	78/34701	1.56755657948231	0.00903107106505774	0.182345093466798	26	Glyma.01G015000,Glyma.01G015200,Glyma.01G185600,Glyma.01G224800,Glyma.02G037100,Glyma.02G250800,Glyma.03G085900,Glyma.03G256700,Glyma.04G238300,Glyma.05G085200,Glyma.05G215900,Glyma.06G125600,Glyma.07G057400,Glyma.08G021900,Glyma.11G204500,Glyma.11G204700,Glyma.11G206100,Glyma.11G206700,Glyma.11G206900,Glyma.11G207000,Glyma.14G065900,Glyma.18G022700,Glyma.18G046100,Glyma.18G046400,Glyma.18G141500…	Glyma.01G015000,Glyma.01G015200,Glyma.01G185600,Glyma.01G224800,Glyma.02G037100,Glyma.02G250800,Glyma.03G085900,Glyma.03G256700,Glyma.04G238300,Glyma.05G085200,Glyma.05G215900,Glyma.06G125600,Glyma.07G057400,Glyma.08G021900,Glyma.11G204500,Glyma.11G204700,Glyma.11G206100,Glyma.11G206700,Glyma.11G206900,Glyma.11G207000,Glyma.14G065900,Glyma.18G022700,Glyma.18G046100,Glyma.18G046400,Glyma.18G141500…
GO:0005856	cytoskeleton	cellular_component	227/7379	927/34701	1.151570691076	0.00918580334888774	0.184521762680018	227	Glyma.01G037700,Glyma.01G038400,Glyma.01G109300,Glyma.01G128700,Glyma.01G193200,Glyma.01G213800,Glyma.01G218900,Glyma.01G225900,Glyma.01G233600,Glyma.02G008800,Glyma.02G017400,Glyma.02G026600,Glyma.02G027100,Glyma.02G070300,Glyma.02G085500,Glyma.02G085700,Glyma.02G135700,Glyma.02G147200,Glyma.02G214300,Glyma.02G244500,Glyma.02G251500,Glyma.02G295100,Glyma.02G295800,Glyma.02G296800,Glyma.03G036600…	Glyma.01G037700,Glyma.01G038400,Glyma.01G109300,Glyma.01G128700,Glyma.01G193200,Glyma.01G213800,Glyma.01G218900,Glyma.01G225900,Glyma.01G233600,Glyma.02G008800,Glyma.02G017400,Glyma.02G026600,Glyma.02G027100,Glyma.02G070300,Glyma.02G085500,Glyma.02G085700,Glyma.02G135700,Glyma.02G147200,Glyma.02G214300,Glyma.02G244500,Glyma.02G251500,Glyma.02G295100,Glyma.02G295800,Glyma.02G296800,Glyma.03G036600…
GO:0008610	lipid biosynthetic process	biological_process	257/7379	1059/34701	1.14125224058627	0.00918800948506548	0.184521762680018	257	Glyma.01G035100,Glyma.01G046500,Glyma.01G086900,Glyma.01G108000,Glyma.01G113200,Glyma.01G120400,Glyma.01G171800,Glyma.01G175500,Glyma.01G215500,Glyma.02G001500,Glyma.02G010100,Glyma.02G010600,Glyma.02G011300,Glyma.02G013000,Glyma.02G014200,Glyma.02G030900,Glyma.02G051600,Glyma.02G081000,Glyma.02G081100,Glyma.02G085100,Glyma.02G099200,Glyma.02G138100,Glyma.02G159200,Glyma.02G203300,Glyma.02G214900…	Glyma.01G035100,Glyma.01G046500,Glyma.01G086900,Glyma.01G108000,Glyma.01G113200,Glyma.01G120400,Glyma.01G171800,Glyma.01G175500,Glyma.01G215500,Glyma.02G001500,Glyma.02G010100,Glyma.02G010600,Glyma.02G011300,Glyma.02G013000,Glyma.02G014200,Glyma.02G030900,Glyma.02G051600,Glyma.02G081000,Glyma.02G081100,Glyma.02G085100,Glyma.02G099200,Glyma.02G138100,Glyma.02G159200,Glyma.02G203300,Glyma.02G214900…
GO:0009753	response to jasmonic acid	biological_process	98/7379	370/34701	1.24557198477784	0.00930313891785606	0.186335670432045	98	Glyma.01G003000,Glyma.01G015000,Glyma.01G015200,Glyma.01G018400,Glyma.01G038600,Glyma.01G086900,Glyma.01G163300,Glyma.01G175500,Glyma.02G005600,Glyma.02G006200,Glyma.02G016100,Glyma.02G099200,Glyma.02G250800,Glyma.02G264900,Glyma.03G128600,Glyma.03G142400,Glyma.03G162700,Glyma.03G163100,Glyma.04G002600,Glyma.04G040300,Glyma.04G054200,Glyma.04G218700,Glyma.04G223300,Glyma.04G247600,Glyma.04G251400…	Glyma.01G003000,Glyma.01G015000,Glyma.01G015200,Glyma.01G018400,Glyma.01G038600,Glyma.01G086900,Glyma.01G163300,Glyma.01G175500,Glyma.02G005600,Glyma.02G006200,Glyma.02G016100,Glyma.02G099200,Glyma.02G250800,Glyma.02G264900,Glyma.03G128600,Glyma.03G142400,Glyma.03G162700,Glyma.03G163100,Glyma.04G002600,Glyma.04G040300,Glyma.04G054200,Glyma.04G218700,Glyma.04G223300,Glyma.04G247600,Glyma.04G251400…
GO:0010143	cutin biosynthetic process	biological_process	18/7379	49/34701	1.72751133249071	0.00943942986006596	0.187041500553965	18	Glyma.01G113200,Glyma.02G010600,Glyma.02G013000,Glyma.02G249300,Glyma.03G078600,Glyma.03G219000,Glyma.07G146800,Glyma.07G161900,Glyma.10G011000,Glyma.10G202400,Glyma.14G067200,Glyma.16G180500,Glyma.18G197800,Glyma.19G215900,Glyma.19G218100,Glyma.19G218300,Glyma.20G007900,Glyma.20G188000	Glyma.01G113200,Glyma.02G010600,Glyma.02G013000,Glyma.02G249300,Glyma.03G078600,Glyma.03G219000,Glyma.07G146800,Glyma.07G161900,Glyma.10G011000,Glyma.10G202400,Glyma.14G067200,Glyma.16G180500,Glyma.18G197800,Glyma.19G215900,Glyma.19G218100,Glyma.19G218300,Glyma.20G007900,Glyma.20G188000
GO:0051274	beta-glucan biosynthetic process	biological_process	45/7379	152/34701	1.3922377515139	0.00956676480381169	0.187041500553965	45	Glyma.01G014000,Glyma.01G150700,Glyma.01G232500,Glyma.02G080900,Glyma.02G171200,Glyma.02G205800,Glyma.02G250800,Glyma.03G056100,Glyma.03G056200,Glyma.03G145900,Glyma.03G217500,Glyma.04G063800,Glyma.04G142700,Glyma.04G153700,Glyma.05G159966,Glyma.06G065000,Glyma.06G225400,Glyma.06G225500,Glyma.08G088400,Glyma.08G117500,Glyma.08G139300,Glyma.08G156800,Glyma.08G157400,Glyma.08G308200,Glyma.08G330700…	Glyma.01G014000,Glyma.01G150700,Glyma.01G232500,Glyma.02G080900,Glyma.02G171200,Glyma.02G205800,Glyma.02G250800,Glyma.03G056100,Glyma.03G056200,Glyma.03G145900,Glyma.03G217500,Glyma.04G063800,Glyma.04G142700,Glyma.04G153700,Glyma.05G159966,Glyma.06G065000,Glyma.06G225400,Glyma.06G225500,Glyma.08G088400,Glyma.08G117500,Glyma.08G139300,Glyma.08G156800,Glyma.08G157400,Glyma.08G308200,Glyma.08G330700…
GO:0004013	adenosylhomocysteinase activity	molecular_function	3/7379	3/34701	4.70266973844694	0.00961230451522175	0.187041500553965	3	Glyma.05G152000,Glyma.08G108800,Glyma.11G254700	Glyma.05G152000,Glyma.08G108800,Glyma.11G254700
GO:0008705	methionine synthase activity	molecular_function	3/7379	3/34701	4.70266973844694	0.00961230451522175	0.187041500553965	3	Glyma.13G028400,Glyma.16G038300,Glyma.19G114500	Glyma.13G028400,Glyma.16G038300,Glyma.19G114500
GO:0009383	rRNA (cytosine-C5-)-methyltransferase activity	molecular_function	3/7379	3/34701	4.70266973844694	0.00961230451522175	0.187041500553965	3	Glyma.02G301000,Glyma.08G332000,Glyma.18G075000	Glyma.02G301000,Glyma.08G332000,Glyma.18G075000
GO:0016434	rRNA (cytosine) methyltransferase activity	molecular_function	3/7379	3/34701	4.70266973844694	0.00961230451522175	0.187041500553965	3	Glyma.02G301000,Glyma.08G332000,Glyma.18G075000	Glyma.02G301000,Glyma.08G332000,Glyma.18G075000
GO:0016802	trialkylsulfonium hydrolase activity	molecular_function	3/7379	3/34701	4.70266973844694	0.00961230451522175	0.187041500553965	3	Glyma.05G152000,Glyma.08G108800,Glyma.11G254700	Glyma.05G152000,Glyma.08G108800,Glyma.11G254700
GO:0017046	peptide hormone binding	molecular_function	3/7379	3/34701	4.70266973844694	0.00961230451522175	0.187041500553965	3	Glyma.04G088700,Glyma.06G090700,Glyma.12G002500	Glyma.04G088700,Glyma.06G090700,Glyma.12G002500
GO:0019510	S-adenosylhomocysteine catabolic process	biological_process	3/7379	3/34701	4.70266973844694	0.00961230451522175	0.187041500553965	3	Glyma.05G152000,Glyma.08G108800,Glyma.11G254700	Glyma.05G152000,Glyma.08G108800,Glyma.11G254700
GO:0035264	multicellular organism growth	biological_process	3/7379	3/34701	4.70266973844694	0.00961230451522175	0.187041500553965	3	Glyma.06G045400,Glyma.10G257900,Glyma.17G236200	Glyma.06G045400,Glyma.10G257900,Glyma.17G236200
GO:0042084	5-methyltetrahydrofolate-dependent methyltransferase activity	molecular_function	3/7379	3/34701	4.70266973844694	0.00961230451522175	0.187041500553965	3	Glyma.13G028400,Glyma.16G038300,Glyma.19G114500	Glyma.13G028400,Glyma.16G038300,Glyma.19G114500
GO:0009250	glucan biosynthetic process	biological_process	64/7379	229/34701	1.3142832456795	0.00974465919958412	0.189126964465313	64	Glyma.01G014000,Glyma.01G150700,Glyma.01G232500,Glyma.02G080900,Glyma.02G171200,Glyma.02G205800,Glyma.02G250800,Glyma.02G304500,Glyma.03G056100,Glyma.03G056200,Glyma.03G145900,Glyma.03G217500,Glyma.04G063800,Glyma.04G142700,Glyma.04G153700,Glyma.05G159966,Glyma.06G011700,Glyma.06G030400,Glyma.06G065000,Glyma.06G225400,Glyma.06G225500,Glyma.07G049900,Glyma.08G028400,Glyma.08G088400,Glyma.08G117500…	Glyma.01G014000,Glyma.01G150700,Glyma.01G232500,Glyma.02G080900,Glyma.02G171200,Glyma.02G205800,Glyma.02G250800,Glyma.02G304500,Glyma.03G056100,Glyma.03G056200,Glyma.03G145900,Glyma.03G217500,Glyma.04G063800,Glyma.04G142700,Glyma.04G153700,Glyma.05G159966,Glyma.06G011700,Glyma.06G030400,Glyma.06G065000,Glyma.06G225400,Glyma.06G225500,Glyma.07G049900,Glyma.08G028400,Glyma.08G088400,Glyma.08G117500…
GO:0033559	unsaturated fatty acid metabolic process	biological_process	21/7379	60/34701	1.64593440845643	0.00987905185512328	0.189210161134114	21	Glyma.01G011600,Glyma.01G086900,Glyma.01G120400,Glyma.02G099200,Glyma.02G203300,Glyma.02G227200,Glyma.06G295100,Glyma.07G151300,Glyma.08G212900,Glyma.08G256600,Glyma.09G111900,Glyma.12G113800,Glyma.13G047300,Glyma.13G070900,Glyma.13G112700,Glyma.14G095400,Glyma.14G194300,Glyma.18G062000,Glyma.18G202600,Glyma.18G280900,Glyma.19G044900	Glyma.01G011600,Glyma.01G086900,Glyma.01G120400,Glyma.02G099200,Glyma.02G203300,Glyma.02G227200,Glyma.06G295100,Glyma.07G151300,Glyma.08G212900,Glyma.08G256600,Glyma.09G111900,Glyma.12G113800,Glyma.13G047300,Glyma.13G070900,Glyma.13G112700,Glyma.14G095400,Glyma.14G194300,Glyma.18G062000,Glyma.18G202600,Glyma.18G280900,Glyma.19G044900
GO:0003950	NAD+ ADP-ribosyltransferase activity	molecular_function	7/7379	13/34701	2.53220678224066	0.00992528338261764	0.189210161134114	7	Glyma.01G015000,Glyma.01G015200,Glyma.04G183100,Glyma.08G123000,Glyma.11G184100,Glyma.17G089400,Glyma.19G162800	Glyma.01G015000,Glyma.01G015200,Glyma.04G183100,Glyma.08G123000,Glyma.11G184100,Glyma.17G089400,Glyma.19G162800
GO:0010005	cortical microtubule, transverse to long axis	cellular_component	7/7379	13/34701	2.53220678224066	0.00992528338261764	0.189210161134114	7	Glyma.02G085500,Glyma.05G239100,Glyma.06G192600,Glyma.07G170700,Glyma.08G046200,Glyma.08G313200,Glyma.18G101400	Glyma.02G085500,Glyma.05G239100,Glyma.06G192600,Glyma.07G170700,Glyma.08G046200,Glyma.08G313200,Glyma.18G101400
GO:0010069	zygote asymmetric cytokinesis in embryo sac	biological_process	7/7379	13/34701	2.53220678224066	0.00992528338261764	0.189210161134114	7	Glyma.01G125200,Glyma.03G049300,Glyma.07G156000,Glyma.10G270600,Glyma.18G206400,Glyma.19G063800,Glyma.20G120700	Glyma.01G125200,Glyma.03G049300,Glyma.07G156000,Glyma.10G270600,Glyma.18G206400,Glyma.19G063800,Glyma.20G120700
GO:0010447	response to acidic pH	biological_process	7/7379	13/34701	2.53220678224066	0.00992528338261764	0.189210161134114	7	Glyma.05G177700,Glyma.10G215200,Glyma.11G240600,Glyma.12G081700,Glyma.12G179000,Glyma.16G156400,Glyma.20G176500	Glyma.05G177700,Glyma.10G215200,Glyma.11G240600,Glyma.12G081700,Glyma.12G179000,Glyma.16G156400,Glyma.20G176500
GO:0015086	cadmium ion transmembrane transporter activity	molecular_function	7/7379	13/34701	2.53220678224066	0.00992528338261764	0.189210161134114	7	Glyma.07G023600,Glyma.08G201300,Glyma.08G218200,Glyma.13G369900,Glyma.15G003500,Glyma.15G019200,Glyma.17G060400	Glyma.07G023600,Glyma.08G201300,Glyma.08G218200,Glyma.13G369900,Glyma.15G003500,Glyma.15G019200,Glyma.17G060400
GO:0043495	protein membrane anchor	molecular_function	7/7379	13/34701	2.53220678224066	0.00992528338261764	0.189210161134114	7	Glyma.02G195300,Glyma.02G195400,Glyma.05G066100,Glyma.08G222600,Glyma.10G082400,Glyma.10G082500,Glyma.17G147900	Glyma.02G195300,Glyma.02G195400,Glyma.05G066100,Glyma.08G222600,Glyma.10G082400,Glyma.10G082500,Glyma.17G147900
GO:0006145	purine nucleobase catabolic process	biological_process	8/7379	16/34701	2.35133486922347	0.0102583272632499	0.194571454733005	8	Glyma.05G066500,Glyma.09G080100,Glyma.10G184900,Glyma.13G117500,Glyma.13G240500,Glyma.17G042400,Glyma.17G148400,Glyma.20G205500	Glyma.05G066500,Glyma.09G080100,Glyma.10G184900,Glyma.13G117500,Glyma.13G240500,Glyma.17G042400,Glyma.17G148400,Glyma.20G205500
GO:0016847	1-aminocyclopropane-1-carboxylate synthase activity	molecular_function	8/7379	16/34701	2.35133486922347	0.0102583272632499	0.194571454733005	8	Glyma.05G108900,Glyma.05G211700,Glyma.08G018000,Glyma.08G030100,Glyma.09G255000,Glyma.11G045600,Glyma.17G158100,Glyma.18G238100	Glyma.05G108900,Glyma.05G211700,Glyma.08G018000,Glyma.08G030100,Glyma.09G255000,Glyma.11G045600,Glyma.17G158100,Glyma.18G238100
GO:0008509	anion transmembrane transporter activity	molecular_function	163/7379	650/34701	1.17928487287208	0.0103692098435832	0.196179181700638	163	Glyma.01G009900,Glyma.01G024000,Glyma.01G042100,Glyma.01G044200,Glyma.01G083700,Glyma.01G084800,Glyma.01G218600,Glyma.02G003700,Glyma.02G019400,Glyma.02G040700,Glyma.02G106100,Glyma.02G145100,Glyma.02G147900,Glyma.02G181800,Glyma.02G211700,Glyma.02G251900,Glyma.03G008200,Glyma.03G014000,Glyma.03G018102,Glyma.03G083600,Glyma.03G133200,Glyma.04G027300,Glyma.04G052300,Glyma.04G069500,Glyma.04G073000…	Glyma.01G009900,Glyma.01G024000,Glyma.01G042100,Glyma.01G044200,Glyma.01G083700,Glyma.01G084800,Glyma.01G218600,Glyma.02G003700,Glyma.02G019400,Glyma.02G040700,Glyma.02G106100,Glyma.02G145100,Glyma.02G147900,Glyma.02G181800,Glyma.02G211700,Glyma.02G251900,Glyma.03G008200,Glyma.03G014000,Glyma.03G018102,Glyma.03G083600,Glyma.03G133200,Glyma.04G027300,Glyma.04G052300,Glyma.04G069500,Glyma.04G073000…
GO:0002833	positive regulation of response to biotic stimulus	biological_process	56/7379	197/34701	1.33679951955852	0.0104227406230645	0.196696494522205	56	Glyma.01G086900,Glyma.02G099200,Glyma.03G128600,Glyma.03G174300,Glyma.04G101500,Glyma.04G209700,Glyma.04G223300,Glyma.05G044400,Glyma.05G178200,Glyma.06G142000,Glyma.07G048000,Glyma.07G093900,Glyma.07G102400,Glyma.07G197900,Glyma.07G226567,Glyma.07G226633,Glyma.08G135200,Glyma.08G187500,Glyma.08G198900,Glyma.08G256600,Glyma.09G176900,Glyma.09G197100,Glyma.09G248600,Glyma.09G274000,Glyma.10G046000…	Glyma.01G086900,Glyma.02G099200,Glyma.03G128600,Glyma.03G174300,Glyma.04G101500,Glyma.04G209700,Glyma.04G223300,Glyma.05G044400,Glyma.05G178200,Glyma.06G142000,Glyma.07G048000,Glyma.07G093900,Glyma.07G102400,Glyma.07G197900,Glyma.07G226567,Glyma.07G226633,Glyma.08G135200,Glyma.08G187500,Glyma.08G198900,Glyma.08G256600,Glyma.09G176900,Glyma.09G197100,Glyma.09G248600,Glyma.09G274000,Glyma.10G046000…
GO:0030054	cell junction	cellular_component	352/7379	1484/34701	1.11545805116801	0.0105449154669722	0.198086187826406	352	Glyma.01G010100,Glyma.01G080600,Glyma.01G081300,Glyma.01G086000,Glyma.01G125800,Glyma.01G159400,Glyma.01G163100,Glyma.01G171000,Glyma.01G186800,Glyma.01G201400,Glyma.01G215400,Glyma.01G215500,Glyma.01G238800,Glyma.02G017400,Glyma.02G021400,Glyma.02G037100,Glyma.02G067300,Glyma.02G071900,Glyma.02G073600,Glyma.02G073700,Glyma.02G085700,Glyma.02G096600,Glyma.02G122500,Glyma.02G124100,Glyma.02G146500…	Glyma.01G010100,Glyma.01G080600,Glyma.01G081300,Glyma.01G086000,Glyma.01G125800,Glyma.01G159400,Glyma.01G163100,Glyma.01G171000,Glyma.01G186800,Glyma.01G201400,Glyma.01G215400,Glyma.01G215500,Glyma.01G238800,Glyma.02G017400,Glyma.02G021400,Glyma.02G037100,Glyma.02G067300,Glyma.02G071900,Glyma.02G073600,Glyma.02G073700,Glyma.02G085700,Glyma.02G096600,Glyma.02G122500,Glyma.02G124100,Glyma.02G146500…
GO:0009755	hormone-mediated signaling pathway	biological_process	460/7379	1968/34701	1.09920126000284	0.0105491246346109	0.198086187826406	460	Glyma.01G002100,Glyma.01G015000,Glyma.01G015200,Glyma.01G018400,Glyma.01G025400,Glyma.01G063800,Glyma.01G086900,Glyma.01G098000,Glyma.01G114000,Glyma.01G119400,Glyma.01G163300,Glyma.01G164800,Glyma.01G175500,Glyma.01G184300,Glyma.01G206600,Glyma.01G225000,Glyma.01G231000,Glyma.01G232000,Glyma.02G005100,Glyma.02G006200,Glyma.02G007300,Glyma.02G016100,Glyma.02G039300,Glyma.02G069400,Glyma.02G076100…	Glyma.01G002100,Glyma.01G015000,Glyma.01G015200,Glyma.01G018400,Glyma.01G025400,Glyma.01G063800,Glyma.01G086900,Glyma.01G098000,Glyma.01G114000,Glyma.01G119400,Glyma.01G163300,Glyma.01G164800,Glyma.01G175500,Glyma.01G184300,Glyma.01G206600,Glyma.01G225000,Glyma.01G231000,Glyma.01G232000,Glyma.02G005100,Glyma.02G006200,Glyma.02G007300,Glyma.02G016100,Glyma.02G039300,Glyma.02G069400,Glyma.02G076100…
GO:0031406	carboxylic acid binding	molecular_function	43/7379	145/34701	1.39458481898771	0.0107750680010308	0.201322228248115	43	Glyma.01G212800,Glyma.01G214200,Glyma.02G261900,Glyma.02G268200,Glyma.02G268400,Glyma.03G154600,Glyma.04G073800,Glyma.04G170500,Glyma.04G245900,Glyma.05G107600,Glyma.05G131400,Glyma.06G117200,Glyma.06G120500,Glyma.07G155500,Glyma.07G264200,Glyma.08G029200,Glyma.08G086000,Glyma.09G008400,Glyma.09G020800,Glyma.10G022900,Glyma.10G158000,Glyma.10G259100,Glyma.11G027700,Glyma.11G029000,Glyma.11G046200…	Glyma.01G212800,Glyma.01G214200,Glyma.02G261900,Glyma.02G268200,Glyma.02G268400,Glyma.03G154600,Glyma.04G073800,Glyma.04G170500,Glyma.04G245900,Glyma.05G107600,Glyma.05G131400,Glyma.06G117200,Glyma.06G120500,Glyma.07G155500,Glyma.07G264200,Glyma.08G029200,Glyma.08G086000,Glyma.09G008400,Glyma.09G020800,Glyma.10G022900,Glyma.10G158000,Glyma.10G259100,Glyma.11G027700,Glyma.11G029000,Glyma.11G046200…
GO:0043177	organic acid binding	molecular_function	43/7379	145/34701	1.39458481898771	0.0107750680010308	0.201322228248115	43	Glyma.01G212800,Glyma.01G214200,Glyma.02G261900,Glyma.02G268200,Glyma.02G268400,Glyma.03G154600,Glyma.04G073800,Glyma.04G170500,Glyma.04G245900,Glyma.05G107600,Glyma.05G131400,Glyma.06G117200,Glyma.06G120500,Glyma.07G155500,Glyma.07G264200,Glyma.08G029200,Glyma.08G086000,Glyma.09G008400,Glyma.09G020800,Glyma.10G022900,Glyma.10G158000,Glyma.10G259100,Glyma.11G027700,Glyma.11G029000,Glyma.11G046200…	Glyma.01G212800,Glyma.01G214200,Glyma.02G261900,Glyma.02G268200,Glyma.02G268400,Glyma.03G154600,Glyma.04G073800,Glyma.04G170500,Glyma.04G245900,Glyma.05G107600,Glyma.05G131400,Glyma.06G117200,Glyma.06G120500,Glyma.07G155500,Glyma.07G264200,Glyma.08G029200,Glyma.08G086000,Glyma.09G008400,Glyma.09G020800,Glyma.10G022900,Glyma.10G158000,Glyma.10G259100,Glyma.11G027700,Glyma.11G029000,Glyma.11G046200…
GO:0006082	organic acid metabolic process	biological_process	470/7379	2014/34701	1.0974452716336	0.0108981495717171	0.20311662886642	470	Glyma.01G005100,Glyma.01G011600,Glyma.01G019700,Glyma.01G036000,Glyma.01G042100,Glyma.01G054500,Glyma.01G057100,Glyma.01G081600,Glyma.01G086900,Glyma.01G099800,Glyma.01G120400,Glyma.01G131100,Glyma.01G140200,Glyma.01G146300,Glyma.01G194700,Glyma.01G195900,Glyma.01G198600,Glyma.01G210400,Glyma.02G001500,Glyma.02G003700,Glyma.02G005500,Glyma.02G010100,Glyma.02G014200,Glyma.02G029900,Glyma.02G032800…	Glyma.01G005100,Glyma.01G011600,Glyma.01G019700,Glyma.01G036000,Glyma.01G042100,Glyma.01G054500,Glyma.01G057100,Glyma.01G081600,Glyma.01G086900,Glyma.01G099800,Glyma.01G120400,Glyma.01G131100,Glyma.01G140200,Glyma.01G146300,Glyma.01G194700,Glyma.01G195900,Glyma.01G198600,Glyma.01G210400,Glyma.02G001500,Glyma.02G003700,Glyma.02G005500,Glyma.02G010100,Glyma.02G014200,Glyma.02G029900,Glyma.02G032800…
GO:1900426	positive regulation of defense response to bacterium	biological_process	23/7379	68/34701	1.59060888212176	0.0112259331536108	0.208707880982106	23	Glyma.03G174300,Glyma.04G101500,Glyma.04G209700,Glyma.07G048000,Glyma.07G093900,Glyma.07G102400,Glyma.07G226567,Glyma.07G226633,Glyma.08G198900,Glyma.09G176900,Glyma.10G046000,Glyma.11G144600,Glyma.11G216900,Glyma.13G069000,Glyma.13G069800,Glyma.13G134100,Glyma.13G216100,Glyma.13G289900,Glyma.14G174200,Glyma.15G084800,Glyma.17G102900,Glyma.18G263300,Glyma.19G013200	Glyma.03G174300,Glyma.04G101500,Glyma.04G209700,Glyma.07G048000,Glyma.07G093900,Glyma.07G102400,Glyma.07G226567,Glyma.07G226633,Glyma.08G198900,Glyma.09G176900,Glyma.10G046000,Glyma.11G144600,Glyma.11G216900,Glyma.13G069000,Glyma.13G069800,Glyma.13G134100,Glyma.13G216100,Glyma.13G289900,Glyma.14G174200,Glyma.15G084800,Glyma.17G102900,Glyma.18G263300,Glyma.19G013200
GO:0043902	positive regulation of multi-organism process	biological_process	58/7379	206/34701	1.32405264480545	0.0113959941810466	0.211346450108249	58	Glyma.01G086900,Glyma.02G099200,Glyma.03G128600,Glyma.03G174300,Glyma.04G101500,Glyma.04G209700,Glyma.04G223300,Glyma.05G044400,Glyma.05G178200,Glyma.06G142000,Glyma.07G048000,Glyma.07G093900,Glyma.07G102400,Glyma.07G197900,Glyma.07G226567,Glyma.07G226633,Glyma.08G135200,Glyma.08G187500,Glyma.08G198900,Glyma.08G256600,Glyma.09G176900,Glyma.09G197100,Glyma.09G248600,Glyma.09G274000,Glyma.10G022900…	Glyma.01G086900,Glyma.02G099200,Glyma.03G128600,Glyma.03G174300,Glyma.04G101500,Glyma.04G209700,Glyma.04G223300,Glyma.05G044400,Glyma.05G178200,Glyma.06G142000,Glyma.07G048000,Glyma.07G093900,Glyma.07G102400,Glyma.07G197900,Glyma.07G226567,Glyma.07G226633,Glyma.08G135200,Glyma.08G187500,Glyma.08G198900,Glyma.08G256600,Glyma.09G176900,Glyma.09G197100,Glyma.09G248600,Glyma.09G274000,Glyma.10G022900…
GO:0045229	external encapsulating structure organization	biological_process	290/7379	1211/34701	1.12615542869497	0.0118679131630084	0.219143445357285	290	Glyma.01G014000,Glyma.01G036000,Glyma.01G050100,Glyma.01G057100,Glyma.01G077000,Glyma.01G081300,Glyma.01G137700,Glyma.01G163100,Glyma.01G178700,Glyma.01G189200,Glyma.01G215400,Glyma.01G232500,Glyma.02G006600,Glyma.02G029900,Glyma.02G059400,Glyma.02G068900,Glyma.02G080900,Glyma.02G085500,Glyma.02G099900,Glyma.02G109100,Glyma.02G171200,Glyma.02G205800,Glyma.02G214300,Glyma.02G214900,Glyma.02G256800…	Glyma.01G014000,Glyma.01G036000,Glyma.01G050100,Glyma.01G057100,Glyma.01G077000,Glyma.01G081300,Glyma.01G137700,Glyma.01G163100,Glyma.01G178700,Glyma.01G189200,Glyma.01G215400,Glyma.01G232500,Glyma.02G006600,Glyma.02G029900,Glyma.02G059400,Glyma.02G068900,Glyma.02G080900,Glyma.02G085500,Glyma.02G099900,Glyma.02G109100,Glyma.02G171200,Glyma.02G205800,Glyma.02G214300,Glyma.02G214900,Glyma.02G256800…
GO:0006595	polyamine metabolic process	biological_process	18/7379	50/34701	1.6929611058409	0.0118747679750253	0.219143445357285	18	Glyma.02G033900,Glyma.02G240000,Glyma.04G007700,Glyma.04G020200,Glyma.06G126700,Glyma.08G255800,Glyma.09G227500,Glyma.10G248800,Glyma.11G209027,Glyma.13G232400,Glyma.15G276500,Glyma.17G020300,Glyma.17G083400,Glyma.17G091100,Glyma.17G225500,Glyma.18G045100,Glyma.18G278800,Glyma.20G145000	Glyma.02G033900,Glyma.02G240000,Glyma.04G007700,Glyma.04G020200,Glyma.06G126700,Glyma.08G255800,Glyma.09G227500,Glyma.10G248800,Glyma.11G209027,Glyma.13G232400,Glyma.15G276500,Glyma.17G020300,Glyma.17G083400,Glyma.17G091100,Glyma.17G225500,Glyma.18G045100,Glyma.18G278800,Glyma.20G145000
GO:0046351	disaccharide biosynthetic process	biological_process	21/7379	61/34701	1.61895187717026	0.0121081634905571	0.222902980337192	21	Glyma.01G203400,Glyma.02G284300,Glyma.04G103600,Glyma.04G237900,Glyma.05G179800,Glyma.06G104800,Glyma.06G184200,Glyma.06G323700,Glyma.08G137500,Glyma.08G169451,Glyma.08G307100,Glyma.08G308600,Glyma.10G270800,Glyma.11G039400,Glyma.12G005200,Glyma.12G234200,Glyma.15G210100,Glyma.17G150100,Glyma.18G110700,Glyma.20G070500,Glyma.20G120300	Glyma.01G203400,Glyma.02G284300,Glyma.04G103600,Glyma.04G237900,Glyma.05G179800,Glyma.06G104800,Glyma.06G184200,Glyma.06G323700,Glyma.08G137500,Glyma.08G169451,Glyma.08G307100,Glyma.08G308600,Glyma.10G270800,Glyma.11G039400,Glyma.12G005200,Glyma.12G234200,Glyma.15G210100,Glyma.17G150100,Glyma.18G110700,Glyma.20G070500,Glyma.20G120300
GO:0009931	calcium-dependent protein serine/threonine kinase activity	molecular_function	25/7379	76/34701	1.54693083501544	0.0123444405507755	0.22614412921189	25	Glyma.01G184300,Glyma.02G134600,Glyma.02G291300,Glyma.02G311800,Glyma.03G138000,Glyma.05G030800,Glyma.05G090900,Glyma.07G232400,Glyma.08G005600,Glyma.08G316500,Glyma.10G084000,Glyma.10G120300,Glyma.10G166600,Glyma.10G186000,Glyma.11G077300,Glyma.14G023500,Glyma.15G222300,Glyma.16G020600,Glyma.17G013800,Glyma.18G096500,Glyma.19G140800,Glyma.19G201400,Glyma.20G070700,Glyma.20G175100,Glyma.20G222600	Glyma.01G184300,Glyma.02G134600,Glyma.02G291300,Glyma.02G311800,Glyma.03G138000,Glyma.05G030800,Glyma.05G090900,Glyma.07G232400,Glyma.08G005600,Glyma.08G316500,Glyma.10G084000,Glyma.10G120300,Glyma.10G166600,Glyma.10G186000,Glyma.11G077300,Glyma.14G023500,Glyma.15G222300,Glyma.16G020600,Glyma.17G013800,Glyma.18G096500,Glyma.19G140800,Glyma.19G201400,Glyma.20G070700,Glyma.20G175100,Glyma.20G222600
GO:0010857	calcium-dependent protein kinase activity	molecular_function	25/7379	76/34701	1.54693083501544	0.0123444405507755	0.22614412921189	25	Glyma.01G184300,Glyma.02G134600,Glyma.02G291300,Glyma.02G311800,Glyma.03G138000,Glyma.05G030800,Glyma.05G090900,Glyma.07G232400,Glyma.08G005600,Glyma.08G316500,Glyma.10G084000,Glyma.10G120300,Glyma.10G166600,Glyma.10G186000,Glyma.11G077300,Glyma.14G023500,Glyma.15G222300,Glyma.16G020600,Glyma.17G013800,Glyma.18G096500,Glyma.19G140800,Glyma.19G201400,Glyma.20G070700,Glyma.20G175100,Glyma.20G222600	Glyma.01G184300,Glyma.02G134600,Glyma.02G291300,Glyma.02G311800,Glyma.03G138000,Glyma.05G030800,Glyma.05G090900,Glyma.07G232400,Glyma.08G005600,Glyma.08G316500,Glyma.10G084000,Glyma.10G120300,Glyma.10G166600,Glyma.10G186000,Glyma.11G077300,Glyma.14G023500,Glyma.15G222300,Glyma.16G020600,Glyma.17G013800,Glyma.18G096500,Glyma.19G140800,Glyma.19G201400,Glyma.20G070700,Glyma.20G175100,Glyma.20G222600
GO:0008272	sulfate transport	biological_process	11/7379	26/34701	1.98959104318909	0.012592066383282	0.229004868292569	11	Glyma.01G024000,Glyma.02G040700,Glyma.02G082800,Glyma.02G087000,Glyma.02G145100,Glyma.04G092100,Glyma.07G173700,Glyma.08G049000,Glyma.10G028900,Glyma.11G238400,Glyma.18G019000	Glyma.01G024000,Glyma.02G040700,Glyma.02G082800,Glyma.02G087000,Glyma.02G145100,Glyma.04G092100,Glyma.07G173700,Glyma.08G049000,Glyma.10G028900,Glyma.11G238400,Glyma.18G019000
GO:0009228	thiamine biosynthetic process	biological_process	11/7379	26/34701	1.98959104318909	0.012592066383282	0.229004868292569	11	Glyma.07G252600,Glyma.08G277000,Glyma.09G200500,Glyma.10G127400,Glyma.11G176200,Glyma.12G135000,Glyma.13G213500,Glyma.17G021800,Glyma.17G066500,Glyma.18G065700,Glyma.20G142000	Glyma.07G252600,Glyma.08G277000,Glyma.09G200500,Glyma.10G127400,Glyma.11G176200,Glyma.12G135000,Glyma.13G213500,Glyma.17G021800,Glyma.17G066500,Glyma.18G065700,Glyma.20G142000
GO:0042724	thiamine-containing compound biosynthetic process	biological_process	11/7379	26/34701	1.98959104318909	0.012592066383282	0.229004868292569	11	Glyma.07G252600,Glyma.08G277000,Glyma.09G200500,Glyma.10G127400,Glyma.11G176200,Glyma.12G135000,Glyma.13G213500,Glyma.17G021800,Glyma.17G066500,Glyma.18G065700,Glyma.20G142000	Glyma.07G252600,Glyma.08G277000,Glyma.09G200500,Glyma.10G127400,Glyma.11G176200,Glyma.12G135000,Glyma.13G213500,Glyma.17G021800,Glyma.17G066500,Glyma.18G065700,Glyma.20G142000
GO:0006631	fatty acid metabolic process	biological_process	133/7379	524/34701	1.19361655575085	0.0128895912774836	0.233849565423138	133	Glyma.01G011600,Glyma.01G086900,Glyma.01G120400,Glyma.02G001500,Glyma.02G081100,Glyma.02G099200,Glyma.02G106100,Glyma.02G138100,Glyma.02G159200,Glyma.02G203300,Glyma.02G214900,Glyma.02G227200,Glyma.02G275000,Glyma.03G009800,Glyma.03G154600,Glyma.03G237300,Glyma.03G260300,Glyma.04G034400,Glyma.04G035000,Glyma.04G057800,Glyma.04G149300,Glyma.04G151600,Glyma.04G194200,Glyma.05G012300,Glyma.05G064700…	Glyma.01G011600,Glyma.01G086900,Glyma.01G120400,Glyma.02G001500,Glyma.02G081100,Glyma.02G099200,Glyma.02G106100,Glyma.02G138100,Glyma.02G159200,Glyma.02G203300,Glyma.02G214900,Glyma.02G227200,Glyma.02G275000,Glyma.03G009800,Glyma.03G154600,Glyma.03G237300,Glyma.03G260300,Glyma.04G034400,Glyma.04G035000,Glyma.04G057800,Glyma.04G149300,Glyma.04G151600,Glyma.04G194200,Glyma.05G012300,Glyma.05G064700…
GO:0015925	galactosidase activity	molecular_function	23/7379	69/34701	1.56755657948231	0.0135223739277082	0.239913739148618	23	Glyma.01G170200,Glyma.02G051700,Glyma.03G137900,Glyma.04G028600,Glyma.04G190000,Glyma.06G157200,Glyma.06G157300,Glyma.07G010400,Glyma.08G002500,Glyma.08G193500,Glyma.09G160400,Glyma.10G174600,Glyma.11G073100,Glyma.11G147900,Glyma.12G054100,Glyma.13G104000,Glyma.13G327000,Glyma.13G350700,Glyma.14G070600,Glyma.15G169500,Glyma.16G083700,Glyma.16G209800,Glyma.17G254100	Glyma.01G170200,Glyma.02G051700,Glyma.03G137900,Glyma.04G028600,Glyma.04G190000,Glyma.06G157200,Glyma.06G157300,Glyma.07G010400,Glyma.08G002500,Glyma.08G193500,Glyma.09G160400,Glyma.10G174600,Glyma.11G073100,Glyma.11G147900,Glyma.12G054100,Glyma.13G104000,Glyma.13G327000,Glyma.13G350700,Glyma.14G070600,Glyma.15G169500,Glyma.16G083700,Glyma.16G209800,Glyma.17G254100
GO:0000256	allantoin catabolic process	biological_process	5/7379	8/34701	2.93916858652934	0.0136071432402225	0.239913739148618	5	Glyma.05G066500,Glyma.10G184900,Glyma.13G240500,Glyma.17G148400,Glyma.20G205500	Glyma.05G066500,Glyma.10G184900,Glyma.13G240500,Glyma.17G148400,Glyma.20G205500
GO:0003883	CTP synthase activity	molecular_function	5/7379	8/34701	2.93916858652934	0.0136071432402225	0.239913739148618	5	Glyma.02G014200,Glyma.08G232600,Glyma.08G264800,Glyma.15G217500,Glyma.16G096500	Glyma.02G014200,Glyma.08G232600,Glyma.08G264800,Glyma.15G217500,Glyma.16G096500
GO:0010135	ureide metabolic process	biological_process	5/7379	8/34701	2.93916858652934	0.0136071432402225	0.239913739148618	5	Glyma.05G066500,Glyma.10G184900,Glyma.13G240500,Glyma.17G148400,Glyma.20G205500	Glyma.05G066500,Glyma.10G184900,Glyma.13G240500,Glyma.17G148400,Glyma.20G205500
GO:0010136	ureide catabolic process	biological_process	5/7379	8/34701	2.93916858652934	0.0136071432402225	0.239913739148618	5	Glyma.05G066500,Glyma.10G184900,Glyma.13G240500,Glyma.17G148400,Glyma.20G205500	Glyma.05G066500,Glyma.10G184900,Glyma.13G240500,Glyma.17G148400,Glyma.20G205500
GO:0010589	leaf proximal/distal pattern formation	biological_process	5/7379	8/34701	2.93916858652934	0.0136071432402225	0.239913739148618	5	Glyma.04G095700,Glyma.05G126600,Glyma.08G081600,Glyma.09G167100,Glyma.16G217300	Glyma.04G095700,Glyma.05G126600,Glyma.08G081600,Glyma.09G167100,Glyma.16G217300
GO:0050667	homocysteine metabolic process	biological_process	5/7379	8/34701	2.93916858652934	0.0136071432402225	0.239913739148618	5	Glyma.02G087900,Glyma.03G129700,Glyma.13G028400,Glyma.16G038300,Glyma.19G114500	Glyma.02G087900,Glyma.03G129700,Glyma.13G028400,Glyma.16G038300,Glyma.19G114500
GO:0052894	norspermine:oxygen oxidoreductase activity	molecular_function	5/7379	8/34701	2.93916858652934	0.0136071432402225	0.239913739148618	5	Glyma.02G240000,Glyma.09G227500,Glyma.11G209027,Glyma.15G276500,Glyma.18G045100	Glyma.02G240000,Glyma.09G227500,Glyma.11G209027,Glyma.15G276500,Glyma.18G045100
GO:0052895	N1-acetylspermine:oxygen oxidoreductase (N1-acetylspermidine-forming) activity	molecular_function	5/7379	8/34701	2.93916858652934	0.0136071432402225	0.239913739148618	5	Glyma.02G240000,Glyma.09G227500,Glyma.11G209027,Glyma.15G276500,Glyma.18G045100	Glyma.02G240000,Glyma.09G227500,Glyma.11G209027,Glyma.15G276500,Glyma.18G045100
GO:0052901	spermine:oxygen oxidoreductase (spermidine-forming) activity	molecular_function	5/7379	8/34701	2.93916858652934	0.0136071432402225	0.239913739148618	5	Glyma.02G240000,Glyma.09G227500,Glyma.11G209027,Glyma.15G276500,Glyma.18G045100	Glyma.02G240000,Glyma.09G227500,Glyma.11G209027,Glyma.15G276500,Glyma.18G045100
GO:0090357	regulation of tryptophan metabolic process	biological_process	5/7379	8/34701	2.93916858652934	0.0136071432402225	0.239913739148618	5	Glyma.04G027800,Glyma.06G028000,Glyma.14G216200,Glyma.15G012300,Glyma.17G254700	Glyma.04G027800,Glyma.06G028000,Glyma.14G216200,Glyma.15G012300,Glyma.17G254700
GO:1902025	nitrate import	biological_process	5/7379	8/34701	2.93916858652934	0.0136071432402225	0.239913739148618	5	Glyma.04G088700,Glyma.06G090700,Glyma.08G118500,Glyma.12G002500,Glyma.13G226600	Glyma.04G088700,Glyma.06G090700,Glyma.08G118500,Glyma.12G002500,Glyma.13G226600
GO:0047262	polygalacturonate 4-alpha-galacturonosyltransferase activity	molecular_function	20/7379	58/34701	1.62161025463688	0.0138635134739317	0.243861474713585	20	Glyma.01G178700,Glyma.02G059400,Glyma.02G099900,Glyma.03G019700,Glyma.04G034600,Glyma.05G018500,Glyma.06G034600,Glyma.06G205900,Glyma.06G266900,Glyma.07G269900,Glyma.08G348000,Glyma.09G269900,Glyma.12G136100,Glyma.12G214700,Glyma.14G077600,Glyma.17G247900,Glyma.18G159500,Glyma.19G016100,Glyma.19G028100,Glyma.19G214200	Glyma.01G178700,Glyma.02G059400,Glyma.02G099900,Glyma.03G019700,Glyma.04G034600,Glyma.05G018500,Glyma.06G034600,Glyma.06G205900,Glyma.06G266900,Glyma.07G269900,Glyma.08G348000,Glyma.09G269900,Glyma.12G136100,Glyma.12G214700,Glyma.14G077600,Glyma.17G247900,Glyma.18G159500,Glyma.19G016100,Glyma.19G028100,Glyma.19G214200
GO:0009814	defense response, incompatible interaction	biological_process	83/7379	312/34701	1.25103073170223	0.013955754389773	0.244910446779404	83	Glyma.01G015000,Glyma.01G015200,Glyma.01G084600,Glyma.01G217700,Glyma.01G224800,Glyma.01G245100,Glyma.02G255400,Glyma.03G018900,Glyma.03G214100,Glyma.03G239900,Glyma.03G256700,Glyma.04G002600,Glyma.04G091800,Glyma.04G136000,Glyma.04G209700,Glyma.04G223300,Glyma.04G238300,Glyma.05G044400,Glyma.05G215900,Glyma.06G069400,Glyma.06G093600,Glyma.06G125600,Glyma.06G142000,Glyma.06G286800,Glyma.07G047900…	Glyma.01G015000,Glyma.01G015200,Glyma.01G084600,Glyma.01G217700,Glyma.01G224800,Glyma.01G245100,Glyma.02G255400,Glyma.03G018900,Glyma.03G214100,Glyma.03G239900,Glyma.03G256700,Glyma.04G002600,Glyma.04G091800,Glyma.04G136000,Glyma.04G209700,Glyma.04G223300,Glyma.04G238300,Glyma.05G044400,Glyma.05G215900,Glyma.06G069400,Glyma.06G093600,Glyma.06G125600,Glyma.06G142000,Glyma.06G286800,Glyma.07G047900…
GO:0005875	microtubule associated complex	cellular_component	56/7379	200/34701	1.31674752676514	0.0142322770523166	0.248658177364337	56	Glyma.01G233600,Glyma.02G070300,Glyma.02G135700,Glyma.02G214300,Glyma.02G296800,Glyma.03G237800,Glyma.04G026000,Glyma.04G173100,Glyma.05G028600,Glyma.05G031700,Glyma.05G049000,Glyma.05G149700,Glyma.06G025800,Glyma.06G042400,Glyma.06G191200,Glyma.06G266500,Glyma.07G084800,Glyma.08G205700,Glyma.08G325200,Glyma.08G333300,Glyma.09G043000,Glyma.09G044300,Glyma.09G136400,Glyma.10G003700,Glyma.10G016000…	Glyma.01G233600,Glyma.02G070300,Glyma.02G135700,Glyma.02G214300,Glyma.02G296800,Glyma.03G237800,Glyma.04G026000,Glyma.04G173100,Glyma.05G028600,Glyma.05G031700,Glyma.05G049000,Glyma.05G149700,Glyma.06G025800,Glyma.06G042400,Glyma.06G191200,Glyma.06G266500,Glyma.07G084800,Glyma.08G205700,Glyma.08G325200,Glyma.08G333300,Glyma.09G043000,Glyma.09G044300,Glyma.09G136400,Glyma.10G003700,Glyma.10G016000…
GO:0008374	O-acyltransferase activity	molecular_function	71/7379	262/34701	1.27438760087684	0.0142355234012335	0.248658177364337	71	Glyma.01G028600,Glyma.01G080600,Glyma.01G113200,Glyma.02G010600,Glyma.02G031900,Glyma.02G036700,Glyma.02G140100,Glyma.02G171200,Glyma.02G249300,Glyma.02G262100,Glyma.03G049800,Glyma.03G056100,Glyma.03G056200,Glyma.03G078600,Glyma.03G139700,Glyma.03G145900,Glyma.04G026500,Glyma.04G240700,Glyma.05G215300,Glyma.06G122700,Glyma.06G231300,Glyma.06G283800,Glyma.07G146800,Glyma.07G184600,Glyma.07G185900…	Glyma.01G028600,Glyma.01G080600,Glyma.01G113200,Glyma.02G010600,Glyma.02G031900,Glyma.02G036700,Glyma.02G140100,Glyma.02G171200,Glyma.02G249300,Glyma.02G262100,Glyma.03G049800,Glyma.03G056100,Glyma.03G056200,Glyma.03G078600,Glyma.03G139700,Glyma.03G145900,Glyma.04G026500,Glyma.04G240700,Glyma.05G215300,Glyma.06G122700,Glyma.06G231300,Glyma.06G283800,Glyma.07G146800,Glyma.07G184600,Glyma.07G185900…
GO:0016757	transferase activity, transferring glycosyl groups	molecular_function	276/7379	1154/34701	1.12472863761816	0.014655000212747	0.25444205496481	276	Glyma.01G014000,Glyma.01G015000,Glyma.01G015200,Glyma.01G023300,Glyma.01G036000,Glyma.01G038500,Glyma.01G085700,Glyma.01G108000,Glyma.01G177900,Glyma.01G178700,Glyma.01G189200,Glyma.01G210800,Glyma.01G232500,Glyma.02G025000,Glyma.02G026500,Glyma.02G029900,Glyma.02G059400,Glyma.02G068900,Glyma.02G080900,Glyma.02G081000,Glyma.02G099900,Glyma.02G104900,Glyma.02G205800,Glyma.02G209100,Glyma.02G273400…	Glyma.01G014000,Glyma.01G015000,Glyma.01G015200,Glyma.01G023300,Glyma.01G036000,Glyma.01G038500,Glyma.01G085700,Glyma.01G108000,Glyma.01G177900,Glyma.01G178700,Glyma.01G189200,Glyma.01G210800,Glyma.01G232500,Glyma.02G025000,Glyma.02G026500,Glyma.02G029900,Glyma.02G059400,Glyma.02G068900,Glyma.02G080900,Glyma.02G081000,Glyma.02G099900,Glyma.02G104900,Glyma.02G205800,Glyma.02G209100,Glyma.02G273400…
GO:0016762	xyloglucan:xyloglucosyl transferase activity	molecular_function	25/7379	77/34701	1.52684082417109	0.0146682745040291	0.25444205496481	25	Glyma.02G068900,Glyma.03G184500,Glyma.08G350000,Glyma.09G062600,Glyma.10G251700,Glyma.11G193600,Glyma.11G253900,Glyma.12G101800,Glyma.13G094900,Glyma.13G095000,Glyma.13G095100,Glyma.13G095200,Glyma.13G095300,Glyma.13G103100,Glyma.15G169100,Glyma.16G150300,Glyma.17G065000,Glyma.17G065100,Glyma.17G065200,Glyma.17G065300,Glyma.18G003200,Glyma.19G184900,Glyma.20G012300,Glyma.20G141800,Glyma.U031113	Glyma.02G068900,Glyma.03G184500,Glyma.08G350000,Glyma.09G062600,Glyma.10G251700,Glyma.11G193600,Glyma.11G253900,Glyma.12G101800,Glyma.13G094900,Glyma.13G095000,Glyma.13G095100,Glyma.13G095200,Glyma.13G095300,Glyma.13G103100,Glyma.15G169100,Glyma.16G150300,Glyma.17G065000,Glyma.17G065100,Glyma.17G065200,Glyma.17G065300,Glyma.18G003200,Glyma.19G184900,Glyma.20G012300,Glyma.20G141800,Glyma.U031113
GO:0055088	lipid homeostasis	biological_process	25/7379	77/34701	1.52684082417109	0.0146682745040291	0.25444205496481	25	Glyma.01G081600,Glyma.01G175500,Glyma.02G051600,Glyma.02G256800,Glyma.03G122500,Glyma.03G133200,Glyma.04G026500,Glyma.05G010200,Glyma.06G017700,Glyma.06G215200,Glyma.06G295100,Glyma.07G212700,Glyma.08G193900,Glyma.08G335200,Glyma.09G029400,Glyma.09G155700,Glyma.11G026200,Glyma.12G113800,Glyma.14G082900,Glyma.15G135200,Glyma.17G118100,Glyma.17G242200,Glyma.17G255400,Glyma.18G028300,Glyma.18G068800	Glyma.01G081600,Glyma.01G175500,Glyma.02G051600,Glyma.02G256800,Glyma.03G122500,Glyma.03G133200,Glyma.04G026500,Glyma.05G010200,Glyma.06G017700,Glyma.06G215200,Glyma.06G295100,Glyma.07G212700,Glyma.08G193900,Glyma.08G335200,Glyma.09G029400,Glyma.09G155700,Glyma.11G026200,Glyma.12G113800,Glyma.14G082900,Glyma.15G135200,Glyma.17G118100,Glyma.17G242200,Glyma.17G255400,Glyma.18G028300,Glyma.18G068800
GO:0009986	cell surface	cellular_component	21/7379	62/34701	1.59283975011913	0.0147201812071616	0.254531626745598	21	Glyma.04G160100,Glyma.04G203800,Glyma.05G247900,Glyma.06G161400,Glyma.07G217900,Glyma.08G070700,Glyma.08G070800,Glyma.08G070967,Glyma.08G071100,Glyma.09G117900,Glyma.09G160000,Glyma.09G227400,Glyma.13G191200,Glyma.13G220100,Glyma.15G030000,Glyma.15G043600,Glyma.16G209400,Glyma.17G080600,Glyma.18G271900,Glyma.18G272000,Glyma.19G033500	Glyma.04G160100,Glyma.04G203800,Glyma.05G247900,Glyma.06G161400,Glyma.07G217900,Glyma.08G070700,Glyma.08G070800,Glyma.08G070967,Glyma.08G071100,Glyma.09G117900,Glyma.09G160000,Glyma.09G227400,Glyma.13G191200,Glyma.13G220100,Glyma.15G030000,Glyma.15G043600,Glyma.16G209400,Glyma.17G080600,Glyma.18G271900,Glyma.18G272000,Glyma.19G033500
GO:0006364	rRNA processing	biological_process	97/7379	372/34701	1.22623377588536	0.0148375583461099	0.254531626745598	97	Glyma.01G053700,Glyma.01G086000,Glyma.01G119400,Glyma.02G003100,Glyma.02G114000,Glyma.02G151500,Glyma.02G168900,Glyma.02G182800,Glyma.02G223400,Glyma.02G251700,Glyma.02G301000,Glyma.03G097100,Glyma.03G132000,Glyma.03G186500,Glyma.03G190900,Glyma.03G230000,Glyma.03G234900,Glyma.04G054300,Glyma.04G139900,Glyma.05G016600,Glyma.05G016800,Glyma.05G027800,Glyma.05G038000,Glyma.05G038800,Glyma.05G087100…	Glyma.01G053700,Glyma.01G086000,Glyma.01G119400,Glyma.02G003100,Glyma.02G114000,Glyma.02G151500,Glyma.02G168900,Glyma.02G182800,Glyma.02G223400,Glyma.02G251700,Glyma.02G301000,Glyma.03G097100,Glyma.03G132000,Glyma.03G186500,Glyma.03G190900,Glyma.03G230000,Glyma.03G234900,Glyma.04G054300,Glyma.04G139900,Glyma.05G016600,Glyma.05G016800,Glyma.05G027800,Glyma.05G038000,Glyma.05G038800,Glyma.05G087100…
GO:0017136	NAD-dependent histone deacetylase activity	molecular_function	9/7379	20/34701	2.11620138230112	0.0149106531444632	0.254531626745598	9	Glyma.01G245100,Glyma.04G187000,Glyma.05G040600,Glyma.05G192600,Glyma.06G178700,Glyma.06G178800,Glyma.12G188200,Glyma.17G078000,Glyma.17G120900	Glyma.01G245100,Glyma.04G187000,Glyma.05G040600,Glyma.05G192600,Glyma.06G178700,Glyma.06G178800,Glyma.12G188200,Glyma.17G078000,Glyma.17G120900
GO:0031078	histone deacetylase activity (H3-K14 specific)	molecular_function	9/7379	20/34701	2.11620138230112	0.0149106531444632	0.254531626745598	9	Glyma.01G245100,Glyma.04G187000,Glyma.05G040600,Glyma.05G192600,Glyma.06G178700,Glyma.06G178800,Glyma.12G188200,Glyma.17G078000,Glyma.17G120900	Glyma.01G245100,Glyma.04G187000,Glyma.05G040600,Glyma.05G192600,Glyma.06G178700,Glyma.06G178800,Glyma.12G188200,Glyma.17G078000,Glyma.17G120900
GO:0032041	NAD-dependent histone deacetylase activity (H3-K14 specific)	molecular_function	9/7379	20/34701	2.11620138230112	0.0149106531444632	0.254531626745598	9	Glyma.01G245100,Glyma.04G187000,Glyma.05G040600,Glyma.05G192600,Glyma.06G178700,Glyma.06G178800,Glyma.12G188200,Glyma.17G078000,Glyma.17G120900	Glyma.01G245100,Glyma.04G187000,Glyma.05G040600,Glyma.05G192600,Glyma.06G178700,Glyma.06G178800,Glyma.12G188200,Glyma.17G078000,Glyma.17G120900
GO:0034979	NAD-dependent protein deacetylase activity	molecular_function	9/7379	20/34701	2.11620138230112	0.0149106531444632	0.254531626745598	9	Glyma.01G245100,Glyma.04G187000,Glyma.05G040600,Glyma.05G192600,Glyma.06G178700,Glyma.06G178800,Glyma.12G188200,Glyma.17G078000,Glyma.17G120900	Glyma.01G245100,Glyma.04G187000,Glyma.05G040600,Glyma.05G192600,Glyma.06G178700,Glyma.06G178800,Glyma.12G188200,Glyma.17G078000,Glyma.17G120900
GO:0042793	plastid transcription	biological_process	9/7379	20/34701	2.11620138230112	0.0149106531444632	0.254531626745598	9	Glyma.01G062100,Glyma.01G109700,Glyma.02G120300,Glyma.02G223000,Glyma.03G074800,Glyma.05G032300,Glyma.05G105933,Glyma.13G221300,Glyma.15G156500	Glyma.01G062100,Glyma.01G109700,Glyma.02G120300,Glyma.02G223000,Glyma.03G074800,Glyma.05G032300,Glyma.05G105933,Glyma.13G221300,Glyma.15G156500
GO:0009688	abscisic acid biosynthetic process	biological_process	12/7379	30/34701	1.88106789537878	0.0153909454030796	0.259778406567485	12	Glyma.02G272200,Glyma.05G140900,Glyma.08G096200,Glyma.08G176300,Glyma.09G000600,Glyma.11G151400,Glyma.11G236600,Glyma.14G045100,Glyma.14G190300,Glyma.15G250100,Glyma.17G174500,Glyma.18G020400	Glyma.02G272200,Glyma.05G140900,Glyma.08G096200,Glyma.08G176300,Glyma.09G000600,Glyma.11G151400,Glyma.11G236600,Glyma.14G045100,Glyma.14G190300,Glyma.15G250100,Glyma.17G174500,Glyma.18G020400
GO:0010492	maintenance of shoot apical meristem identity	biological_process	12/7379	30/34701	1.88106789537878	0.0153909454030796	0.259778406567485	12	Glyma.01G053100,Glyma.01G195900,Glyma.02G111600,Glyma.04G047900,Glyma.05G108600,Glyma.10G037600,Glyma.11G045800,Glyma.12G205500,Glyma.13G295300,Glyma.17G158300,Glyma.17G232290,Glyma.19G165300	Glyma.01G053100,Glyma.01G195900,Glyma.02G111600,Glyma.04G047900,Glyma.05G108600,Glyma.10G037600,Glyma.11G045800,Glyma.12G205500,Glyma.13G295300,Glyma.17G158300,Glyma.17G232290,Glyma.19G165300
GO:0016597	amino acid binding	molecular_function	12/7379	30/34701	1.88106789537878	0.0153909454030796	0.259778406567485	12	Glyma.01G212800,Glyma.04G073800,Glyma.05G107600,Glyma.05G131400,Glyma.06G120500,Glyma.08G086000,Glyma.11G029000,Glyma.11G046200,Glyma.11G178503,Glyma.14G158900,Glyma.17G136300,Glyma.19G095400	Glyma.01G212800,Glyma.04G073800,Glyma.05G107600,Glyma.05G131400,Glyma.06G120500,Glyma.08G086000,Glyma.11G029000,Glyma.11G046200,Glyma.11G178503,Glyma.14G158900,Glyma.17G136300,Glyma.19G095400
GO:0043289	apocarotenoid biosynthetic process	biological_process	12/7379	30/34701	1.88106789537878	0.0153909454030796	0.259778406567485	12	Glyma.02G272200,Glyma.05G140900,Glyma.08G096200,Glyma.08G176300,Glyma.09G000600,Glyma.11G151400,Glyma.11G236600,Glyma.14G045100,Glyma.14G190300,Glyma.15G250100,Glyma.17G174500,Glyma.18G020400	Glyma.02G272200,Glyma.05G140900,Glyma.08G096200,Glyma.08G176300,Glyma.09G000600,Glyma.11G151400,Glyma.11G236600,Glyma.14G045100,Glyma.14G190300,Glyma.15G250100,Glyma.17G174500,Glyma.18G020400
GO:1902645	tertiary alcohol biosynthetic process	biological_process	12/7379	30/34701	1.88106789537878	0.0153909454030796	0.259778406567485	12	Glyma.02G272200,Glyma.05G140900,Glyma.08G096200,Glyma.08G176300,Glyma.09G000600,Glyma.11G151400,Glyma.11G236600,Glyma.14G045100,Glyma.14G190300,Glyma.15G250100,Glyma.17G174500,Glyma.18G020400	Glyma.02G272200,Glyma.05G140900,Glyma.08G096200,Glyma.08G176300,Glyma.09G000600,Glyma.11G151400,Glyma.11G236600,Glyma.14G045100,Glyma.14G190300,Glyma.15G250100,Glyma.17G174500,Glyma.18G020400
GO:0015020	glucuronosyltransferase activity	molecular_function	22/7379	66/34701	1.56755657948231	0.0154899686725606	0.259899577106179	22	Glyma.01G189200,Glyma.03G178300,Glyma.04G038500,Glyma.04G148100,Glyma.04G202200,Glyma.04G214400,Glyma.05G190200,Glyma.05G199900,Glyma.06G151900,Glyma.06G240700,Glyma.07G020500,Glyma.09G241300,Glyma.10G154600,Glyma.10G264600,Glyma.12G178100,Glyma.13G137600,Glyma.14G082500,Glyma.16G035500,Glyma.17G242500,Glyma.18G254900,Glyma.19G117600,Glyma.19G179100	Glyma.01G189200,Glyma.03G178300,Glyma.04G038500,Glyma.04G148100,Glyma.04G202200,Glyma.04G214400,Glyma.05G190200,Glyma.05G199900,Glyma.06G151900,Glyma.06G240700,Glyma.07G020500,Glyma.09G241300,Glyma.10G154600,Glyma.10G264600,Glyma.12G178100,Glyma.13G137600,Glyma.14G082500,Glyma.16G035500,Glyma.17G242500,Glyma.18G254900,Glyma.19G117600,Glyma.19G179100
GO:0004623	phospholipase A2 activity	molecular_function	6/7379	11/34701	2.56509258460742	0.0157718565539727	0.259899577106179	6	Glyma.01G002400,Glyma.01G004000,Glyma.04G026500,Glyma.07G127900,Glyma.08G028800,Glyma.17G255400	Glyma.01G002400,Glyma.01G004000,Glyma.04G026500,Glyma.07G127900,Glyma.08G028800,Glyma.17G255400
GO:0008172	S-methyltransferase activity	molecular_function	6/7379	11/34701	2.56509258460742	0.0157718565539727	0.259899577106179	6	Glyma.13G028400,Glyma.16G038300,Glyma.17G184900,Glyma.19G114500,Glyma.20G055900,Glyma.20G148900	Glyma.13G028400,Glyma.16G038300,Glyma.17G184900,Glyma.19G114500,Glyma.20G055900,Glyma.20G148900
GO:0034388	Pwp2p-containing subcomplex of 90S preribosome	cellular_component	6/7379	11/34701	2.56509258460742	0.0157718565539727	0.259899577106179	6	Glyma.03G186500,Glyma.05G038000,Glyma.08G359600,Glyma.09G084600,Glyma.15G193000,Glyma.19G186600	Glyma.03G186500,Glyma.05G038000,Glyma.08G359600,Glyma.09G084600,Glyma.15G193000,Glyma.19G186600
GO:0045156	electron transporter, transferring electrons within the cyclic electron transport pathway of photosynthesis activity	molecular_function	6/7379	11/34701	2.56509258460742	0.0157718565539727	0.259899577106179	6	Glyma.01G153500,Glyma.04G095000,Glyma.05G074900,Glyma.06G217900,Glyma.13G028200,Glyma.15G114600	Glyma.01G153500,Glyma.04G095000,Glyma.05G074900,Glyma.06G217900,Glyma.13G028200,Glyma.15G114600
GO:0072530	purine-containing compound transmembrane transport	biological_process	6/7379	11/34701	2.56509258460742	0.0157718565539727	0.259899577106179	6	Glyma.04G052300,Glyma.06G052900,Glyma.07G128500,Glyma.11G189000,Glyma.12G085600,Glyma.13G318900	Glyma.04G052300,Glyma.06G052900,Glyma.07G128500,Glyma.11G189000,Glyma.12G085600,Glyma.13G318900
GO:0080027	response to herbivore	biological_process	6/7379	11/34701	2.56509258460742	0.0157718565539727	0.259899577106179	6	Glyma.08G169800,Glyma.13G251600,Glyma.13G251700,Glyma.13G252000,Glyma.13G252300,Glyma.13G252400	Glyma.08G169800,Glyma.13G251600,Glyma.13G251700,Glyma.13G252000,Glyma.13G252300,Glyma.13G252400
GO:0005544	calcium-dependent phospholipid binding	molecular_function	14/7379	37/34701	1.77938854968263	0.0157922398175387	0.259899577106179	14	Glyma.02G247900,Glyma.02G248000,Glyma.02G248100,Glyma.03G242200,Glyma.04G201500,Glyma.07G106600,Glyma.08G056500,Glyma.13G088700,Glyma.13G191200,Glyma.13G199500,Glyma.13G199800,Glyma.14G068400,Glyma.15G238400,Glyma.U031126	Glyma.02G247900,Glyma.02G248000,Glyma.02G248100,Glyma.03G242200,Glyma.04G201500,Glyma.07G106600,Glyma.08G056500,Glyma.13G088700,Glyma.13G191200,Glyma.13G199500,Glyma.13G199800,Glyma.14G068400,Glyma.15G238400,Glyma.U031126
GO:0030552	cAMP binding	molecular_function	14/7379	37/34701	1.77938854968263	0.0157922398175387	0.259899577106179	14	Glyma.02G204300,Glyma.04G076432,Glyma.06G077600,Glyma.06G271200,Glyma.08G241600,Glyma.09G168400,Glyma.09G168700,Glyma.12G133700,Glyma.16G025300,Glyma.16G218100,Glyma.16G218300,Glyma.18G263900,Glyma.19G255300,Glyma.19G255500	Glyma.02G204300,Glyma.04G076432,Glyma.06G077600,Glyma.06G271200,Glyma.08G241600,Glyma.09G168400,Glyma.09G168700,Glyma.12G133700,Glyma.16G025300,Glyma.16G218100,Glyma.16G218300,Glyma.18G263900,Glyma.19G255300,Glyma.19G255500
GO:0008469	histone-arginine N-methyltransferase activity	molecular_function	8/7379	17/34701	2.2130210533868	0.0158133546448574	0.259899577106179	8	Glyma.04G074200,Glyma.04G133900,Glyma.04G149600,Glyma.09G285500,Glyma.11G157700,Glyma.15G148200,Glyma.20G000400,Glyma.20G101000	Glyma.04G074200,Glyma.04G133900,Glyma.04G149600,Glyma.09G285500,Glyma.11G157700,Glyma.15G148200,Glyma.20G000400,Glyma.20G101000
GO:0010148	transpiration	biological_process	8/7379	17/34701	2.2130210533868	0.0158133546448574	0.259899577106179	8	Glyma.02G188300,Glyma.02G195300,Glyma.02G195400,Glyma.03G204800,Glyma.07G124500,Glyma.10G082400,Glyma.10G082500,Glyma.10G086800	Glyma.02G188300,Glyma.02G195300,Glyma.02G195400,Glyma.03G204800,Glyma.07G124500,Glyma.10G082400,Glyma.10G082500,Glyma.10G086800
GO:0010444	guard mother cell differentiation	biological_process	8/7379	17/34701	2.2130210533868	0.0158133546448574	0.259899577106179	8	Glyma.01G189700,Glyma.02G019300,Glyma.04G042000,Glyma.06G042900,Glyma.10G263500,Glyma.14G086200,Glyma.18G123600,Glyma.20G126700	Glyma.01G189700,Glyma.02G019300,Glyma.04G042000,Glyma.06G042900,Glyma.10G263500,Glyma.14G086200,Glyma.18G123600,Glyma.20G126700
GO:0010035	response to inorganic substance	biological_process	370/7379	1576/34701	1.10405317463539	0.0159162578814667	0.261019678925101	370	Glyma.01G003000,Glyma.01G015000,Glyma.01G015200,Glyma.01G018400,Glyma.01G038600,Glyma.01G056800,Glyma.01G060300,Glyma.01G062400,Glyma.01G068000,Glyma.01G080600,Glyma.01G081300,Glyma.01G084600,Glyma.01G086900,Glyma.01G128100,Glyma.01G130400,Glyma.01G131100,Glyma.01G156600,Glyma.01G164800,Glyma.01G185600,Glyma.01G215100,Glyma.01G220600,Glyma.01G224800,Glyma.01G238600,Glyma.01G238800,Glyma.02G013000…	Glyma.01G003000,Glyma.01G015000,Glyma.01G015200,Glyma.01G018400,Glyma.01G038600,Glyma.01G056800,Glyma.01G060300,Glyma.01G062400,Glyma.01G068000,Glyma.01G080600,Glyma.01G081300,Glyma.01G084600,Glyma.01G086900,Glyma.01G128100,Glyma.01G130400,Glyma.01G131100,Glyma.01G156600,Glyma.01G164800,Glyma.01G185600,Glyma.01G215100,Glyma.01G220600,Glyma.01G224800,Glyma.01G238600,Glyma.01G238800,Glyma.02G013000…
GO:0007231	osmosensory signaling pathway	biological_process	7/7379	14/34701	2.35133486922347	0.0162474841840603	0.265293160231472	7	Glyma.02G082800,Glyma.02G087000,Glyma.07G173700,Glyma.08G049000,Glyma.11G020700,Glyma.11G150452,Glyma.12G073000	Glyma.02G082800,Glyma.02G087000,Glyma.07G173700,Glyma.08G049000,Glyma.11G020700,Glyma.11G150452,Glyma.12G073000
GO:0042219	cellular modified amino acid catabolic process	biological_process	7/7379	14/34701	2.35133486922347	0.0162474841840603	0.265293160231472	7	Glyma.05G152000,Glyma.06G078400,Glyma.08G108800,Glyma.11G235800,Glyma.11G236100,Glyma.11G254700,Glyma.13G080900	Glyma.05G152000,Glyma.06G078400,Glyma.08G108800,Glyma.11G235800,Glyma.11G236100,Glyma.11G254700,Glyma.13G080900
GO:0071369	cellular response to ethylene stimulus	biological_process	126/7379	498/34701	1.18983210249862	0.016666179709564	0.27153942689487	126	Glyma.01G015000,Glyma.01G015200,Glyma.01G025400,Glyma.01G206600,Glyma.01G225000,Glyma.01G231000,Glyma.01G232000,Glyma.02G006200,Glyma.02G016100,Glyma.02G039300,Glyma.02G080200,Glyma.02G087400,Glyma.02G132500,Glyma.02G229400,Glyma.02G274600,Glyma.02G294100,Glyma.03G094700,Glyma.03G111700,Glyma.03G116700,Glyma.03G159800,Glyma.03G162600,Glyma.03G162700,Glyma.03G209400,Glyma.03G224700,Glyma.04G002600…	Glyma.01G015000,Glyma.01G015200,Glyma.01G025400,Glyma.01G206600,Glyma.01G225000,Glyma.01G231000,Glyma.01G232000,Glyma.02G006200,Glyma.02G016100,Glyma.02G039300,Glyma.02G080200,Glyma.02G087400,Glyma.02G132500,Glyma.02G229400,Glyma.02G274600,Glyma.02G294100,Glyma.03G094700,Glyma.03G111700,Glyma.03G116700,Glyma.03G159800,Glyma.03G162600,Glyma.03G162700,Glyma.03G209400,Glyma.03G224700,Glyma.04G002600…
GO:0044183	protein folding chaperone	molecular_function	17/7379	48/34701	1.66552886569996	0.0169253580507023	0.275165290733387	17	Glyma.01G130400,Glyma.02G071900,Glyma.02G273200,Glyma.04G129800,Glyma.05G165500,Glyma.07G009600,Glyma.07G149200,Glyma.08G123100,Glyma.08G192700,Glyma.08G364000,Glyma.09G158200,Glyma.11G185500,Glyma.11G244700,Glyma.14G043400,Glyma.16G208700,Glyma.18G070500,Glyma.18G298100	Glyma.01G130400,Glyma.02G071900,Glyma.02G273200,Glyma.04G129800,Glyma.05G165500,Glyma.07G009600,Glyma.07G149200,Glyma.08G123100,Glyma.08G192700,Glyma.08G364000,Glyma.09G158200,Glyma.11G185500,Glyma.11G244700,Glyma.14G043400,Glyma.16G208700,Glyma.18G070500,Glyma.18G298100
GO:0004567	beta-mannosidase activity	molecular_function	11/7379	27/34701	1.91590248603394	0.0172417421543252	0.279703510412822	11	Glyma.03G002100,Glyma.06G030500,Glyma.07G100500,Glyma.09G273500,Glyma.10G154400,Glyma.12G113400,Glyma.12G204700,Glyma.13G296600,Glyma.16G220300,Glyma.18G215600,Glyma.19G235500	Glyma.03G002100,Glyma.06G030500,Glyma.07G100500,Glyma.09G273500,Glyma.10G154400,Glyma.12G113400,Glyma.12G204700,Glyma.13G296600,Glyma.16G220300,Glyma.18G215600,Glyma.19G235500
GO:0019438	aromatic compound biosynthetic process	biological_process	1268/7379	5680/34701	1.04982134301949	0.0175020903658605	0.283100494176813	1268	Glyma.01G002100,Glyma.01G003000,Glyma.01G005500,Glyma.01G009600,Glyma.01G014700,Glyma.01G014800,Glyma.01G018400,Glyma.01G019700,Glyma.01G022800,Glyma.01G025400,Glyma.01G038600,Glyma.01G041700,Glyma.01G042900,Glyma.01G044600,Glyma.01G051300,Glyma.01G053100,Glyma.01G054500,Glyma.01G056800,Glyma.01G057100,Glyma.01G062100,Glyma.01G063700,Glyma.01G069300,Glyma.01G070300,Glyma.01G073400,Glyma.01G080600…	Glyma.01G002100,Glyma.01G003000,Glyma.01G005500,Glyma.01G009600,Glyma.01G014700,Glyma.01G014800,Glyma.01G018400,Glyma.01G019700,Glyma.01G022800,Glyma.01G025400,Glyma.01G038600,Glyma.01G041700,Glyma.01G042900,Glyma.01G044600,Glyma.01G051300,Glyma.01G053100,Glyma.01G054500,Glyma.01G056800,Glyma.01G057100,Glyma.01G062100,Glyma.01G063700,Glyma.01G069300,Glyma.01G070300,Glyma.01G073400,Glyma.01G080600…
GO:0010411	xyloglucan metabolic process	biological_process	37/7379	125/34701	1.3919902425803	0.0175265250688614	0.283100494176813	37	Glyma.01G081300,Glyma.02G031900,Glyma.02G068900,Glyma.02G225000,Glyma.03G184500,Glyma.07G237000,Glyma.08G262800,Glyma.08G290300,Glyma.08G350000,Glyma.09G044800,Glyma.09G062600,Glyma.10G251700,Glyma.11G193600,Glyma.11G253900,Glyma.12G101800,Glyma.13G094900,Glyma.13G095000,Glyma.13G095100,Glyma.13G095200,Glyma.13G095300,Glyma.13G103100,Glyma.13G127300,Glyma.15G148000,Glyma.15G169100,Glyma.16G150300…	Glyma.01G081300,Glyma.02G031900,Glyma.02G068900,Glyma.02G225000,Glyma.03G184500,Glyma.07G237000,Glyma.08G262800,Glyma.08G290300,Glyma.08G350000,Glyma.09G044800,Glyma.09G062600,Glyma.10G251700,Glyma.11G193600,Glyma.11G253900,Glyma.12G101800,Glyma.13G094900,Glyma.13G095000,Glyma.13G095100,Glyma.13G095200,Glyma.13G095300,Glyma.13G103100,Glyma.13G127300,Glyma.15G148000,Glyma.15G169100,Glyma.16G150300…
GO:0044003	modification by symbiont of host morphology or physiology	biological_process	15/7379	41/34701	1.7204889287001	0.0176932087905387	0.285179594905013	15	Glyma.01G053100,Glyma.01G235200,Glyma.02G111600,Glyma.04G067300,Glyma.05G126600,Glyma.06G059500,Glyma.06G068900,Glyma.08G081600,Glyma.09G020800,Glyma.09G025300,Glyma.09G167100,Glyma.15G126700,Glyma.15G127200,Glyma.16G217300,Glyma.19G254900	Glyma.01G053100,Glyma.01G235200,Glyma.02G111600,Glyma.04G067300,Glyma.05G126600,Glyma.06G059500,Glyma.06G068900,Glyma.08G081600,Glyma.09G020800,Glyma.09G025300,Glyma.09G167100,Glyma.15G126700,Glyma.15G127200,Glyma.16G217300,Glyma.19G254900
GO:0048366	leaf development	biological_process	163/7379	660/34701	1.16141692025281	0.017904606400565	0.287968947911443	163	Glyma.01G003000,Glyma.01G025400,Glyma.01G038600,Glyma.01G044600,Glyma.01G051300,Glyma.01G111900,Glyma.01G142300,Glyma.01G145600,Glyma.01G163300,Glyma.01G175500,Glyma.01G178700,Glyma.01G179900,Glyma.01G224800,Glyma.02G039300,Glyma.02G051600,Glyma.02G060002,Glyma.02G069400,Glyma.02G136000,Glyma.02G197800,Glyma.02G205700,Glyma.02G284300,Glyma.03G022200,Glyma.03G077200,Glyma.03G094700,Glyma.03G201000…	Glyma.01G003000,Glyma.01G025400,Glyma.01G038600,Glyma.01G044600,Glyma.01G051300,Glyma.01G111900,Glyma.01G142300,Glyma.01G145600,Glyma.01G163300,Glyma.01G175500,Glyma.01G178700,Glyma.01G179900,Glyma.01G224800,Glyma.02G039300,Glyma.02G051600,Glyma.02G060002,Glyma.02G069400,Glyma.02G136000,Glyma.02G197800,Glyma.02G205700,Glyma.02G284300,Glyma.03G022200,Glyma.03G077200,Glyma.03G094700,Glyma.03G201000…
GO:0009682	induced systemic resistance	biological_process	27/7379	86/34701	1.4764195690473	0.018210618586662	0.291641697664005	27	Glyma.01G086900,Glyma.01G165600,Glyma.02G047400,Glyma.02G099200,Glyma.03G031000,Glyma.03G128600,Glyma.04G023700,Glyma.04G176200,Glyma.04G223300,Glyma.05G057100,Glyma.05G151000,Glyma.06G069700,Glyma.06G142000,Glyma.06G189100,Glyma.08G256600,Glyma.09G197100,Glyma.09G274000,Glyma.11G087100,Glyma.12G031200,Glyma.12G162700,Glyma.12G226600,Glyma.13G047300,Glyma.13G274100,Glyma.16G219800,Glyma.18G213200…	Glyma.01G086900,Glyma.01G165600,Glyma.02G047400,Glyma.02G099200,Glyma.03G031000,Glyma.03G128600,Glyma.04G023700,Glyma.04G176200,Glyma.04G223300,Glyma.05G057100,Glyma.05G151000,Glyma.06G069700,Glyma.06G142000,Glyma.06G189100,Glyma.08G256600,Glyma.09G197100,Glyma.09G274000,Glyma.11G087100,Glyma.12G031200,Glyma.12G162700,Glyma.12G226600,Glyma.13G047300,Glyma.13G274100,Glyma.16G219800,Glyma.18G213200…
GO:0010214	seed coat development	biological_process	27/7379	86/34701	1.4764195690473	0.018210618586662	0.291641697664005	27	Glyma.01G189200,Glyma.01G222200,Glyma.01G245500,Glyma.02G006800,Glyma.02G025000,Glyma.02G081000,Glyma.03G227700,Glyma.04G044600,Glyma.05G103200,Glyma.06G045100,Glyma.06G157300,Glyma.08G002500,Glyma.08G017600,Glyma.08G294300,Glyma.08G354500,Glyma.09G138100,Glyma.10G139000,Glyma.10G142200,Glyma.11G021600,Glyma.11G189600,Glyma.11G198300,Glyma.14G087500,Glyma.15G143700,Glyma.17G164100,Glyma.17G236800…	Glyma.01G189200,Glyma.01G222200,Glyma.01G245500,Glyma.02G006800,Glyma.02G025000,Glyma.02G081000,Glyma.03G227700,Glyma.04G044600,Glyma.05G103200,Glyma.06G045100,Glyma.06G157300,Glyma.08G002500,Glyma.08G017600,Glyma.08G294300,Glyma.08G354500,Glyma.09G138100,Glyma.10G139000,Glyma.10G142200,Glyma.11G021600,Glyma.11G189600,Glyma.11G198300,Glyma.14G087500,Glyma.15G143700,Glyma.17G164100,Glyma.17G236800…
GO:0016705	oxidoreductase activity, acting on paired donors, with incorporation or reduction of molecular oxygen	molecular_function	162/7379	656/34701	1.16133002687257	0.0182536141345779	0.291708288861308	162	Glyma.01G035100,Glyma.01G046500,Glyma.01G061100,Glyma.01G120400,Glyma.01G169200,Glyma.01G175500,Glyma.01G179600,Glyma.01G199800,Glyma.01G214200,Glyma.02G010100,Glyma.02G030900,Glyma.02G051600,Glyma.02G084350,Glyma.02G138100,Glyma.02G227200,Glyma.02G256800,Glyma.02G290000,Glyma.03G021200,Glyma.03G021600,Glyma.03G029900,Glyma.03G031000,Glyma.03G115300,Glyma.03G119500,Glyma.03G122000,Glyma.03G128900…	Glyma.01G035100,Glyma.01G046500,Glyma.01G061100,Glyma.01G120400,Glyma.01G169200,Glyma.01G175500,Glyma.01G179600,Glyma.01G199800,Glyma.01G214200,Glyma.02G010100,Glyma.02G030900,Glyma.02G051600,Glyma.02G084350,Glyma.02G138100,Glyma.02G227200,Glyma.02G256800,Glyma.02G290000,Glyma.03G021200,Glyma.03G021600,Glyma.03G029900,Glyma.03G031000,Glyma.03G115300,Glyma.03G119500,Glyma.03G122000,Glyma.03G128900…
GO:0005267	potassium channel activity	molecular_function	22/7379	67/34701	1.54416021262437	0.0185388986625786	0.295012008166584	22	Glyma.02G204300,Glyma.02G243400,Glyma.04G076432,Glyma.04G157800,Glyma.06G077600,Glyma.06G271200,Glyma.08G187600,Glyma.08G241600,Glyma.09G089700,Glyma.09G168400,Glyma.09G168700,Glyma.10G053900,Glyma.12G076800,Glyma.12G133700,Glyma.12G170500,Glyma.14G212500,Glyma.16G218100,Glyma.16G218300,Glyma.17G118300,Glyma.18G263900,Glyma.19G255300,Glyma.19G255500	Glyma.02G204300,Glyma.02G243400,Glyma.04G076432,Glyma.04G157800,Glyma.06G077600,Glyma.06G271200,Glyma.08G187600,Glyma.08G241600,Glyma.09G089700,Glyma.09G168400,Glyma.09G168700,Glyma.10G053900,Glyma.12G076800,Glyma.12G133700,Glyma.12G170500,Glyma.14G212500,Glyma.16G218100,Glyma.16G218300,Glyma.17G118300,Glyma.18G263900,Glyma.19G255300,Glyma.19G255500
GO:0031012	extracellular matrix	cellular_component	22/7379	67/34701	1.54416021262437	0.0185388986625786	0.295012008166584	22	Glyma.01G208800,Glyma.02G013300,Glyma.02G027800,Glyma.02G028051,Glyma.02G028100,Glyma.02G028200,Glyma.02G028600,Glyma.02G028700,Glyma.03G218700,Glyma.05G151000,Glyma.06G105300,Glyma.07G080500,Glyma.07G109400,Glyma.08G074700,Glyma.10G013900,Glyma.11G046000,Glyma.13G088000,Glyma.15G051500,Glyma.15G143700,Glyma.19G124600,Glyma.19G215500,Glyma.20G133900	Glyma.01G208800,Glyma.02G013300,Glyma.02G027800,Glyma.02G028051,Glyma.02G028100,Glyma.02G028200,Glyma.02G028600,Glyma.02G028700,Glyma.03G218700,Glyma.05G151000,Glyma.06G105300,Glyma.07G080500,Glyma.07G109400,Glyma.08G074700,Glyma.10G013900,Glyma.11G046000,Glyma.13G088000,Glyma.15G051500,Glyma.15G143700,Glyma.19G124600,Glyma.19G215500,Glyma.20G133900
GO:0046527	glucosyltransferase activity	molecular_function	117/7379	461/34701	1.19351921778371	0.018635471508306	0.295921831921536	117	Glyma.01G014000,Glyma.01G036000,Glyma.01G085700,Glyma.01G177900,Glyma.01G232500,Glyma.02G029900,Glyma.02G068900,Glyma.02G080900,Glyma.02G081000,Glyma.02G104900,Glyma.02G205800,Glyma.02G273400,Glyma.03G032800,Glyma.03G184500,Glyma.03G186900,Glyma.03G217500,Glyma.04G063800,Glyma.04G142700,Glyma.04G153700,Glyma.05G159966,Glyma.06G065000,Glyma.06G102300,Glyma.06G225400,Glyma.06G225500,Glyma.06G235000…	Glyma.01G014000,Glyma.01G036000,Glyma.01G085700,Glyma.01G177900,Glyma.01G232500,Glyma.02G029900,Glyma.02G068900,Glyma.02G080900,Glyma.02G081000,Glyma.02G104900,Glyma.02G205800,Glyma.02G273400,Glyma.03G032800,Glyma.03G184500,Glyma.03G186900,Glyma.03G217500,Glyma.04G063800,Glyma.04G142700,Glyma.04G153700,Glyma.05G159966,Glyma.06G065000,Glyma.06G102300,Glyma.06G225400,Glyma.06G225500,Glyma.06G235000…
GO:0005244	voltage-gated ion channel activity	molecular_function	31/7379	102/34701	1.42924276364564	0.0193300818631773	0.304741887957384	31	Glyma.02G204300,Glyma.02G243400,Glyma.04G027300,Glyma.04G076432,Glyma.04G157800,Glyma.06G077600,Glyma.06G271200,Glyma.07G071900,Glyma.07G262500,Glyma.08G187600,Glyma.08G241600,Glyma.09G126900,Glyma.09G157900,Glyma.09G168400,Glyma.09G168700,Glyma.10G053900,Glyma.10G229300,Glyma.12G076800,Glyma.12G133700,Glyma.12G170500,Glyma.13G161800,Glyma.13G296900,Glyma.14G212500,Glyma.16G218100,Glyma.16G218300…	Glyma.02G204300,Glyma.02G243400,Glyma.04G027300,Glyma.04G076432,Glyma.04G157800,Glyma.06G077600,Glyma.06G271200,Glyma.07G071900,Glyma.07G262500,Glyma.08G187600,Glyma.08G241600,Glyma.09G126900,Glyma.09G157900,Glyma.09G168400,Glyma.09G168700,Glyma.10G053900,Glyma.10G229300,Glyma.12G076800,Glyma.12G133700,Glyma.12G170500,Glyma.13G161800,Glyma.13G296900,Glyma.14G212500,Glyma.16G218100,Glyma.16G218300…
GO:0022832	voltage-gated channel activity	molecular_function	31/7379	102/34701	1.42924276364564	0.0193300818631773	0.304741887957384	31	Glyma.02G204300,Glyma.02G243400,Glyma.04G027300,Glyma.04G076432,Glyma.04G157800,Glyma.06G077600,Glyma.06G271200,Glyma.07G071900,Glyma.07G262500,Glyma.08G187600,Glyma.08G241600,Glyma.09G126900,Glyma.09G157900,Glyma.09G168400,Glyma.09G168700,Glyma.10G053900,Glyma.10G229300,Glyma.12G076800,Glyma.12G133700,Glyma.12G170500,Glyma.13G161800,Glyma.13G296900,Glyma.14G212500,Glyma.16G218100,Glyma.16G218300…	Glyma.02G204300,Glyma.02G243400,Glyma.04G027300,Glyma.04G076432,Glyma.04G157800,Glyma.06G077600,Glyma.06G271200,Glyma.07G071900,Glyma.07G262500,Glyma.08G187600,Glyma.08G241600,Glyma.09G126900,Glyma.09G157900,Glyma.09G168400,Glyma.09G168700,Glyma.10G053900,Glyma.10G229300,Glyma.12G076800,Glyma.12G133700,Glyma.12G170500,Glyma.13G161800,Glyma.13G296900,Glyma.14G212500,Glyma.16G218100,Glyma.16G218300…
GO:2000022	regulation of jasmonic acid mediated signaling pathway	biological_process	19/7379	56/34701	1.59554866125878	0.019359701665455	0.304741887957384	19	Glyma.02G264900,Glyma.04G071400,Glyma.04G209700,Glyma.06G036800,Glyma.06G069700,Glyma.06G072700,Glyma.07G041400,Glyma.08G096500,Glyma.09G020800,Glyma.09G071600,Glyma.09G174200,Glyma.11G038600,Glyma.11G052100,Glyma.13G112000,Glyma.14G086500,Glyma.15G127200,Glyma.15G179600,Glyma.15G184900,Glyma.16G010000	Glyma.02G264900,Glyma.04G071400,Glyma.04G209700,Glyma.06G036800,Glyma.06G069700,Glyma.06G072700,Glyma.07G041400,Glyma.08G096500,Glyma.09G020800,Glyma.09G071600,Glyma.09G174200,Glyma.11G038600,Glyma.11G052100,Glyma.13G112000,Glyma.14G086500,Glyma.15G127200,Glyma.15G179600,Glyma.15G184900,Glyma.16G010000
GO:0003777	microtubule motor activity	molecular_function	44/7379	154/34701	1.34361992527056	0.0193869251443479	0.304741887957384	44	Glyma.02G135700,Glyma.02G214300,Glyma.02G296800,Glyma.03G197300,Glyma.03G237800,Glyma.04G041300,Glyma.05G149700,Glyma.06G042400,Glyma.06G266500,Glyma.08G205700,Glyma.08G325200,Glyma.08G333300,Glyma.09G044300,Glyma.09G136400,Glyma.09G181200,Glyma.10G016000,Glyma.10G159100,Glyma.11G075100,Glyma.11G110800,Glyma.11G112700,Glyma.11G147108,Glyma.12G038600,Glyma.12G136600,Glyma.12G215200,Glyma.13G251100…	Glyma.02G135700,Glyma.02G214300,Glyma.02G296800,Glyma.03G197300,Glyma.03G237800,Glyma.04G041300,Glyma.05G149700,Glyma.06G042400,Glyma.06G266500,Glyma.08G205700,Glyma.08G325200,Glyma.08G333300,Glyma.09G044300,Glyma.09G136400,Glyma.09G181200,Glyma.10G016000,Glyma.10G159100,Glyma.11G075100,Glyma.11G110800,Glyma.11G112700,Glyma.11G147108,Glyma.12G038600,Glyma.12G136600,Glyma.12G215200,Glyma.13G251100…
GO:2000069	regulation of post-embryonic root development	biological_process	16/7379	45/34701	1.6720603514478	0.0193937721266981	0.304741887957384	16	Glyma.02G019300,Glyma.04G088700,Glyma.04G089900,Glyma.04G101500,Glyma.06G090700,Glyma.06G091700,Glyma.08G273500,Glyma.09G203300,Glyma.11G178504,Glyma.13G038300,Glyma.14G118200,Glyma.14G120900,Glyma.14G174200,Glyma.15G202000,Glyma.17G105100,Glyma.18G123600	Glyma.02G019300,Glyma.04G088700,Glyma.04G089900,Glyma.04G101500,Glyma.06G090700,Glyma.06G091700,Glyma.08G273500,Glyma.09G203300,Glyma.11G178504,Glyma.13G038300,Glyma.14G118200,Glyma.14G120900,Glyma.14G174200,Glyma.15G202000,Glyma.17G105100,Glyma.18G123600
GO:0022839	ion gated channel activity	molecular_function	42/7379	146/34701	1.35282280147104	0.019600859939205	0.307352941551918	42	Glyma.02G204300,Glyma.02G243400,Glyma.04G027300,Glyma.04G076432,Glyma.04G157800,Glyma.06G077600,Glyma.06G271200,Glyma.06G305000,Glyma.07G071900,Glyma.07G226400,Glyma.07G226500,Glyma.07G262500,Glyma.08G187600,Glyma.08G241600,Glyma.09G126900,Glyma.09G157900,Glyma.09G168400,Glyma.09G168700,Glyma.09G197100,Glyma.10G053900,Glyma.10G229300,Glyma.11G087100,Glyma.12G076800,Glyma.12G099500,Glyma.12G133700…	Glyma.02G204300,Glyma.02G243400,Glyma.04G027300,Glyma.04G076432,Glyma.04G157800,Glyma.06G077600,Glyma.06G271200,Glyma.06G305000,Glyma.07G071900,Glyma.07G226400,Glyma.07G226500,Glyma.07G262500,Glyma.08G187600,Glyma.08G241600,Glyma.09G126900,Glyma.09G157900,Glyma.09G168400,Glyma.09G168700,Glyma.09G197100,Glyma.10G053900,Glyma.10G229300,Glyma.11G087100,Glyma.12G076800,Glyma.12G099500,Glyma.12G133700…
GO:0006241	CTP biosynthetic process	biological_process	14/7379	38/34701	1.7325625352173	0.0202188780161101	0.313121634595882	14	Glyma.01G070300,Glyma.02G014200,Glyma.02G302900,Glyma.03G109500,Glyma.05G016700,Glyma.08G232600,Glyma.08G264800,Glyma.08G333400,Glyma.10G065100,Glyma.14G011000,Glyma.15G217500,Glyma.16G096500,Glyma.17G129000,Glyma.18G073400	Glyma.01G070300,Glyma.02G014200,Glyma.02G302900,Glyma.03G109500,Glyma.05G016700,Glyma.08G232600,Glyma.08G264800,Glyma.08G333400,Glyma.10G065100,Glyma.14G011000,Glyma.15G217500,Glyma.16G096500,Glyma.17G129000,Glyma.18G073400
GO:0009208	pyrimidine ribonucleoside triphosphate metabolic process	biological_process	14/7379	38/34701	1.7325625352173	0.0202188780161101	0.313121634595882	14	Glyma.01G070300,Glyma.02G014200,Glyma.02G302900,Glyma.03G109500,Glyma.05G016700,Glyma.08G232600,Glyma.08G264800,Glyma.08G333400,Glyma.10G065100,Glyma.14G011000,Glyma.15G217500,Glyma.16G096500,Glyma.17G129000,Glyma.18G073400	Glyma.01G070300,Glyma.02G014200,Glyma.02G302900,Glyma.03G109500,Glyma.05G016700,Glyma.08G232600,Glyma.08G264800,Glyma.08G333400,Glyma.10G065100,Glyma.14G011000,Glyma.15G217500,Glyma.16G096500,Glyma.17G129000,Glyma.18G073400
GO:0009209	pyrimidine ribonucleoside triphosphate biosynthetic process	biological_process	14/7379	38/34701	1.7325625352173	0.0202188780161101	0.313121634595882	14	Glyma.01G070300,Glyma.02G014200,Glyma.02G302900,Glyma.03G109500,Glyma.05G016700,Glyma.08G232600,Glyma.08G264800,Glyma.08G333400,Glyma.10G065100,Glyma.14G011000,Glyma.15G217500,Glyma.16G096500,Glyma.17G129000,Glyma.18G073400	Glyma.01G070300,Glyma.02G014200,Glyma.02G302900,Glyma.03G109500,Glyma.05G016700,Glyma.08G232600,Glyma.08G264800,Glyma.08G333400,Glyma.10G065100,Glyma.14G011000,Glyma.15G217500,Glyma.16G096500,Glyma.17G129000,Glyma.18G073400
GO:0030551	cyclic nucleotide binding	molecular_function	14/7379	38/34701	1.7325625352173	0.0202188780161101	0.313121634595882	14	Glyma.02G204300,Glyma.04G076432,Glyma.06G077600,Glyma.06G271200,Glyma.08G241600,Glyma.09G168400,Glyma.09G168700,Glyma.12G133700,Glyma.16G025300,Glyma.16G218100,Glyma.16G218300,Glyma.18G263900,Glyma.19G255300,Glyma.19G255500	Glyma.02G204300,Glyma.04G076432,Glyma.06G077600,Glyma.06G271200,Glyma.08G241600,Glyma.09G168400,Glyma.09G168700,Glyma.12G133700,Glyma.16G025300,Glyma.16G218100,Glyma.16G218300,Glyma.18G263900,Glyma.19G255300,Glyma.19G255500
GO:0030553	cGMP binding	molecular_function	14/7379	38/34701	1.7325625352173	0.0202188780161101	0.313121634595882	14	Glyma.02G204300,Glyma.04G076432,Glyma.06G077600,Glyma.06G271200,Glyma.08G241600,Glyma.09G168400,Glyma.09G168700,Glyma.12G133700,Glyma.16G025300,Glyma.16G218100,Glyma.16G218300,Glyma.18G263900,Glyma.19G255300,Glyma.19G255500	Glyma.02G204300,Glyma.04G076432,Glyma.06G077600,Glyma.06G271200,Glyma.08G241600,Glyma.09G168400,Glyma.09G168700,Glyma.12G133700,Glyma.16G025300,Glyma.16G218100,Glyma.16G218300,Glyma.18G263900,Glyma.19G255300,Glyma.19G255500
GO:0046036	CTP metabolic process	biological_process	14/7379	38/34701	1.7325625352173	0.0202188780161101	0.313121634595882	14	Glyma.01G070300,Glyma.02G014200,Glyma.02G302900,Glyma.03G109500,Glyma.05G016700,Glyma.08G232600,Glyma.08G264800,Glyma.08G333400,Glyma.10G065100,Glyma.14G011000,Glyma.15G217500,Glyma.16G096500,Glyma.17G129000,Glyma.18G073400	Glyma.01G070300,Glyma.02G014200,Glyma.02G302900,Glyma.03G109500,Glyma.05G016700,Glyma.08G232600,Glyma.08G264800,Glyma.08G333400,Glyma.10G065100,Glyma.14G011000,Glyma.15G217500,Glyma.16G096500,Glyma.17G129000,Glyma.18G073400
GO:0005372	water transmembrane transporter activity	molecular_function	20/7379	60/34701	1.56755657948231	0.0203721427861331	0.314199516358615	20	Glyma.01G220600,Glyma.02G073600,Glyma.02G073700,Glyma.04G003200,Glyma.04G083200,Glyma.05G162500,Glyma.05G208700,Glyma.06G003200,Glyma.08G015300,Glyma.08G203000,Glyma.11G034000,Glyma.11G146500,Glyma.12G075400,Glyma.13G224900,Glyma.13G325900,Glyma.13G356000,Glyma.15G087300,Glyma.18G198300,Glyma.19G123600,Glyma.20G179700	Glyma.01G220600,Glyma.02G073600,Glyma.02G073700,Glyma.04G003200,Glyma.04G083200,Glyma.05G162500,Glyma.05G208700,Glyma.06G003200,Glyma.08G015300,Glyma.08G203000,Glyma.11G034000,Glyma.11G146500,Glyma.12G075400,Glyma.13G224900,Glyma.13G325900,Glyma.13G356000,Glyma.15G087300,Glyma.18G198300,Glyma.19G123600,Glyma.20G179700
GO:0015250	water channel activity	molecular_function	20/7379	60/34701	1.56755657948231	0.0203721427861331	0.314199516358615	20	Glyma.01G220600,Glyma.02G073600,Glyma.02G073700,Glyma.04G003200,Glyma.04G083200,Glyma.05G162500,Glyma.05G208700,Glyma.06G003200,Glyma.08G015300,Glyma.08G203000,Glyma.11G034000,Glyma.11G146500,Glyma.12G075400,Glyma.13G224900,Glyma.13G325900,Glyma.13G356000,Glyma.15G087300,Glyma.18G198300,Glyma.19G123600,Glyma.20G179700	Glyma.01G220600,Glyma.02G073600,Glyma.02G073700,Glyma.04G003200,Glyma.04G083200,Glyma.05G162500,Glyma.05G208700,Glyma.06G003200,Glyma.08G015300,Glyma.08G203000,Glyma.11G034000,Glyma.11G146500,Glyma.12G075400,Glyma.13G224900,Glyma.13G325900,Glyma.13G356000,Glyma.15G087300,Glyma.18G198300,Glyma.19G123600,Glyma.20G179700
GO:0055075	potassium ion homeostasis	biological_process	17/7379	49/34701	1.63153848068567	0.020902257402018	0.316820767928706	17	Glyma.02G243400,Glyma.03G167800,Glyma.03G171500,Glyma.03G260200,Glyma.04G099600,Glyma.04G157800,Glyma.07G051000,Glyma.09G237600,Glyma.11G184700,Glyma.12G087700,Glyma.14G212500,Glyma.16G020200,Glyma.17G022500,Glyma.17G153300,Glyma.18G260000,Glyma.19G169000,Glyma.20G229900	Glyma.02G243400,Glyma.03G167800,Glyma.03G171500,Glyma.03G260200,Glyma.04G099600,Glyma.04G157800,Glyma.07G051000,Glyma.09G237600,Glyma.11G184700,Glyma.12G087700,Glyma.14G212500,Glyma.16G020200,Glyma.17G022500,Glyma.17G153300,Glyma.18G260000,Glyma.19G169000,Glyma.20G229900
GO:0000160	phosphorelay signal transduction system	biological_process	138/7379	554/34701	1.17142314784418	0.0210488469012949	0.316820767928706	138	Glyma.01G015000,Glyma.01G015200,Glyma.01G025400,Glyma.01G200800,Glyma.01G206600,Glyma.01G225000,Glyma.01G231000,Glyma.01G232000,Glyma.02G006200,Glyma.02G016100,Glyma.02G039300,Glyma.02G080200,Glyma.02G085900,Glyma.02G087000,Glyma.02G087400,Glyma.02G132500,Glyma.02G229400,Glyma.02G274600,Glyma.02G294100,Glyma.03G094700,Glyma.03G111700,Glyma.03G116700,Glyma.03G159800,Glyma.03G162600,Glyma.03G162700…	Glyma.01G015000,Glyma.01G015200,Glyma.01G025400,Glyma.01G200800,Glyma.01G206600,Glyma.01G225000,Glyma.01G231000,Glyma.01G232000,Glyma.02G006200,Glyma.02G016100,Glyma.02G039300,Glyma.02G080200,Glyma.02G085900,Glyma.02G087000,Glyma.02G087400,Glyma.02G132500,Glyma.02G229400,Glyma.02G274600,Glyma.02G294100,Glyma.03G094700,Glyma.03G111700,Glyma.03G116700,Glyma.03G159800,Glyma.03G162600,Glyma.03G162700…
GO:0005504	fatty acid binding	molecular_function	4/7379	6/34701	3.13511315896463	0.0211496309688115	0.316820767928706	4	Glyma.03G154600,Glyma.14G098100,Glyma.17G226600,Glyma.19G156900	Glyma.03G154600,Glyma.14G098100,Glyma.17G226600,Glyma.19G156900
GO:0009151	purine deoxyribonucleotide metabolic process	biological_process	4/7379	6/34701	3.13511315896463	0.0211496309688115	0.316820767928706	4	Glyma.01G090900,Glyma.02G034400,Glyma.04G256800,Glyma.06G324700	Glyma.01G090900,Glyma.02G034400,Glyma.04G256800,Glyma.06G324700
GO:0009215	purine deoxyribonucleoside triphosphate metabolic process	biological_process	4/7379	6/34701	3.13511315896463	0.0211496309688115	0.316820767928706	4	Glyma.01G090900,Glyma.02G034400,Glyma.04G256800,Glyma.06G324700	Glyma.01G090900,Glyma.02G034400,Glyma.04G256800,Glyma.06G324700
GO:0035435	phosphate ion transmembrane transport	biological_process	4/7379	6/34701	3.13511315896463	0.0211496309688115	0.316820767928706	4	Glyma.01G024000,Glyma.02G040700,Glyma.04G092100,Glyma.08G055000	Glyma.01G024000,Glyma.02G040700,Glyma.04G092100,Glyma.08G055000
GO:0046070	dGTP metabolic process	biological_process	4/7379	6/34701	3.13511315896463	0.0211496309688115	0.316820767928706	4	Glyma.01G090900,Glyma.02G034400,Glyma.04G256800,Glyma.06G324700	Glyma.01G090900,Glyma.02G034400,Glyma.04G256800,Glyma.06G324700
GO:0047760	butyrate-CoA ligase activity	molecular_function	4/7379	6/34701	3.13511315896463	0.0211496309688115	0.316820767928706	4	Glyma.09G029900,Glyma.11G209681,Glyma.15G135700,Glyma.18G044900	Glyma.09G029900,Glyma.11G209681,Glyma.15G135700,Glyma.18G044900
GO:0047918	GDP-mannose 3,5-epimerase activity	molecular_function	4/7379	6/34701	3.13511315896463	0.0211496309688115	0.316820767928706	4	Glyma.03G247000,Glyma.19G244600,Glyma.19G244700,Glyma.20G224400	Glyma.03G247000,Glyma.19G244600,Glyma.19G244700,Glyma.20G224400
GO:0072658	maintenance of protein location in membrane	biological_process	4/7379	6/34701	3.13511315896463	0.0211496309688115	0.316820767928706	4	Glyma.02G195300,Glyma.02G195400,Glyma.10G082400,Glyma.10G082500	Glyma.02G195300,Glyma.02G195400,Glyma.10G082400,Glyma.10G082500
GO:0072660	maintenance of protein location in plasma membrane	biological_process	4/7379	6/34701	3.13511315896463	0.0211496309688115	0.316820767928706	4	Glyma.02G195300,Glyma.02G195400,Glyma.10G082400,Glyma.10G082500	Glyma.02G195300,Glyma.02G195400,Glyma.10G082400,Glyma.10G082500
GO:0090358	positive regulation of tryptophan metabolic process	biological_process	4/7379	6/34701	3.13511315896463	0.0211496309688115	0.316820767928706	4	Glyma.04G027800,Glyma.06G028000,Glyma.14G216200,Glyma.17G254700	Glyma.04G027800,Glyma.06G028000,Glyma.14G216200,Glyma.17G254700
GO:0102419	sn-2-glycerol-3-phosphate omega-OH-C22:0-CoA acyl transferase activity	molecular_function	4/7379	6/34701	3.13511315896463	0.0211496309688115	0.316820767928706	4	Glyma.01G113200,Glyma.03G078600,Glyma.07G146800,Glyma.18G197800	Glyma.01G113200,Glyma.03G078600,Glyma.07G146800,Glyma.18G197800
GO:0004407	histone deacetylase activity	molecular_function	9/7379	21/34701	2.01542988790583	0.0212591754807706	0.316820767928706	9	Glyma.01G245100,Glyma.04G187000,Glyma.05G040600,Glyma.05G192600,Glyma.06G178700,Glyma.06G178800,Glyma.12G188200,Glyma.17G078000,Glyma.17G120900	Glyma.01G245100,Glyma.04G187000,Glyma.05G040600,Glyma.05G192600,Glyma.06G178700,Glyma.06G178800,Glyma.12G188200,Glyma.17G078000,Glyma.17G120900
GO:0033558	protein deacetylase activity	molecular_function	9/7379	21/34701	2.01542988790583	0.0212591754807706	0.316820767928706	9	Glyma.01G245100,Glyma.04G187000,Glyma.05G040600,Glyma.05G192600,Glyma.06G178700,Glyma.06G178800,Glyma.12G188200,Glyma.17G078000,Glyma.17G120900	Glyma.01G245100,Glyma.04G187000,Glyma.05G040600,Glyma.05G192600,Glyma.06G178700,Glyma.06G178800,Glyma.12G188200,Glyma.17G078000,Glyma.17G120900
GO:0090447	glycerol-3-phosphate 2-O-acyltransferase activity	molecular_function	9/7379	21/34701	2.01542988790583	0.0212591754807706	0.316820767928706	9	Glyma.01G113200,Glyma.02G010600,Glyma.02G249300,Glyma.03G078600,Glyma.07G146800,Glyma.10G011000,Glyma.14G067200,Glyma.18G197800,Glyma.19G218100	Glyma.01G113200,Glyma.02G010600,Glyma.02G249300,Glyma.03G078600,Glyma.07G146800,Glyma.10G011000,Glyma.14G067200,Glyma.18G197800,Glyma.19G218100
GO:0098661	inorganic anion transmembrane transport	biological_process	9/7379	21/34701	2.01542988790583	0.0212591754807706	0.316820767928706	9	Glyma.01G024000,Glyma.02G040700,Glyma.04G092100,Glyma.08G055000,Glyma.08G208700,Glyma.09G157900,Glyma.11G238400,Glyma.13G161800,Glyma.18G019000	Glyma.01G024000,Glyma.02G040700,Glyma.04G092100,Glyma.08G055000,Glyma.08G208700,Glyma.09G157900,Glyma.11G238400,Glyma.13G161800,Glyma.18G019000
GO:0007018	microtubule-based movement	biological_process	52/7379	188/34701	1.30073843829384	0.0221097954082377	0.328195006544018	52	Glyma.02G070300,Glyma.02G135700,Glyma.02G214300,Glyma.02G296800,Glyma.03G197300,Glyma.03G237800,Glyma.04G041300,Glyma.05G031700,Glyma.05G149700,Glyma.06G042400,Glyma.06G266500,Glyma.08G205700,Glyma.08G325200,Glyma.08G333300,Glyma.09G043000,Glyma.09G044300,Glyma.09G127000,Glyma.09G136400,Glyma.09G181200,Glyma.10G016000,Glyma.10G019400,Glyma.10G159100,Glyma.11G020300,Glyma.11G075100,Glyma.11G110800…	Glyma.02G070300,Glyma.02G135700,Glyma.02G214300,Glyma.02G296800,Glyma.03G197300,Glyma.03G237800,Glyma.04G041300,Glyma.05G031700,Glyma.05G149700,Glyma.06G042400,Glyma.06G266500,Glyma.08G205700,Glyma.08G325200,Glyma.08G333300,Glyma.09G043000,Glyma.09G044300,Glyma.09G127000,Glyma.09G136400,Glyma.09G181200,Glyma.10G016000,Glyma.10G019400,Glyma.10G159100,Glyma.11G020300,Glyma.11G075100,Glyma.11G110800…
GO:0009965	leaf morphogenesis	biological_process	52/7379	188/34701	1.30073843829384	0.0221097954082377	0.328195006544018	52	Glyma.01G044600,Glyma.01G111900,Glyma.01G175500,Glyma.01G179900,Glyma.02G051600,Glyma.02G060002,Glyma.02G069400,Glyma.03G022200,Glyma.03G077200,Glyma.03G224800,Glyma.03G243400,Glyma.04G004800,Glyma.06G128000,Glyma.06G232300,Glyma.07G107500,Glyma.07G144900,Glyma.08G070700,Glyma.08G070800,Glyma.08G070967,Glyma.08G071100,Glyma.08G097900,Glyma.08G117200,Glyma.08G257600,Glyma.08G298400,Glyma.08G325400…	Glyma.01G044600,Glyma.01G111900,Glyma.01G175500,Glyma.01G179900,Glyma.02G051600,Glyma.02G060002,Glyma.02G069400,Glyma.03G022200,Glyma.03G077200,Glyma.03G224800,Glyma.03G243400,Glyma.04G004800,Glyma.06G128000,Glyma.06G232300,Glyma.07G107500,Glyma.07G144900,Glyma.08G070700,Glyma.08G070800,Glyma.08G070967,Glyma.08G071100,Glyma.08G097900,Glyma.08G117200,Glyma.08G257600,Glyma.08G298400,Glyma.08G325400…
GO:0051865	protein autoubiquitination	biological_process	18/7379	53/34701	1.59713311871783	0.022230794172643	0.328794605635989	18	Glyma.01G178600,Glyma.02G195900,Glyma.04G045700,Glyma.05G175400,Glyma.06G046400,Glyma.11G063500,Glyma.11G137300,Glyma.12G060700,Glyma.12G189000,Glyma.12G238400,Glyma.13G031100,Glyma.13G203300,Glyma.13G204100,Glyma.13G312700,Glyma.13G338400,Glyma.14G152800,Glyma.15G036100,Glyma.15G272300	Glyma.01G178600,Glyma.02G195900,Glyma.04G045700,Glyma.05G175400,Glyma.06G046400,Glyma.11G063500,Glyma.11G137300,Glyma.12G060700,Glyma.12G189000,Glyma.12G238400,Glyma.13G031100,Glyma.13G203300,Glyma.13G204100,Glyma.13G312700,Glyma.13G338400,Glyma.14G152800,Glyma.15G036100,Glyma.15G272300
GO:0006536	glutamate metabolic process	biological_process	15/7379	42/34701	1.67952490658819	0.0222377392708138	0.328794605635989	15	Glyma.01G131100,Glyma.02G241400,Glyma.03G128300,Glyma.04G236900,Glyma.05G136100,Glyma.06G127400,Glyma.08G091301,Glyma.08G091400,Glyma.08G091500,Glyma.08G097800,Glyma.11G099200,Glyma.11G236200,Glyma.14G111800,Glyma.14G211100,Glyma.18G043600	Glyma.01G131100,Glyma.02G241400,Glyma.03G128300,Glyma.04G236900,Glyma.05G136100,Glyma.06G127400,Glyma.08G091301,Glyma.08G091400,Glyma.08G091500,Glyma.08G097800,Glyma.11G099200,Glyma.11G236200,Glyma.14G111800,Glyma.14G211100,Glyma.18G043600
GO:0044255	cellular lipid metabolic process	biological_process	325/7379	1385/34701	1.10351455956336	0.0231469294117121	0.341565003558683	325	Glyma.01G002400,Glyma.01G004000,Glyma.01G011600,Glyma.01G019700,Glyma.01G035100,Glyma.01G046500,Glyma.01G086900,Glyma.01G108000,Glyma.01G113200,Glyma.01G120400,Glyma.01G171800,Glyma.01G189500,Glyma.01G215100,Glyma.01G215500,Glyma.02G001500,Glyma.02G010100,Glyma.02G010600,Glyma.02G011300,Glyma.02G013000,Glyma.02G014200,Glyma.02G030900,Glyma.02G081000,Glyma.02G081100,Glyma.02G085100,Glyma.02G099200…	Glyma.01G002400,Glyma.01G004000,Glyma.01G011600,Glyma.01G019700,Glyma.01G035100,Glyma.01G046500,Glyma.01G086900,Glyma.01G108000,Glyma.01G113200,Glyma.01G120400,Glyma.01G171800,Glyma.01G189500,Glyma.01G215100,Glyma.01G215500,Glyma.02G001500,Glyma.02G010100,Glyma.02G010600,Glyma.02G011300,Glyma.02G013000,Glyma.02G014200,Glyma.02G030900,Glyma.02G081000,Glyma.02G081100,Glyma.02G085100,Glyma.02G099200…
GO:0006265	DNA topological change	biological_process	8/7379	18/34701	2.09007543930975	0.023249970573968	0.341742718162571	8	Glyma.03G127300,Glyma.06G155600,Glyma.09G120200,Glyma.10G048300,Glyma.10G090000,Glyma.14G137100,Glyma.15G276000,Glyma.19G130000	Glyma.03G127300,Glyma.06G155600,Glyma.09G120200,Glyma.10G048300,Glyma.10G090000,Glyma.14G137100,Glyma.15G276000,Glyma.19G130000
GO:0016639	oxidoreductase activity, acting on the CH-NH2 group of donors, NAD or NADP as acceptor	molecular_function	8/7379	18/34701	2.09007543930975	0.023249970573968	0.341742718162571	8	Glyma.04G236900,Glyma.05G066200,Glyma.06G127400,Glyma.10G230300,Glyma.16G041200,Glyma.16G153400,Glyma.17G148000,Glyma.19G111000	Glyma.04G236900,Glyma.05G066200,Glyma.06G127400,Glyma.10G230300,Glyma.16G041200,Glyma.16G153400,Glyma.17G148000,Glyma.19G111000
GO:0008356	asymmetric cell division	biological_process	19/7379	57/34701	1.56755657948231	0.0233931270108004	0.343175345660394	19	Glyma.01G125200,Glyma.03G049300,Glyma.03G179700,Glyma.05G105600,Glyma.07G156000,Glyma.08G192300,Glyma.10G051500,Glyma.10G153200,Glyma.10G270600,Glyma.14G083700,Glyma.15G028600,Glyma.17G160800,Glyma.18G181300,Glyma.18G206400,Glyma.19G063800,Glyma.19G208900,Glyma.20G005800,Glyma.20G120700,Glyma.20G235100	Glyma.01G125200,Glyma.03G049300,Glyma.03G179700,Glyma.05G105600,Glyma.07G156000,Glyma.08G192300,Glyma.10G051500,Glyma.10G153200,Glyma.10G270600,Glyma.14G083700,Glyma.15G028600,Glyma.17G160800,Glyma.18G181300,Glyma.18G206400,Glyma.19G063800,Glyma.19G208900,Glyma.20G005800,Glyma.20G120700,Glyma.20G235100
GO:1901657	glycosyl compound metabolic process	biological_process	75/7379	285/34701	1.23754466801235	0.0237099396910783	0.347144945457484	75	Glyma.01G036000,Glyma.01G070300,Glyma.01G195900,Glyma.01G210800,Glyma.02G029900,Glyma.02G087000,Glyma.02G302900,Glyma.03G031000,Glyma.03G109500,Glyma.03G193800,Glyma.04G024800,Glyma.04G047900,Glyma.04G256800,Glyma.05G016700,Glyma.05G056500,Glyma.05G108600,Glyma.05G139000,Glyma.05G147000,Glyma.05G152000,Glyma.05G208400,Glyma.05G222300,Glyma.06G024900,Glyma.06G290000,Glyma.06G324700,Glyma.07G034500…	Glyma.01G036000,Glyma.01G070300,Glyma.01G195900,Glyma.01G210800,Glyma.02G029900,Glyma.02G087000,Glyma.02G302900,Glyma.03G031000,Glyma.03G109500,Glyma.03G193800,Glyma.04G024800,Glyma.04G047900,Glyma.04G256800,Glyma.05G016700,Glyma.05G056500,Glyma.05G108600,Glyma.05G139000,Glyma.05G147000,Glyma.05G152000,Glyma.05G208400,Glyma.05G222300,Glyma.06G024900,Glyma.06G290000,Glyma.06G324700,Glyma.07G034500…
GO:1901682	sulfur compound transmembrane transporter activity	molecular_function	27/7379	88/34701	1.44286457884168	0.0245269933232427	0.354910875687015	27	Glyma.01G024000,Glyma.02G040700,Glyma.02G145100,Glyma.03G018102,Glyma.04G092100,Glyma.05G030400,Glyma.06G106200,Glyma.07G006500,Glyma.07G088200,Glyma.07G218900,Glyma.07G248700,Glyma.08G180400,Glyma.08G207100,Glyma.08G347032,Glyma.10G028900,Glyma.11G238400,Glyma.12G066800,Glyma.13G087100,Glyma.13G087200,Glyma.13G360000,Glyma.14G169300,Glyma.14G169700,Glyma.15G014000,Glyma.15G052000,Glyma.18G019000…	Glyma.01G024000,Glyma.02G040700,Glyma.02G145100,Glyma.03G018102,Glyma.04G092100,Glyma.05G030400,Glyma.06G106200,Glyma.07G006500,Glyma.07G088200,Glyma.07G218900,Glyma.07G248700,Glyma.08G180400,Glyma.08G207100,Glyma.08G347032,Glyma.10G028900,Glyma.11G238400,Glyma.12G066800,Glyma.13G087100,Glyma.13G087200,Glyma.13G360000,Glyma.14G169300,Glyma.14G169700,Glyma.15G014000,Glyma.15G052000,Glyma.18G019000…
GO:0015849	organic acid transport	biological_process	85/7379	328/34701	1.21867965782924	0.0246512245268745	0.354910875687015	85	Glyma.01G002400,Glyma.01G004000,Glyma.01G009900,Glyma.01G024000,Glyma.01G042100,Glyma.01G084800,Glyma.01G114000,Glyma.01G218600,Glyma.02G040700,Glyma.02G181800,Glyma.02G211700,Glyma.02G255800,Glyma.03G008200,Glyma.03G083600,Glyma.03G133200,Glyma.04G004800,Glyma.04G086600,Glyma.04G088200,Glyma.04G092100,Glyma.04G209800,Glyma.04G246400,Glyma.04G250900,Glyma.04G251000,Glyma.04G252300,Glyma.05G215600…	Glyma.01G002400,Glyma.01G004000,Glyma.01G009900,Glyma.01G024000,Glyma.01G042100,Glyma.01G084800,Glyma.01G114000,Glyma.01G218600,Glyma.02G040700,Glyma.02G181800,Glyma.02G211700,Glyma.02G255800,Glyma.03G008200,Glyma.03G083600,Glyma.03G133200,Glyma.04G004800,Glyma.04G086600,Glyma.04G088200,Glyma.04G092100,Glyma.04G209800,Glyma.04G246400,Glyma.04G250900,Glyma.04G251000,Glyma.04G252300,Glyma.05G215600…
GO:0046942	carboxylic acid transport	biological_process	85/7379	328/34701	1.21867965782924	0.0246512245268745	0.354910875687015	85	Glyma.01G002400,Glyma.01G004000,Glyma.01G009900,Glyma.01G024000,Glyma.01G042100,Glyma.01G084800,Glyma.01G114000,Glyma.01G218600,Glyma.02G040700,Glyma.02G181800,Glyma.02G211700,Glyma.02G255800,Glyma.03G008200,Glyma.03G083600,Glyma.03G133200,Glyma.04G004800,Glyma.04G086600,Glyma.04G088200,Glyma.04G092100,Glyma.04G209800,Glyma.04G246400,Glyma.04G250900,Glyma.04G251000,Glyma.04G252300,Glyma.05G215600…	Glyma.01G002400,Glyma.01G004000,Glyma.01G009900,Glyma.01G024000,Glyma.01G042100,Glyma.01G084800,Glyma.01G114000,Glyma.01G218600,Glyma.02G040700,Glyma.02G181800,Glyma.02G211700,Glyma.02G255800,Glyma.03G008200,Glyma.03G083600,Glyma.03G133200,Glyma.04G004800,Glyma.04G086600,Glyma.04G088200,Glyma.04G092100,Glyma.04G209800,Glyma.04G246400,Glyma.04G250900,Glyma.04G251000,Glyma.04G252300,Glyma.05G215600…
GO:0043455	regulation of secondary metabolic process	biological_process	28/7379	92/34701	1.43124731170124	0.0248031367470249	0.354910875687015	28	Glyma.01G019700,Glyma.02G239100,Glyma.04G088700,Glyma.04G140066,Glyma.04G209700,Glyma.04G218400,Glyma.04G220600,Glyma.05G155600,Glyma.06G090700,Glyma.06G092000,Glyma.06G145300,Glyma.06G275900,Glyma.07G034400,Glyma.07G092800,Glyma.08G143400,Glyma.08G207700,Glyma.08G274200,Glyma.09G183400,Glyma.10G174100,Glyma.11G151400,Glyma.12G129500,Glyma.13G209800,Glyma.13G360600,Glyma.14G208000,Glyma.15G013300…	Glyma.01G019700,Glyma.02G239100,Glyma.04G088700,Glyma.04G140066,Glyma.04G209700,Glyma.04G218400,Glyma.04G220600,Glyma.05G155600,Glyma.06G090700,Glyma.06G092000,Glyma.06G145300,Glyma.06G275900,Glyma.07G034400,Glyma.07G092800,Glyma.08G143400,Glyma.08G207700,Glyma.08G274200,Glyma.09G183400,Glyma.10G174100,Glyma.11G151400,Glyma.12G129500,Glyma.13G209800,Glyma.13G360600,Glyma.14G208000,Glyma.15G013300…
GO:1901362	organic cyclic compound biosynthetic process	biological_process	1321/7379	5944/34701	1.0451256265963	0.0248487435876537	0.354910875687015	1321	Glyma.01G002100,Glyma.01G003000,Glyma.01G005500,Glyma.01G009600,Glyma.01G014700,Glyma.01G014800,Glyma.01G018400,Glyma.01G019700,Glyma.01G022800,Glyma.01G025400,Glyma.01G035100,Glyma.01G038600,Glyma.01G041700,Glyma.01G042900,Glyma.01G044600,Glyma.01G051300,Glyma.01G053100,Glyma.01G054500,Glyma.01G056800,Glyma.01G057100,Glyma.01G062100,Glyma.01G063700,Glyma.01G069300,Glyma.01G070300,Glyma.01G073400…	Glyma.01G002100,Glyma.01G003000,Glyma.01G005500,Glyma.01G009600,Glyma.01G014700,Glyma.01G014800,Glyma.01G018400,Glyma.01G019700,Glyma.01G022800,Glyma.01G025400,Glyma.01G035100,Glyma.01G038600,Glyma.01G041700,Glyma.01G042900,Glyma.01G044600,Glyma.01G051300,Glyma.01G053100,Glyma.01G054500,Glyma.01G056800,Glyma.01G057100,Glyma.01G062100,Glyma.01G063700,Glyma.01G069300,Glyma.01G070300,Glyma.01G073400…
GO:0003989	acetyl-CoA carboxylase activity	molecular_function	7/7379	15/34701	2.19457921127524	0.0249599442139926	0.354910875687015	7	Glyma.09G248900,Glyma.13G057400,Glyma.18G195700,Glyma.18G195900,Glyma.18G196000,Glyma.18G243500,Glyma.18G265300	Glyma.09G248900,Glyma.13G057400,Glyma.18G195700,Glyma.18G195900,Glyma.18G196000,Glyma.18G243500,Glyma.18G265300
GO:0010070	zygote asymmetric cell division	biological_process	7/7379	15/34701	2.19457921127524	0.0249599442139926	0.354910875687015	7	Glyma.01G125200,Glyma.03G049300,Glyma.07G156000,Glyma.10G270600,Glyma.18G206400,Glyma.19G063800,Glyma.20G120700	Glyma.01G125200,Glyma.03G049300,Glyma.07G156000,Glyma.10G270600,Glyma.18G206400,Glyma.19G063800,Glyma.20G120700
GO:0010330	cellulose synthase complex	cellular_component	7/7379	15/34701	2.19457921127524	0.0249599442139926	0.354910875687015	7	Glyma.02G205800,Glyma.04G142700,Glyma.04G153700,Glyma.06G225400,Glyma.06G225500,Glyma.08G139300,Glyma.17G072200	Glyma.02G205800,Glyma.04G142700,Glyma.04G153700,Glyma.06G225400,Glyma.06G225500,Glyma.08G139300,Glyma.17G072200
GO:0016328	lateral plasma membrane	cellular_component	7/7379	15/34701	2.19457921127524	0.0249599442139926	0.354910875687015	7	Glyma.04G160100,Glyma.07G217900,Glyma.09G117900,Glyma.17G080600,Glyma.18G271900,Glyma.18G272000,Glyma.19G033500	Glyma.04G160100,Glyma.07G217900,Glyma.09G117900,Glyma.17G080600,Glyma.18G271900,Glyma.18G272000,Glyma.19G033500
GO:0035242	protein-arginine omega-N asymmetric methyltransferase activity	molecular_function	7/7379	15/34701	2.19457921127524	0.0249599442139926	0.354910875687015	7	Glyma.04G133900,Glyma.04G149600,Glyma.09G285500,Glyma.11G157700,Glyma.15G148200,Glyma.20G000400,Glyma.20G101000	Glyma.04G133900,Glyma.04G149600,Glyma.09G285500,Glyma.11G157700,Glyma.15G148200,Glyma.20G000400,Glyma.20G101000
GO:0044211	CTP salvage	biological_process	7/7379	15/34701	2.19457921127524	0.0249599442139926	0.354910875687015	7	Glyma.01G070300,Glyma.02G302900,Glyma.05G016700,Glyma.08G333400,Glyma.14G011000,Glyma.17G129000,Glyma.18G073400	Glyma.01G070300,Glyma.02G302900,Glyma.05G016700,Glyma.08G333400,Glyma.14G011000,Glyma.17G129000,Glyma.18G073400
GO:0051365	cellular response to potassium ion starvation	biological_process	7/7379	15/34701	2.19457921127524	0.0249599442139926	0.354910875687015	7	Glyma.03G260200,Glyma.07G010900,Glyma.07G051000,Glyma.08G029200,Glyma.08G194100,Glyma.15G023500,Glyma.16G020200	Glyma.03G260200,Glyma.07G010900,Glyma.07G051000,Glyma.08G029200,Glyma.08G194100,Glyma.15G023500,Glyma.16G020200
GO:0006767	water-soluble vitamin metabolic process	biological_process	38/7379	132/34701	1.35379886409836	0.0251163262773483	0.354910875687015	38	Glyma.01G005100,Glyma.02G056400,Glyma.02G166300,Glyma.02G250800,Glyma.03G203800,Glyma.03G247000,Glyma.03G260600,Glyma.05G175500,Glyma.05G207700,Glyma.07G068300,Glyma.07G252600,Glyma.07G266200,Glyma.08G064100,Glyma.08G177300,Glyma.08G199300,Glyma.08G277000,Glyma.09G200500,Glyma.10G104100,Glyma.10G127400,Glyma.10G211600,Glyma.11G000800,Glyma.11G176200,Glyma.12G135000,Glyma.12G210300,Glyma.13G213500…	Glyma.01G005100,Glyma.02G056400,Glyma.02G166300,Glyma.02G250800,Glyma.03G203800,Glyma.03G247000,Glyma.03G260600,Glyma.05G175500,Glyma.05G207700,Glyma.07G068300,Glyma.07G252600,Glyma.07G266200,Glyma.08G064100,Glyma.08G177300,Glyma.08G199300,Glyma.08G277000,Glyma.09G200500,Glyma.10G104100,Glyma.10G127400,Glyma.10G211600,Glyma.11G000800,Glyma.11G176200,Glyma.12G135000,Glyma.12G210300,Glyma.13G213500…
GO:0009812	flavonoid metabolic process	biological_process	56/7379	206/34701	1.27839565705354	0.0252782525848342	0.354910875687015	56	Glyma.01G214200,Glyma.01G239400,Glyma.01G239500,Glyma.02G081000,Glyma.02G130400,Glyma.02G135900,Glyma.02G284300,Glyma.03G032800,Glyma.03G186900,Glyma.03G256600,Glyma.04G101500,Glyma.05G021900,Glyma.05G022100,Glyma.05G147000,Glyma.05G153200,Glyma.06G118550,Glyma.06G202300,Glyma.06G239500,Glyma.07G039800,Glyma.08G109300,Glyma.08G109400,Glyma.08G109500,Glyma.08G110300,Glyma.08G110420,Glyma.08G110460…	Glyma.01G214200,Glyma.01G239400,Glyma.01G239500,Glyma.02G081000,Glyma.02G130400,Glyma.02G135900,Glyma.02G284300,Glyma.03G032800,Glyma.03G186900,Glyma.03G256600,Glyma.04G101500,Glyma.05G021900,Glyma.05G022100,Glyma.05G147000,Glyma.05G153200,Glyma.06G118550,Glyma.06G202300,Glyma.06G239500,Glyma.07G039800,Glyma.08G109300,Glyma.08G109400,Glyma.08G109500,Glyma.08G110300,Glyma.08G110420,Glyma.08G110460…
GO:0016629	12-oxophytodienoate reductase activity	molecular_function	5/7379	9/34701	2.61259429913719	0.0252974030928486	0.354910875687015	5	Glyma.11G007600,Glyma.13G109700,Glyma.17G049900,Glyma.17G050000,Glyma.19G057500	Glyma.11G007600,Glyma.13G109700,Glyma.17G049900,Glyma.17G050000,Glyma.19G057500
GO:0016711	flavonoid 3'-monooxygenase activity	molecular_function	5/7379	9/34701	2.61259429913719	0.0252974030928486	0.354910875687015	5	Glyma.05G021900,Glyma.05G022100,Glyma.06G202300,Glyma.07G039800,Glyma.16G008600	Glyma.05G021900,Glyma.05G022100,Glyma.06G202300,Glyma.07G039800,Glyma.16G008600
GO:0030689	Noc complex	cellular_component	5/7379	9/34701	2.61259429913719	0.0252974030928486	0.354910875687015	5	Glyma.02G003100,Glyma.10G005700,Glyma.13G335000,Glyma.15G039500,Glyma.17G186500	Glyma.02G003100,Glyma.10G005700,Glyma.13G335000,Glyma.15G039500,Glyma.17G186500
GO:0080037	negative regulation of cytokinin-activated signaling pathway	biological_process	5/7379	9/34701	2.61259429913719	0.0252974030928486	0.354910875687015	5	Glyma.05G155600,Glyma.07G034400,Glyma.08G207700,Glyma.13G360600,Glyma.15G013300	Glyma.05G155600,Glyma.07G034400,Glyma.08G207700,Glyma.13G360600,Glyma.15G013300
GO:0044452	nucleolar part	cellular_component	36/7379	124/34701	1.36529121438782	0.0253151010749046	0.354910875687015	36	Glyma.01G086000,Glyma.03G178900,Glyma.03G186500,Glyma.03G234900,Glyma.04G139900,Glyma.05G016600,Glyma.05G016800,Glyma.05G027800,Glyma.05G038000,Glyma.05G038800,Glyma.06G061600,Glyma.06G161700,Glyma.07G024100,Glyma.07G265400,Glyma.08G149500,Glyma.08G176900,Glyma.08G217500,Glyma.08G269000,Glyma.08G359600,Glyma.09G084600,Glyma.10G095200,Glyma.11G114300,Glyma.12G040200,Glyma.12G167800,Glyma.13G056900…	Glyma.01G086000,Glyma.03G178900,Glyma.03G186500,Glyma.03G234900,Glyma.04G139900,Glyma.05G016600,Glyma.05G016800,Glyma.05G027800,Glyma.05G038000,Glyma.05G038800,Glyma.06G061600,Glyma.06G161700,Glyma.07G024100,Glyma.07G265400,Glyma.08G149500,Glyma.08G176900,Glyma.08G217500,Glyma.08G269000,Glyma.08G359600,Glyma.09G084600,Glyma.10G095200,Glyma.11G114300,Glyma.12G040200,Glyma.12G167800,Glyma.13G056900…
GO:0006351	transcription, DNA-templated	biological_process	1030/7379	4603/34701	1.05230280916801	0.0253947835474591	0.354910875687015	1030	Glyma.01G002100,Glyma.01G003000,Glyma.01G005500,Glyma.01G009600,Glyma.01G014700,Glyma.01G014800,Glyma.01G018400,Glyma.01G019700,Glyma.01G022800,Glyma.01G025400,Glyma.01G038600,Glyma.01G041700,Glyma.01G042900,Glyma.01G044600,Glyma.01G051300,Glyma.01G053100,Glyma.01G056800,Glyma.01G062100,Glyma.01G063700,Glyma.01G069300,Glyma.01G073400,Glyma.01G086700,Glyma.01G088200,Glyma.01G098000,Glyma.01G109700…	Glyma.01G002100,Glyma.01G003000,Glyma.01G005500,Glyma.01G009600,Glyma.01G014700,Glyma.01G014800,Glyma.01G018400,Glyma.01G019700,Glyma.01G022800,Glyma.01G025400,Glyma.01G038600,Glyma.01G041700,Glyma.01G042900,Glyma.01G044600,Glyma.01G051300,Glyma.01G053100,Glyma.01G056800,Glyma.01G062100,Glyma.01G063700,Glyma.01G069300,Glyma.01G073400,Glyma.01G086700,Glyma.01G088200,Glyma.01G098000,Glyma.01G109700…
GO:0097659	nucleic acid-templated transcription	biological_process	1030/7379	4603/34701	1.05230280916801	0.0253947835474591	0.354910875687015	1030	Glyma.01G002100,Glyma.01G003000,Glyma.01G005500,Glyma.01G009600,Glyma.01G014700,Glyma.01G014800,Glyma.01G018400,Glyma.01G019700,Glyma.01G022800,Glyma.01G025400,Glyma.01G038600,Glyma.01G041700,Glyma.01G042900,Glyma.01G044600,Glyma.01G051300,Glyma.01G053100,Glyma.01G056800,Glyma.01G062100,Glyma.01G063700,Glyma.01G069300,Glyma.01G073400,Glyma.01G086700,Glyma.01G088200,Glyma.01G098000,Glyma.01G109700…	Glyma.01G002100,Glyma.01G003000,Glyma.01G005500,Glyma.01G009600,Glyma.01G014700,Glyma.01G014800,Glyma.01G018400,Glyma.01G019700,Glyma.01G022800,Glyma.01G025400,Glyma.01G038600,Glyma.01G041700,Glyma.01G042900,Glyma.01G044600,Glyma.01G051300,Glyma.01G053100,Glyma.01G056800,Glyma.01G062100,Glyma.01G063700,Glyma.01G069300,Glyma.01G073400,Glyma.01G086700,Glyma.01G088200,Glyma.01G098000,Glyma.01G109700…
GO:1901136	carbohydrate derivative catabolic process	biological_process	33/7379	112/34701	1.38560804793526	0.0254105964423771	0.354910875687015	33	Glyma.01G090900,Glyma.02G007400,Glyma.02G034400,Glyma.03G133800,Glyma.03G193800,Glyma.05G023900,Glyma.05G152000,Glyma.05G222300,Glyma.07G057200,Glyma.07G273300,Glyma.08G029000,Glyma.08G108800,Glyma.08G169800,Glyma.08G201300,Glyma.08G345000,Glyma.09G038500,Glyma.09G285900,Glyma.10G241800,Glyma.11G254700,Glyma.12G011200,Glyma.13G206500,Glyma.13G346700,Glyma.15G019200,Glyma.15G106200,Glyma.15G143600…	Glyma.01G090900,Glyma.02G007400,Glyma.02G034400,Glyma.03G133800,Glyma.03G193800,Glyma.05G023900,Glyma.05G152000,Glyma.05G222300,Glyma.07G057200,Glyma.07G273300,Glyma.08G029000,Glyma.08G108800,Glyma.08G169800,Glyma.08G201300,Glyma.08G345000,Glyma.09G038500,Glyma.09G285900,Glyma.10G241800,Glyma.11G254700,Glyma.12G011200,Glyma.13G206500,Glyma.13G346700,Glyma.15G019200,Glyma.15G106200,Glyma.15G143600…
GO:0009148	pyrimidine nucleoside triphosphate biosynthetic process	biological_process	14/7379	39/34701	1.68813785482711	0.025517736213826	0.354910875687015	14	Glyma.01G070300,Glyma.02G014200,Glyma.02G302900,Glyma.03G109500,Glyma.05G016700,Glyma.08G232600,Glyma.08G264800,Glyma.08G333400,Glyma.10G065100,Glyma.14G011000,Glyma.15G217500,Glyma.16G096500,Glyma.17G129000,Glyma.18G073400	Glyma.01G070300,Glyma.02G014200,Glyma.02G302900,Glyma.03G109500,Glyma.05G016700,Glyma.08G232600,Glyma.08G264800,Glyma.08G333400,Glyma.10G065100,Glyma.14G011000,Glyma.15G217500,Glyma.16G096500,Glyma.17G129000,Glyma.18G073400
GO:0009696	salicylic acid metabolic process	biological_process	14/7379	39/34701	1.68813785482711	0.025517736213826	0.354910875687015	14	Glyma.02G136000,Glyma.03G214100,Glyma.04G040300,Glyma.07G048600,Glyma.08G003700,Glyma.08G055900,Glyma.10G018800,Glyma.13G042200,Glyma.13G147600,Glyma.16G017500,Glyma.18G273200,Glyma.19G188100,Glyma.19G210900,Glyma.20G009300	Glyma.02G136000,Glyma.03G214100,Glyma.04G040300,Glyma.07G048600,Glyma.08G003700,Glyma.08G055900,Glyma.10G018800,Glyma.13G042200,Glyma.13G147600,Glyma.16G017500,Glyma.18G273200,Glyma.19G188100,Glyma.19G210900,Glyma.20G009300
GO:0016072	rRNA metabolic process	biological_process	97/7379	380/34701	1.20041832797198	0.0257403113268232	0.354910875687015	97	Glyma.01G053700,Glyma.01G086000,Glyma.01G119400,Glyma.02G003100,Glyma.02G114000,Glyma.02G151500,Glyma.02G168900,Glyma.02G182800,Glyma.02G223400,Glyma.02G251700,Glyma.02G301000,Glyma.03G097100,Glyma.03G132000,Glyma.03G186500,Glyma.03G190900,Glyma.03G230000,Glyma.03G234900,Glyma.04G054300,Glyma.04G139900,Glyma.05G016600,Glyma.05G016800,Glyma.05G027800,Glyma.05G038000,Glyma.05G038800,Glyma.05G087100…	Glyma.01G053700,Glyma.01G086000,Glyma.01G119400,Glyma.02G003100,Glyma.02G114000,Glyma.02G151500,Glyma.02G168900,Glyma.02G182800,Glyma.02G223400,Glyma.02G251700,Glyma.02G301000,Glyma.03G097100,Glyma.03G132000,Glyma.03G186500,Glyma.03G190900,Glyma.03G230000,Glyma.03G234900,Glyma.04G054300,Glyma.04G139900,Glyma.05G016600,Glyma.05G016800,Glyma.05G027800,Glyma.05G038000,Glyma.05G038800,Glyma.05G087100…
GO:0009409	response to cold	biological_process	144/7379	584/34701	1.15956240126089	0.0258899428511633	0.354910875687015	144	Glyma.01G008100,Glyma.01G128100,Glyma.01G144300,Glyma.01G146300,Glyma.01G203400,Glyma.01G232500,Glyma.02G001500,Glyma.02G005600,Glyma.02G162600,Glyma.02G182800,Glyma.02G229300,Glyma.02G296600,Glyma.03G163100,Glyma.03G180600,Glyma.03G215800,Glyma.03G219400,Glyma.03G222000,Glyma.03G230000,Glyma.03G260200,Glyma.03G260300,Glyma.04G043300,Glyma.04G057800,Glyma.04G149300,Glyma.04G190100,Glyma.04G226800…	Glyma.01G008100,Glyma.01G128100,Glyma.01G144300,Glyma.01G146300,Glyma.01G203400,Glyma.01G232500,Glyma.02G001500,Glyma.02G005600,Glyma.02G162600,Glyma.02G182800,Glyma.02G229300,Glyma.02G296600,Glyma.03G163100,Glyma.03G180600,Glyma.03G215800,Glyma.03G219400,Glyma.03G222000,Glyma.03G230000,Glyma.03G260200,Glyma.03G260300,Glyma.04G043300,Glyma.04G057800,Glyma.04G149300,Glyma.04G190100,Glyma.04G226800…
GO:0000427	plastid-encoded plastid RNA polymerase complex	cellular_component	6/7379	12/34701	2.35133486922347	0.0259414286715712	0.354910875687015	6	Glyma.01G062100,Glyma.02G120300,Glyma.03G230000,Glyma.13G221300,Glyma.15G156500,Glyma.18G132900	Glyma.01G062100,Glyma.02G120300,Glyma.03G230000,Glyma.13G221300,Glyma.15G156500,Glyma.18G132900
GO:0006023	aminoglycan biosynthetic process	biological_process	6/7379	12/34701	2.35133486922347	0.0259414286715712	0.354910875687015	6	Glyma.01G057100,Glyma.02G115400,Glyma.08G243000,Glyma.13G057700,Glyma.18G265100,Glyma.19G028500	Glyma.01G057100,Glyma.02G115400,Glyma.08G243000,Glyma.13G057700,Glyma.18G265100,Glyma.19G028500
GO:0006024	glycosaminoglycan biosynthetic process	biological_process	6/7379	12/34701	2.35133486922347	0.0259414286715712	0.354910875687015	6	Glyma.01G057100,Glyma.02G115400,Glyma.08G243000,Glyma.13G057700,Glyma.18G265100,Glyma.19G028500	Glyma.01G057100,Glyma.02G115400,Glyma.08G243000,Glyma.13G057700,Glyma.18G265100,Glyma.19G028500
GO:0009697	salicylic acid biosynthetic process	biological_process	6/7379	12/34701	2.35133486922347	0.0259414286715712	0.354910875687015	6	Glyma.03G214100,Glyma.04G040300,Glyma.08G003700,Glyma.08G055900,Glyma.10G018800,Glyma.19G210900	Glyma.03G214100,Glyma.04G040300,Glyma.08G003700,Glyma.08G055900,Glyma.10G018800,Glyma.19G210900
GO:0015976	carbon utilization	biological_process	6/7379	12/34701	2.35133486922347	0.0259414286715712	0.354910875687015	6	Glyma.01G030500,Glyma.02G035000,Glyma.06G182700,Glyma.08G286700,Glyma.15G057700,Glyma.18G138400	Glyma.01G030500,Glyma.02G035000,Glyma.06G182700,Glyma.08G286700,Glyma.15G057700,Glyma.18G138400
GO:0030203	glycosaminoglycan metabolic process	biological_process	6/7379	12/34701	2.35133486922347	0.0259414286715712	0.354910875687015	6	Glyma.01G057100,Glyma.02G115400,Glyma.08G243000,Glyma.13G057700,Glyma.18G265100,Glyma.19G028500	Glyma.01G057100,Glyma.02G115400,Glyma.08G243000,Glyma.13G057700,Glyma.18G265100,Glyma.19G028500
GO:0035420	MAPK cascade involved in innate immune response	biological_process	6/7379	12/34701	2.35133486922347	0.0259414286715712	0.354910875687015	6	Glyma.04G036300,Glyma.05G080900,Glyma.13G216100,Glyma.13G289900,Glyma.14G080100,Glyma.17G177900	Glyma.04G036300,Glyma.05G080900,Glyma.13G216100,Glyma.13G289900,Glyma.14G080100,Glyma.17G177900
GO:0040031	snRNA modification	biological_process	6/7379	12/34701	2.35133486922347	0.0259414286715712	0.354910875687015	6	Glyma.05G016600,Glyma.05G016800,Glyma.08G087700,Glyma.08G176900,Glyma.15G056100,Glyma.17G083500	Glyma.05G016600,Glyma.05G016800,Glyma.08G087700,Glyma.08G176900,Glyma.15G056100,Glyma.17G083500
[truncated: 6,964 more rows]
