# Supplementary material for: Digital gene expression profiling of the transcriptional response to Sclerotinia sclerotiorum and its antagonistic bacterium Bacillus amyloliquefaciens in soybean
Source: Front Microbiol. 2022 Nov 2;13:1025771. doi: 10.3389/fmicb.2022.1025771 (PMC9666723; doi:10.3389/fmicb.2022.1025771)
Supplement: Supplementary file 2 [file Data_Sheet_2.ZIP › ╕╜╝■9-21/Table S15 GO enrichment of differentially expressed genes in Gm-Ba-Ss vs Gm-Ba.xls]

TermID	Description	Category	GeneRatio	BgRatio	Enrich_factor	P_value	P_adjust	GeneCount	GeneIDs	GeneNames
GO:0005886	plasma membrane	cellular_component	1040/4959	5887/34701	1.23619557730276	0	0	1040	Glyma.01G001800,Glyma.01G010500,Glyma.01G010700,Glyma.01G011200,Glyma.01G011600,Glyma.01G012100,Glyma.01G022900,Glyma.01G033900,Glyma.01G036900,Glyma.01G037200,Glyma.01G037600,Glyma.01G041200,Glyma.01G063800,Glyma.01G071700,Glyma.01G077100,Glyma.01G081600,Glyma.01G088501,Glyma.01G091800,Glyma.01G092900,Glyma.01G097000,Glyma.01G098400,Glyma.01G107850,Glyma.01G107901,Glyma.01G107951,Glyma.01G109200…	Glyma.01G001800,Glyma.01G010500,Glyma.01G010700,Glyma.01G011200,Glyma.01G011600,Glyma.01G012100,Glyma.01G022900,Glyma.01G033900,Glyma.01G036900,Glyma.01G037200,Glyma.01G037600,Glyma.01G041200,Glyma.01G063800,Glyma.01G071700,Glyma.01G077100,Glyma.01G081600,Glyma.01G088501,Glyma.01G091800,Glyma.01G092900,Glyma.01G097000,Glyma.01G098400,Glyma.01G107850,Glyma.01G107901,Glyma.01G107951,Glyma.01G109200…
GO:0006950	response to stress	biological_process	1168/4959	6167/34701	1.32530786828514	0	0	1168	Glyma.01G010500,Glyma.01G010700,Glyma.01G012400,Glyma.01G025500,Glyma.01G031900,Glyma.01G033200,Glyma.01G036000,Glyma.01G041200,Glyma.01G043100,Glyma.01G047900,Glyma.01G053800,Glyma.01G065800,Glyma.01G070200,Glyma.01G071700,Glyma.01G091800,Glyma.01G094900,Glyma.01G096600,Glyma.01G097400,Glyma.01G098400,Glyma.01G102600,Glyma.01G106000,Glyma.01G130500,Glyma.01G130800,Glyma.01G144300,Glyma.01G157100…	Glyma.01G010500,Glyma.01G010700,Glyma.01G012400,Glyma.01G025500,Glyma.01G031900,Glyma.01G033200,Glyma.01G036000,Glyma.01G041200,Glyma.01G043100,Glyma.01G047900,Glyma.01G053800,Glyma.01G065800,Glyma.01G070200,Glyma.01G071700,Glyma.01G091800,Glyma.01G094900,Glyma.01G096600,Glyma.01G097400,Glyma.01G098400,Glyma.01G102600,Glyma.01G106000,Glyma.01G130500,Glyma.01G130800,Glyma.01G144300,Glyma.01G157100…
GO:0009719	response to endogenous stimulus	biological_process	663/4959	3522/34701	1.31726168207925	0	0	663	Glyma.01G011200,Glyma.01G025400,Glyma.01G025500,Glyma.01G045500,Glyma.01G053800,Glyma.01G063800,Glyma.01G086700,Glyma.01G088501,Glyma.01G096600,Glyma.01G097000,Glyma.01G103500,Glyma.01G106000,Glyma.01G107901,Glyma.01G107951,Glyma.01G115900,Glyma.01G137500,Glyma.01G147600,Glyma.01G157700,Glyma.01G157900,Glyma.01G165400,Glyma.01G166100,Glyma.01G177500,Glyma.01G179000,Glyma.01G186900,Glyma.01G190600…	Glyma.01G011200,Glyma.01G025400,Glyma.01G025500,Glyma.01G045500,Glyma.01G053800,Glyma.01G063800,Glyma.01G086700,Glyma.01G088501,Glyma.01G096600,Glyma.01G097000,Glyma.01G103500,Glyma.01G106000,Glyma.01G107901,Glyma.01G107951,Glyma.01G115900,Glyma.01G137500,Glyma.01G147600,Glyma.01G157700,Glyma.01G157900,Glyma.01G165400,Glyma.01G166100,Glyma.01G177500,Glyma.01G179000,Glyma.01G186900,Glyma.01G190600…
GO:0010033	response to organic substance	biological_process	800/4959	4080/34701	1.37207454064505	0	0	800	Glyma.01G007300,Glyma.01G011200,Glyma.01G025400,Glyma.01G025500,Glyma.01G044600,Glyma.01G045500,Glyma.01G053800,Glyma.01G063800,Glyma.01G086700,Glyma.01G088501,Glyma.01G096600,Glyma.01G097000,Glyma.01G103500,Glyma.01G106000,Glyma.01G107901,Glyma.01G107951,Glyma.01G115900,Glyma.01G131800,Glyma.01G137500,Glyma.01G147600,Glyma.01G157700,Glyma.01G157900,Glyma.01G165400,Glyma.01G166100,Glyma.01G177500…	Glyma.01G007300,Glyma.01G011200,Glyma.01G025400,Glyma.01G025500,Glyma.01G044600,Glyma.01G045500,Glyma.01G053800,Glyma.01G063800,Glyma.01G086700,Glyma.01G088501,Glyma.01G096600,Glyma.01G097000,Glyma.01G103500,Glyma.01G106000,Glyma.01G107901,Glyma.01G107951,Glyma.01G115900,Glyma.01G131800,Glyma.01G137500,Glyma.01G147600,Glyma.01G157700,Glyma.01G157900,Glyma.01G165400,Glyma.01G166100,Glyma.01G177500…
GO:0010200	response to chitin	biological_process	139/4959	311/34701	3.12753582592694	0	0	139	Glyma.01G096600,Glyma.01G131800,Glyma.01G179000,Glyma.01G206600,Glyma.01G206700,Glyma.01G217400,Glyma.01G222300,Glyma.01G225000,Glyma.02G059700,Glyma.02G094500,Glyma.02G132500,Glyma.02G161100,Glyma.02G195900,Glyma.02G242900,Glyma.02G269600,Glyma.02G296600,Glyma.03G036700,Glyma.03G111700,Glyma.03G162500,Glyma.03G162600,Glyma.03G173100,Glyma.03G173300,Glyma.03G202600,Glyma.03G239900,Glyma.04G036700…	Glyma.01G096600,Glyma.01G131800,Glyma.01G179000,Glyma.01G206600,Glyma.01G206700,Glyma.01G217400,Glyma.01G222300,Glyma.01G225000,Glyma.02G059700,Glyma.02G094500,Glyma.02G132500,Glyma.02G161100,Glyma.02G195900,Glyma.02G242900,Glyma.02G269600,Glyma.02G296600,Glyma.03G036700,Glyma.03G111700,Glyma.03G162500,Glyma.03G162600,Glyma.03G173100,Glyma.03G173300,Glyma.03G202600,Glyma.03G239900,Glyma.04G036700…
GO:0015979	photosynthesis	biological_process	121/4959	404/34701	2.09580989859422	0	0	121	Glyma.01G010200,Glyma.01G115900,Glyma.01G148800,Glyma.01G180800,Glyma.01G226700,Glyma.02G047600,Glyma.02G061100,Glyma.02G064700,Glyma.02G141700,Glyma.02G282500,Glyma.02G305400,Glyma.02G309500,Glyma.03G060300,Glyma.03G114600,Glyma.03G119500,Glyma.03G137000,Glyma.03G159100,Glyma.03G212900,Glyma.03G219400,Glyma.03G262300,Glyma.04G015900,Glyma.04G035900,Glyma.04G167900,Glyma.04G215800,Glyma.04G249700…	Glyma.01G010200,Glyma.01G115900,Glyma.01G148800,Glyma.01G180800,Glyma.01G226700,Glyma.02G047600,Glyma.02G061100,Glyma.02G064700,Glyma.02G141700,Glyma.02G282500,Glyma.02G305400,Glyma.02G309500,Glyma.03G060300,Glyma.03G114600,Glyma.03G119500,Glyma.03G137000,Glyma.03G159100,Glyma.03G212900,Glyma.03G219400,Glyma.03G262300,Glyma.04G015900,Glyma.04G035900,Glyma.04G167900,Glyma.04G215800,Glyma.04G249700…
GO:0016021	integral component of membrane	cellular_component	1395/4959	8198/34701	1.19073241271276	0	0	1395	Glyma.01G000248,Glyma.01G000322,Glyma.01G001800,Glyma.01G004800,Glyma.01G005200,Glyma.01G007300,Glyma.01G011600,Glyma.01G012100,Glyma.01G016500,Glyma.01G016800,Glyma.01G019000,Glyma.01G025200,Glyma.01G033900,Glyma.01G034300,Glyma.01G034900,Glyma.01G037600,Glyma.01G037900,Glyma.01G038500,Glyma.01G048500,Glyma.01G058500,Glyma.01G071700,Glyma.01G077100,Glyma.01G081600,Glyma.01G087800,Glyma.01G091800…	Glyma.01G000248,Glyma.01G000322,Glyma.01G001800,Glyma.01G004800,Glyma.01G005200,Glyma.01G007300,Glyma.01G011600,Glyma.01G012100,Glyma.01G016500,Glyma.01G016800,Glyma.01G019000,Glyma.01G025200,Glyma.01G033900,Glyma.01G034300,Glyma.01G034900,Glyma.01G037600,Glyma.01G037900,Glyma.01G038500,Glyma.01G048500,Glyma.01G058500,Glyma.01G071700,Glyma.01G077100,Glyma.01G081600,Glyma.01G087800,Glyma.01G091800…
GO:0016740	transferase activity	molecular_function	1246/4959	7112/34701	1.22595400393463	0	0	1246	Glyma.01G000248,Glyma.01G000322,Glyma.01G001800,Glyma.01G004800,Glyma.01G005200,Glyma.01G007300,Glyma.01G010200,Glyma.01G013900,Glyma.01G014200,Glyma.01G021700,Glyma.01G024800,Glyma.01G025600,Glyma.01G031700,Glyma.01G031900,Glyma.01G034300,Glyma.01G034900,Glyma.01G036000,Glyma.01G037900,Glyma.01G038500,Glyma.01G041600,Glyma.01G043100,Glyma.01G048500,Glyma.01G071700,Glyma.01G074600,Glyma.01G085700…	Glyma.01G000248,Glyma.01G000322,Glyma.01G001800,Glyma.01G004800,Glyma.01G005200,Glyma.01G007300,Glyma.01G010200,Glyma.01G013900,Glyma.01G014200,Glyma.01G021700,Glyma.01G024800,Glyma.01G025600,Glyma.01G031700,Glyma.01G031900,Glyma.01G034300,Glyma.01G034900,Glyma.01G036000,Glyma.01G037900,Glyma.01G038500,Glyma.01G041600,Glyma.01G043100,Glyma.01G048500,Glyma.01G071700,Glyma.01G074600,Glyma.01G085700…
GO:0031224	intrinsic component of membrane	cellular_component	1490/4959	8626/34701	1.20871718460025	0	0	1490	Glyma.01G000248,Glyma.01G000322,Glyma.01G001800,Glyma.01G004800,Glyma.01G005200,Glyma.01G007300,Glyma.01G011600,Glyma.01G012100,Glyma.01G016500,Glyma.01G016800,Glyma.01G019000,Glyma.01G025200,Glyma.01G033900,Glyma.01G034300,Glyma.01G034900,Glyma.01G036900,Glyma.01G037200,Glyma.01G037600,Glyma.01G037900,Glyma.01G038500,Glyma.01G048500,Glyma.01G058500,Glyma.01G071700,Glyma.01G077100,Glyma.01G081600…	Glyma.01G000248,Glyma.01G000322,Glyma.01G001800,Glyma.01G004800,Glyma.01G005200,Glyma.01G007300,Glyma.01G011600,Glyma.01G012100,Glyma.01G016500,Glyma.01G016800,Glyma.01G019000,Glyma.01G025200,Glyma.01G033900,Glyma.01G034300,Glyma.01G034900,Glyma.01G036900,Glyma.01G037200,Glyma.01G037600,Glyma.01G037900,Glyma.01G038500,Glyma.01G048500,Glyma.01G058500,Glyma.01G071700,Glyma.01G077100,Glyma.01G081600…
GO:0042221	response to chemical	biological_process	1053/4959	5474/34701	1.34608182419184	0	0	1053	Glyma.01G005200,Glyma.01G007300,Glyma.01G011200,Glyma.01G012400,Glyma.01G019000,Glyma.01G025200,Glyma.01G025400,Glyma.01G025500,Glyma.01G041200,Glyma.01G044600,Glyma.01G045500,Glyma.01G047900,Glyma.01G053800,Glyma.01G062400,Glyma.01G063800,Glyma.01G081300,Glyma.01G086700,Glyma.01G088501,Glyma.01G096600,Glyma.01G097000,Glyma.01G097400,Glyma.01G102600,Glyma.01G103500,Glyma.01G106000,Glyma.01G107901…	Glyma.01G005200,Glyma.01G007300,Glyma.01G011200,Glyma.01G012400,Glyma.01G019000,Glyma.01G025200,Glyma.01G025400,Glyma.01G025500,Glyma.01G041200,Glyma.01G044600,Glyma.01G045500,Glyma.01G047900,Glyma.01G053800,Glyma.01G062400,Glyma.01G063800,Glyma.01G081300,Glyma.01G086700,Glyma.01G088501,Glyma.01G096600,Glyma.01G097000,Glyma.01G097400,Glyma.01G102600,Glyma.01G103500,Glyma.01G106000,Glyma.01G107901…
GO:0044425	membrane part	cellular_component	1549/4959	9386/34701	1.15483184142786	0	0	1549	Glyma.01G000248,Glyma.01G000322,Glyma.01G001800,Glyma.01G004800,Glyma.01G005200,Glyma.01G007300,Glyma.01G010500,Glyma.01G010700,Glyma.01G011200,Glyma.01G011600,Glyma.01G012100,Glyma.01G016500,Glyma.01G016800,Glyma.01G019000,Glyma.01G025200,Glyma.01G033900,Glyma.01G034300,Glyma.01G034900,Glyma.01G036900,Glyma.01G037200,Glyma.01G037600,Glyma.01G037900,Glyma.01G038500,Glyma.01G048500,Glyma.01G058500…	Glyma.01G000248,Glyma.01G000322,Glyma.01G001800,Glyma.01G004800,Glyma.01G005200,Glyma.01G007300,Glyma.01G010500,Glyma.01G010700,Glyma.01G011200,Glyma.01G011600,Glyma.01G012100,Glyma.01G016500,Glyma.01G016800,Glyma.01G019000,Glyma.01G025200,Glyma.01G033900,Glyma.01G034300,Glyma.01G034900,Glyma.01G036900,Glyma.01G037200,Glyma.01G037600,Glyma.01G037900,Glyma.01G038500,Glyma.01G048500,Glyma.01G058500…
GO:0071944	cell periphery	cellular_component	1267/4959	7056/34701	1.25650992903715	0	0	1267	Glyma.01G001800,Glyma.01G010500,Glyma.01G010700,Glyma.01G011200,Glyma.01G011600,Glyma.01G012100,Glyma.01G013900,Glyma.01G022900,Glyma.01G033900,Glyma.01G036900,Glyma.01G037200,Glyma.01G037600,Glyma.01G041200,Glyma.01G050100,Glyma.01G063800,Glyma.01G071700,Glyma.01G077000,Glyma.01G077100,Glyma.01G081300,Glyma.01G081600,Glyma.01G088501,Glyma.01G091800,Glyma.01G092900,Glyma.01G097000,Glyma.01G098400…	Glyma.01G001800,Glyma.01G010500,Glyma.01G010700,Glyma.01G011200,Glyma.01G011600,Glyma.01G012100,Glyma.01G013900,Glyma.01G022900,Glyma.01G033900,Glyma.01G036900,Glyma.01G037200,Glyma.01G037600,Glyma.01G041200,Glyma.01G050100,Glyma.01G063800,Glyma.01G071700,Glyma.01G077000,Glyma.01G077100,Glyma.01G081300,Glyma.01G081600,Glyma.01G088501,Glyma.01G091800,Glyma.01G092900,Glyma.01G097000,Glyma.01G098400…
GO:0098542	defense response to other organism	biological_process	397/4959	1746/34701	1.59108781354183	0	0	397	Glyma.01G010500,Glyma.01G010700,Glyma.01G025500,Glyma.01G033200,Glyma.01G036000,Glyma.01G071700,Glyma.01G097400,Glyma.01G098400,Glyma.01G157900,Glyma.01G165400,Glyma.01G179000,Glyma.01G205700,Glyma.01G217600,Glyma.01G217700,Glyma.01G240800,Glyma.02G029900,Glyma.02G053600,Glyma.02G059700,Glyma.02G062900,Glyma.02G063900,Glyma.02G087000,Glyma.02G121300,Glyma.02G132500,Glyma.02G195300,Glyma.02G195400…	Glyma.01G010500,Glyma.01G010700,Glyma.01G025500,Glyma.01G033200,Glyma.01G036000,Glyma.01G071700,Glyma.01G097400,Glyma.01G098400,Glyma.01G157900,Glyma.01G165400,Glyma.01G179000,Glyma.01G205700,Glyma.01G217600,Glyma.01G217700,Glyma.01G240800,Glyma.02G029900,Glyma.02G053600,Glyma.02G059700,Glyma.02G062900,Glyma.02G063900,Glyma.02G087000,Glyma.02G121300,Glyma.02G132500,Glyma.02G195300,Glyma.02G195400…
GO:0009522	photosystem I	cellular_component	35/4959	67/34701	3.65545232097227	2.80525396868546e-13	1.2200851010947e-10	35	Glyma.01G115900,Glyma.02G064700,Glyma.02G305400,Glyma.02G309500,Glyma.03G060300,Glyma.03G262300,Glyma.04G167900,Glyma.04G215800,Glyma.05G022900,Glyma.05G128000,Glyma.06G150300,Glyma.06G194900,Glyma.07G019700,Glyma.07G047600,Glyma.08G204800,Glyma.09G087700,Glyma.09G154700,Glyma.10G042000,Glyma.10G042100,Glyma.10G177200,Glyma.10G249000,Glyma.11G181100,Glyma.12G219300,Glyma.13G129400,Glyma.13G282000…	Glyma.01G115900,Glyma.02G064700,Glyma.02G305400,Glyma.02G309500,Glyma.03G060300,Glyma.03G262300,Glyma.04G167900,Glyma.04G215800,Glyma.05G022900,Glyma.05G128000,Glyma.06G150300,Glyma.06G194900,Glyma.07G019700,Glyma.07G047600,Glyma.08G204800,Glyma.09G087700,Glyma.09G154700,Glyma.10G042000,Glyma.10G042100,Glyma.10G177200,Glyma.10G249000,Glyma.11G181100,Glyma.12G219300,Glyma.13G129400,Glyma.13G282000…
GO:0003824	catalytic activity	molecular_function	2686/4959	17174/34701	1.09441599525331	6.41141438535515e-13	2.6026068128285e-10	2686	Glyma.01G000248,Glyma.01G000322,Glyma.01G001800,Glyma.01G004800,Glyma.01G005200,Glyma.01G007300,Glyma.01G008400,Glyma.01G008500,Glyma.01G010200,Glyma.01G011200,Glyma.01G011300,Glyma.01G011600,Glyma.01G012100,Glyma.01G013900,Glyma.01G014200,Glyma.01G021000,Glyma.01G021700,Glyma.01G024800,Glyma.01G025500,Glyma.01G025600,Glyma.01G031500,Glyma.01G031700,Glyma.01G031900,Glyma.01G034300,Glyma.01G034900…	Glyma.01G000248,Glyma.01G000322,Glyma.01G001800,Glyma.01G004800,Glyma.01G005200,Glyma.01G007300,Glyma.01G008400,Glyma.01G008500,Glyma.01G010200,Glyma.01G011200,Glyma.01G011300,Glyma.01G011600,Glyma.01G012100,Glyma.01G013900,Glyma.01G014200,Glyma.01G021000,Glyma.01G021700,Glyma.01G024800,Glyma.01G025500,Glyma.01G025600,Glyma.01G031500,Glyma.01G031700,Glyma.01G031900,Glyma.01G034300,Glyma.01G034900…
GO:0009521	photosystem	cellular_component	64/4959	162/34701	2.76447611152189	2.17426077142591e-12	8.27442114825773e-10	64	Glyma.01G115900,Glyma.01G148800,Glyma.01G180800,Glyma.02G061100,Glyma.02G064700,Glyma.02G141700,Glyma.02G282500,Glyma.02G305400,Glyma.02G309500,Glyma.03G060300,Glyma.03G114600,Glyma.03G159100,Glyma.03G262300,Glyma.04G167900,Glyma.04G215800,Glyma.04G249700,Glyma.05G022900,Glyma.05G128000,Glyma.05G166800,Glyma.05G172300,Glyma.06G014500,Glyma.06G150300,Glyma.06G194900,Glyma.07G019700,Glyma.07G047600…	Glyma.01G115900,Glyma.01G148800,Glyma.01G180800,Glyma.02G061100,Glyma.02G064700,Glyma.02G141700,Glyma.02G282500,Glyma.02G305400,Glyma.02G309500,Glyma.03G060300,Glyma.03G114600,Glyma.03G159100,Glyma.03G262300,Glyma.04G167900,Glyma.04G215800,Glyma.04G249700,Glyma.05G022900,Glyma.05G128000,Glyma.05G166800,Glyma.05G172300,Glyma.06G014500,Glyma.06G150300,Glyma.06G194900,Glyma.07G019700,Glyma.07G047600…
GO:0009523	photosystem II	cellular_component	49/4959	124/34701	2.76517280409031	4.77218264904877e-12	1.7092835382387e-09	49	Glyma.01G115900,Glyma.01G148800,Glyma.01G180800,Glyma.02G061100,Glyma.02G064700,Glyma.02G141700,Glyma.02G282500,Glyma.02G305400,Glyma.02G309500,Glyma.03G060300,Glyma.03G114600,Glyma.03G159100,Glyma.03G262300,Glyma.04G167900,Glyma.04G249700,Glyma.05G128000,Glyma.05G166800,Glyma.05G172300,Glyma.06G014500,Glyma.06G194900,Glyma.07G047600,Glyma.07G112000,Glyma.07G135300,Glyma.08G074000,Glyma.08G141300…	Glyma.01G115900,Glyma.01G148800,Glyma.01G180800,Glyma.02G061100,Glyma.02G064700,Glyma.02G141700,Glyma.02G282500,Glyma.02G305400,Glyma.02G309500,Glyma.03G060300,Glyma.03G114600,Glyma.03G159100,Glyma.03G262300,Glyma.04G167900,Glyma.04G249700,Glyma.05G128000,Glyma.05G166800,Glyma.05G172300,Glyma.06G014500,Glyma.06G194900,Glyma.07G047600,Glyma.07G112000,Glyma.07G135300,Glyma.08G074000,Glyma.08G141300…
GO:0009611	response to wounding	biological_process	107/4959	385/34701	1.94478201774028	5.67390578964933e-12	1.82128527259628e-09	107	Glyma.01G012400,Glyma.01G096600,Glyma.01G157900,Glyma.01G204400,Glyma.01G235600,Glyma.02G228200,Glyma.03G088800,Glyma.03G199100,Glyma.03G256200,Glyma.03G260200,Glyma.04G013800,Glyma.04G016000,Glyma.04G057700,Glyma.04G061400,Glyma.04G211000,Glyma.04G249000,Glyma.04G253500,Glyma.05G043900,Glyma.05G063100,Glyma.05G141200,Glyma.05G166800,Glyma.05G195000,Glyma.06G044600,Glyma.06G045400,Glyma.06G058400…	Glyma.01G012400,Glyma.01G096600,Glyma.01G157900,Glyma.01G204400,Glyma.01G235600,Glyma.02G228200,Glyma.03G088800,Glyma.03G199100,Glyma.03G256200,Glyma.03G260200,Glyma.04G013800,Glyma.04G016000,Glyma.04G057700,Glyma.04G061400,Glyma.04G211000,Glyma.04G249000,Glyma.04G253500,Glyma.05G043900,Glyma.05G063100,Glyma.05G141200,Glyma.05G166800,Glyma.05G195000,Glyma.06G044600,Glyma.06G045400,Glyma.06G058400…
GO:0010243	response to organonitrogen compound	biological_process	167/4959	528/34701	2.21324978459733	5.82789372316483e-12	1.82128527259628e-09	167	Glyma.01G096600,Glyma.01G131800,Glyma.01G157900,Glyma.01G179000,Glyma.01G206600,Glyma.01G206700,Glyma.01G217400,Glyma.01G222300,Glyma.01G225000,Glyma.02G013000,Glyma.02G059700,Glyma.02G094500,Glyma.02G132500,Glyma.02G161100,Glyma.02G195900,Glyma.02G242900,Glyma.02G269600,Glyma.02G296600,Glyma.03G036700,Glyma.03G111700,Glyma.03G162500,Glyma.03G162600,Glyma.03G173100,Glyma.03G173300,Glyma.03G202600…	Glyma.01G096600,Glyma.01G131800,Glyma.01G157900,Glyma.01G179000,Glyma.01G206600,Glyma.01G206700,Glyma.01G217400,Glyma.01G222300,Glyma.01G225000,Glyma.02G013000,Glyma.02G059700,Glyma.02G094500,Glyma.02G132500,Glyma.02G161100,Glyma.02G195900,Glyma.02G242900,Glyma.02G269600,Glyma.02G296600,Glyma.03G036700,Glyma.03G111700,Glyma.03G162500,Glyma.03G162600,Glyma.03G173100,Glyma.03G173300,Glyma.03G202600…
GO:0048037	cofactor binding	molecular_function	411/4959	2021/34701	1.42306058616828	5.98221472358773e-12	1.82128527259628e-09	411	Glyma.01G000248,Glyma.01G000322,Glyma.01G008500,Glyma.01G062400,Glyma.01G070200,Glyma.01G077100,Glyma.01G080700,Glyma.01G102600,Glyma.01G115900,Glyma.01G118000,Glyma.01G130500,Glyma.01G130800,Glyma.01G135200,Glyma.01G153300,Glyma.01G156700,Glyma.01G169200,Glyma.01G169800,Glyma.01G179400,Glyma.01G179600,Glyma.01G181800,Glyma.01G192500,Glyma.01G196100,Glyma.01G199800,Glyma.01G200400,Glyma.01G205700…	Glyma.01G000248,Glyma.01G000322,Glyma.01G008500,Glyma.01G062400,Glyma.01G070200,Glyma.01G077100,Glyma.01G080700,Glyma.01G102600,Glyma.01G115900,Glyma.01G118000,Glyma.01G130500,Glyma.01G130800,Glyma.01G135200,Glyma.01G153300,Glyma.01G156700,Glyma.01G169200,Glyma.01G169800,Glyma.01G179400,Glyma.01G179600,Glyma.01G181800,Glyma.01G192500,Glyma.01G196100,Glyma.01G199800,Glyma.01G200400,Glyma.01G205700…
GO:1901698	response to nitrogen compound	biological_process	185/4959	633/34701	2.04510636508469	8.36952729343921e-12	2.42676436617864e-09	185	Glyma.01G062400,Glyma.01G096600,Glyma.01G131800,Glyma.01G157900,Glyma.01G179000,Glyma.01G206600,Glyma.01G206700,Glyma.01G217400,Glyma.01G222300,Glyma.01G225000,Glyma.01G244200,Glyma.02G013000,Glyma.02G059700,Glyma.02G094500,Glyma.02G132500,Glyma.02G161100,Glyma.02G195900,Glyma.02G242900,Glyma.02G269600,Glyma.02G296600,Glyma.03G036700,Glyma.03G111700,Glyma.03G162500,Glyma.03G162600,Glyma.03G173100…	Glyma.01G062400,Glyma.01G096600,Glyma.01G131800,Glyma.01G157900,Glyma.01G179000,Glyma.01G206600,Glyma.01G206700,Glyma.01G217400,Glyma.01G222300,Glyma.01G225000,Glyma.01G244200,Glyma.02G013000,Glyma.02G059700,Glyma.02G094500,Glyma.02G132500,Glyma.02G161100,Glyma.02G195900,Glyma.02G242900,Glyma.02G269600,Glyma.02G296600,Glyma.03G036700,Glyma.03G111700,Glyma.03G162500,Glyma.03G162600,Glyma.03G173100…
GO:0050832	defense response to fungus	biological_process	129/4959	491/34701	1.83846810649772	1.02432506920991e-11	2.78190906310981e-09	129	Glyma.01G097400,Glyma.01G205700,Glyma.01G217600,Glyma.01G217700,Glyma.02G062900,Glyma.02G063900,Glyma.02G132500,Glyma.02G195300,Glyma.02G195400,Glyma.02G228200,Glyma.02G296600,Glyma.03G071700,Glyma.03G101200,Glyma.03G102800,Glyma.03G247500,Glyma.04G016000,Glyma.04G036700,Glyma.04G042300,Glyma.04G054200,Glyma.04G061000,Glyma.04G061400,Glyma.04G068000,Glyma.04G182600,Glyma.05G035900,Glyma.05G047800…	Glyma.01G097400,Glyma.01G205700,Glyma.01G217600,Glyma.01G217700,Glyma.02G062900,Glyma.02G063900,Glyma.02G132500,Glyma.02G195300,Glyma.02G195400,Glyma.02G228200,Glyma.02G296600,Glyma.03G071700,Glyma.03G101200,Glyma.03G102800,Glyma.03G247500,Glyma.04G016000,Glyma.04G036700,Glyma.04G042300,Glyma.04G054200,Glyma.04G061000,Glyma.04G061400,Glyma.04G068000,Glyma.04G182600,Glyma.05G035900,Glyma.05G047800…
GO:0020037	heme binding	molecular_function	178/4959	686/34701	1.81569864139589	1.12311271394105e-11	2.78190906310981e-09	178	Glyma.01G070200,Glyma.01G130500,Glyma.01G130800,Glyma.01G135200,Glyma.01G153300,Glyma.01G169200,Glyma.01G179400,Glyma.01G179600,Glyma.01G181800,Glyma.01G192500,Glyma.01G199800,Glyma.01G200400,Glyma.01G230900,Glyma.02G008900,Glyma.02G052700,Glyma.02G127300,Glyma.02G132200,Glyma.02G156000,Glyma.02G234000,Glyma.02G234200,Glyma.02G255400,Glyma.03G021200,Glyma.03G029900,Glyma.03G038100,Glyma.03G038200…	Glyma.01G070200,Glyma.01G130500,Glyma.01G130800,Glyma.01G135200,Glyma.01G153300,Glyma.01G169200,Glyma.01G179400,Glyma.01G179600,Glyma.01G181800,Glyma.01G192500,Glyma.01G199800,Glyma.01G200400,Glyma.01G230900,Glyma.02G008900,Glyma.02G052700,Glyma.02G127300,Glyma.02G132200,Glyma.02G156000,Glyma.02G234000,Glyma.02G234200,Glyma.02G255400,Glyma.03G021200,Glyma.03G029900,Glyma.03G038100,Glyma.03G038200…
GO:0046906	tetrapyrrole binding	molecular_function	207/4959	749/34701	1.93391067097328	1.13753451103094e-11	2.78190906310981e-09	207	Glyma.01G070200,Glyma.01G115900,Glyma.01G130500,Glyma.01G130800,Glyma.01G135200,Glyma.01G153300,Glyma.01G169200,Glyma.01G179400,Glyma.01G179600,Glyma.01G181800,Glyma.01G192500,Glyma.01G199800,Glyma.01G200400,Glyma.01G230900,Glyma.02G008900,Glyma.02G052700,Glyma.02G064700,Glyma.02G127300,Glyma.02G132200,Glyma.02G156000,Glyma.02G234000,Glyma.02G234200,Glyma.02G255400,Glyma.02G305400,Glyma.02G309500…	Glyma.01G070200,Glyma.01G115900,Glyma.01G130500,Glyma.01G130800,Glyma.01G135200,Glyma.01G153300,Glyma.01G169200,Glyma.01G179400,Glyma.01G179600,Glyma.01G181800,Glyma.01G192500,Glyma.01G199800,Glyma.01G200400,Glyma.01G230900,Glyma.02G008900,Glyma.02G052700,Glyma.02G064700,Glyma.02G127300,Glyma.02G132200,Glyma.02G156000,Glyma.02G234000,Glyma.02G234200,Glyma.02G255400,Glyma.02G305400,Glyma.02G309500…
GO:0042493	response to drug	biological_process	303/4959	1123/34701	1.88803810120998	1.14218634550411e-11	2.78190906310981e-09	303	Glyma.01G012400,Glyma.01G019000,Glyma.01G025200,Glyma.01G025500,Glyma.01G053800,Glyma.01G096600,Glyma.01G131800,Glyma.01G179000,Glyma.01G206600,Glyma.01G206700,Glyma.01G216600,Glyma.01G217400,Glyma.01G222300,Glyma.01G225000,Glyma.01G244200,Glyma.02G005600,Glyma.02G053600,Glyma.02G059700,Glyma.02G062700,Glyma.02G075300,Glyma.02G093200,Glyma.02G094500,Glyma.02G106100,Glyma.02G132500,Glyma.02G158350…	Glyma.01G012400,Glyma.01G019000,Glyma.01G025200,Glyma.01G025500,Glyma.01G053800,Glyma.01G096600,Glyma.01G131800,Glyma.01G179000,Glyma.01G206600,Glyma.01G206700,Glyma.01G216600,Glyma.01G217400,Glyma.01G222300,Glyma.01G225000,Glyma.01G244200,Glyma.02G005600,Glyma.02G053600,Glyma.02G059700,Glyma.02G062700,Glyma.02G075300,Glyma.02G093200,Glyma.02G094500,Glyma.02G106100,Glyma.02G132500,Glyma.02G158350…
GO:0006468	protein phosphorylation	biological_process	287/4959	1335/34701	1.50434869299039	1.24186216865496e-11	2.82834577158008e-09	287	Glyma.01G025600,Glyma.01G071700,Glyma.01G088501,Glyma.01G098400,Glyma.01G107901,Glyma.01G107951,Glyma.01G117900,Glyma.01G131500,Glyma.01G132000,Glyma.01G166100,Glyma.01G179000,Glyma.01G186900,Glyma.01G187300,Glyma.01G203500,Glyma.01G211900,Glyma.01G240800,Glyma.02G035300,Glyma.02G059700,Glyma.02G075600,Glyma.02G076100,Glyma.02G087000,Glyma.02G129300,Glyma.02G182900,Glyma.02G202900,Glyma.02G211400…	Glyma.01G025600,Glyma.01G071700,Glyma.01G088501,Glyma.01G098400,Glyma.01G107901,Glyma.01G107951,Glyma.01G117900,Glyma.01G131500,Glyma.01G132000,Glyma.01G166100,Glyma.01G179000,Glyma.01G186900,Glyma.01G187300,Glyma.01G203500,Glyma.01G211900,Glyma.01G240800,Glyma.02G035300,Glyma.02G059700,Glyma.02G075600,Glyma.02G076100,Glyma.02G087000,Glyma.02G129300,Glyma.02G182900,Glyma.02G202900,Glyma.02G211400…
GO:0009620	response to fungus	biological_process	156/4959	636/34701	1.71638758575032	1.25415233753756e-11	2.82834577158008e-09	156	Glyma.01G025500,Glyma.01G097400,Glyma.01G205700,Glyma.01G217600,Glyma.01G217700,Glyma.02G016600,Glyma.02G062900,Glyma.02G063900,Glyma.02G132500,Glyma.02G195300,Glyma.02G195400,Glyma.02G219400,Glyma.02G228200,Glyma.02G296600,Glyma.03G071700,Glyma.03G101200,Glyma.03G102800,Glyma.03G174300,Glyma.03G215800,Glyma.03G247500,Glyma.04G016000,Glyma.04G036700,Glyma.04G042300,Glyma.04G054200,Glyma.04G061000…	Glyma.01G025500,Glyma.01G097400,Glyma.01G205700,Glyma.01G217600,Glyma.01G217700,Glyma.02G016600,Glyma.02G062900,Glyma.02G063900,Glyma.02G132500,Glyma.02G195300,Glyma.02G195400,Glyma.02G219400,Glyma.02G228200,Glyma.02G296600,Glyma.03G071700,Glyma.03G101200,Glyma.03G102800,Glyma.03G174300,Glyma.03G215800,Glyma.03G247500,Glyma.04G016000,Glyma.04G036700,Glyma.04G042300,Glyma.04G054200,Glyma.04G061000…
GO:0050896	response to stimulus	biological_process	1919/4959	10732/34701	1.25124453241139	1.89521731641662e-11	4.12142079987886e-09	1919	Glyma.01G005200,Glyma.01G007300,Glyma.01G010500,Glyma.01G010700,Glyma.01G011200,Glyma.01G012100,Glyma.01G012400,Glyma.01G019000,Glyma.01G025200,Glyma.01G025400,Glyma.01G025500,Glyma.01G031900,Glyma.01G033200,Glyma.01G036000,Glyma.01G041200,Glyma.01G041700,Glyma.01G043100,Glyma.01G044600,Glyma.01G045500,Glyma.01G047900,Glyma.01G053800,Glyma.01G062400,Glyma.01G063800,Glyma.01G065800,Glyma.01G070200…	Glyma.01G005200,Glyma.01G007300,Glyma.01G010500,Glyma.01G010700,Glyma.01G011200,Glyma.01G012100,Glyma.01G012400,Glyma.01G019000,Glyma.01G025200,Glyma.01G025400,Glyma.01G025500,Glyma.01G031900,Glyma.01G033200,Glyma.01G036000,Glyma.01G041200,Glyma.01G041700,Glyma.01G043100,Glyma.01G044600,Glyma.01G045500,Glyma.01G047900,Glyma.01G053800,Glyma.01G062400,Glyma.01G063800,Glyma.01G065800,Glyma.01G070200…
GO:0019748	secondary metabolic process	biological_process	145/4959	589/34701	1.72266404551276	2.32343033701454e-11	4.8784025248557e-09	145	Glyma.01G036000,Glyma.01G106000,Glyma.01G108300,Glyma.01G130500,Glyma.01G135200,Glyma.01G169200,Glyma.01G177900,Glyma.01G179400,Glyma.01G179600,Glyma.01G181800,Glyma.01G205700,Glyma.01G239600,Glyma.02G013000,Glyma.02G029900,Glyma.02G052700,Glyma.02G156000,Glyma.02G187200,Glyma.02G242400,Glyma.02G249300,Glyma.02G261600,Glyma.03G029900,Glyma.03G073702,Glyma.03G073776,Glyma.03G073778,Glyma.03G091200…	Glyma.01G036000,Glyma.01G106000,Glyma.01G108300,Glyma.01G130500,Glyma.01G135200,Glyma.01G169200,Glyma.01G177900,Glyma.01G179400,Glyma.01G179600,Glyma.01G181800,Glyma.01G205700,Glyma.01G239600,Glyma.02G013000,Glyma.02G029900,Glyma.02G052700,Glyma.02G156000,Glyma.02G187200,Glyma.02G242400,Glyma.02G249300,Glyma.02G261600,Glyma.03G029900,Glyma.03G073702,Glyma.03G073776,Glyma.03G073778,Glyma.03G091200…
GO:0009725	response to hormone	biological_process	651/4959	3449/34701	1.32079579077867	2.7263524771115e-11	5.53358674437731e-09	651	Glyma.01G011200,Glyma.01G025400,Glyma.01G025500,Glyma.01G045500,Glyma.01G053800,Glyma.01G063800,Glyma.01G086700,Glyma.01G088501,Glyma.01G096600,Glyma.01G097000,Glyma.01G103500,Glyma.01G106000,Glyma.01G107901,Glyma.01G107951,Glyma.01G115900,Glyma.01G137500,Glyma.01G147600,Glyma.01G157700,Glyma.01G157900,Glyma.01G165400,Glyma.01G166100,Glyma.01G177500,Glyma.01G186900,Glyma.01G190600,Glyma.01G206600…	Glyma.01G011200,Glyma.01G025400,Glyma.01G025500,Glyma.01G045500,Glyma.01G053800,Glyma.01G063800,Glyma.01G086700,Glyma.01G088501,Glyma.01G096600,Glyma.01G097000,Glyma.01G103500,Glyma.01G106000,Glyma.01G107901,Glyma.01G107951,Glyma.01G115900,Glyma.01G137500,Glyma.01G147600,Glyma.01G157700,Glyma.01G157900,Glyma.01G165400,Glyma.01G166100,Glyma.01G177500,Glyma.01G186900,Glyma.01G190600,Glyma.01G206600…
GO:0043207	response to external biotic stimulus	biological_process	476/4959	2207/34701	1.50921982549612	3.98352462127605e-11	7.82441336095157e-09	476	Glyma.01G010500,Glyma.01G010700,Glyma.01G011200,Glyma.01G025500,Glyma.01G033200,Glyma.01G036000,Glyma.01G071700,Glyma.01G097400,Glyma.01G098400,Glyma.01G157900,Glyma.01G165400,Glyma.01G179000,Glyma.01G205700,Glyma.01G217600,Glyma.01G217700,Glyma.01G240800,Glyma.02G000400,Glyma.02G016100,Glyma.02G016600,Glyma.02G029900,Glyma.02G053600,Glyma.02G059700,Glyma.02G062900,Glyma.02G063900,Glyma.02G087000…	Glyma.01G010500,Glyma.01G010700,Glyma.01G011200,Glyma.01G025500,Glyma.01G033200,Glyma.01G036000,Glyma.01G071700,Glyma.01G097400,Glyma.01G098400,Glyma.01G157900,Glyma.01G165400,Glyma.01G179000,Glyma.01G205700,Glyma.01G217600,Glyma.01G217700,Glyma.01G240800,Glyma.02G000400,Glyma.02G016100,Glyma.02G016600,Glyma.02G029900,Glyma.02G053600,Glyma.02G059700,Glyma.02G062900,Glyma.02G063900,Glyma.02G087000…
GO:0051707	response to other organism	biological_process	476/4959	2199/34701	1.51471039330147	4.29497548637414e-11	8.10098358655969e-09	476	Glyma.01G010500,Glyma.01G010700,Glyma.01G011200,Glyma.01G025500,Glyma.01G033200,Glyma.01G036000,Glyma.01G071700,Glyma.01G097400,Glyma.01G098400,Glyma.01G157900,Glyma.01G165400,Glyma.01G179000,Glyma.01G205700,Glyma.01G217600,Glyma.01G217700,Glyma.01G240800,Glyma.02G000400,Glyma.02G016100,Glyma.02G016600,Glyma.02G029900,Glyma.02G053600,Glyma.02G059700,Glyma.02G062900,Glyma.02G063900,Glyma.02G087000…	Glyma.01G010500,Glyma.01G010700,Glyma.01G011200,Glyma.01G025500,Glyma.01G033200,Glyma.01G036000,Glyma.01G071700,Glyma.01G097400,Glyma.01G098400,Glyma.01G157900,Glyma.01G165400,Glyma.01G179000,Glyma.01G205700,Glyma.01G217600,Glyma.01G217700,Glyma.01G240800,Glyma.02G000400,Glyma.02G016100,Glyma.02G016600,Glyma.02G029900,Glyma.02G053600,Glyma.02G059700,Glyma.02G062900,Glyma.02G063900,Glyma.02G087000…
GO:0004674	protein serine/threonine kinase activity	molecular_function	489/4959	2284/34701	1.4981684312236	4.45412595695416e-11	8.10098358655969e-09	489	Glyma.01G001800,Glyma.01G004800,Glyma.01G025600,Glyma.01G043100,Glyma.01G071700,Glyma.01G087900,Glyma.01G088501,Glyma.01G098400,Glyma.01G107850,Glyma.01G107901,Glyma.01G107951,Glyma.01G109200,Glyma.01G117900,Glyma.01G131500,Glyma.01G132000,Glyma.01G146600,Glyma.01G166100,Glyma.01G179000,Glyma.01G182400,Glyma.01G186900,Glyma.01G187300,Glyma.01G203500,Glyma.01G206400,Glyma.01G211900,Glyma.01G236100…	Glyma.01G001800,Glyma.01G004800,Glyma.01G025600,Glyma.01G043100,Glyma.01G071700,Glyma.01G087900,Glyma.01G088501,Glyma.01G098400,Glyma.01G107850,Glyma.01G107901,Glyma.01G107951,Glyma.01G109200,Glyma.01G117900,Glyma.01G131500,Glyma.01G132000,Glyma.01G146600,Glyma.01G166100,Glyma.01G179000,Glyma.01G182400,Glyma.01G186900,Glyma.01G187300,Glyma.01G203500,Glyma.01G206400,Glyma.01G211900,Glyma.01G236100…
GO:0004672	protein kinase activity	molecular_function	520/4959	2505/34701	1.4525914897368	4.523459384842e-11	8.10098358655969e-09	520	Glyma.01G001800,Glyma.01G004800,Glyma.01G025600,Glyma.01G043100,Glyma.01G071700,Glyma.01G087900,Glyma.01G088501,Glyma.01G098400,Glyma.01G107850,Glyma.01G107901,Glyma.01G107951,Glyma.01G109200,Glyma.01G117900,Glyma.01G125800,Glyma.01G131500,Glyma.01G132000,Glyma.01G146600,Glyma.01G166100,Glyma.01G179000,Glyma.01G182400,Glyma.01G186900,Glyma.01G187300,Glyma.01G203500,Glyma.01G206400,Glyma.01G211900…	Glyma.01G001800,Glyma.01G004800,Glyma.01G025600,Glyma.01G043100,Glyma.01G071700,Glyma.01G087900,Glyma.01G088501,Glyma.01G098400,Glyma.01G107850,Glyma.01G107901,Glyma.01G107951,Glyma.01G109200,Glyma.01G117900,Glyma.01G125800,Glyma.01G131500,Glyma.01G132000,Glyma.01G146600,Glyma.01G166100,Glyma.01G179000,Glyma.01G182400,Glyma.01G186900,Glyma.01G187300,Glyma.01G203500,Glyma.01G206400,Glyma.01G211900…
GO:0042742	defense response to bacterium	biological_process	179/4959	778/34701	1.60998309531474	4.92971219401284e-11	8.57629072838405e-09	179	Glyma.01G036000,Glyma.01G157900,Glyma.01G165400,Glyma.01G217600,Glyma.01G217700,Glyma.01G240800,Glyma.02G029900,Glyma.02G087000,Glyma.02G121300,Glyma.02G249800,Glyma.02G255400,Glyma.02G274900,Glyma.03G084000,Glyma.03G101200,Glyma.03G239900,Glyma.03G247500,Glyma.03G256200,Glyma.04G013800,Glyma.04G016000,Glyma.04G023700,Glyma.04G036700,Glyma.04G042300,Glyma.04G059000,Glyma.04G061400,Glyma.04G068000…	Glyma.01G036000,Glyma.01G157900,Glyma.01G165400,Glyma.01G217600,Glyma.01G217700,Glyma.01G240800,Glyma.02G029900,Glyma.02G087000,Glyma.02G121300,Glyma.02G249800,Glyma.02G255400,Glyma.02G274900,Glyma.03G084000,Glyma.03G101200,Glyma.03G239900,Glyma.03G247500,Glyma.03G256200,Glyma.04G013800,Glyma.04G016000,Glyma.04G023700,Glyma.04G036700,Glyma.04G042300,Glyma.04G059000,Glyma.04G061400,Glyma.04G068000…
GO:0009607	response to biotic stimulus	biological_process	492/4959	2295/34701	1.50013483110526	5.2230553215793e-11	8.59565270715453e-09	492	Glyma.01G010500,Glyma.01G010700,Glyma.01G011200,Glyma.01G025500,Glyma.01G033200,Glyma.01G036000,Glyma.01G071700,Glyma.01G097400,Glyma.01G098400,Glyma.01G157900,Glyma.01G165400,Glyma.01G179000,Glyma.01G205700,Glyma.01G217600,Glyma.01G217700,Glyma.01G240800,Glyma.02G000400,Glyma.02G016100,Glyma.02G016600,Glyma.02G029900,Glyma.02G032300,Glyma.02G053600,Glyma.02G059700,Glyma.02G062900,Glyma.02G063900…	Glyma.01G010500,Glyma.01G010700,Glyma.01G011200,Glyma.01G025500,Glyma.01G033200,Glyma.01G036000,Glyma.01G071700,Glyma.01G097400,Glyma.01G098400,Glyma.01G157900,Glyma.01G165400,Glyma.01G179000,Glyma.01G205700,Glyma.01G217600,Glyma.01G217700,Glyma.01G240800,Glyma.02G000400,Glyma.02G016100,Glyma.02G016600,Glyma.02G029900,Glyma.02G032300,Glyma.02G053600,Glyma.02G059700,Glyma.02G062900,Glyma.02G063900…
GO:0051704	multi-organism process	biological_process	601/4959	3175/34701	1.32458131481296	5.34294830600857e-11	8.59565270715453e-09	601	Glyma.01G001800,Glyma.01G010500,Glyma.01G010700,Glyma.01G011200,Glyma.01G025500,Glyma.01G033200,Glyma.01G036000,Glyma.01G036800,Glyma.01G071700,Glyma.01G076900,Glyma.01G077000,Glyma.01G088501,Glyma.01G097400,Glyma.01G098400,Glyma.01G117900,Glyma.01G157900,Glyma.01G165400,Glyma.01G179000,Glyma.01G182100,Glyma.01G205700,Glyma.01G217600,Glyma.01G217700,Glyma.01G240800,Glyma.02G000400,Glyma.02G016100…	Glyma.01G001800,Glyma.01G010500,Glyma.01G010700,Glyma.01G011200,Glyma.01G025500,Glyma.01G033200,Glyma.01G036000,Glyma.01G036800,Glyma.01G071700,Glyma.01G076900,Glyma.01G077000,Glyma.01G088501,Glyma.01G097400,Glyma.01G098400,Glyma.01G117900,Glyma.01G157900,Glyma.01G165400,Glyma.01G179000,Glyma.01G182100,Glyma.01G205700,Glyma.01G217600,Glyma.01G217700,Glyma.01G240800,Glyma.02G000400,Glyma.02G016100…
GO:0009617	response to bacterium	biological_process	214/4959	976/34701	1.53430548530739	5.36434230369309e-11	8.59565270715453e-09	214	Glyma.01G011200,Glyma.01G025500,Glyma.01G036000,Glyma.01G157900,Glyma.01G165400,Glyma.01G179000,Glyma.01G217600,Glyma.01G217700,Glyma.01G240800,Glyma.02G000400,Glyma.02G029900,Glyma.02G053600,Glyma.02G059700,Glyma.02G087000,Glyma.02G093200,Glyma.02G121300,Glyma.02G249800,Glyma.02G255400,Glyma.02G274900,Glyma.03G084000,Glyma.03G101200,Glyma.03G131900,Glyma.03G174300,Glyma.03G239900,Glyma.03G247500…	Glyma.01G011200,Glyma.01G025500,Glyma.01G036000,Glyma.01G157900,Glyma.01G165400,Glyma.01G179000,Glyma.01G217600,Glyma.01G217700,Glyma.01G240800,Glyma.02G000400,Glyma.02G029900,Glyma.02G053600,Glyma.02G059700,Glyma.02G087000,Glyma.02G093200,Glyma.02G121300,Glyma.02G249800,Glyma.02G255400,Glyma.02G274900,Glyma.03G084000,Glyma.03G101200,Glyma.03G131900,Glyma.03G174300,Glyma.03G239900,Glyma.03G247500…
GO:0016491	oxidoreductase activity	molecular_function	580/4959	3110/34701	1.30501494894793	5.62250246360918e-11	8.77831217972213e-09	580	Glyma.01G008400,Glyma.01G008500,Glyma.01G021000,Glyma.01G025500,Glyma.01G031500,Glyma.01G041200,Glyma.01G056100,Glyma.01G062400,Glyma.01G070200,Glyma.01G080700,Glyma.01G102600,Glyma.01G108300,Glyma.01G130500,Glyma.01G130800,Glyma.01G135200,Glyma.01G153300,Glyma.01G156700,Glyma.01G169200,Glyma.01G169800,Glyma.01G179400,Glyma.01G179600,Glyma.01G181800,Glyma.01G192500,Glyma.01G199800,Glyma.01G200400…	Glyma.01G008400,Glyma.01G008500,Glyma.01G021000,Glyma.01G025500,Glyma.01G031500,Glyma.01G041200,Glyma.01G056100,Glyma.01G062400,Glyma.01G070200,Glyma.01G080700,Glyma.01G102600,Glyma.01G108300,Glyma.01G130500,Glyma.01G130800,Glyma.01G135200,Glyma.01G153300,Glyma.01G156700,Glyma.01G169200,Glyma.01G169800,Glyma.01G179400,Glyma.01G179600,Glyma.01G181800,Glyma.01G192500,Glyma.01G199800,Glyma.01G200400…
GO:1901700	response to oxygen-containing compound	biological_process	668/4959	3177/34701	1.47131997011947	5.88992188355064e-11	8.8229329614633e-09	668	Glyma.01G007300,Glyma.01G012400,Glyma.01G025500,Glyma.01G044600,Glyma.01G045500,Glyma.01G047900,Glyma.01G053800,Glyma.01G086700,Glyma.01G088501,Glyma.01G096600,Glyma.01G097000,Glyma.01G102600,Glyma.01G106000,Glyma.01G107901,Glyma.01G107951,Glyma.01G131800,Glyma.01G157900,Glyma.01G166100,Glyma.01G179000,Glyma.01G186900,Glyma.01G206600,Glyma.01G206700,Glyma.01G217400,Glyma.01G222300,Glyma.01G225000…	Glyma.01G007300,Glyma.01G012400,Glyma.01G025500,Glyma.01G044600,Glyma.01G045500,Glyma.01G047900,Glyma.01G053800,Glyma.01G086700,Glyma.01G088501,Glyma.01G096600,Glyma.01G097000,Glyma.01G102600,Glyma.01G106000,Glyma.01G107901,Glyma.01G107951,Glyma.01G131800,Glyma.01G157900,Glyma.01G166100,Glyma.01G179000,Glyma.01G186900,Glyma.01G206600,Glyma.01G206700,Glyma.01G217400,Glyma.01G222300,Glyma.01G225000…
GO:0003700	DNA-binding transcription factor activity	molecular_function	577/4959	3142/34701	1.28504256866843	5.94088112038094e-11	8.8229329614633e-09	577	Glyma.01G016600,Glyma.01G021100,Glyma.01G025400,Glyma.01G041700,Glyma.01G044600,Glyma.01G045500,Glyma.01G047900,Glyma.01G049100,Glyma.01G051300,Glyma.01G053800,Glyma.01G076900,Glyma.01G086700,Glyma.01G096600,Glyma.01G103500,Glyma.01G121000,Glyma.01G134200,Glyma.01G143500,Glyma.01G147600,Glyma.01G177500,Glyma.01G183700,Glyma.01G185800,Glyma.01G197900,Glyma.01G198000,Glyma.01G206600,Glyma.01G206700…	Glyma.01G016600,Glyma.01G021100,Glyma.01G025400,Glyma.01G041700,Glyma.01G044600,Glyma.01G045500,Glyma.01G047900,Glyma.01G049100,Glyma.01G051300,Glyma.01G053800,Glyma.01G076900,Glyma.01G086700,Glyma.01G096600,Glyma.01G103500,Glyma.01G121000,Glyma.01G134200,Glyma.01G143500,Glyma.01G147600,Glyma.01G177500,Glyma.01G183700,Glyma.01G185800,Glyma.01G197900,Glyma.01G198000,Glyma.01G206600,Glyma.01G206700…
GO:0001101	response to acid chemical	biological_process	504/4959	2451/34701	1.43891489158468	6.3654304049976e-11	9.22835850857866e-09	504	Glyma.01G012400,Glyma.01G025500,Glyma.01G045500,Glyma.01G047900,Glyma.01G053800,Glyma.01G086700,Glyma.01G096600,Glyma.01G097000,Glyma.01G102600,Glyma.01G106000,Glyma.01G107951,Glyma.01G157900,Glyma.01G166100,Glyma.01G186900,Glyma.01G238800,Glyma.02G005600,Glyma.02G006200,Glyma.02G009800,Glyma.02G013000,Glyma.02G016100,Glyma.02G019300,Glyma.02G039300,Glyma.02G053600,Glyma.02G059300,Glyma.02G062700…	Glyma.01G012400,Glyma.01G025500,Glyma.01G045500,Glyma.01G047900,Glyma.01G053800,Glyma.01G086700,Glyma.01G096600,Glyma.01G097000,Glyma.01G102600,Glyma.01G106000,Glyma.01G107951,Glyma.01G157900,Glyma.01G166100,Glyma.01G186900,Glyma.01G238800,Glyma.02G005600,Glyma.02G006200,Glyma.02G009800,Glyma.02G013000,Glyma.02G016100,Glyma.02G019300,Glyma.02G039300,Glyma.02G053600,Glyma.02G059300,Glyma.02G062700…
GO:0016301	kinase activity	molecular_function	579/4959	2949/34701	1.3738890847985	6.5269789573108e-11	9.24250578396871e-09	579	Glyma.01G001800,Glyma.01G004800,Glyma.01G007300,Glyma.01G010200,Glyma.01G024800,Glyma.01G025600,Glyma.01G043100,Glyma.01G071700,Glyma.01G087900,Glyma.01G088501,Glyma.01G098400,Glyma.01G107850,Glyma.01G107901,Glyma.01G107951,Glyma.01G109200,Glyma.01G117900,Glyma.01G125800,Glyma.01G131500,Glyma.01G132000,Glyma.01G146600,Glyma.01G166100,Glyma.01G179000,Glyma.01G182400,Glyma.01G186900,Glyma.01G187300…	Glyma.01G001800,Glyma.01G004800,Glyma.01G007300,Glyma.01G010200,Glyma.01G024800,Glyma.01G025600,Glyma.01G043100,Glyma.01G071700,Glyma.01G087900,Glyma.01G088501,Glyma.01G098400,Glyma.01G107850,Glyma.01G107901,Glyma.01G107951,Glyma.01G109200,Glyma.01G117900,Glyma.01G125800,Glyma.01G131500,Glyma.01G132000,Glyma.01G146600,Glyma.01G166100,Glyma.01G179000,Glyma.01G182400,Glyma.01G186900,Glyma.01G187300…
GO:0009605	response to external stimulus	biological_process	578/4959	2920/34701	1.38513744209366	6.72869537865495e-11	9.31159685468863e-09	578	Glyma.01G010500,Glyma.01G010700,Glyma.01G011200,Glyma.01G025500,Glyma.01G033200,Glyma.01G036000,Glyma.01G071700,Glyma.01G091800,Glyma.01G097400,Glyma.01G098400,Glyma.01G157900,Glyma.01G165400,Glyma.01G179000,Glyma.01G190000,Glyma.01G205700,Glyma.01G210200,Glyma.01G217600,Glyma.01G217700,Glyma.01G240800,Glyma.02G000400,Glyma.02G012700,Glyma.02G016100,Glyma.02G016600,Glyma.02G018450,Glyma.02G022400…	Glyma.01G010500,Glyma.01G010700,Glyma.01G011200,Glyma.01G025500,Glyma.01G033200,Glyma.01G036000,Glyma.01G071700,Glyma.01G091800,Glyma.01G097400,Glyma.01G098400,Glyma.01G157900,Glyma.01G165400,Glyma.01G179000,Glyma.01G190000,Glyma.01G205700,Glyma.01G210200,Glyma.01G217600,Glyma.01G217700,Glyma.01G240800,Glyma.02G000400,Glyma.02G012700,Glyma.02G016100,Glyma.02G016600,Glyma.02G018450,Glyma.02G022400…
GO:0016773	phosphotransferase activity, alcohol group as acceptor	molecular_function	558/4959	2802/34701	1.39352238678362	7.29475368999033e-11	9.87061227074469e-09	558	Glyma.01G001800,Glyma.01G004800,Glyma.01G007300,Glyma.01G010200,Glyma.01G024800,Glyma.01G025600,Glyma.01G043100,Glyma.01G071700,Glyma.01G087900,Glyma.01G088501,Glyma.01G098400,Glyma.01G107850,Glyma.01G107901,Glyma.01G107951,Glyma.01G109200,Glyma.01G117900,Glyma.01G125800,Glyma.01G131500,Glyma.01G132000,Glyma.01G146600,Glyma.01G166100,Glyma.01G179000,Glyma.01G182400,Glyma.01G186900,Glyma.01G187300…	Glyma.01G001800,Glyma.01G004800,Glyma.01G007300,Glyma.01G010200,Glyma.01G024800,Glyma.01G025600,Glyma.01G043100,Glyma.01G071700,Glyma.01G087900,Glyma.01G088501,Glyma.01G098400,Glyma.01G107850,Glyma.01G107901,Glyma.01G107951,Glyma.01G109200,Glyma.01G117900,Glyma.01G125800,Glyma.01G131500,Glyma.01G132000,Glyma.01G146600,Glyma.01G166100,Glyma.01G179000,Glyma.01G182400,Glyma.01G186900,Glyma.01G187300…
GO:0006952	defense response	biological_process	604/4959	2703/34701	1.56364721235776	7.93105581209375e-11	1.04983040956171e-08	604	Glyma.01G010500,Glyma.01G010700,Glyma.01G025500,Glyma.01G033200,Glyma.01G036000,Glyma.01G043100,Glyma.01G053800,Glyma.01G065800,Glyma.01G071700,Glyma.01G094900,Glyma.01G097400,Glyma.01G098400,Glyma.01G157900,Glyma.01G165400,Glyma.01G166100,Glyma.01G179000,Glyma.01G202200,Glyma.01G203500,Glyma.01G205700,Glyma.01G206400,Glyma.01G206600,Glyma.01G206700,Glyma.01G217600,Glyma.01G217700,Glyma.01G222300…	Glyma.01G010500,Glyma.01G010700,Glyma.01G025500,Glyma.01G033200,Glyma.01G036000,Glyma.01G043100,Glyma.01G053800,Glyma.01G065800,Glyma.01G071700,Glyma.01G094900,Glyma.01G097400,Glyma.01G098400,Glyma.01G157900,Glyma.01G165400,Glyma.01G166100,Glyma.01G179000,Glyma.01G202200,Glyma.01G203500,Glyma.01G205700,Glyma.01G206400,Glyma.01G206600,Glyma.01G206700,Glyma.01G217600,Glyma.01G217700,Glyma.01G222300…
GO:0004497	monooxygenase activity	molecular_function	127/4959	506/34701	1.75630964422095	8.30040480792604e-11	1.07534393352046e-08	127	Glyma.01G135200,Glyma.01G153300,Glyma.01G169200,Glyma.01G179400,Glyma.01G179600,Glyma.01G181800,Glyma.01G199800,Glyma.01G205700,Glyma.02G132200,Glyma.02G156000,Glyma.03G021200,Glyma.03G029900,Glyma.03G119500,Glyma.03G143700,Glyma.03G160100,Glyma.03G160200,Glyma.03G160300,Glyma.03G226800,Glyma.04G035000,Glyma.04G059800,Glyma.04G110400,Glyma.05G010200,Glyma.05G023700,Glyma.05G023800,Glyma.05G156300…	Glyma.01G135200,Glyma.01G153300,Glyma.01G169200,Glyma.01G179400,Glyma.01G179600,Glyma.01G181800,Glyma.01G199800,Glyma.01G205700,Glyma.02G132200,Glyma.02G156000,Glyma.03G021200,Glyma.03G029900,Glyma.03G119500,Glyma.03G143700,Glyma.03G160100,Glyma.03G160200,Glyma.03G160300,Glyma.03G226800,Glyma.04G035000,Glyma.04G059800,Glyma.04G110400,Glyma.05G010200,Glyma.05G023700,Glyma.05G023800,Glyma.05G156300…
GO:0016772	transferase activity, transferring phosphorus-containing groups	molecular_function	599/4959	3241/34701	1.29328926695976	9.2966079279222e-11	1.1793134515233e-08	599	Glyma.01G001800,Glyma.01G004800,Glyma.01G007300,Glyma.01G010200,Glyma.01G024800,Glyma.01G025600,Glyma.01G043100,Glyma.01G071700,Glyma.01G087900,Glyma.01G088501,Glyma.01G098400,Glyma.01G107850,Glyma.01G107901,Glyma.01G107951,Glyma.01G109200,Glyma.01G117900,Glyma.01G125800,Glyma.01G131500,Glyma.01G132000,Glyma.01G146600,Glyma.01G166100,Glyma.01G179000,Glyma.01G182400,Glyma.01G186900,Glyma.01G187300…	Glyma.01G001800,Glyma.01G004800,Glyma.01G007300,Glyma.01G010200,Glyma.01G024800,Glyma.01G025600,Glyma.01G043100,Glyma.01G071700,Glyma.01G087900,Glyma.01G088501,Glyma.01G098400,Glyma.01G107850,Glyma.01G107901,Glyma.01G107951,Glyma.01G109200,Glyma.01G117900,Glyma.01G125800,Glyma.01G131500,Glyma.01G132000,Glyma.01G146600,Glyma.01G166100,Glyma.01G179000,Glyma.01G182400,Glyma.01G186900,Glyma.01G187300…
GO:0016310	phosphorylation	biological_process	313/4959	1566/34701	1.39862234305983	1.75593650730832e-10	2.18201987612252e-08	313	Glyma.01G007300,Glyma.01G024800,Glyma.01G025600,Glyma.01G071700,Glyma.01G088501,Glyma.01G098400,Glyma.01G107901,Glyma.01G107951,Glyma.01G117900,Glyma.01G131500,Glyma.01G132000,Glyma.01G166100,Glyma.01G179000,Glyma.01G186900,Glyma.01G187300,Glyma.01G203500,Glyma.01G211900,Glyma.01G230900,Glyma.01G240800,Glyma.02G035300,Glyma.02G059700,Glyma.02G075600,Glyma.02G076100,Glyma.02G087000,Glyma.02G129300…	Glyma.01G007300,Glyma.01G024800,Glyma.01G025600,Glyma.01G071700,Glyma.01G088501,Glyma.01G098400,Glyma.01G107901,Glyma.01G107951,Glyma.01G117900,Glyma.01G131500,Glyma.01G132000,Glyma.01G166100,Glyma.01G179000,Glyma.01G186900,Glyma.01G187300,Glyma.01G203500,Glyma.01G211900,Glyma.01G230900,Glyma.01G240800,Glyma.02G035300,Glyma.02G059700,Glyma.02G075600,Glyma.02G076100,Glyma.02G087000,Glyma.02G129300…
GO:0016168	chlorophyll binding	molecular_function	29/4959	59/34701	3.4394885518882	2.07264760909709e-10	2.52407025835844e-08	29	Glyma.01G115900,Glyma.02G064700,Glyma.02G305400,Glyma.02G309500,Glyma.03G060300,Glyma.03G262300,Glyma.04G167900,Glyma.05G128000,Glyma.06G194900,Glyma.07G047600,Glyma.07G135300,Glyma.08G074000,Glyma.08G141300,Glyma.08G180000,Glyma.09G087700,Glyma.09G154700,Glyma.10G177200,Glyma.12G219300,Glyma.13G282000,Glyma.14G003400,Glyma.14G008000,Glyma.15G052400,Glyma.15G194300,Glyma.16G016100,Glyma.16G145800…	Glyma.01G115900,Glyma.02G064700,Glyma.02G305400,Glyma.02G309500,Glyma.03G060300,Glyma.03G262300,Glyma.04G167900,Glyma.05G128000,Glyma.06G194900,Glyma.07G047600,Glyma.07G135300,Glyma.08G074000,Glyma.08G141300,Glyma.08G180000,Glyma.09G087700,Glyma.09G154700,Glyma.10G177200,Glyma.12G219300,Glyma.13G282000,Glyma.14G003400,Glyma.14G008000,Glyma.15G052400,Glyma.15G194300,Glyma.16G016100,Glyma.16G145800…
GO:0016020	membrane	cellular_component	2047/4959	12915/34701	1.10910155493397	2.14741668891349e-10	2.56384710172436e-08	2047	Glyma.01G000248,Glyma.01G000322,Glyma.01G001800,Glyma.01G004800,Glyma.01G005200,Glyma.01G007300,Glyma.01G010500,Glyma.01G010700,Glyma.01G011200,Glyma.01G011600,Glyma.01G012100,Glyma.01G016500,Glyma.01G016800,Glyma.01G019000,Glyma.01G022900,Glyma.01G025200,Glyma.01G033900,Glyma.01G034300,Glyma.01G034900,Glyma.01G036900,Glyma.01G037200,Glyma.01G037600,Glyma.01G037900,Glyma.01G038500,Glyma.01G040900…	Glyma.01G000248,Glyma.01G000322,Glyma.01G001800,Glyma.01G004800,Glyma.01G005200,Glyma.01G007300,Glyma.01G010500,Glyma.01G010700,Glyma.01G011200,Glyma.01G011600,Glyma.01G012100,Glyma.01G016500,Glyma.01G016800,Glyma.01G019000,Glyma.01G022900,Glyma.01G025200,Glyma.01G033900,Glyma.01G034300,Glyma.01G034900,Glyma.01G036900,Glyma.01G037200,Glyma.01G037600,Glyma.01G037900,Glyma.01G038500,Glyma.01G040900…
GO:0005576	extracellular region	cellular_component	469/4959	2515/34701	1.30491653827789	2.77610268106798e-10	3.25070946635056e-08	469	Glyma.01G013900,Glyma.01G036900,Glyma.01G037200,Glyma.01G050100,Glyma.01G070200,Glyma.01G077000,Glyma.01G081300,Glyma.01G090400,Glyma.01G108300,Glyma.01G127100,Glyma.01G130500,Glyma.01G130800,Glyma.01G137700,Glyma.01G138000,Glyma.01G138100,Glyma.01G171900,Glyma.01G181600,Glyma.01G186800,Glyma.01G192500,Glyma.01G200400,Glyma.01G208800,Glyma.01G215400,Glyma.02G006600,Glyma.02G008900,Glyma.02G016600…	Glyma.01G013900,Glyma.01G036900,Glyma.01G037200,Glyma.01G050100,Glyma.01G070200,Glyma.01G077000,Glyma.01G081300,Glyma.01G090400,Glyma.01G108300,Glyma.01G127100,Glyma.01G130500,Glyma.01G130800,Glyma.01G137700,Glyma.01G138000,Glyma.01G138100,Glyma.01G171900,Glyma.01G181600,Glyma.01G186800,Glyma.01G192500,Glyma.01G200400,Glyma.01G208800,Glyma.01G215400,Glyma.02G006600,Glyma.02G008900,Glyma.02G016600…
GO:0009737	response to abscisic acid	biological_process	252/4959	1214/34701	1.45254546922325	3.21029314243049e-10	3.68820281967156e-08	252	Glyma.01G045500,Glyma.01G086700,Glyma.01G096600,Glyma.01G097000,Glyma.01G106000,Glyma.01G107951,Glyma.01G166100,Glyma.01G186900,Glyma.01G238800,Glyma.02G009800,Glyma.02G019300,Glyma.02G059300,Glyma.02G073600,Glyma.02G073700,Glyma.02G098800,Glyma.02G105900,Glyma.02G115100,Glyma.02G182900,Glyma.02G187200,Glyma.02G195300,Glyma.02G195400,Glyma.02G211400,Glyma.02G218400,Glyma.02G228200,Glyma.02G228300…	Glyma.01G045500,Glyma.01G086700,Glyma.01G096600,Glyma.01G097000,Glyma.01G106000,Glyma.01G107951,Glyma.01G166100,Glyma.01G186900,Glyma.01G238800,Glyma.02G009800,Glyma.02G019300,Glyma.02G059300,Glyma.02G073600,Glyma.02G073700,Glyma.02G098800,Glyma.02G105900,Glyma.02G115100,Glyma.02G182900,Glyma.02G187200,Glyma.02G195300,Glyma.02G195400,Glyma.02G211400,Glyma.02G218400,Glyma.02G228200,Glyma.02G228300…
GO:0002376	immune system process	biological_process	213/4959	994/34701	1.49948146227638	4.46295000955388e-10	5.03238937188399e-08	213	Glyma.01G010500,Glyma.01G010700,Glyma.01G033200,Glyma.01G071700,Glyma.01G097400,Glyma.01G098400,Glyma.01G157900,Glyma.01G165400,Glyma.01G179000,Glyma.01G217600,Glyma.01G217700,Glyma.02G043200,Glyma.02G053600,Glyma.02G059700,Glyma.02G062900,Glyma.02G063900,Glyma.02G161100,Glyma.02G249800,Glyma.02G255400,Glyma.02G269600,Glyma.02G274900,Glyma.02G284200,Glyma.03G034800,Glyma.03G037000,Glyma.03G037100…	Glyma.01G010500,Glyma.01G010700,Glyma.01G033200,Glyma.01G071700,Glyma.01G097400,Glyma.01G098400,Glyma.01G157900,Glyma.01G165400,Glyma.01G179000,Glyma.01G217600,Glyma.01G217700,Glyma.02G043200,Glyma.02G053600,Glyma.02G059700,Glyma.02G062900,Glyma.02G063900,Glyma.02G161100,Glyma.02G249800,Glyma.02G255400,Glyma.02G269600,Glyma.02G274900,Glyma.02G284200,Glyma.03G034800,Glyma.03G037000,Glyma.03G037100…
GO:0097305	response to alcohol	biological_process	254/4959	1239/34701	1.43453217106667	8.88276674437805e-10	9.83403031027599e-08	254	Glyma.01G045500,Glyma.01G086700,Glyma.01G096600,Glyma.01G097000,Glyma.01G106000,Glyma.01G107951,Glyma.01G166100,Glyma.01G186900,Glyma.01G238800,Glyma.02G009800,Glyma.02G019300,Glyma.02G059300,Glyma.02G073600,Glyma.02G073700,Glyma.02G098800,Glyma.02G105900,Glyma.02G115100,Glyma.02G182900,Glyma.02G187200,Glyma.02G195300,Glyma.02G195400,Glyma.02G211400,Glyma.02G218400,Glyma.02G228200,Glyma.02G228300…	Glyma.01G045500,Glyma.01G086700,Glyma.01G096600,Glyma.01G097000,Glyma.01G106000,Glyma.01G107951,Glyma.01G166100,Glyma.01G186900,Glyma.01G238800,Glyma.02G009800,Glyma.02G019300,Glyma.02G059300,Glyma.02G073600,Glyma.02G073700,Glyma.02G098800,Glyma.02G105900,Glyma.02G115100,Glyma.02G182900,Glyma.02G187200,Glyma.02G195300,Glyma.02G195400,Glyma.02G211400,Glyma.02G218400,Glyma.02G228200,Glyma.02G228300…
GO:0042445	hormone metabolic process	biological_process	123/4959	504/34701	1.70774277648143	9.5667074262451e-10	1.04020859854297e-07	123	Glyma.01G025500,Glyma.01G153300,Glyma.01G196100,Glyma.02G062900,Glyma.02G132200,Glyma.02G184200,Glyma.02G198300,Glyma.02G219700,Glyma.02G268200,Glyma.02G268400,Glyma.02G268500,Glyma.03G134500,Glyma.03G151800,Glyma.03G154400,Glyma.03G181300,Glyma.03G187200,Glyma.03G187700,Glyma.03G221600,Glyma.03G256200,Glyma.04G035000,Glyma.04G040300,Glyma.04G045000,Glyma.04G052600,Glyma.04G055600,Glyma.04G090100…	Glyma.01G025500,Glyma.01G153300,Glyma.01G196100,Glyma.02G062900,Glyma.02G132200,Glyma.02G184200,Glyma.02G198300,Glyma.02G219700,Glyma.02G268200,Glyma.02G268400,Glyma.02G268500,Glyma.03G134500,Glyma.03G151800,Glyma.03G154400,Glyma.03G181300,Glyma.03G187200,Glyma.03G187700,Glyma.03G221600,Glyma.03G256200,Glyma.04G035000,Glyma.04G040300,Glyma.04G045000,Glyma.04G052600,Glyma.04G055600,Glyma.04G090100…
GO:0005516	calmodulin binding	molecular_function	134/4959	563/34701	1.66549865200147	9.96012938792035e-10	1.06398645338679e-07	134	Glyma.01G117900,Glyma.01G166100,Glyma.01G193600,Glyma.02G063900,Glyma.02G075600,Glyma.02G182900,Glyma.02G211400,Glyma.02G241400,Glyma.02G311800,Glyma.03G138000,Glyma.03G157700,Glyma.03G232400,Glyma.03G232500,Glyma.03G232600,Glyma.03G246000,Glyma.03G251400,Glyma.04G076200,Glyma.04G076432,Glyma.04G175300,Glyma.04G204400,Glyma.04G231000,Glyma.05G040100,Glyma.05G043900,Glyma.05G136100,Glyma.05G208961…	Glyma.01G117900,Glyma.01G166100,Glyma.01G193600,Glyma.02G063900,Glyma.02G075600,Glyma.02G182900,Glyma.02G211400,Glyma.02G241400,Glyma.02G311800,Glyma.03G138000,Glyma.03G157700,Glyma.03G232400,Glyma.03G232500,Glyma.03G232600,Glyma.03G246000,Glyma.03G251400,Glyma.04G076200,Glyma.04G076432,Glyma.04G175300,Glyma.04G204400,Glyma.04G231000,Glyma.05G040100,Glyma.05G043900,Glyma.05G136100,Glyma.05G208961…
GO:0042737	drug catabolic process	biological_process	126/4959	523/34701	1.68584149104878	1.40998457354158e-09	1.48024070143012e-07	126	Glyma.01G025500,Glyma.01G070200,Glyma.01G130500,Glyma.01G130800,Glyma.01G137700,Glyma.01G138000,Glyma.01G138100,Glyma.01G192500,Glyma.01G200400,Glyma.02G008900,Glyma.02G016600,Glyma.02G042500,Glyma.02G052700,Glyma.02G086850,Glyma.02G127300,Glyma.02G234000,Glyma.02G234200,Glyma.02G278600,Glyma.02G284600,Glyma.02G299200,Glyma.03G029000,Glyma.03G029100,Glyma.03G029200,Glyma.03G029400,Glyma.03G038100…	Glyma.01G025500,Glyma.01G070200,Glyma.01G130500,Glyma.01G130800,Glyma.01G137700,Glyma.01G138000,Glyma.01G138100,Glyma.01G192500,Glyma.01G200400,Glyma.02G008900,Glyma.02G016600,Glyma.02G042500,Glyma.02G052700,Glyma.02G086850,Glyma.02G127300,Glyma.02G234000,Glyma.02G234200,Glyma.02G278600,Glyma.02G284600,Glyma.02G299200,Glyma.03G029000,Glyma.03G029100,Glyma.03G029200,Glyma.03G029400,Glyma.03G038100…
GO:0016999	antibiotic metabolic process	biological_process	79/4959	282/34701	1.96031500860246	1.47936474181876e-09	1.52675456151431e-07	79	Glyma.01G025500,Glyma.01G070200,Glyma.01G130500,Glyma.01G130800,Glyma.01G192500,Glyma.01G200400,Glyma.02G008900,Glyma.02G052700,Glyma.02G062900,Glyma.02G127300,Glyma.02G234000,Glyma.02G234200,Glyma.03G038100,Glyma.03G038200,Glyma.03G038300,Glyma.03G038500,Glyma.03G038700,Glyma.03G145600,Glyma.04G040300,Glyma.04G227900,Glyma.05G141300,Glyma.06G017900,Glyma.06G221700,Glyma.06G275900,Glyma.07G242100…	Glyma.01G025500,Glyma.01G070200,Glyma.01G130500,Glyma.01G130800,Glyma.01G192500,Glyma.01G200400,Glyma.02G008900,Glyma.02G052700,Glyma.02G062900,Glyma.02G127300,Glyma.02G234000,Glyma.02G234200,Glyma.03G038100,Glyma.03G038200,Glyma.03G038300,Glyma.03G038500,Glyma.03G038700,Glyma.03G145600,Glyma.04G040300,Glyma.04G227900,Glyma.05G141300,Glyma.06G017900,Glyma.06G221700,Glyma.06G275900,Glyma.07G242100…
GO:0010035	response to inorganic substance	biological_process	309/4959	1576/34701	1.37198748007775	1.99205651973955e-09	2.02160535811569e-07	309	Glyma.01G012400,Glyma.01G047900,Glyma.01G062400,Glyma.01G081300,Glyma.01G096600,Glyma.01G097400,Glyma.01G102600,Glyma.01G106000,Glyma.01G215100,Glyma.01G219001,Glyma.01G238800,Glyma.01G244200,Glyma.02G013000,Glyma.02G072200,Glyma.02G073600,Glyma.02G073700,Glyma.02G087000,Glyma.02G087900,Glyma.02G093200,Glyma.02G094500,Glyma.02G107300,Glyma.02G115200,Glyma.02G149600,Glyma.02G187200,Glyma.02G195900…	Glyma.01G012400,Glyma.01G047900,Glyma.01G062400,Glyma.01G081300,Glyma.01G096600,Glyma.01G097400,Glyma.01G102600,Glyma.01G106000,Glyma.01G215100,Glyma.01G219001,Glyma.01G238800,Glyma.01G244200,Glyma.02G013000,Glyma.02G072200,Glyma.02G073600,Glyma.02G073700,Glyma.02G087000,Glyma.02G087900,Glyma.02G093200,Glyma.02G094500,Glyma.02G107300,Glyma.02G115200,Glyma.02G149600,Glyma.02G187200,Glyma.02G195900…
GO:0044550	secondary metabolite biosynthetic process	biological_process	99/4959	386/34701	1.7947161543308	2.61866184292359e-09	2.61393966582979e-07	99	Glyma.01G036000,Glyma.01G130500,Glyma.01G135200,Glyma.01G169200,Glyma.01G179400,Glyma.01G179600,Glyma.01G181800,Glyma.01G205700,Glyma.01G239600,Glyma.02G013000,Glyma.02G029900,Glyma.02G052700,Glyma.02G156000,Glyma.02G249300,Glyma.03G029900,Glyma.03G091200,Glyma.03G143700,Glyma.03G175300,Glyma.03G181600,Glyma.03G181700,Glyma.03G219000,Glyma.04G131100,Glyma.06G035300,Glyma.06G275900,Glyma.07G023700…	Glyma.01G036000,Glyma.01G130500,Glyma.01G135200,Glyma.01G169200,Glyma.01G179400,Glyma.01G179600,Glyma.01G181800,Glyma.01G205700,Glyma.01G239600,Glyma.02G013000,Glyma.02G029900,Glyma.02G052700,Glyma.02G156000,Glyma.02G249300,Glyma.03G029900,Glyma.03G091200,Glyma.03G143700,Glyma.03G175300,Glyma.03G181600,Glyma.03G181700,Glyma.03G219000,Glyma.04G131100,Glyma.06G035300,Glyma.06G275900,Glyma.07G023700…
GO:0009765	photosynthesis, light harvesting	biological_process	29/4959	65/34701	3.12199730094467	3.63839502970364e-09	3.57325602191378e-07	29	Glyma.01G115900,Glyma.02G064700,Glyma.02G305400,Glyma.02G309500,Glyma.03G060300,Glyma.03G262300,Glyma.04G167900,Glyma.05G128000,Glyma.05G132000,Glyma.05G166800,Glyma.06G194900,Glyma.07G047600,Glyma.08G074000,Glyma.08G141300,Glyma.08G180000,Glyma.09G154700,Glyma.10G157100,Glyma.10G177200,Glyma.11G181100,Glyma.12G219300,Glyma.13G282000,Glyma.14G003400,Glyma.14G008000,Glyma.15G052400,Glyma.16G016100…	Glyma.01G115900,Glyma.02G064700,Glyma.02G305400,Glyma.02G309500,Glyma.03G060300,Glyma.03G262300,Glyma.04G167900,Glyma.05G128000,Glyma.05G132000,Glyma.05G166800,Glyma.06G194900,Glyma.07G047600,Glyma.08G074000,Glyma.08G141300,Glyma.08G180000,Glyma.09G154700,Glyma.10G157100,Glyma.10G177200,Glyma.11G181100,Glyma.12G219300,Glyma.13G282000,Glyma.14G003400,Glyma.14G008000,Glyma.15G052400,Glyma.16G016100…
GO:0031225	anchored component of membrane	cellular_component	112/4959	459/34701	1.7074705394694	5.28644872321848e-09	5.10939464693291e-07	112	Glyma.01G036900,Glyma.01G037200,Glyma.01G163000,Glyma.01G187200,Glyma.01G208800,Glyma.02G027800,Glyma.02G028200,Glyma.02G028600,Glyma.03G132700,Glyma.03G132900,Glyma.03G201000,Glyma.03G201100,Glyma.03G201200,Glyma.03G201302,Glyma.03G201500,Glyma.03G201550,Glyma.04G003200,Glyma.04G060600,Glyma.04G074000,Glyma.04G160000,Glyma.04G160100,Glyma.04G242300,Glyma.05G021500,Glyma.05G119100,Glyma.05G161900…	Glyma.01G036900,Glyma.01G037200,Glyma.01G163000,Glyma.01G187200,Glyma.01G208800,Glyma.02G027800,Glyma.02G028200,Glyma.02G028600,Glyma.03G132700,Glyma.03G132900,Glyma.03G201000,Glyma.03G201100,Glyma.03G201200,Glyma.03G201302,Glyma.03G201500,Glyma.03G201550,Glyma.04G003200,Glyma.04G060600,Glyma.04G074000,Glyma.04G160000,Glyma.04G160100,Glyma.04G242300,Glyma.05G021500,Glyma.05G119100,Glyma.05G161900…
GO:0140110	transcription regulator activity	molecular_function	590/4959	3336/34701	1.23758162254226	5.51319756514346e-09	5.24529062096227e-07	590	Glyma.01G016600,Glyma.01G021100,Glyma.01G025400,Glyma.01G041700,Glyma.01G044600,Glyma.01G045500,Glyma.01G047900,Glyma.01G049100,Glyma.01G051300,Glyma.01G053800,Glyma.01G076900,Glyma.01G086700,Glyma.01G096600,Glyma.01G103500,Glyma.01G121000,Glyma.01G134200,Glyma.01G143500,Glyma.01G147600,Glyma.01G177500,Glyma.01G183700,Glyma.01G185800,Glyma.01G197900,Glyma.01G198000,Glyma.01G204400,Glyma.01G206600…	Glyma.01G016600,Glyma.01G021100,Glyma.01G025400,Glyma.01G041700,Glyma.01G044600,Glyma.01G045500,Glyma.01G047900,Glyma.01G049100,Glyma.01G051300,Glyma.01G053800,Glyma.01G076900,Glyma.01G086700,Glyma.01G096600,Glyma.01G103500,Glyma.01G121000,Glyma.01G134200,Glyma.01G143500,Glyma.01G147600,Glyma.01G177500,Glyma.01G183700,Glyma.01G185800,Glyma.01G197900,Glyma.01G198000,Glyma.01G204400,Glyma.01G206600…
GO:0045087	innate immune response	biological_process	184/4959	861/34701	1.49541782687726	8.29352553299856e-09	7.76911953391204e-07	184	Glyma.01G010500,Glyma.01G010700,Glyma.01G033200,Glyma.01G097400,Glyma.01G098400,Glyma.01G157900,Glyma.01G165400,Glyma.01G179000,Glyma.01G217600,Glyma.01G217700,Glyma.02G053600,Glyma.02G059700,Glyma.02G062900,Glyma.02G063900,Glyma.02G249800,Glyma.02G255400,Glyma.02G269600,Glyma.02G274900,Glyma.02G284200,Glyma.03G034800,Glyma.03G037000,Glyma.03G037100,Glyma.03G038800,Glyma.03G053500,Glyma.03G065100…	Glyma.01G010500,Glyma.01G010700,Glyma.01G033200,Glyma.01G097400,Glyma.01G098400,Glyma.01G157900,Glyma.01G165400,Glyma.01G179000,Glyma.01G217600,Glyma.01G217700,Glyma.02G053600,Glyma.02G059700,Glyma.02G062900,Glyma.02G063900,Glyma.02G249800,Glyma.02G255400,Glyma.02G269600,Glyma.02G274900,Glyma.02G284200,Glyma.03G034800,Glyma.03G037000,Glyma.03G037100,Glyma.03G038800,Glyma.03G053500,Glyma.03G065100…
GO:0009505	plant-type cell wall	cellular_component	112/4959	464/34701	1.68907107244926	1.00196665409058e-08	9.19438284739757e-07	112	Glyma.01G081300,Glyma.01G125800,Glyma.02G006600,Glyma.02G208200,Glyma.02G284800,Glyma.03G125200,Glyma.03G125400,Glyma.03G164400,Glyma.03G166900,Glyma.03G183900,Glyma.03G218700,Glyma.04G044600,Glyma.04G074000,Glyma.04G111300,Glyma.04G113500,Glyma.04G160100,Glyma.04G200200,Glyma.04G200900,Glyma.04G208450,Glyma.05G047700,Glyma.06G075100,Glyma.06G102100,Glyma.06G164500,Glyma.06G205400,Glyma.06G221700…	Glyma.01G081300,Glyma.01G125800,Glyma.02G006600,Glyma.02G208200,Glyma.02G284800,Glyma.03G125200,Glyma.03G125400,Glyma.03G164400,Glyma.03G166900,Glyma.03G183900,Glyma.03G218700,Glyma.04G044600,Glyma.04G074000,Glyma.04G111300,Glyma.04G113500,Glyma.04G160100,Glyma.04G200200,Glyma.04G200900,Glyma.04G208450,Glyma.05G047700,Glyma.06G075100,Glyma.06G102100,Glyma.06G164500,Glyma.06G205400,Glyma.06G221700…
GO:0031407	oxylipin metabolic process	biological_process	38/4959	103/34701	2.58163151433992	1.02679920122029e-08	9.19438284739757e-07	38	Glyma.01G235600,Glyma.03G237300,Glyma.04G035000,Glyma.04G105900,Glyma.04G194200,Glyma.06G037900,Glyma.07G007000,Glyma.07G034800,Glyma.07G039900,Glyma.08G189500,Glyma.08G189600,Glyma.10G124700,Glyma.11G007600,Glyma.11G194500,Glyma.12G054700,Glyma.13G030300,Glyma.13G070900,Glyma.13G109800,Glyma.13G186200,Glyma.13G347700,Glyma.13G347800,Glyma.14G081300,Glyma.14G223600,Glyma.15G026400,Glyma.15G026500…	Glyma.01G235600,Glyma.03G237300,Glyma.04G035000,Glyma.04G105900,Glyma.04G194200,Glyma.06G037900,Glyma.07G007000,Glyma.07G034800,Glyma.07G039900,Glyma.08G189500,Glyma.08G189600,Glyma.10G124700,Glyma.11G007600,Glyma.11G194500,Glyma.12G054700,Glyma.13G030300,Glyma.13G070900,Glyma.13G109800,Glyma.13G186200,Glyma.13G347700,Glyma.13G347800,Glyma.14G081300,Glyma.14G223600,Glyma.15G026400,Glyma.15G026500…
GO:0031408	oxylipin biosynthetic process	biological_process	38/4959	103/34701	2.58163151433992	1.02679920122029e-08	9.19438284739757e-07	38	Glyma.01G235600,Glyma.03G237300,Glyma.04G035000,Glyma.04G105900,Glyma.04G194200,Glyma.06G037900,Glyma.07G007000,Glyma.07G034800,Glyma.07G039900,Glyma.08G189500,Glyma.08G189600,Glyma.10G124700,Glyma.11G007600,Glyma.11G194500,Glyma.12G054700,Glyma.13G030300,Glyma.13G070900,Glyma.13G109800,Glyma.13G186200,Glyma.13G347700,Glyma.13G347800,Glyma.14G081300,Glyma.14G223600,Glyma.15G026400,Glyma.15G026500…	Glyma.01G235600,Glyma.03G237300,Glyma.04G035000,Glyma.04G105900,Glyma.04G194200,Glyma.06G037900,Glyma.07G007000,Glyma.07G034800,Glyma.07G039900,Glyma.08G189500,Glyma.08G189600,Glyma.10G124700,Glyma.11G007600,Glyma.11G194500,Glyma.12G054700,Glyma.13G030300,Glyma.13G070900,Glyma.13G109800,Glyma.13G186200,Glyma.13G347700,Glyma.13G347800,Glyma.14G081300,Glyma.14G223600,Glyma.15G026400,Glyma.15G026500…
GO:0006955	immune response	biological_process	188/4959	888/34701	1.48146967293973	1.19609883109106e-08	1.05551388152369e-06	188	Glyma.01G010500,Glyma.01G010700,Glyma.01G033200,Glyma.01G097400,Glyma.01G098400,Glyma.01G157900,Glyma.01G165400,Glyma.01G179000,Glyma.01G217600,Glyma.01G217700,Glyma.02G043200,Glyma.02G053600,Glyma.02G059700,Glyma.02G062900,Glyma.02G063900,Glyma.02G249800,Glyma.02G255400,Glyma.02G269600,Glyma.02G274900,Glyma.02G284200,Glyma.03G034800,Glyma.03G037000,Glyma.03G037100,Glyma.03G038800,Glyma.03G053500…	Glyma.01G010500,Glyma.01G010700,Glyma.01G033200,Glyma.01G097400,Glyma.01G098400,Glyma.01G157900,Glyma.01G165400,Glyma.01G179000,Glyma.01G217600,Glyma.01G217700,Glyma.02G043200,Glyma.02G053600,Glyma.02G059700,Glyma.02G062900,Glyma.02G063900,Glyma.02G249800,Glyma.02G255400,Glyma.02G269600,Glyma.02G274900,Glyma.02G284200,Glyma.03G034800,Glyma.03G037000,Glyma.03G037100,Glyma.03G038800,Glyma.03G053500…
GO:0007154	cell communication	biological_process	727/4959	4236/34701	1.20095391273599	1.36090538838118e-08	1.18379327283614e-06	727	Glyma.01G007300,Glyma.01G010500,Glyma.01G010700,Glyma.01G011200,Glyma.01G012100,Glyma.01G025400,Glyma.01G033200,Glyma.01G063800,Glyma.01G071700,Glyma.01G088501,Glyma.01G091800,Glyma.01G096600,Glyma.01G097000,Glyma.01G097400,Glyma.01G098400,Glyma.01G103500,Glyma.01G107901,Glyma.01G107951,Glyma.01G117900,Glyma.01G131500,Glyma.01G132000,Glyma.01G137500,Glyma.01G147600,Glyma.01G157700,Glyma.01G157900…	Glyma.01G007300,Glyma.01G010500,Glyma.01G010700,Glyma.01G011200,Glyma.01G012100,Glyma.01G025400,Glyma.01G033200,Glyma.01G063800,Glyma.01G071700,Glyma.01G088501,Glyma.01G091800,Glyma.01G096600,Glyma.01G097000,Glyma.01G097400,Glyma.01G098400,Glyma.01G103500,Glyma.01G107901,Glyma.01G107951,Glyma.01G117900,Glyma.01G131500,Glyma.01G132000,Glyma.01G137500,Glyma.01G147600,Glyma.01G157700,Glyma.01G157900…
GO:0030246	carbohydrate binding	molecular_function	164/4959	756/34701	1.51799357909461	1.84073902786963e-08	1.57862816066172e-06	164	Glyma.01G007300,Glyma.01G048500,Glyma.01G081300,Glyma.01G109200,Glyma.01G117900,Glyma.01G206400,Glyma.02G075600,Glyma.02G088700,Glyma.02G108100,Glyma.02G172200,Glyma.02G221900,Glyma.02G268200,Glyma.02G268400,Glyma.02G268500,Glyma.03G132700,Glyma.03G132900,Glyma.03G233800,Glyma.03G253900,Glyma.04G074000,Glyma.04G170500,Glyma.04G200900,Glyma.04G220900,Glyma.04G245900,Glyma.05G021500,Glyma.05G041300…	Glyma.01G007300,Glyma.01G048500,Glyma.01G081300,Glyma.01G109200,Glyma.01G117900,Glyma.01G206400,Glyma.02G075600,Glyma.02G088700,Glyma.02G108100,Glyma.02G172200,Glyma.02G221900,Glyma.02G268200,Glyma.02G268400,Glyma.02G268500,Glyma.03G132700,Glyma.03G132900,Glyma.03G233800,Glyma.03G253900,Glyma.04G074000,Glyma.04G170500,Glyma.04G200900,Glyma.04G220900,Glyma.04G245900,Glyma.05G021500,Glyma.05G041300…
GO:0009768	photosynthesis, light harvesting in photosystem I	biological_process	18/4959	31/34701	4.06311105907148	1.89476308716705e-08	1.60239061635558e-06	18	Glyma.01G115900,Glyma.02G064700,Glyma.03G060300,Glyma.03G262300,Glyma.05G128000,Glyma.07G047600,Glyma.08G074000,Glyma.08G180000,Glyma.09G154700,Glyma.10G177200,Glyma.11G181100,Glyma.12G219300,Glyma.13G282000,Glyma.15G052400,Glyma.16G016100,Glyma.16G145800,Glyma.16G165500,Glyma.16G205200	Glyma.01G115900,Glyma.02G064700,Glyma.03G060300,Glyma.03G262300,Glyma.05G128000,Glyma.07G047600,Glyma.08G074000,Glyma.08G180000,Glyma.09G154700,Glyma.10G177200,Glyma.11G181100,Glyma.12G219300,Glyma.13G282000,Glyma.15G052400,Glyma.16G016100,Glyma.16G145800,Glyma.16G165500,Glyma.16G205200
GO:0070887	cellular response to chemical stimulus	biological_process	477/4959	2649/34701	1.26003991507256	1.95081664156049e-08	1.62719486718655e-06	477	Glyma.01G005200,Glyma.01G007300,Glyma.01G025400,Glyma.01G041200,Glyma.01G062400,Glyma.01G063800,Glyma.01G088501,Glyma.01G096600,Glyma.01G097000,Glyma.01G103500,Glyma.01G107901,Glyma.01G107951,Glyma.01G137500,Glyma.01G147600,Glyma.01G157700,Glyma.01G157900,Glyma.01G166100,Glyma.01G179000,Glyma.01G186900,Glyma.01G206600,Glyma.01G206700,Glyma.01G225000,Glyma.01G244200,Glyma.02G006200,Glyma.02G006300…	Glyma.01G005200,Glyma.01G007300,Glyma.01G025400,Glyma.01G041200,Glyma.01G062400,Glyma.01G063800,Glyma.01G088501,Glyma.01G096600,Glyma.01G097000,Glyma.01G103500,Glyma.01G107901,Glyma.01G107951,Glyma.01G137500,Glyma.01G147600,Glyma.01G157700,Glyma.01G157900,Glyma.01G166100,Glyma.01G179000,Glyma.01G186900,Glyma.01G206600,Glyma.01G206700,Glyma.01G225000,Glyma.01G244200,Glyma.02G006200,Glyma.02G006300…
GO:0009415	response to water	biological_process	148/4959	669/34701	1.54804463868294	2.47050958579464e-08	2.03282876593291e-06	148	Glyma.01G047900,Glyma.01G096600,Glyma.01G102600,Glyma.01G238800,Glyma.02G013000,Glyma.02G073600,Glyma.02G073700,Glyma.02G087000,Glyma.02G087900,Glyma.02G107300,Glyma.02G115200,Glyma.02G149600,Glyma.02G195900,Glyma.02G202900,Glyma.03G066800,Glyma.03G101200,Glyma.03G131900,Glyma.03G202600,Glyma.03G204800,Glyma.03G217500,Glyma.03G219000,Glyma.04G027300,Glyma.04G036700,Glyma.04G042300,Glyma.04G049300…	Glyma.01G047900,Glyma.01G096600,Glyma.01G102600,Glyma.01G238800,Glyma.02G013000,Glyma.02G073600,Glyma.02G073700,Glyma.02G087000,Glyma.02G087900,Glyma.02G107300,Glyma.02G115200,Glyma.02G149600,Glyma.02G195900,Glyma.02G202900,Glyma.03G066800,Glyma.03G101200,Glyma.03G131900,Glyma.03G202600,Glyma.03G204800,Glyma.03G217500,Glyma.03G219000,Glyma.04G027300,Glyma.04G036700,Glyma.04G042300,Glyma.04G049300…
GO:0042743	hydrogen peroxide metabolic process	biological_process	63/4959	220/34701	2.00385249958753	2.62494851410722e-08	2.13110820031985e-06	63	Glyma.01G070200,Glyma.01G130500,Glyma.01G130800,Glyma.01G192500,Glyma.01G200400,Glyma.02G008900,Glyma.02G052700,Glyma.02G127300,Glyma.02G234000,Glyma.02G234200,Glyma.03G038100,Glyma.03G038200,Glyma.03G038300,Glyma.03G038500,Glyma.03G038700,Glyma.03G145600,Glyma.05G141300,Glyma.06G017900,Glyma.06G221700,Glyma.06G275900,Glyma.07G260300,Glyma.08G175800,Glyma.09G022300,Glyma.09G022500,Glyma.09G156700…	Glyma.01G070200,Glyma.01G130500,Glyma.01G130800,Glyma.01G192500,Glyma.01G200400,Glyma.02G008900,Glyma.02G052700,Glyma.02G127300,Glyma.02G234000,Glyma.02G234200,Glyma.03G038100,Glyma.03G038200,Glyma.03G038300,Glyma.03G038500,Glyma.03G038700,Glyma.03G145600,Glyma.05G141300,Glyma.06G017900,Glyma.06G221700,Glyma.06G275900,Glyma.07G260300,Glyma.08G175800,Glyma.09G022300,Glyma.09G022500,Glyma.09G156700…
GO:0005509	calcium ion binding	molecular_function	110/4959	463/34701	1.66249204600837	3.32502488875619e-08	2.63650109788715e-06	110	Glyma.01G049500,Glyma.01G144300,Glyma.01G166100,Glyma.01G180800,Glyma.01G215100,Glyma.01G242800,Glyma.02G002100,Glyma.02G059600,Glyma.02G061100,Glyma.02G143800,Glyma.02G182900,Glyma.02G245700,Glyma.02G282500,Glyma.02G311800,Glyma.03G002800,Glyma.03G022800,Glyma.03G114600,Glyma.03G138000,Glyma.03G157800,Glyma.03G236300,Glyma.04G136200,Glyma.04G136300,Glyma.04G136600,Glyma.04G175300,Glyma.04G204400…	Glyma.01G049500,Glyma.01G144300,Glyma.01G166100,Glyma.01G180800,Glyma.01G215100,Glyma.01G242800,Glyma.02G002100,Glyma.02G059600,Glyma.02G061100,Glyma.02G143800,Glyma.02G182900,Glyma.02G245700,Glyma.02G282500,Glyma.02G311800,Glyma.03G002800,Glyma.03G022800,Glyma.03G114600,Glyma.03G138000,Glyma.03G157800,Glyma.03G236300,Glyma.04G136200,Glyma.04G136300,Glyma.04G136600,Glyma.04G175300,Glyma.04G204400…
GO:0017001	antibiotic catabolic process	biological_process	65/4959	231/34701	1.96901606157505	3.33405459906899e-08	2.63650109788715e-06	65	Glyma.01G025500,Glyma.01G070200,Glyma.01G130500,Glyma.01G130800,Glyma.01G192500,Glyma.01G200400,Glyma.02G008900,Glyma.02G052700,Glyma.02G127300,Glyma.02G234000,Glyma.02G234200,Glyma.03G038100,Glyma.03G038200,Glyma.03G038300,Glyma.03G038500,Glyma.03G038700,Glyma.03G145600,Glyma.04G227900,Glyma.06G017900,Glyma.06G221700,Glyma.06G275900,Glyma.07G260300,Glyma.08G070000,Glyma.09G022300,Glyma.09G022500…	Glyma.01G025500,Glyma.01G070200,Glyma.01G130500,Glyma.01G130800,Glyma.01G192500,Glyma.01G200400,Glyma.02G008900,Glyma.02G052700,Glyma.02G127300,Glyma.02G234000,Glyma.02G234200,Glyma.03G038100,Glyma.03G038200,Glyma.03G038300,Glyma.03G038500,Glyma.03G038700,Glyma.03G145600,Glyma.04G227900,Glyma.06G017900,Glyma.06G221700,Glyma.06G275900,Glyma.07G260300,Glyma.08G070000,Glyma.09G022300,Glyma.09G022500…
GO:0031409	pigment binding	molecular_function	17/4959	29/34701	4.10202974737677	3.88787228301419e-08	3.03503260657351e-06	17	Glyma.01G115900,Glyma.02G064700,Glyma.03G060300,Glyma.03G262300,Glyma.05G128000,Glyma.07G047600,Glyma.08G074000,Glyma.08G180000,Glyma.09G154700,Glyma.10G177200,Glyma.12G219300,Glyma.13G282000,Glyma.15G052400,Glyma.16G016100,Glyma.16G145800,Glyma.16G165500,Glyma.16G205200	Glyma.01G115900,Glyma.02G064700,Glyma.03G060300,Glyma.03G262300,Glyma.05G128000,Glyma.07G047600,Glyma.08G074000,Glyma.08G180000,Glyma.09G154700,Glyma.10G177200,Glyma.12G219300,Glyma.13G282000,Glyma.15G052400,Glyma.16G016100,Glyma.16G145800,Glyma.16G165500,Glyma.16G205200
GO:0042744	hydrogen peroxide catabolic process	biological_process	59/4959	204/34701	2.02380994745146	4.85557697382788e-08	3.74248204982759e-06	59	Glyma.01G070200,Glyma.01G130500,Glyma.01G130800,Glyma.01G192500,Glyma.01G200400,Glyma.02G008900,Glyma.02G052700,Glyma.02G127300,Glyma.02G234000,Glyma.02G234200,Glyma.03G038100,Glyma.03G038200,Glyma.03G038300,Glyma.03G038500,Glyma.03G038700,Glyma.03G145600,Glyma.06G017900,Glyma.06G221700,Glyma.06G275900,Glyma.07G260300,Glyma.09G022300,Glyma.09G022500,Glyma.09G156700,Glyma.09G277900,Glyma.10G009400…	Glyma.01G070200,Glyma.01G130500,Glyma.01G130800,Glyma.01G192500,Glyma.01G200400,Glyma.02G008900,Glyma.02G052700,Glyma.02G127300,Glyma.02G234000,Glyma.02G234200,Glyma.03G038100,Glyma.03G038200,Glyma.03G038300,Glyma.03G038500,Glyma.03G038700,Glyma.03G145600,Glyma.06G017900,Glyma.06G221700,Glyma.06G275900,Glyma.07G260300,Glyma.09G022300,Glyma.09G022500,Glyma.09G156700,Glyma.09G277900,Glyma.10G009400…
GO:0016709	oxidoreductase activity, acting on paired donors, with incorporation or reduction of molecular oxygen, NAD(P)H as one donor, and incorporation of one atom of oxygen	molecular_function	75/4959	284/34701	1.84795250632653	5.80446982700877e-08	4.41792709708205e-06	75	Glyma.01G135200,Glyma.01G153300,Glyma.01G169200,Glyma.01G179400,Glyma.01G179600,Glyma.01G181800,Glyma.01G199800,Glyma.02G132200,Glyma.02G156000,Glyma.03G021200,Glyma.03G029900,Glyma.03G119500,Glyma.03G143700,Glyma.05G023700,Glyma.05G023800,Glyma.06G035300,Glyma.06G238500,Glyma.07G010700,Glyma.07G202300,Glyma.08G063700,Glyma.08G089400,Glyma.08G104100,Glyma.08G182100,Glyma.08G350800,Glyma.09G048700…	Glyma.01G135200,Glyma.01G153300,Glyma.01G169200,Glyma.01G179400,Glyma.01G179600,Glyma.01G181800,Glyma.01G199800,Glyma.02G132200,Glyma.02G156000,Glyma.03G021200,Glyma.03G029900,Glyma.03G119500,Glyma.03G143700,Glyma.05G023700,Glyma.05G023800,Glyma.06G035300,Glyma.06G238500,Glyma.07G010700,Glyma.07G202300,Glyma.08G063700,Glyma.08G089400,Glyma.08G104100,Glyma.08G182100,Glyma.08G350800,Glyma.09G048700…
GO:0005506	iron ion binding	molecular_function	127/4959	563/34701	1.57849499107602	7.53480666748629e-08	5.66412812324988e-06	127	Glyma.01G135200,Glyma.01G153300,Glyma.01G169200,Glyma.01G179400,Glyma.01G179600,Glyma.01G181800,Glyma.01G199800,Glyma.02G132200,Glyma.02G156000,Glyma.03G021200,Glyma.03G029900,Glyma.03G101200,Glyma.03G143700,Glyma.03G160100,Glyma.03G160200,Glyma.03G160300,Glyma.03G226800,Glyma.04G035000,Glyma.04G110400,Glyma.05G010200,Glyma.05G237500,Glyma.06G035300,Glyma.06G176100,Glyma.06G176200,Glyma.06G215200…	Glyma.01G135200,Glyma.01G153300,Glyma.01G169200,Glyma.01G179400,Glyma.01G179600,Glyma.01G181800,Glyma.01G199800,Glyma.02G132200,Glyma.02G156000,Glyma.03G021200,Glyma.03G029900,Glyma.03G101200,Glyma.03G143700,Glyma.03G160100,Glyma.03G160200,Glyma.03G160300,Glyma.03G226800,Glyma.04G035000,Glyma.04G110400,Glyma.05G010200,Glyma.05G237500,Glyma.06G035300,Glyma.06G176100,Glyma.06G176200,Glyma.06G215200…
GO:0009414	response to water deprivation	biological_process	144/4959	660/34701	1.5267447615905	9.24061432927559e-08	6.86171959158037e-06	144	Glyma.01G047900,Glyma.01G096600,Glyma.01G102600,Glyma.01G238800,Glyma.02G013000,Glyma.02G073600,Glyma.02G073700,Glyma.02G087000,Glyma.02G087900,Glyma.02G107300,Glyma.02G115200,Glyma.02G149600,Glyma.02G195900,Glyma.02G202900,Glyma.03G066800,Glyma.03G101200,Glyma.03G131900,Glyma.03G202600,Glyma.03G204800,Glyma.03G217500,Glyma.03G219000,Glyma.04G027300,Glyma.04G036700,Glyma.04G042300,Glyma.04G049300…	Glyma.01G047900,Glyma.01G096600,Glyma.01G102600,Glyma.01G238800,Glyma.02G013000,Glyma.02G073600,Glyma.02G073700,Glyma.02G087000,Glyma.02G087900,Glyma.02G107300,Glyma.02G115200,Glyma.02G149600,Glyma.02G195900,Glyma.02G202900,Glyma.03G066800,Glyma.03G101200,Glyma.03G131900,Glyma.03G202600,Glyma.03G204800,Glyma.03G217500,Glyma.03G219000,Glyma.04G027300,Glyma.04G036700,Glyma.04G042300,Glyma.04G049300…
GO:0016705	oxidoreductase activity, acting on paired donors, with incorporation or reduction of molecular oxygen	molecular_function	143/4959	656/34701	1.52538713794579	1.08132768961156e-07	7.93277626752384e-06	143	Glyma.01G135200,Glyma.01G153300,Glyma.01G169200,Glyma.01G179400,Glyma.01G179600,Glyma.01G181800,Glyma.01G199800,Glyma.02G132200,Glyma.02G156000,Glyma.03G021200,Glyma.03G029900,Glyma.03G119500,Glyma.03G143700,Glyma.03G160100,Glyma.03G160200,Glyma.03G160300,Glyma.03G221600,Glyma.03G226800,Glyma.04G035000,Glyma.04G110400,Glyma.04G227900,Glyma.05G010200,Glyma.05G023700,Glyma.05G023800,Glyma.05G081600…	Glyma.01G135200,Glyma.01G153300,Glyma.01G169200,Glyma.01G179400,Glyma.01G179600,Glyma.01G181800,Glyma.01G199800,Glyma.02G132200,Glyma.02G156000,Glyma.03G021200,Glyma.03G029900,Glyma.03G119500,Glyma.03G143700,Glyma.03G160100,Glyma.03G160200,Glyma.03G160300,Glyma.03G221600,Glyma.03G226800,Glyma.04G035000,Glyma.04G110400,Glyma.04G227900,Glyma.05G010200,Glyma.05G023700,Glyma.05G023800,Glyma.05G081600…
GO:0033993	response to lipid	biological_process	301/4959	1596/34701	1.31971906475202	1.56703368392463e-07	1.13591286921632e-05	301	Glyma.01G045500,Glyma.01G086700,Glyma.01G088501,Glyma.01G096600,Glyma.01G097000,Glyma.01G106000,Glyma.01G107901,Glyma.01G107951,Glyma.01G166100,Glyma.01G186900,Glyma.01G238800,Glyma.02G009800,Glyma.02G016600,Glyma.02G019300,Glyma.02G039300,Glyma.02G059300,Glyma.02G073600,Glyma.02G073700,Glyma.02G076100,Glyma.02G098800,Glyma.02G105900,Glyma.02G115100,Glyma.02G182900,Glyma.02G187200,Glyma.02G195300…	Glyma.01G045500,Glyma.01G086700,Glyma.01G088501,Glyma.01G096600,Glyma.01G097000,Glyma.01G106000,Glyma.01G107901,Glyma.01G107951,Glyma.01G166100,Glyma.01G186900,Glyma.01G238800,Glyma.02G009800,Glyma.02G016600,Glyma.02G019300,Glyma.02G039300,Glyma.02G059300,Glyma.02G073600,Glyma.02G073700,Glyma.02G076100,Glyma.02G098800,Glyma.02G105900,Glyma.02G115100,Glyma.02G182900,Glyma.02G187200,Glyma.02G195300…
GO:0055081	anion homeostasis	biological_process	41/4959	128/34701	2.24141239413188	2.64611014655358e-07	1.89554878616056e-05	41	Glyma.01G081600,Glyma.01G086700,Glyma.02G098800,Glyma.02G226500,Glyma.03G172900,Glyma.04G026500,Glyma.04G044900,Glyma.04G250600,Glyma.04G250900,Glyma.04G251000,Glyma.05G064500,Glyma.05G234600,Glyma.06G111702,Glyma.06G112100,Glyma.06G112200,Glyma.06G138300,Glyma.08G042100,Glyma.08G056400,Glyma.09G155700,Glyma.09G183400,Glyma.09G223700,Glyma.09G225500,Glyma.10G044800,Glyma.10G204200,Glyma.12G013200…	Glyma.01G081600,Glyma.01G086700,Glyma.02G098800,Glyma.02G226500,Glyma.03G172900,Glyma.04G026500,Glyma.04G044900,Glyma.04G250600,Glyma.04G250900,Glyma.04G251000,Glyma.05G064500,Glyma.05G234600,Glyma.06G111702,Glyma.06G112100,Glyma.06G112200,Glyma.06G138300,Glyma.08G042100,Glyma.08G056400,Glyma.09G155700,Glyma.09G183400,Glyma.09G223700,Glyma.09G225500,Glyma.10G044800,Glyma.10G204200,Glyma.12G013200…
GO:0046527	glucosyltransferase activity	molecular_function	106/4959	461/34701	1.60898806219678	3.28265209903478e-07	2.32419402686311e-05	106	Glyma.01G013900,Glyma.01G021700,Glyma.01G036000,Glyma.01G074600,Glyma.01G085700,Glyma.01G177900,Glyma.02G029900,Glyma.02G104600,Glyma.02G184200,Glyma.02G301200,Glyma.03G065500,Glyma.03G091200,Glyma.03G104700,Glyma.03G116200,Glyma.03G134500,Glyma.03G187000,Glyma.03G187200,Glyma.03G187500,Glyma.03G187700,Glyma.03G217500,Glyma.04G142700,Glyma.05G150400,Glyma.06G235000,Glyma.06G239500,Glyma.06G323700…	Glyma.01G013900,Glyma.01G021700,Glyma.01G036000,Glyma.01G074600,Glyma.01G085700,Glyma.01G177900,Glyma.02G029900,Glyma.02G104600,Glyma.02G184200,Glyma.02G301200,Glyma.03G065500,Glyma.03G091200,Glyma.03G104700,Glyma.03G116200,Glyma.03G134500,Glyma.03G187000,Glyma.03G187200,Glyma.03G187500,Glyma.03G187700,Glyma.03G217500,Glyma.04G142700,Glyma.05G150400,Glyma.06G235000,Glyma.06G239500,Glyma.06G323700…
GO:0140096	catalytic activity, acting on a protein	molecular_function	860/4959	5198/34701	1.1577373865466	4.02128539023217e-07	2.814437556451e-05	860	Glyma.01G001800,Glyma.01G004800,Glyma.01G005200,Glyma.01G025600,Glyma.01G036900,Glyma.01G037200,Glyma.01G041600,Glyma.01G043100,Glyma.01G071700,Glyma.01G087900,Glyma.01G088501,Glyma.01G094900,Glyma.01G098400,Glyma.01G107850,Glyma.01G107901,Glyma.01G107951,Glyma.01G109200,Glyma.01G117900,Glyma.01G125800,Glyma.01G131500,Glyma.01G131800,Glyma.01G132000,Glyma.01G146500,Glyma.01G146600,Glyma.01G148700…	Glyma.01G001800,Glyma.01G004800,Glyma.01G005200,Glyma.01G025600,Glyma.01G036900,Glyma.01G037200,Glyma.01G041600,Glyma.01G043100,Glyma.01G071700,Glyma.01G087900,Glyma.01G088501,Glyma.01G094900,Glyma.01G098400,Glyma.01G107850,Glyma.01G107901,Glyma.01G107951,Glyma.01G109200,Glyma.01G117900,Glyma.01G125800,Glyma.01G131500,Glyma.01G131800,Glyma.01G132000,Glyma.01G146500,Glyma.01G146600,Glyma.01G148700…
GO:0009751	response to salicylic acid	biological_process	92/4959	388/34701	1.65922003729551	4.63777508508123e-07	3.20902414693859e-05	92	Glyma.01G025500,Glyma.01G053800,Glyma.02G005600,Glyma.02G053600,Glyma.02G062700,Glyma.02G176800,Glyma.02G219400,Glyma.02G255400,Glyma.03G142400,Glyma.04G036700,Glyma.04G042300,Glyma.04G061400,Glyma.04G166900,Glyma.04G209700,Glyma.04G227900,Glyma.04G251400,Glyma.05G043900,Glyma.05G109200,Glyma.05G195000,Glyma.05G234600,Glyma.06G051900,Glyma.06G061900,Glyma.06G062000,Glyma.06G082300,Glyma.06G142000…	Glyma.01G025500,Glyma.01G053800,Glyma.02G005600,Glyma.02G053600,Glyma.02G062700,Glyma.02G176800,Glyma.02G219400,Glyma.02G255400,Glyma.03G142400,Glyma.04G036700,Glyma.04G042300,Glyma.04G061400,Glyma.04G166900,Glyma.04G209700,Glyma.04G227900,Glyma.04G251400,Glyma.05G043900,Glyma.05G109200,Glyma.05G195000,Glyma.05G234600,Glyma.06G051900,Glyma.06G061900,Glyma.06G062000,Glyma.06G082300,Glyma.06G142000…
GO:0005618	cell wall	cellular_component	258/4959	1353/34701	1.33435009651202	4.91636061750178e-07	3.32619108888537e-05	258	Glyma.01G013900,Glyma.01G050100,Glyma.01G077000,Glyma.01G081300,Glyma.01G125800,Glyma.01G130500,Glyma.01G137700,Glyma.01G138000,Glyma.01G138100,Glyma.01G190000,Glyma.02G006600,Glyma.02G016600,Glyma.02G086850,Glyma.02G093200,Glyma.02G109100,Glyma.02G169800,Glyma.02G208200,Glyma.02G284800,Glyma.02G299200,Glyma.03G029000,Glyma.03G029100,Glyma.03G029200,Glyma.03G029400,Glyma.03G065500,Glyma.03G071700…	Glyma.01G013900,Glyma.01G050100,Glyma.01G077000,Glyma.01G081300,Glyma.01G125800,Glyma.01G130500,Glyma.01G137700,Glyma.01G138000,Glyma.01G138100,Glyma.01G190000,Glyma.02G006600,Glyma.02G016600,Glyma.02G086850,Glyma.02G093200,Glyma.02G109100,Glyma.02G169800,Glyma.02G208200,Glyma.02G284800,Glyma.02G299200,Glyma.03G029000,Glyma.03G029100,Glyma.03G029200,Glyma.03G029400,Glyma.03G065500,Glyma.03G071700…
GO:0030312	external encapsulating structure	cellular_component	258/4959	1353/34701	1.33435009651202	4.91636061750178e-07	3.32619108888537e-05	258	Glyma.01G013900,Glyma.01G050100,Glyma.01G077000,Glyma.01G081300,Glyma.01G125800,Glyma.01G130500,Glyma.01G137700,Glyma.01G138000,Glyma.01G138100,Glyma.01G190000,Glyma.02G006600,Glyma.02G016600,Glyma.02G086850,Glyma.02G093200,Glyma.02G109100,Glyma.02G169800,Glyma.02G208200,Glyma.02G284800,Glyma.02G299200,Glyma.03G029000,Glyma.03G029100,Glyma.03G029200,Glyma.03G029400,Glyma.03G065500,Glyma.03G071700…	Glyma.01G013900,Glyma.01G050100,Glyma.01G077000,Glyma.01G081300,Glyma.01G125800,Glyma.01G130500,Glyma.01G137700,Glyma.01G138000,Glyma.01G138100,Glyma.01G190000,Glyma.02G006600,Glyma.02G016600,Glyma.02G086850,Glyma.02G093200,Glyma.02G109100,Glyma.02G169800,Glyma.02G208200,Glyma.02G284800,Glyma.02G299200,Glyma.03G029000,Glyma.03G029100,Glyma.03G029200,Glyma.03G029400,Glyma.03G065500,Glyma.03G071700…
GO:0014070	response to organic cyclic compound	biological_process	142/4959	668/34701	1.48750955439393	5.53538473391235e-07	3.70384149942773e-05	142	Glyma.01G025500,Glyma.01G053800,Glyma.01G088501,Glyma.01G107901,Glyma.01G107951,Glyma.02G005600,Glyma.02G016600,Glyma.02G053600,Glyma.02G062700,Glyma.02G076100,Glyma.02G176800,Glyma.02G208200,Glyma.02G219400,Glyma.02G255400,Glyma.03G142400,Glyma.03G215800,Glyma.03G251400,Glyma.04G036700,Glyma.04G042300,Glyma.04G061400,Glyma.04G166900,Glyma.04G209700,Glyma.04G227900,Glyma.04G251400,Glyma.05G010200…	Glyma.01G025500,Glyma.01G053800,Glyma.01G088501,Glyma.01G107901,Glyma.01G107951,Glyma.02G005600,Glyma.02G016600,Glyma.02G053600,Glyma.02G062700,Glyma.02G076100,Glyma.02G176800,Glyma.02G208200,Glyma.02G219400,Glyma.02G255400,Glyma.03G142400,Glyma.03G215800,Glyma.03G251400,Glyma.04G036700,Glyma.04G042300,Glyma.04G061400,Glyma.04G166900,Glyma.04G209700,Glyma.04G227900,Glyma.04G251400,Glyma.05G010200…
GO:0010817	regulation of hormone levels	biological_process	163/4959	790/34701	1.44380451346612	5.98066348556081e-07	3.95828912647606e-05	163	Glyma.01G025500,Glyma.01G063800,Glyma.01G153300,Glyma.01G196100,Glyma.01G216000,Glyma.02G008000,Glyma.02G062900,Glyma.02G132200,Glyma.02G184200,Glyma.02G198300,Glyma.02G202900,Glyma.02G219700,Glyma.02G268200,Glyma.02G268400,Glyma.02G268500,Glyma.03G134500,Glyma.03G151800,Glyma.03G154400,Glyma.03G181300,Glyma.03G187200,Glyma.03G187700,Glyma.03G221600,Glyma.03G256200,Glyma.04G035000,Glyma.04G040300…	Glyma.01G025500,Glyma.01G063800,Glyma.01G153300,Glyma.01G196100,Glyma.01G216000,Glyma.02G008000,Glyma.02G062900,Glyma.02G132200,Glyma.02G184200,Glyma.02G198300,Glyma.02G202900,Glyma.02G219700,Glyma.02G268200,Glyma.02G268400,Glyma.02G268500,Glyma.03G134500,Glyma.03G151800,Glyma.03G154400,Glyma.03G181300,Glyma.03G187200,Glyma.03G187700,Glyma.03G221600,Glyma.03G256200,Glyma.04G035000,Glyma.04G040300…
GO:0009723	response to ethylene	biological_process	154/4959	738/34701	1.46019965341819	6.0539907698054e-07	3.96373653734893e-05	154	Glyma.01G011200,Glyma.01G025400,Glyma.01G053800,Glyma.01G147600,Glyma.01G165400,Glyma.01G206600,Glyma.01G206700,Glyma.01G225000,Glyma.01G244200,Glyma.02G005600,Glyma.02G006200,Glyma.02G006300,Glyma.02G016100,Glyma.02G039300,Glyma.02G132500,Glyma.02G229400,Glyma.03G094700,Glyma.03G111700,Glyma.03G112700,Glyma.03G136100,Glyma.03G162500,Glyma.03G162600,Glyma.03G162700,Glyma.04G023700,Glyma.04G036700…	Glyma.01G011200,Glyma.01G025400,Glyma.01G053800,Glyma.01G147600,Glyma.01G165400,Glyma.01G206600,Glyma.01G206700,Glyma.01G225000,Glyma.01G244200,Glyma.02G005600,Glyma.02G006200,Glyma.02G006300,Glyma.02G016100,Glyma.02G039300,Glyma.02G132500,Glyma.02G229400,Glyma.03G094700,Glyma.03G111700,Glyma.03G112700,Glyma.03G136100,Glyma.03G162500,Glyma.03G162600,Glyma.03G162700,Glyma.04G023700,Glyma.04G036700…
GO:0043167	ion binding	molecular_function	2003/4959	12940/34701	1.08316484196688	6.42302934283911e-07	4.16061975197312e-05	2003	Glyma.01G000248,Glyma.01G000322,Glyma.01G001800,Glyma.01G004800,Glyma.01G007300,Glyma.01G008400,Glyma.01G008500,Glyma.01G010200,Glyma.01G010500,Glyma.01G010700,Glyma.01G011200,Glyma.01G011300,Glyma.01G011600,Glyma.01G012100,Glyma.01G016500,Glyma.01G021000,Glyma.01G021100,Glyma.01G024800,Glyma.01G025500,Glyma.01G033200,Glyma.01G036900,Glyma.01G037200,Glyma.01G040900,Glyma.01G043100,Glyma.01G047900…	Glyma.01G000248,Glyma.01G000322,Glyma.01G001800,Glyma.01G004800,Glyma.01G007300,Glyma.01G008400,Glyma.01G008500,Glyma.01G010200,Glyma.01G010500,Glyma.01G010700,Glyma.01G011200,Glyma.01G011300,Glyma.01G011600,Glyma.01G012100,Glyma.01G016500,Glyma.01G021000,Glyma.01G021100,Glyma.01G024800,Glyma.01G025500,Glyma.01G033200,Glyma.01G036900,Glyma.01G037200,Glyma.01G040900,Glyma.01G043100,Glyma.01G047900…
GO:0048046	apoplast	cellular_component	145/4959	687/34701	1.47692739855461	6.49428002597041e-07	4.16249169243514e-05	145	Glyma.01G013900,Glyma.01G081300,Glyma.01G108300,Glyma.01G127100,Glyma.01G130500,Glyma.01G186800,Glyma.01G215400,Glyma.02G093200,Glyma.02G208200,Glyma.02G261600,Glyma.02G298200,Glyma.02G298400,Glyma.02G298500,Glyma.03G044900,Glyma.03G065500,Glyma.03G073776,Glyma.03G073778,Glyma.03G114600,Glyma.03G147700,Glyma.04G022300,Glyma.04G022500,Glyma.04G044600,Glyma.04G200900,Glyma.04G208450,Glyma.04G242300…	Glyma.01G013900,Glyma.01G081300,Glyma.01G108300,Glyma.01G127100,Glyma.01G130500,Glyma.01G186800,Glyma.01G215400,Glyma.02G093200,Glyma.02G208200,Glyma.02G261600,Glyma.02G298200,Glyma.02G298400,Glyma.02G298500,Glyma.03G044900,Glyma.03G065500,Glyma.03G073776,Glyma.03G073778,Glyma.03G114600,Glyma.03G147700,Glyma.04G022300,Glyma.04G022500,Glyma.04G044600,Glyma.04G200900,Glyma.04G208450,Glyma.04G242300…
GO:0009538	photosystem I reaction center	cellular_component	10/4959	13/34701	5.38275396714598	6.64914625573512e-07	4.21735953658033e-05	10	Glyma.05G022900,Glyma.07G019700,Glyma.08G204800,Glyma.10G042000,Glyma.10G042100,Glyma.10G249000,Glyma.13G129400,Glyma.15G016300,Glyma.18G241700,Glyma.20G144700	Glyma.05G022900,Glyma.07G019700,Glyma.08G204800,Glyma.10G042000,Glyma.10G042100,Glyma.10G249000,Glyma.13G129400,Glyma.15G016300,Glyma.18G241700,Glyma.20G144700
GO:0071495	cellular response to endogenous stimulus	biological_process	394/4959	2203/34701	1.25149640579763	7.49692152801629e-07	4.70605723547332e-05	394	Glyma.01G025400,Glyma.01G063800,Glyma.01G088501,Glyma.01G096600,Glyma.01G097000,Glyma.01G103500,Glyma.01G107901,Glyma.01G107951,Glyma.01G137500,Glyma.01G147600,Glyma.01G157700,Glyma.01G157900,Glyma.01G166100,Glyma.01G179000,Glyma.01G186900,Glyma.01G206600,Glyma.01G206700,Glyma.01G225000,Glyma.01G244200,Glyma.02G006200,Glyma.02G006300,Glyma.02G016100,Glyma.02G039300,Glyma.02G053600,Glyma.02G059300…	Glyma.01G025400,Glyma.01G063800,Glyma.01G088501,Glyma.01G096600,Glyma.01G097000,Glyma.01G103500,Glyma.01G107901,Glyma.01G107951,Glyma.01G137500,Glyma.01G147600,Glyma.01G157700,Glyma.01G157900,Glyma.01G166100,Glyma.01G179000,Glyma.01G186900,Glyma.01G206600,Glyma.01G206700,Glyma.01G225000,Glyma.01G244200,Glyma.02G006200,Glyma.02G006300,Glyma.02G016100,Glyma.02G039300,Glyma.02G053600,Glyma.02G059300…
GO:0017144	drug metabolic process	biological_process	221/4959	1137/34701	1.36012771746793	7.91902040275794e-07	4.92029747269317e-05	221	Glyma.01G025500,Glyma.01G037900,Glyma.01G070200,Glyma.01G087800,Glyma.01G130500,Glyma.01G130800,Glyma.01G137700,Glyma.01G138000,Glyma.01G138100,Glyma.01G192500,Glyma.01G200400,Glyma.01G210800,Glyma.01G244200,Glyma.02G008900,Glyma.02G016600,Glyma.02G026900,Glyma.02G042500,Glyma.02G052700,Glyma.02G056400,Glyma.02G059400,Glyma.02G062900,Glyma.02G086850,Glyma.02G087900,Glyma.02G127300,Glyma.02G141600…	Glyma.01G025500,Glyma.01G037900,Glyma.01G070200,Glyma.01G087800,Glyma.01G130500,Glyma.01G130800,Glyma.01G137700,Glyma.01G138000,Glyma.01G138100,Glyma.01G192500,Glyma.01G200400,Glyma.01G210800,Glyma.01G244200,Glyma.02G008900,Glyma.02G016600,Glyma.02G026900,Glyma.02G042500,Glyma.02G052700,Glyma.02G056400,Glyma.02G059400,Glyma.02G062900,Glyma.02G086850,Glyma.02G087900,Glyma.02G127300,Glyma.02G141600…
GO:0004601	peroxidase activity	molecular_function	70/4959	276/34701	1.77474859061697	8.1030187704112e-07	4.98376578717513e-05	70	Glyma.01G070200,Glyma.01G130500,Glyma.01G130800,Glyma.01G192500,Glyma.01G200400,Glyma.01G219400,Glyma.02G008900,Glyma.02G052700,Glyma.02G127300,Glyma.02G234000,Glyma.02G234200,Glyma.03G038100,Glyma.03G038200,Glyma.03G038300,Glyma.03G038500,Glyma.03G038700,Glyma.03G145600,Glyma.03G236300,Glyma.04G068000,Glyma.06G017900,Glyma.06G221700,Glyma.06G275900,Glyma.07G260300,Glyma.08G056400,Glyma.08G306800…	Glyma.01G070200,Glyma.01G130500,Glyma.01G130800,Glyma.01G192500,Glyma.01G200400,Glyma.01G219400,Glyma.02G008900,Glyma.02G052700,Glyma.02G127300,Glyma.02G234000,Glyma.02G234200,Glyma.03G038100,Glyma.03G038200,Glyma.03G038300,Glyma.03G038500,Glyma.03G038700,Glyma.03G145600,Glyma.03G236300,Glyma.04G068000,Glyma.06G017900,Glyma.06G221700,Glyma.06G275900,Glyma.07G260300,Glyma.08G056400,Glyma.08G306800…
GO:0032870	cellular response to hormone stimulus	biological_process	382/4959	2130/34701	1.25496507985197	8.41444570354177e-07	5.12355598888658e-05	382	Glyma.01G025400,Glyma.01G063800,Glyma.01G088501,Glyma.01G096600,Glyma.01G097000,Glyma.01G103500,Glyma.01G107901,Glyma.01G107951,Glyma.01G137500,Glyma.01G147600,Glyma.01G157700,Glyma.01G157900,Glyma.01G166100,Glyma.01G186900,Glyma.01G206600,Glyma.01G206700,Glyma.01G225000,Glyma.01G244200,Glyma.02G006200,Glyma.02G006300,Glyma.02G016100,Glyma.02G039300,Glyma.02G053600,Glyma.02G059300,Glyma.02G076100…	Glyma.01G025400,Glyma.01G063800,Glyma.01G088501,Glyma.01G096600,Glyma.01G097000,Glyma.01G103500,Glyma.01G107901,Glyma.01G107951,Glyma.01G137500,Glyma.01G147600,Glyma.01G157700,Glyma.01G157900,Glyma.01G166100,Glyma.01G186900,Glyma.01G206600,Glyma.01G206700,Glyma.01G225000,Glyma.01G244200,Glyma.02G006200,Glyma.02G006300,Glyma.02G016100,Glyma.02G039300,Glyma.02G053600,Glyma.02G059300,Glyma.02G076100…
GO:0008061	chitin binding	molecular_function	19/4959	41/34701	3.24278104850014	8.68779750140547e-07	5.23762366198593e-05	19	Glyma.01G179000,Glyma.02G042500,Glyma.02G059700,Glyma.02G269600,Glyma.10G209500,Glyma.11G063200,Glyma.11G124500,Glyma.12G049100,Glyma.13G155800,Glyma.13G330800,Glyma.13G330900,Glyma.13G346700,Glyma.15G206800,Glyma.16G026200,Glyma.17G076100,Glyma.17G103500,Glyma.17G217000,Glyma.19G245400,Glyma.19G245500	Glyma.01G179000,Glyma.02G042500,Glyma.02G059700,Glyma.02G269600,Glyma.10G209500,Glyma.11G063200,Glyma.11G124500,Glyma.12G049100,Glyma.13G155800,Glyma.13G330800,Glyma.13G330900,Glyma.13G346700,Glyma.15G206800,Glyma.16G026200,Glyma.17G076100,Glyma.17G103500,Glyma.17G217000,Glyma.19G245400,Glyma.19G245500
GO:0035556	intracellular signal transduction	biological_process	233/4959	1214/34701	1.34302815209927	1.07062707799255e-06	6.39122380185945e-05	233	Glyma.01G025400,Glyma.01G131500,Glyma.01G132000,Glyma.01G147600,Glyma.01G157900,Glyma.01G166100,Glyma.01G186800,Glyma.01G186900,Glyma.01G206600,Glyma.01G206700,Glyma.01G225000,Glyma.01G229000,Glyma.01G236100,Glyma.02G006200,Glyma.02G006300,Glyma.02G016100,Glyma.02G039300,Glyma.02G087000,Glyma.02G132500,Glyma.02G182900,Glyma.02G202900,Glyma.02G211400,Glyma.02G228300,Glyma.02G229400,Glyma.02G235100…	Glyma.01G025400,Glyma.01G131500,Glyma.01G132000,Glyma.01G147600,Glyma.01G157900,Glyma.01G166100,Glyma.01G186800,Glyma.01G186900,Glyma.01G206600,Glyma.01G206700,Glyma.01G225000,Glyma.01G229000,Glyma.01G236100,Glyma.02G006200,Glyma.02G006300,Glyma.02G016100,Glyma.02G039300,Glyma.02G087000,Glyma.02G132500,Glyma.02G182900,Glyma.02G202900,Glyma.02G211400,Glyma.02G228300,Glyma.02G229400,Glyma.02G235100…
GO:0009873	ethylene-activated signaling pathway	biological_process	105/4959	467/34701	1.57333172701376	1.13886974317801e-06	6.73259987010767e-05	105	Glyma.01G025400,Glyma.01G147600,Glyma.01G206600,Glyma.01G206700,Glyma.01G225000,Glyma.02G006200,Glyma.02G006300,Glyma.02G016100,Glyma.02G039300,Glyma.02G132500,Glyma.02G229400,Glyma.03G094700,Glyma.03G111700,Glyma.03G112700,Glyma.03G136100,Glyma.03G162500,Glyma.03G162600,Glyma.03G162700,Glyma.04G041200,Glyma.04G057700,Glyma.04G096000,Glyma.04G147000,Glyma.04G209700,Glyma.04G251400,Glyma.05G063600…	Glyma.01G025400,Glyma.01G147600,Glyma.01G206600,Glyma.01G206700,Glyma.01G225000,Glyma.02G006200,Glyma.02G006300,Glyma.02G016100,Glyma.02G039300,Glyma.02G132500,Glyma.02G229400,Glyma.03G094700,Glyma.03G111700,Glyma.03G112700,Glyma.03G136100,Glyma.03G162500,Glyma.03G162600,Glyma.03G162700,Glyma.04G041200,Glyma.04G057700,Glyma.04G096000,Glyma.04G147000,Glyma.04G209700,Glyma.04G251400,Glyma.05G063600…
GO:0016684	oxidoreductase activity, acting on peroxide as acceptor	molecular_function	71/4959	284/34701	1.74939503932244	1.20136703996021e-06	7.03377298684396e-05	71	Glyma.01G070200,Glyma.01G130500,Glyma.01G130800,Glyma.01G192500,Glyma.01G200400,Glyma.01G219400,Glyma.02G008900,Glyma.02G052700,Glyma.02G127300,Glyma.02G234000,Glyma.02G234200,Glyma.03G038100,Glyma.03G038200,Glyma.03G038300,Glyma.03G038500,Glyma.03G038700,Glyma.03G145600,Glyma.03G236300,Glyma.04G068000,Glyma.06G017900,Glyma.06G221700,Glyma.06G275900,Glyma.07G260300,Glyma.08G056400,Glyma.08G306800…	Glyma.01G070200,Glyma.01G130500,Glyma.01G130800,Glyma.01G192500,Glyma.01G200400,Glyma.01G219400,Glyma.02G008900,Glyma.02G052700,Glyma.02G127300,Glyma.02G234000,Glyma.02G234200,Glyma.03G038100,Glyma.03G038200,Glyma.03G038300,Glyma.03G038500,Glyma.03G038700,Glyma.03G145600,Glyma.03G236300,Glyma.04G068000,Glyma.06G017900,Glyma.06G221700,Glyma.06G275900,Glyma.07G260300,Glyma.08G056400,Glyma.08G306800…
GO:0051865	protein autoubiquitination	biological_process	22/4959	53/34701	2.9046559143467	1.25320691002351e-06	7.26740654774586e-05	22	Glyma.02G195900,Glyma.03G202600,Glyma.06G046400,Glyma.06G272400,Glyma.08G153200,Glyma.10G081900,Glyma.10G262600,Glyma.11G137300,Glyma.12G060700,Glyma.12G095100,Glyma.12G188900,Glyma.12G238400,Glyma.13G031100,Glyma.13G204100,Glyma.13G312700,Glyma.13G312800,Glyma.13G338400,Glyma.14G152800,Glyma.15G036100,Glyma.15G272300,Glyma.19G199300,Glyma.19G200200	Glyma.02G195900,Glyma.03G202600,Glyma.06G046400,Glyma.06G272400,Glyma.08G153200,Glyma.10G081900,Glyma.10G262600,Glyma.11G137300,Glyma.12G060700,Glyma.12G095100,Glyma.12G188900,Glyma.12G238400,Glyma.13G031100,Glyma.13G204100,Glyma.13G312700,Glyma.13G312800,Glyma.13G338400,Glyma.14G152800,Glyma.15G036100,Glyma.15G272300,Glyma.19G199300,Glyma.19G200200
GO:0046351	disaccharide biosynthetic process	biological_process	24/4959	61/34701	2.7531462913927	1.33695332693584e-06	7.67991396953993e-05	24	Glyma.01G031900,Glyma.01G203400,Glyma.02G033500,Glyma.04G119700,Glyma.04G180900,Glyma.04G237900,Glyma.05G068000,Glyma.05G179800,Glyma.06G104800,Glyma.06G184200,Glyma.06G318400,Glyma.06G323700,Glyma.08G307100,Glyma.09G231400,Glyma.11G039400,Glyma.12G005200,Glyma.13G092500,Glyma.14G030700,Glyma.14G171700,Glyma.17G067800,Glyma.17G150100,Glyma.18G110700,Glyma.18G136200,Glyma.18G193600	Glyma.01G031900,Glyma.01G203400,Glyma.02G033500,Glyma.04G119700,Glyma.04G180900,Glyma.04G237900,Glyma.05G068000,Glyma.05G179800,Glyma.06G104800,Glyma.06G184200,Glyma.06G318400,Glyma.06G323700,Glyma.08G307100,Glyma.09G231400,Glyma.11G039400,Glyma.12G005200,Glyma.13G092500,Glyma.14G030700,Glyma.14G171700,Glyma.17G067800,Glyma.17G150100,Glyma.18G110700,Glyma.18G136200,Glyma.18G193600
GO:0003674	molecular_function	molecular_function	4351/4959	29705/34701	1.0249611602211	1.37530228405487e-06	7.82636972673842e-05	4351	Glyma.01G000248,Glyma.01G000322,Glyma.01G001800,Glyma.01G004800,Glyma.01G005200,Glyma.01G007300,Glyma.01G008400,Glyma.01G008500,Glyma.01G010200,Glyma.01G010500,Glyma.01G010700,Glyma.01G011200,Glyma.01G011300,Glyma.01G011600,Glyma.01G012100,Glyma.01G013900,Glyma.01G014200,Glyma.01G016500,Glyma.01G016600,Glyma.01G019000,Glyma.01G021000,Glyma.01G021100,Glyma.01G021700,Glyma.01G022900,Glyma.01G024800…	Glyma.01G000248,Glyma.01G000322,Glyma.01G001800,Glyma.01G004800,Glyma.01G005200,Glyma.01G007300,Glyma.01G008400,Glyma.01G008500,Glyma.01G010200,Glyma.01G010500,Glyma.01G010700,Glyma.01G011200,Glyma.01G011300,Glyma.01G011600,Glyma.01G012100,Glyma.01G013900,Glyma.01G014200,Glyma.01G016500,Glyma.01G016600,Glyma.01G019000,Glyma.01G021000,Glyma.01G021100,Glyma.01G021700,Glyma.01G022900,Glyma.01G024800…
GO:0072593	reactive oxygen species metabolic process	biological_process	68/4959	270/34701	1.7623535210952	1.50751462546506e-06	8.49931162449699e-05	68	Glyma.01G070200,Glyma.01G130500,Glyma.01G130800,Glyma.01G192500,Glyma.01G200400,Glyma.02G008900,Glyma.02G052700,Glyma.02G127300,Glyma.02G234000,Glyma.02G234200,Glyma.03G038100,Glyma.03G038200,Glyma.03G038300,Glyma.03G038500,Glyma.03G038700,Glyma.03G145600,Glyma.05G037700,Glyma.05G141300,Glyma.06G017900,Glyma.06G221700,Glyma.06G275900,Glyma.07G260300,Glyma.08G175800,Glyma.09G022300,Glyma.09G022500…	Glyma.01G070200,Glyma.01G130500,Glyma.01G130800,Glyma.01G192500,Glyma.01G200400,Glyma.02G008900,Glyma.02G052700,Glyma.02G127300,Glyma.02G234000,Glyma.02G234200,Glyma.03G038100,Glyma.03G038200,Glyma.03G038300,Glyma.03G038500,Glyma.03G038700,Glyma.03G145600,Glyma.05G037700,Glyma.05G141300,Glyma.06G017900,Glyma.06G221700,Glyma.06G275900,Glyma.07G260300,Glyma.08G175800,Glyma.09G022300,Glyma.09G022500…
GO:0071369	cellular response to ethylene stimulus	biological_process	110/4959	498/34701	1.54565023554593	1.57304485604026e-06	8.78740378754967e-05	110	Glyma.01G025400,Glyma.01G147600,Glyma.01G206600,Glyma.01G206700,Glyma.01G225000,Glyma.01G244200,Glyma.02G006200,Glyma.02G006300,Glyma.02G016100,Glyma.02G039300,Glyma.02G132500,Glyma.02G229400,Glyma.03G094700,Glyma.03G111700,Glyma.03G112700,Glyma.03G136100,Glyma.03G162500,Glyma.03G162600,Glyma.03G162700,Glyma.04G041200,Glyma.04G057700,Glyma.04G066800,Glyma.04G096000,Glyma.04G147000,Glyma.04G209700…	Glyma.01G025400,Glyma.01G147600,Glyma.01G206600,Glyma.01G206700,Glyma.01G225000,Glyma.01G244200,Glyma.02G006200,Glyma.02G006300,Glyma.02G016100,Glyma.02G039300,Glyma.02G132500,Glyma.02G229400,Glyma.03G094700,Glyma.03G111700,Glyma.03G112700,Glyma.03G136100,Glyma.03G162500,Glyma.03G162600,Glyma.03G162700,Glyma.04G041200,Glyma.04G057700,Glyma.04G066800,Glyma.04G096000,Glyma.04G147000,Glyma.04G209700…
GO:0071310	cellular response to organic substance	biological_process	412/4959	2333/34701	1.23574926052438	1.58969817387611e-06	8.7997019824833e-05	412	Glyma.01G007300,Glyma.01G025400,Glyma.01G063800,Glyma.01G088501,Glyma.01G096600,Glyma.01G097000,Glyma.01G103500,Glyma.01G107901,Glyma.01G107951,Glyma.01G137500,Glyma.01G147600,Glyma.01G157700,Glyma.01G157900,Glyma.01G166100,Glyma.01G179000,Glyma.01G186900,Glyma.01G206600,Glyma.01G206700,Glyma.01G225000,Glyma.01G244200,Glyma.02G006200,Glyma.02G006300,Glyma.02G016100,Glyma.02G039300,Glyma.02G053600…	Glyma.01G007300,Glyma.01G025400,Glyma.01G063800,Glyma.01G088501,Glyma.01G096600,Glyma.01G097000,Glyma.01G103500,Glyma.01G107901,Glyma.01G107951,Glyma.01G137500,Glyma.01G147600,Glyma.01G157700,Glyma.01G157900,Glyma.01G166100,Glyma.01G179000,Glyma.01G186900,Glyma.01G206600,Glyma.01G206700,Glyma.01G225000,Glyma.01G244200,Glyma.02G006200,Glyma.02G006300,Glyma.02G016100,Glyma.02G039300,Glyma.02G053600…
GO:0042446	hormone biosynthetic process	biological_process	89/4959	383/34701	1.62606954046682	1.74116095541521e-06	9.5512874392101e-05	89	Glyma.01G153300,Glyma.01G196100,Glyma.02G132200,Glyma.02G198300,Glyma.02G268200,Glyma.02G268400,Glyma.02G268500,Glyma.03G151800,Glyma.03G154400,Glyma.03G181300,Glyma.03G221600,Glyma.04G035000,Glyma.04G040300,Glyma.04G052600,Glyma.04G096000,Glyma.04G136700,Glyma.04G170500,Glyma.04G194200,Glyma.04G245900,Glyma.05G081600,Glyma.05G211700,Glyma.05G234600,Glyma.07G010700,Glyma.07G065700,Glyma.07G129000…	Glyma.01G153300,Glyma.01G196100,Glyma.02G132200,Glyma.02G198300,Glyma.02G268200,Glyma.02G268400,Glyma.02G268500,Glyma.03G151800,Glyma.03G154400,Glyma.03G181300,Glyma.03G221600,Glyma.04G035000,Glyma.04G040300,Glyma.04G052600,Glyma.04G096000,Glyma.04G136700,Glyma.04G170500,Glyma.04G194200,Glyma.04G245900,Glyma.05G081600,Glyma.05G211700,Glyma.05G234600,Glyma.07G010700,Glyma.07G065700,Glyma.07G129000…
GO:0007165	signal transduction	biological_process	630/4959	3737/34701	1.17968303427684	1.80639039359942e-06	9.82063491663113e-05	630	Glyma.01G007300,Glyma.01G010500,Glyma.01G010700,Glyma.01G011200,Glyma.01G012100,Glyma.01G025400,Glyma.01G033200,Glyma.01G063800,Glyma.01G071700,Glyma.01G088501,Glyma.01G096600,Glyma.01G097000,Glyma.01G098400,Glyma.01G103500,Glyma.01G107901,Glyma.01G107951,Glyma.01G131500,Glyma.01G132000,Glyma.01G137500,Glyma.01G147600,Glyma.01G157700,Glyma.01G157900,Glyma.01G166100,Glyma.01G179000,Glyma.01G182400…	Glyma.01G007300,Glyma.01G010500,Glyma.01G010700,Glyma.01G011200,Glyma.01G012100,Glyma.01G025400,Glyma.01G033200,Glyma.01G063800,Glyma.01G071700,Glyma.01G088501,Glyma.01G096600,Glyma.01G097000,Glyma.01G098400,Glyma.01G103500,Glyma.01G107901,Glyma.01G107951,Glyma.01G131500,Glyma.01G132000,Glyma.01G137500,Glyma.01G147600,Glyma.01G157700,Glyma.01G157900,Glyma.01G166100,Glyma.01G179000,Glyma.01G182400…
GO:0051187	cofactor catabolic process	biological_process	64/4959	251/34701	1.78424354608186	1.92778267738003e-06	0.000103878484270504	64	Glyma.01G005200,Glyma.01G070200,Glyma.01G130500,Glyma.01G130800,Glyma.01G192500,Glyma.01G200400,Glyma.02G008900,Glyma.02G052700,Glyma.02G127300,Glyma.02G234000,Glyma.02G234200,Glyma.03G038100,Glyma.03G038200,Glyma.03G038300,Glyma.03G038500,Glyma.03G038700,Glyma.03G145600,Glyma.06G017900,Glyma.06G221700,Glyma.06G221900,Glyma.06G275900,Glyma.07G126200,Glyma.07G260300,Glyma.09G022300,Glyma.09G022500…	Glyma.01G005200,Glyma.01G070200,Glyma.01G130500,Glyma.01G130800,Glyma.01G192500,Glyma.01G200400,Glyma.02G008900,Glyma.02G052700,Glyma.02G127300,Glyma.02G234000,Glyma.02G234200,Glyma.03G038100,Glyma.03G038200,Glyma.03G038300,Glyma.03G038500,Glyma.03G038700,Glyma.03G145600,Glyma.06G017900,Glyma.06G221700,Glyma.06G221900,Glyma.06G275900,Glyma.07G126200,Glyma.07G260300,Glyma.09G022300,Glyma.09G022500…
GO:0007166	cell surface receptor signaling pathway	biological_process	111/4959	506/34701	1.53504228746871	1.99279416090992e-06	0.000106439681103338	111	Glyma.01G012100,Glyma.01G071700,Glyma.01G098400,Glyma.01G107901,Glyma.01G107951,Glyma.01G179000,Glyma.01G182400,Glyma.01G187300,Glyma.01G203500,Glyma.01G211900,Glyma.02G035300,Glyma.02G059700,Glyma.02G088700,Glyma.02G129300,Glyma.02G269600,Glyma.03G065100,Glyma.03G241600,Glyma.03G262700,Glyma.05G067800,Glyma.05G070700,Glyma.05G119500,Glyma.05G196400,Glyma.06G017600,Glyma.06G064400,Glyma.06G095000…	Glyma.01G012100,Glyma.01G071700,Glyma.01G098400,Glyma.01G107901,Glyma.01G107951,Glyma.01G179000,Glyma.01G182400,Glyma.01G187300,Glyma.01G203500,Glyma.01G211900,Glyma.02G035300,Glyma.02G059700,Glyma.02G088700,Glyma.02G129300,Glyma.02G269600,Glyma.03G065100,Glyma.03G241600,Glyma.03G262700,Glyma.05G067800,Glyma.05G070700,Glyma.05G119500,Glyma.05G196400,Glyma.06G017600,Glyma.06G064400,Glyma.06G095000…
GO:0016757	transferase activity, transferring glycosyl groups	molecular_function	220/4959	1154/34701	1.33402741300152	3.4396931120062e-06	0.000182124272687007	220	Glyma.01G013900,Glyma.01G021700,Glyma.01G031900,Glyma.01G036000,Glyma.01G037900,Glyma.01G038500,Glyma.01G048500,Glyma.01G074600,Glyma.01G085700,Glyma.01G087800,Glyma.01G109800,Glyma.01G147500,Glyma.01G177900,Glyma.01G195000,Glyma.01G210800,Glyma.02G026900,Glyma.02G029900,Glyma.02G033500,Glyma.02G059400,Glyma.02G104300,Glyma.02G104500,Glyma.02G104600,Glyma.02G108100,Glyma.02G141600,Glyma.02G184200…	Glyma.01G013900,Glyma.01G021700,Glyma.01G031900,Glyma.01G036000,Glyma.01G037900,Glyma.01G038500,Glyma.01G048500,Glyma.01G074600,Glyma.01G085700,Glyma.01G087800,Glyma.01G109800,Glyma.01G147500,Glyma.01G177900,Glyma.01G195000,Glyma.01G210800,Glyma.02G026900,Glyma.02G029900,Glyma.02G033500,Glyma.02G059400,Glyma.02G104300,Glyma.02G104500,Glyma.02G104600,Glyma.02G108100,Glyma.02G141600,Glyma.02G184200…
GO:0023052	signaling	biological_process	634/4959	3782/34701	1.17304754619823	3.48974311015215e-06	0.000183181429290659	634	Glyma.01G007300,Glyma.01G010500,Glyma.01G010700,Glyma.01G011200,Glyma.01G012100,Glyma.01G025400,Glyma.01G033200,Glyma.01G063800,Glyma.01G071700,Glyma.01G088501,Glyma.01G096600,Glyma.01G097000,Glyma.01G098400,Glyma.01G103500,Glyma.01G107901,Glyma.01G107951,Glyma.01G131500,Glyma.01G132000,Glyma.01G137500,Glyma.01G147600,Glyma.01G157700,Glyma.01G157900,Glyma.01G166100,Glyma.01G179000,Glyma.01G182400…	Glyma.01G007300,Glyma.01G010500,Glyma.01G010700,Glyma.01G011200,Glyma.01G012100,Glyma.01G025400,Glyma.01G033200,Glyma.01G063800,Glyma.01G071700,Glyma.01G088501,Glyma.01G096600,Glyma.01G097000,Glyma.01G098400,Glyma.01G103500,Glyma.01G107901,Glyma.01G107951,Glyma.01G131500,Glyma.01G132000,Glyma.01G137500,Glyma.01G147600,Glyma.01G157700,Glyma.01G157900,Glyma.01G166100,Glyma.01G179000,Glyma.01G182400…
GO:0009626	plant-type hypersensitive response	biological_process	89/4959	390/34701	1.59688367691997	3.81678897243276e-06	0.000196952780111382	89	Glyma.01G010500,Glyma.01G010700,Glyma.01G033200,Glyma.02G053600,Glyma.02G284200,Glyma.03G034800,Glyma.03G037000,Glyma.03G037100,Glyma.03G038800,Glyma.03G053500,Glyma.03G084000,Glyma.04G209700,Glyma.05G112200,Glyma.05G196800,Glyma.05G197000,Glyma.05G237200,Glyma.06G037900,Glyma.06G156300,Glyma.06G256000,Glyma.06G259150,Glyma.06G260100,Glyma.06G261400,Glyma.06G261500,Glyma.06G263500,Glyma.06G263900…	Glyma.01G010500,Glyma.01G010700,Glyma.01G033200,Glyma.02G053600,Glyma.02G284200,Glyma.03G034800,Glyma.03G037000,Glyma.03G037100,Glyma.03G038800,Glyma.03G053500,Glyma.03G084000,Glyma.04G209700,Glyma.05G112200,Glyma.05G196800,Glyma.05G197000,Glyma.05G237200,Glyma.06G037900,Glyma.06G156300,Glyma.06G256000,Glyma.06G259150,Glyma.06G260100,Glyma.06G261400,Glyma.06G261500,Glyma.06G263500,Glyma.06G263900…
GO:0034050	host programmed cell death induced by symbiont	biological_process	89/4959	390/34701	1.59688367691997	3.81678897243276e-06	0.000196952780111382	89	Glyma.01G010500,Glyma.01G010700,Glyma.01G033200,Glyma.02G053600,Glyma.02G284200,Glyma.03G034800,Glyma.03G037000,Glyma.03G037100,Glyma.03G038800,Glyma.03G053500,Glyma.03G084000,Glyma.04G209700,Glyma.05G112200,Glyma.05G196800,Glyma.05G197000,Glyma.05G237200,Glyma.06G037900,Glyma.06G156300,Glyma.06G256000,Glyma.06G259150,Glyma.06G260100,Glyma.06G261400,Glyma.06G261500,Glyma.06G263500,Glyma.06G263900…	Glyma.01G010500,Glyma.01G010700,Glyma.01G033200,Glyma.02G053600,Glyma.02G284200,Glyma.03G034800,Glyma.03G037000,Glyma.03G037100,Glyma.03G038800,Glyma.03G053500,Glyma.03G084000,Glyma.04G209700,Glyma.05G112200,Glyma.05G196800,Glyma.05G197000,Glyma.05G237200,Glyma.06G037900,Glyma.06G156300,Glyma.06G256000,Glyma.06G259150,Glyma.06G260100,Glyma.06G261400,Glyma.06G261500,Glyma.06G263500,Glyma.06G263900…
GO:0002237	response to molecule of bacterial origin	biological_process	36/4959	117/34701	2.15310158685839	3.94164196138025e-06	0.000201686200864238	36	Glyma.01G179000,Glyma.02G000400,Glyma.02G053600,Glyma.02G059700,Glyma.03G084000,Glyma.03G174300,Glyma.04G061400,Glyma.05G237200,Glyma.06G061900,Glyma.06G062000,Glyma.07G023300,Glyma.07G093900,Glyma.08G044400,Glyma.08G198900,Glyma.08G218600,Glyma.08G235600,Glyma.09G182400,Glyma.10G046000,Glyma.11G063200,Glyma.11G144600,Glyma.12G075200,Glyma.12G160500,Glyma.13G134100,Glyma.13G139500,Glyma.13G181400…	Glyma.01G179000,Glyma.02G000400,Glyma.02G053600,Glyma.02G059700,Glyma.03G084000,Glyma.03G174300,Glyma.04G061400,Glyma.05G237200,Glyma.06G061900,Glyma.06G062000,Glyma.07G023300,Glyma.07G093900,Glyma.08G044400,Glyma.08G198900,Glyma.08G218600,Glyma.08G235600,Glyma.09G182400,Glyma.10G046000,Glyma.11G063200,Glyma.11G144600,Glyma.12G075200,Glyma.12G160500,Glyma.13G134100,Glyma.13G139500,Glyma.13G181400…
GO:0004553	hydrolase activity, hydrolyzing O-glycosyl compounds	molecular_function	157/4959	780/34701	1.40848728806987	4.22681731115926e-06	0.000214475755063739	157	Glyma.01G013900,Glyma.01G081300,Glyma.01G171900,Glyma.01G203400,Glyma.02G015600,Glyma.02G042500,Glyma.02G225000,Glyma.02G262251,Glyma.02G269400,Glyma.02G293900,Glyma.03G065500,Glyma.03G132700,Glyma.03G132900,Glyma.03G218700,Glyma.03G224600,Glyma.04G008400,Glyma.04G074000,Glyma.04G111300,Glyma.04G200900,Glyma.04G208450,Glyma.05G021500,Glyma.05G068000,Glyma.05G150400,Glyma.05G216400,Glyma.06G008200…	Glyma.01G013900,Glyma.01G081300,Glyma.01G171900,Glyma.01G203400,Glyma.02G015600,Glyma.02G042500,Glyma.02G225000,Glyma.02G262251,Glyma.02G269400,Glyma.02G293900,Glyma.03G065500,Glyma.03G132700,Glyma.03G132900,Glyma.03G218700,Glyma.03G224600,Glyma.04G008400,Glyma.04G074000,Glyma.04G111300,Glyma.04G200900,Glyma.04G208450,Glyma.05G021500,Glyma.05G068000,Glyma.05G150400,Glyma.05G216400,Glyma.06G008200…
GO:0010045	response to nickel cation	biological_process	10/4959	15/34701	4.66505343819318	5.29502776076922e-06	0.000264273967502654	10	Glyma.02G094500,Glyma.03G173100,Glyma.03G173300,Glyma.10G045400,Glyma.10G290200,Glyma.13G133100,Glyma.15G040700,Glyma.18G287200,Glyma.19G174000,Glyma.19G174200	Glyma.02G094500,Glyma.03G173100,Glyma.03G173300,Glyma.10G045400,Glyma.10G290200,Glyma.13G133100,Glyma.15G040700,Glyma.18G287200,Glyma.19G174000,Glyma.19G174200
GO:0071289	cellular response to nickel ion	biological_process	10/4959	15/34701	4.66505343819318	5.29502776076922e-06	0.000264273967502654	10	Glyma.02G094500,Glyma.03G173100,Glyma.03G173300,Glyma.10G045400,Glyma.10G290200,Glyma.13G133100,Glyma.15G040700,Glyma.18G287200,Glyma.19G174000,Glyma.19G174200	Glyma.02G094500,Glyma.03G173100,Glyma.03G173300,Glyma.10G045400,Glyma.10G290200,Glyma.13G133100,Glyma.15G040700,Glyma.18G287200,Glyma.19G174000,Glyma.19G174200
GO:0009410	response to xenobiotic stimulus	biological_process	13/4959	24/34701	3.79035591853196	5.38901407460143e-06	0.00026677810325405	13	Glyma.01G005200,Glyma.03G091200,Glyma.07G126200,Glyma.11G138000,Glyma.11G138400,Glyma.11G138502,Glyma.12G061900,Glyma.12G062100,Glyma.13G337400,Glyma.13G337466,Glyma.15G036900,Glyma.15G037100,Glyma.15G037200	Glyma.01G005200,Glyma.03G091200,Glyma.07G126200,Glyma.11G138000,Glyma.11G138400,Glyma.11G138502,Glyma.12G061900,Glyma.12G062100,Glyma.13G337400,Glyma.13G337466,Glyma.15G036900,Glyma.15G037100,Glyma.15G037200
GO:0072330	monocarboxylic acid biosynthetic process	biological_process	104/4959	477/34701	1.52567785400029	5.45770806548163e-06	0.000267999874279981	104	Glyma.01G235600,Glyma.02G056400,Glyma.02G059300,Glyma.02G081100,Glyma.02G275000,Glyma.03G181600,Glyma.03G181700,Glyma.03G237300,Glyma.04G034400,Glyma.04G035000,Glyma.04G040300,Glyma.04G105900,Glyma.04G149300,Glyma.04G194200,Glyma.05G012300,Glyma.05G047700,Glyma.05G140900,Glyma.05G152300,Glyma.05G152500,Glyma.06G037900,Glyma.06G058500,Glyma.06G214800,Glyma.06G238500,Glyma.07G007000,Glyma.07G019100…	Glyma.01G235600,Glyma.02G056400,Glyma.02G059300,Glyma.02G081100,Glyma.02G275000,Glyma.03G181600,Glyma.03G181700,Glyma.03G237300,Glyma.04G034400,Glyma.04G035000,Glyma.04G040300,Glyma.04G105900,Glyma.04G149300,Glyma.04G194200,Glyma.05G012300,Glyma.05G047700,Glyma.05G140900,Glyma.05G152300,Glyma.05G152500,Glyma.06G037900,Glyma.06G058500,Glyma.06G214800,Glyma.06G238500,Glyma.07G007000,Glyma.07G019100…
GO:0035251	UDP-glucosyltransferase activity	molecular_function	86/4959	377/34701	1.59626496956743	5.58924990667897e-06	0.000272263541454146	86	Glyma.01G021700,Glyma.01G036000,Glyma.01G074600,Glyma.01G085700,Glyma.01G177900,Glyma.02G029900,Glyma.02G104600,Glyma.02G184200,Glyma.02G301200,Glyma.03G091200,Glyma.03G104700,Glyma.03G116200,Glyma.03G134500,Glyma.03G187000,Glyma.03G187200,Glyma.03G187500,Glyma.03G187700,Glyma.03G217500,Glyma.04G142700,Glyma.06G235000,Glyma.06G239500,Glyma.06G323700,Glyma.06G324300,Glyma.07G049900,Glyma.07G110300…	Glyma.01G021700,Glyma.01G036000,Glyma.01G074600,Glyma.01G085700,Glyma.01G177900,Glyma.02G029900,Glyma.02G104600,Glyma.02G184200,Glyma.02G301200,Glyma.03G091200,Glyma.03G104700,Glyma.03G116200,Glyma.03G134500,Glyma.03G187000,Glyma.03G187200,Glyma.03G187500,Glyma.03G187700,Glyma.03G217500,Glyma.04G142700,Glyma.06G235000,Glyma.06G239500,Glyma.06G323700,Glyma.06G324300,Glyma.07G049900,Glyma.07G110300…
GO:0006820	anion transport	biological_process	120/4959	570/34701	1.47317476995574	6.50970352167324e-06	0.000314584005900543	120	Glyma.01G019000,Glyma.01G091800,Glyma.01G161100,Glyma.01G199400,Glyma.01G218600,Glyma.02G087000,Glyma.02G106100,Glyma.02G130200,Glyma.02G211700,Glyma.03G063600,Glyma.03G172900,Glyma.04G027300,Glyma.04G052300,Glyma.04G082700,Glyma.04G088700,Glyma.04G092100,Glyma.04G246400,Glyma.04G250600,Glyma.04G250900,Glyma.04G251000,Glyma.05G030600,Glyma.05G084100,Glyma.05G194600,Glyma.05G215600,Glyma.05G233400…	Glyma.01G019000,Glyma.01G091800,Glyma.01G161100,Glyma.01G199400,Glyma.01G218600,Glyma.02G087000,Glyma.02G106100,Glyma.02G130200,Glyma.02G211700,Glyma.03G063600,Glyma.03G172900,Glyma.04G027300,Glyma.04G052300,Glyma.04G082700,Glyma.04G088700,Glyma.04G092100,Glyma.04G246400,Glyma.04G250600,Glyma.04G250900,Glyma.04G251000,Glyma.05G030600,Glyma.05G084100,Glyma.05G194600,Glyma.05G215600,Glyma.05G233400…
GO:0009755	hormone-mediated signaling pathway	biological_process	349/4959	1968/34701	1.24093266000718	7.08482940714461e-06	0.000339681309134673	349	Glyma.01G025400,Glyma.01G063800,Glyma.01G088501,Glyma.01G096600,Glyma.01G097000,Glyma.01G103500,Glyma.01G107901,Glyma.01G107951,Glyma.01G137500,Glyma.01G147600,Glyma.01G157700,Glyma.01G157900,Glyma.01G166100,Glyma.01G186900,Glyma.01G206600,Glyma.01G206700,Glyma.01G225000,Glyma.02G006200,Glyma.02G006300,Glyma.02G016100,Glyma.02G039300,Glyma.02G076100,Glyma.02G087000,Glyma.02G132500,Glyma.02G142600…	Glyma.01G025400,Glyma.01G063800,Glyma.01G088501,Glyma.01G096600,Glyma.01G097000,Glyma.01G103500,Glyma.01G107901,Glyma.01G107951,Glyma.01G137500,Glyma.01G147600,Glyma.01G157700,Glyma.01G157900,Glyma.01G166100,Glyma.01G186900,Glyma.01G206600,Glyma.01G206700,Glyma.01G225000,Glyma.02G006200,Glyma.02G006300,Glyma.02G016100,Glyma.02G039300,Glyma.02G076100,Glyma.02G087000,Glyma.02G132500,Glyma.02G142600…
GO:0000160	phosphorelay signal transduction system	biological_process	117/4959	554/34701	1.47782830036625	7.23824793513739e-06	0.000344325716226965	117	Glyma.01G025400,Glyma.01G147600,Glyma.01G206600,Glyma.01G206700,Glyma.01G225000,Glyma.02G006200,Glyma.02G006300,Glyma.02G016100,Glyma.02G039300,Glyma.02G087000,Glyma.02G132500,Glyma.02G229400,Glyma.03G094700,Glyma.03G111700,Glyma.03G112700,Glyma.03G136100,Glyma.03G162500,Glyma.03G162600,Glyma.03G162700,Glyma.04G041200,Glyma.04G057700,Glyma.04G096000,Glyma.04G147000,Glyma.04G209700,Glyma.04G247800…	Glyma.01G025400,Glyma.01G147600,Glyma.01G206600,Glyma.01G206700,Glyma.01G225000,Glyma.02G006200,Glyma.02G006300,Glyma.02G016100,Glyma.02G039300,Glyma.02G087000,Glyma.02G132500,Glyma.02G229400,Glyma.03G094700,Glyma.03G111700,Glyma.03G112700,Glyma.03G136100,Glyma.03G162500,Glyma.03G162600,Glyma.03G162700,Glyma.04G041200,Glyma.04G057700,Glyma.04G096000,Glyma.04G147000,Glyma.04G209700,Glyma.04G247800…
GO:0004888	transmembrane signaling receptor activity	molecular_function	111/4959	521/34701	1.49084721201375	8.14073397548132e-06	0.000384255264935703	111	Glyma.01G071700,Glyma.01G098400,Glyma.01G107901,Glyma.01G107951,Glyma.01G157900,Glyma.01G179000,Glyma.01G187300,Glyma.01G203500,Glyma.01G211900,Glyma.02G035300,Glyma.02G059700,Glyma.02G076100,Glyma.02G087000,Glyma.02G129300,Glyma.02G269600,Glyma.03G065100,Glyma.03G241600,Glyma.03G262500,Glyma.03G262700,Glyma.04G016000,Glyma.04G088700,Glyma.05G067800,Glyma.05G070700,Glyma.05G119500,Glyma.05G128200…	Glyma.01G071700,Glyma.01G098400,Glyma.01G107901,Glyma.01G107951,Glyma.01G157900,Glyma.01G179000,Glyma.01G187300,Glyma.01G203500,Glyma.01G211900,Glyma.02G035300,Glyma.02G059700,Glyma.02G076100,Glyma.02G087000,Glyma.02G129300,Glyma.02G269600,Glyma.03G065100,Glyma.03G241600,Glyma.03G262500,Glyma.03G262700,Glyma.04G016000,Glyma.04G088700,Glyma.05G067800,Glyma.05G070700,Glyma.05G119500,Glyma.05G128200…
GO:0009308	amine metabolic process	biological_process	55/4959	215/34701	1.79007864488808	8.80495968169637e-06	0.00041241076539884	55	Glyma.01G031700,Glyma.01G062400,Glyma.02G054800,Glyma.02G184200,Glyma.02G198300,Glyma.02G255400,Glyma.03G134500,Glyma.03G151800,Glyma.03G181300,Glyma.04G007700,Glyma.04G020200,Glyma.04G045000,Glyma.04G052600,Glyma.04G055600,Glyma.05G115700,Glyma.05G173500,Glyma.06G007500,Glyma.06G184100,Glyma.07G254000,Glyma.08G255800,Glyma.08G303800,Glyma.08G365000,Glyma.09G225400,Glyma.10G078500,Glyma.10G090700…	Glyma.01G031700,Glyma.01G062400,Glyma.02G054800,Glyma.02G184200,Glyma.02G198300,Glyma.02G255400,Glyma.03G134500,Glyma.03G151800,Glyma.03G181300,Glyma.04G007700,Glyma.04G020200,Glyma.04G045000,Glyma.04G052600,Glyma.04G055600,Glyma.05G115700,Glyma.05G173500,Glyma.06G007500,Glyma.06G184100,Glyma.07G254000,Glyma.08G255800,Glyma.08G303800,Glyma.08G365000,Glyma.09G225400,Glyma.10G078500,Glyma.10G090700…
GO:0009628	response to abiotic stimulus	biological_process	575/4959	3425/34701	1.17477623078587	8.88341591265274e-06	0.000412909309100325	575	Glyma.01G012400,Glyma.01G041700,Glyma.01G047900,Glyma.01G087900,Glyma.01G096600,Glyma.01G102600,Glyma.01G106000,Glyma.01G115900,Glyma.01G132000,Glyma.01G144300,Glyma.01G157100,Glyma.01G169200,Glyma.01G186900,Glyma.01G190000,Glyma.01G192500,Glyma.01G203400,Glyma.01G206700,Glyma.01G217600,Glyma.01G217700,Glyma.01G238800,Glyma.02G005600,Glyma.02G006400,Glyma.02G009800,Glyma.02G012700,Glyma.02G013000…	Glyma.01G012400,Glyma.01G041700,Glyma.01G047900,Glyma.01G087900,Glyma.01G096600,Glyma.01G102600,Glyma.01G106000,Glyma.01G115900,Glyma.01G132000,Glyma.01G144300,Glyma.01G157100,Glyma.01G169200,Glyma.01G186900,Glyma.01G190000,Glyma.01G192500,Glyma.01G203400,Glyma.01G206700,Glyma.01G217600,Glyma.01G217700,Glyma.01G238800,Glyma.02G005600,Glyma.02G006400,Glyma.02G009800,Glyma.02G012700,Glyma.02G013000…
GO:0005992	trehalose biosynthetic process	biological_process	18/4959	43/34701	2.92921960072595	9.97157736637444e-06	0.000459976777150409	18	Glyma.01G031900,Glyma.02G033500,Glyma.04G119700,Glyma.04G180900,Glyma.04G237900,Glyma.05G179800,Glyma.06G104800,Glyma.06G184200,Glyma.06G318400,Glyma.08G307100,Glyma.09G231400,Glyma.12G005200,Glyma.13G092500,Glyma.14G030700,Glyma.14G171700,Glyma.17G067800,Glyma.18G110700,Glyma.18G136200	Glyma.01G031900,Glyma.02G033500,Glyma.04G119700,Glyma.04G180900,Glyma.04G237900,Glyma.05G179800,Glyma.06G104800,Glyma.06G184200,Glyma.06G318400,Glyma.08G307100,Glyma.09G231400,Glyma.12G005200,Glyma.13G092500,Glyma.14G030700,Glyma.14G171700,Glyma.17G067800,Glyma.18G110700,Glyma.18G136200
GO:0080169	cellular response to boron-containing substance deprivation	biological_process	9/4959	13/34701	4.84447857043138	1.02065307678549e-05	0.000467274931168936	9	Glyma.06G307700,Glyma.07G262700,Glyma.08G320200,Glyma.09G005700,Glyma.12G097100,Glyma.13G310100,Glyma.15G110300,Glyma.17G011400,Glyma.18G092200	Glyma.06G307700,Glyma.07G262700,Glyma.08G320200,Glyma.09G005700,Glyma.12G097100,Glyma.13G310100,Glyma.15G110300,Glyma.17G011400,Glyma.18G092200
GO:0034754	cellular hormone metabolic process	biological_process	32/4959	103/34701	2.17400548575993	1.05987983282096e-05	0.000481612559854241	32	Glyma.02G184200,Glyma.02G198300,Glyma.02G219700,Glyma.03G134500,Glyma.03G151800,Glyma.03G181300,Glyma.04G045000,Glyma.04G052600,Glyma.04G055600,Glyma.05G115700,Glyma.05G173500,Glyma.06G141200,Glyma.08G365000,Glyma.09G225400,Glyma.10G078500,Glyma.10G155400,Glyma.10G234600,Glyma.10G234700,Glyma.10G273500,Glyma.11G149100,Glyma.11G168428,Glyma.12G174900,Glyma.13G104700,Glyma.13G209101,Glyma.15G170300…	Glyma.02G184200,Glyma.02G198300,Glyma.02G219700,Glyma.03G134500,Glyma.03G151800,Glyma.03G181300,Glyma.04G045000,Glyma.04G052600,Glyma.04G055600,Glyma.05G115700,Glyma.05G173500,Glyma.06G141200,Glyma.08G365000,Glyma.09G225400,Glyma.10G078500,Glyma.10G155400,Glyma.10G234600,Glyma.10G234700,Glyma.10G273500,Glyma.11G149100,Glyma.11G168428,Glyma.12G174900,Glyma.13G104700,Glyma.13G209101,Glyma.15G170300…
GO:0016758	transferase activity, transferring hexosyl groups	molecular_function	156/4959	787/34701	1.38706798543482	1.08325280266941e-05	0.000487113879468467	156	Glyma.01G013900,Glyma.01G021700,Glyma.01G036000,Glyma.01G037900,Glyma.01G048500,Glyma.01G074600,Glyma.01G085700,Glyma.01G087800,Glyma.01G177900,Glyma.02G026900,Glyma.02G029900,Glyma.02G059400,Glyma.02G104300,Glyma.02G104500,Glyma.02G104600,Glyma.02G108100,Glyma.02G141600,Glyma.02G184200,Glyma.02G301200,Glyma.03G065500,Glyma.03G091200,Glyma.03G104700,Glyma.03G116200,Glyma.03G134500,Glyma.03G187000…	Glyma.01G013900,Glyma.01G021700,Glyma.01G036000,Glyma.01G037900,Glyma.01G048500,Glyma.01G074600,Glyma.01G085700,Glyma.01G087800,Glyma.01G177900,Glyma.02G026900,Glyma.02G029900,Glyma.02G059400,Glyma.02G104300,Glyma.02G104500,Glyma.02G104600,Glyma.02G108100,Glyma.02G141600,Glyma.02G184200,Glyma.02G301200,Glyma.03G065500,Glyma.03G091200,Glyma.03G104700,Glyma.03G116200,Glyma.03G134500,Glyma.03G187000…
GO:0019199	transmembrane receptor protein kinase activity	molecular_function	99/4959	456/34701	1.51921148151686	1.08798632957319e-05	0.000487113879468467	99	Glyma.01G071700,Glyma.01G098400,Glyma.01G107901,Glyma.01G107951,Glyma.01G179000,Glyma.01G187300,Glyma.01G203500,Glyma.01G211900,Glyma.02G035300,Glyma.02G059700,Glyma.02G076100,Glyma.02G087000,Glyma.02G129300,Glyma.02G269600,Glyma.03G065100,Glyma.03G241600,Glyma.03G262700,Glyma.04G088700,Glyma.05G067800,Glyma.05G070700,Glyma.05G119500,Glyma.05G128200,Glyma.05G196400,Glyma.06G017600,Glyma.06G064400…	Glyma.01G071700,Glyma.01G098400,Glyma.01G107901,Glyma.01G107951,Glyma.01G179000,Glyma.01G187300,Glyma.01G203500,Glyma.01G211900,Glyma.02G035300,Glyma.02G059700,Glyma.02G076100,Glyma.02G087000,Glyma.02G129300,Glyma.02G269600,Glyma.03G065100,Glyma.03G241600,Glyma.03G262700,Glyma.04G088700,Glyma.05G067800,Glyma.05G070700,Glyma.05G119500,Glyma.05G128200,Glyma.05G196400,Glyma.06G017600,Glyma.06G064400…
GO:0010290	chlorophyll catabolite transmembrane transporter activity	molecular_function	10/4959	16/34701	4.37348759830611	1.23004427825273e-05	0.000542734754368179	10	Glyma.02G298200,Glyma.02G298400,Glyma.02G298500,Glyma.08G326300,Glyma.08G346966,Glyma.08G347032,Glyma.14G015300,Glyma.18G079600,Glyma.18G079700,Glyma.18G158400	Glyma.02G298200,Glyma.02G298400,Glyma.02G298500,Glyma.08G326300,Glyma.08G346966,Glyma.08G347032,Glyma.14G015300,Glyma.18G079600,Glyma.18G079700,Glyma.18G158400
GO:0015431	ATPase-coupled glutathione S-conjugate transmembrane transporter activity	molecular_function	10/4959	16/34701	4.37348759830611	1.23004427825273e-05	0.000542734754368179	10	Glyma.02G298200,Glyma.02G298400,Glyma.02G298500,Glyma.08G326300,Glyma.08G346966,Glyma.08G347032,Glyma.14G015300,Glyma.18G079600,Glyma.18G079700,Glyma.18G158400	Glyma.02G298200,Glyma.02G298400,Glyma.02G298500,Glyma.08G326300,Glyma.08G346966,Glyma.08G347032,Glyma.14G015300,Glyma.18G079600,Glyma.18G079700,Glyma.18G158400
GO:0004675	transmembrane receptor protein serine/threonine kinase activity	molecular_function	92/4959	419/34701	1.53646151424978	1.37425051289775e-05	0.000602000818203914	92	Glyma.01G071700,Glyma.01G098400,Glyma.01G107901,Glyma.01G107951,Glyma.01G179000,Glyma.01G187300,Glyma.01G203500,Glyma.01G211900,Glyma.02G035300,Glyma.02G059700,Glyma.02G076100,Glyma.02G129300,Glyma.02G269600,Glyma.03G065100,Glyma.03G241600,Glyma.03G262700,Glyma.05G067800,Glyma.05G070700,Glyma.05G119500,Glyma.05G128200,Glyma.05G196400,Glyma.06G017600,Glyma.06G064400,Glyma.06G095000,Glyma.07G234300…	Glyma.01G071700,Glyma.01G098400,Glyma.01G107901,Glyma.01G107951,Glyma.01G179000,Glyma.01G187300,Glyma.01G203500,Glyma.01G211900,Glyma.02G035300,Glyma.02G059700,Glyma.02G076100,Glyma.02G129300,Glyma.02G269600,Glyma.03G065100,Glyma.03G241600,Glyma.03G262700,Glyma.05G067800,Glyma.05G070700,Glyma.05G119500,Glyma.05G128200,Glyma.05G196400,Glyma.06G017600,Glyma.06G064400,Glyma.06G095000,Glyma.07G234300…
GO:0046677	response to antibiotic	biological_process	119/4959	574/34701	1.4507178374869	1.4876448936052e-05	0.000647019268368719	119	Glyma.01G012400,Glyma.01G025500,Glyma.01G053800,Glyma.02G005600,Glyma.02G053600,Glyma.02G062700,Glyma.02G093200,Glyma.02G176800,Glyma.02G219400,Glyma.02G255400,Glyma.03G142400,Glyma.03G251400,Glyma.03G256200,Glyma.04G036700,Glyma.04G042300,Glyma.04G061400,Glyma.04G166900,Glyma.04G209700,Glyma.04G220200,Glyma.04G227900,Glyma.04G251400,Glyma.05G022200,Glyma.05G043900,Glyma.05G085200,Glyma.05G109200…	Glyma.01G012400,Glyma.01G025500,Glyma.01G053800,Glyma.02G005600,Glyma.02G053600,Glyma.02G062700,Glyma.02G093200,Glyma.02G176800,Glyma.02G219400,Glyma.02G255400,Glyma.03G142400,Glyma.03G251400,Glyma.03G256200,Glyma.04G036700,Glyma.04G042300,Glyma.04G061400,Glyma.04G166900,Glyma.04G209700,Glyma.04G220200,Glyma.04G227900,Glyma.04G251400,Glyma.05G022200,Glyma.05G043900,Glyma.05G085200,Glyma.05G109200…
GO:0071229	cellular response to acid chemical	biological_process	200/4959	1057/34701	1.32404544130365	1.52332721604642e-05	0.000657839675071394	200	Glyma.01G096600,Glyma.01G097000,Glyma.01G157900,Glyma.01G166100,Glyma.01G186900,Glyma.02G006200,Glyma.02G039300,Glyma.02G053600,Glyma.02G059300,Glyma.02G087900,Glyma.02G149600,Glyma.02G182900,Glyma.02G211400,Glyma.02G219400,Glyma.02G228200,Glyma.02G228300,Glyma.02G232600,Glyma.02G239100,Glyma.02G242400,Glyma.02G266300,Glyma.02G311800,Glyma.03G003400,Glyma.03G106000,Glyma.03G138000,Glyma.03G138100…	Glyma.01G096600,Glyma.01G097000,Glyma.01G157900,Glyma.01G166100,Glyma.01G186900,Glyma.02G006200,Glyma.02G039300,Glyma.02G053600,Glyma.02G059300,Glyma.02G087900,Glyma.02G149600,Glyma.02G182900,Glyma.02G211400,Glyma.02G219400,Glyma.02G228200,Glyma.02G228300,Glyma.02G232600,Glyma.02G239100,Glyma.02G242400,Glyma.02G266300,Glyma.02G311800,Glyma.03G003400,Glyma.03G106000,Glyma.03G138000,Glyma.03G138100…
GO:0009690	cytokinin metabolic process	biological_process	27/4959	82/34701	2.30408127130273	1.56728431328634e-05	0.000672055928422572	27	Glyma.02G184200,Glyma.02G198300,Glyma.03G134500,Glyma.03G151800,Glyma.03G181300,Glyma.04G045000,Glyma.04G052600,Glyma.04G055600,Glyma.05G115700,Glyma.05G173500,Glyma.08G365000,Glyma.09G225400,Glyma.10G078500,Glyma.10G234600,Glyma.10G234700,Glyma.10G273500,Glyma.11G149100,Glyma.12G174900,Glyma.13G104700,Glyma.13G209101,Glyma.15G170300,Glyma.17G054500,Glyma.17G225700,Glyma.19G051500,Glyma.19G136700…	Glyma.02G184200,Glyma.02G198300,Glyma.03G134500,Glyma.03G151800,Glyma.03G181300,Glyma.04G045000,Glyma.04G052600,Glyma.04G055600,Glyma.05G115700,Glyma.05G173500,Glyma.08G365000,Glyma.09G225400,Glyma.10G078500,Glyma.10G234600,Glyma.10G234700,Glyma.10G273500,Glyma.11G149100,Glyma.12G174900,Glyma.13G104700,Glyma.13G209101,Glyma.15G170300,Glyma.17G054500,Glyma.17G225700,Glyma.19G051500,Glyma.19G136700…
GO:0031347	regulation of defense response	biological_process	114/4959	546/34701	1.46103321965391	1.60462390033089e-05	0.000683255589448587	114	Glyma.01G045500,Glyma.01G053800,Glyma.01G096600,Glyma.01G157900,Glyma.01G166100,Glyma.01G204400,Glyma.02G000400,Glyma.02G105900,Glyma.02G195300,Glyma.02G195400,Glyma.02G219400,Glyma.02G249800,Glyma.03G084000,Glyma.03G174300,Glyma.03G176100,Glyma.03G256200,Glyma.04G013800,Glyma.04G016000,Glyma.04G022300,Glyma.04G022500,Glyma.04G040300,Glyma.04G061400,Glyma.04G068000,Glyma.04G209700,Glyma.04G214700…	Glyma.01G045500,Glyma.01G053800,Glyma.01G096600,Glyma.01G157900,Glyma.01G166100,Glyma.01G204400,Glyma.02G000400,Glyma.02G105900,Glyma.02G195300,Glyma.02G195400,Glyma.02G219400,Glyma.02G249800,Glyma.03G084000,Glyma.03G174300,Glyma.03G176100,Glyma.03G256200,Glyma.04G013800,Glyma.04G016000,Glyma.04G022300,Glyma.04G022500,Glyma.04G040300,Glyma.04G061400,Glyma.04G068000,Glyma.04G209700,Glyma.04G214700…
GO:0016209	antioxidant activity	molecular_function	81/4959	360/34701	1.5744555353902	1.74385412108347e-05	0.00073738387106092	81	Glyma.01G041200,Glyma.01G070200,Glyma.01G130500,Glyma.01G130800,Glyma.01G192500,Glyma.01G200400,Glyma.01G219400,Glyma.02G008900,Glyma.02G052700,Glyma.02G127300,Glyma.02G234000,Glyma.02G234200,Glyma.03G038100,Glyma.03G038200,Glyma.03G038300,Glyma.03G038500,Glyma.03G038700,Glyma.03G145600,Glyma.03G236300,Glyma.04G068000,Glyma.04G076900,Glyma.06G017900,Glyma.06G039900,Glyma.06G221700,Glyma.06G266700…	Glyma.01G041200,Glyma.01G070200,Glyma.01G130500,Glyma.01G130800,Glyma.01G192500,Glyma.01G200400,Glyma.01G219400,Glyma.02G008900,Glyma.02G052700,Glyma.02G127300,Glyma.02G234000,Glyma.02G234200,Glyma.03G038100,Glyma.03G038200,Glyma.03G038300,Glyma.03G038500,Glyma.03G038700,Glyma.03G145600,Glyma.03G236300,Glyma.04G068000,Glyma.04G076900,Glyma.06G017900,Glyma.06G039900,Glyma.06G221700,Glyma.06G266700…
GO:0008037	cell recognition	biological_process	47/4959	179/34701	1.83735344912078	1.85721408942907e-05	0.000779901833829904	47	Glyma.01G117900,Glyma.02G075600,Glyma.03G002700,Glyma.03G002900,Glyma.03G003000,Glyma.03G003100,Glyma.04G042400,Glyma.06G256400,Glyma.06G257500,Glyma.06G258200,Glyma.06G260900,Glyma.07G080700,Glyma.07G093000,Glyma.07G108200,Glyma.07G108400,Glyma.07G188800,Glyma.08G060500,Glyma.08G254500,Glyma.08G352100,Glyma.08G352200,Glyma.08G352300,Glyma.08G352400,Glyma.08G352451,Glyma.08G355000,Glyma.08G355200…	Glyma.01G117900,Glyma.02G075600,Glyma.03G002700,Glyma.03G002900,Glyma.03G003000,Glyma.03G003100,Glyma.04G042400,Glyma.06G256400,Glyma.06G257500,Glyma.06G258200,Glyma.06G260900,Glyma.07G080700,Glyma.07G093000,Glyma.07G108200,Glyma.07G108400,Glyma.07G188800,Glyma.08G060500,Glyma.08G254500,Glyma.08G352100,Glyma.08G352200,Glyma.08G352300,Glyma.08G352400,Glyma.08G352451,Glyma.08G355000,Glyma.08G355200…
GO:0048544	recognition of pollen	biological_process	46/4959	174/34701	1.84993498411109	1.87745778944537e-05	0.000783002772598141	46	Glyma.01G117900,Glyma.02G075600,Glyma.03G002700,Glyma.03G002900,Glyma.03G003000,Glyma.03G003100,Glyma.04G042400,Glyma.06G256400,Glyma.06G257500,Glyma.06G258200,Glyma.06G260900,Glyma.07G080700,Glyma.07G093000,Glyma.07G108200,Glyma.07G108400,Glyma.07G188800,Glyma.08G060500,Glyma.08G352100,Glyma.08G352200,Glyma.08G352300,Glyma.08G352400,Glyma.08G352451,Glyma.08G355000,Glyma.08G355200,Glyma.10G228900…	Glyma.01G117900,Glyma.02G075600,Glyma.03G002700,Glyma.03G002900,Glyma.03G003000,Glyma.03G003100,Glyma.04G042400,Glyma.06G256400,Glyma.06G257500,Glyma.06G258200,Glyma.06G260900,Glyma.07G080700,Glyma.07G093000,Glyma.07G108200,Glyma.07G108400,Glyma.07G188800,Glyma.08G060500,Glyma.08G352100,Glyma.08G352200,Glyma.08G352300,Glyma.08G352400,Glyma.08G352451,Glyma.08G355000,Glyma.08G355200,Glyma.10G228900…
GO:0009835	fruit ripening	biological_process	25/4959	74/34701	2.36404735043574	1.94222189443538e-05	0.000800755033153678	25	Glyma.01G051300,Glyma.01G196100,Glyma.02G109800,Glyma.02G268200,Glyma.02G268500,Glyma.04G110400,Glyma.04G170500,Glyma.05G211700,Glyma.06G176100,Glyma.06G176200,Glyma.07G065700,Glyma.07G229100,Glyma.08G018000,Glyma.08G050400,Glyma.09G255000,Glyma.09G258000,Glyma.14G048900,Glyma.14G049500,Glyma.16G032200,Glyma.17G009800,Glyma.17G158100,Glyma.18G234600,Glyma.18G238100,Glyma.19G140600,Glyma.20G033300	Glyma.01G051300,Glyma.01G196100,Glyma.02G109800,Glyma.02G268200,Glyma.02G268500,Glyma.04G110400,Glyma.04G170500,Glyma.05G211700,Glyma.06G176100,Glyma.06G176200,Glyma.07G065700,Glyma.07G229100,Glyma.08G018000,Glyma.08G050400,Glyma.09G255000,Glyma.09G258000,Glyma.14G048900,Glyma.14G049500,Glyma.16G032200,Glyma.17G009800,Glyma.17G158100,Glyma.18G234600,Glyma.18G238100,Glyma.19G140600,Glyma.20G033300
GO:0015849	organic acid transport	biological_process	75/4959	328/34701	1.60005643840467	1.95947610346359e-05	0.000800755033153678	75	Glyma.01G019000,Glyma.01G161100,Glyma.01G218600,Glyma.02G211700,Glyma.03G063600,Glyma.03G172900,Glyma.04G092100,Glyma.04G246400,Glyma.04G250600,Glyma.04G250900,Glyma.04G251000,Glyma.05G194600,Glyma.05G215600,Glyma.05G233400,Glyma.06G088300,Glyma.06G110200,Glyma.06G111702,Glyma.06G112100,Glyma.06G112200,Glyma.06G116400,Glyma.06G138300,Glyma.07G005300,Glyma.07G090300,Glyma.07G147000,Glyma.07G265900…	Glyma.01G019000,Glyma.01G161100,Glyma.01G218600,Glyma.02G211700,Glyma.03G063600,Glyma.03G172900,Glyma.04G092100,Glyma.04G246400,Glyma.04G250600,Glyma.04G250900,Glyma.04G251000,Glyma.05G194600,Glyma.05G215600,Glyma.05G233400,Glyma.06G088300,Glyma.06G110200,Glyma.06G111702,Glyma.06G112100,Glyma.06G112200,Glyma.06G116400,Glyma.06G138300,Glyma.07G005300,Glyma.07G090300,Glyma.07G147000,Glyma.07G265900…
GO:0046942	carboxylic acid transport	biological_process	75/4959	328/34701	1.60005643840467	1.95947610346359e-05	0.000800755033153678	75	Glyma.01G019000,Glyma.01G161100,Glyma.01G218600,Glyma.02G211700,Glyma.03G063600,Glyma.03G172900,Glyma.04G092100,Glyma.04G246400,Glyma.04G250600,Glyma.04G250900,Glyma.04G251000,Glyma.05G194600,Glyma.05G215600,Glyma.05G233400,Glyma.06G088300,Glyma.06G110200,Glyma.06G111702,Glyma.06G112100,Glyma.06G112200,Glyma.06G116400,Glyma.06G138300,Glyma.07G005300,Glyma.07G090300,Glyma.07G147000,Glyma.07G265900…	Glyma.01G019000,Glyma.01G161100,Glyma.01G218600,Glyma.02G211700,Glyma.03G063600,Glyma.03G172900,Glyma.04G092100,Glyma.04G246400,Glyma.04G250600,Glyma.04G250900,Glyma.04G251000,Glyma.05G194600,Glyma.05G215600,Glyma.05G233400,Glyma.06G088300,Glyma.06G110200,Glyma.06G111702,Glyma.06G112100,Glyma.06G112200,Glyma.06G116400,Glyma.06G138300,Glyma.07G005300,Glyma.07G090300,Glyma.07G147000,Glyma.07G265900…
GO:0008559	ATPase-coupled xenobiotic transmembrane transporter activity	molecular_function	19/4959	49/34701	2.71334740792869	2.12160403573192e-05	0.000861229798238111	19	Glyma.02G298200,Glyma.02G298400,Glyma.02G298500,Glyma.03G101000,Glyma.05G145000,Glyma.07G121900,Glyma.08G326300,Glyma.08G346966,Glyma.08G347032,Glyma.10G019000,Glyma.10G227400,Glyma.14G015300,Glyma.15G148500,Glyma.16G172500,Glyma.16G172600,Glyma.18G079600,Glyma.18G079700,Glyma.18G158400,Glyma.19G210700	Glyma.02G298200,Glyma.02G298400,Glyma.02G298500,Glyma.03G101000,Glyma.05G145000,Glyma.07G121900,Glyma.08G326300,Glyma.08G346966,Glyma.08G347032,Glyma.10G019000,Glyma.10G227400,Glyma.14G015300,Glyma.15G148500,Glyma.16G172500,Glyma.16G172600,Glyma.18G079600,Glyma.18G079700,Glyma.18G158400,Glyma.19G210700
GO:0008144	drug binding	molecular_function	907/4959	5649/34701	1.12352720882666	2.32862943905232e-05	0.000939008255257588	907	Glyma.01G001800,Glyma.01G004800,Glyma.01G007300,Glyma.01G010200,Glyma.01G010500,Glyma.01G010700,Glyma.01G016500,Glyma.01G024800,Glyma.01G033200,Glyma.01G040900,Glyma.01G043100,Glyma.01G058500,Glyma.01G065800,Glyma.01G071700,Glyma.01G087900,Glyma.01G088501,Glyma.01G092900,Glyma.01G097400,Glyma.01G098400,Glyma.01G107850,Glyma.01G107901,Glyma.01G107951,Glyma.01G109200,Glyma.01G117900,Glyma.01G125800…	Glyma.01G001800,Glyma.01G004800,Glyma.01G007300,Glyma.01G010200,Glyma.01G010500,Glyma.01G010700,Glyma.01G016500,Glyma.01G024800,Glyma.01G033200,Glyma.01G040900,Glyma.01G043100,Glyma.01G058500,Glyma.01G065800,Glyma.01G071700,Glyma.01G087900,Glyma.01G088501,Glyma.01G092900,Glyma.01G097400,Glyma.01G098400,Glyma.01G107850,Glyma.01G107901,Glyma.01G107951,Glyma.01G109200,Glyma.01G117900,Glyma.01G125800…
GO:0016701	oxidoreductase activity, acting on single donors with incorporation of molecular oxygen	molecular_function	35/4959	121/34701	2.02409343392679	2.37212295171041e-05	0.000950253727168729	35	Glyma.02G284600,Glyma.03G237300,Glyma.04G059800,Glyma.04G105900,Glyma.05G140900,Glyma.05G156300,Glyma.07G007000,Glyma.07G034800,Glyma.07G039900,Glyma.08G096200,Glyma.08G114400,Glyma.08G176300,Glyma.08G189500,Glyma.08G189600,Glyma.08G199300,Glyma.12G054700,Glyma.13G030300,Glyma.13G070900,Glyma.13G078400,Glyma.13G202200,Glyma.13G347700,Glyma.13G347800,Glyma.14G030400,Glyma.14G150600,Glyma.15G026400…	Glyma.02G284600,Glyma.03G237300,Glyma.04G059800,Glyma.04G105900,Glyma.05G140900,Glyma.05G156300,Glyma.07G007000,Glyma.07G034800,Glyma.07G039900,Glyma.08G096200,Glyma.08G114400,Glyma.08G176300,Glyma.08G189500,Glyma.08G189600,Glyma.08G199300,Glyma.12G054700,Glyma.13G030300,Glyma.13G070900,Glyma.13G078400,Glyma.13G202200,Glyma.13G347700,Glyma.13G347800,Glyma.14G030400,Glyma.14G150600,Glyma.15G026400…
GO:0015743	malate transport	biological_process	11/4959	20/34701	3.84866908650938	2.40703746873376e-05	0.000951717606955835	11	Glyma.04G092100,Glyma.05G233400,Glyma.07G090300,Glyma.07G265900,Glyma.08G040700,Glyma.08G280300,Glyma.09G010700,Glyma.09G010800,Glyma.09G185600,Glyma.15G055600,Glyma.15G115200	Glyma.04G092100,Glyma.05G233400,Glyma.07G090300,Glyma.07G265900,Glyma.08G040700,Glyma.08G280300,Glyma.09G010700,Glyma.09G010800,Glyma.09G185600,Glyma.15G055600,Glyma.15G115200
GO:0016210	naringenin-chalcone synthase activity	molecular_function	11/4959	20/34701	3.84866908650938	2.40703746873376e-05	0.000951717606955835	11	Glyma.01G091400,Glyma.02G130400,Glyma.05G153200,Glyma.08G109200,Glyma.08G109400,Glyma.08G110340,Glyma.08G110500,Glyma.08G110701,Glyma.08G110901,Glyma.09G075200,Glyma.19G105100	Glyma.01G091400,Glyma.02G130400,Glyma.05G153200,Glyma.08G109200,Glyma.08G109400,Glyma.08G110340,Glyma.08G110500,Glyma.08G110701,Glyma.08G110901,Glyma.09G075200,Glyma.19G105100
GO:1900424	regulation of defense response to bacterium	biological_process	36/4959	126/34701	1.99930861636851	2.45405497729667e-05	0.000958425969170603	36	Glyma.01G053800,Glyma.01G166100,Glyma.02G249800,Glyma.03G174300,Glyma.03G176100,Glyma.04G022300,Glyma.04G022500,Glyma.04G040300,Glyma.04G209700,Glyma.05G024400,Glyma.05G237200,Glyma.06G022500,Glyma.06G022600,Glyma.06G156300,Glyma.07G093900,Glyma.07G102400,Glyma.08G003700,Glyma.08G044400,Glyma.08G198900,Glyma.09G182400,Glyma.10G046000,Glyma.11G077300,Glyma.11G144600,Glyma.12G075200,Glyma.13G069800…	Glyma.01G053800,Glyma.01G166100,Glyma.02G249800,Glyma.03G174300,Glyma.03G176100,Glyma.04G022300,Glyma.04G022500,Glyma.04G040300,Glyma.04G209700,Glyma.05G024400,Glyma.05G237200,Glyma.06G022500,Glyma.06G022600,Glyma.06G156300,Glyma.07G093900,Glyma.07G102400,Glyma.08G003700,Glyma.08G044400,Glyma.08G198900,Glyma.09G182400,Glyma.10G046000,Glyma.11G077300,Glyma.11G144600,Glyma.12G075200,Glyma.13G069800…
GO:0008610	lipid biosynthetic process	biological_process	199/4959	1059/34701	1.31493715892414	2.45548449976374e-05	0.000958425969170603	199	Glyma.01G014200,Glyma.01G021700,Glyma.01G113200,Glyma.01G153300,Glyma.01G156700,Glyma.01G215500,Glyma.01G235600,Glyma.02G010600,Glyma.02G013000,Glyma.02G059300,Glyma.02G081100,Glyma.02G132200,Glyma.02G249300,Glyma.02G275000,Glyma.02G283400,Glyma.03G021200,Glyma.03G078600,Glyma.03G101200,Glyma.03G139700,Glyma.03G154400,Glyma.03G219000,Glyma.03G221100,Glyma.03G221600,Glyma.03G237300,Glyma.03G249500…	Glyma.01G014200,Glyma.01G021700,Glyma.01G113200,Glyma.01G153300,Glyma.01G156700,Glyma.01G215500,Glyma.01G235600,Glyma.02G010600,Glyma.02G013000,Glyma.02G059300,Glyma.02G081100,Glyma.02G132200,Glyma.02G249300,Glyma.02G275000,Glyma.02G283400,Glyma.03G021200,Glyma.03G078600,Glyma.03G101200,Glyma.03G139700,Glyma.03G154400,Glyma.03G219000,Glyma.03G221100,Glyma.03G221600,Glyma.03G237300,Glyma.03G249500…
GO:0031226	intrinsic component of plasma membrane	cellular_component	138/4959	694/34701	1.39144965663687	2.89394822516886e-05	0.0011223726587932	138	Glyma.01G150200,Glyma.01G187200,Glyma.01G193600,Glyma.01G219001,Glyma.02G047200,Glyma.02G073600,Glyma.02G073700,Glyma.02G095500,Glyma.03G132700,Glyma.03G132900,Glyma.03G157700,Glyma.03G201000,Glyma.03G201100,Glyma.03G201200,Glyma.03G201302,Glyma.03G201500,Glyma.03G201550,Glyma.04G003200,Glyma.04G060600,Glyma.04G074000,Glyma.04G076432,Glyma.04G123700,Glyma.04G160100,Glyma.04G184000,Glyma.04G238100…	Glyma.01G150200,Glyma.01G187200,Glyma.01G193600,Glyma.01G219001,Glyma.02G047200,Glyma.02G073600,Glyma.02G073700,Glyma.02G095500,Glyma.03G132700,Glyma.03G132900,Glyma.03G157700,Glyma.03G201000,Glyma.03G201100,Glyma.03G201200,Glyma.03G201302,Glyma.03G201500,Glyma.03G201550,Glyma.04G003200,Glyma.04G060600,Glyma.04G074000,Glyma.04G076432,Glyma.04G123700,Glyma.04G160100,Glyma.04G184000,Glyma.04G238100…
GO:0071215	cellular response to abscisic acid stimulus	biological_process	122/4959	600/34701	1.42284129864892	2.94634279257577e-05	0.00112831957635182	122	Glyma.01G096600,Glyma.01G097000,Glyma.01G166100,Glyma.01G186900,Glyma.02G059300,Glyma.02G182900,Glyma.02G211400,Glyma.02G228200,Glyma.02G228300,Glyma.02G232600,Glyma.02G239100,Glyma.02G242400,Glyma.02G266300,Glyma.02G311800,Glyma.03G003400,Glyma.03G106000,Glyma.03G138000,Glyma.03G138100,Glyma.04G034400,Glyma.04G036700,Glyma.04G042300,Glyma.04G049300,Glyma.04G068000,Glyma.04G175300,Glyma.04G204400…	Glyma.01G096600,Glyma.01G097000,Glyma.01G166100,Glyma.01G186900,Glyma.02G059300,Glyma.02G182900,Glyma.02G211400,Glyma.02G228200,Glyma.02G228300,Glyma.02G232600,Glyma.02G239100,Glyma.02G242400,Glyma.02G266300,Glyma.02G311800,Glyma.03G003400,Glyma.03G106000,Glyma.03G138000,Glyma.03G138100,Glyma.04G034400,Glyma.04G036700,Glyma.04G042300,Glyma.04G049300,Glyma.04G068000,Glyma.04G175300,Glyma.04G204400…
GO:0097306	cellular response to alcohol	biological_process	122/4959	600/34701	1.42284129864892	2.94634279257577e-05	0.00112831957635182	122	Glyma.01G096600,Glyma.01G097000,Glyma.01G166100,Glyma.01G186900,Glyma.02G059300,Glyma.02G182900,Glyma.02G211400,Glyma.02G228200,Glyma.02G228300,Glyma.02G232600,Glyma.02G239100,Glyma.02G242400,Glyma.02G266300,Glyma.02G311800,Glyma.03G003400,Glyma.03G106000,Glyma.03G138000,Glyma.03G138100,Glyma.04G034400,Glyma.04G036700,Glyma.04G042300,Glyma.04G049300,Glyma.04G068000,Glyma.04G175300,Glyma.04G204400…	Glyma.01G096600,Glyma.01G097000,Glyma.01G166100,Glyma.01G186900,Glyma.02G059300,Glyma.02G182900,Glyma.02G211400,Glyma.02G228200,Glyma.02G228300,Glyma.02G232600,Glyma.02G239100,Glyma.02G242400,Glyma.02G266300,Glyma.02G311800,Glyma.03G003400,Glyma.03G106000,Glyma.03G138000,Glyma.03G138100,Glyma.04G034400,Glyma.04G036700,Glyma.04G042300,Glyma.04G049300,Glyma.04G068000,Glyma.04G175300,Glyma.04G204400…
GO:0005991	trehalose metabolic process	biological_process	18/4959	46/34701	2.73818353980904	3.00891430051742e-05	0.00113952237906179	18	Glyma.01G031900,Glyma.02G033500,Glyma.04G119700,Glyma.04G180900,Glyma.04G237900,Glyma.05G179800,Glyma.06G104800,Glyma.06G184200,Glyma.06G318400,Glyma.08G307100,Glyma.09G231400,Glyma.12G005200,Glyma.13G092500,Glyma.14G030700,Glyma.14G171700,Glyma.17G067800,Glyma.18G110700,Glyma.18G136200	Glyma.01G031900,Glyma.02G033500,Glyma.04G119700,Glyma.04G180900,Glyma.04G237900,Glyma.05G179800,Glyma.06G104800,Glyma.06G184200,Glyma.06G318400,Glyma.08G307100,Glyma.09G231400,Glyma.12G005200,Glyma.13G092500,Glyma.14G030700,Glyma.14G171700,Glyma.17G067800,Glyma.18G110700,Glyma.18G136200
GO:0016052	carbohydrate catabolic process	biological_process	112/4959	542/34701	1.4459944236466	3.01302517702329e-05	0.00113952237906179	112	Glyma.01G007300,Glyma.01G024800,Glyma.01G081300,Glyma.01G137700,Glyma.01G138000,Glyma.01G138100,Glyma.01G171900,Glyma.01G203400,Glyma.02G016600,Glyma.02G042500,Glyma.02G086850,Glyma.02G206500,Glyma.02G225000,Glyma.02G269400,Glyma.02G293900,Glyma.02G299200,Glyma.03G029000,Glyma.03G029100,Glyma.03G029200,Glyma.03G029400,Glyma.03G215800,Glyma.03G216000,Glyma.03G234100,Glyma.04G008400,Glyma.04G111300…	Glyma.01G007300,Glyma.01G024800,Glyma.01G081300,Glyma.01G137700,Glyma.01G138000,Glyma.01G138100,Glyma.01G171900,Glyma.01G203400,Glyma.02G016600,Glyma.02G042500,Glyma.02G086850,Glyma.02G206500,Glyma.02G225000,Glyma.02G269400,Glyma.02G293900,Glyma.02G299200,Glyma.03G029000,Glyma.03G029100,Glyma.03G029200,Glyma.03G029400,Glyma.03G215800,Glyma.03G216000,Glyma.03G234100,Glyma.04G008400,Glyma.04G111300…
GO:0080044	quercetin 7-O-glucosyltransferase activity	molecular_function	32/4959	108/34701	2.07335708364142	3.07992515400368e-05	0.00115763359646472	32	Glyma.01G036000,Glyma.01G085700,Glyma.01G177900,Glyma.02G029900,Glyma.02G104600,Glyma.03G091200,Glyma.03G187000,Glyma.03G187200,Glyma.03G187500,Glyma.03G187700,Glyma.06G235000,Glyma.08G181000,Glyma.08G244700,Glyma.08G244800,Glyma.09G252900,Glyma.10G062600,Glyma.10G104700,Glyma.10G262700,Glyma.11G225600,Glyma.13G056600,Glyma.14G198600,Glyma.15G221300,Glyma.16G175500,Glyma.18G208300,Glyma.18G265800…	Glyma.01G036000,Glyma.01G085700,Glyma.01G177900,Glyma.02G029900,Glyma.02G104600,Glyma.03G091200,Glyma.03G187000,Glyma.03G187200,Glyma.03G187500,Glyma.03G187700,Glyma.06G235000,Glyma.08G181000,Glyma.08G244700,Glyma.08G244800,Glyma.09G252900,Glyma.10G062600,Glyma.10G104700,Glyma.10G262700,Glyma.11G225600,Glyma.13G056600,Glyma.14G198600,Glyma.15G221300,Glyma.16G175500,Glyma.18G208300,Glyma.18G265800…
GO:0002252	immune effector process	biological_process	43/4959	162/34701	1.85738238742877	3.10721427485561e-05	0.00116072562696907	43	Glyma.01G071700,Glyma.01G157900,Glyma.02G043200,Glyma.02G274900,Glyma.03G201000,Glyma.03G201100,Glyma.03G201200,Glyma.03G201302,Glyma.03G201500,Glyma.03G201550,Glyma.03G256200,Glyma.04G016000,Glyma.06G037900,Glyma.06G058000,Glyma.06G142000,Glyma.07G103700,Glyma.07G103800,Glyma.07G103900,Glyma.08G256600,Glyma.08G260500,Glyma.09G197200,Glyma.09G197400,Glyma.10G079700,Glyma.10G079900,Glyma.11G087100…	Glyma.01G071700,Glyma.01G157900,Glyma.02G043200,Glyma.02G274900,Glyma.03G201000,Glyma.03G201100,Glyma.03G201200,Glyma.03G201302,Glyma.03G201500,Glyma.03G201550,Glyma.03G256200,Glyma.04G016000,Glyma.06G037900,Glyma.06G058000,Glyma.06G142000,Glyma.07G103700,Glyma.07G103800,Glyma.07G103900,Glyma.08G256600,Glyma.08G260500,Glyma.09G197200,Glyma.09G197400,Glyma.10G079700,Glyma.10G079900,Glyma.11G087100…
GO:0055083	monovalent inorganic anion homeostasis	biological_process	22/4959	63/34701	2.44359942000595	3.37004329944435e-05	0.00125123132014126	22	Glyma.01G086700,Glyma.02G098800,Glyma.02G226500,Glyma.04G044900,Glyma.05G064500,Glyma.05G234600,Glyma.08G042100,Glyma.08G056400,Glyma.09G183400,Glyma.09G223700,Glyma.10G204200,Glyma.12G013200,Glyma.13G155200,Glyma.14G072200,Glyma.14G088300,Glyma.14G193400,Glyma.16G052000,Glyma.17G178500,Glyma.19G098500,Glyma.20G032400,Glyma.20G032500,Glyma.20G117000	Glyma.01G086700,Glyma.02G098800,Glyma.02G226500,Glyma.04G044900,Glyma.05G064500,Glyma.05G234600,Glyma.08G042100,Glyma.08G056400,Glyma.09G183400,Glyma.09G223700,Glyma.10G204200,Glyma.12G013200,Glyma.13G155200,Glyma.14G072200,Glyma.14G088300,Glyma.14G193400,Glyma.16G052000,Glyma.17G178500,Glyma.19G098500,Glyma.20G032400,Glyma.20G032500,Glyma.20G117000
GO:0006865	amino acid transport	biological_process	52/4959	209/34701	1.74102472812951	3.43599816006179e-05	0.00126798744221917	52	Glyma.01G019000,Glyma.01G161100,Glyma.01G218600,Glyma.03G063600,Glyma.03G172900,Glyma.04G246400,Glyma.04G250600,Glyma.04G250900,Glyma.04G251000,Glyma.05G194600,Glyma.05G215600,Glyma.06G088300,Glyma.06G110200,Glyma.06G111702,Glyma.06G112100,Glyma.06G112200,Glyma.06G116400,Glyma.06G138300,Glyma.07G005300,Glyma.07G147000,Glyma.08G254800,Glyma.08G254900,Glyma.10G032700,Glyma.10G044800,Glyma.10G208800…	Glyma.01G019000,Glyma.01G161100,Glyma.01G218600,Glyma.03G063600,Glyma.03G172900,Glyma.04G246400,Glyma.04G250600,Glyma.04G250900,Glyma.04G251000,Glyma.05G194600,Glyma.05G215600,Glyma.06G088300,Glyma.06G110200,Glyma.06G111702,Glyma.06G112100,Glyma.06G112200,Glyma.06G116400,Glyma.06G138300,Glyma.07G005300,Glyma.07G147000,Glyma.08G254800,Glyma.08G254900,Glyma.10G032700,Glyma.10G044800,Glyma.10G208800…
GO:0080043	quercetin 3-O-glucosyltransferase activity	molecular_function	32/4959	109/34701	2.05433545902085	3.76770199957965e-05	0.00138202032984581	32	Glyma.01G036000,Glyma.01G085700,Glyma.01G177900,Glyma.02G029900,Glyma.02G104600,Glyma.03G091200,Glyma.03G187000,Glyma.03G187200,Glyma.03G187500,Glyma.03G187700,Glyma.06G235000,Glyma.08G181000,Glyma.08G244700,Glyma.08G244800,Glyma.09G252900,Glyma.10G062600,Glyma.10G104700,Glyma.10G262700,Glyma.11G225600,Glyma.13G056600,Glyma.14G198600,Glyma.15G221300,Glyma.16G175500,Glyma.18G208300,Glyma.18G265800…	Glyma.01G036000,Glyma.01G085700,Glyma.01G177900,Glyma.02G029900,Glyma.02G104600,Glyma.03G091200,Glyma.03G187000,Glyma.03G187200,Glyma.03G187500,Glyma.03G187700,Glyma.06G235000,Glyma.08G181000,Glyma.08G244700,Glyma.08G244800,Glyma.09G252900,Glyma.10G062600,Glyma.10G104700,Glyma.10G262700,Glyma.11G225600,Glyma.13G056600,Glyma.14G198600,Glyma.15G221300,Glyma.16G175500,Glyma.18G208300,Glyma.18G265800…
GO:0016798	hydrolase activity, acting on glycosyl bonds	molecular_function	160/4959	831/34701	1.34730785218576	4.19291435146407e-05	0.00152878176563262	160	Glyma.01G013900,Glyma.01G081300,Glyma.01G171900,Glyma.01G203400,Glyma.02G015600,Glyma.02G042500,Glyma.02G225000,Glyma.02G262251,Glyma.02G269400,Glyma.02G293900,Glyma.03G065500,Glyma.03G132700,Glyma.03G132900,Glyma.03G193800,Glyma.03G218700,Glyma.03G224600,Glyma.04G008400,Glyma.04G074000,Glyma.04G111300,Glyma.04G200900,Glyma.04G208450,Glyma.05G021500,Glyma.05G068000,Glyma.05G150400,Glyma.05G216400…	Glyma.01G013900,Glyma.01G081300,Glyma.01G171900,Glyma.01G203400,Glyma.02G015600,Glyma.02G042500,Glyma.02G225000,Glyma.02G262251,Glyma.02G269400,Glyma.02G293900,Glyma.03G065500,Glyma.03G132700,Glyma.03G132900,Glyma.03G193800,Glyma.03G218700,Glyma.03G224600,Glyma.04G008400,Glyma.04G074000,Glyma.04G111300,Glyma.04G200900,Glyma.04G208450,Glyma.05G021500,Glyma.05G068000,Glyma.05G150400,Glyma.05G216400…
GO:0004568	chitinase activity	molecular_function	18/4959	47/34701	2.67992431555779	4.22764397394193e-05	0.00153226929507931	18	Glyma.02G042500,Glyma.09G126200,Glyma.10G227700,Glyma.11G124500,Glyma.12G049100,Glyma.12G156600,Glyma.13G155800,Glyma.13G330800,Glyma.13G330900,Glyma.13G346700,Glyma.15G206800,Glyma.16G026200,Glyma.16G173000,Glyma.17G076100,Glyma.17G103500,Glyma.17G217000,Glyma.19G221800,Glyma.20G164600	Glyma.02G042500,Glyma.09G126200,Glyma.10G227700,Glyma.11G124500,Glyma.12G049100,Glyma.12G156600,Glyma.13G155800,Glyma.13G330800,Glyma.13G330900,Glyma.13G346700,Glyma.15G206800,Glyma.16G026200,Glyma.16G173000,Glyma.17G076100,Glyma.17G103500,Glyma.17G217000,Glyma.19G221800,Glyma.20G164600
GO:0022857	transmembrane transporter activity	molecular_function	389/4959	2266/34701	1.20126155392133	4.31217876976087e-05	0.00155366014964935	389	Glyma.01G016500,Glyma.01G019000,Glyma.01G025200,Glyma.01G033900,Glyma.01G112500,Glyma.01G150200,Glyma.01G154400,Glyma.01G157100,Glyma.01G157900,Glyma.01G161100,Glyma.01G178500,Glyma.01G193600,Glyma.01G199400,Glyma.01G216600,Glyma.01G218600,Glyma.01G219001,Glyma.01G238800,Glyma.02G008000,Glyma.02G033600,Glyma.02G047200,Glyma.02G056200,Glyma.02G059200,Glyma.02G073600,Glyma.02G073700,Glyma.02G075300…	Glyma.01G016500,Glyma.01G019000,Glyma.01G025200,Glyma.01G033900,Glyma.01G112500,Glyma.01G150200,Glyma.01G154400,Glyma.01G157100,Glyma.01G157900,Glyma.01G161100,Glyma.01G178500,Glyma.01G193600,Glyma.01G199400,Glyma.01G216600,Glyma.01G218600,Glyma.01G219001,Glyma.01G238800,Glyma.02G008000,Glyma.02G033600,Glyma.02G047200,Glyma.02G056200,Glyma.02G059200,Glyma.02G073600,Glyma.02G073700,Glyma.02G075300…
GO:0032973	amino acid export across plasma membrane	biological_process	13/4959	28/34701	3.24887650159882	4.60962668498155e-05	0.00165105981675604	13	Glyma.03G172900,Glyma.04G250600,Glyma.04G250900,Glyma.04G251000,Glyma.06G111702,Glyma.06G112100,Glyma.06G112200,Glyma.06G138300,Glyma.10G044800,Glyma.13G081000,Glyma.13G132500,Glyma.14G148300,Glyma.19G173800	Glyma.03G172900,Glyma.04G250600,Glyma.04G250900,Glyma.04G251000,Glyma.06G111702,Glyma.06G112100,Glyma.06G112200,Glyma.06G138300,Glyma.10G044800,Glyma.13G081000,Glyma.13G132500,Glyma.14G148300,Glyma.19G173800
GO:0005524	ATP binding	molecular_function	863/4959	5382/34701	1.12205716754758	4.64365455408178e-05	0.00165352120349731	863	Glyma.01G001800,Glyma.01G004800,Glyma.01G007300,Glyma.01G010200,Glyma.01G010500,Glyma.01G010700,Glyma.01G016500,Glyma.01G024800,Glyma.01G033200,Glyma.01G040900,Glyma.01G043100,Glyma.01G058500,Glyma.01G065800,Glyma.01G071700,Glyma.01G087900,Glyma.01G088501,Glyma.01G092900,Glyma.01G097400,Glyma.01G098400,Glyma.01G107850,Glyma.01G107901,Glyma.01G107951,Glyma.01G109200,Glyma.01G117900,Glyma.01G125800…	Glyma.01G001800,Glyma.01G004800,Glyma.01G007300,Glyma.01G010200,Glyma.01G010500,Glyma.01G010700,Glyma.01G016500,Glyma.01G024800,Glyma.01G033200,Glyma.01G040900,Glyma.01G043100,Glyma.01G058500,Glyma.01G065800,Glyma.01G071700,Glyma.01G087900,Glyma.01G088501,Glyma.01G092900,Glyma.01G097400,Glyma.01G098400,Glyma.01G107850,Glyma.01G107901,Glyma.01G107951,Glyma.01G109200,Glyma.01G117900,Glyma.01G125800…
GO:0032787	monocarboxylic acid metabolic process	biological_process	178/4959	942/34701	1.32226036942418	4.71905093448743e-05	0.00167059890349384	178	Glyma.01G007300,Glyma.01G011600,Glyma.01G012100,Glyma.01G024800,Glyma.01G025500,Glyma.01G153300,Glyma.01G169800,Glyma.01G235600,Glyma.02G056400,Glyma.02G059300,Glyma.02G062900,Glyma.02G081100,Glyma.02G106100,Glyma.02G132200,Glyma.02G219700,Glyma.02G239500,Glyma.02G275000,Glyma.02G288500,Glyma.03G181600,Glyma.03G181700,Glyma.03G237300,Glyma.03G256200,Glyma.04G034400,Glyma.04G035000,Glyma.04G040300…	Glyma.01G007300,Glyma.01G011600,Glyma.01G012100,Glyma.01G024800,Glyma.01G025500,Glyma.01G153300,Glyma.01G169800,Glyma.01G235600,Glyma.02G056400,Glyma.02G059300,Glyma.02G062900,Glyma.02G081100,Glyma.02G106100,Glyma.02G132200,Glyma.02G219700,Glyma.02G239500,Glyma.02G275000,Glyma.02G288500,Glyma.03G181600,Glyma.03G181700,Glyma.03G237300,Glyma.03G256200,Glyma.04G034400,Glyma.04G035000,Glyma.04G040300…
GO:0055062	phosphate ion homeostasis	biological_process	21/4959	60/34701	2.44915305505142	4.8565635575315e-05	0.00169951813228789	21	Glyma.01G086700,Glyma.02G098800,Glyma.02G226500,Glyma.04G044900,Glyma.05G064500,Glyma.05G234600,Glyma.08G042100,Glyma.08G056400,Glyma.09G183400,Glyma.09G223700,Glyma.10G204200,Glyma.12G013200,Glyma.14G072200,Glyma.14G088300,Glyma.14G193400,Glyma.16G052000,Glyma.17G178500,Glyma.19G098500,Glyma.20G032400,Glyma.20G032500,Glyma.20G117000	Glyma.01G086700,Glyma.02G098800,Glyma.02G226500,Glyma.04G044900,Glyma.05G064500,Glyma.05G234600,Glyma.08G042100,Glyma.08G056400,Glyma.09G183400,Glyma.09G223700,Glyma.10G204200,Glyma.12G013200,Glyma.14G072200,Glyma.14G088300,Glyma.14G193400,Glyma.16G052000,Glyma.17G178500,Glyma.19G098500,Glyma.20G032400,Glyma.20G032500,Glyma.20G117000
GO:0072506	trivalent inorganic anion homeostasis	biological_process	21/4959	60/34701	2.44915305505142	4.8565635575315e-05	0.00169951813228789	21	Glyma.01G086700,Glyma.02G098800,Glyma.02G226500,Glyma.04G044900,Glyma.05G064500,Glyma.05G234600,Glyma.08G042100,Glyma.08G056400,Glyma.09G183400,Glyma.09G223700,Glyma.10G204200,Glyma.12G013200,Glyma.14G072200,Glyma.14G088300,Glyma.14G193400,Glyma.16G052000,Glyma.17G178500,Glyma.19G098500,Glyma.20G032400,Glyma.20G032500,Glyma.20G117000	Glyma.01G086700,Glyma.02G098800,Glyma.02G226500,Glyma.04G044900,Glyma.05G064500,Glyma.05G234600,Glyma.08G042100,Glyma.08G056400,Glyma.09G183400,Glyma.09G223700,Glyma.10G204200,Glyma.12G013200,Glyma.14G072200,Glyma.14G088300,Glyma.14G193400,Glyma.16G052000,Glyma.17G178500,Glyma.19G098500,Glyma.20G032400,Glyma.20G032500,Glyma.20G117000
GO:0050801	ion homeostasis	biological_process	124/4959	619/34701	1.40177696204189	5.10173785689405e-05	0.00176732200306297	124	Glyma.01G081600,Glyma.01G086700,Glyma.02G098800,Glyma.02G208800,Glyma.02G218400,Glyma.02G226500,Glyma.03G171500,Glyma.03G172900,Glyma.03G183300,Glyma.03G183900,Glyma.03G212400,Glyma.03G239800,Glyma.03G260200,Glyma.03G262500,Glyma.04G003700,Glyma.04G026500,Glyma.04G027300,Glyma.04G044900,Glyma.04G184000,Glyma.04G197300,Glyma.04G212200,Glyma.04G220200,Glyma.04G250600,Glyma.04G250900,Glyma.04G251000…	Glyma.01G081600,Glyma.01G086700,Glyma.02G098800,Glyma.02G208800,Glyma.02G218400,Glyma.02G226500,Glyma.03G171500,Glyma.03G172900,Glyma.03G183300,Glyma.03G183900,Glyma.03G212400,Glyma.03G239800,Glyma.03G260200,Glyma.03G262500,Glyma.04G003700,Glyma.04G026500,Glyma.04G027300,Glyma.04G044900,Glyma.04G184000,Glyma.04G197300,Glyma.04G212200,Glyma.04G220200,Glyma.04G250600,Glyma.04G250900,Glyma.04G251000…
GO:0048878	chemical homeostasis	biological_process	157/4959	816/34701	1.34634814300796	5.10837038165679e-05	0.00176732200306297	157	Glyma.01G007300,Glyma.01G081600,Glyma.01G086700,Glyma.01G153300,Glyma.02G019300,Glyma.02G056200,Glyma.02G087000,Glyma.02G098800,Glyma.02G132200,Glyma.02G208800,Glyma.02G218400,Glyma.02G226500,Glyma.03G171500,Glyma.03G172900,Glyma.03G183300,Glyma.03G183900,Glyma.03G212400,Glyma.03G239800,Glyma.03G260200,Glyma.03G262500,Glyma.04G003700,Glyma.04G026500,Glyma.04G027300,Glyma.04G044900,Glyma.04G184000…	Glyma.01G007300,Glyma.01G081600,Glyma.01G086700,Glyma.01G153300,Glyma.02G019300,Glyma.02G056200,Glyma.02G087000,Glyma.02G098800,Glyma.02G132200,Glyma.02G208800,Glyma.02G218400,Glyma.02G226500,Glyma.03G171500,Glyma.03G172900,Glyma.03G183300,Glyma.03G183900,Glyma.03G212400,Glyma.03G239800,Glyma.03G260200,Glyma.03G262500,Glyma.04G003700,Glyma.04G026500,Glyma.04G027300,Glyma.04G044900,Glyma.04G184000…
GO:0046777	protein autophosphorylation	biological_process	89/4959	416/34701	1.49707844711248	5.17167790857753e-05	0.00177911563758919	89	Glyma.01G025600,Glyma.01G071700,Glyma.01G088501,Glyma.01G166100,Glyma.01G186900,Glyma.01G187300,Glyma.02G076100,Glyma.02G182900,Glyma.02G211400,Glyma.02G311800,Glyma.03G106000,Glyma.03G138000,Glyma.03G251400,Glyma.04G096000,Glyma.04G175300,Glyma.04G204400,Glyma.04G231000,Glyma.04G253500,Glyma.05G080900,Glyma.06G068100,Glyma.06G092300,Glyma.06G134200,Glyma.06G189600,Glyma.06G307600,Glyma.07G055500…	Glyma.01G025600,Glyma.01G071700,Glyma.01G088501,Glyma.01G166100,Glyma.01G186900,Glyma.01G187300,Glyma.02G076100,Glyma.02G182900,Glyma.02G211400,Glyma.02G311800,Glyma.03G106000,Glyma.03G138000,Glyma.03G251400,Glyma.04G096000,Glyma.04G175300,Glyma.04G204400,Glyma.04G231000,Glyma.04G253500,Glyma.05G080900,Glyma.06G068100,Glyma.06G092300,Glyma.06G134200,Glyma.06G189600,Glyma.06G307600,Glyma.07G055500…
GO:0009875	pollen-pistil interaction	biological_process	47/4959	186/34701	1.76820573867	5.28682076346154e-05	0.00180850851846727	47	Glyma.01G117900,Glyma.02G075600,Glyma.03G002700,Glyma.03G002900,Glyma.03G003000,Glyma.03G003100,Glyma.04G042400,Glyma.04G092200,Glyma.06G256400,Glyma.06G257500,Glyma.06G258200,Glyma.06G260900,Glyma.07G080700,Glyma.07G093000,Glyma.07G108200,Glyma.07G108400,Glyma.07G188800,Glyma.08G060500,Glyma.08G352100,Glyma.08G352200,Glyma.08G352300,Glyma.08G352400,Glyma.08G352451,Glyma.08G355000,Glyma.08G355200…	Glyma.01G117900,Glyma.02G075600,Glyma.03G002700,Glyma.03G002900,Glyma.03G003000,Glyma.03G003100,Glyma.04G042400,Glyma.04G092200,Glyma.06G256400,Glyma.06G257500,Glyma.06G258200,Glyma.06G260900,Glyma.07G080700,Glyma.07G093000,Glyma.07G108200,Glyma.07G108400,Glyma.07G188800,Glyma.08G060500,Glyma.08G352100,Glyma.08G352200,Glyma.08G352300,Glyma.08G352400,Glyma.08G352451,Glyma.08G355000,Glyma.08G355200…
GO:0008194	UDP-glycosyltransferase activity	molecular_function	113/4959	555/34701	1.42473253652927	5.34897445596538e-05	0.00181954779119403	113	Glyma.01G021700,Glyma.01G036000,Glyma.01G037900,Glyma.01G048500,Glyma.01G074600,Glyma.01G085700,Glyma.01G087800,Glyma.01G177900,Glyma.02G026900,Glyma.02G029900,Glyma.02G059400,Glyma.02G104600,Glyma.02G108100,Glyma.02G141600,Glyma.02G184200,Glyma.02G301200,Glyma.03G091200,Glyma.03G104700,Glyma.03G116200,Glyma.03G134500,Glyma.03G187000,Glyma.03G187200,Glyma.03G187500,Glyma.03G187700,Glyma.03G217500…	Glyma.01G021700,Glyma.01G036000,Glyma.01G037900,Glyma.01G048500,Glyma.01G074600,Glyma.01G085700,Glyma.01G087800,Glyma.01G177900,Glyma.02G026900,Glyma.02G029900,Glyma.02G059400,Glyma.02G104600,Glyma.02G108100,Glyma.02G141600,Glyma.02G184200,Glyma.02G301200,Glyma.03G091200,Glyma.03G104700,Glyma.03G116200,Glyma.03G134500,Glyma.03G187000,Glyma.03G187200,Glyma.03G187500,Glyma.03G187700,Glyma.03G217500…
GO:0072505	divalent inorganic anion homeostasis	biological_process	22/4959	65/34701	2.36841174554423	5.82005884205428e-05	0.00196879657162603	22	Glyma.01G086700,Glyma.02G098800,Glyma.02G226500,Glyma.04G044900,Glyma.05G064500,Glyma.05G234600,Glyma.08G042100,Glyma.08G056400,Glyma.09G183400,Glyma.09G223700,Glyma.10G204200,Glyma.12G013200,Glyma.13G084900,Glyma.14G072200,Glyma.14G088300,Glyma.14G193400,Glyma.16G052000,Glyma.17G178500,Glyma.19G098500,Glyma.20G032400,Glyma.20G032500,Glyma.20G117000	Glyma.01G086700,Glyma.02G098800,Glyma.02G226500,Glyma.04G044900,Glyma.05G064500,Glyma.05G234600,Glyma.08G042100,Glyma.08G056400,Glyma.09G183400,Glyma.09G223700,Glyma.10G204200,Glyma.12G013200,Glyma.13G084900,Glyma.14G072200,Glyma.14G088300,Glyma.14G193400,Glyma.16G052000,Glyma.17G178500,Glyma.19G098500,Glyma.20G032400,Glyma.20G032500,Glyma.20G117000
GO:0036294	cellular response to decreased oxygen levels	biological_process	12/4959	25/34701	3.35883847549909	6.02031239630429e-05	0.00201415836159873	12	Glyma.03G219400,Glyma.06G037900,Glyma.09G094000,Glyma.14G026500,Glyma.14G081300,Glyma.15G200600,Glyma.16G089700,Glyma.16G089900,Glyma.17G243900,Glyma.17G244000,Glyma.17G244200,Glyma.19G216300	Glyma.03G219400,Glyma.06G037900,Glyma.09G094000,Glyma.14G026500,Glyma.14G081300,Glyma.15G200600,Glyma.16G089700,Glyma.16G089900,Glyma.17G243900,Glyma.17G244000,Glyma.17G244200,Glyma.19G216300
GO:0071453	cellular response to oxygen levels	biological_process	12/4959	25/34701	3.35883847549909	6.02031239630429e-05	0.00201415836159873	12	Glyma.03G219400,Glyma.06G037900,Glyma.09G094000,Glyma.14G026500,Glyma.14G081300,Glyma.15G200600,Glyma.16G089700,Glyma.16G089900,Glyma.17G243900,Glyma.17G244000,Glyma.17G244200,Glyma.19G216300	Glyma.03G219400,Glyma.06G037900,Glyma.09G094000,Glyma.14G026500,Glyma.14G081300,Glyma.15G200600,Glyma.16G089700,Glyma.16G089900,Glyma.17G243900,Glyma.17G244000,Glyma.17G244200,Glyma.19G216300
GO:1901682	sulfur compound transmembrane transporter activity	molecular_function	27/4959	88/34701	2.14698482098664	6.40087352681284e-05	0.00212650687161417	27	Glyma.02G095500,Glyma.02G298200,Glyma.02G298400,Glyma.02G298500,Glyma.04G092100,Glyma.05G030600,Glyma.05G185200,Glyma.06G106100,Glyma.07G006500,Glyma.07G218900,Glyma.08G180400,Glyma.08G280300,Glyma.08G326300,Glyma.08G346966,Glyma.08G347032,Glyma.09G188667,Glyma.09G188733,Glyma.09G263900,Glyma.14G015300,Glyma.14G169300,Glyma.15G014000,Glyma.15G052000,Glyma.18G019000,Glyma.18G079600,Glyma.18G079700…	Glyma.02G095500,Glyma.02G298200,Glyma.02G298400,Glyma.02G298500,Glyma.04G092100,Glyma.05G030600,Glyma.05G185200,Glyma.06G106100,Glyma.07G006500,Glyma.07G218900,Glyma.08G180400,Glyma.08G280300,Glyma.08G326300,Glyma.08G346966,Glyma.08G347032,Glyma.09G188667,Glyma.09G188733,Glyma.09G263900,Glyma.14G015300,Glyma.14G169300,Glyma.15G014000,Glyma.15G052000,Glyma.18G019000,Glyma.18G079600,Glyma.18G079700…
GO:0005215	transporter activity	molecular_function	434/4959	2567/34701	1.18307354431779	6.4497888619397e-05	0.00212650687161417	434	Glyma.01G016500,Glyma.01G019000,Glyma.01G025200,Glyma.01G033900,Glyma.01G081600,Glyma.01G092900,Glyma.01G105000,Glyma.01G112500,Glyma.01G150200,Glyma.01G154400,Glyma.01G157100,Glyma.01G157900,Glyma.01G161100,Glyma.01G178500,Glyma.01G193600,Glyma.01G199400,Glyma.01G208200,Glyma.01G216600,Glyma.01G218600,Glyma.01G219001,Glyma.01G238800,Glyma.02G008000,Glyma.02G033600,Glyma.02G047200,Glyma.02G056200…	Glyma.01G016500,Glyma.01G019000,Glyma.01G025200,Glyma.01G033900,Glyma.01G081600,Glyma.01G092900,Glyma.01G105000,Glyma.01G112500,Glyma.01G150200,Glyma.01G154400,Glyma.01G157100,Glyma.01G157900,Glyma.01G161100,Glyma.01G178500,Glyma.01G193600,Glyma.01G199400,Glyma.01G208200,Glyma.01G216600,Glyma.01G218600,Glyma.01G219001,Glyma.01G238800,Glyma.02G008000,Glyma.02G033600,Glyma.02G047200,Glyma.02G056200…
GO:0009698	phenylpropanoid metabolic process	biological_process	63/4959	273/34701	1.61482619014379	6.49581668780153e-05	0.00212650687161417	63	Glyma.01G108300,Glyma.01G130500,Glyma.01G169200,Glyma.01G177900,Glyma.01G239600,Glyma.02G013000,Glyma.02G052700,Glyma.02G249300,Glyma.02G261600,Glyma.03G073776,Glyma.03G073778,Glyma.03G091200,Glyma.03G175300,Glyma.03G181600,Glyma.03G181700,Glyma.03G219000,Glyma.04G131100,Glyma.06G275900,Glyma.07G023700,Glyma.07G048800,Glyma.07G087500,Glyma.07G134100,Glyma.07G202300,Glyma.07G258700,Glyma.08G010500…	Glyma.01G108300,Glyma.01G130500,Glyma.01G169200,Glyma.01G177900,Glyma.01G239600,Glyma.02G013000,Glyma.02G052700,Glyma.02G249300,Glyma.02G261600,Glyma.03G073776,Glyma.03G073778,Glyma.03G091200,Glyma.03G175300,Glyma.03G181600,Glyma.03G181700,Glyma.03G219000,Glyma.04G131100,Glyma.06G275900,Glyma.07G023700,Glyma.07G048800,Glyma.07G087500,Glyma.07G134100,Glyma.07G202300,Glyma.07G258700,Glyma.08G010500…
GO:0042594	response to starvation	biological_process	63/4959	273/34701	1.61482619014379	6.49581668780153e-05	0.00212650687161417	63	Glyma.01G091800,Glyma.01G097400,Glyma.01G210200,Glyma.02G012700,Glyma.02G087000,Glyma.02G087900,Glyma.02G130200,Glyma.02G215800,Glyma.03G032400,Glyma.03G219300,Glyma.03G251400,Glyma.03G260200,Glyma.04G123700,Glyma.04G147600,Glyma.04G220200,Glyma.05G045700,Glyma.05G058300,Glyma.05G084100,Glyma.05G183100,Glyma.05G234600,Glyma.05G237500,Glyma.06G307700,Glyma.07G051000,Glyma.07G093700,Glyma.07G129000…	Glyma.01G091800,Glyma.01G097400,Glyma.01G210200,Glyma.02G012700,Glyma.02G087000,Glyma.02G087900,Glyma.02G130200,Glyma.02G215800,Glyma.03G032400,Glyma.03G219300,Glyma.03G251400,Glyma.03G260200,Glyma.04G123700,Glyma.04G147600,Glyma.04G220200,Glyma.05G045700,Glyma.05G058300,Glyma.05G084100,Glyma.05G183100,Glyma.05G234600,Glyma.05G237500,Glyma.06G307700,Glyma.07G051000,Glyma.07G093700,Glyma.07G129000…
GO:0032559	adenyl ribonucleotide binding	molecular_function	872/4959	5456/34701	1.11838157939089	6.59437687131614e-05	0.00214722784863337	872	Glyma.01G001800,Glyma.01G004800,Glyma.01G007300,Glyma.01G010200,Glyma.01G010500,Glyma.01G010700,Glyma.01G016500,Glyma.01G024800,Glyma.01G033200,Glyma.01G040900,Glyma.01G043100,Glyma.01G058500,Glyma.01G065800,Glyma.01G071700,Glyma.01G087900,Glyma.01G088501,Glyma.01G092900,Glyma.01G097400,Glyma.01G098400,Glyma.01G107850,Glyma.01G107901,Glyma.01G107951,Glyma.01G109200,Glyma.01G117900,Glyma.01G125800…	Glyma.01G001800,Glyma.01G004800,Glyma.01G007300,Glyma.01G010200,Glyma.01G010500,Glyma.01G010700,Glyma.01G016500,Glyma.01G024800,Glyma.01G033200,Glyma.01G040900,Glyma.01G043100,Glyma.01G058500,Glyma.01G065800,Glyma.01G071700,Glyma.01G087900,Glyma.01G088501,Glyma.01G092900,Glyma.01G097400,Glyma.01G098400,Glyma.01G107850,Glyma.01G107901,Glyma.01G107951,Glyma.01G109200,Glyma.01G117900,Glyma.01G125800…
GO:0015711	organic anion transport	biological_process	84/4959	391/34701	1.50331645322849	7.0938013877142e-05	0.00228918624570298	84	Glyma.01G019000,Glyma.01G161100,Glyma.01G218600,Glyma.02G106100,Glyma.02G211700,Glyma.03G063600,Glyma.03G172900,Glyma.04G052300,Glyma.04G092100,Glyma.04G246400,Glyma.04G250600,Glyma.04G250900,Glyma.04G251000,Glyma.05G030600,Glyma.05G194600,Glyma.05G215600,Glyma.05G233400,Glyma.06G052900,Glyma.06G088300,Glyma.06G110200,Glyma.06G111702,Glyma.06G112100,Glyma.06G112200,Glyma.06G112800,Glyma.06G116400…	Glyma.01G019000,Glyma.01G161100,Glyma.01G218600,Glyma.02G106100,Glyma.02G211700,Glyma.03G063600,Glyma.03G172900,Glyma.04G052300,Glyma.04G092100,Glyma.04G246400,Glyma.04G250600,Glyma.04G250900,Glyma.04G251000,Glyma.05G030600,Glyma.05G194600,Glyma.05G215600,Glyma.05G233400,Glyma.06G052900,Glyma.06G088300,Glyma.06G110200,Glyma.06G111702,Glyma.06G112100,Glyma.06G112200,Glyma.06G112800,Glyma.06G116400…
GO:0030554	adenyl nucleotide binding	molecular_function	872/4959	5459/34701	1.11776697145204	7.10553786233969e-05	0.00228918624570298	872	Glyma.01G001800,Glyma.01G004800,Glyma.01G007300,Glyma.01G010200,Glyma.01G010500,Glyma.01G010700,Glyma.01G016500,Glyma.01G024800,Glyma.01G033200,Glyma.01G040900,Glyma.01G043100,Glyma.01G058500,Glyma.01G065800,Glyma.01G071700,Glyma.01G087900,Glyma.01G088501,Glyma.01G092900,Glyma.01G097400,Glyma.01G098400,Glyma.01G107850,Glyma.01G107901,Glyma.01G107951,Glyma.01G109200,Glyma.01G117900,Glyma.01G125800…	Glyma.01G001800,Glyma.01G004800,Glyma.01G007300,Glyma.01G010200,Glyma.01G010500,Glyma.01G010700,Glyma.01G016500,Glyma.01G024800,Glyma.01G033200,Glyma.01G040900,Glyma.01G043100,Glyma.01G058500,Glyma.01G065800,Glyma.01G071700,Glyma.01G087900,Glyma.01G088501,Glyma.01G092900,Glyma.01G097400,Glyma.01G098400,Glyma.01G107850,Glyma.01G107901,Glyma.01G107951,Glyma.01G109200,Glyma.01G117900,Glyma.01G125800…
GO:0140115	export across plasma membrane	biological_process	13/4959	29/34701	3.13684627740576	7.2630465162149e-05	0.00232761527564382	13	Glyma.03G172900,Glyma.04G250600,Glyma.04G250900,Glyma.04G251000,Glyma.06G111702,Glyma.06G112100,Glyma.06G112200,Glyma.06G138300,Glyma.10G044800,Glyma.13G081000,Glyma.13G132500,Glyma.14G148300,Glyma.19G173800	Glyma.03G172900,Glyma.04G250600,Glyma.04G250900,Glyma.04G251000,Glyma.06G111702,Glyma.06G112100,Glyma.06G112200,Glyma.06G138300,Glyma.10G044800,Glyma.13G081000,Glyma.13G132500,Glyma.14G148300,Glyma.19G173800
GO:0006970	response to osmotic stress	biological_process	203/4959	1104/34701	1.2866927281973	7.65151390745844e-05	0.00243001730314962	203	Glyma.01G102600,Glyma.01G157100,Glyma.01G186900,Glyma.01G192500,Glyma.01G217600,Glyma.01G217700,Glyma.01G238800,Glyma.02G005600,Glyma.02G009800,Glyma.02G012700,Glyma.02G072200,Glyma.02G087000,Glyma.02G115200,Glyma.02G149600,Glyma.02G164116,Glyma.02G182900,Glyma.02G202900,Glyma.02G213400,Glyma.02G217400,Glyma.02G218400,Glyma.02G228300,Glyma.02G238700,Glyma.02G239100,Glyma.03G066800,Glyma.03G091200…	Glyma.01G102600,Glyma.01G157100,Glyma.01G186900,Glyma.01G192500,Glyma.01G217600,Glyma.01G217700,Glyma.01G238800,Glyma.02G005600,Glyma.02G009800,Glyma.02G012700,Glyma.02G072200,Glyma.02G087000,Glyma.02G115200,Glyma.02G149600,Glyma.02G164116,Glyma.02G182900,Glyma.02G202900,Glyma.02G213400,Glyma.02G217400,Glyma.02G218400,Glyma.02G228300,Glyma.02G238700,Glyma.02G239100,Glyma.03G066800,Glyma.03G091200…
GO:0015291	secondary active transmembrane transporter activity	molecular_function	139/4959	714/34701	1.36227400821188	7.66239648882783e-05	0.00243001730314962	139	Glyma.01G025200,Glyma.01G150200,Glyma.01G178500,Glyma.01G216600,Glyma.01G238800,Glyma.02G056200,Glyma.02G059200,Glyma.02G075300,Glyma.02G095500,Glyma.02G106100,Glyma.02G158350,Glyma.02G218400,Glyma.02G226500,Glyma.03G005600,Glyma.03G005800,Glyma.03G063600,Glyma.03G149200,Glyma.03G171500,Glyma.03G241000,Glyma.03G241500,Glyma.04G051800,Glyma.04G092100,Glyma.04G097900,Glyma.04G102700,Glyma.04G123700…	Glyma.01G025200,Glyma.01G150200,Glyma.01G178500,Glyma.01G216600,Glyma.01G238800,Glyma.02G056200,Glyma.02G059200,Glyma.02G075300,Glyma.02G095500,Glyma.02G106100,Glyma.02G158350,Glyma.02G218400,Glyma.02G226500,Glyma.03G005600,Glyma.03G005800,Glyma.03G063600,Glyma.03G149200,Glyma.03G171500,Glyma.03G241000,Glyma.03G241500,Glyma.04G051800,Glyma.04G092100,Glyma.04G097900,Glyma.04G102700,Glyma.04G123700…
GO:0007568	aging	biological_process	78/4959	358/34701	1.52461243650448	7.76164951690195e-05	0.00244874009888166	78	Glyma.01G025500,Glyma.01G051300,Glyma.01G056100,Glyma.01G196100,Glyma.01G222300,Glyma.02G077200,Glyma.02G109800,Glyma.02G206500,Glyma.02G268200,Glyma.02G268500,Glyma.03G165500,Glyma.03G201000,Glyma.03G201100,Glyma.03G201200,Glyma.03G201302,Glyma.03G201500,Glyma.03G201550,Glyma.04G110400,Glyma.04G170500,Glyma.04G209700,Glyma.04G220200,Glyma.05G137800,Glyma.05G183100,Glyma.05G195000,Glyma.05G211700…	Glyma.01G025500,Glyma.01G051300,Glyma.01G056100,Glyma.01G196100,Glyma.01G222300,Glyma.02G077200,Glyma.02G109800,Glyma.02G206500,Glyma.02G268200,Glyma.02G268500,Glyma.03G165500,Glyma.03G201000,Glyma.03G201100,Glyma.03G201200,Glyma.03G201302,Glyma.03G201500,Glyma.03G201550,Glyma.04G110400,Glyma.04G170500,Glyma.04G209700,Glyma.04G220200,Glyma.05G137800,Glyma.05G183100,Glyma.05G195000,Glyma.05G211700…
GO:0044283	small molecule biosynthetic process	biological_process	248/4959	1385/34701	1.25299630253275	7.96850836481955e-05	0.00250104368213331	248	Glyma.01G000248,Glyma.01G000322,Glyma.01G097400,Glyma.01G210800,Glyma.01G235600,Glyma.01G244200,Glyma.02G002000,Glyma.02G041900,Glyma.02G054800,Glyma.02G056400,Glyma.02G059300,Glyma.02G081100,Glyma.02G087900,Glyma.02G168000,Glyma.02G275000,Glyma.02G277900,Glyma.02G278600,Glyma.02G283400,Glyma.02G299100,Glyma.02G302900,Glyma.03G154400,Glyma.03G181600,Glyma.03G181700,Glyma.03G221600,Glyma.03G237300…	Glyma.01G000248,Glyma.01G000322,Glyma.01G097400,Glyma.01G210800,Glyma.01G235600,Glyma.01G244200,Glyma.02G002000,Glyma.02G041900,Glyma.02G054800,Glyma.02G056400,Glyma.02G059300,Glyma.02G081100,Glyma.02G087900,Glyma.02G168000,Glyma.02G275000,Glyma.02G277900,Glyma.02G278600,Glyma.02G283400,Glyma.02G299100,Glyma.02G302900,Glyma.03G154400,Glyma.03G181600,Glyma.03G181700,Glyma.03G221600,Glyma.03G237300…
GO:0010143	cutin biosynthetic process	biological_process	18/4959	49/34701	2.57053964961665	8.03819146766305e-05	0.00250997681264617	18	Glyma.01G113200,Glyma.02G010600,Glyma.02G013000,Glyma.02G249300,Glyma.03G078200,Glyma.03G078600,Glyma.03G219000,Glyma.03G221100,Glyma.07G146800,Glyma.07G161900,Glyma.10G010800,Glyma.10G011000,Glyma.10G013600,Glyma.14G067200,Glyma.18G197800,Glyma.19G215900,Glyma.19G218100,Glyma.20G188000	Glyma.01G113200,Glyma.02G010600,Glyma.02G013000,Glyma.02G249300,Glyma.03G078200,Glyma.03G078600,Glyma.03G219000,Glyma.03G221100,Glyma.07G146800,Glyma.07G161900,Glyma.10G010800,Glyma.10G011000,Glyma.10G013600,Glyma.14G067200,Glyma.18G197800,Glyma.19G215900,Glyma.19G218100,Glyma.20G188000
GO:0050662	coenzyme binding	molecular_function	174/4959	927/34701	1.31346164764662	8.20031764309226e-05	0.00254753745555045	174	Glyma.01G000248,Glyma.01G000322,Glyma.01G008500,Glyma.01G080700,Glyma.01G102600,Glyma.01G118000,Glyma.01G156700,Glyma.01G169800,Glyma.01G196100,Glyma.01G205700,Glyma.01G235600,Glyma.02G038100,Glyma.02G087900,Glyma.02G096800,Glyma.02G158700,Glyma.02G218300,Glyma.02G238800,Glyma.02G241400,Glyma.02G268200,Glyma.02G268400,Glyma.02G268500,Glyma.02G300500,Glyma.03G066800,Glyma.03G133800,Glyma.03G247000…	Glyma.01G000248,Glyma.01G000322,Glyma.01G008500,Glyma.01G080700,Glyma.01G102600,Glyma.01G118000,Glyma.01G156700,Glyma.01G169800,Glyma.01G196100,Glyma.01G205700,Glyma.01G235600,Glyma.02G038100,Glyma.02G087900,Glyma.02G096800,Glyma.02G158700,Glyma.02G218300,Glyma.02G238800,Glyma.02G241400,Glyma.02G268200,Glyma.02G268400,Glyma.02G268500,Glyma.02G300500,Glyma.03G066800,Glyma.03G133800,Glyma.03G247000…
GO:0009267	cellular response to starvation	biological_process	57/4959	243/34701	1.64140769121612	8.81076202431386e-05	0.00272328578507853	57	Glyma.01G091800,Glyma.01G097400,Glyma.01G210200,Glyma.02G012700,Glyma.02G087000,Glyma.02G087900,Glyma.02G130200,Glyma.02G215800,Glyma.03G032400,Glyma.03G219300,Glyma.03G251400,Glyma.03G260200,Glyma.04G123700,Glyma.04G147600,Glyma.05G045700,Glyma.05G058300,Glyma.05G084100,Glyma.05G234600,Glyma.05G237500,Glyma.06G307700,Glyma.07G051000,Glyma.07G093700,Glyma.07G129000,Glyma.07G262700,Glyma.08G042100…	Glyma.01G091800,Glyma.01G097400,Glyma.01G210200,Glyma.02G012700,Glyma.02G087000,Glyma.02G087900,Glyma.02G130200,Glyma.02G215800,Glyma.03G032400,Glyma.03G219300,Glyma.03G251400,Glyma.03G260200,Glyma.04G123700,Glyma.04G147600,Glyma.05G045700,Glyma.05G058300,Glyma.05G084100,Glyma.05G234600,Glyma.05G237500,Glyma.06G307700,Glyma.07G051000,Glyma.07G093700,Glyma.07G129000,Glyma.07G262700,Glyma.08G042100…
GO:1901701	cellular response to oxygen-containing compound	biological_process	242/4959	1353/34701	1.25159970292988	0.000103886805838616	0.00319478161995623	242	Glyma.01G007300,Glyma.01G088501,Glyma.01G096600,Glyma.01G097000,Glyma.01G107901,Glyma.01G107951,Glyma.01G157900,Glyma.01G166100,Glyma.01G179000,Glyma.01G186900,Glyma.01G244200,Glyma.02G006200,Glyma.02G039300,Glyma.02G053600,Glyma.02G059300,Glyma.02G059700,Glyma.02G076100,Glyma.02G087000,Glyma.02G087900,Glyma.02G149600,Glyma.02G182900,Glyma.02G211400,Glyma.02G219400,Glyma.02G228200,Glyma.02G228300…	Glyma.01G007300,Glyma.01G088501,Glyma.01G096600,Glyma.01G097000,Glyma.01G107901,Glyma.01G107951,Glyma.01G157900,Glyma.01G166100,Glyma.01G179000,Glyma.01G186900,Glyma.01G244200,Glyma.02G006200,Glyma.02G039300,Glyma.02G053600,Glyma.02G059300,Glyma.02G059700,Glyma.02G076100,Glyma.02G087000,Glyma.02G087900,Glyma.02G149600,Glyma.02G182900,Glyma.02G211400,Glyma.02G219400,Glyma.02G228200,Glyma.02G228300…
GO:0042549	photosystem II stabilization	biological_process	8/4959	13/34701	4.30620317371678	0.000113366992393884	0.00346880209390131	8	Glyma.01G180800,Glyma.02G061100,Glyma.02G141700,Glyma.03G159100,Glyma.10G032200,Glyma.11G061300,Glyma.16G143600,Glyma.19G161400	Glyma.01G180800,Glyma.02G061100,Glyma.02G141700,Glyma.03G159100,Glyma.10G032200,Glyma.11G061300,Glyma.16G143600,Glyma.19G161400
GO:0009834	plant-type secondary cell wall biogenesis	biological_process	39/4959	150/34701	1.81937084089534	0.000114526862685427	0.00348677033445782	39	Glyma.03G189800,Glyma.04G142700,Glyma.04G160000,Glyma.05G096602,Glyma.05G161900,Glyma.05G162000,Glyma.06G205500,Glyma.08G117500,Glyma.08G119400,Glyma.08G119500,Glyma.08G119600,Glyma.10G065200,Glyma.10G245800,Glyma.11G147800,Glyma.11G148500,Glyma.11G148501,Glyma.11G148700,Glyma.11G156304,Glyma.11G156513,Glyma.11G233100,Glyma.12G057900,Glyma.12G068900,Glyma.12G069400,Glyma.12G069500,Glyma.12G069601…	Glyma.03G189800,Glyma.04G142700,Glyma.04G160000,Glyma.05G096602,Glyma.05G161900,Glyma.05G162000,Glyma.06G205500,Glyma.08G117500,Glyma.08G119400,Glyma.08G119500,Glyma.08G119600,Glyma.10G065200,Glyma.10G245800,Glyma.11G147800,Glyma.11G148500,Glyma.11G148501,Glyma.11G148700,Glyma.11G156304,Glyma.11G156513,Glyma.11G233100,Glyma.12G057900,Glyma.12G068900,Glyma.12G069400,Glyma.12G069500,Glyma.12G069601…
GO:0043090	amino acid import	biological_process	16/4959	42/34701	2.66574482182468	0.000120178684295258	0.00364063685907376	16	Glyma.03G172900,Glyma.04G250600,Glyma.04G250900,Glyma.04G251000,Glyma.06G088300,Glyma.06G111702,Glyma.06G112100,Glyma.06G112200,Glyma.06G138300,Glyma.10G044800,Glyma.13G081000,Glyma.13G132500,Glyma.14G148300,Glyma.19G076800,Glyma.19G083900,Glyma.19G173800	Glyma.03G172900,Glyma.04G250600,Glyma.04G250900,Glyma.04G251000,Glyma.06G088300,Glyma.06G111702,Glyma.06G112100,Glyma.06G112200,Glyma.06G138300,Glyma.10G044800,Glyma.13G081000,Glyma.13G132500,Glyma.14G148300,Glyma.19G076800,Glyma.19G083900,Glyma.19G173800
GO:0018298	protein-chromophore linkage	biological_process	28/4959	96/34701	2.04096087920952	0.000126700223646248	0.00381281640327891	28	Glyma.01G115900,Glyma.02G022400,Glyma.02G064700,Glyma.02G305400,Glyma.02G309500,Glyma.03G060300,Glyma.03G262300,Glyma.04G167900,Glyma.05G128000,Glyma.06G194900,Glyma.07G047600,Glyma.07G135300,Glyma.08G074000,Glyma.08G180000,Glyma.09G154700,Glyma.10G177200,Glyma.12G219300,Glyma.13G282000,Glyma.14G003400,Glyma.14G008000,Glyma.15G043600,Glyma.15G052400,Glyma.16G016100,Glyma.16G096600,Glyma.16G145800…	Glyma.01G115900,Glyma.02G022400,Glyma.02G064700,Glyma.02G305400,Glyma.02G309500,Glyma.03G060300,Glyma.03G262300,Glyma.04G167900,Glyma.05G128000,Glyma.06G194900,Glyma.07G047600,Glyma.07G135300,Glyma.08G074000,Glyma.08G180000,Glyma.09G154700,Glyma.10G177200,Glyma.12G219300,Glyma.13G282000,Glyma.14G003400,Glyma.14G008000,Glyma.15G043600,Glyma.15G052400,Glyma.16G016100,Glyma.16G096600,Glyma.16G145800…
GO:0009699	phenylpropanoid biosynthetic process	biological_process	49/4959	203/34701	1.68907107244926	0.000127114752810908	0.00381281640327891	49	Glyma.01G130500,Glyma.01G169200,Glyma.01G239600,Glyma.02G013000,Glyma.02G052700,Glyma.02G249300,Glyma.03G091200,Glyma.03G175300,Glyma.03G181600,Glyma.03G181700,Glyma.03G219000,Glyma.04G131100,Glyma.06G275900,Glyma.07G023700,Glyma.07G048800,Glyma.07G087500,Glyma.07G134100,Glyma.07G202300,Glyma.07G258700,Glyma.08G010500,Glyma.08G039300,Glyma.09G189300,Glyma.09G211600,Glyma.10G013600,Glyma.10G250200…	Glyma.01G130500,Glyma.01G169200,Glyma.01G239600,Glyma.02G013000,Glyma.02G052700,Glyma.02G249300,Glyma.03G091200,Glyma.03G175300,Glyma.03G181600,Glyma.03G181700,Glyma.03G219000,Glyma.04G131100,Glyma.06G275900,Glyma.07G023700,Glyma.07G048800,Glyma.07G087500,Glyma.07G134100,Glyma.07G202300,Glyma.07G258700,Glyma.08G010500,Glyma.08G039300,Glyma.09G189300,Glyma.09G211600,Glyma.10G013600,Glyma.10G250200…
GO:0009815	1-aminocyclopropane-1-carboxylate oxidase activity	molecular_function	11/4959	23/34701	3.34666877087772	0.00012791337566076	0.00381796345293317	11	Glyma.02G268200,Glyma.02G268400,Glyma.02G268500,Glyma.04G170500,Glyma.04G245900,Glyma.07G129000,Glyma.07G168500,Glyma.08G050400,Glyma.14G048900,Glyma.14G049500,Glyma.17G009800	Glyma.02G268200,Glyma.02G268400,Glyma.02G268500,Glyma.04G170500,Glyma.04G245900,Glyma.07G129000,Glyma.07G168500,Glyma.08G050400,Glyma.14G048900,Glyma.14G049500,Glyma.17G009800
GO:0008509	anion transmembrane transporter activity	molecular_function	127/4959	650/34701	1.36721950765508	0.000129759606620428	0.00384092420532442	127	Glyma.01G019000,Glyma.01G150200,Glyma.01G157100,Glyma.01G161100,Glyma.01G199400,Glyma.01G218600,Glyma.02G095500,Glyma.02G106100,Glyma.02G211700,Glyma.03G059200,Glyma.03G172900,Glyma.03G205700,Glyma.04G027300,Glyma.04G051800,Glyma.04G052300,Glyma.04G082700,Glyma.04G092100,Glyma.04G184000,Glyma.04G246400,Glyma.04G250600,Glyma.04G250900,Glyma.04G251000,Glyma.05G030600,Glyma.05G038300,Glyma.05G066600…	Glyma.01G019000,Glyma.01G150200,Glyma.01G157100,Glyma.01G161100,Glyma.01G199400,Glyma.01G218600,Glyma.02G095500,Glyma.02G106100,Glyma.02G211700,Glyma.03G059200,Glyma.03G172900,Glyma.03G205700,Glyma.04G027300,Glyma.04G051800,Glyma.04G052300,Glyma.04G082700,Glyma.04G092100,Glyma.04G184000,Glyma.04G246400,Glyma.04G250600,Glyma.04G250900,Glyma.04G251000,Glyma.05G030600,Glyma.05G038300,Glyma.05G066600…
GO:0044764	multi-organism cellular process	biological_process	91/4959	438/34701	1.45383514683418	0.000129944225044643	0.00384092420532442	91	Glyma.01G010500,Glyma.01G010700,Glyma.01G033200,Glyma.02G053600,Glyma.02G284200,Glyma.03G034800,Glyma.03G037000,Glyma.03G037100,Glyma.03G038800,Glyma.03G053500,Glyma.03G084000,Glyma.04G209700,Glyma.05G112200,Glyma.05G196800,Glyma.05G197000,Glyma.05G237200,Glyma.06G037900,Glyma.06G156300,Glyma.06G256000,Glyma.06G259150,Glyma.06G260100,Glyma.06G261400,Glyma.06G261500,Glyma.06G263500,Glyma.06G263900…	Glyma.01G010500,Glyma.01G010700,Glyma.01G033200,Glyma.02G053600,Glyma.02G284200,Glyma.03G034800,Glyma.03G037000,Glyma.03G037100,Glyma.03G038800,Glyma.03G053500,Glyma.03G084000,Glyma.04G209700,Glyma.05G112200,Glyma.05G196800,Glyma.05G197000,Glyma.05G237200,Glyma.06G037900,Glyma.06G156300,Glyma.06G256000,Glyma.06G259150,Glyma.06G260100,Glyma.06G261400,Glyma.06G261500,Glyma.06G263500,Glyma.06G263900…
GO:0009535	chloroplast thylakoid membrane	cellular_component	122/4959	621/34701	1.37472589241442	0.000137558822729478	0.00402690226730669	122	Glyma.01G087900,Glyma.01G115900,Glyma.01G148800,Glyma.01G180800,Glyma.02G047600,Glyma.02G061100,Glyma.02G064700,Glyma.02G141700,Glyma.02G168000,Glyma.02G256000,Glyma.02G282500,Glyma.02G305400,Glyma.02G309500,Glyma.03G060300,Glyma.03G114600,Glyma.03G159100,Glyma.03G212900,Glyma.03G262300,Glyma.04G035000,Glyma.04G035900,Glyma.04G036000,Glyma.04G167900,Glyma.04G215800,Glyma.04G249700,Glyma.05G022900…	Glyma.01G087900,Glyma.01G115900,Glyma.01G148800,Glyma.01G180800,Glyma.02G047600,Glyma.02G061100,Glyma.02G064700,Glyma.02G141700,Glyma.02G168000,Glyma.02G256000,Glyma.02G282500,Glyma.02G305400,Glyma.02G309500,Glyma.03G060300,Glyma.03G114600,Glyma.03G159100,Glyma.03G212900,Glyma.03G262300,Glyma.04G035000,Glyma.04G035900,Glyma.04G036000,Glyma.04G167900,Glyma.04G215800,Glyma.04G249700,Glyma.05G022900…
GO:0055035	plastid thylakoid membrane	cellular_component	122/4959	621/34701	1.37472589241442	0.000137558822729478	0.00402690226730669	122	Glyma.01G087900,Glyma.01G115900,Glyma.01G148800,Glyma.01G180800,Glyma.02G047600,Glyma.02G061100,Glyma.02G064700,Glyma.02G141700,Glyma.02G168000,Glyma.02G256000,Glyma.02G282500,Glyma.02G305400,Glyma.02G309500,Glyma.03G060300,Glyma.03G114600,Glyma.03G159100,Glyma.03G212900,Glyma.03G262300,Glyma.04G035000,Glyma.04G035900,Glyma.04G036000,Glyma.04G167900,Glyma.04G215800,Glyma.04G249700,Glyma.05G022900…	Glyma.01G087900,Glyma.01G115900,Glyma.01G148800,Glyma.01G180800,Glyma.02G047600,Glyma.02G061100,Glyma.02G064700,Glyma.02G141700,Glyma.02G168000,Glyma.02G256000,Glyma.02G282500,Glyma.02G305400,Glyma.02G309500,Glyma.03G060300,Glyma.03G114600,Glyma.03G159100,Glyma.03G212900,Glyma.03G262300,Glyma.04G035000,Glyma.04G035900,Glyma.04G036000,Glyma.04G167900,Glyma.04G215800,Glyma.04G249700,Glyma.05G022900…
GO:0005975	carbohydrate metabolic process	biological_process	360/4959	2111/34701	1.1933343707363	0.000140619242182893	0.00409679696484036	360	Glyma.01G007300,Glyma.01G010200,Glyma.01G013900,Glyma.01G024800,Glyma.01G031900,Glyma.01G034300,Glyma.01G034900,Glyma.01G037900,Glyma.01G048500,Glyma.01G081300,Glyma.01G087800,Glyma.01G097400,Glyma.01G109800,Glyma.01G125000,Glyma.01G137700,Glyma.01G138000,Glyma.01G138100,Glyma.01G171900,Glyma.01G203400,Glyma.01G210400,Glyma.01G225800,Glyma.02G015600,Glyma.02G016600,Glyma.02G026900,Glyma.02G031800…	Glyma.01G007300,Glyma.01G010200,Glyma.01G013900,Glyma.01G024800,Glyma.01G031900,Glyma.01G034300,Glyma.01G034900,Glyma.01G037900,Glyma.01G048500,Glyma.01G081300,Glyma.01G087800,Glyma.01G097400,Glyma.01G109800,Glyma.01G125000,Glyma.01G137700,Glyma.01G138000,Glyma.01G138100,Glyma.01G171900,Glyma.01G203400,Glyma.01G210400,Glyma.01G225800,Glyma.02G015600,Glyma.02G016600,Glyma.02G026900,Glyma.02G031800…
GO:0046658	anchored component of plasma membrane	cellular_component	68/4959	308/34701	1.54492029446657	0.000142662250870118	0.00413652593118166	68	Glyma.01G187200,Glyma.03G132700,Glyma.03G132900,Glyma.03G201000,Glyma.03G201100,Glyma.03G201200,Glyma.03G201302,Glyma.03G201500,Glyma.03G201550,Glyma.04G003200,Glyma.04G060600,Glyma.04G074000,Glyma.04G160100,Glyma.04G242300,Glyma.05G021500,Glyma.05G119100,Glyma.05G244200,Glyma.06G061200,Glyma.06G075100,Glyma.06G136700,Glyma.06G205400,Glyma.06G239900,Glyma.06G299400,Glyma.07G103700,Glyma.07G103800…	Glyma.01G187200,Glyma.03G132700,Glyma.03G132900,Glyma.03G201000,Glyma.03G201100,Glyma.03G201200,Glyma.03G201302,Glyma.03G201500,Glyma.03G201550,Glyma.04G003200,Glyma.04G060600,Glyma.04G074000,Glyma.04G160100,Glyma.04G242300,Glyma.05G021500,Glyma.05G119100,Glyma.05G244200,Glyma.06G061200,Glyma.06G075100,Glyma.06G136700,Glyma.06G205400,Glyma.06G239900,Glyma.06G299400,Glyma.07G103700,Glyma.07G103800…
GO:0006030	chitin metabolic process	biological_process	18/4959	51/34701	2.4697341731611	0.000145987504237222	0.00413676490448938	18	Glyma.02G042500,Glyma.09G126200,Glyma.10G227700,Glyma.11G124500,Glyma.12G049100,Glyma.12G156600,Glyma.13G155800,Glyma.13G330800,Glyma.13G330900,Glyma.13G346700,Glyma.15G206800,Glyma.16G026200,Glyma.16G173000,Glyma.17G076100,Glyma.17G103500,Glyma.17G217000,Glyma.19G221800,Glyma.20G164600	Glyma.02G042500,Glyma.09G126200,Glyma.10G227700,Glyma.11G124500,Glyma.12G049100,Glyma.12G156600,Glyma.13G155800,Glyma.13G330800,Glyma.13G330900,Glyma.13G346700,Glyma.15G206800,Glyma.16G026200,Glyma.16G173000,Glyma.17G076100,Glyma.17G103500,Glyma.17G217000,Glyma.19G221800,Glyma.20G164600
GO:0006032	chitin catabolic process	biological_process	18/4959	51/34701	2.4697341731611	0.000145987504237222	0.00413676490448938	18	Glyma.02G042500,Glyma.09G126200,Glyma.10G227700,Glyma.11G124500,Glyma.12G049100,Glyma.12G156600,Glyma.13G155800,Glyma.13G330800,Glyma.13G330900,Glyma.13G346700,Glyma.15G206800,Glyma.16G026200,Glyma.16G173000,Glyma.17G076100,Glyma.17G103500,Glyma.17G217000,Glyma.19G221800,Glyma.20G164600	Glyma.02G042500,Glyma.09G126200,Glyma.10G227700,Glyma.11G124500,Glyma.12G049100,Glyma.12G156600,Glyma.13G155800,Glyma.13G330800,Glyma.13G330900,Glyma.13G346700,Glyma.15G206800,Glyma.16G026200,Glyma.16G173000,Glyma.17G076100,Glyma.17G103500,Glyma.17G217000,Glyma.19G221800,Glyma.20G164600
GO:0046348	amino sugar catabolic process	biological_process	18/4959	51/34701	2.4697341731611	0.000145987504237222	0.00413676490448938	18	Glyma.02G042500,Glyma.09G126200,Glyma.10G227700,Glyma.11G124500,Glyma.12G049100,Glyma.12G156600,Glyma.13G155800,Glyma.13G330800,Glyma.13G330900,Glyma.13G346700,Glyma.15G206800,Glyma.16G026200,Glyma.16G173000,Glyma.17G076100,Glyma.17G103500,Glyma.17G217000,Glyma.19G221800,Glyma.20G164600	Glyma.02G042500,Glyma.09G126200,Glyma.10G227700,Glyma.11G124500,Glyma.12G049100,Glyma.12G156600,Glyma.13G155800,Glyma.13G330800,Glyma.13G330900,Glyma.13G346700,Glyma.15G206800,Glyma.16G026200,Glyma.16G173000,Glyma.17G076100,Glyma.17G103500,Glyma.17G217000,Glyma.19G221800,Glyma.20G164600
GO:1901072	glucosamine-containing compound catabolic process	biological_process	18/4959	51/34701	2.4697341731611	0.000145987504237222	0.00413676490448938	18	Glyma.02G042500,Glyma.09G126200,Glyma.10G227700,Glyma.11G124500,Glyma.12G049100,Glyma.12G156600,Glyma.13G155800,Glyma.13G330800,Glyma.13G330900,Glyma.13G346700,Glyma.15G206800,Glyma.16G026200,Glyma.16G173000,Glyma.17G076100,Glyma.17G103500,Glyma.17G217000,Glyma.19G221800,Glyma.20G164600	Glyma.02G042500,Glyma.09G126200,Glyma.10G227700,Glyma.11G124500,Glyma.12G049100,Glyma.12G156600,Glyma.13G155800,Glyma.13G330800,Glyma.13G330900,Glyma.13G346700,Glyma.15G206800,Glyma.16G026200,Glyma.16G173000,Glyma.17G076100,Glyma.17G103500,Glyma.17G217000,Glyma.19G221800,Glyma.20G164600
GO:0043168	anion binding	molecular_function	1096/4959	6997/34701	1.09609087500209	0.000146067409174777	0.00413676490448938	1096	Glyma.01G000248,Glyma.01G000322,Glyma.01G001800,Glyma.01G004800,Glyma.01G007300,Glyma.01G010200,Glyma.01G010500,Glyma.01G010700,Glyma.01G011200,Glyma.01G016500,Glyma.01G024800,Glyma.01G033200,Glyma.01G040900,Glyma.01G043100,Glyma.01G058500,Glyma.01G065800,Glyma.01G071700,Glyma.01G087900,Glyma.01G088501,Glyma.01G092900,Glyma.01G097000,Glyma.01G097400,Glyma.01G098400,Glyma.01G102600,Glyma.01G107850…	Glyma.01G000248,Glyma.01G000322,Glyma.01G001800,Glyma.01G004800,Glyma.01G007300,Glyma.01G010200,Glyma.01G010500,Glyma.01G010700,Glyma.01G011200,Glyma.01G016500,Glyma.01G024800,Glyma.01G033200,Glyma.01G040900,Glyma.01G043100,Glyma.01G058500,Glyma.01G065800,Glyma.01G071700,Glyma.01G087900,Glyma.01G088501,Glyma.01G092900,Glyma.01G097000,Glyma.01G097400,Glyma.01G098400,Glyma.01G102600,Glyma.01G107850…
GO:0015293	symporter activity	molecular_function	69/4959	314/34701	1.53768481163374	0.000148446851509831	0.00418468925390445	69	Glyma.01G150200,Glyma.01G238800,Glyma.02G056200,Glyma.02G095500,Glyma.03G063600,Glyma.03G149200,Glyma.03G241000,Glyma.03G241500,Glyma.04G102700,Glyma.04G123700,Glyma.04G246400,Glyma.05G030600,Glyma.05G142500,Glyma.05G194600,Glyma.06G015000,Glyma.06G088300,Glyma.06G106100,Glyma.06G110200,Glyma.06G116400,Glyma.06G317100,Glyma.07G006500,Glyma.07G147000,Glyma.07G218900,Glyma.07G222700,Glyma.08G120500…	Glyma.01G150200,Glyma.01G238800,Glyma.02G056200,Glyma.02G095500,Glyma.03G063600,Glyma.03G149200,Glyma.03G241000,Glyma.03G241500,Glyma.04G102700,Glyma.04G123700,Glyma.04G246400,Glyma.05G030600,Glyma.05G142500,Glyma.05G194600,Glyma.06G015000,Glyma.06G088300,Glyma.06G106100,Glyma.06G110200,Glyma.06G116400,Glyma.06G317100,Glyma.07G006500,Glyma.07G147000,Glyma.07G218900,Glyma.07G222700,Glyma.08G120500…
GO:0015740	C4-dicarboxylate transport	biological_process	12/4959	27/34701	3.11003562546212	0.000152367918882956	0.00427542976072958	12	Glyma.02G211700,Glyma.04G092100,Glyma.05G233400,Glyma.07G090300,Glyma.07G265900,Glyma.08G040700,Glyma.08G280300,Glyma.09G010700,Glyma.09G010800,Glyma.09G185600,Glyma.15G055600,Glyma.15G115200	Glyma.02G211700,Glyma.04G092100,Glyma.05G233400,Glyma.07G090300,Glyma.07G265900,Glyma.08G040700,Glyma.08G280300,Glyma.09G010700,Glyma.09G010800,Glyma.09G185600,Glyma.15G055600,Glyma.15G115200
GO:0009636	response to toxic substance	biological_process	74/4959	344/34701	1.50529340592861	0.000176270726592653	0.00492345162487461	74	Glyma.01G005200,Glyma.01G102600,Glyma.01G106000,Glyma.01G177900,Glyma.01G219001,Glyma.02G052300,Glyma.02G093200,Glyma.02G187200,Glyma.03G066800,Glyma.03G073702,Glyma.03G091200,Glyma.03G176300,Glyma.03G187200,Glyma.03G187700,Glyma.03G251400,Glyma.03G256200,Glyma.04G220200,Glyma.05G022200,Glyma.05G043900,Glyma.05G161300,Glyma.05G161600,Glyma.05G183100,Glyma.06G017900,Glyma.06G169700,Glyma.06G193500…	Glyma.01G005200,Glyma.01G102600,Glyma.01G106000,Glyma.01G177900,Glyma.01G219001,Glyma.02G052300,Glyma.02G093200,Glyma.02G187200,Glyma.03G066800,Glyma.03G073702,Glyma.03G091200,Glyma.03G176300,Glyma.03G187200,Glyma.03G187700,Glyma.03G251400,Glyma.03G256200,Glyma.04G220200,Glyma.05G022200,Glyma.05G043900,Glyma.05G161300,Glyma.05G161600,Glyma.05G183100,Glyma.06G017900,Glyma.06G169700,Glyma.06G193500…
GO:0016645	oxidoreductase activity, acting on the CH-NH group of donors	molecular_function	21/4959	65/34701	2.26075666620131	0.00018024910916159	0.00501158367892658	21	Glyma.04G055600,Glyma.04G140400,Glyma.08G303800,Glyma.09G063000,Glyma.09G225400,Glyma.10G090700,Glyma.11G149100,Glyma.11G152400,Glyma.11G209027,Glyma.13G049700,Glyma.13G104100,Glyma.13G104700,Glyma.15G170300,Glyma.17G054500,Glyma.17G055000,Glyma.17G225700,Glyma.18G045100,Glyma.18G116300,Glyma.18G278900,Glyma.19G042900,Glyma.19G043000	Glyma.04G055600,Glyma.04G140400,Glyma.08G303800,Glyma.09G063000,Glyma.09G225400,Glyma.10G090700,Glyma.11G149100,Glyma.11G152400,Glyma.11G209027,Glyma.13G049700,Glyma.13G104100,Glyma.13G104700,Glyma.15G170300,Glyma.17G054500,Glyma.17G055000,Glyma.17G225700,Glyma.18G045100,Glyma.18G116300,Glyma.18G278900,Glyma.19G042900,Glyma.19G043000
GO:0006026	aminoglycan catabolic process	biological_process	18/4959	52/34701	2.42223928521569	0.000193663719817661	0.00534957609375249	18	Glyma.02G042500,Glyma.09G126200,Glyma.10G227700,Glyma.11G124500,Glyma.12G049100,Glyma.12G156600,Glyma.13G155800,Glyma.13G330800,Glyma.13G330900,Glyma.13G346700,Glyma.15G206800,Glyma.16G026200,Glyma.16G173000,Glyma.17G076100,Glyma.17G103500,Glyma.17G217000,Glyma.19G221800,Glyma.20G164600	Glyma.02G042500,Glyma.09G126200,Glyma.10G227700,Glyma.11G124500,Glyma.12G049100,Glyma.12G156600,Glyma.13G155800,Glyma.13G330800,Glyma.13G330900,Glyma.13G346700,Glyma.15G206800,Glyma.16G026200,Glyma.16G173000,Glyma.17G076100,Glyma.17G103500,Glyma.17G217000,Glyma.19G221800,Glyma.20G164600
GO:0036094	small molecule binding	molecular_function	1102/4959	7051/34701	1.09365101876802	0.000194162640288931	0.00534957609375249	1102	Glyma.01G000248,Glyma.01G000322,Glyma.01G001800,Glyma.01G004800,Glyma.01G007300,Glyma.01G008500,Glyma.01G010200,Glyma.01G010500,Glyma.01G010700,Glyma.01G011200,Glyma.01G016500,Glyma.01G024800,Glyma.01G033200,Glyma.01G040900,Glyma.01G043100,Glyma.01G058500,Glyma.01G065800,Glyma.01G071700,Glyma.01G087900,Glyma.01G088501,Glyma.01G092900,Glyma.01G097000,Glyma.01G097400,Glyma.01G098400,Glyma.01G102600…	Glyma.01G000248,Glyma.01G000322,Glyma.01G001800,Glyma.01G004800,Glyma.01G007300,Glyma.01G008500,Glyma.01G010200,Glyma.01G010500,Glyma.01G010700,Glyma.01G011200,Glyma.01G016500,Glyma.01G024800,Glyma.01G033200,Glyma.01G040900,Glyma.01G043100,Glyma.01G058500,Glyma.01G065800,Glyma.01G071700,Glyma.01G087900,Glyma.01G088501,Glyma.01G092900,Glyma.01G097000,Glyma.01G097400,Glyma.01G098400,Glyma.01G102600…
GO:0050505	hydroquinone glucosyltransferase activity	molecular_function	11/4959	24/34701	3.20722423875781	0.000205696691911395	0.00564183404075894	11	Glyma.01G074600,Glyma.03G091200,Glyma.03G104700,Glyma.03G116200,Glyma.07G110300,Glyma.08G338100,Glyma.08G338200,Glyma.08G338600,Glyma.08G338700,Glyma.08G338800,Glyma.08G338900	Glyma.01G074600,Glyma.03G091200,Glyma.03G104700,Glyma.03G116200,Glyma.07G110300,Glyma.08G338100,Glyma.08G338200,Glyma.08G338600,Glyma.08G338700,Glyma.08G338800,Glyma.08G338900
GO:0006979	response to oxidative stress	biological_process	140/4959	737/34701	1.32925538944446	0.000226653792329778	0.0061887665537938	140	Glyma.01G012400,Glyma.01G041200,Glyma.01G070200,Glyma.01G096600,Glyma.01G130500,Glyma.01G130800,Glyma.01G192500,Glyma.01G200400,Glyma.01G206700,Glyma.01G215100,Glyma.01G219400,Glyma.01G244200,Glyma.02G008900,Glyma.02G052700,Glyma.02G093200,Glyma.02G127300,Glyma.02G234000,Glyma.02G234200,Glyma.02G255400,Glyma.03G038100,Glyma.03G038200,Glyma.03G038300,Glyma.03G038500,Glyma.03G038700,Glyma.03G088800…	Glyma.01G012400,Glyma.01G041200,Glyma.01G070200,Glyma.01G096600,Glyma.01G130500,Glyma.01G130800,Glyma.01G192500,Glyma.01G200400,Glyma.01G206700,Glyma.01G215100,Glyma.01G219400,Glyma.01G244200,Glyma.02G008900,Glyma.02G052700,Glyma.02G093200,Glyma.02G127300,Glyma.02G234000,Glyma.02G234200,Glyma.02G255400,Glyma.03G038100,Glyma.03G038200,Glyma.03G038300,Glyma.03G038500,Glyma.03G038700,Glyma.03G088800…
GO:0016702	oxidoreductase activity, acting on single donors with incorporation of molecular oxygen, incorporation of two atoms of oxygen	molecular_function	29/4959	104/34701	1.95124831309042	0.00022944726988483	0.00623707333182469	29	Glyma.02G284600,Glyma.03G237300,Glyma.04G105900,Glyma.05G140900,Glyma.07G007000,Glyma.07G034800,Glyma.07G039900,Glyma.08G096200,Glyma.08G176300,Glyma.08G189500,Glyma.08G189600,Glyma.12G054700,Glyma.13G030300,Glyma.13G070900,Glyma.13G202200,Glyma.13G347700,Glyma.13G347800,Glyma.14G030400,Glyma.15G026400,Glyma.15G026500,Glyma.15G250100,Glyma.16G096200,Glyma.16G207700,Glyma.19G011700,Glyma.19G263300…	Glyma.02G284600,Glyma.03G237300,Glyma.04G105900,Glyma.05G140900,Glyma.07G007000,Glyma.07G034800,Glyma.07G039900,Glyma.08G096200,Glyma.08G176300,Glyma.08G189500,Glyma.08G189600,Glyma.12G054700,Glyma.13G030300,Glyma.13G070900,Glyma.13G202200,Glyma.13G347700,Glyma.13G347800,Glyma.14G030400,Glyma.15G026400,Glyma.15G026500,Glyma.15G250100,Glyma.16G096200,Glyma.16G207700,Glyma.19G011700,Glyma.19G263300…
GO:0022804	active transmembrane transporter activity	molecular_function	206/4959	1146/34701	1.25785472286361	0.000250048861780372	0.00676687786391416	206	Glyma.01G016500,Glyma.01G025200,Glyma.01G150200,Glyma.01G154400,Glyma.01G178500,Glyma.01G193600,Glyma.01G216600,Glyma.01G219001,Glyma.01G238800,Glyma.02G008000,Glyma.02G056200,Glyma.02G059200,Glyma.02G075300,Glyma.02G094800,Glyma.02G095500,Glyma.02G106100,Glyma.02G158350,Glyma.02G218400,Glyma.02G226500,Glyma.02G298200,Glyma.02G298400,Glyma.02G298500,Glyma.03G005600,Glyma.03G005800,Glyma.03G063600…	Glyma.01G016500,Glyma.01G025200,Glyma.01G150200,Glyma.01G154400,Glyma.01G178500,Glyma.01G193600,Glyma.01G216600,Glyma.01G219001,Glyma.01G238800,Glyma.02G008000,Glyma.02G056200,Glyma.02G059200,Glyma.02G075300,Glyma.02G094800,Glyma.02G095500,Glyma.02G106100,Glyma.02G158350,Glyma.02G218400,Glyma.02G226500,Glyma.02G298200,Glyma.02G298400,Glyma.02G298500,Glyma.03G005600,Glyma.03G005800,Glyma.03G063600…
GO:1901071	glucosamine-containing compound metabolic process	biological_process	18/4959	53/34701	2.37653665719275	0.000254396027526527	0.00685405934340276	18	Glyma.02G042500,Glyma.09G126200,Glyma.10G227700,Glyma.11G124500,Glyma.12G049100,Glyma.12G156600,Glyma.13G155800,Glyma.13G330800,Glyma.13G330900,Glyma.13G346700,Glyma.15G206800,Glyma.16G026200,Glyma.16G173000,Glyma.17G076100,Glyma.17G103500,Glyma.17G217000,Glyma.19G221800,Glyma.20G164600	Glyma.02G042500,Glyma.09G126200,Glyma.10G227700,Glyma.11G124500,Glyma.12G049100,Glyma.12G156600,Glyma.13G155800,Glyma.13G330800,Glyma.13G330900,Glyma.13G346700,Glyma.15G206800,Glyma.16G026200,Glyma.16G173000,Glyma.17G076100,Glyma.17G103500,Glyma.17G217000,Glyma.19G221800,Glyma.20G164600
GO:0016053	organic acid biosynthetic process	biological_process	185/4959	1016/34701	1.27416567824666	0.000260864879488398	0.00696669408423182	185	Glyma.01G235600,Glyma.01G244200,Glyma.02G041900,Glyma.02G054800,Glyma.02G056400,Glyma.02G059300,Glyma.02G081100,Glyma.02G087900,Glyma.02G275000,Glyma.02G278600,Glyma.02G299100,Glyma.03G154400,Glyma.03G181600,Glyma.03G181700,Glyma.03G221600,Glyma.03G237300,Glyma.03G247000,Glyma.03G250800,Glyma.04G034400,Glyma.04G035000,Glyma.04G040300,Glyma.04G096000,Glyma.04G105900,Glyma.04G149300,Glyma.04G194200…	Glyma.01G235600,Glyma.01G244200,Glyma.02G041900,Glyma.02G054800,Glyma.02G056400,Glyma.02G059300,Glyma.02G081100,Glyma.02G087900,Glyma.02G275000,Glyma.02G278600,Glyma.02G299100,Glyma.03G154400,Glyma.03G181600,Glyma.03G181700,Glyma.03G221600,Glyma.03G237300,Glyma.03G247000,Glyma.03G250800,Glyma.04G034400,Glyma.04G035000,Glyma.04G040300,Glyma.04G096000,Glyma.04G105900,Glyma.04G149300,Glyma.04G194200…
GO:0046394	carboxylic acid biosynthetic process	biological_process	185/4959	1016/34701	1.27416567824666	0.000260864879488398	0.00696669408423182	185	Glyma.01G235600,Glyma.01G244200,Glyma.02G041900,Glyma.02G054800,Glyma.02G056400,Glyma.02G059300,Glyma.02G081100,Glyma.02G087900,Glyma.02G275000,Glyma.02G278600,Glyma.02G299100,Glyma.03G154400,Glyma.03G181600,Glyma.03G181700,Glyma.03G221600,Glyma.03G237300,Glyma.03G247000,Glyma.03G250800,Glyma.04G034400,Glyma.04G035000,Glyma.04G040300,Glyma.04G096000,Glyma.04G105900,Glyma.04G149300,Glyma.04G194200…	Glyma.01G235600,Glyma.01G244200,Glyma.02G041900,Glyma.02G054800,Glyma.02G056400,Glyma.02G059300,Glyma.02G081100,Glyma.02G087900,Glyma.02G275000,Glyma.02G278600,Glyma.02G299100,Glyma.03G154400,Glyma.03G181600,Glyma.03G181700,Glyma.03G221600,Glyma.03G237300,Glyma.03G247000,Glyma.03G250800,Glyma.04G034400,Glyma.04G035000,Glyma.04G040300,Glyma.04G096000,Glyma.04G105900,Glyma.04G149300,Glyma.04G194200…
GO:0016620	oxidoreductase activity, acting on the aldehyde or oxo group of donors, NAD or NADP as acceptor	molecular_function	34/4959	130/34701	1.83013634882963	0.000269086549519515	0.0071548820961761	34	Glyma.01G031500,Glyma.02G034000,Glyma.02G202500,Glyma.02G218300,Glyma.04G015900,Glyma.06G015900,Glyma.06G114300,Glyma.07G023700,Glyma.07G087500,Glyma.07G137300,Glyma.07G184700,Glyma.08G039300,Glyma.08G064700,Glyma.09G189300,Glyma.11G164700,Glyma.11G185300,Glyma.11G247600,Glyma.12G019800,Glyma.13G170600,Glyma.14G185700,Glyma.15G034400,Glyma.16G044900,Glyma.16G131700,Glyma.17G075300,Glyma.17G091000…	Glyma.01G031500,Glyma.02G034000,Glyma.02G202500,Glyma.02G218300,Glyma.04G015900,Glyma.06G015900,Glyma.06G114300,Glyma.07G023700,Glyma.07G087500,Glyma.07G137300,Glyma.07G184700,Glyma.08G039300,Glyma.08G064700,Glyma.09G189300,Glyma.11G164700,Glyma.11G185300,Glyma.11G247600,Glyma.12G019800,Glyma.13G170600,Glyma.14G185700,Glyma.15G034400,Glyma.16G044900,Glyma.16G131700,Glyma.17G075300,Glyma.17G091000…
GO:0071456	cellular response to hypoxia	biological_process	10/4959	21/34701	3.33218102728085	0.00027263756656648	0.00718653741481947	10	Glyma.06G037900,Glyma.09G094000,Glyma.14G026500,Glyma.14G081300,Glyma.15G200600,Glyma.16G089700,Glyma.16G089900,Glyma.17G243900,Glyma.17G244000,Glyma.17G244200	Glyma.06G037900,Glyma.09G094000,Glyma.14G026500,Glyma.14G081300,Glyma.15G200600,Glyma.16G089700,Glyma.16G089900,Glyma.17G243900,Glyma.17G244000,Glyma.17G244200
GO:0090447	glycerol-3-phosphate 2-O-acyltransferase activity	molecular_function	10/4959	21/34701	3.33218102728085	0.00027263756656648	0.00718653741481947	10	Glyma.01G113200,Glyma.02G010600,Glyma.02G249300,Glyma.03G078600,Glyma.03G221100,Glyma.07G146800,Glyma.10G011000,Glyma.14G067200,Glyma.18G197800,Glyma.19G218100	Glyma.01G113200,Glyma.02G010600,Glyma.02G249300,Glyma.03G078600,Glyma.03G221100,Glyma.07G146800,Glyma.10G011000,Glyma.14G067200,Glyma.18G197800,Glyma.19G218100
GO:0031667	response to nutrient levels	biological_process	74/4959	349/34701	1.48372759782075	0.000278603209134309	0.00731213336387417	74	Glyma.01G091800,Glyma.01G097400,Glyma.01G210200,Glyma.02G012700,Glyma.02G087000,Glyma.02G087900,Glyma.02G130200,Glyma.02G215800,Glyma.02G278600,Glyma.03G032400,Glyma.03G219300,Glyma.03G251400,Glyma.03G260200,Glyma.04G123700,Glyma.04G147600,Glyma.04G220200,Glyma.04G253500,Glyma.05G045700,Glyma.05G058300,Glyma.05G084100,Glyma.05G183100,Glyma.05G234600,Glyma.05G237500,Glyma.06G307700,Glyma.07G051000…	Glyma.01G091800,Glyma.01G097400,Glyma.01G210200,Glyma.02G012700,Glyma.02G087000,Glyma.02G087900,Glyma.02G130200,Glyma.02G215800,Glyma.02G278600,Glyma.03G032400,Glyma.03G219300,Glyma.03G251400,Glyma.03G260200,Glyma.04G123700,Glyma.04G147600,Glyma.04G220200,Glyma.04G253500,Glyma.05G045700,Glyma.05G058300,Glyma.05G084100,Glyma.05G183100,Glyma.05G234600,Glyma.05G237500,Glyma.06G307700,Glyma.07G051000…
GO:0008299	isoprenoid biosynthetic process	biological_process	69/4959	321/34701	1.50415274409033	0.000291627779427484	0.00762112252761352	69	Glyma.01G021700,Glyma.01G156700,Glyma.01G215500,Glyma.02G013000,Glyma.02G283400,Glyma.03G021200,Glyma.03G154400,Glyma.03G219000,Glyma.03G221600,Glyma.04G096000,Glyma.05G026200,Glyma.05G081600,Glyma.05G140900,Glyma.05G234600,Glyma.06G221900,Glyma.06G238500,Glyma.06G302200,Glyma.07G236100,Glyma.08G042100,Glyma.08G085400,Glyma.08G096200,Glyma.08G176300,Glyma.08G277000,Glyma.09G132200,Glyma.09G149200…	Glyma.01G021700,Glyma.01G156700,Glyma.01G215500,Glyma.02G013000,Glyma.02G283400,Glyma.03G021200,Glyma.03G154400,Glyma.03G219000,Glyma.03G221600,Glyma.04G096000,Glyma.05G026200,Glyma.05G081600,Glyma.05G140900,Glyma.05G234600,Glyma.06G221900,Glyma.06G238500,Glyma.06G302200,Glyma.07G236100,Glyma.08G042100,Glyma.08G085400,Glyma.08G096200,Glyma.08G176300,Glyma.08G277000,Glyma.09G132200,Glyma.09G149200…
GO:0016114	terpenoid biosynthetic process	biological_process	59/4959	265/34701	1.55795180860414	0.000299407365743742	0.00779098910262242	59	Glyma.01G021700,Glyma.02G283400,Glyma.03G021200,Glyma.03G154400,Glyma.03G221600,Glyma.04G096000,Glyma.05G026200,Glyma.05G081600,Glyma.05G140900,Glyma.05G234600,Glyma.06G221900,Glyma.06G238500,Glyma.06G302200,Glyma.07G236100,Glyma.08G042100,Glyma.08G085400,Glyma.08G096200,Glyma.08G176300,Glyma.08G277000,Glyma.09G132200,Glyma.09G149200,Glyma.09G183400,Glyma.09G187700,Glyma.09G200500,Glyma.10G200800…	Glyma.01G021700,Glyma.02G283400,Glyma.03G021200,Glyma.03G154400,Glyma.03G221600,Glyma.04G096000,Glyma.05G026200,Glyma.05G081600,Glyma.05G140900,Glyma.05G234600,Glyma.06G221900,Glyma.06G238500,Glyma.06G302200,Glyma.07G236100,Glyma.08G042100,Glyma.08G085400,Glyma.08G096200,Glyma.08G176300,Glyma.08G277000,Glyma.09G132200,Glyma.09G149200,Glyma.09G183400,Glyma.09G187700,Glyma.09G200500,Glyma.10G200800…
GO:0006633	fatty acid biosynthetic process	biological_process	74/4959	350/34701	1.4794883761127	0.000304621524788717	0.0078929381465468	74	Glyma.01G235600,Glyma.02G059300,Glyma.02G081100,Glyma.02G275000,Glyma.03G237300,Glyma.04G034400,Glyma.04G035000,Glyma.04G105900,Glyma.04G149300,Glyma.04G194200,Glyma.05G012300,Glyma.05G047700,Glyma.05G152500,Glyma.06G037900,Glyma.06G058500,Glyma.06G214800,Glyma.07G007000,Glyma.07G019100,Glyma.07G034800,Glyma.07G039900,Glyma.07G178600,Glyma.08G189500,Glyma.08G189600,Glyma.08G204300,Glyma.08G256600…	Glyma.01G235600,Glyma.02G059300,Glyma.02G081100,Glyma.02G275000,Glyma.03G237300,Glyma.04G034400,Glyma.04G035000,Glyma.04G105900,Glyma.04G149300,Glyma.04G194200,Glyma.05G012300,Glyma.05G047700,Glyma.05G152500,Glyma.06G037900,Glyma.06G058500,Glyma.06G214800,Glyma.07G007000,Glyma.07G019100,Glyma.07G034800,Glyma.07G039900,Glyma.07G178600,Glyma.08G189500,Glyma.08G189600,Glyma.08G204300,Glyma.08G256600…
GO:0009738	abscisic acid-activated signaling pathway	biological_process	110/4959	561/34701	1.37207454064505	0.000305958859529665	0.00789399786303445	110	Glyma.01G096600,Glyma.01G097000,Glyma.01G166100,Glyma.01G186900,Glyma.02G182900,Glyma.02G211400,Glyma.02G228200,Glyma.02G228300,Glyma.02G232600,Glyma.02G239100,Glyma.02G242400,Glyma.02G266300,Glyma.02G311800,Glyma.03G003400,Glyma.03G106000,Glyma.03G138000,Glyma.03G138100,Glyma.04G036700,Glyma.04G042300,Glyma.04G049300,Glyma.04G068000,Glyma.04G175300,Glyma.04G204400,Glyma.04G231000,Glyma.05G043900…	Glyma.01G096600,Glyma.01G097000,Glyma.01G166100,Glyma.01G186900,Glyma.02G182900,Glyma.02G211400,Glyma.02G228200,Glyma.02G228300,Glyma.02G232600,Glyma.02G239100,Glyma.02G242400,Glyma.02G266300,Glyma.02G311800,Glyma.03G003400,Glyma.03G106000,Glyma.03G138000,Glyma.03G138100,Glyma.04G036700,Glyma.04G042300,Glyma.04G049300,Glyma.04G068000,Glyma.04G175300,Glyma.04G204400,Glyma.04G231000,Glyma.05G043900…
GO:0000166	nucleotide binding	molecular_function	1038/4959	6641/34701	1.0937341068012	0.000313897706436861	0.00801294047472859	1038	Glyma.01G001800,Glyma.01G004800,Glyma.01G007300,Glyma.01G008500,Glyma.01G010200,Glyma.01G010500,Glyma.01G010700,Glyma.01G011200,Glyma.01G016500,Glyma.01G024800,Glyma.01G033200,Glyma.01G040900,Glyma.01G043100,Glyma.01G058500,Glyma.01G065800,Glyma.01G071700,Glyma.01G087900,Glyma.01G088501,Glyma.01G092900,Glyma.01G097400,Glyma.01G098400,Glyma.01G102600,Glyma.01G107850,Glyma.01G107901,Glyma.01G107951…	Glyma.01G001800,Glyma.01G004800,Glyma.01G007300,Glyma.01G008500,Glyma.01G010200,Glyma.01G010500,Glyma.01G010700,Glyma.01G011200,Glyma.01G016500,Glyma.01G024800,Glyma.01G033200,Glyma.01G040900,Glyma.01G043100,Glyma.01G058500,Glyma.01G065800,Glyma.01G071700,Glyma.01G087900,Glyma.01G088501,Glyma.01G092900,Glyma.01G097400,Glyma.01G098400,Glyma.01G102600,Glyma.01G107850,Glyma.01G107901,Glyma.01G107951…
GO:1901265	nucleoside phosphate binding	molecular_function	1038/4959	6641/34701	1.0937341068012	0.000313897706436861	0.00801294047472859	1038	Glyma.01G001800,Glyma.01G004800,Glyma.01G007300,Glyma.01G008500,Glyma.01G010200,Glyma.01G010500,Glyma.01G010700,Glyma.01G011200,Glyma.01G016500,Glyma.01G024800,Glyma.01G033200,Glyma.01G040900,Glyma.01G043100,Glyma.01G058500,Glyma.01G065800,Glyma.01G071700,Glyma.01G087900,Glyma.01G088501,Glyma.01G092900,Glyma.01G097400,Glyma.01G098400,Glyma.01G102600,Glyma.01G107850,Glyma.01G107901,Glyma.01G107951…	Glyma.01G001800,Glyma.01G004800,Glyma.01G007300,Glyma.01G008500,Glyma.01G010200,Glyma.01G010500,Glyma.01G010700,Glyma.01G011200,Glyma.01G016500,Glyma.01G024800,Glyma.01G033200,Glyma.01G040900,Glyma.01G043100,Glyma.01G058500,Glyma.01G065800,Glyma.01G071700,Glyma.01G087900,Glyma.01G088501,Glyma.01G092900,Glyma.01G097400,Glyma.01G098400,Glyma.01G102600,Glyma.01G107850,Glyma.01G107901,Glyma.01G107951…
GO:0080083	beta-gentiobiose beta-glucosidase activity	molecular_function	5/4959	6/34701	5.83131679774148	0.000314516796429649	0.00801294047472859	5	Glyma.07G100500,Glyma.09G178100,Glyma.11G129600,Glyma.12G054100,Glyma.12G130200	Glyma.07G100500,Glyma.09G178100,Glyma.11G129600,Glyma.12G054100,Glyma.12G130200
GO:0010119	regulation of stomatal movement	biological_process	48/4959	205/34701	1.63845779292639	0.000316180732305771	0.008021768662541	48	Glyma.01G186900,Glyma.02G006800,Glyma.02G195300,Glyma.02G195400,Glyma.02G277400,Glyma.02G311800,Glyma.03G106000,Glyma.03G227700,Glyma.03G256200,Glyma.05G047800,Glyma.05G054000,Glyma.05G132900,Glyma.06G183800,Glyma.06G200300,Glyma.06G201100,Glyma.06G221900,Glyma.06G307600,Glyma.06G313500,Glyma.06G313700,Glyma.07G178600,Glyma.07G251900,Glyma.08G019667,Glyma.08G087300,Glyma.08G120500,Glyma.08G296000…	Glyma.01G186900,Glyma.02G006800,Glyma.02G195300,Glyma.02G195400,Glyma.02G277400,Glyma.02G311800,Glyma.03G106000,Glyma.03G227700,Glyma.03G256200,Glyma.05G047800,Glyma.05G054000,Glyma.05G132900,Glyma.06G183800,Glyma.06G200300,Glyma.06G201100,Glyma.06G221900,Glyma.06G307600,Glyma.06G313500,Glyma.06G313700,Glyma.07G178600,Glyma.07G251900,Glyma.08G019667,Glyma.08G087300,Glyma.08G120500,Glyma.08G296000…
GO:0051607	defense response to virus	biological_process	27/4959	96/34701	1.96806941923775	0.000318778181503276	0.00805410932437115	27	Glyma.01G071700,Glyma.02G274900,Glyma.03G201000,Glyma.03G201100,Glyma.03G201200,Glyma.03G201302,Glyma.03G201500,Glyma.03G201550,Glyma.06G037900,Glyma.06G058000,Glyma.07G103700,Glyma.07G103800,Glyma.07G103900,Glyma.10G079700,Glyma.10G079900,Glyma.13G156500,Glyma.13G313700,Glyma.14G072200,Glyma.14G081300,Glyma.17G081700,Glyma.17G243900,Glyma.17G244000,Glyma.17G244200,Glyma.19G198600,Glyma.19G198700…	Glyma.01G071700,Glyma.02G274900,Glyma.03G201000,Glyma.03G201100,Glyma.03G201200,Glyma.03G201302,Glyma.03G201500,Glyma.03G201550,Glyma.06G037900,Glyma.06G058000,Glyma.07G103700,Glyma.07G103800,Glyma.07G103900,Glyma.10G079700,Glyma.10G079900,Glyma.13G156500,Glyma.13G313700,Glyma.14G072200,Glyma.14G081300,Glyma.17G081700,Glyma.17G243900,Glyma.17G244000,Glyma.17G244200,Glyma.19G198600,Glyma.19G198700…
GO:0046148	pigment biosynthetic process	biological_process	56/4959	249/34701	1.57375296710132	0.000321199402125272	0.00807353504198953	56	Glyma.01G210800,Glyma.01G226700,Glyma.02G218300,Glyma.02G283400,Glyma.03G119500,Glyma.03G137000,Glyma.03G187000,Glyma.04G007300,Glyma.04G045000,Glyma.04G050400,Glyma.04G121700,Glyma.05G026200,Glyma.05G056500,Glyma.05G200500,Glyma.06G221900,Glyma.06G239500,Glyma.07G184700,Glyma.08G005000,Glyma.08G064700,Glyma.08G150800,Glyma.08G307100,Glyma.09G132200,Glyma.10G097800,Glyma.11G021400,Glyma.11G027700…	Glyma.01G210800,Glyma.01G226700,Glyma.02G218300,Glyma.02G283400,Glyma.03G119500,Glyma.03G137000,Glyma.03G187000,Glyma.04G007300,Glyma.04G045000,Glyma.04G050400,Glyma.04G121700,Glyma.05G026200,Glyma.05G056500,Glyma.05G200500,Glyma.06G221900,Glyma.06G239500,Glyma.07G184700,Glyma.08G005000,Glyma.08G064700,Glyma.08G150800,Glyma.08G307100,Glyma.09G132200,Glyma.10G097800,Glyma.11G021400,Glyma.11G027700…
GO:0051716	cellular response to stimulus	biological_process	844/4959	5335/34701	1.10702111579242	0.00032219888572893	0.00807353504198953	844	Glyma.01G005200,Glyma.01G007300,Glyma.01G010500,Glyma.01G010700,Glyma.01G011200,Glyma.01G012100,Glyma.01G025400,Glyma.01G031900,Glyma.01G033200,Glyma.01G036000,Glyma.01G041200,Glyma.01G062400,Glyma.01G063800,Glyma.01G071700,Glyma.01G088501,Glyma.01G091800,Glyma.01G096600,Glyma.01G097000,Glyma.01G097400,Glyma.01G098400,Glyma.01G103500,Glyma.01G107901,Glyma.01G107951,Glyma.01G131500,Glyma.01G132000…	Glyma.01G005200,Glyma.01G007300,Glyma.01G010500,Glyma.01G010700,Glyma.01G011200,Glyma.01G012100,Glyma.01G025400,Glyma.01G031900,Glyma.01G033200,Glyma.01G036000,Glyma.01G041200,Glyma.01G062400,Glyma.01G063800,Glyma.01G071700,Glyma.01G088501,Glyma.01G091800,Glyma.01G096600,Glyma.01G097000,Glyma.01G097400,Glyma.01G098400,Glyma.01G103500,Glyma.01G107901,Glyma.01G107951,Glyma.01G131500,Glyma.01G132000…
GO:0102483	scopolin beta-glucosidase activity	molecular_function	20/4959	63/34701	2.22145401818723	0.000330931306598448	0.00825836363064734	20	Glyma.02G225000,Glyma.07G100500,Glyma.07G258700,Glyma.09G178100,Glyma.11G129300,Glyma.11G129600,Glyma.11G129700,Glyma.11G129800,Glyma.11G129900,Glyma.12G053900,Glyma.12G054000,Glyma.12G054100,Glyma.12G054200,Glyma.12G054300,Glyma.12G054500,Glyma.12G130200,Glyma.15G031400,Glyma.15G106000,Glyma.17G188200,Glyma.20G026300	Glyma.02G225000,Glyma.07G100500,Glyma.07G258700,Glyma.09G178100,Glyma.11G129300,Glyma.11G129600,Glyma.11G129700,Glyma.11G129800,Glyma.11G129900,Glyma.12G053900,Glyma.12G054000,Glyma.12G054100,Glyma.12G054200,Glyma.12G054300,Glyma.12G054500,Glyma.12G130200,Glyma.15G031400,Glyma.15G106000,Glyma.17G188200,Glyma.20G026300
GO:0006560	proline metabolic process	biological_process	13/4959	33/34701	2.75662248620506	0.000350858870536874	0.00868447017357328	13	Glyma.07G005300,Glyma.07G137300,Glyma.08G307100,Glyma.11G151700,Glyma.13G049700,Glyma.13G358800,Glyma.14G030700,Glyma.18G034300,Glyma.18G110700,Glyma.18G188000,Glyma.18G278900,Glyma.19G042900,Glyma.19G043000	Glyma.07G005300,Glyma.07G137300,Glyma.08G307100,Glyma.11G151700,Glyma.13G049700,Glyma.13G358800,Glyma.14G030700,Glyma.18G034300,Glyma.18G110700,Glyma.18G188000,Glyma.18G278900,Glyma.19G042900,Glyma.19G043000
GO:2000038	regulation of stomatal complex development	biological_process	13/4959	33/34701	2.75662248620506	0.000350858870536874	0.00868447017357328	13	Glyma.01G186900,Glyma.03G106000,Glyma.04G022300,Glyma.04G022500,Glyma.06G022500,Glyma.06G022600,Glyma.06G307600,Glyma.11G055100,Glyma.13G187000,Glyma.15G224500,Glyma.17G173000,Glyma.17G204900,Glyma.18G060900	Glyma.01G186900,Glyma.03G106000,Glyma.04G022300,Glyma.04G022500,Glyma.06G022500,Glyma.06G022600,Glyma.06G307600,Glyma.11G055100,Glyma.13G187000,Glyma.15G224500,Glyma.17G173000,Glyma.17G204900,Glyma.18G060900
GO:0016747	transferase activity, transferring acyl groups other than amino-acyl groups	molecular_function	127/4959	666/34701	1.33437339335706	0.000366911424031335	0.00904503506448097	127	Glyma.01G014200,Glyma.01G034300,Glyma.01G034900,Glyma.01G091400,Glyma.01G113200,Glyma.01G125000,Glyma.01G152000,Glyma.02G001100,Glyma.02G010600,Glyma.02G031800,Glyma.02G059300,Glyma.02G130400,Glyma.02G249300,Glyma.02G254600,Glyma.02G258000,Glyma.02G275000,Glyma.02G299100,Glyma.02G307300,Glyma.03G078200,Glyma.03G078600,Glyma.03G139700,Glyma.03G154800,Glyma.03G165500,Glyma.03G221100,Glyma.03G244400…	Glyma.01G014200,Glyma.01G034300,Glyma.01G034900,Glyma.01G091400,Glyma.01G113200,Glyma.01G125000,Glyma.01G152000,Glyma.02G001100,Glyma.02G010600,Glyma.02G031800,Glyma.02G059300,Glyma.02G130400,Glyma.02G249300,Glyma.02G254600,Glyma.02G258000,Glyma.02G275000,Glyma.02G299100,Glyma.02G307300,Glyma.03G078200,Glyma.03G078600,Glyma.03G139700,Glyma.03G154800,Glyma.03G165500,Glyma.03G221100,Glyma.03G244400…
GO:0006595	polyamine metabolic process	biological_process	17/4959	50/34701	2.37917725347852	0.000368836670413542	0.00905583260543571	17	Glyma.01G031700,Glyma.04G007700,Glyma.04G020200,Glyma.06G007500,Glyma.06G184100,Glyma.07G254000,Glyma.08G255800,Glyma.08G303800,Glyma.10G090700,Glyma.10G248800,Glyma.11G209027,Glyma.17G091100,Glyma.17G092400,Glyma.18G045100,Glyma.18G116300,Glyma.18G278800,Glyma.20G145000	Glyma.01G031700,Glyma.04G007700,Glyma.04G020200,Glyma.06G007500,Glyma.06G184100,Glyma.07G254000,Glyma.08G255800,Glyma.08G303800,Glyma.10G090700,Glyma.10G248800,Glyma.11G209027,Glyma.17G091100,Glyma.17G092400,Glyma.18G045100,Glyma.18G116300,Glyma.18G278800,Glyma.20G145000
GO:0000272	polysaccharide catabolic process	biological_process	77/4959	370/34701	1.45625316786841	0.000386274633806583	0.00941749946419817	77	Glyma.01G081300,Glyma.01G137700,Glyma.01G138000,Glyma.01G138100,Glyma.01G171900,Glyma.01G203400,Glyma.02G016600,Glyma.02G042500,Glyma.02G086850,Glyma.02G206500,Glyma.02G225000,Glyma.02G269400,Glyma.02G293900,Glyma.02G299200,Glyma.03G029000,Glyma.03G029100,Glyma.03G029200,Glyma.03G029400,Glyma.03G215800,Glyma.03G216000,Glyma.03G234100,Glyma.04G008400,Glyma.04G111300,Glyma.04G191100,Glyma.04G220900…	Glyma.01G081300,Glyma.01G137700,Glyma.01G138000,Glyma.01G138100,Glyma.01G171900,Glyma.01G203400,Glyma.02G016600,Glyma.02G042500,Glyma.02G086850,Glyma.02G206500,Glyma.02G225000,Glyma.02G269400,Glyma.02G293900,Glyma.02G299200,Glyma.03G029000,Glyma.03G029100,Glyma.03G029200,Glyma.03G029400,Glyma.03G215800,Glyma.03G216000,Glyma.03G234100,Glyma.04G008400,Glyma.04G111300,Glyma.04G191100,Glyma.04G220900…
GO:1901136	carbohydrate derivative catabolic process	biological_process	30/4959	112/34701	1.87435182784548	0.000386660349162349	0.00941749946419817	30	Glyma.02G042500,Glyma.03G133800,Glyma.03G193800,Glyma.05G023900,Glyma.07G129300,Glyma.08G029000,Glyma.09G126200,Glyma.10G192400,Glyma.10G227700,Glyma.11G124500,Glyma.12G049100,Glyma.12G156600,Glyma.13G155800,Glyma.13G206500,Glyma.13G330800,Glyma.13G330900,Glyma.13G346700,Glyma.15G019200,Glyma.15G106200,Glyma.15G206800,Glyma.16G026200,Glyma.16G173000,Glyma.17G076100,Glyma.17G103500,Glyma.17G217000…	Glyma.02G042500,Glyma.03G133800,Glyma.03G193800,Glyma.05G023900,Glyma.07G129300,Glyma.08G029000,Glyma.09G126200,Glyma.10G192400,Glyma.10G227700,Glyma.11G124500,Glyma.12G049100,Glyma.12G156600,Glyma.13G155800,Glyma.13G206500,Glyma.13G330800,Glyma.13G330900,Glyma.13G346700,Glyma.15G019200,Glyma.15G106200,Glyma.15G206800,Glyma.16G026200,Glyma.16G173000,Glyma.17G076100,Glyma.17G103500,Glyma.17G217000…
GO:0043436	oxoacid metabolic process	biological_process	339/4959	2005/34701	1.18313200664401	0.00040622294096182	0.00982738641948257	339	Glyma.01G000248,Glyma.01G000322,Glyma.01G007300,Glyma.01G008500,Glyma.01G011600,Glyma.01G012100,Glyma.01G024800,Glyma.01G025500,Glyma.01G036000,Glyma.01G081600,Glyma.01G153300,Glyma.01G169800,Glyma.01G210400,Glyma.01G235600,Glyma.01G244200,Glyma.02G029900,Glyma.02G038100,Glyma.02G041900,Glyma.02G054800,Glyma.02G056400,Glyma.02G059300,Glyma.02G062900,Glyma.02G072200,Glyma.02G081100,Glyma.02G087900…	Glyma.01G000248,Glyma.01G000322,Glyma.01G007300,Glyma.01G008500,Glyma.01G011600,Glyma.01G012100,Glyma.01G024800,Glyma.01G025500,Glyma.01G036000,Glyma.01G081600,Glyma.01G153300,Glyma.01G169800,Glyma.01G210400,Glyma.01G235600,Glyma.01G244200,Glyma.02G029900,Glyma.02G038100,Glyma.02G041900,Glyma.02G054800,Glyma.02G056400,Glyma.02G059300,Glyma.02G062900,Glyma.02G072200,Glyma.02G081100,Glyma.02G087900…
GO:0016765	transferase activity, transferring alkyl or aryl (other than methyl) groups	molecular_function	59/4959	268/34701	1.5405120495526	0.000406717256973166	0.00982738641948257	59	Glyma.01G031700,Glyma.01G106000,Glyma.01G134600,Glyma.02G087900,Glyma.02G168000,Glyma.02G187200,Glyma.02G283400,Glyma.03G073702,Glyma.03G151800,Glyma.03G176300,Glyma.05G042400,Glyma.05G153500,Glyma.05G161300,Glyma.05G161600,Glyma.06G101700,Glyma.06G184100,Glyma.06G193500,Glyma.07G139700,Glyma.07G139800,Glyma.07G139900,Glyma.07G140700,Glyma.08G070600,Glyma.08G174900,Glyma.08G175200,Glyma.08G274800…	Glyma.01G031700,Glyma.01G106000,Glyma.01G134600,Glyma.02G087900,Glyma.02G168000,Glyma.02G187200,Glyma.02G283400,Glyma.03G073702,Glyma.03G151800,Glyma.03G176300,Glyma.05G042400,Glyma.05G153500,Glyma.05G161300,Glyma.05G161600,Glyma.06G101700,Glyma.06G184100,Glyma.06G193500,Glyma.07G139700,Glyma.07G139800,Glyma.07G139900,Glyma.07G140700,Glyma.08G070600,Glyma.08G174900,Glyma.08G175200,Glyma.08G274800…
GO:0000024	maltose biosynthetic process	biological_process	4/4959	4/34701	6.99758015728978	0.000416637139308489	0.00990977945800543	4	Glyma.01G203400,Glyma.05G068000,Glyma.11G039400,Glyma.17G150100	Glyma.01G203400,Glyma.05G068000,Glyma.11G039400,Glyma.17G150100
GO:0010436	carotenoid dioxygenase activity	molecular_function	4/4959	4/34701	6.99758015728978	0.000416637139308489	0.00990977945800543	4	Glyma.05G140900,Glyma.08G096200,Glyma.08G176300,Glyma.15G250100	Glyma.05G140900,Glyma.08G096200,Glyma.08G176300,Glyma.15G250100
GO:0045549	9-cis-epoxycarotenoid dioxygenase activity	molecular_function	4/4959	4/34701	6.99758015728978	0.000416637139308489	0.00990977945800543	4	Glyma.05G140900,Glyma.08G096200,Glyma.08G176300,Glyma.15G250100	Glyma.05G140900,Glyma.08G096200,Glyma.08G176300,Glyma.15G250100
GO:0050392	vicianin beta-glucosidase activity	molecular_function	4/4959	4/34701	6.99758015728978	0.000416637139308489	0.00990977945800543	4	Glyma.08G150400,Glyma.08G150500,Glyma.15G270900,Glyma.15G271000	Glyma.08G150400,Glyma.08G150500,Glyma.15G270900,Glyma.15G271000
GO:0019684	photosynthesis, light reaction	biological_process	42/4959	175/34701	1.67941923774955	0.000419949898258887	0.00994970790077184	42	Glyma.01G115900,Glyma.02G064700,Glyma.02G305400,Glyma.02G309500,Glyma.03G060300,Glyma.03G212900,Glyma.03G262300,Glyma.04G167900,Glyma.05G051300,Glyma.05G128000,Glyma.05G132000,Glyma.05G166800,Glyma.06G194900,Glyma.07G018200,Glyma.07G047600,Glyma.08G070600,Glyma.08G074000,Glyma.08G141300,Glyma.08G180000,Glyma.08G267700,Glyma.09G056800,Glyma.09G154700,Glyma.10G157100,Glyma.10G177200,Glyma.11G020001…	Glyma.01G115900,Glyma.02G064700,Glyma.02G305400,Glyma.02G309500,Glyma.03G060300,Glyma.03G212900,Glyma.03G262300,Glyma.04G167900,Glyma.05G051300,Glyma.05G128000,Glyma.05G132000,Glyma.05G166800,Glyma.06G194900,Glyma.07G018200,Glyma.07G047600,Glyma.08G070600,Glyma.08G074000,Glyma.08G141300,Glyma.08G180000,Glyma.08G267700,Glyma.09G056800,Glyma.09G154700,Glyma.10G157100,Glyma.10G177200,Glyma.11G020001…
GO:0045335	phagocytic vesicle	cellular_component	14/4959	38/34701	2.57805584742255	0.000473052492529491	0.0110644356847675	14	Glyma.03G129300,Glyma.03G174300,Glyma.05G047800,Glyma.06G200300,Glyma.06G201100,Glyma.10G046000,Glyma.11G144600,Glyma.12G075200,Glyma.13G134100,Glyma.13G331800,Glyma.15G042400,Glyma.16G052600,Glyma.19G096900,Glyma.19G175200	Glyma.03G129300,Glyma.03G174300,Glyma.05G047800,Glyma.06G200300,Glyma.06G201100,Glyma.10G046000,Glyma.11G144600,Glyma.12G075200,Glyma.13G134100,Glyma.13G331800,Glyma.15G042400,Glyma.16G052600,Glyma.19G096900,Glyma.19G175200
GO:0019752	carboxylic acid metabolic process	biological_process	316/4959	1861/34701	1.18819738296807	0.00047558077514176	0.0110644356847675	316	Glyma.01G000248,Glyma.01G000322,Glyma.01G007300,Glyma.01G008500,Glyma.01G011600,Glyma.01G012100,Glyma.01G024800,Glyma.01G025500,Glyma.01G153300,Glyma.01G169800,Glyma.01G210400,Glyma.01G235600,Glyma.01G244200,Glyma.02G038100,Glyma.02G041900,Glyma.02G054800,Glyma.02G056400,Glyma.02G059300,Glyma.02G062900,Glyma.02G072200,Glyma.02G081100,Glyma.02G087900,Glyma.02G106100,Glyma.02G132200,Glyma.02G219700…	Glyma.01G000248,Glyma.01G000322,Glyma.01G007300,Glyma.01G008500,Glyma.01G011600,Glyma.01G012100,Glyma.01G024800,Glyma.01G025500,Glyma.01G153300,Glyma.01G169800,Glyma.01G210400,Glyma.01G235600,Glyma.01G244200,Glyma.02G038100,Glyma.02G041900,Glyma.02G054800,Glyma.02G056400,Glyma.02G059300,Glyma.02G062900,Glyma.02G072200,Glyma.02G081100,Glyma.02G087900,Glyma.02G106100,Glyma.02G132200,Glyma.02G219700…
GO:0009991	response to extracellular stimulus	biological_process	86/4959	425/34701	1.4159809259457	0.000476088119460982	0.0110644356847675	86	Glyma.01G091800,Glyma.01G097400,Glyma.01G210200,Glyma.02G012700,Glyma.02G087000,Glyma.02G087900,Glyma.02G130200,Glyma.02G149600,Glyma.02G215800,Glyma.02G278600,Glyma.03G032400,Glyma.03G219300,Glyma.03G251400,Glyma.03G260200,Glyma.04G123700,Glyma.04G147600,Glyma.04G220200,Glyma.04G253500,Glyma.05G023900,Glyma.05G045700,Glyma.05G058300,Glyma.05G084100,Glyma.05G183100,Glyma.05G234600,Glyma.05G237500…	Glyma.01G091800,Glyma.01G097400,Glyma.01G210200,Glyma.02G012700,Glyma.02G087000,Glyma.02G087900,Glyma.02G130200,Glyma.02G149600,Glyma.02G215800,Glyma.02G278600,Glyma.03G032400,Glyma.03G219300,Glyma.03G251400,Glyma.03G260200,Glyma.04G123700,Glyma.04G147600,Glyma.04G220200,Glyma.04G253500,Glyma.05G023900,Glyma.05G045700,Glyma.05G058300,Glyma.05G084100,Glyma.05G183100,Glyma.05G234600,Glyma.05G237500…
GO:0016641	oxidoreductase activity, acting on the CH-NH2 group of donors, oxygen as acceptor	molecular_function	17/4959	51/34701	2.33252671909659	0.000480261253544945	0.0110644356847675	17	Glyma.01G062400,Glyma.02G268200,Glyma.02G268400,Glyma.02G268500,Glyma.04G170500,Glyma.04G245900,Glyma.07G129000,Glyma.07G168500,Glyma.08G050400,Glyma.13G104700,Glyma.14G048900,Glyma.14G049500,Glyma.15G170300,Glyma.15G276400,Glyma.17G009800,Glyma.17G054500,Glyma.20G145200	Glyma.01G062400,Glyma.02G268200,Glyma.02G268400,Glyma.02G268500,Glyma.04G170500,Glyma.04G245900,Glyma.07G129000,Glyma.07G168500,Glyma.08G050400,Glyma.13G104700,Glyma.14G048900,Glyma.14G049500,Glyma.15G170300,Glyma.15G276400,Glyma.17G009800,Glyma.17G054500,Glyma.20G145200
GO:0016851	magnesium chelatase activity	molecular_function	6/4959	9/34701	4.66505343819318	0.000482987496636686	0.0110644356847675	6	Glyma.01G226700,Glyma.03G137000,Glyma.10G097800,Glyma.13G232500,Glyma.15G080200,Glyma.19G139300	Glyma.01G226700,Glyma.03G137000,Glyma.10G097800,Glyma.13G232500,Glyma.15G080200,Glyma.19G139300
GO:0051002	ligase activity, forming nitrogen-metal bonds	molecular_function	6/4959	9/34701	4.66505343819318	0.000482987496636686	0.0110644356847675	6	Glyma.01G226700,Glyma.03G137000,Glyma.10G097800,Glyma.13G232500,Glyma.15G080200,Glyma.19G139300	Glyma.01G226700,Glyma.03G137000,Glyma.10G097800,Glyma.13G232500,Glyma.15G080200,Glyma.19G139300
GO:0051003	ligase activity, forming nitrogen-metal bonds, forming coordination complexes	molecular_function	6/4959	9/34701	4.66505343819318	0.000482987496636686	0.0110644356847675	6	Glyma.01G226700,Glyma.03G137000,Glyma.10G097800,Glyma.13G232500,Glyma.15G080200,Glyma.19G139300	Glyma.01G226700,Glyma.03G137000,Glyma.10G097800,Glyma.13G232500,Glyma.15G080200,Glyma.19G139300
GO:0080142	regulation of salicylic acid biosynthetic process	biological_process	6/4959	9/34701	4.66505343819318	0.000482987496636686	0.0110644356847675	6	Glyma.04G209700,Glyma.05G237200,Glyma.06G156300,Glyma.07G093900,Glyma.08G044400,Glyma.09G182400	Glyma.04G209700,Glyma.05G237200,Glyma.06G156300,Glyma.07G093900,Glyma.08G044400,Glyma.09G182400
GO:0080029	cellular response to boron-containing substance levels	biological_process	11/4959	26/34701	2.96051468193029	0.000483353570725598	0.0110644356847675	11	Glyma.06G307700,Glyma.07G262700,Glyma.08G320200,Glyma.09G005700,Glyma.12G097100,Glyma.13G310100,Glyma.15G003900,Glyma.15G011200,Glyma.15G110300,Glyma.17G011400,Glyma.18G092200	Glyma.06G307700,Glyma.07G262700,Glyma.08G320200,Glyma.09G005700,Glyma.12G097100,Glyma.13G310100,Glyma.15G003900,Glyma.15G011200,Glyma.15G110300,Glyma.17G011400,Glyma.18G092200
GO:0010359	regulation of anion channel activity	biological_process	12/4959	30/34701	2.79903206291591	0.000500072174280719	0.0114042676748888	12	Glyma.02G311800,Glyma.04G027300,Glyma.05G128200,Glyma.06G307500,Glyma.07G178600,Glyma.07G262500,Glyma.08G019667,Glyma.08G083300,Glyma.15G043600,Glyma.16G096600,Glyma.17G011600,Glyma.18G035000	Glyma.02G311800,Glyma.04G027300,Glyma.05G128200,Glyma.06G307500,Glyma.07G178600,Glyma.07G262500,Glyma.08G019667,Glyma.08G083300,Glyma.15G043600,Glyma.16G096600,Glyma.17G011600,Glyma.18G035000
GO:0009056	catabolic process	biological_process	537/4959	3308/34701	1.13594333266766	0.000513877935243823	0.0116753833869389	537	Glyma.01G000248,Glyma.01G000322,Glyma.01G005200,Glyma.01G007300,Glyma.01G011600,Glyma.01G012100,Glyma.01G024800,Glyma.01G025500,Glyma.01G070200,Glyma.01G081300,Glyma.01G106000,Glyma.01G108300,Glyma.01G130500,Glyma.01G130800,Glyma.01G137700,Glyma.01G138000,Glyma.01G138100,Glyma.01G146500,Glyma.01G153300,Glyma.01G157400,Glyma.01G163000,Glyma.01G171900,Glyma.01G181600,Glyma.01G186600,Glyma.01G192500…	Glyma.01G000248,Glyma.01G000322,Glyma.01G005200,Glyma.01G007300,Glyma.01G011600,Glyma.01G012100,Glyma.01G024800,Glyma.01G025500,Glyma.01G070200,Glyma.01G081300,Glyma.01G106000,Glyma.01G108300,Glyma.01G130500,Glyma.01G130800,Glyma.01G137700,Glyma.01G138000,Glyma.01G138100,Glyma.01G146500,Glyma.01G153300,Glyma.01G157400,Glyma.01G163000,Glyma.01G171900,Glyma.01G181600,Glyma.01G186600,Glyma.01G192500…
GO:0009404	toxin metabolic process	biological_process	24/4959	84/34701	1.99930861636851	0.000520175095709674	0.0117745210326253	24	Glyma.01G106000,Glyma.02G187200,Glyma.03G073702,Glyma.05G161300,Glyma.05G161600,Glyma.06G193500,Glyma.07G139700,Glyma.07G139800,Glyma.07G139900,Glyma.07G140700,Glyma.08G174900,Glyma.08G306800,Glyma.08G307100,Glyma.11G047900,Glyma.11G150452,Glyma.13G129100,Glyma.13G173300,Glyma.14G030700,Glyma.15G252200,Glyma.18G110700,Glyma.18G190200,Glyma.18G190300,Glyma.18G190500,Glyma.20G151500	Glyma.01G106000,Glyma.02G187200,Glyma.03G073702,Glyma.05G161300,Glyma.05G161600,Glyma.06G193500,Glyma.07G139700,Glyma.07G139800,Glyma.07G139900,Glyma.07G140700,Glyma.08G174900,Glyma.08G306800,Glyma.08G307100,Glyma.11G047900,Glyma.11G150452,Glyma.13G129100,Glyma.13G173300,Glyma.14G030700,Glyma.15G252200,Glyma.18G110700,Glyma.18G190200,Glyma.18G190300,Glyma.18G190500,Glyma.20G151500
GO:0005342	organic acid transmembrane transporter activity	molecular_function	72/4959	345/34701	1.46036455456482	0.000537167441036601	0.0120462170444804	72	Glyma.01G019000,Glyma.01G150200,Glyma.01G161100,Glyma.01G199400,Glyma.01G218600,Glyma.02G211700,Glyma.03G172900,Glyma.03G205700,Glyma.04G092100,Glyma.04G246400,Glyma.04G250600,Glyma.04G250900,Glyma.04G251000,Glyma.05G066600,Glyma.05G215600,Glyma.05G233400,Glyma.06G088300,Glyma.06G111702,Glyma.06G112100,Glyma.06G112200,Glyma.06G116400,Glyma.06G138300,Glyma.07G005300,Glyma.07G090300,Glyma.07G265900…	Glyma.01G019000,Glyma.01G150200,Glyma.01G161100,Glyma.01G199400,Glyma.01G218600,Glyma.02G211700,Glyma.03G172900,Glyma.03G205700,Glyma.04G092100,Glyma.04G246400,Glyma.04G250600,Glyma.04G250900,Glyma.04G251000,Glyma.05G066600,Glyma.05G215600,Glyma.05G233400,Glyma.06G088300,Glyma.06G111702,Glyma.06G112100,Glyma.06G112200,Glyma.06G116400,Glyma.06G138300,Glyma.07G005300,Glyma.07G090300,Glyma.07G265900…
GO:0046943	carboxylic acid transmembrane transporter activity	molecular_function	72/4959	345/34701	1.46036455456482	0.000537167441036601	0.0120462170444804	72	Glyma.01G019000,Glyma.01G150200,Glyma.01G161100,Glyma.01G199400,Glyma.01G218600,Glyma.02G211700,Glyma.03G172900,Glyma.03G205700,Glyma.04G092100,Glyma.04G246400,Glyma.04G250600,Glyma.04G250900,Glyma.04G251000,Glyma.05G066600,Glyma.05G215600,Glyma.05G233400,Glyma.06G088300,Glyma.06G111702,Glyma.06G112100,Glyma.06G112200,Glyma.06G116400,Glyma.06G138300,Glyma.07G005300,Glyma.07G090300,Glyma.07G265900…	Glyma.01G019000,Glyma.01G150200,Glyma.01G161100,Glyma.01G199400,Glyma.01G218600,Glyma.02G211700,Glyma.03G172900,Glyma.03G205700,Glyma.04G092100,Glyma.04G246400,Glyma.04G250600,Glyma.04G250900,Glyma.04G251000,Glyma.05G066600,Glyma.05G215600,Glyma.05G233400,Glyma.06G088300,Glyma.06G111702,Glyma.06G112100,Glyma.06G112200,Glyma.06G116400,Glyma.06G138300,Glyma.07G005300,Glyma.07G090300,Glyma.07G265900…
GO:0009692	ethylene metabolic process	biological_process	18/4959	56/34701	2.24922219341457	0.000546026589633208	0.0120462170444804	18	Glyma.01G196100,Glyma.02G268200,Glyma.02G268400,Glyma.02G268500,Glyma.04G170500,Glyma.04G245900,Glyma.05G211700,Glyma.07G065700,Glyma.07G129000,Glyma.08G018000,Glyma.08G050400,Glyma.09G255000,Glyma.14G048900,Glyma.14G049500,Glyma.16G032200,Glyma.17G009800,Glyma.17G158100,Glyma.18G238100	Glyma.01G196100,Glyma.02G268200,Glyma.02G268400,Glyma.02G268500,Glyma.04G170500,Glyma.04G245900,Glyma.05G211700,Glyma.07G065700,Glyma.07G129000,Glyma.08G018000,Glyma.08G050400,Glyma.09G255000,Glyma.14G048900,Glyma.14G049500,Glyma.16G032200,Glyma.17G009800,Glyma.17G158100,Glyma.18G238100
GO:0009693	ethylene biosynthetic process	biological_process	18/4959	56/34701	2.24922219341457	0.000546026589633208	0.0120462170444804	18	Glyma.01G196100,Glyma.02G268200,Glyma.02G268400,Glyma.02G268500,Glyma.04G170500,Glyma.04G245900,Glyma.05G211700,Glyma.07G065700,Glyma.07G129000,Glyma.08G018000,Glyma.08G050400,Glyma.09G255000,Glyma.14G048900,Glyma.14G049500,Glyma.16G032200,Glyma.17G009800,Glyma.17G158100,Glyma.18G238100	Glyma.01G196100,Glyma.02G268200,Glyma.02G268400,Glyma.02G268500,Glyma.04G170500,Glyma.04G245900,Glyma.05G211700,Glyma.07G065700,Glyma.07G129000,Glyma.08G018000,Glyma.08G050400,Glyma.09G255000,Glyma.14G048900,Glyma.14G049500,Glyma.16G032200,Glyma.17G009800,Glyma.17G158100,Glyma.18G238100
GO:0043449	cellular alkene metabolic process	biological_process	18/4959	56/34701	2.24922219341457	0.000546026589633208	0.0120462170444804	18	Glyma.01G196100,Glyma.02G268200,Glyma.02G268400,Glyma.02G268500,Glyma.04G170500,Glyma.04G245900,Glyma.05G211700,Glyma.07G065700,Glyma.07G129000,Glyma.08G018000,Glyma.08G050400,Glyma.09G255000,Glyma.14G048900,Glyma.14G049500,Glyma.16G032200,Glyma.17G009800,Glyma.17G158100,Glyma.18G238100	Glyma.01G196100,Glyma.02G268200,Glyma.02G268400,Glyma.02G268500,Glyma.04G170500,Glyma.04G245900,Glyma.05G211700,Glyma.07G065700,Glyma.07G129000,Glyma.08G018000,Glyma.08G050400,Glyma.09G255000,Glyma.14G048900,Glyma.14G049500,Glyma.16G032200,Glyma.17G009800,Glyma.17G158100,Glyma.18G238100
GO:0043450	alkene biosynthetic process	biological_process	18/4959	56/34701	2.24922219341457	0.000546026589633208	0.0120462170444804	18	Glyma.01G196100,Glyma.02G268200,Glyma.02G268400,Glyma.02G268500,Glyma.04G170500,Glyma.04G245900,Glyma.05G211700,Glyma.07G065700,Glyma.07G129000,Glyma.08G018000,Glyma.08G050400,Glyma.09G255000,Glyma.14G048900,Glyma.14G049500,Glyma.16G032200,Glyma.17G009800,Glyma.17G158100,Glyma.18G238100	Glyma.01G196100,Glyma.02G268200,Glyma.02G268400,Glyma.02G268500,Glyma.04G170500,Glyma.04G245900,Glyma.05G211700,Glyma.07G065700,Glyma.07G129000,Glyma.08G018000,Glyma.08G050400,Glyma.09G255000,Glyma.14G048900,Glyma.14G049500,Glyma.16G032200,Glyma.17G009800,Glyma.17G158100,Glyma.18G238100
GO:1900674	olefin biosynthetic process	biological_process	18/4959	56/34701	2.24922219341457	0.000546026589633208	0.0120462170444804	18	Glyma.01G196100,Glyma.02G268200,Glyma.02G268400,Glyma.02G268500,Glyma.04G170500,Glyma.04G245900,Glyma.05G211700,Glyma.07G065700,Glyma.07G129000,Glyma.08G018000,Glyma.08G050400,Glyma.09G255000,Glyma.14G048900,Glyma.14G049500,Glyma.16G032200,Glyma.17G009800,Glyma.17G158100,Glyma.18G238100	Glyma.01G196100,Glyma.02G268200,Glyma.02G268400,Glyma.02G268500,Glyma.04G170500,Glyma.04G245900,Glyma.05G211700,Glyma.07G065700,Glyma.07G129000,Glyma.08G018000,Glyma.08G050400,Glyma.09G255000,Glyma.14G048900,Glyma.14G049500,Glyma.16G032200,Glyma.17G009800,Glyma.17G158100,Glyma.18G238100
GO:0006082	organic acid metabolic process	biological_process	339/4959	2014/34701	1.17784492220518	0.000555192831516171	0.012204220762101	339	Glyma.01G000248,Glyma.01G000322,Glyma.01G007300,Glyma.01G008500,Glyma.01G011600,Glyma.01G012100,Glyma.01G024800,Glyma.01G025500,Glyma.01G036000,Glyma.01G081600,Glyma.01G153300,Glyma.01G169800,Glyma.01G210400,Glyma.01G235600,Glyma.01G244200,Glyma.02G029900,Glyma.02G038100,Glyma.02G041900,Glyma.02G054800,Glyma.02G056400,Glyma.02G059300,Glyma.02G062900,Glyma.02G072200,Glyma.02G081100,Glyma.02G087900…	Glyma.01G000248,Glyma.01G000322,Glyma.01G007300,Glyma.01G008500,Glyma.01G011600,Glyma.01G012100,Glyma.01G024800,Glyma.01G025500,Glyma.01G036000,Glyma.01G081600,Glyma.01G153300,Glyma.01G169800,Glyma.01G210400,Glyma.01G235600,Glyma.01G244200,Glyma.02G029900,Glyma.02G038100,Glyma.02G041900,Glyma.02G054800,Glyma.02G056400,Glyma.02G059300,Glyma.02G062900,Glyma.02G072200,Glyma.02G081100,Glyma.02G087900…
GO:0005911	cell-cell junction	cellular_component	252/4959	1455/34701	1.21195202724194	0.000561987402827202	0.0123091413518519	252	Glyma.01G037600,Glyma.01G076900,Glyma.01G081300,Glyma.01G107951,Glyma.01G112500,Glyma.01G125800,Glyma.01G186800,Glyma.01G215400,Glyma.01G215500,Glyma.01G238800,Glyma.02G008000,Glyma.02G015900,Glyma.02G021400,Glyma.02G069700,Glyma.02G073600,Glyma.02G073700,Glyma.02G182900,Glyma.02G195300,Glyma.02G195400,Glyma.02G206500,Glyma.02G298200,Glyma.02G298400,Glyma.02G298500,Glyma.03G101000,Glyma.03G102800…	Glyma.01G037600,Glyma.01G076900,Glyma.01G081300,Glyma.01G107951,Glyma.01G112500,Glyma.01G125800,Glyma.01G186800,Glyma.01G215400,Glyma.01G215500,Glyma.01G238800,Glyma.02G008000,Glyma.02G015900,Glyma.02G021400,Glyma.02G069700,Glyma.02G073600,Glyma.02G073700,Glyma.02G182900,Glyma.02G195300,Glyma.02G195400,Glyma.02G206500,Glyma.02G298200,Glyma.02G298400,Glyma.02G298500,Glyma.03G101000,Glyma.03G102800…
GO:0034357	photosynthetic membrane	cellular_component	123/4959	649/34701	1.32619778019513	0.000573492787957597	0.0124354496895803	123	Glyma.01G087900,Glyma.01G115900,Glyma.01G148800,Glyma.01G180800,Glyma.02G047600,Glyma.02G061100,Glyma.02G064700,Glyma.02G141700,Glyma.02G168000,Glyma.02G256000,Glyma.02G282500,Glyma.02G305400,Glyma.02G309500,Glyma.03G059200,Glyma.03G060300,Glyma.03G114600,Glyma.03G159100,Glyma.03G212900,Glyma.03G262300,Glyma.04G035000,Glyma.04G035900,Glyma.04G036000,Glyma.04G167900,Glyma.04G215800,Glyma.04G249700…	Glyma.01G087900,Glyma.01G115900,Glyma.01G148800,Glyma.01G180800,Glyma.02G047600,Glyma.02G061100,Glyma.02G064700,Glyma.02G141700,Glyma.02G168000,Glyma.02G256000,Glyma.02G282500,Glyma.02G305400,Glyma.02G309500,Glyma.03G059200,Glyma.03G060300,Glyma.03G114600,Glyma.03G159100,Glyma.03G212900,Glyma.03G262300,Glyma.04G035000,Glyma.04G035900,Glyma.04G036000,Glyma.04G167900,Glyma.04G215800,Glyma.04G249700…
GO:0042651	thylakoid membrane	cellular_component	123/4959	649/34701	1.32619778019513	0.000573492787957597	0.0124354496895803	123	Glyma.01G087900,Glyma.01G115900,Glyma.01G148800,Glyma.01G180800,Glyma.02G047600,Glyma.02G061100,Glyma.02G064700,Glyma.02G141700,Glyma.02G168000,Glyma.02G256000,Glyma.02G282500,Glyma.02G305400,Glyma.02G309500,Glyma.03G059200,Glyma.03G060300,Glyma.03G114600,Glyma.03G159100,Glyma.03G212900,Glyma.03G262300,Glyma.04G035000,Glyma.04G035900,Glyma.04G036000,Glyma.04G167900,Glyma.04G215800,Glyma.04G249700…	Glyma.01G087900,Glyma.01G115900,Glyma.01G148800,Glyma.01G180800,Glyma.02G047600,Glyma.02G061100,Glyma.02G064700,Glyma.02G141700,Glyma.02G168000,Glyma.02G256000,Glyma.02G282500,Glyma.02G305400,Glyma.02G309500,Glyma.03G059200,Glyma.03G060300,Glyma.03G114600,Glyma.03G159100,Glyma.03G212900,Glyma.03G262300,Glyma.04G035000,Glyma.04G035900,Glyma.04G036000,Glyma.04G167900,Glyma.04G215800,Glyma.04G249700…
GO:0015926	glucosidase activity	molecular_function	55/4959	249/34701	1.54565023554593	0.00057388099240796	0.0124354496895803	55	Glyma.02G225000,Glyma.03G132700,Glyma.03G132900,Glyma.04G074000,Glyma.06G075100,Glyma.07G100500,Glyma.07G220000,Glyma.07G236000,Glyma.07G258700,Glyma.07G269400,Glyma.08G150400,Glyma.08G150500,Glyma.09G028000,Glyma.09G037100,Glyma.09G178100,Glyma.09G231500,Glyma.10G172300,Glyma.10G192400,Glyma.10G214700,Glyma.11G095000,Glyma.11G129300,Glyma.11G129600,Glyma.11G129700,Glyma.11G129800,Glyma.11G129900…	Glyma.02G225000,Glyma.03G132700,Glyma.03G132900,Glyma.04G074000,Glyma.06G075100,Glyma.07G100500,Glyma.07G220000,Glyma.07G236000,Glyma.07G258700,Glyma.07G269400,Glyma.08G150400,Glyma.08G150500,Glyma.09G028000,Glyma.09G037100,Glyma.09G178100,Glyma.09G231500,Glyma.10G172300,Glyma.10G192400,Glyma.10G214700,Glyma.11G095000,Glyma.11G129300,Glyma.11G129600,Glyma.11G129700,Glyma.11G129800,Glyma.11G129900…
GO:0016161	beta-amylase activity	molecular_function	9/4959	19/34701	3.31464323240042	0.000583299814236327	0.012594725421578	9	Glyma.01G203400,Glyma.05G068000,Glyma.09G168300,Glyma.11G039400,Glyma.13G215000,Glyma.15G098100,Glyma.16G217900,Glyma.17G150100,Glyma.18G232400	Glyma.01G203400,Glyma.05G068000,Glyma.09G168300,Glyma.11G039400,Glyma.13G215000,Glyma.15G098100,Glyma.16G217900,Glyma.17G150100,Glyma.18G232400
GO:0043565	sequence-specific DNA binding	molecular_function	305/4959	1796/34701	1.188341841856	0.000588155738154073	0.0126010451502614	305	Glyma.01G016600,Glyma.01G021100,Glyma.01G041700,Glyma.01G044600,Glyma.01G053800,Glyma.01G096600,Glyma.01G103500,Glyma.01G121000,Glyma.01G143500,Glyma.01G147600,Glyma.01G177500,Glyma.01G185800,Glyma.01G217400,Glyma.01G222300,Glyma.01G224900,Glyma.01G236300,Glyma.02G005600,Glyma.02G006800,Glyma.02G009800,Glyma.02G012700,Glyma.02G016100,Glyma.02G019100,Glyma.02G019300,Glyma.02G020300,Glyma.02G022300…	Glyma.01G016600,Glyma.01G021100,Glyma.01G041700,Glyma.01G044600,Glyma.01G053800,Glyma.01G096600,Glyma.01G103500,Glyma.01G121000,Glyma.01G143500,Glyma.01G147600,Glyma.01G177500,Glyma.01G185800,Glyma.01G217400,Glyma.01G222300,Glyma.01G224900,Glyma.01G236300,Glyma.02G005600,Glyma.02G006800,Glyma.02G009800,Glyma.02G012700,Glyma.02G016100,Glyma.02G019100,Glyma.02G019300,Glyma.02G020300,Glyma.02G022300…
GO:0004683	calmodulin-dependent protein kinase activity	molecular_function	22/4959	75/34701	2.052623512805	0.000588982310193553	0.0126010451502614	22	Glyma.01G166100,Glyma.02G182900,Glyma.02G211400,Glyma.02G311800,Glyma.03G138000,Glyma.03G251400,Glyma.04G175300,Glyma.04G204400,Glyma.04G231000,Glyma.06G134200,Glyma.06G189600,Glyma.07G232400,Glyma.08G005600,Glyma.08G019667,Glyma.10G084000,Glyma.10G087100,Glyma.11G077300,Glyma.11G178300,Glyma.14G179000,Glyma.17G096000,Glyma.18G064100,Glyma.20G222600	Glyma.01G166100,Glyma.02G182900,Glyma.02G211400,Glyma.02G311800,Glyma.03G138000,Glyma.03G251400,Glyma.04G175300,Glyma.04G204400,Glyma.04G231000,Glyma.06G134200,Glyma.06G189600,Glyma.07G232400,Glyma.08G005600,Glyma.08G019667,Glyma.10G084000,Glyma.10G087100,Glyma.11G077300,Glyma.11G178300,Glyma.14G179000,Glyma.17G096000,Glyma.18G064100,Glyma.20G222600
GO:0030308	negative regulation of cell growth	biological_process	15/4959	43/34701	2.44101633393829	0.000590430499967431	0.0126010451502614	15	Glyma.01G041700,Glyma.08G093100,Glyma.08G248900,Glyma.08G249200,Glyma.13G053600,Glyma.13G053800,Glyma.13G054200,Glyma.13G054300,Glyma.13G054400,Glyma.15G154700,Glyma.18G014900,Glyma.18G270600,Glyma.18G270700,Glyma.18G272500,Glyma.U027000	Glyma.01G041700,Glyma.08G093100,Glyma.08G248900,Glyma.08G249200,Glyma.13G053600,Glyma.13G053800,Glyma.13G054200,Glyma.13G054300,Glyma.13G054400,Glyma.15G154700,Glyma.18G014900,Glyma.18G270600,Glyma.18G270700,Glyma.18G272500,Glyma.U027000
GO:0009506	plasmodesma	cellular_component	251/4959	1450/34701	1.21130525481361	0.000593939884730665	0.0126010451502614	251	Glyma.01G076900,Glyma.01G081300,Glyma.01G107951,Glyma.01G112500,Glyma.01G125800,Glyma.01G186800,Glyma.01G215400,Glyma.01G215500,Glyma.01G238800,Glyma.02G008000,Glyma.02G015900,Glyma.02G021400,Glyma.02G069700,Glyma.02G073600,Glyma.02G073700,Glyma.02G182900,Glyma.02G195300,Glyma.02G195400,Glyma.02G206500,Glyma.02G298200,Glyma.02G298400,Glyma.02G298500,Glyma.03G101000,Glyma.03G102800,Glyma.03G125200…	Glyma.01G076900,Glyma.01G081300,Glyma.01G107951,Glyma.01G112500,Glyma.01G125800,Glyma.01G186800,Glyma.01G215400,Glyma.01G215500,Glyma.01G238800,Glyma.02G008000,Glyma.02G015900,Glyma.02G021400,Glyma.02G069700,Glyma.02G073600,Glyma.02G073700,Glyma.02G182900,Glyma.02G195300,Glyma.02G195400,Glyma.02G206500,Glyma.02G298200,Glyma.02G298400,Glyma.02G298500,Glyma.03G101000,Glyma.03G102800,Glyma.03G125200…
GO:0055044	symplast	cellular_component	251/4959	1450/34701	1.21130525481361	0.000593939884730665	0.0126010451502614	251	Glyma.01G076900,Glyma.01G081300,Glyma.01G107951,Glyma.01G112500,Glyma.01G125800,Glyma.01G186800,Glyma.01G215400,Glyma.01G215500,Glyma.01G238800,Glyma.02G008000,Glyma.02G015900,Glyma.02G021400,Glyma.02G069700,Glyma.02G073600,Glyma.02G073700,Glyma.02G182900,Glyma.02G195300,Glyma.02G195400,Glyma.02G206500,Glyma.02G298200,Glyma.02G298400,Glyma.02G298500,Glyma.03G101000,Glyma.03G102800,Glyma.03G125200…	Glyma.01G076900,Glyma.01G081300,Glyma.01G107951,Glyma.01G112500,Glyma.01G125800,Glyma.01G186800,Glyma.01G215400,Glyma.01G215500,Glyma.01G238800,Glyma.02G008000,Glyma.02G015900,Glyma.02G021400,Glyma.02G069700,Glyma.02G073600,Glyma.02G073700,Glyma.02G182900,Glyma.02G195300,Glyma.02G195400,Glyma.02G206500,Glyma.02G298200,Glyma.02G298400,Glyma.02G298500,Glyma.03G101000,Glyma.03G102800,Glyma.03G125200…
GO:0009753	response to jasmonic acid	biological_process	76/4959	370/34701	1.43734078906493	0.000625273972914675	0.0132197681287412	76	Glyma.01G053800,Glyma.01G096600,Glyma.01G157900,Glyma.02G005600,Glyma.02G006200,Glyma.02G016100,Glyma.02G176800,Glyma.03G142400,Glyma.03G162700,Glyma.03G256200,Glyma.04G013800,Glyma.04G016000,Glyma.04G036700,Glyma.04G040300,Glyma.04G042300,Glyma.04G054200,Glyma.04G068000,Glyma.04G113500,Glyma.04G166900,Glyma.04G211000,Glyma.04G251400,Glyma.05G043900,Glyma.05G184500,Glyma.05G195000,Glyma.06G051900…	Glyma.01G053800,Glyma.01G096600,Glyma.01G157900,Glyma.02G005600,Glyma.02G006200,Glyma.02G016100,Glyma.02G176800,Glyma.03G142400,Glyma.03G162700,Glyma.03G256200,Glyma.04G013800,Glyma.04G016000,Glyma.04G036700,Glyma.04G040300,Glyma.04G042300,Glyma.04G054200,Glyma.04G068000,Glyma.04G113500,Glyma.04G166900,Glyma.04G211000,Glyma.04G251400,Glyma.05G043900,Glyma.05G184500,Glyma.05G195000,Glyma.06G051900…
GO:0044459	plasma membrane part	cellular_component	173/4959	960/34701	1.2610222575116	0.000665655304477597	0.014024827505066	173	Glyma.01G010500,Glyma.01G010700,Glyma.01G011200,Glyma.01G012100,Glyma.01G150200,Glyma.01G187200,Glyma.01G193600,Glyma.01G219001,Glyma.02G047200,Glyma.02G073600,Glyma.02G073700,Glyma.02G095500,Glyma.03G084000,Glyma.03G132700,Glyma.03G132900,Glyma.03G157700,Glyma.03G201000,Glyma.03G201100,Glyma.03G201200,Glyma.03G201302,Glyma.03G201500,Glyma.03G201550,Glyma.04G003200,Glyma.04G056600,Glyma.04G060600…	Glyma.01G010500,Glyma.01G010700,Glyma.01G011200,Glyma.01G012100,Glyma.01G150200,Glyma.01G187200,Glyma.01G193600,Glyma.01G219001,Glyma.02G047200,Glyma.02G073600,Glyma.02G073700,Glyma.02G095500,Glyma.03G084000,Glyma.03G132700,Glyma.03G132900,Glyma.03G157700,Glyma.03G201000,Glyma.03G201100,Glyma.03G201200,Glyma.03G201302,Glyma.03G201500,Glyma.03G201550,Glyma.04G003200,Glyma.04G056600,Glyma.04G060600…
GO:0044426	cell wall part	cellular_component	18/4959	57/34701	2.20976215493361	0.000692580595585301	0.0144918324622643	18	Glyma.03G183900,Glyma.08G093100,Glyma.08G248900,Glyma.08G249200,Glyma.11G194100,Glyma.12G079800,Glyma.12G223200,Glyma.13G053600,Glyma.13G053800,Glyma.13G054200,Glyma.13G054300,Glyma.13G054400,Glyma.13G141900,Glyma.13G278300,Glyma.18G270600,Glyma.18G270700,Glyma.18G272500,Glyma.U027000	Glyma.03G183900,Glyma.08G093100,Glyma.08G248900,Glyma.08G249200,Glyma.11G194100,Glyma.12G079800,Glyma.12G223200,Glyma.13G053600,Glyma.13G053800,Glyma.13G054200,Glyma.13G054300,Glyma.13G054400,Glyma.13G141900,Glyma.13G278300,Glyma.18G270600,Glyma.18G270700,Glyma.18G272500,Glyma.U027000
GO:0044462	external encapsulating structure part	cellular_component	18/4959	57/34701	2.20976215493361	0.000692580595585301	0.0144918324622643	18	Glyma.03G183900,Glyma.08G093100,Glyma.08G248900,Glyma.08G249200,Glyma.11G194100,Glyma.12G079800,Glyma.12G223200,Glyma.13G053600,Glyma.13G053800,Glyma.13G054200,Glyma.13G054300,Glyma.13G054400,Glyma.13G141900,Glyma.13G278300,Glyma.18G270600,Glyma.18G270700,Glyma.18G272500,Glyma.U027000	Glyma.03G183900,Glyma.08G093100,Glyma.08G248900,Glyma.08G249200,Glyma.11G194100,Glyma.12G079800,Glyma.12G223200,Glyma.13G053600,Glyma.13G053800,Glyma.13G054200,Glyma.13G054300,Glyma.13G054400,Glyma.13G141900,Glyma.13G278300,Glyma.18G270600,Glyma.18G270700,Glyma.18G272500,Glyma.U027000
GO:0032101	regulation of response to external stimulus	biological_process	79/4959	389/34701	1.42110239698173	0.000704187538127621	0.0146842394508873	79	Glyma.01G053800,Glyma.01G096600,Glyma.01G157900,Glyma.01G166100,Glyma.02G000400,Glyma.02G219400,Glyma.02G249800,Glyma.03G032400,Glyma.03G084000,Glyma.03G174300,Glyma.03G176100,Glyma.03G256200,Glyma.04G016000,Glyma.04G022300,Glyma.04G022500,Glyma.04G040300,Glyma.04G209700,Glyma.04G214700,Glyma.05G024400,Glyma.05G080900,Glyma.05G112200,Glyma.05G190000,Glyma.05G237200,Glyma.06G022500,Glyma.06G022600…	Glyma.01G053800,Glyma.01G096600,Glyma.01G157900,Glyma.01G166100,Glyma.02G000400,Glyma.02G219400,Glyma.02G249800,Glyma.03G032400,Glyma.03G084000,Glyma.03G174300,Glyma.03G176100,Glyma.03G256200,Glyma.04G016000,Glyma.04G022300,Glyma.04G022500,Glyma.04G040300,Glyma.04G209700,Glyma.04G214700,Glyma.05G024400,Glyma.05G080900,Glyma.05G112200,Glyma.05G190000,Glyma.05G237200,Glyma.06G022500,Glyma.06G022600…
GO:0016638	oxidoreductase activity, acting on the CH-NH2 group of donors	molecular_function	22/4959	76/34701	2.02561530868915	0.000718445098901621	0.0149304170894607	22	Glyma.01G062400,Glyma.02G072200,Glyma.02G268200,Glyma.02G268400,Glyma.02G268500,Glyma.04G170500,Glyma.04G245900,Glyma.07G129000,Glyma.07G168500,Glyma.08G050400,Glyma.13G104700,Glyma.14G048900,Glyma.14G049500,Glyma.15G170300,Glyma.15G276400,Glyma.16G153400,Glyma.17G009800,Glyma.17G054500,Glyma.17G148000,Glyma.17G228800,Glyma.19G130800,Glyma.20G145200	Glyma.01G062400,Glyma.02G072200,Glyma.02G268200,Glyma.02G268400,Glyma.02G268500,Glyma.04G170500,Glyma.04G245900,Glyma.07G129000,Glyma.07G168500,Glyma.08G050400,Glyma.13G104700,Glyma.14G048900,Glyma.14G049500,Glyma.15G170300,Glyma.15G276400,Glyma.16G153400,Glyma.17G009800,Glyma.17G054500,Glyma.17G148000,Glyma.17G228800,Glyma.19G130800,Glyma.20G145200
GO:0044282	small molecule catabolic process	biological_process	76/4959	372/34701	1.42961315041404	0.000734870541986399	0.0152198188100516	76	Glyma.01G000248,Glyma.01G000322,Glyma.01G007300,Glyma.01G025500,Glyma.01G153300,Glyma.02G038100,Glyma.02G087900,Glyma.02G106100,Glyma.02G132200,Glyma.02G255400,Glyma.02G284600,Glyma.03G181600,Glyma.03G181700,Glyma.03G193800,Glyma.03G250800,Glyma.04G007700,Glyma.04G090100,Glyma.04G227900,Glyma.05G180100,Glyma.06G007500,Glyma.06G235500,Glyma.06G238500,Glyma.06G325402,Glyma.07G019100,Glyma.07G102900…	Glyma.01G000248,Glyma.01G000322,Glyma.01G007300,Glyma.01G025500,Glyma.01G153300,Glyma.02G038100,Glyma.02G087900,Glyma.02G106100,Glyma.02G132200,Glyma.02G255400,Glyma.02G284600,Glyma.03G181600,Glyma.03G181700,Glyma.03G193800,Glyma.03G250800,Glyma.04G007700,Glyma.04G090100,Glyma.04G227900,Glyma.05G180100,Glyma.06G007500,Glyma.06G235500,Glyma.06G238500,Glyma.06G325402,Glyma.07G019100,Glyma.07G102900…
GO:0045926	negative regulation of growth	biological_process	24/4959	86/34701	1.95281306715064	0.000754427293713111	0.0155718908183699	24	Glyma.01G041700,Glyma.01G071700,Glyma.02G184200,Glyma.03G134500,Glyma.07G244700,Glyma.08G093100,Glyma.08G248900,Glyma.08G249200,Glyma.13G053600,Glyma.13G053800,Glyma.13G054200,Glyma.13G054300,Glyma.13G054400,Glyma.14G152800,Glyma.15G154700,Glyma.17G026400,Glyma.17G029200,Glyma.17G247700,Glyma.18G014900,Glyma.18G270600,Glyma.18G270700,Glyma.18G272500,Glyma.19G136700,Glyma.U027000	Glyma.01G041700,Glyma.01G071700,Glyma.02G184200,Glyma.03G134500,Glyma.07G244700,Glyma.08G093100,Glyma.08G248900,Glyma.08G249200,Glyma.13G053600,Glyma.13G053800,Glyma.13G054200,Glyma.13G054300,Glyma.13G054400,Glyma.14G152800,Glyma.15G154700,Glyma.17G026400,Glyma.17G029200,Glyma.17G247700,Glyma.18G014900,Glyma.18G270600,Glyma.18G270700,Glyma.18G272500,Glyma.19G136700,Glyma.U027000
GO:0016847	1-aminocyclopropane-1-carboxylate synthase activity	molecular_function	8/4959	16/34701	3.49879007864489	0.000758412354283755	0.0156012595447087	8	Glyma.01G196100,Glyma.05G211700,Glyma.07G065700,Glyma.08G018000,Glyma.09G255000,Glyma.16G032200,Glyma.17G158100,Glyma.18G238100	Glyma.01G196100,Glyma.05G211700,Glyma.07G065700,Glyma.08G018000,Glyma.09G255000,Glyma.16G032200,Glyma.17G158100,Glyma.18G238100
GO:0051186	cofactor metabolic process	biological_process	165/4959	914/34701	1.26323930629411	0.00080670467234778	0.0165388038718035	165	Glyma.01G000248,Glyma.01G000322,Glyma.01G005200,Glyma.01G070200,Glyma.01G106000,Glyma.01G130500,Glyma.01G130800,Glyma.01G156700,Glyma.01G192500,Glyma.01G200400,Glyma.01G215500,Glyma.01G226700,Glyma.02G002000,Glyma.02G008900,Glyma.02G052700,Glyma.02G056400,Glyma.02G127300,Glyma.02G187200,Glyma.02G218300,Glyma.02G234000,Glyma.02G234200,Glyma.03G038100,Glyma.03G038200,Glyma.03G038300,Glyma.03G038500…	Glyma.01G000248,Glyma.01G000322,Glyma.01G005200,Glyma.01G070200,Glyma.01G106000,Glyma.01G130500,Glyma.01G130800,Glyma.01G156700,Glyma.01G192500,Glyma.01G200400,Glyma.01G215500,Glyma.01G226700,Glyma.02G002000,Glyma.02G008900,Glyma.02G052700,Glyma.02G056400,Glyma.02G127300,Glyma.02G187200,Glyma.02G218300,Glyma.02G234000,Glyma.02G234200,Glyma.03G038100,Glyma.03G038200,Glyma.03G038300,Glyma.03G038500…
GO:0005984	disaccharide metabolic process	biological_process	29/4959	112/34701	1.81187343358396	0.000868811006337733	0.0176952745117571	29	Glyma.01G031900,Glyma.01G203400,Glyma.02G033500,Glyma.04G119700,Glyma.04G180900,Glyma.04G237900,Glyma.05G068000,Glyma.05G179800,Glyma.06G104800,Glyma.06G184200,Glyma.06G318400,Glyma.06G323700,Glyma.07G178600,Glyma.08G307100,Glyma.09G231400,Glyma.10G214700,Glyma.10G217900,Glyma.11G039400,Glyma.12G005200,Glyma.13G092500,Glyma.14G030700,Glyma.14G171700,Glyma.16G156800,Glyma.17G067800,Glyma.17G150100…	Glyma.01G031900,Glyma.01G203400,Glyma.02G033500,Glyma.04G119700,Glyma.04G180900,Glyma.04G237900,Glyma.05G068000,Glyma.05G179800,Glyma.06G104800,Glyma.06G184200,Glyma.06G318400,Glyma.06G323700,Glyma.07G178600,Glyma.08G307100,Glyma.09G231400,Glyma.10G214700,Glyma.10G217900,Glyma.11G039400,Glyma.12G005200,Glyma.13G092500,Glyma.14G030700,Glyma.14G171700,Glyma.16G156800,Glyma.17G067800,Glyma.17G150100…
GO:0009817	defense response to fungus, incompatible interaction	biological_process	18/4959	58/34701	2.17166280743476	0.000871634932161691	0.0176952745117571	18	Glyma.01G097400,Glyma.01G217600,Glyma.01G217700,Glyma.02G062900,Glyma.02G063900,Glyma.06G286800,Glyma.09G203500,Glyma.10G212300,Glyma.11G155050,Glyma.12G070600,Glyma.12G119300,Glyma.12G214100,Glyma.13G234400,Glyma.15G019200,Glyma.16G145600,Glyma.16G214000,Glyma.16G214557,Glyma.20G178800	Glyma.01G097400,Glyma.01G217600,Glyma.01G217700,Glyma.02G062900,Glyma.02G063900,Glyma.06G286800,Glyma.09G203500,Glyma.10G212300,Glyma.11G155050,Glyma.12G070600,Glyma.12G119300,Glyma.12G214100,Glyma.13G234400,Glyma.15G019200,Glyma.16G145600,Glyma.16G214000,Glyma.16G214557,Glyma.20G178800
GO:0061134	peptidase regulator activity	molecular_function	22/4959	77/34701	1.99930861636851	0.000871831557485159	0.0176952745117571	22	Glyma.06G036300,Glyma.08G336400,Glyma.08G341100,Glyma.08G341300,Glyma.08G341400,Glyma.08G341800,Glyma.08G342000,Glyma.08G342100,Glyma.09G155500,Glyma.09G163900,Glyma.10G184600,Glyma.12G234800,Glyma.13G120600,Glyma.14G038500,Glyma.16G211700,Glyma.16G212400,Glyma.16G212500,Glyma.18G003700,Glyma.18G071500,Glyma.18G103700,Glyma.20G205700,Glyma.20G205800	Glyma.06G036300,Glyma.08G336400,Glyma.08G341100,Glyma.08G341300,Glyma.08G341400,Glyma.08G341800,Glyma.08G342000,Glyma.08G342100,Glyma.09G155500,Glyma.09G163900,Glyma.10G184600,Glyma.12G234800,Glyma.13G120600,Glyma.14G038500,Glyma.16G211700,Glyma.16G212400,Glyma.16G212500,Glyma.18G003700,Glyma.18G071500,Glyma.18G103700,Glyma.20G205700,Glyma.20G205800
GO:0033014	tetrapyrrole biosynthetic process	biological_process	27/4959	102/34701	1.85230062987082	0.000896771315882394	0.0181409984797605	27	Glyma.01G226700,Glyma.02G218300,Glyma.03G119500,Glyma.03G137000,Glyma.04G050400,Glyma.05G026200,Glyma.05G200500,Glyma.06G221900,Glyma.07G184700,Glyma.08G005000,Glyma.08G064700,Glyma.08G150800,Glyma.10G097800,Glyma.11G021400,Glyma.12G222200,Glyma.13G078400,Glyma.13G215400,Glyma.13G232500,Glyma.14G150600,Glyma.14G185700,Glyma.15G080200,Glyma.15G270200,Glyma.16G036100,Glyma.17G100700,Glyma.19G123800…	Glyma.01G226700,Glyma.02G218300,Glyma.03G119500,Glyma.03G137000,Glyma.04G050400,Glyma.05G026200,Glyma.05G200500,Glyma.06G221900,Glyma.07G184700,Glyma.08G005000,Glyma.08G064700,Glyma.08G150800,Glyma.10G097800,Glyma.11G021400,Glyma.12G222200,Glyma.13G078400,Glyma.13G215400,Glyma.13G232500,Glyma.14G150600,Glyma.14G185700,Glyma.15G080200,Glyma.15G270200,Glyma.16G036100,Glyma.17G100700,Glyma.19G123800…
GO:0006720	isoprenoid metabolic process	biological_process	75/4959	369/34701	1.42227238969304	0.00092127193181335	0.0185749165324884	75	Glyma.01G021700,Glyma.01G153300,Glyma.01G156700,Glyma.01G215500,Glyma.02G013000,Glyma.02G132200,Glyma.02G283400,Glyma.03G021200,Glyma.03G154400,Glyma.03G219000,Glyma.03G221600,Glyma.04G090100,Glyma.04G096000,Glyma.05G026200,Glyma.05G081600,Glyma.05G140900,Glyma.05G234600,Glyma.06G221900,Glyma.06G238500,Glyma.06G302200,Glyma.07G236100,Glyma.08G042100,Glyma.08G085400,Glyma.08G096200,Glyma.08G176300…	Glyma.01G021700,Glyma.01G153300,Glyma.01G156700,Glyma.01G215500,Glyma.02G013000,Glyma.02G132200,Glyma.02G283400,Glyma.03G021200,Glyma.03G154400,Glyma.03G219000,Glyma.03G221600,Glyma.04G090100,Glyma.04G096000,Glyma.05G026200,Glyma.05G081600,Glyma.05G140900,Glyma.05G234600,Glyma.06G221900,Glyma.06G238500,Glyma.06G302200,Glyma.07G236100,Glyma.08G042100,Glyma.08G085400,Glyma.08G096200,Glyma.08G176300…
GO:0006721	terpenoid metabolic process	biological_process	65/4959	311/34701	1.4625167531313	0.00092966715854248	0.0186823212157266	65	Glyma.01G021700,Glyma.01G153300,Glyma.02G132200,Glyma.02G283400,Glyma.03G021200,Glyma.03G154400,Glyma.03G221600,Glyma.04G090100,Glyma.04G096000,Glyma.05G026200,Glyma.05G081600,Glyma.05G140900,Glyma.05G234600,Glyma.06G221900,Glyma.06G238500,Glyma.06G302200,Glyma.07G236100,Glyma.08G042100,Glyma.08G085400,Glyma.08G096200,Glyma.08G176300,Glyma.08G277000,Glyma.09G132200,Glyma.09G149200,Glyma.09G183400…	Glyma.01G021700,Glyma.01G153300,Glyma.02G132200,Glyma.02G283400,Glyma.03G021200,Glyma.03G154400,Glyma.03G221600,Glyma.04G090100,Glyma.04G096000,Glyma.05G026200,Glyma.05G081600,Glyma.05G140900,Glyma.05G234600,Glyma.06G221900,Glyma.06G238500,Glyma.06G302200,Glyma.07G236100,Glyma.08G042100,Glyma.08G085400,Glyma.08G096200,Glyma.08G176300,Glyma.08G277000,Glyma.09G132200,Glyma.09G149200,Glyma.09G183400…
GO:0051176	positive regulation of sulfur metabolic process	biological_process	7/4959	13/34701	3.76792777700219	0.000939345088078693	0.0188050917264463	7	Glyma.04G209700,Glyma.05G042400,Glyma.06G156300,Glyma.16G043200,Glyma.16G151500,Glyma.18G013600,Glyma.19G108800	Glyma.04G209700,Glyma.05G042400,Glyma.06G156300,Glyma.16G043200,Glyma.16G151500,Glyma.18G013600,Glyma.19G108800
GO:0044255	cellular lipid metabolic process	biological_process	239/4959	1385/34701	1.20752466252148	0.000941953190436218	0.0188050917264463	239	Glyma.01G011600,Glyma.01G012100,Glyma.01G014200,Glyma.01G021700,Glyma.01G113200,Glyma.01G153300,Glyma.01G156700,Glyma.01G215100,Glyma.01G215500,Glyma.01G235600,Glyma.02G010600,Glyma.02G013000,Glyma.02G059300,Glyma.02G081100,Glyma.02G106100,Glyma.02G109700,Glyma.02G132200,Glyma.02G239500,Glyma.02G249300,Glyma.02G275000,Glyma.02G283400,Glyma.03G021200,Glyma.03G078600,Glyma.03G130900,Glyma.03G139700…	Glyma.01G011600,Glyma.01G012100,Glyma.01G014200,Glyma.01G021700,Glyma.01G113200,Glyma.01G153300,Glyma.01G156700,Glyma.01G215100,Glyma.01G215500,Glyma.01G235600,Glyma.02G010600,Glyma.02G013000,Glyma.02G059300,Glyma.02G081100,Glyma.02G106100,Glyma.02G109700,Glyma.02G132200,Glyma.02G239500,Glyma.02G249300,Glyma.02G275000,Glyma.02G283400,Glyma.03G021200,Glyma.03G078600,Glyma.03G130900,Glyma.03G139700…
GO:0033773	isoflavone 2'-hydroxylase activity	molecular_function	5/4959	7/34701	4.99827154092127	0.000970330379922031	0.019308306154723	5	Glyma.09G048700,Glyma.09G048900,Glyma.09G049200,Glyma.09G049300,Glyma.15G156100	Glyma.09G048700,Glyma.09G048900,Glyma.09G049200,Glyma.09G049300,Glyma.15G156100
GO:0010036	response to boron-containing substance	biological_process	12/4959	32/34701	2.62409255898367	0.000990131049785847	0.0193402255514382	12	Glyma.04G184000,Glyma.06G307700,Glyma.07G262700,Glyma.08G320200,Glyma.09G005700,Glyma.12G097100,Glyma.13G310100,Glyma.15G003900,Glyma.15G011200,Glyma.15G110300,Glyma.17G011400,Glyma.18G092200	Glyma.04G184000,Glyma.06G307700,Glyma.07G262700,Glyma.08G320200,Glyma.09G005700,Glyma.12G097100,Glyma.13G310100,Glyma.15G003900,Glyma.15G011200,Glyma.15G110300,Glyma.17G011400,Glyma.18G092200
GO:0022898	regulation of transmembrane transporter activity	biological_process	12/4959	32/34701	2.62409255898367	0.000990131049785847	0.0193402255514382	12	Glyma.02G311800,Glyma.04G027300,Glyma.05G128200,Glyma.06G307500,Glyma.07G178600,Glyma.07G262500,Glyma.08G019667,Glyma.08G083300,Glyma.15G043600,Glyma.16G096600,Glyma.17G011600,Glyma.18G035000	Glyma.02G311800,Glyma.04G027300,Glyma.05G128200,Glyma.06G307500,Glyma.07G178600,Glyma.07G262500,Glyma.08G019667,Glyma.08G083300,Glyma.15G043600,Glyma.16G096600,Glyma.17G011600,Glyma.18G035000
GO:0032409	regulation of transporter activity	biological_process	12/4959	32/34701	2.62409255898367	0.000990131049785847	0.0193402255514382	12	Glyma.02G311800,Glyma.04G027300,Glyma.05G128200,Glyma.06G307500,Glyma.07G178600,Glyma.07G262500,Glyma.08G019667,Glyma.08G083300,Glyma.15G043600,Glyma.16G096600,Glyma.17G011600,Glyma.18G035000	Glyma.02G311800,Glyma.04G027300,Glyma.05G128200,Glyma.06G307500,Glyma.07G178600,Glyma.07G262500,Glyma.08G019667,Glyma.08G083300,Glyma.15G043600,Glyma.16G096600,Glyma.17G011600,Glyma.18G035000
GO:0032412	regulation of ion transmembrane transporter activity	biological_process	12/4959	32/34701	2.62409255898367	0.000990131049785847	0.0193402255514382	12	Glyma.02G311800,Glyma.04G027300,Glyma.05G128200,Glyma.06G307500,Glyma.07G178600,Glyma.07G262500,Glyma.08G019667,Glyma.08G083300,Glyma.15G043600,Glyma.16G096600,Glyma.17G011600,Glyma.18G035000	Glyma.02G311800,Glyma.04G027300,Glyma.05G128200,Glyma.06G307500,Glyma.07G178600,Glyma.07G262500,Glyma.08G019667,Glyma.08G083300,Glyma.15G043600,Glyma.16G096600,Glyma.17G011600,Glyma.18G035000
GO:0043680	filiform apparatus	cellular_component	12/4959	32/34701	2.62409255898367	0.000990131049785847	0.0193402255514382	12	Glyma.08G093100,Glyma.08G248900,Glyma.08G249200,Glyma.13G053600,Glyma.13G053800,Glyma.13G054200,Glyma.13G054300,Glyma.13G054400,Glyma.18G270600,Glyma.18G270700,Glyma.18G272500,Glyma.U027000	Glyma.08G093100,Glyma.08G248900,Glyma.08G249200,Glyma.13G053600,Glyma.13G053800,Glyma.13G054200,Glyma.13G054300,Glyma.13G054400,Glyma.18G270600,Glyma.18G270700,Glyma.18G272500,Glyma.U027000
GO:0031669	cellular response to nutrient levels	biological_process	60/4959	283/34701	1.48358589907204	0.000990992013803371	0.0193402255514382	60	Glyma.01G091800,Glyma.01G097400,Glyma.01G210200,Glyma.02G012700,Glyma.02G087000,Glyma.02G087900,Glyma.02G130200,Glyma.02G215800,Glyma.02G278600,Glyma.03G032400,Glyma.03G219300,Glyma.03G251400,Glyma.03G260200,Glyma.04G123700,Glyma.04G147600,Glyma.05G045700,Glyma.05G058300,Glyma.05G084100,Glyma.05G234600,Glyma.05G237500,Glyma.06G307700,Glyma.07G051000,Glyma.07G093700,Glyma.07G129000,Glyma.07G262700…	Glyma.01G091800,Glyma.01G097400,Glyma.01G210200,Glyma.02G012700,Glyma.02G087000,Glyma.02G087900,Glyma.02G130200,Glyma.02G215800,Glyma.02G278600,Glyma.03G032400,Glyma.03G219300,Glyma.03G251400,Glyma.03G260200,Glyma.04G123700,Glyma.04G147600,Glyma.05G045700,Glyma.05G058300,Glyma.05G084100,Glyma.05G234600,Glyma.05G237500,Glyma.06G307700,Glyma.07G051000,Glyma.07G093700,Glyma.07G129000,Glyma.07G262700…
GO:0030054	cell junction	cellular_component	254/4959	1484/34701	1.19769902961698	0.00105752476346255	0.0203804191398476	254	Glyma.01G037600,Glyma.01G076900,Glyma.01G081300,Glyma.01G107951,Glyma.01G112500,Glyma.01G125800,Glyma.01G186800,Glyma.01G215400,Glyma.01G215500,Glyma.01G238800,Glyma.02G008000,Glyma.02G015900,Glyma.02G021400,Glyma.02G069700,Glyma.02G073600,Glyma.02G073700,Glyma.02G182900,Glyma.02G195300,Glyma.02G195400,Glyma.02G206500,Glyma.02G298200,Glyma.02G298400,Glyma.02G298500,Glyma.03G101000,Glyma.03G102800…	Glyma.01G037600,Glyma.01G076900,Glyma.01G081300,Glyma.01G107951,Glyma.01G112500,Glyma.01G125800,Glyma.01G186800,Glyma.01G215400,Glyma.01G215500,Glyma.01G238800,Glyma.02G008000,Glyma.02G015900,Glyma.02G021400,Glyma.02G069700,Glyma.02G073600,Glyma.02G073700,Glyma.02G182900,Glyma.02G195300,Glyma.02G195400,Glyma.02G206500,Glyma.02G298200,Glyma.02G298400,Glyma.02G298500,Glyma.03G101000,Glyma.03G102800…
GO:0047893	flavonol 3-O-glucosyltransferase activity	molecular_function	6/4959	10/34701	4.19854809437387	0.00106102691202688	0.0203804191398476	6	Glyma.02G104600,Glyma.07G254700,Glyma.08G348500,Glyma.16G033700,Glyma.17G019400,Glyma.17G019500	Glyma.02G104600,Glyma.07G254700,Glyma.08G348500,Glyma.16G033700,Glyma.17G019400,Glyma.17G019500
GO:0102360	daphnetin 3-O-glucosyltransferase activity	molecular_function	6/4959	10/34701	4.19854809437387	0.00106102691202688	0.0203804191398476	6	Glyma.02G104600,Glyma.07G254700,Glyma.08G348500,Glyma.16G033700,Glyma.17G019400,Glyma.17G019500	Glyma.02G104600,Glyma.07G254700,Glyma.08G348500,Glyma.16G033700,Glyma.17G019400,Glyma.17G019500
GO:0102425	myricetin 3-O-glucosyltransferase activity	molecular_function	6/4959	10/34701	4.19854809437387	0.00106102691202688	0.0203804191398476	6	Glyma.02G104600,Glyma.07G254700,Glyma.08G348500,Glyma.16G033700,Glyma.17G019400,Glyma.17G019500	Glyma.02G104600,Glyma.07G254700,Glyma.08G348500,Glyma.16G033700,Glyma.17G019400,Glyma.17G019500
GO:1902457	negative regulation of stomatal opening	biological_process	6/4959	10/34701	4.19854809437387	0.00106102691202688	0.0203804191398476	6	Glyma.01G186900,Glyma.03G106000,Glyma.06G307600,Glyma.11G055100,Glyma.17G173000,Glyma.18G060900	Glyma.01G186900,Glyma.03G106000,Glyma.06G307600,Glyma.11G055100,Glyma.17G173000,Glyma.18G060900
GO:0009312	oligosaccharide biosynthetic process	biological_process	24/4959	88/34701	1.90843095198812	0.00107526020815862	0.020561552960785	24	Glyma.01G031900,Glyma.01G203400,Glyma.02G033500,Glyma.04G119700,Glyma.04G180900,Glyma.04G237900,Glyma.05G068000,Glyma.05G179800,Glyma.06G104800,Glyma.06G184200,Glyma.06G318400,Glyma.06G323700,Glyma.08G307100,Glyma.09G231400,Glyma.11G039400,Glyma.12G005200,Glyma.13G092500,Glyma.14G030700,Glyma.14G171700,Glyma.17G067800,Glyma.17G150100,Glyma.18G110700,Glyma.18G136200,Glyma.18G193600	Glyma.01G031900,Glyma.01G203400,Glyma.02G033500,Glyma.04G119700,Glyma.04G180900,Glyma.04G237900,Glyma.05G068000,Glyma.05G179800,Glyma.06G104800,Glyma.06G184200,Glyma.06G318400,Glyma.06G323700,Glyma.08G307100,Glyma.09G231400,Glyma.11G039400,Glyma.12G005200,Glyma.13G092500,Glyma.14G030700,Glyma.14G171700,Glyma.17G067800,Glyma.17G150100,Glyma.18G110700,Glyma.18G136200,Glyma.18G193600
GO:0002831	regulation of response to biotic stimulus	biological_process	75/4959	371/34701	1.41460515309093	0.00107721060839061	0.020561552960785	75	Glyma.01G053800,Glyma.01G096600,Glyma.01G157900,Glyma.01G166100,Glyma.02G000400,Glyma.02G219400,Glyma.02G249800,Glyma.03G084000,Glyma.03G174300,Glyma.03G176100,Glyma.03G256200,Glyma.04G016000,Glyma.04G022300,Glyma.04G022500,Glyma.04G040300,Glyma.04G209700,Glyma.04G214700,Glyma.05G024400,Glyma.05G080900,Glyma.05G112200,Glyma.05G190000,Glyma.05G237200,Glyma.06G022500,Glyma.06G022600,Glyma.06G071900…	Glyma.01G053800,Glyma.01G096600,Glyma.01G157900,Glyma.01G166100,Glyma.02G000400,Glyma.02G219400,Glyma.02G249800,Glyma.03G084000,Glyma.03G174300,Glyma.03G176100,Glyma.03G256200,Glyma.04G016000,Glyma.04G022300,Glyma.04G022500,Glyma.04G040300,Glyma.04G209700,Glyma.04G214700,Glyma.05G024400,Glyma.05G080900,Glyma.05G112200,Glyma.05G190000,Glyma.05G237200,Glyma.06G022500,Glyma.06G022600,Glyma.06G071900…
GO:0042546	cell wall biogenesis	biological_process	90/4959	460/34701	1.36909176990452	0.00108861158420714	0.0207142373007415	90	Glyma.01G013900,Glyma.01G125000,Glyma.02G258000,Glyma.02G301200,Glyma.03G065500,Glyma.03G189800,Glyma.03G217500,Glyma.04G142700,Glyma.04G160000,Glyma.04G160100,Glyma.05G002500,Glyma.05G025400,Glyma.05G096602,Glyma.05G147600,Glyma.05G150400,Glyma.05G161900,Glyma.05G162000,Glyma.06G205400,Glyma.06G205500,Glyma.06G205600,Glyma.06G324300,Glyma.07G004200,Glyma.07G052800,Glyma.08G010500,Glyma.08G107300…	Glyma.01G013900,Glyma.01G125000,Glyma.02G258000,Glyma.02G301200,Glyma.03G065500,Glyma.03G189800,Glyma.03G217500,Glyma.04G142700,Glyma.04G160000,Glyma.04G160100,Glyma.05G002500,Glyma.05G025400,Glyma.05G096602,Glyma.05G147600,Glyma.05G150400,Glyma.05G161900,Glyma.05G162000,Glyma.06G205400,Glyma.06G205500,Glyma.06G205600,Glyma.06G324300,Glyma.07G004200,Glyma.07G052800,Glyma.08G010500,Glyma.08G107300…
GO:0044275	cellular carbohydrate catabolic process	biological_process	31/4959	124/34701	1.74939503932244	0.00110550091621153	0.0209700781271402	31	Glyma.01G171900,Glyma.01G203400,Glyma.02G206500,Glyma.02G269400,Glyma.02G293900,Glyma.04G008400,Glyma.04G111300,Glyma.04G220900,Glyma.05G068000,Glyma.05G216400,Glyma.06G008200,Glyma.06G030500,Glyma.06G323100,Glyma.08G022300,Glyma.08G043600,Glyma.08G199300,Glyma.08G289900,Glyma.09G168300,Glyma.10G059500,Glyma.10G197000,Glyma.10G214700,Glyma.11G039400,Glyma.11G071300,Glyma.11G101300,Glyma.13G146200…	Glyma.01G171900,Glyma.01G203400,Glyma.02G206500,Glyma.02G269400,Glyma.02G293900,Glyma.04G008400,Glyma.04G111300,Glyma.04G220900,Glyma.05G068000,Glyma.05G216400,Glyma.06G008200,Glyma.06G030500,Glyma.06G323100,Glyma.08G022300,Glyma.08G043600,Glyma.08G199300,Glyma.08G289900,Glyma.09G168300,Glyma.10G059500,Glyma.10G197000,Glyma.10G214700,Glyma.11G039400,Glyma.11G071300,Glyma.11G101300,Glyma.13G146200…
GO:0009695	jasmonic acid biosynthetic process	biological_process	14/4959	41/34701	2.38941761468431	0.00113399789749402	0.0214438298069599	14	Glyma.04G035000,Glyma.04G194200,Glyma.07G259000,Glyma.08G256600,Glyma.10G124700,Glyma.11G194500,Glyma.13G047300,Glyma.13G109800,Glyma.14G223200,Glyma.17G015200,Glyma.17G049900,Glyma.17G246500,Glyma.19G044900,Glyma.20G077000	Glyma.04G035000,Glyma.04G194200,Glyma.07G259000,Glyma.08G256600,Glyma.10G124700,Glyma.11G194500,Glyma.13G047300,Glyma.13G109800,Glyma.14G223200,Glyma.17G015200,Glyma.17G049900,Glyma.17G246500,Glyma.19G044900,Glyma.20G077000
GO:0008422	beta-glucosidase activity	molecular_function	45/4959	200/34701	1.5744555353902	0.00115742622628656	0.02181909687882	45	Glyma.02G225000,Glyma.03G132700,Glyma.03G132900,Glyma.04G074000,Glyma.06G075100,Glyma.07G100500,Glyma.07G220000,Glyma.07G258700,Glyma.07G269400,Glyma.08G150400,Glyma.08G150500,Glyma.09G037100,Glyma.09G178100,Glyma.10G172300,Glyma.10G192400,Glyma.11G095000,Glyma.11G129300,Glyma.11G129600,Glyma.11G129700,Glyma.11G129800,Glyma.11G129900,Glyma.12G021300,Glyma.12G053900,Glyma.12G054000,Glyma.12G054100…	Glyma.02G225000,Glyma.03G132700,Glyma.03G132900,Glyma.04G074000,Glyma.06G075100,Glyma.07G100500,Glyma.07G220000,Glyma.07G258700,Glyma.07G269400,Glyma.08G150400,Glyma.08G150500,Glyma.09G037100,Glyma.09G178100,Glyma.10G172300,Glyma.10G192400,Glyma.11G095000,Glyma.11G129300,Glyma.11G129600,Glyma.11G129700,Glyma.11G129800,Glyma.11G129900,Glyma.12G021300,Glyma.12G053900,Glyma.12G054000,Glyma.12G054100…
GO:0006796	phosphate-containing compound metabolic process	biological_process	421/4959	2573/34701	1.14495967594986	0.00116892364870902	0.0219678274598433	421	Glyma.01G007300,Glyma.01G014200,Glyma.01G024800,Glyma.01G025600,Glyma.01G071700,Glyma.01G088501,Glyma.01G098400,Glyma.01G107901,Glyma.01G107951,Glyma.01G113200,Glyma.01G117900,Glyma.01G131500,Glyma.01G132000,Glyma.01G156700,Glyma.01G166100,Glyma.01G179000,Glyma.01G186900,Glyma.01G187300,Glyma.01G203500,Glyma.01G210800,Glyma.01G211900,Glyma.01G215100,Glyma.01G215500,Glyma.01G229200,Glyma.01G230900…	Glyma.01G007300,Glyma.01G014200,Glyma.01G024800,Glyma.01G025600,Glyma.01G071700,Glyma.01G088501,Glyma.01G098400,Glyma.01G107901,Glyma.01G107951,Glyma.01G113200,Glyma.01G117900,Glyma.01G131500,Glyma.01G132000,Glyma.01G156700,Glyma.01G166100,Glyma.01G179000,Glyma.01G186900,Glyma.01G187300,Glyma.01G203500,Glyma.01G210800,Glyma.01G211900,Glyma.01G215100,Glyma.01G215500,Glyma.01G229200,Glyma.01G230900…
GO:0016903	oxidoreductase activity, acting on the aldehyde or oxo group of donors	molecular_function	40/4959	173/34701	1.61793760862191	0.00122612149939205	0.0229718578763021	40	Glyma.01G031500,Glyma.02G034000,Glyma.02G202500,Glyma.02G218300,Glyma.03G071700,Glyma.04G015900,Glyma.04G212100,Glyma.06G015900,Glyma.06G114300,Glyma.06G120300,Glyma.07G023700,Glyma.07G087500,Glyma.07G137300,Glyma.07G184700,Glyma.08G039300,Glyma.08G064700,Glyma.09G189300,Glyma.11G164700,Glyma.11G185300,Glyma.11G247600,Glyma.12G019800,Glyma.13G170600,Glyma.13G340300,Glyma.14G045100,Glyma.14G185700…	Glyma.01G031500,Glyma.02G034000,Glyma.02G202500,Glyma.02G218300,Glyma.03G071700,Glyma.04G015900,Glyma.04G212100,Glyma.06G015900,Glyma.06G114300,Glyma.06G120300,Glyma.07G023700,Glyma.07G087500,Glyma.07G137300,Glyma.07G184700,Glyma.08G039300,Glyma.08G064700,Glyma.09G189300,Glyma.11G164700,Glyma.11G185300,Glyma.11G247600,Glyma.12G019800,Glyma.13G170600,Glyma.13G340300,Glyma.14G045100,Glyma.14G185700…
GO:0015995	chlorophyll biosynthetic process	biological_process	21/4959	74/34701	1.98579977436602	0.00124260736861392	0.0232093137039575	21	Glyma.01G226700,Glyma.02G218300,Glyma.03G119500,Glyma.03G137000,Glyma.05G026200,Glyma.05G200500,Glyma.07G184700,Glyma.08G064700,Glyma.10G097800,Glyma.11G021400,Glyma.12G222200,Glyma.13G078400,Glyma.13G215400,Glyma.13G232500,Glyma.14G150600,Glyma.14G185700,Glyma.15G080200,Glyma.16G036100,Glyma.17G100700,Glyma.19G123800,Glyma.19G139300	Glyma.01G226700,Glyma.02G218300,Glyma.03G119500,Glyma.03G137000,Glyma.05G026200,Glyma.05G200500,Glyma.07G184700,Glyma.08G064700,Glyma.10G097800,Glyma.11G021400,Glyma.12G222200,Glyma.13G078400,Glyma.13G215400,Glyma.13G232500,Glyma.14G150600,Glyma.14G185700,Glyma.15G080200,Glyma.16G036100,Glyma.17G100700,Glyma.19G123800,Glyma.19G139300
GO:0016647	oxidoreductase activity, acting on the CH-NH group of donors, oxygen as acceptor	molecular_function	8/4959	17/34701	3.29297889754813	0.00125365703071156	0.0233440907033721	8	Glyma.08G303800,Glyma.09G063000,Glyma.10G090700,Glyma.11G209027,Glyma.13G104100,Glyma.17G055000,Glyma.18G045100,Glyma.18G116300	Glyma.08G303800,Glyma.09G063000,Glyma.10G090700,Glyma.11G209027,Glyma.13G104100,Glyma.17G055000,Glyma.18G045100,Glyma.18G116300
GO:0009686	gibberellin biosynthetic process	biological_process	22/4959	79/34701	1.94869320835918	0.00126483577445602	0.0233872600564189	22	Glyma.03G154400,Glyma.03G221600,Glyma.04G096000,Glyma.05G081600,Glyma.05G234600,Glyma.07G236100,Glyma.08G042100,Glyma.08G085400,Glyma.09G149200,Glyma.09G183400,Glyma.10G241100,Glyma.11G104800,Glyma.11G172500,Glyma.13G259500,Glyma.15G002200,Glyma.15G202000,Glyma.16G200800,Glyma.17G205300,Glyma.19G157000,Glyma.19G218700,Glyma.20G117000,Glyma.20G141200	Glyma.03G154400,Glyma.03G221600,Glyma.04G096000,Glyma.05G081600,Glyma.05G234600,Glyma.07G236100,Glyma.08G042100,Glyma.08G085400,Glyma.09G149200,Glyma.09G183400,Glyma.10G241100,Glyma.11G104800,Glyma.11G172500,Glyma.13G259500,Glyma.15G002200,Glyma.15G202000,Glyma.16G200800,Glyma.17G205300,Glyma.19G157000,Glyma.19G218700,Glyma.20G117000,Glyma.20G141200
GO:0038023	signaling receptor activity	molecular_function	119/4959	638/34701	1.30519128325624	0.001265821067015	0.0233872600564189	119	Glyma.01G071700,Glyma.01G097000,Glyma.01G098400,Glyma.01G107901,Glyma.01G107951,Glyma.01G157900,Glyma.01G179000,Glyma.01G187300,Glyma.01G203500,Glyma.01G211900,Glyma.02G022400,Glyma.02G035300,Glyma.02G059700,Glyma.02G076100,Glyma.02G087000,Glyma.02G129300,Glyma.02G269600,Glyma.03G065100,Glyma.03G241600,Glyma.03G262500,Glyma.03G262700,Glyma.04G016000,Glyma.04G088700,Glyma.05G067800,Glyma.05G070700…	Glyma.01G071700,Glyma.01G097000,Glyma.01G098400,Glyma.01G107901,Glyma.01G107951,Glyma.01G157900,Glyma.01G179000,Glyma.01G187300,Glyma.01G203500,Glyma.01G211900,Glyma.02G022400,Glyma.02G035300,Glyma.02G059700,Glyma.02G076100,Glyma.02G087000,Glyma.02G129300,Glyma.02G269600,Glyma.03G065100,Glyma.03G241600,Glyma.03G262500,Glyma.03G262700,Glyma.04G016000,Glyma.04G088700,Glyma.05G067800,Glyma.05G070700…
GO:0006779	porphyrin-containing compound biosynthetic process	biological_process	25/4959	94/34701	1.86105855247069	0.0012674980815599	0.0233872600564189	25	Glyma.01G226700,Glyma.02G218300,Glyma.03G119500,Glyma.03G137000,Glyma.04G050400,Glyma.05G026200,Glyma.05G200500,Glyma.07G184700,Glyma.08G005000,Glyma.08G064700,Glyma.08G150800,Glyma.10G097800,Glyma.11G021400,Glyma.12G222200,Glyma.13G078400,Glyma.13G215400,Glyma.13G232500,Glyma.14G150600,Glyma.14G185700,Glyma.15G080200,Glyma.15G270200,Glyma.16G036100,Glyma.17G100700,Glyma.19G123800,Glyma.19G139300	Glyma.01G226700,Glyma.02G218300,Glyma.03G119500,Glyma.03G137000,Glyma.04G050400,Glyma.05G026200,Glyma.05G200500,Glyma.07G184700,Glyma.08G005000,Glyma.08G064700,Glyma.08G150800,Glyma.10G097800,Glyma.11G021400,Glyma.12G222200,Glyma.13G078400,Glyma.13G215400,Glyma.13G232500,Glyma.14G150600,Glyma.14G185700,Glyma.15G080200,Glyma.15G270200,Glyma.16G036100,Glyma.17G100700,Glyma.19G123800,Glyma.19G139300
GO:0009685	gibberellin metabolic process	biological_process	24/4959	89/34701	1.88698790758376	0.001275711570353	0.0234676971355874	24	Glyma.03G154400,Glyma.03G221600,Glyma.04G090100,Glyma.04G096000,Glyma.05G081600,Glyma.05G234600,Glyma.07G236100,Glyma.08G042100,Glyma.08G085400,Glyma.09G149200,Glyma.09G183400,Glyma.10G241100,Glyma.11G104800,Glyma.11G172500,Glyma.13G259500,Glyma.14G185100,Glyma.15G002200,Glyma.15G202000,Glyma.16G200800,Glyma.17G205300,Glyma.19G157000,Glyma.19G218700,Glyma.20G117000,Glyma.20G141200	Glyma.03G154400,Glyma.03G221600,Glyma.04G090100,Glyma.04G096000,Glyma.05G081600,Glyma.05G234600,Glyma.07G236100,Glyma.08G042100,Glyma.08G085400,Glyma.09G149200,Glyma.09G183400,Glyma.10G241100,Glyma.11G104800,Glyma.11G172500,Glyma.13G259500,Glyma.14G185100,Glyma.15G002200,Glyma.15G202000,Glyma.16G200800,Glyma.17G205300,Glyma.19G157000,Glyma.19G218700,Glyma.20G117000,Glyma.20G141200
GO:0044436	thylakoid part	cellular_component	131/4959	712/34701	1.28747612444517	0.00128065930032839	0.0234877544569264	131	Glyma.01G087900,Glyma.01G115900,Glyma.01G148800,Glyma.01G180800,Glyma.02G047600,Glyma.02G061100,Glyma.02G064700,Glyma.02G141700,Glyma.02G168000,Glyma.02G256000,Glyma.02G282500,Glyma.02G305400,Glyma.02G309500,Glyma.03G059200,Glyma.03G060300,Glyma.03G114600,Glyma.03G159100,Glyma.03G212900,Glyma.03G262300,Glyma.04G035000,Glyma.04G035900,Glyma.04G036000,Glyma.04G121700,Glyma.04G167900,Glyma.04G215800…	Glyma.01G087900,Glyma.01G115900,Glyma.01G148800,Glyma.01G180800,Glyma.02G047600,Glyma.02G061100,Glyma.02G064700,Glyma.02G141700,Glyma.02G168000,Glyma.02G256000,Glyma.02G282500,Glyma.02G305400,Glyma.02G309500,Glyma.03G059200,Glyma.03G060300,Glyma.03G114600,Glyma.03G159100,Glyma.03G212900,Glyma.03G262300,Glyma.04G035000,Glyma.04G035900,Glyma.04G036000,Glyma.04G121700,Glyma.04G167900,Glyma.04G215800…
GO:0015171	amino acid transmembrane transporter activity	molecular_function	45/4959	201/34701	1.56662242327383	0.00128830915940392	0.0235571005153468	45	Glyma.01G019000,Glyma.01G150200,Glyma.01G161100,Glyma.01G218600,Glyma.03G172900,Glyma.03G205700,Glyma.04G246400,Glyma.04G250600,Glyma.04G250900,Glyma.04G251000,Glyma.05G066600,Glyma.05G215600,Glyma.06G088300,Glyma.06G111702,Glyma.06G112100,Glyma.06G112200,Glyma.06G116400,Glyma.06G138300,Glyma.07G005300,Glyma.08G129700,Glyma.09G050200,Glyma.09G050600,Glyma.10G032700,Glyma.10G044800,Glyma.10G208800…	Glyma.01G019000,Glyma.01G150200,Glyma.01G161100,Glyma.01G218600,Glyma.03G172900,Glyma.03G205700,Glyma.04G246400,Glyma.04G250600,Glyma.04G250900,Glyma.04G251000,Glyma.05G066600,Glyma.05G215600,Glyma.06G088300,Glyma.06G111702,Glyma.06G112100,Glyma.06G112200,Glyma.06G116400,Glyma.06G138300,Glyma.07G005300,Glyma.08G129700,Glyma.09G050200,Glyma.09G050600,Glyma.10G032700,Glyma.10G044800,Glyma.10G208800…
GO:0071554	cell wall organization or biogenesis	biological_process	255/4959	1497/34701	1.19197257188303	0.00135168157505217	0.0246418835643493	255	Glyma.01G013900,Glyma.01G034300,Glyma.01G034900,Glyma.01G036000,Glyma.01G037900,Glyma.01G050100,Glyma.01G077000,Glyma.01G081300,Glyma.01G087800,Glyma.01G125000,Glyma.01G137700,Glyma.01G138000,Glyma.01G138100,Glyma.01G147500,Glyma.01G171900,Glyma.01G195000,Glyma.01G215400,Glyma.02G006600,Glyma.02G016600,Glyma.02G026900,Glyma.02G029900,Glyma.02G031800,Glyma.02G042500,Glyma.02G059400,Glyma.02G062700…	Glyma.01G013900,Glyma.01G034300,Glyma.01G034900,Glyma.01G036000,Glyma.01G037900,Glyma.01G050100,Glyma.01G077000,Glyma.01G081300,Glyma.01G087800,Glyma.01G125000,Glyma.01G137700,Glyma.01G138000,Glyma.01G138100,Glyma.01G147500,Glyma.01G171900,Glyma.01G195000,Glyma.01G215400,Glyma.02G006600,Glyma.02G016600,Glyma.02G026900,Glyma.02G029900,Glyma.02G031800,Glyma.02G042500,Glyma.02G059400,Glyma.02G062700…
GO:0016746	transferase activity, transferring acyl groups	molecular_function	135/4959	738/34701	1.28004515072374	0.0013711184370695	0.0249216124278095	135	Glyma.01G005200,Glyma.01G014200,Glyma.01G034300,Glyma.01G034900,Glyma.01G091400,Glyma.01G113200,Glyma.01G125000,Glyma.01G152000,Glyma.01G215500,Glyma.02G001100,Glyma.02G010600,Glyma.02G031800,Glyma.02G059300,Glyma.02G130400,Glyma.02G249300,Glyma.02G254600,Glyma.02G258000,Glyma.02G275000,Glyma.02G288500,Glyma.02G299100,Glyma.02G307300,Glyma.03G078200,Glyma.03G078600,Glyma.03G139700,Glyma.03G154800…	Glyma.01G005200,Glyma.01G014200,Glyma.01G034300,Glyma.01G034900,Glyma.01G091400,Glyma.01G113200,Glyma.01G125000,Glyma.01G152000,Glyma.01G215500,Glyma.02G001100,Glyma.02G010600,Glyma.02G031800,Glyma.02G059300,Glyma.02G130400,Glyma.02G249300,Glyma.02G254600,Glyma.02G258000,Glyma.02G275000,Glyma.02G288500,Glyma.02G299100,Glyma.02G307300,Glyma.03G078200,Glyma.03G078600,Glyma.03G139700,Glyma.03G154800…
GO:0080134	regulation of response to stress	biological_process	143/4959	788/34701	1.26986543463507	0.00139801421184216	0.0252739705707666	143	Glyma.01G045500,Glyma.01G053800,Glyma.01G096600,Glyma.01G157900,Glyma.01G166100,Glyma.01G204400,Glyma.02G000400,Glyma.02G019300,Glyma.02G077200,Glyma.02G105900,Glyma.02G195300,Glyma.02G195400,Glyma.02G208800,Glyma.02G213400,Glyma.02G219400,Glyma.02G249800,Glyma.03G032400,Glyma.03G084000,Glyma.03G174300,Glyma.03G176100,Glyma.03G256200,Glyma.04G013800,Glyma.04G016000,Glyma.04G022300,Glyma.04G022500…	Glyma.01G045500,Glyma.01G053800,Glyma.01G096600,Glyma.01G157900,Glyma.01G166100,Glyma.01G204400,Glyma.02G000400,Glyma.02G019300,Glyma.02G077200,Glyma.02G105900,Glyma.02G195300,Glyma.02G195400,Glyma.02G208800,Glyma.02G213400,Glyma.02G219400,Glyma.02G249800,Glyma.03G032400,Glyma.03G084000,Glyma.03G174300,Glyma.03G176100,Glyma.03G256200,Glyma.04G013800,Glyma.04G016000,Glyma.04G022300,Glyma.04G022500…
GO:1901606	alpha-amino acid catabolic process	biological_process	28/4959	110/34701	1.78120222185558	0.00139880572874829	0.0252739705707666	28	Glyma.02G038100,Glyma.02G087900,Glyma.02G255400,Glyma.02G284600,Glyma.03G181600,Glyma.03G181700,Glyma.03G250800,Glyma.04G007700,Glyma.06G007500,Glyma.06G235500,Glyma.08G140200,Glyma.10G166000,Glyma.10G172700,Glyma.10G187300,Glyma.11G228100,Glyma.11G236200,Glyma.13G001200,Glyma.13G049700,Glyma.14G030400,Glyma.14G061200,Glyma.15G079600,Glyma.15G109300,Glyma.15G131200,Glyma.17G228800,Glyma.18G029300…	Glyma.02G038100,Glyma.02G087900,Glyma.02G255400,Glyma.02G284600,Glyma.03G181600,Glyma.03G181700,Glyma.03G250800,Glyma.04G007700,Glyma.06G007500,Glyma.06G235500,Glyma.08G140200,Glyma.10G166000,Glyma.10G172700,Glyma.10G187300,Glyma.11G228100,Glyma.11G236200,Glyma.13G001200,Glyma.13G049700,Glyma.14G030400,Glyma.14G061200,Glyma.15G079600,Glyma.15G109300,Glyma.15G131200,Glyma.17G228800,Glyma.18G029300…
GO:1900057	positive regulation of leaf senescence	biological_process	9/4959	21/34701	2.99896292455276	0.00141699428951614	0.0254515581972383	9	Glyma.01G137500,Glyma.01G186900,Glyma.03G106000,Glyma.06G307600,Glyma.11G055100,Glyma.13G069800,Glyma.13G361200,Glyma.17G173000,Glyma.18G060900	Glyma.01G137500,Glyma.01G186900,Glyma.03G106000,Glyma.06G307600,Glyma.11G055100,Glyma.13G069800,Glyma.13G361200,Glyma.17G173000,Glyma.18G060900
GO:1905623	positive regulation of leaf development	biological_process	9/4959	21/34701	2.99896292455276	0.00141699428951614	0.0254515581972383	9	Glyma.01G137500,Glyma.01G186900,Glyma.03G106000,Glyma.06G307600,Glyma.11G055100,Glyma.13G069800,Glyma.13G361200,Glyma.17G173000,Glyma.18G060900	Glyma.01G137500,Glyma.01G186900,Glyma.03G106000,Glyma.06G307600,Glyma.11G055100,Glyma.13G069800,Glyma.13G361200,Glyma.17G173000,Glyma.18G060900
GO:1903959	regulation of anion transmembrane transport	biological_process	16/4959	51/34701	2.19531926503209	0.00145607280382054	0.0260765508895978	16	Glyma.02G311800,Glyma.04G027300,Glyma.05G128200,Glyma.06G307500,Glyma.07G178600,Glyma.07G262500,Glyma.08G019667,Glyma.08G083300,Glyma.08G254800,Glyma.08G254900,Glyma.15G043600,Glyma.16G096600,Glyma.17G011600,Glyma.18G035000,Glyma.18G277800,Glyma.19G038700	Glyma.02G311800,Glyma.04G027300,Glyma.05G128200,Glyma.06G307500,Glyma.07G178600,Glyma.07G262500,Glyma.08G019667,Glyma.08G083300,Glyma.08G254800,Glyma.08G254900,Glyma.15G043600,Glyma.16G096600,Glyma.17G011600,Glyma.18G035000,Glyma.18G277800,Glyma.19G038700
GO:0004364	glutathione transferase activity	molecular_function	25/4959	95/34701	1.84146846244468	0.00149027201429475	0.0266107515983599	25	Glyma.01G106000,Glyma.02G187200,Glyma.03G073702,Glyma.03G176300,Glyma.05G161300,Glyma.05G161600,Glyma.06G193500,Glyma.07G139700,Glyma.07G139800,Glyma.07G139900,Glyma.07G140700,Glyma.08G174900,Glyma.08G175200,Glyma.08G306800,Glyma.10G047700,Glyma.10G192900,Glyma.11G198500,Glyma.13G034200,Glyma.13G129100,Glyma.15G251700,Glyma.15G252200,Glyma.18G190200,Glyma.18G190300,Glyma.18G190500,Glyma.20G101100	Glyma.01G106000,Glyma.02G187200,Glyma.03G073702,Glyma.03G176300,Glyma.05G161300,Glyma.05G161600,Glyma.06G193500,Glyma.07G139700,Glyma.07G139800,Glyma.07G139900,Glyma.07G140700,Glyma.08G174900,Glyma.08G175200,Glyma.08G306800,Glyma.10G047700,Glyma.10G192900,Glyma.11G198500,Glyma.13G034200,Glyma.13G129100,Glyma.15G251700,Glyma.15G252200,Glyma.18G190200,Glyma.18G190300,Glyma.18G190500,Glyma.20G101100
GO:0016054	organic acid catabolic process	biological_process	55/4959	259/34701	1.48597262027389	0.00150500285588906	0.026717091514602	55	Glyma.01G000248,Glyma.01G000322,Glyma.01G025500,Glyma.01G153300,Glyma.02G038100,Glyma.02G087900,Glyma.02G106100,Glyma.02G132200,Glyma.02G255400,Glyma.02G284600,Glyma.03G181600,Glyma.03G181700,Glyma.03G250800,Glyma.04G007700,Glyma.04G090100,Glyma.04G227900,Glyma.05G180100,Glyma.06G007500,Glyma.06G235500,Glyma.06G325402,Glyma.07G019100,Glyma.07G268550,Glyma.08G070000,Glyma.08G140200,Glyma.08G204300…	Glyma.01G000248,Glyma.01G000322,Glyma.01G025500,Glyma.01G153300,Glyma.02G038100,Glyma.02G087900,Glyma.02G106100,Glyma.02G132200,Glyma.02G255400,Glyma.02G284600,Glyma.03G181600,Glyma.03G181700,Glyma.03G250800,Glyma.04G007700,Glyma.04G090100,Glyma.04G227900,Glyma.05G180100,Glyma.06G007500,Glyma.06G235500,Glyma.06G325402,Glyma.07G019100,Glyma.07G268550,Glyma.08G070000,Glyma.08G140200,Glyma.08G204300…
GO:0046395	carboxylic acid catabolic process	biological_process	55/4959	259/34701	1.48597262027389	0.00150500285588906	0.026717091514602	55	Glyma.01G000248,Glyma.01G000322,Glyma.01G025500,Glyma.01G153300,Glyma.02G038100,Glyma.02G087900,Glyma.02G106100,Glyma.02G132200,Glyma.02G255400,Glyma.02G284600,Glyma.03G181600,Glyma.03G181700,Glyma.03G250800,Glyma.04G007700,Glyma.04G090100,Glyma.04G227900,Glyma.05G180100,Glyma.06G007500,Glyma.06G235500,Glyma.06G325402,Glyma.07G019100,Glyma.07G268550,Glyma.08G070000,Glyma.08G140200,Glyma.08G204300…	Glyma.01G000248,Glyma.01G000322,Glyma.01G025500,Glyma.01G153300,Glyma.02G038100,Glyma.02G087900,Glyma.02G106100,Glyma.02G132200,Glyma.02G255400,Glyma.02G284600,Glyma.03G181600,Glyma.03G181700,Glyma.03G250800,Glyma.04G007700,Glyma.04G090100,Glyma.04G227900,Glyma.05G180100,Glyma.06G007500,Glyma.06G235500,Glyma.06G325402,Glyma.07G019100,Glyma.07G268550,Glyma.08G070000,Glyma.08G140200,Glyma.08G204300…
GO:0009534	chloroplast thylakoid	cellular_component	140/4959	771/34701	1.27063712324328	0.00152029534621478	0.0268321111973965	140	Glyma.01G087900,Glyma.01G115900,Glyma.01G148800,Glyma.01G180800,Glyma.02G047600,Glyma.02G061100,Glyma.02G064700,Glyma.02G141700,Glyma.02G168000,Glyma.02G256000,Glyma.02G282500,Glyma.02G305400,Glyma.02G309500,Glyma.03G060300,Glyma.03G114600,Glyma.03G159100,Glyma.03G212900,Glyma.03G262300,Glyma.04G035000,Glyma.04G035900,Glyma.04G036000,Glyma.04G121700,Glyma.04G167900,Glyma.04G215800,Glyma.04G249700…	Glyma.01G087900,Glyma.01G115900,Glyma.01G148800,Glyma.01G180800,Glyma.02G047600,Glyma.02G061100,Glyma.02G064700,Glyma.02G141700,Glyma.02G168000,Glyma.02G256000,Glyma.02G282500,Glyma.02G305400,Glyma.02G309500,Glyma.03G060300,Glyma.03G114600,Glyma.03G159100,Glyma.03G212900,Glyma.03G262300,Glyma.04G035000,Glyma.04G035900,Glyma.04G036000,Glyma.04G121700,Glyma.04G167900,Glyma.04G215800,Glyma.04G249700…
GO:0031976	plastid thylakoid	cellular_component	140/4959	771/34701	1.27063712324328	0.00152029534621478	0.0268321111973965	140	Glyma.01G087900,Glyma.01G115900,Glyma.01G148800,Glyma.01G180800,Glyma.02G047600,Glyma.02G061100,Glyma.02G064700,Glyma.02G141700,Glyma.02G168000,Glyma.02G256000,Glyma.02G282500,Glyma.02G305400,Glyma.02G309500,Glyma.03G060300,Glyma.03G114600,Glyma.03G159100,Glyma.03G212900,Glyma.03G262300,Glyma.04G035000,Glyma.04G035900,Glyma.04G036000,Glyma.04G121700,Glyma.04G167900,Glyma.04G215800,Glyma.04G249700…	Glyma.01G087900,Glyma.01G115900,Glyma.01G148800,Glyma.01G180800,Glyma.02G047600,Glyma.02G061100,Glyma.02G064700,Glyma.02G141700,Glyma.02G168000,Glyma.02G256000,Glyma.02G282500,Glyma.02G305400,Glyma.02G309500,Glyma.03G060300,Glyma.03G114600,Glyma.03G159100,Glyma.03G212900,Glyma.03G262300,Glyma.04G035000,Glyma.04G035900,Glyma.04G036000,Glyma.04G121700,Glyma.04G167900,Glyma.04G215800,Glyma.04G249700…
GO:0009814	defense response, incompatible interaction	biological_process	64/4959	312/34701	1.4354010579056	0.00164604195932616	0.0289674840761185	64	Glyma.01G097400,Glyma.01G217600,Glyma.01G217700,Glyma.02G062900,Glyma.02G063900,Glyma.02G255400,Glyma.02G274900,Glyma.03G084000,Glyma.03G239900,Glyma.03G256200,Glyma.04G209700,Glyma.06G069400,Glyma.06G142000,Glyma.06G156300,Glyma.06G286800,Glyma.07G003200,Glyma.07G048100,Glyma.08G021900,Glyma.08G352300,Glyma.09G094000,Glyma.09G197000,Glyma.09G199900,Glyma.09G203500,Glyma.10G018800,Glyma.10G079700…	Glyma.01G097400,Glyma.01G217600,Glyma.01G217700,Glyma.02G062900,Glyma.02G063900,Glyma.02G255400,Glyma.02G274900,Glyma.03G084000,Glyma.03G239900,Glyma.03G256200,Glyma.04G209700,Glyma.06G069400,Glyma.06G142000,Glyma.06G156300,Glyma.06G286800,Glyma.07G003200,Glyma.07G048100,Glyma.08G021900,Glyma.08G352300,Glyma.09G094000,Glyma.09G197000,Glyma.09G199900,Glyma.09G203500,Glyma.10G018800,Glyma.10G079700…
GO:0097367	carbohydrate derivative binding	molecular_function	946/4959	6102/34701	1.08484281035663	0.0016533858216925	0.0290128710901603	946	Glyma.01G001800,Glyma.01G004800,Glyma.01G007300,Glyma.01G010200,Glyma.01G010500,Glyma.01G010700,Glyma.01G011200,Glyma.01G016500,Glyma.01G024800,Glyma.01G033200,Glyma.01G040900,Glyma.01G043100,Glyma.01G058500,Glyma.01G065800,Glyma.01G071700,Glyma.01G087900,Glyma.01G088501,Glyma.01G092900,Glyma.01G097400,Glyma.01G098400,Glyma.01G107850,Glyma.01G107901,Glyma.01G107951,Glyma.01G109200,Glyma.01G117900…	Glyma.01G001800,Glyma.01G004800,Glyma.01G007300,Glyma.01G010200,Glyma.01G010500,Glyma.01G010700,Glyma.01G011200,Glyma.01G016500,Glyma.01G024800,Glyma.01G033200,Glyma.01G040900,Glyma.01G043100,Glyma.01G058500,Glyma.01G065800,Glyma.01G071700,Glyma.01G087900,Glyma.01G088501,Glyma.01G092900,Glyma.01G097400,Glyma.01G098400,Glyma.01G107850,Glyma.01G107901,Glyma.01G107951,Glyma.01G109200,Glyma.01G117900…
GO:0031668	cellular response to extracellular stimulus	biological_process	72/4959	359/34701	1.40341440480463	0.00166059014920816	0.0290555558003692	72	Glyma.01G091800,Glyma.01G097400,Glyma.01G210200,Glyma.02G012700,Glyma.02G087000,Glyma.02G087900,Glyma.02G130200,Glyma.02G149600,Glyma.02G215800,Glyma.02G278600,Glyma.03G032400,Glyma.03G219300,Glyma.03G251400,Glyma.03G260200,Glyma.04G123700,Glyma.04G147600,Glyma.05G023900,Glyma.05G045700,Glyma.05G058300,Glyma.05G084100,Glyma.05G234600,Glyma.05G237500,Glyma.06G307700,Glyma.07G051000,Glyma.07G093700…	Glyma.01G091800,Glyma.01G097400,Glyma.01G210200,Glyma.02G012700,Glyma.02G087000,Glyma.02G087900,Glyma.02G130200,Glyma.02G149600,Glyma.02G215800,Glyma.02G278600,Glyma.03G032400,Glyma.03G219300,Glyma.03G251400,Glyma.03G260200,Glyma.04G123700,Glyma.04G147600,Glyma.05G023900,Glyma.05G045700,Glyma.05G058300,Glyma.05G084100,Glyma.05G234600,Glyma.05G237500,Glyma.06G307700,Glyma.07G051000,Glyma.07G093700…
GO:0009063	cellular amino acid catabolic process	biological_process	31/4959	127/34701	1.70807074705498	0.0016713899181503	0.0291607255347197	31	Glyma.01G000248,Glyma.01G000322,Glyma.02G038100,Glyma.02G087900,Glyma.02G255400,Glyma.02G284600,Glyma.03G181600,Glyma.03G181700,Glyma.03G250800,Glyma.04G007700,Glyma.06G007500,Glyma.06G235500,Glyma.06G325402,Glyma.08G140200,Glyma.10G166000,Glyma.10G172700,Glyma.10G187300,Glyma.11G228100,Glyma.11G236200,Glyma.13G001200,Glyma.13G049700,Glyma.14G030400,Glyma.14G061200,Glyma.15G079600,Glyma.15G109300…	Glyma.01G000248,Glyma.01G000322,Glyma.02G038100,Glyma.02G087900,Glyma.02G255400,Glyma.02G284600,Glyma.03G181600,Glyma.03G181700,Glyma.03G250800,Glyma.04G007700,Glyma.06G007500,Glyma.06G235500,Glyma.06G325402,Glyma.08G140200,Glyma.10G166000,Glyma.10G172700,Glyma.10G187300,Glyma.11G228100,Glyma.11G236200,Glyma.13G001200,Glyma.13G049700,Glyma.14G030400,Glyma.14G061200,Glyma.15G079600,Glyma.15G109300…
GO:0009682	induced systemic resistance	biological_process	23/4959	86/34701	1.87144585601936	0.00179338230033177	0.0310328478647618	23	Glyma.01G157900,Glyma.01G165400,Glyma.03G256200,Glyma.04G016000,Glyma.04G023700,Glyma.04G068000,Glyma.04G176200,Glyma.06G023900,Glyma.06G142000,Glyma.06G189100,Glyma.08G256600,Glyma.09G197200,Glyma.09G197400,Glyma.11G087100,Glyma.11G168428,Glyma.12G031200,Glyma.13G047300,Glyma.13G267700,Glyma.14G219600,Glyma.17G139700,Glyma.17G258500,Glyma.19G044900,Glyma.19G254000	Glyma.01G157900,Glyma.01G165400,Glyma.03G256200,Glyma.04G016000,Glyma.04G023700,Glyma.04G068000,Glyma.04G176200,Glyma.06G023900,Glyma.06G142000,Glyma.06G189100,Glyma.08G256600,Glyma.09G197200,Glyma.09G197400,Glyma.11G087100,Glyma.11G168428,Glyma.12G031200,Glyma.13G047300,Glyma.13G267700,Glyma.14G219600,Glyma.17G139700,Glyma.17G258500,Glyma.19G044900,Glyma.19G254000
GO:0009931	calcium-dependent protein serine/threonine kinase activity	molecular_function	21/4959	76/34701	1.93354188556691	0.00179398299366007	0.0310328478647618	21	Glyma.01G166100,Glyma.02G182900,Glyma.02G211400,Glyma.02G311800,Glyma.03G138000,Glyma.03G251400,Glyma.04G175300,Glyma.04G204400,Glyma.04G231000,Glyma.06G134200,Glyma.06G189600,Glyma.07G178600,Glyma.07G232400,Glyma.08G005600,Glyma.08G019667,Glyma.10G084000,Glyma.10G087100,Glyma.11G077300,Glyma.14G179000,Glyma.17G096000,Glyma.20G222600	Glyma.01G166100,Glyma.02G182900,Glyma.02G211400,Glyma.02G311800,Glyma.03G138000,Glyma.03G251400,Glyma.04G175300,Glyma.04G204400,Glyma.04G231000,Glyma.06G134200,Glyma.06G189600,Glyma.07G178600,Glyma.07G232400,Glyma.08G005600,Glyma.08G019667,Glyma.10G084000,Glyma.10G087100,Glyma.11G077300,Glyma.14G179000,Glyma.17G096000,Glyma.20G222600
GO:0010857	calcium-dependent protein kinase activity	molecular_function	21/4959	76/34701	1.93354188556691	0.00179398299366007	0.0310328478647618	21	Glyma.01G166100,Glyma.02G182900,Glyma.02G211400,Glyma.02G311800,Glyma.03G138000,Glyma.03G251400,Glyma.04G175300,Glyma.04G204400,Glyma.04G231000,Glyma.06G134200,Glyma.06G189600,Glyma.07G178600,Glyma.07G232400,Glyma.08G005600,Glyma.08G019667,Glyma.10G084000,Glyma.10G087100,Glyma.11G077300,Glyma.14G179000,Glyma.17G096000,Glyma.20G222600	Glyma.01G166100,Glyma.02G182900,Glyma.02G211400,Glyma.02G311800,Glyma.03G138000,Glyma.03G251400,Glyma.04G175300,Glyma.04G204400,Glyma.04G231000,Glyma.06G134200,Glyma.06G189600,Glyma.07G178600,Glyma.07G232400,Glyma.08G005600,Glyma.08G019667,Glyma.10G084000,Glyma.10G087100,Glyma.11G077300,Glyma.14G179000,Glyma.17G096000,Glyma.20G222600
GO:0004657	proline dehydrogenase activity	molecular_function	4/4959	5/34701	5.59806412583182	0.00184518967091793	0.0316489011442797	4	Glyma.13G049700,Glyma.18G278900,Glyma.19G042900,Glyma.19G043000	Glyma.13G049700,Glyma.18G278900,Glyma.19G042900,Glyma.19G043000
GO:0046133	pyrimidine ribonucleoside catabolic process	biological_process	4/4959	5/34701	5.59806412583182	0.00184518967091793	0.0316489011442797	4	Glyma.03G193800,Glyma.07G129300,Glyma.08G029000,Glyma.19G193700	Glyma.03G193800,Glyma.07G129300,Glyma.08G029000,Glyma.19G193700
GO:0046135	pyrimidine nucleoside catabolic process	biological_process	4/4959	5/34701	5.59806412583182	0.00184518967091793	0.0316489011442797	4	Glyma.03G193800,Glyma.07G129300,Glyma.08G029000,Glyma.19G193700	Glyma.03G193800,Glyma.07G129300,Glyma.08G029000,Glyma.19G193700
GO:0008514	organic anion transmembrane transporter activity	molecular_function	84/4959	432/34701	1.36064058613968	0.00186893010488021	0.0319660545185831	84	Glyma.01G019000,Glyma.01G150200,Glyma.01G161100,Glyma.01G199400,Glyma.01G218600,Glyma.02G106100,Glyma.02G211700,Glyma.03G059200,Glyma.03G172900,Glyma.03G205700,Glyma.04G051800,Glyma.04G052300,Glyma.04G092100,Glyma.04G246400,Glyma.04G250600,Glyma.04G250900,Glyma.04G251000,Glyma.05G030600,Glyma.05G066600,Glyma.05G215600,Glyma.05G233400,Glyma.06G052900,Glyma.06G088300,Glyma.06G111702,Glyma.06G112100…	Glyma.01G019000,Glyma.01G150200,Glyma.01G161100,Glyma.01G199400,Glyma.01G218600,Glyma.02G106100,Glyma.02G211700,Glyma.03G059200,Glyma.03G172900,Glyma.03G205700,Glyma.04G051800,Glyma.04G052300,Glyma.04G092100,Glyma.04G246400,Glyma.04G250600,Glyma.04G250900,Glyma.04G251000,Glyma.05G030600,Glyma.05G066600,Glyma.05G215600,Glyma.05G233400,Glyma.06G052900,Glyma.06G088300,Glyma.06G111702,Glyma.06G112100…
GO:0044070	regulation of anion transport	biological_process	17/4959	57/34701	2.08699759077063	0.00194777250862344	0.0332212515546446	17	Glyma.02G311800,Glyma.04G027300,Glyma.05G128200,Glyma.06G307500,Glyma.07G178600,Glyma.07G262500,Glyma.08G019667,Glyma.08G083300,Glyma.08G254800,Glyma.08G254900,Glyma.15G043600,Glyma.16G096600,Glyma.17G011600,Glyma.18G035000,Glyma.18G094400,Glyma.18G277800,Glyma.19G038700	Glyma.02G311800,Glyma.04G027300,Glyma.05G128200,Glyma.06G307500,Glyma.07G178600,Glyma.07G262500,Glyma.08G019667,Glyma.08G083300,Glyma.08G254800,Glyma.08G254900,Glyma.15G043600,Glyma.16G096600,Glyma.17G011600,Glyma.18G035000,Glyma.18G094400,Glyma.18G277800,Glyma.19G038700
GO:0006949	syncytium formation	biological_process	11/4959	30/34701	2.56577939100625	0.00197457814848889	0.0335046445034513	11	Glyma.06G294500,Glyma.06G294600,Glyma.07G229000,Glyma.11G139100,Glyma.11G160000,Glyma.12G062700,Glyma.12G111100,Glyma.13G336600,Glyma.18G153500,Glyma.19G024200,Glyma.20G033900	Glyma.06G294500,Glyma.06G294600,Glyma.07G229000,Glyma.11G139100,Glyma.11G160000,Glyma.12G062700,Glyma.12G111100,Glyma.13G336600,Glyma.18G153500,Glyma.19G024200,Glyma.20G033900
GO:0004805	trehalose-phosphatase activity	molecular_function	8/4959	18/34701	3.11003562546212	0.00197539290141879	0.0335046445034513	8	Glyma.04G119700,Glyma.04G237900,Glyma.05G179800,Glyma.06G104800,Glyma.06G318400,Glyma.09G231400,Glyma.12G005200,Glyma.14G171700	Glyma.04G119700,Glyma.04G237900,Glyma.05G179800,Glyma.06G104800,Glyma.06G318400,Glyma.09G231400,Glyma.12G005200,Glyma.14G171700
GO:0009813	flavonoid biosynthetic process	biological_process	43/4959	194/34701	1.5510100348632	0.00199265069136645	0.0337034723881398	43	Glyma.01G091400,Glyma.01G239600,Glyma.02G130400,Glyma.02G158700,Glyma.02G257700,Glyma.02G307300,Glyma.03G152800,Glyma.03G187000,Glyma.04G227900,Glyma.05G153200,Glyma.06G221900,Glyma.06G239500,Glyma.07G179900,Glyma.07G208900,Glyma.08G109200,Glyma.08G109400,Glyma.08G110340,Glyma.08G110500,Glyma.08G110701,Glyma.08G110901,Glyma.08G307100,Glyma.09G075200,Glyma.09G269400,Glyma.10G250200,Glyma.11G004200…	Glyma.01G091400,Glyma.01G239600,Glyma.02G130400,Glyma.02G158700,Glyma.02G257700,Glyma.02G307300,Glyma.03G152800,Glyma.03G187000,Glyma.04G227900,Glyma.05G153200,Glyma.06G221900,Glyma.06G239500,Glyma.07G179900,Glyma.07G208900,Glyma.08G109200,Glyma.08G109400,Glyma.08G110340,Glyma.08G110500,Glyma.08G110701,Glyma.08G110901,Glyma.08G307100,Glyma.09G075200,Glyma.09G269400,Glyma.10G250200,Glyma.11G004200…
GO:1900673	olefin metabolic process	biological_process	18/4959	62/34701	2.03155552953574	0.00203520229490528	0.0343266846145842	18	Glyma.01G196100,Glyma.02G268200,Glyma.02G268400,Glyma.02G268500,Glyma.04G170500,Glyma.04G245900,Glyma.05G211700,Glyma.07G065700,Glyma.07G129000,Glyma.08G018000,Glyma.08G050400,Glyma.09G255000,Glyma.14G048900,Glyma.14G049500,Glyma.16G032200,Glyma.17G009800,Glyma.17G158100,Glyma.18G238100	Glyma.01G196100,Glyma.02G268200,Glyma.02G268400,Glyma.02G268500,Glyma.04G170500,Glyma.04G245900,Glyma.05G211700,Glyma.07G065700,Glyma.07G129000,Glyma.08G018000,Glyma.08G050400,Glyma.09G255000,Glyma.14G048900,Glyma.14G049500,Glyma.16G032200,Glyma.17G009800,Glyma.17G158100,Glyma.18G238100
GO:0034311	diol metabolic process	biological_process	6/4959	11/34701	3.81686190397624	0.00205204683851349	0.0343266846145842	6	Glyma.08G123200,Glyma.09G211600,Glyma.13G234000,Glyma.15G079000,Glyma.16G089300,Glyma.18G158900	Glyma.08G123200,Glyma.09G211600,Glyma.13G234000,Glyma.15G079000,Glyma.16G089300,Glyma.18G158900
GO:0034312	diol biosynthetic process	biological_process	6/4959	11/34701	3.81686190397624	0.00205204683851349	0.0343266846145842	6	Glyma.08G123200,Glyma.09G211600,Glyma.13G234000,Glyma.15G079000,Glyma.16G089300,Glyma.18G158900	Glyma.08G123200,Glyma.09G211600,Glyma.13G234000,Glyma.15G079000,Glyma.16G089300,Glyma.18G158900
GO:0047292	trihydroxypterocarpan dimethylallyltransferase activity	molecular_function	6/4959	11/34701	3.81686190397624	0.00205204683851349	0.0343266846145842	6	Glyma.01G134600,Glyma.08G274800,Glyma.10G070300,Glyma.10G295300,Glyma.13G152814,Glyma.20G245100	Glyma.01G134600,Glyma.08G274800,Glyma.10G070300,Glyma.10G295300,Glyma.13G152814,Glyma.20G245100
GO:0046113	nucleobase catabolic process	biological_process	10/4959	26/34701	2.69137698357299	0.0020776933644584	0.0346604791676362	10	Glyma.02G278600,Glyma.07G018600,Glyma.08G203800,Glyma.13G117500,Glyma.13G240600,Glyma.13G340300,Glyma.15G073000,Glyma.15G186100,Glyma.17G042400,Glyma.20G205500	Glyma.02G278600,Glyma.07G018600,Glyma.08G203800,Glyma.13G117500,Glyma.13G240600,Glyma.13G340300,Glyma.15G073000,Glyma.15G186100,Glyma.17G042400,Glyma.20G205500
GO:0008295	spermidine biosynthetic process	biological_process	9/4959	22/34701	2.86264642798218	0.00209616101908217	0.0346834903401938	9	Glyma.01G031700,Glyma.04G007700,Glyma.06G007500,Glyma.06G184100,Glyma.07G254000,Glyma.08G255800,Glyma.17G091100,Glyma.17G092400,Glyma.18G278800	Glyma.01G031700,Glyma.04G007700,Glyma.06G007500,Glyma.06G184100,Glyma.07G254000,Glyma.08G255800,Glyma.17G091100,Glyma.17G092400,Glyma.18G278800
GO:0009310	amine catabolic process	biological_process	9/4959	22/34701	2.86264642798218	0.00209616101908217	0.0346834903401938	9	Glyma.02G255400,Glyma.08G303800,Glyma.10G090700,Glyma.11G209027,Glyma.11G228100,Glyma.14G061200,Glyma.18G029300,Glyma.18G045100,Glyma.18G116300	Glyma.02G255400,Glyma.08G303800,Glyma.10G090700,Glyma.11G209027,Glyma.11G228100,Glyma.14G061200,Glyma.18G029300,Glyma.18G045100,Glyma.18G116300
GO:0042402	cellular biogenic amine catabolic process	biological_process	9/4959	22/34701	2.86264642798218	0.00209616101908217	0.0346834903401938	9	Glyma.02G255400,Glyma.08G303800,Glyma.10G090700,Glyma.11G209027,Glyma.11G228100,Glyma.14G061200,Glyma.18G029300,Glyma.18G045100,Glyma.18G116300	Glyma.02G255400,Glyma.08G303800,Glyma.10G090700,Glyma.11G209027,Glyma.11G228100,Glyma.14G061200,Glyma.18G029300,Glyma.18G045100,Glyma.18G116300
GO:0006835	dicarboxylic acid transport	biological_process	13/4959	39/34701	2.33252671909659	0.0021614978052461	0.0355048271803949	13	Glyma.02G211700,Glyma.04G092100,Glyma.05G233400,Glyma.06G088300,Glyma.07G090300,Glyma.07G265900,Glyma.08G040700,Glyma.08G280300,Glyma.09G010700,Glyma.09G010800,Glyma.09G185600,Glyma.15G055600,Glyma.15G115200	Glyma.02G211700,Glyma.04G092100,Glyma.05G233400,Glyma.06G088300,Glyma.07G090300,Glyma.07G265900,Glyma.08G040700,Glyma.08G280300,Glyma.09G010700,Glyma.09G010800,Glyma.09G185600,Glyma.15G055600,Glyma.15G115200
GO:0080144	amino acid homeostasis	biological_process	13/4959	39/34701	2.33252671909659	0.0021614978052461	0.0355048271803949	13	Glyma.03G172900,Glyma.04G250600,Glyma.04G250900,Glyma.04G251000,Glyma.06G111702,Glyma.06G112100,Glyma.06G112200,Glyma.06G138300,Glyma.10G044800,Glyma.13G081000,Glyma.13G132500,Glyma.14G148300,Glyma.19G173800	Glyma.03G172900,Glyma.04G250600,Glyma.04G250900,Glyma.04G251000,Glyma.06G111702,Glyma.06G112100,Glyma.06G112200,Glyma.06G138300,Glyma.10G044800,Glyma.13G081000,Glyma.13G132500,Glyma.14G148300,Glyma.19G173800
GO:0071396	cellular response to lipid	biological_process	155/4959	872/34701	1.24383592245403	0.00216329296829143	0.0355048271803949	155	Glyma.01G088501,Glyma.01G096600,Glyma.01G097000,Glyma.01G107901,Glyma.01G107951,Glyma.01G166100,Glyma.01G186900,Glyma.02G039300,Glyma.02G059300,Glyma.02G076100,Glyma.02G182900,Glyma.02G211400,Glyma.02G228200,Glyma.02G228300,Glyma.02G232600,Glyma.02G239100,Glyma.02G242400,Glyma.02G266300,Glyma.02G311800,Glyma.03G003400,Glyma.03G106000,Glyma.03G138000,Glyma.03G138100,Glyma.04G034400,Glyma.04G036700…	Glyma.01G088501,Glyma.01G096600,Glyma.01G097000,Glyma.01G107901,Glyma.01G107951,Glyma.01G166100,Glyma.01G186900,Glyma.02G039300,Glyma.02G059300,Glyma.02G076100,Glyma.02G182900,Glyma.02G211400,Glyma.02G228200,Glyma.02G228300,Glyma.02G232600,Glyma.02G239100,Glyma.02G242400,Glyma.02G266300,Glyma.02G311800,Glyma.03G003400,Glyma.03G106000,Glyma.03G138000,Glyma.03G138100,Glyma.04G034400,Glyma.04G036700…
GO:0050403	trans-zeatin O-beta-D-glucosyltransferase activity	molecular_function	5/4959	8/34701	4.37348759830611	0.0022820583618156	0.0373533692610086	5	Glyma.02G184200,Glyma.03G134500,Glyma.03G187200,Glyma.03G187700,Glyma.19G136700	Glyma.02G184200,Glyma.03G134500,Glyma.03G187200,Glyma.03G187700,Glyma.19G136700
GO:0015103	inorganic anion transmembrane transporter activity	molecular_function	44/4959	201/34701	1.53180859164552	0.00229696302217242	0.0374965357694581	44	Glyma.01G157100,Glyma.02G095500,Glyma.04G027300,Glyma.04G082700,Glyma.04G092100,Glyma.04G184000,Glyma.05G038300,Glyma.05G233400,Glyma.06G106100,Glyma.06G307500,Glyma.07G006500,Glyma.07G090300,Glyma.07G218900,Glyma.07G222700,Glyma.07G262500,Glyma.08G040700,Glyma.08G180400,Glyma.08G280300,Glyma.09G126900,Glyma.09G185600,Glyma.09G188667,Glyma.09G188733,Glyma.11G031500,Glyma.13G161800,Glyma.13G224900…	Glyma.01G157100,Glyma.02G095500,Glyma.04G027300,Glyma.04G082700,Glyma.04G092100,Glyma.04G184000,Glyma.05G038300,Glyma.05G233400,Glyma.06G106100,Glyma.06G307500,Glyma.07G006500,Glyma.07G090300,Glyma.07G218900,Glyma.07G222700,Glyma.07G262500,Glyma.08G040700,Glyma.08G180400,Glyma.08G280300,Glyma.09G126900,Glyma.09G185600,Glyma.09G188667,Glyma.09G188733,Glyma.11G031500,Glyma.13G161800,Glyma.13G224900…
GO:0015318	inorganic molecular entity transmembrane transporter activity	molecular_function	232/4959	1364/34701	1.190204249627	0.00233693320141604	0.0380470220947119	232	Glyma.01G019000,Glyma.01G150200,Glyma.01G157100,Glyma.01G157900,Glyma.01G161100,Glyma.01G178500,Glyma.01G193600,Glyma.01G199400,Glyma.01G218600,Glyma.01G219001,Glyma.01G238800,Glyma.02G033600,Glyma.02G056200,Glyma.02G059200,Glyma.02G073600,Glyma.02G073700,Glyma.02G095500,Glyma.02G211700,Glyma.02G226500,Glyma.02G263300,Glyma.03G149200,Glyma.03G157700,Glyma.03G171500,Glyma.03G172900,Glyma.03G205700…	Glyma.01G019000,Glyma.01G150200,Glyma.01G157100,Glyma.01G157900,Glyma.01G161100,Glyma.01G178500,Glyma.01G193600,Glyma.01G199400,Glyma.01G218600,Glyma.01G219001,Glyma.01G238800,Glyma.02G033600,Glyma.02G056200,Glyma.02G059200,Glyma.02G073600,Glyma.02G073700,Glyma.02G095500,Glyma.02G211700,Glyma.02G226500,Glyma.02G263300,Glyma.03G149200,Glyma.03G157700,Glyma.03G171500,Glyma.03G172900,Glyma.03G205700…
GO:0009407	toxin catabolic process	biological_process	17/4959	58/34701	2.05101487368838	0.00239397589407198	0.0387684021782029	17	Glyma.01G106000,Glyma.02G187200,Glyma.03G073702,Glyma.05G161300,Glyma.05G161600,Glyma.06G193500,Glyma.07G139700,Glyma.07G139800,Glyma.07G139900,Glyma.07G140700,Glyma.08G174900,Glyma.08G306800,Glyma.13G129100,Glyma.15G252200,Glyma.18G190200,Glyma.18G190300,Glyma.18G190500	Glyma.01G106000,Glyma.02G187200,Glyma.03G073702,Glyma.05G161300,Glyma.05G161600,Glyma.06G193500,Glyma.07G139700,Glyma.07G139800,Glyma.07G139900,Glyma.07G140700,Glyma.08G174900,Glyma.08G306800,Glyma.13G129100,Glyma.15G252200,Glyma.18G190200,Glyma.18G190300,Glyma.18G190500
GO:0009504	cell plate	cellular_component	17/4959	58/34701	2.05101487368838	0.00239397589407198	0.0387684021782029	17	Glyma.02G069700,Glyma.02G115100,Glyma.02G195300,Glyma.02G195400,Glyma.04G164400,Glyma.05G023100,Glyma.06G088800,Glyma.06G200100,Glyma.06G240400,Glyma.07G052800,Glyma.10G082400,Glyma.10G082500,Glyma.12G152100,Glyma.16G021800,Glyma.16G151200,Glyma.17G076600,Glyma.19G258000	Glyma.02G069700,Glyma.02G115100,Glyma.02G195300,Glyma.02G195400,Glyma.04G164400,Glyma.05G023100,Glyma.06G088800,Glyma.06G200100,Glyma.06G240400,Glyma.07G052800,Glyma.10G082400,Glyma.10G082500,Glyma.12G152100,Glyma.16G021800,Glyma.16G151200,Glyma.17G076600,Glyma.19G258000
GO:0009867	jasmonic acid mediated signaling pathway	biological_process	34/4959	146/34701	1.62957346128666	0.00240283721134127	0.0388086890712387	34	Glyma.01G157900,Glyma.02G006200,Glyma.03G162700,Glyma.03G256200,Glyma.04G013800,Glyma.04G016000,Glyma.04G054200,Glyma.04G068000,Glyma.04G211000,Glyma.05G184500,Glyma.06G054500,Glyma.06G142000,Glyma.08G142400,Glyma.08G256600,Glyma.09G071600,Glyma.09G197200,Glyma.09G197400,Glyma.10G007000,Glyma.10G036700,Glyma.10G186800,Glyma.11G087100,Glyma.12G119200,Glyma.12G207400,Glyma.12G221500,Glyma.13G047300…	Glyma.01G157900,Glyma.02G006200,Glyma.03G162700,Glyma.03G256200,Glyma.04G013800,Glyma.04G016000,Glyma.04G054200,Glyma.04G068000,Glyma.04G211000,Glyma.05G184500,Glyma.06G054500,Glyma.06G142000,Glyma.08G142400,Glyma.08G256600,Glyma.09G071600,Glyma.09G197200,Glyma.09G197400,Glyma.10G007000,Glyma.10G036700,Glyma.10G186800,Glyma.11G087100,Glyma.12G119200,Glyma.12G207400,Glyma.12G221500,Glyma.13G047300…
GO:0006022	aminoglycan metabolic process	biological_process	18/4959	63/34701	1.99930861636851	0.00247454252591983	0.0398579988994387	18	Glyma.02G042500,Glyma.09G126200,Glyma.10G227700,Glyma.11G124500,Glyma.12G049100,Glyma.12G156600,Glyma.13G155800,Glyma.13G330800,Glyma.13G330900,Glyma.13G346700,Glyma.15G206800,Glyma.16G026200,Glyma.16G173000,Glyma.17G076100,Glyma.17G103500,Glyma.17G217000,Glyma.19G221800,Glyma.20G164600	Glyma.02G042500,Glyma.09G126200,Glyma.10G227700,Glyma.11G124500,Glyma.12G049100,Glyma.12G156600,Glyma.13G155800,Glyma.13G330800,Glyma.13G330900,Glyma.13G346700,Glyma.15G206800,Glyma.16G026200,Glyma.16G173000,Glyma.17G076100,Glyma.17G103500,Glyma.17G217000,Glyma.19G221800,Glyma.20G164600
GO:0006006	glucose metabolic process	biological_process	23/4959	88/34701	1.82891299565528	0.00248089695892384	0.0398579988994387	23	Glyma.01G097400,Glyma.02G096800,Glyma.04G015900,Glyma.06G015900,Glyma.06G105600,Glyma.07G013800,Glyma.07G102900,Glyma.09G203500,Glyma.09G239800,Glyma.10G059500,Glyma.10G066700,Glyma.10G241000,Glyma.11G247600,Glyma.13G064200,Glyma.13G146200,Glyma.13G151800,Glyma.16G044900,Glyma.18G009700,Glyma.18G193600,Glyma.18G257700,Glyma.19G017200,Glyma.19G020700,Glyma.19G106800	Glyma.01G097400,Glyma.02G096800,Glyma.04G015900,Glyma.06G015900,Glyma.06G105600,Glyma.07G013800,Glyma.07G102900,Glyma.09G203500,Glyma.09G239800,Glyma.10G059500,Glyma.10G066700,Glyma.10G241000,Glyma.11G247600,Glyma.13G064200,Glyma.13G146200,Glyma.13G151800,Glyma.16G044900,Glyma.18G009700,Glyma.18G193600,Glyma.18G257700,Glyma.19G017200,Glyma.19G020700,Glyma.19G106800
GO:0071669	plant-type cell wall organization or biogenesis	biological_process	94/4959	497/34701	1.32348598548338	0.00251584529591631	0.0402198651004891	94	Glyma.01G050100,Glyma.01G077000,Glyma.02G109100,Glyma.02G301200,Glyma.03G189800,Glyma.03G217500,Glyma.04G142700,Glyma.04G160000,Glyma.04G160100,Glyma.05G096602,Glyma.05G161900,Glyma.05G162000,Glyma.06G050100,Glyma.06G205400,Glyma.06G205500,Glyma.06G205600,Glyma.06G294600,Glyma.06G324300,Glyma.07G004200,Glyma.07G229000,Glyma.07G260300,Glyma.08G010500,Glyma.08G117500,Glyma.08G119400,Glyma.08G119500…	Glyma.01G050100,Glyma.01G077000,Glyma.02G109100,Glyma.02G301200,Glyma.03G189800,Glyma.03G217500,Glyma.04G142700,Glyma.04G160000,Glyma.04G160100,Glyma.05G096602,Glyma.05G161900,Glyma.05G162000,Glyma.06G050100,Glyma.06G205400,Glyma.06G205500,Glyma.06G205600,Glyma.06G294600,Glyma.06G324300,Glyma.07G004200,Glyma.07G229000,Glyma.07G260300,Glyma.08G010500,Glyma.08G117500,Glyma.08G119400,Glyma.08G119500…
GO:1900426	positive regulation of defense response to bacterium	biological_process	19/4959	68/34701	1.9552062204192	0.00252262140251414	0.0402198651004891	19	Glyma.03G174300,Glyma.04G209700,Glyma.05G024400,Glyma.05G237200,Glyma.06G156300,Glyma.07G093900,Glyma.07G102400,Glyma.08G044400,Glyma.08G198900,Glyma.09G182400,Glyma.10G046000,Glyma.11G144600,Glyma.12G075200,Glyma.13G069800,Glyma.13G134100,Glyma.13G331800,Glyma.14G189300,Glyma.15G042400,Glyma.19G175200	Glyma.03G174300,Glyma.04G209700,Glyma.05G024400,Glyma.05G237200,Glyma.06G156300,Glyma.07G093900,Glyma.07G102400,Glyma.08G044400,Glyma.08G198900,Glyma.09G182400,Glyma.10G046000,Glyma.11G144600,Glyma.12G075200,Glyma.13G069800,Glyma.13G134100,Glyma.13G331800,Glyma.14G189300,Glyma.15G042400,Glyma.19G175200
GO:0007338	single fertilization	biological_process	21/4959	78/34701	1.88396388850109	0.002540309432563	0.0402198651004891	21	Glyma.08G093100,Glyma.08G247800,Glyma.08G248900,Glyma.08G249200,Glyma.08G251100,Glyma.12G014400,Glyma.13G053600,Glyma.13G053800,Glyma.13G054200,Glyma.13G054300,Glyma.13G054400,Glyma.18G182000,Glyma.18G269300,Glyma.18G270600,Glyma.18G270700,Glyma.18G271300,Glyma.18G271500,Glyma.18G272500,Glyma.18G272700,Glyma.18G273100,Glyma.U027000	Glyma.08G093100,Glyma.08G247800,Glyma.08G248900,Glyma.08G249200,Glyma.08G251100,Glyma.12G014400,Glyma.13G053600,Glyma.13G053800,Glyma.13G054200,Glyma.13G054300,Glyma.13G054400,Glyma.18G182000,Glyma.18G269300,Glyma.18G270600,Glyma.18G270700,Glyma.18G271300,Glyma.18G271500,Glyma.18G272500,Glyma.18G272700,Glyma.18G273100,Glyma.U027000
GO:0004866	endopeptidase inhibitor activity	molecular_function	20/4959	73/34701	1.91714524857254	0.00254305272847566	0.0402198651004891	20	Glyma.06G036300,Glyma.08G341100,Glyma.08G341300,Glyma.08G341400,Glyma.08G341800,Glyma.08G342000,Glyma.08G342100,Glyma.09G155500,Glyma.09G163900,Glyma.10G184600,Glyma.12G234800,Glyma.13G120600,Glyma.14G038500,Glyma.16G211700,Glyma.16G212400,Glyma.16G212500,Glyma.18G003700,Glyma.18G103700,Glyma.20G205700,Glyma.20G205800	Glyma.06G036300,Glyma.08G341100,Glyma.08G341300,Glyma.08G341400,Glyma.08G341800,Glyma.08G342000,Glyma.08G342100,Glyma.09G155500,Glyma.09G163900,Glyma.10G184600,Glyma.12G234800,Glyma.13G120600,Glyma.14G038500,Glyma.16G211700,Glyma.16G212400,Glyma.16G212500,Glyma.18G003700,Glyma.18G103700,Glyma.20G205700,Glyma.20G205800
GO:0030414	peptidase inhibitor activity	molecular_function	20/4959	73/34701	1.91714524857254	0.00254305272847566	0.0402198651004891	20	Glyma.06G036300,Glyma.08G341100,Glyma.08G341300,Glyma.08G341400,Glyma.08G341800,Glyma.08G342000,Glyma.08G342100,Glyma.09G155500,Glyma.09G163900,Glyma.10G184600,Glyma.12G234800,Glyma.13G120600,Glyma.14G038500,Glyma.16G211700,Glyma.16G212400,Glyma.16G212500,Glyma.18G003700,Glyma.18G103700,Glyma.20G205700,Glyma.20G205800	Glyma.06G036300,Glyma.08G341100,Glyma.08G341300,Glyma.08G341400,Glyma.08G341800,Glyma.08G342000,Glyma.08G342100,Glyma.09G155500,Glyma.09G163900,Glyma.10G184600,Glyma.12G234800,Glyma.13G120600,Glyma.14G038500,Glyma.16G211700,Glyma.16G212400,Glyma.16G212500,Glyma.18G003700,Glyma.18G103700,Glyma.20G205700,Glyma.20G205800
GO:0042537	benzene-containing compound metabolic process	biological_process	20/4959	73/34701	1.91714524857254	0.00254305272847566	0.0402198651004891	20	Glyma.01G025500,Glyma.02G062900,Glyma.02G255400,Glyma.03G181600,Glyma.03G181700,Glyma.04G040300,Glyma.04G227900,Glyma.08G003700,Glyma.08G055900,Glyma.08G070000,Glyma.09G211600,Glyma.10G018800,Glyma.11G228100,Glyma.14G061200,Glyma.14G071600,Glyma.17G190800,Glyma.18G029300,Glyma.18G273200,Glyma.19G188100,Glyma.19G210900	Glyma.01G025500,Glyma.02G062900,Glyma.02G255400,Glyma.03G181600,Glyma.03G181700,Glyma.04G040300,Glyma.04G227900,Glyma.08G003700,Glyma.08G055900,Glyma.08G070000,Glyma.09G211600,Glyma.10G018800,Glyma.11G228100,Glyma.14G061200,Glyma.14G071600,Glyma.17G190800,Glyma.18G029300,Glyma.18G273200,Glyma.19G188100,Glyma.19G210900
GO:1900425	negative regulation of defense response to bacterium	biological_process	15/4959	49/34701	2.14211637468054	0.00265187075515749	0.0418322306428859	15	Glyma.01G053800,Glyma.01G166100,Glyma.02G249800,Glyma.03G176100,Glyma.04G022300,Glyma.04G022500,Glyma.06G022500,Glyma.06G022600,Glyma.11G077300,Glyma.13G187000,Glyma.15G097300,Glyma.15G224500,Glyma.19G176600,Glyma.20G028000,Glyma.20G222000	Glyma.01G053800,Glyma.01G166100,Glyma.02G249800,Glyma.03G176100,Glyma.04G022300,Glyma.04G022500,Glyma.06G022500,Glyma.06G022600,Glyma.11G077300,Glyma.13G187000,Glyma.15G097300,Glyma.15G224500,Glyma.19G176600,Glyma.20G028000,Glyma.20G222000
GO:0009788	negative regulation of abscisic acid-activated signaling pathway	biological_process	34/4959	147/34701	1.61848792753641	0.00270448588410643	0.042304804852043	34	Glyma.02G232600,Glyma.02G242400,Glyma.04G249000,Glyma.05G139000,Glyma.05G186700,Glyma.06G114000,Glyma.06G148400,Glyma.06G157400,Glyma.07G174000,Glyma.08G093100,Glyma.08G094200,Glyma.08G198900,Glyma.08G248900,Glyma.08G249200,Glyma.11G163300,Glyma.13G030900,Glyma.13G053600,Glyma.13G053800,Glyma.13G054200,Glyma.13G054300,Glyma.13G054400,Glyma.13G195200,Glyma.14G105900,Glyma.14G152700,Glyma.14G199800…	Glyma.02G232600,Glyma.02G242400,Glyma.04G249000,Glyma.05G139000,Glyma.05G186700,Glyma.06G114000,Glyma.06G148400,Glyma.06G157400,Glyma.07G174000,Glyma.08G093100,Glyma.08G094200,Glyma.08G198900,Glyma.08G248900,Glyma.08G249200,Glyma.11G163300,Glyma.13G030900,Glyma.13G053600,Glyma.13G053800,Glyma.13G054200,Glyma.13G054300,Glyma.13G054400,Glyma.13G195200,Glyma.14G105900,Glyma.14G152700,Glyma.14G199800…
GO:1901420	negative regulation of response to alcohol	biological_process	34/4959	147/34701	1.61848792753641	0.00270448588410643	0.042304804852043	34	Glyma.02G232600,Glyma.02G242400,Glyma.04G249000,Glyma.05G139000,Glyma.05G186700,Glyma.06G114000,Glyma.06G148400,Glyma.06G157400,Glyma.07G174000,Glyma.08G093100,Glyma.08G094200,Glyma.08G198900,Glyma.08G248900,Glyma.08G249200,Glyma.11G163300,Glyma.13G030900,Glyma.13G053600,Glyma.13G053800,Glyma.13G054200,Glyma.13G054300,Glyma.13G054400,Glyma.13G195200,Glyma.14G105900,Glyma.14G152700,Glyma.14G199800…	Glyma.02G232600,Glyma.02G242400,Glyma.04G249000,Glyma.05G139000,Glyma.05G186700,Glyma.06G114000,Glyma.06G148400,Glyma.06G157400,Glyma.07G174000,Glyma.08G093100,Glyma.08G094200,Glyma.08G198900,Glyma.08G248900,Glyma.08G249200,Glyma.11G163300,Glyma.13G030900,Glyma.13G053600,Glyma.13G053800,Glyma.13G054200,Glyma.13G054300,Glyma.13G054400,Glyma.13G195200,Glyma.14G105900,Glyma.14G152700,Glyma.14G199800…
GO:1905958	negative regulation of cellular response to alcohol	biological_process	34/4959	147/34701	1.61848792753641	0.00270448588410643	0.042304804852043	34	Glyma.02G232600,Glyma.02G242400,Glyma.04G249000,Glyma.05G139000,Glyma.05G186700,Glyma.06G114000,Glyma.06G148400,Glyma.06G157400,Glyma.07G174000,Glyma.08G093100,Glyma.08G094200,Glyma.08G198900,Glyma.08G248900,Glyma.08G249200,Glyma.11G163300,Glyma.13G030900,Glyma.13G053600,Glyma.13G053800,Glyma.13G054200,Glyma.13G054300,Glyma.13G054400,Glyma.13G195200,Glyma.14G105900,Glyma.14G152700,Glyma.14G199800…	Glyma.02G232600,Glyma.02G242400,Glyma.04G249000,Glyma.05G139000,Glyma.05G186700,Glyma.06G114000,Glyma.06G148400,Glyma.06G157400,Glyma.07G174000,Glyma.08G093100,Glyma.08G094200,Glyma.08G198900,Glyma.08G248900,Glyma.08G249200,Glyma.11G163300,Glyma.13G030900,Glyma.13G053600,Glyma.13G053800,Glyma.13G054200,Glyma.13G054300,Glyma.13G054400,Glyma.13G195200,Glyma.14G105900,Glyma.14G152700,Glyma.14G199800…
GO:1901141	regulation of lignin biosynthetic process	biological_process	7/4959	15/34701	3.26553740673523	0.00270961962428917	0.042304804852043	7	Glyma.01G130500,Glyma.04G088700,Glyma.06G090700,Glyma.06G275900,Glyma.12G129500,Glyma.16G058200,Glyma.20G077900	Glyma.01G130500,Glyma.04G088700,Glyma.06G090700,Glyma.06G275900,Glyma.12G129500,Glyma.16G058200,Glyma.20G077900
GO:0009087	methionine catabolic process	biological_process	3/4959	3/34701	6.99758015728978	0.00291696437847579	0.0439349090337172	3	Glyma.02G087900,Glyma.10G172700,Glyma.13G001200	Glyma.02G087900,Glyma.10G172700,Glyma.13G001200
GO:0010007	magnesium chelatase complex	cellular_component	3/4959	3/34701	6.99758015728978	0.00291696437847579	0.0439349090337172	3	Glyma.03G137000,Glyma.10G097800,Glyma.19G139300	Glyma.03G137000,Glyma.10G097800,Glyma.19G139300
GO:0018826	methionine gamma-lyase activity	molecular_function	3/4959	3/34701	6.99758015728978	0.00291696437847579	0.0439349090337172	3	Glyma.02G087900,Glyma.10G172700,Glyma.13G001200	Glyma.02G087900,Glyma.10G172700,Glyma.13G001200
GO:0019458	methionine catabolic process via 2-oxobutanoate	biological_process	3/4959	3/34701	6.99758015728978	0.00291696437847579	0.0439349090337172	3	Glyma.02G087900,Glyma.10G172700,Glyma.13G001200	Glyma.02G087900,Glyma.10G172700,Glyma.13G001200
GO:0033609	oxalate metabolic process	biological_process	3/4959	3/34701	6.99758015728978	0.00291696437847579	0.0439349090337172	3	Glyma.09G138100,Glyma.11G198300,Glyma.20G159300	Glyma.09G138100,Glyma.11G198300,Glyma.20G159300
GO:0033611	oxalate catabolic process	biological_process	3/4959	3/34701	6.99758015728978	0.00291696437847579	0.0439349090337172	3	Glyma.09G138100,Glyma.11G198300,Glyma.20G159300	Glyma.09G138100,Glyma.11G198300,Glyma.20G159300
GO:0033907	beta-D-fucosidase activity	molecular_function	3/4959	3/34701	6.99758015728978	0.00291696437847579	0.0439349090337172	3	Glyma.11G129600,Glyma.12G054100,Glyma.12G130200	Glyma.11G129600,Glyma.12G054100,Glyma.12G130200
GO:0035264	multicellular organism growth	biological_process	3/4959	3/34701	6.99758015728978	0.00291696437847579	0.0439349090337172	3	Glyma.06G045400,Glyma.10G257900,Glyma.17G236200	Glyma.06G045400,Glyma.10G257900,Glyma.17G236200
GO:0047701	beta-L-arabinosidase activity	molecular_function	3/4959	3/34701	6.99758015728978	0.00291696437847579	0.0439349090337172	3	Glyma.11G129600,Glyma.12G054100,Glyma.12G130200	Glyma.11G129600,Glyma.12G054100,Glyma.12G130200
GO:0050203	oxalate-CoA ligase activity	molecular_function	3/4959	3/34701	6.99758015728978	0.00291696437847579	0.0439349090337172	3	Glyma.09G138100,Glyma.11G198300,Glyma.20G159300	Glyma.09G138100,Glyma.11G198300,Glyma.20G159300
GO:0050356	tropine dehydrogenase activity	molecular_function	3/4959	3/34701	6.99758015728978	0.00291696437847579	0.0439349090337172	3	Glyma.12G059100,Glyma.12G059200,Glyma.12G059300	Glyma.12G059100,Glyma.12G059200,Glyma.12G059300
GO:0050358	tropinone reductase activity	molecular_function	3/4959	3/34701	6.99758015728978	0.00291696437847579	0.0439349090337172	3	Glyma.12G059100,Glyma.12G059200,Glyma.12G059300	Glyma.12G059100,Glyma.12G059200,Glyma.12G059300
GO:0061634	alpha-D-xyloside xylohydrolase	molecular_function	3/4959	3/34701	6.99758015728978	0.00291696437847579	0.0439349090337172	3	Glyma.01G081300,Glyma.08G262800,Glyma.10G274700	Glyma.01G081300,Glyma.08G262800,Glyma.10G274700
GO:0080176	xyloglucan 1,6-alpha-xylosidase activity	molecular_function	3/4959	3/34701	6.99758015728978	0.00291696437847579	0.0439349090337172	3	Glyma.01G081300,Glyma.08G262800,Glyma.10G274700	Glyma.01G081300,Glyma.08G262800,Glyma.10G274700
GO:0009694	jasmonic acid metabolic process	biological_process	17/4959	59/34701	2.01625190972756	0.00292225951037206	0.0439349090337172	17	Glyma.03G256200,Glyma.04G035000,Glyma.04G194200,Glyma.06G115100,Glyma.07G259000,Glyma.08G256600,Glyma.10G124700,Glyma.11G194500,Glyma.13G047300,Glyma.13G109800,Glyma.14G223200,Glyma.17G015200,Glyma.17G049900,Glyma.17G246500,Glyma.19G044900,Glyma.19G254000,Glyma.20G077000	Glyma.03G256200,Glyma.04G035000,Glyma.04G194200,Glyma.06G115100,Glyma.07G259000,Glyma.08G256600,Glyma.10G124700,Glyma.11G194500,Glyma.13G047300,Glyma.13G109800,Glyma.14G223200,Glyma.17G015200,Glyma.17G049900,Glyma.17G246500,Glyma.19G044900,Glyma.19G254000,Glyma.20G077000
GO:0015893	drug transport	biological_process	46/4959	215/34701	1.49715668481549	0.00297865569115741	0.0446724987769888	46	Glyma.01G019000,Glyma.01G025200,Glyma.01G216600,Glyma.02G075300,Glyma.02G106100,Glyma.02G158350,Glyma.02G211700,Glyma.02G218400,Glyma.03G005600,Glyma.03G005800,Glyma.04G092100,Glyma.04G097900,Glyma.05G001700,Glyma.05G049700,Glyma.05G054000,Glyma.05G185200,Glyma.06G088300,Glyma.06G162700,Glyma.07G005300,Glyma.08G280300,Glyma.08G282600,Glyma.08G282700,Glyma.09G134100,Glyma.09G134200,Glyma.10G019000…	Glyma.01G019000,Glyma.01G025200,Glyma.01G216600,Glyma.02G075300,Glyma.02G106100,Glyma.02G158350,Glyma.02G211700,Glyma.02G218400,Glyma.03G005600,Glyma.03G005800,Glyma.04G092100,Glyma.04G097900,Glyma.05G001700,Glyma.05G049700,Glyma.05G054000,Glyma.05G185200,Glyma.06G088300,Glyma.06G162700,Glyma.07G005300,Glyma.08G280300,Glyma.08G282600,Glyma.08G282700,Glyma.09G134100,Glyma.09G134200,Glyma.10G019000…
GO:0006821	chloride transport	biological_process	8/4959	19/34701	2.94634953991148	0.00298782423753519	0.0446999060991444	8	Glyma.04G027300,Glyma.06G307500,Glyma.07G262500,Glyma.09G126900,Glyma.13G161800,Glyma.16G173600,Glyma.16G208400,Glyma.17G011600	Glyma.04G027300,Glyma.06G307500,Glyma.07G262500,Glyma.09G126900,Glyma.13G161800,Glyma.16G173600,Glyma.16G208400,Glyma.17G011600
GO:0006855	drug transmembrane transport	biological_process	38/4959	170/34701	1.56416497633536	0.00300222198021893	0.044805219699885	38	Glyma.01G019000,Glyma.01G025200,Glyma.01G216600,Glyma.02G075300,Glyma.02G158350,Glyma.02G218400,Glyma.03G005600,Glyma.03G005800,Glyma.04G092100,Glyma.04G097900,Glyma.05G001700,Glyma.05G049700,Glyma.05G054000,Glyma.06G088300,Glyma.08G280300,Glyma.08G282600,Glyma.08G282700,Glyma.09G134100,Glyma.09G134200,Glyma.10G019000,Glyma.10G267300,Glyma.10G267700,Glyma.11G026300,Glyma.12G099300,Glyma.12G194000…	Glyma.01G019000,Glyma.01G025200,Glyma.01G216600,Glyma.02G075300,Glyma.02G158350,Glyma.02G218400,Glyma.03G005600,Glyma.03G005800,Glyma.04G092100,Glyma.04G097900,Glyma.05G001700,Glyma.05G049700,Glyma.05G054000,Glyma.06G088300,Glyma.08G280300,Glyma.08G282600,Glyma.08G282700,Glyma.09G134100,Glyma.09G134200,Glyma.10G019000,Glyma.10G267300,Glyma.10G267700,Glyma.11G026300,Glyma.12G099300,Glyma.12G194000…
GO:0030247	polysaccharide binding	molecular_function	48/4959	227/34701	1.47966452665158	0.0031394327559725	0.0467384011029745	48	Glyma.02G088700,Glyma.03G132700,Glyma.03G132900,Glyma.04G074000,Glyma.04G220900,Glyma.05G021500,Glyma.06G075100,Glyma.06G119300,Glyma.07G095900,Glyma.07G096300,Glyma.07G220000,Glyma.07G225800,Glyma.07G269400,Glyma.08G044300,Glyma.08G094400,Glyma.09G014900,Glyma.09G027500,Glyma.09G027900,Glyma.09G116300,Glyma.09G181600,Glyma.09G253200,Glyma.10G172300,Glyma.10G271400,Glyma.11G216800,Glyma.12G208500…	Glyma.02G088700,Glyma.03G132700,Glyma.03G132900,Glyma.04G074000,Glyma.04G220900,Glyma.05G021500,Glyma.06G075100,Glyma.06G119300,Glyma.07G095900,Glyma.07G096300,Glyma.07G220000,Glyma.07G225800,Glyma.07G269400,Glyma.08G044300,Glyma.08G094400,Glyma.09G014900,Glyma.09G027500,Glyma.09G027900,Glyma.09G116300,Glyma.09G181600,Glyma.09G253200,Glyma.10G172300,Glyma.10G271400,Glyma.11G216800,Glyma.12G208500…
GO:0012501	programmed cell death	biological_process	96/4959	514/34701	1.30694104105023	0.00334984718636544	0.0497493158970224	96	Glyma.01G007300,Glyma.01G010500,Glyma.01G010700,Glyma.01G033200,Glyma.02G053600,Glyma.02G284200,Glyma.03G034800,Glyma.03G037000,Glyma.03G037100,Glyma.03G038800,Glyma.03G053500,Glyma.03G084000,Glyma.04G209700,Glyma.05G112200,Glyma.05G196800,Glyma.05G197000,Glyma.05G237200,Glyma.06G037900,Glyma.06G156300,Glyma.06G256000,Glyma.06G259150,Glyma.06G260100,Glyma.06G261400,Glyma.06G261500,Glyma.06G263500…	Glyma.01G007300,Glyma.01G010500,Glyma.01G010700,Glyma.01G033200,Glyma.02G053600,Glyma.02G284200,Glyma.03G034800,Glyma.03G037000,Glyma.03G037100,Glyma.03G038800,Glyma.03G053500,Glyma.03G084000,Glyma.04G209700,Glyma.05G112200,Glyma.05G196800,Glyma.05G197000,Glyma.05G237200,Glyma.06G037900,Glyma.06G156300,Glyma.06G256000,Glyma.06G259150,Glyma.06G260100,Glyma.06G261400,Glyma.06G261500,Glyma.06G263500…
GO:0032553	ribonucleotide binding	molecular_function	929/4959	6027/34701	1.07860493879579	0.00345050971301164	0.0511195952372941	929	Glyma.01G001800,Glyma.01G004800,Glyma.01G007300,Glyma.01G010200,Glyma.01G010500,Glyma.01G010700,Glyma.01G011200,Glyma.01G016500,Glyma.01G024800,Glyma.01G033200,Glyma.01G040900,Glyma.01G043100,Glyma.01G058500,Glyma.01G065800,Glyma.01G071700,Glyma.01G087900,Glyma.01G088501,Glyma.01G092900,Glyma.01G097400,Glyma.01G098400,Glyma.01G107850,Glyma.01G107901,Glyma.01G107951,Glyma.01G109200,Glyma.01G117900…	Glyma.01G001800,Glyma.01G004800,Glyma.01G007300,Glyma.01G010200,Glyma.01G010500,Glyma.01G010700,Glyma.01G011200,Glyma.01G016500,Glyma.01G024800,Glyma.01G033200,Glyma.01G040900,Glyma.01G043100,Glyma.01G058500,Glyma.01G065800,Glyma.01G071700,Glyma.01G087900,Glyma.01G088501,Glyma.01G092900,Glyma.01G097400,Glyma.01G098400,Glyma.01G107850,Glyma.01G107901,Glyma.01G107951,Glyma.01G109200,Glyma.01G117900…
GO:0016102	diterpenoid biosynthetic process	biological_process	22/4959	85/34701	1.81113839365147	0.00346375068543181	0.0511912085524133	22	Glyma.03G154400,Glyma.03G221600,Glyma.04G096000,Glyma.05G081600,Glyma.05G234600,Glyma.07G236100,Glyma.08G042100,Glyma.08G085400,Glyma.09G149200,Glyma.09G183400,Glyma.10G241100,Glyma.11G104800,Glyma.11G172500,Glyma.13G259500,Glyma.15G002200,Glyma.15G202000,Glyma.16G200800,Glyma.17G205300,Glyma.19G157000,Glyma.19G218700,Glyma.20G117000,Glyma.20G141200	Glyma.03G154400,Glyma.03G221600,Glyma.04G096000,Glyma.05G081600,Glyma.05G234600,Glyma.07G236100,Glyma.08G042100,Glyma.08G085400,Glyma.09G149200,Glyma.09G183400,Glyma.10G241100,Glyma.11G104800,Glyma.11G172500,Glyma.13G259500,Glyma.15G002200,Glyma.15G202000,Glyma.16G200800,Glyma.17G205300,Glyma.19G157000,Glyma.19G218700,Glyma.20G117000,Glyma.20G141200
GO:0061135	endopeptidase regulator activity	molecular_function	20/4959	75/34701	1.86602137527727	0.00358030070967308	0.0527855956929767	20	Glyma.06G036300,Glyma.08G341100,Glyma.08G341300,Glyma.08G341400,Glyma.08G341800,Glyma.08G342000,Glyma.08G342100,Glyma.09G155500,Glyma.09G163900,Glyma.10G184600,Glyma.12G234800,Glyma.13G120600,Glyma.14G038500,Glyma.16G211700,Glyma.16G212400,Glyma.16G212500,Glyma.18G003700,Glyma.18G103700,Glyma.20G205700,Glyma.20G205800	Glyma.06G036300,Glyma.08G341100,Glyma.08G341300,Glyma.08G341400,Glyma.08G341800,Glyma.08G342000,Glyma.08G342100,Glyma.09G155500,Glyma.09G163900,Glyma.10G184600,Glyma.12G234800,Glyma.13G120600,Glyma.14G038500,Glyma.16G211700,Glyma.16G212400,Glyma.16G212500,Glyma.18G003700,Glyma.18G103700,Glyma.20G205700,Glyma.20G205800
GO:0003333	amino acid transmembrane transport	biological_process	33/4959	144/34701	1.60361211937891	0.00360588010518992	0.0530343090833368	33	Glyma.01G019000,Glyma.01G161100,Glyma.01G218600,Glyma.03G172900,Glyma.04G246400,Glyma.04G250600,Glyma.04G250900,Glyma.04G251000,Glyma.05G215600,Glyma.06G088300,Glyma.06G111702,Glyma.06G112100,Glyma.06G112200,Glyma.06G116400,Glyma.06G138300,Glyma.10G032700,Glyma.10G044800,Glyma.10G208800,Glyma.11G082700,Glyma.11G097000,Glyma.11G234600,Glyma.12G023100,Glyma.13G081000,Glyma.13G132500,Glyma.14G010300…	Glyma.01G019000,Glyma.01G161100,Glyma.01G218600,Glyma.03G172900,Glyma.04G246400,Glyma.04G250600,Glyma.04G250900,Glyma.04G251000,Glyma.05G215600,Glyma.06G088300,Glyma.06G111702,Glyma.06G112100,Glyma.06G112200,Glyma.06G116400,Glyma.06G138300,Glyma.10G032700,Glyma.10G044800,Glyma.10G208800,Glyma.11G082700,Glyma.11G097000,Glyma.11G234600,Glyma.12G023100,Glyma.13G081000,Glyma.13G132500,Glyma.14G010300…
GO:0015698	inorganic anion transport	biological_process	37/4959	167/34701	1.55036207077678	0.00394443147939016	0.0578738392241125	37	Glyma.01G091800,Glyma.01G199400,Glyma.02G087000,Glyma.02G130200,Glyma.04G027300,Glyma.04G082700,Glyma.04G088700,Glyma.04G092100,Glyma.05G084100,Glyma.06G090700,Glyma.06G307500,Glyma.07G222700,Glyma.07G262500,Glyma.08G049000,Glyma.08G118500,Glyma.08G280300,Glyma.09G126900,Glyma.10G006700,Glyma.10G186500,Glyma.11G031500,Glyma.13G161800,Glyma.13G224900,Glyma.14G138200,Glyma.15G003900,Glyma.15G011200…	Glyma.01G091800,Glyma.01G199400,Glyma.02G087000,Glyma.02G130200,Glyma.04G027300,Glyma.04G082700,Glyma.04G088700,Glyma.04G092100,Glyma.05G084100,Glyma.06G090700,Glyma.06G307500,Glyma.07G222700,Glyma.07G262500,Glyma.08G049000,Glyma.08G118500,Glyma.08G280300,Glyma.09G126900,Glyma.10G006700,Glyma.10G186500,Glyma.11G031500,Glyma.13G161800,Glyma.13G224900,Glyma.14G138200,Glyma.15G003900,Glyma.15G011200…
GO:0031348	negative regulation of defense response	biological_process	40/4959	184/34701	1.52121307767169	0.00399746180086447	0.0585109252535186	40	Glyma.01G053800,Glyma.01G166100,Glyma.02G195300,Glyma.02G195400,Glyma.02G249800,Glyma.03G084000,Glyma.03G176100,Glyma.03G256200,Glyma.04G022300,Glyma.04G022500,Glyma.04G209700,Glyma.05G112200,Glyma.06G022500,Glyma.06G022600,Glyma.06G156300,Glyma.08G062900,Glyma.08G198900,Glyma.08G283300,Glyma.10G082400,Glyma.10G082500,Glyma.11G077300,Glyma.12G061700,Glyma.12G176500,Glyma.13G178500,Glyma.13G187000…	Glyma.01G053800,Glyma.01G166100,Glyma.02G195300,Glyma.02G195400,Glyma.02G249800,Glyma.03G084000,Glyma.03G176100,Glyma.03G256200,Glyma.04G022300,Glyma.04G022500,Glyma.04G209700,Glyma.05G112200,Glyma.06G022500,Glyma.06G022600,Glyma.06G156300,Glyma.08G062900,Glyma.08G198900,Glyma.08G283300,Glyma.10G082400,Glyma.10G082500,Glyma.11G077300,Glyma.12G061700,Glyma.12G176500,Glyma.13G178500,Glyma.13G187000…
GO:0009787	regulation of abscisic acid-activated signaling pathway	biological_process	61/4959	306/34701	1.3949424496558	0.00408891784078613	0.0594210518676533	61	Glyma.01G186900,Glyma.02G232600,Glyma.02G242400,Glyma.03G106000,Glyma.04G068000,Glyma.04G249000,Glyma.05G047800,Glyma.05G139000,Glyma.05G186700,Glyma.06G114000,Glyma.06G148400,Glyma.06G157400,Glyma.06G183800,Glyma.06G200300,Glyma.06G201100,Glyma.06G307600,Glyma.07G102400,Glyma.07G174000,Glyma.07G178600,Glyma.07G268400,Glyma.08G093100,Glyma.08G094200,Glyma.08G130800,Glyma.08G198900,Glyma.08G234500…	Glyma.01G186900,Glyma.02G232600,Glyma.02G242400,Glyma.03G106000,Glyma.04G068000,Glyma.04G249000,Glyma.05G047800,Glyma.05G139000,Glyma.05G186700,Glyma.06G114000,Glyma.06G148400,Glyma.06G157400,Glyma.06G183800,Glyma.06G200300,Glyma.06G201100,Glyma.06G307600,Glyma.07G102400,Glyma.07G174000,Glyma.07G178600,Glyma.07G268400,Glyma.08G093100,Glyma.08G094200,Glyma.08G130800,Glyma.08G198900,Glyma.08G234500…
GO:1901419	regulation of response to alcohol	biological_process	61/4959	306/34701	1.3949424496558	0.00408891784078613	0.0594210518676533	61	Glyma.01G186900,Glyma.02G232600,Glyma.02G242400,Glyma.03G106000,Glyma.04G068000,Glyma.04G249000,Glyma.05G047800,Glyma.05G139000,Glyma.05G186700,Glyma.06G114000,Glyma.06G148400,Glyma.06G157400,Glyma.06G183800,Glyma.06G200300,Glyma.06G201100,Glyma.06G307600,Glyma.07G102400,Glyma.07G174000,Glyma.07G178600,Glyma.07G268400,Glyma.08G093100,Glyma.08G094200,Glyma.08G130800,Glyma.08G198900,Glyma.08G234500…	Glyma.01G186900,Glyma.02G232600,Glyma.02G242400,Glyma.03G106000,Glyma.04G068000,Glyma.04G249000,Glyma.05G047800,Glyma.05G139000,Glyma.05G186700,Glyma.06G114000,Glyma.06G148400,Glyma.06G157400,Glyma.06G183800,Glyma.06G200300,Glyma.06G201100,Glyma.06G307600,Glyma.07G102400,Glyma.07G174000,Glyma.07G178600,Glyma.07G268400,Glyma.08G093100,Glyma.08G094200,Glyma.08G130800,Glyma.08G198900,Glyma.08G234500…
GO:1905957	regulation of cellular response to alcohol	biological_process	61/4959	306/34701	1.3949424496558	0.00408891784078613	0.0594210518676533	61	Glyma.01G186900,Glyma.02G232600,Glyma.02G242400,Glyma.03G106000,Glyma.04G068000,Glyma.04G249000,Glyma.05G047800,Glyma.05G139000,Glyma.05G186700,Glyma.06G114000,Glyma.06G148400,Glyma.06G157400,Glyma.06G183800,Glyma.06G200300,Glyma.06G201100,Glyma.06G307600,Glyma.07G102400,Glyma.07G174000,Glyma.07G178600,Glyma.07G268400,Glyma.08G093100,Glyma.08G094200,Glyma.08G130800,Glyma.08G198900,Glyma.08G234500…	Glyma.01G186900,Glyma.02G232600,Glyma.02G242400,Glyma.03G106000,Glyma.04G068000,Glyma.04G249000,Glyma.05G047800,Glyma.05G139000,Glyma.05G186700,Glyma.06G114000,Glyma.06G148400,Glyma.06G157400,Glyma.06G183800,Glyma.06G200300,Glyma.06G201100,Glyma.06G307600,Glyma.07G102400,Glyma.07G174000,Glyma.07G178600,Glyma.07G268400,Glyma.08G093100,Glyma.08G094200,Glyma.08G130800,Glyma.08G198900,Glyma.08G234500…
GO:0044281	small molecule metabolic process	biological_process	497/4959	3126/34701	1.11253913569194	0.00419004126158773	0.0606556127434641	497	Glyma.01G000248,Glyma.01G000322,Glyma.01G007300,Glyma.01G008500,Glyma.01G011600,Glyma.01G012100,Glyma.01G014200,Glyma.01G024800,Glyma.01G025500,Glyma.01G036000,Glyma.01G041200,Glyma.01G081600,Glyma.01G097400,Glyma.01G109800,Glyma.01G153300,Glyma.01G156700,Glyma.01G169800,Glyma.01G210400,Glyma.01G210800,Glyma.01G215400,Glyma.01G215500,Glyma.01G225800,Glyma.01G229200,Glyma.01G235600,Glyma.01G244200…	Glyma.01G000248,Glyma.01G000322,Glyma.01G007300,Glyma.01G008500,Glyma.01G011600,Glyma.01G012100,Glyma.01G014200,Glyma.01G024800,Glyma.01G025500,Glyma.01G036000,Glyma.01G041200,Glyma.01G081600,Glyma.01G097400,Glyma.01G109800,Glyma.01G153300,Glyma.01G156700,Glyma.01G169800,Glyma.01G210400,Glyma.01G210800,Glyma.01G215400,Glyma.01G215500,Glyma.01G225800,Glyma.01G229200,Glyma.01G235600,Glyma.01G244200…
GO:0009717	isoflavonoid biosynthetic process	biological_process	9/4959	24/34701	2.62409255898367	0.00421371722622521	0.0606556127434641	9	Glyma.01G239600,Glyma.07G202300,Glyma.10G250200,Glyma.11G004200,Glyma.13G173300,Glyma.13G173401,Glyma.13G173500,Glyma.18G267900,Glyma.20G213700	Glyma.01G239600,Glyma.07G202300,Glyma.10G250200,Glyma.11G004200,Glyma.13G173300,Glyma.13G173401,Glyma.13G173500,Glyma.18G267900,Glyma.20G213700
GO:0046287	isoflavonoid metabolic process	biological_process	9/4959	24/34701	2.62409255898367	0.00421371722622521	0.0606556127434641	9	Glyma.01G239600,Glyma.07G202300,Glyma.10G250200,Glyma.11G004200,Glyma.13G173300,Glyma.13G173401,Glyma.13G173500,Glyma.18G267900,Glyma.20G213700	Glyma.01G239600,Glyma.07G202300,Glyma.10G250200,Glyma.11G004200,Glyma.13G173300,Glyma.13G173401,Glyma.13G173500,Glyma.18G267900,Glyma.20G213700
GO:1901658	glycosyl compound catabolic process	biological_process	9/4959	24/34701	2.62409255898367	0.00421371722622521	0.0606556127434641	9	Glyma.03G193800,Glyma.07G129300,Glyma.08G029000,Glyma.10G192400,Glyma.13G206500,Glyma.15G019200,Glyma.15G106200,Glyma.19G193700,Glyma.20G198000	Glyma.03G193800,Glyma.07G129300,Glyma.08G029000,Glyma.10G192400,Glyma.13G206500,Glyma.15G019200,Glyma.15G106200,Glyma.19G193700,Glyma.20G198000
GO:0006145	purine nucleobase catabolic process	biological_process	7/4959	16/34701	3.06144131881428	0.00422722527877661	0.0607065441567707	7	Glyma.13G117500,Glyma.13G240600,Glyma.13G340300,Glyma.15G073000,Glyma.15G186100,Glyma.17G042400,Glyma.20G205500	Glyma.13G117500,Glyma.13G240600,Glyma.13G340300,Glyma.15G073000,Glyma.15G186100,Glyma.17G042400,Glyma.20G205500
GO:0030139	endocytic vesicle	cellular_component	19/4959	71/34701	1.87259187307755	0.00427180471367317	0.0612023974154257	19	Glyma.03G129300,Glyma.03G174300,Glyma.05G047800,Glyma.05G162600,Glyma.06G200300,Glyma.06G201100,Glyma.09G263300,Glyma.10G046000,Glyma.11G144600,Glyma.12G075200,Glyma.13G134100,Glyma.13G331800,Glyma.15G030000,Glyma.15G042400,Glyma.15G078200,Glyma.16G052600,Glyma.19G096900,Glyma.19G175200,Glyma.19G200000	Glyma.03G129300,Glyma.03G174300,Glyma.05G047800,Glyma.05G162600,Glyma.06G200300,Glyma.06G201100,Glyma.09G263300,Glyma.10G046000,Glyma.11G144600,Glyma.12G075200,Glyma.13G134100,Glyma.13G331800,Glyma.15G030000,Glyma.15G042400,Glyma.15G078200,Glyma.16G052600,Glyma.19G096900,Glyma.19G175200,Glyma.19G200000
GO:0042440	pigment metabolic process	biological_process	58/4959	289/34701	1.40435864748376	0.00431730139372277	0.0617090333013567	58	Glyma.01G210800,Glyma.01G226700,Glyma.02G218300,Glyma.02G283400,Glyma.03G119500,Glyma.03G137000,Glyma.03G187000,Glyma.04G007300,Glyma.04G045000,Glyma.04G050400,Glyma.04G121700,Glyma.05G026200,Glyma.05G056500,Glyma.05G200500,Glyma.06G221900,Glyma.06G239500,Glyma.07G184700,Glyma.08G005000,Glyma.08G064700,Glyma.08G150800,Glyma.08G307100,Glyma.09G132200,Glyma.10G097800,Glyma.10G187300,Glyma.11G021400…	Glyma.01G210800,Glyma.01G226700,Glyma.02G218300,Glyma.02G283400,Glyma.03G119500,Glyma.03G137000,Glyma.03G187000,Glyma.04G007300,Glyma.04G045000,Glyma.04G050400,Glyma.04G121700,Glyma.05G026200,Glyma.05G056500,Glyma.05G200500,Glyma.06G221900,Glyma.06G239500,Glyma.07G184700,Glyma.08G005000,Glyma.08G064700,Glyma.08G150800,Glyma.08G307100,Glyma.09G132200,Glyma.10G097800,Glyma.10G187300,Glyma.11G021400…
GO:0006793	phosphorus metabolic process	biological_process	427/4959	2662/34701	1.1224518133594	0.00436083792338782	0.0620566305850962	427	Glyma.01G007300,Glyma.01G014200,Glyma.01G024800,Glyma.01G025600,Glyma.01G071700,Glyma.01G088501,Glyma.01G098400,Glyma.01G107901,Glyma.01G107951,Glyma.01G113200,Glyma.01G117900,Glyma.01G131500,Glyma.01G132000,Glyma.01G156700,Glyma.01G166100,Glyma.01G179000,Glyma.01G186900,Glyma.01G187300,Glyma.01G203500,Glyma.01G210800,Glyma.01G211900,Glyma.01G215100,Glyma.01G215400,Glyma.01G215500,Glyma.01G229200…	Glyma.01G007300,Glyma.01G014200,Glyma.01G024800,Glyma.01G025600,Glyma.01G071700,Glyma.01G088501,Glyma.01G098400,Glyma.01G107901,Glyma.01G107951,Glyma.01G113200,Glyma.01G117900,Glyma.01G131500,Glyma.01G132000,Glyma.01G156700,Glyma.01G166100,Glyma.01G179000,Glyma.01G186900,Glyma.01G187300,Glyma.01G203500,Glyma.01G210800,Glyma.01G211900,Glyma.01G215100,Glyma.01G215400,Glyma.01G215500,Glyma.01G229200…
GO:2000068	regulation of defense response to insect	biological_process	8/4959	20/34701	2.79903206291591	0.0043620032666154	0.0620566305850962	8	Glyma.01G096600,Glyma.04G209700,Glyma.06G156300,Glyma.07G051500,Glyma.08G256600,Glyma.08G271900,Glyma.13G047300,Glyma.19G044900	Glyma.01G096600,Glyma.04G209700,Glyma.06G156300,Glyma.07G051500,Glyma.08G256600,Glyma.08G271900,Glyma.13G047300,Glyma.19G044900
GO:0071395	cellular response to jasmonic acid stimulus	biological_process	35/4959	157/34701	1.55997009875887	0.00446378858611618	0.0633566636383716	35	Glyma.01G157900,Glyma.02G006200,Glyma.03G162700,Glyma.03G256200,Glyma.04G013800,Glyma.04G016000,Glyma.04G054200,Glyma.04G068000,Glyma.04G211000,Glyma.05G184500,Glyma.06G054500,Glyma.06G142000,Glyma.08G142400,Glyma.08G256600,Glyma.08G340300,Glyma.09G071600,Glyma.09G197200,Glyma.09G197400,Glyma.10G007000,Glyma.10G036700,Glyma.10G186800,Glyma.11G087100,Glyma.12G119200,Glyma.12G207400,Glyma.12G221500…	Glyma.01G157900,Glyma.02G006200,Glyma.03G162700,Glyma.03G256200,Glyma.04G013800,Glyma.04G016000,Glyma.04G054200,Glyma.04G068000,Glyma.04G211000,Glyma.05G184500,Glyma.06G054500,Glyma.06G142000,Glyma.08G142400,Glyma.08G256600,Glyma.08G340300,Glyma.09G071600,Glyma.09G197200,Glyma.09G197400,Glyma.10G007000,Glyma.10G036700,Glyma.10G186800,Glyma.11G087100,Glyma.12G119200,Glyma.12G207400,Glyma.12G221500…
GO:0010038	response to metal ion	biological_process	131/4959	737/34701	1.24380325726589	0.00450926990549594	0.0634221413510072	131	Glyma.01G081300,Glyma.01G097400,Glyma.01G106000,Glyma.01G215100,Glyma.01G219001,Glyma.01G244200,Glyma.02G072200,Glyma.02G093200,Glyma.02G094500,Glyma.02G187200,Glyma.02G226500,Glyma.02G241400,Glyma.02G261600,Glyma.02G299100,Glyma.03G073702,Glyma.03G102800,Glyma.03G110200,Glyma.03G157800,Glyma.03G173100,Glyma.03G173300,Glyma.03G176300,Glyma.04G036700,Glyma.04G042300,Glyma.04G096000,Glyma.04G166900…	Glyma.01G081300,Glyma.01G097400,Glyma.01G106000,Glyma.01G215100,Glyma.01G219001,Glyma.01G244200,Glyma.02G072200,Glyma.02G093200,Glyma.02G094500,Glyma.02G187200,Glyma.02G226500,Glyma.02G241400,Glyma.02G261600,Glyma.02G299100,Glyma.03G073702,Glyma.03G102800,Glyma.03G110200,Glyma.03G157800,Glyma.03G173100,Glyma.03G173300,Glyma.03G176300,Glyma.04G036700,Glyma.04G042300,Glyma.04G096000,Glyma.04G166900…
GO:0006971	hypotonic response	biological_process	5/4959	9/34701	3.88754453182765	0.00453089694328923	0.0634221413510072	5	Glyma.02G012700,Glyma.03G219300,Glyma.06G128700,Glyma.10G013300,Glyma.19G216200	Glyma.02G012700,Glyma.03G219300,Glyma.06G128700,Glyma.10G013300,Glyma.19G216200
GO:0008883	glutamyl-tRNA reductase activity	molecular_function	5/4959	9/34701	3.88754453182765	0.00453089694328923	0.0634221413510072	5	Glyma.02G218300,Glyma.07G184700,Glyma.08G064700,Glyma.14G185700,Glyma.19G188300	Glyma.02G218300,Glyma.07G184700,Glyma.08G064700,Glyma.14G185700,Glyma.19G188300
GO:0016629	12-oxophytodienoate reductase activity	molecular_function	5/4959	9/34701	3.88754453182765	0.00453089694328923	0.0634221413510072	5	Glyma.01G235600,Glyma.11G007600,Glyma.13G109800,Glyma.14G223600,Glyma.17G049900	Glyma.01G235600,Glyma.11G007600,Glyma.13G109800,Glyma.14G223600,Glyma.17G049900
GO:0052731	phosphocholine phosphatase activity	molecular_function	5/4959	9/34701	3.88754453182765	0.00453089694328923	0.0634221413510072	5	Glyma.07G011800,Glyma.07G011900,Glyma.08G195000,Glyma.08G195100,Glyma.13G351600	Glyma.07G011800,Glyma.07G011900,Glyma.08G195000,Glyma.08G195100,Glyma.13G351600
GO:0052732	phosphoethanolamine phosphatase activity	molecular_function	5/4959	9/34701	3.88754453182765	0.00453089694328923	0.0634221413510072	5	Glyma.07G011800,Glyma.07G011900,Glyma.08G195000,Glyma.08G195100,Glyma.13G351600	Glyma.07G011800,Glyma.07G011900,Glyma.08G195000,Glyma.08G195100,Glyma.13G351600
GO:0002833	positive regulation of response to biotic stimulus	biological_process	42/4959	197/34701	1.4918698812496	0.00468071526056946	0.0653689798660721	42	Glyma.01G157900,Glyma.02G000400,Glyma.03G084000,Glyma.03G174300,Glyma.03G256200,Glyma.04G016000,Glyma.04G209700,Glyma.04G214700,Glyma.05G024400,Glyma.05G190000,Glyma.05G237200,Glyma.06G124400,Glyma.06G142000,Glyma.06G151400,Glyma.06G156300,Glyma.07G093900,Glyma.07G102400,Glyma.08G010300,Glyma.08G044400,Glyma.08G198900,Glyma.08G256600,Glyma.09G094000,Glyma.09G182400,Glyma.09G197200,Glyma.09G197400…	Glyma.01G157900,Glyma.02G000400,Glyma.03G084000,Glyma.03G174300,Glyma.03G256200,Glyma.04G016000,Glyma.04G209700,Glyma.04G214700,Glyma.05G024400,Glyma.05G190000,Glyma.05G237200,Glyma.06G124400,Glyma.06G142000,Glyma.06G151400,Glyma.06G156300,Glyma.07G093900,Glyma.07G102400,Glyma.08G010300,Glyma.08G044400,Glyma.08G198900,Glyma.08G256600,Glyma.09G094000,Glyma.09G182400,Glyma.09G197200,Glyma.09G197400…
GO:0032103	positive regulation of response to external stimulus	biological_process	43/4959	203/34701	1.48224604316976	0.00480381085182358	0.0668775133559869	43	Glyma.01G157900,Glyma.02G000400,Glyma.03G032400,Glyma.03G084000,Glyma.03G174300,Glyma.03G256200,Glyma.04G016000,Glyma.04G209700,Glyma.04G214700,Glyma.05G024400,Glyma.05G190000,Glyma.05G237200,Glyma.06G124400,Glyma.06G142000,Glyma.06G151400,Glyma.06G156300,Glyma.07G093900,Glyma.07G102400,Glyma.08G010300,Glyma.08G044400,Glyma.08G198900,Glyma.08G256600,Glyma.09G094000,Glyma.09G182400,Glyma.09G197200…	Glyma.01G157900,Glyma.02G000400,Glyma.03G032400,Glyma.03G084000,Glyma.03G174300,Glyma.03G256200,Glyma.04G016000,Glyma.04G209700,Glyma.04G214700,Glyma.05G024400,Glyma.05G190000,Glyma.05G237200,Glyma.06G124400,Glyma.06G142000,Glyma.06G151400,Glyma.06G156300,Glyma.07G093900,Glyma.07G102400,Glyma.08G010300,Glyma.08G044400,Glyma.08G198900,Glyma.08G256600,Glyma.09G094000,Glyma.09G182400,Glyma.09G197200…
GO:0016101	diterpenoid metabolic process	biological_process	25/4959	103/34701	1.69844178574995	0.00481069976185289	0.0668775133559869	25	Glyma.03G154400,Glyma.03G221600,Glyma.04G090100,Glyma.04G096000,Glyma.05G081600,Glyma.05G234600,Glyma.07G236100,Glyma.08G042100,Glyma.08G085400,Glyma.09G149200,Glyma.09G183400,Glyma.10G241100,Glyma.11G104800,Glyma.11G172500,Glyma.13G259500,Glyma.14G185100,Glyma.15G002200,Glyma.15G202000,Glyma.16G051300,Glyma.16G200800,Glyma.17G205300,Glyma.19G157000,Glyma.19G218700,Glyma.20G117000,Glyma.20G141200	Glyma.03G154400,Glyma.03G221600,Glyma.04G090100,Glyma.04G096000,Glyma.05G081600,Glyma.05G234600,Glyma.07G236100,Glyma.08G042100,Glyma.08G085400,Glyma.09G149200,Glyma.09G183400,Glyma.10G241100,Glyma.11G104800,Glyma.11G172500,Glyma.13G259500,Glyma.14G185100,Glyma.15G002200,Glyma.15G202000,Glyma.16G051300,Glyma.16G200800,Glyma.17G205300,Glyma.19G157000,Glyma.19G218700,Glyma.20G117000,Glyma.20G141200
GO:0006562	proline catabolic process	biological_process	4/4959	6/34701	4.66505343819318	0.0049065354198945	0.0669863098021023	4	Glyma.13G049700,Glyma.18G278900,Glyma.19G042900,Glyma.19G043000	Glyma.13G049700,Glyma.18G278900,Glyma.19G042900,Glyma.19G043000
GO:0010133	proline catabolic process to glutamate	biological_process	4/4959	6/34701	4.66505343819318	0.0049065354198945	0.0669863098021023	4	Glyma.13G049700,Glyma.18G278900,Glyma.19G042900,Glyma.19G043000	Glyma.13G049700,Glyma.18G278900,Glyma.19G042900,Glyma.19G043000
GO:0047760	butyrate-CoA ligase activity	molecular_function	4/4959	6/34701	4.66505343819318	0.0049065354198945	0.0669863098021023	4	Glyma.07G242100,Glyma.09G029900,Glyma.17G031800,Glyma.18G044900	Glyma.07G242100,Glyma.09G029900,Glyma.17G031800,Glyma.18G044900
GO:0072658	maintenance of protein location in membrane	biological_process	4/4959	6/34701	4.66505343819318	0.0049065354198945	0.0669863098021023	4	Glyma.02G195300,Glyma.02G195400,Glyma.10G082400,Glyma.10G082500	Glyma.02G195300,Glyma.02G195400,Glyma.10G082400,Glyma.10G082500
GO:0072660	maintenance of protein location in plasma membrane	biological_process	4/4959	6/34701	4.66505343819318	0.0049065354198945	0.0669863098021023	4	Glyma.02G195300,Glyma.02G195400,Glyma.10G082400,Glyma.10G082500	Glyma.02G195300,Glyma.02G195400,Glyma.10G082400,Glyma.10G082500
GO:0102419	sn-2-glycerol-3-phosphate omega-OH-C22:0-CoA acyl transferase activity	molecular_function	4/4959	6/34701	4.66505343819318	0.0049065354198945	0.0669863098021023	4	Glyma.01G113200,Glyma.03G078600,Glyma.07G146800,Glyma.18G197800	Glyma.01G113200,Glyma.03G078600,Glyma.07G146800,Glyma.18G197800
GO:1900490	positive regulation of hydroxymethylglutaryl-CoA reductase (NADPH) activity	biological_process	4/4959	6/34701	4.66505343819318	0.0049065354198945	0.0669863098021023	4	Glyma.02G013000,Glyma.03G219000,Glyma.10G013600,Glyma.19G215900	Glyma.02G013000,Glyma.03G219000,Glyma.10G013600,Glyma.19G215900
GO:2001215	regulation of hydroxymethylglutaryl-CoA reductase (NADPH) activity	biological_process	4/4959	6/34701	4.66505343819318	0.0049065354198945	0.0669863098021023	4	Glyma.02G013000,Glyma.03G219000,Glyma.10G013600,Glyma.19G215900	Glyma.02G013000,Glyma.03G219000,Glyma.10G013600,Glyma.19G215900
GO:0016762	xyloglucan:xyloglucosyl transferase activity	molecular_function	20/4959	77/34701	1.81755328760773	0.00494756309098232	0.0673953281006518	20	Glyma.01G013900,Glyma.03G065500,Glyma.05G150400,Glyma.08G107300,Glyma.08G350000,Glyma.09G062600,Glyma.09G208300,Glyma.11G044800,Glyma.11G193600,Glyma.12G080100,Glyma.13G094900,Glyma.13G095000,Glyma.13G095200,Glyma.13G095300,Glyma.17G064900,Glyma.17G065000,Glyma.17G065200,Glyma.19G184900,Glyma.20G012300,Glyma.20G137000	Glyma.01G013900,Glyma.03G065500,Glyma.05G150400,Glyma.08G107300,Glyma.08G350000,Glyma.09G062600,Glyma.09G208300,Glyma.11G044800,Glyma.11G193600,Glyma.12G080100,Glyma.13G094900,Glyma.13G095000,Glyma.13G095200,Glyma.13G095300,Glyma.17G064900,Glyma.17G065000,Glyma.17G065200,Glyma.19G184900,Glyma.20G012300,Glyma.20G137000
GO:0016628	oxidoreductase activity, acting on the CH-CH group of donors, NAD or NADP as acceptor	molecular_function	19/4959	72/34701	1.84658365261814	0.0050405194206572	0.0685083097151377	19	Glyma.01G235600,Glyma.05G026200,Glyma.06G044600,Glyma.08G150800,Glyma.08G286800,Glyma.09G211600,Glyma.11G007600,Glyma.11G233900,Glyma.12G028300,Glyma.12G222200,Glyma.13G109800,Glyma.13G150900,Glyma.13G215400,Glyma.14G223600,Glyma.15G270200,Glyma.17G049900,Glyma.17G100700,Glyma.17G122300,Glyma.19G008600	Glyma.01G235600,Glyma.05G026200,Glyma.06G044600,Glyma.08G150800,Glyma.08G286800,Glyma.09G211600,Glyma.11G007600,Glyma.11G233900,Glyma.12G028300,Glyma.12G222200,Glyma.13G109800,Glyma.13G150900,Glyma.13G215400,Glyma.14G223600,Glyma.15G270200,Glyma.17G049900,Glyma.17G100700,Glyma.17G122300,Glyma.19G008600
GO:0006596	polyamine biosynthetic process	biological_process	12/4959	38/34701	2.20976215493361	0.00520460054989191	0.0702678774906693	12	Glyma.01G031700,Glyma.04G007700,Glyma.04G020200,Glyma.06G007500,Glyma.06G184100,Glyma.07G254000,Glyma.08G255800,Glyma.10G248800,Glyma.17G091100,Glyma.17G092400,Glyma.18G278800,Glyma.20G145000	Glyma.01G031700,Glyma.04G007700,Glyma.04G020200,Glyma.06G007500,Glyma.06G184100,Glyma.07G254000,Glyma.08G255800,Glyma.10G248800,Glyma.17G091100,Glyma.17G092400,Glyma.18G278800,Glyma.20G145000
GO:0009625	response to insect	biological_process	12/4959	38/34701	2.20976215493361	0.00520460054989191	0.0702678774906693	12	Glyma.04G209700,Glyma.06G156300,Glyma.08G117000,Glyma.08G235600,Glyma.08G256600,Glyma.12G160500,Glyma.13G047300,Glyma.13G139500,Glyma.13G181400,Glyma.15G084200,Glyma.15G253500,Glyma.19G044900	Glyma.04G209700,Glyma.06G156300,Glyma.08G117000,Glyma.08G235600,Glyma.08G256600,Glyma.12G160500,Glyma.13G047300,Glyma.13G139500,Glyma.13G181400,Glyma.15G084200,Glyma.15G253500,Glyma.19G044900
GO:0010483	pollen tube reception	biological_process	12/4959	38/34701	2.20976215493361	0.00520460054989191	0.0702678774906693	12	Glyma.08G093100,Glyma.08G248900,Glyma.08G249200,Glyma.13G053600,Glyma.13G053800,Glyma.13G054200,Glyma.13G054300,Glyma.13G054400,Glyma.18G270600,Glyma.18G270700,Glyma.18G272500,Glyma.U027000	Glyma.08G093100,Glyma.08G248900,Glyma.08G249200,Glyma.13G053600,Glyma.13G053800,Glyma.13G054200,Glyma.13G054300,Glyma.13G054400,Glyma.18G270600,Glyma.18G270700,Glyma.18G272500,Glyma.U027000
GO:0010150	leaf senescence	biological_process	54/4959	268/34701	1.40996018094645	0.00526321977134481	0.0709020911232711	54	Glyma.01G025500,Glyma.01G051300,Glyma.01G056100,Glyma.01G222300,Glyma.02G109800,Glyma.02G206500,Glyma.03G165500,Glyma.03G201000,Glyma.03G201100,Glyma.03G201200,Glyma.03G201302,Glyma.03G201500,Glyma.03G201550,Glyma.04G209700,Glyma.04G220200,Glyma.05G137800,Glyma.05G183100,Glyma.05G195000,Glyma.06G051900,Glyma.06G134200,Glyma.06G156300,Glyma.06G272900,Glyma.06G273600,Glyma.07G039600,Glyma.07G103700…	Glyma.01G025500,Glyma.01G051300,Glyma.01G056100,Glyma.01G222300,Glyma.02G109800,Glyma.02G206500,Glyma.03G165500,Glyma.03G201000,Glyma.03G201100,Glyma.03G201200,Glyma.03G201302,Glyma.03G201500,Glyma.03G201550,Glyma.04G209700,Glyma.04G220200,Glyma.05G137800,Glyma.05G183100,Glyma.05G195000,Glyma.06G051900,Glyma.06G134200,Glyma.06G156300,Glyma.06G272900,Glyma.06G273600,Glyma.07G039600,Glyma.07G103700…
GO:0009409	response to cold	biological_process	106/4959	584/34701	1.27010872717931	0.00528723074414095	0.0710683178831661	106	Glyma.01G102600,Glyma.01G144300,Glyma.01G203400,Glyma.02G005600,Glyma.02G016600,Glyma.02G258000,Glyma.02G296600,Glyma.03G066800,Glyma.03G164400,Glyma.03G215800,Glyma.03G219400,Glyma.03G250600,Glyma.03G260200,Glyma.04G149300,Glyma.04G171200,Glyma.04G251400,Glyma.04G253500,Glyma.05G031400,Glyma.05G043900,Glyma.05G045700,Glyma.05G068000,Glyma.05G238400,Glyma.06G042100,Glyma.06G045400,Glyma.06G058500…	Glyma.01G102600,Glyma.01G144300,Glyma.01G203400,Glyma.02G005600,Glyma.02G016600,Glyma.02G258000,Glyma.02G296600,Glyma.03G066800,Glyma.03G164400,Glyma.03G215800,Glyma.03G219400,Glyma.03G250600,Glyma.03G260200,Glyma.04G149300,Glyma.04G171200,Glyma.04G251400,Glyma.04G253500,Glyma.05G031400,Glyma.05G043900,Glyma.05G045700,Glyma.05G068000,Glyma.05G238400,Glyma.06G042100,Glyma.06G045400,Glyma.06G058500…
GO:0008643	carbohydrate transport	biological_process	48/4959	233/34701	1.44156157746742	0.00530624061429563	0.0711667381067095	48	Glyma.01G110300,Glyma.01G238800,Glyma.02G056200,Glyma.03G134100,Glyma.03G149200,Glyma.03G241000,Glyma.03G241500,Glyma.04G102700,Glyma.04G238100,Glyma.05G064500,Glyma.05G142500,Glyma.05G202700,Glyma.06G015000,Glyma.06G153600,Glyma.06G317100,Glyma.09G043200,Glyma.09G087200,Glyma.09G087400,Glyma.09G223700,Glyma.10G088400,Glyma.10G249500,Glyma.10G285100,Glyma.11G004800,Glyma.11G119500,Glyma.11G136200…	Glyma.01G110300,Glyma.01G238800,Glyma.02G056200,Glyma.03G134100,Glyma.03G149200,Glyma.03G241000,Glyma.03G241500,Glyma.04G102700,Glyma.04G238100,Glyma.05G064500,Glyma.05G142500,Glyma.05G202700,Glyma.06G015000,Glyma.06G153600,Glyma.06G317100,Glyma.09G043200,Glyma.09G087200,Glyma.09G087400,Glyma.09G223700,Glyma.10G088400,Glyma.10G249500,Glyma.10G285100,Glyma.11G004800,Glyma.11G119500,Glyma.11G136200…
GO:0015116	sulfate transmembrane transporter activity	molecular_function	13/4959	43/34701	2.11554748941319	0.00560608503538518	0.0750229709460667	13	Glyma.02G095500,Glyma.04G092100,Glyma.06G106100,Glyma.07G006500,Glyma.07G218900,Glyma.08G180400,Glyma.08G280300,Glyma.09G188667,Glyma.09G188733,Glyma.14G169300,Glyma.15G014000,Glyma.15G052000,Glyma.18G019000	Glyma.02G095500,Glyma.04G092100,Glyma.06G106100,Glyma.07G006500,Glyma.07G218900,Glyma.08G180400,Glyma.08G280300,Glyma.09G188667,Glyma.09G188733,Glyma.14G169300,Glyma.15G014000,Glyma.15G052000,Glyma.18G019000
GO:0035639	purine ribonucleoside triphosphate binding	molecular_function	903/4959	5881/34701	1.07444565244562	0.00585597615753886	0.0781952605773117	903	Glyma.01G001800,Glyma.01G004800,Glyma.01G007300,Glyma.01G010200,Glyma.01G010500,Glyma.01G010700,Glyma.01G011200,Glyma.01G016500,Glyma.01G024800,Glyma.01G033200,Glyma.01G040900,Glyma.01G043100,Glyma.01G058500,Glyma.01G065800,Glyma.01G071700,Glyma.01G087900,Glyma.01G088501,Glyma.01G092900,Glyma.01G097400,Glyma.01G098400,Glyma.01G107850,Glyma.01G107901,Glyma.01G107951,Glyma.01G109200,Glyma.01G117900…	Glyma.01G001800,Glyma.01G004800,Glyma.01G007300,Glyma.01G010200,Glyma.01G010500,Glyma.01G010700,Glyma.01G011200,Glyma.01G016500,Glyma.01G024800,Glyma.01G033200,Glyma.01G040900,Glyma.01G043100,Glyma.01G058500,Glyma.01G065800,Glyma.01G071700,Glyma.01G087900,Glyma.01G088501,Glyma.01G092900,Glyma.01G097400,Glyma.01G098400,Glyma.01G107850,Glyma.01G107901,Glyma.01G107951,Glyma.01G109200,Glyma.01G117900…
GO:0001872	(1->3)-beta-D-glucan binding	molecular_function	6/4959	13/34701	3.22965238028759	0.0058982153996896	0.0782445175788888	6	Glyma.05G021500,Glyma.07G225800,Glyma.12G208500,Glyma.13G292700,Glyma.17G077900,Glyma.20G025800	Glyma.05G021500,Glyma.07G225800,Glyma.12G208500,Glyma.13G292700,Glyma.17G077900,Glyma.20G025800
GO:0003950	NAD+ ADP-ribosyltransferase activity	molecular_function	6/4959	13/34701	3.22965238028759	0.0058982153996896	0.0782445175788888	6	Glyma.05G037700,Glyma.08G123000,Glyma.10G017700,Glyma.11G184100,Glyma.17G089400,Glyma.19G162800	Glyma.05G037700,Glyma.08G123000,Glyma.10G017700,Glyma.11G184100,Glyma.17G089400,Glyma.19G162800
GO:0042454	ribonucleoside catabolic process	biological_process	6/4959	13/34701	3.22965238028759	0.0058982153996896	0.0782445175788888	6	Glyma.03G193800,Glyma.07G129300,Glyma.08G029000,Glyma.13G206500,Glyma.15G106200,Glyma.19G193700	Glyma.03G193800,Glyma.07G129300,Glyma.08G029000,Glyma.13G206500,Glyma.15G106200,Glyma.19G193700
GO:0006629	lipid metabolic process	biological_process	307/4959	1881/34701	1.1420824605465	0.00593009650755727	0.0784964296402526	307	Glyma.01G011600,Glyma.01G012100,Glyma.01G014200,Glyma.01G021700,Glyma.01G113200,Glyma.01G153300,Glyma.01G156700,Glyma.01G181600,Glyma.01G186600,Glyma.01G187200,Glyma.01G215100,Glyma.01G215500,Glyma.01G235600,Glyma.02G010600,Glyma.02G013000,Glyma.02G059300,Glyma.02G062600,Glyma.02G081100,Glyma.02G106100,Glyma.02G109700,Glyma.02G132200,Glyma.02G239500,Glyma.02G244900,Glyma.02G249300,Glyma.02G275000…	Glyma.01G011600,Glyma.01G012100,Glyma.01G014200,Glyma.01G021700,Glyma.01G113200,Glyma.01G153300,Glyma.01G156700,Glyma.01G181600,Glyma.01G186600,Glyma.01G187200,Glyma.01G215100,Glyma.01G215500,Glyma.01G235600,Glyma.02G010600,Glyma.02G013000,Glyma.02G059300,Glyma.02G062600,Glyma.02G081100,Glyma.02G106100,Glyma.02G109700,Glyma.02G132200,Glyma.02G239500,Glyma.02G244900,Glyma.02G249300,Glyma.02G275000…
GO:0006749	glutathione metabolic process	biological_process	23/4959	94/34701	1.71217386827303	0.00600414420860473	0.079149853376238	23	Glyma.01G005200,Glyma.01G106000,Glyma.02G187200,Glyma.03G073702,Glyma.03G176300,Glyma.05G161300,Glyma.05G161600,Glyma.06G193500,Glyma.07G126200,Glyma.07G139700,Glyma.07G139800,Glyma.07G139900,Glyma.07G140700,Glyma.08G174900,Glyma.08G306800,Glyma.10G047700,Glyma.13G034200,Glyma.13G129100,Glyma.15G252200,Glyma.16G155700,Glyma.18G190200,Glyma.18G190300,Glyma.18G190500	Glyma.01G005200,Glyma.01G106000,Glyma.02G187200,Glyma.03G073702,Glyma.03G176300,Glyma.05G161300,Glyma.05G161600,Glyma.06G193500,Glyma.07G126200,Glyma.07G139700,Glyma.07G139800,Glyma.07G139900,Glyma.07G140700,Glyma.08G174900,Glyma.08G306800,Glyma.10G047700,Glyma.13G034200,Glyma.13G129100,Glyma.15G252200,Glyma.16G155700,Glyma.18G190200,Glyma.18G190300,Glyma.18G190500
GO:0016846	carbon-sulfur lyase activity	molecular_function	18/4959	68/34701	1.85230062987082	0.00602695127813513	0.079149853376238	18	Glyma.01G196100,Glyma.02G087900,Glyma.05G211700,Glyma.07G065700,Glyma.08G018000,Glyma.09G255000,Glyma.09G258000,Glyma.10G172700,Glyma.13G001200,Glyma.15G108400,Glyma.16G032200,Glyma.16G162400,Glyma.16G162500,Glyma.17G158100,Glyma.18G041600,Glyma.18G045900,Glyma.18G234600,Glyma.18G238100	Glyma.01G196100,Glyma.02G087900,Glyma.05G211700,Glyma.07G065700,Glyma.08G018000,Glyma.09G255000,Glyma.09G258000,Glyma.10G172700,Glyma.13G001200,Glyma.15G108400,Glyma.16G032200,Glyma.16G162400,Glyma.16G162500,Glyma.17G158100,Glyma.18G041600,Glyma.18G045900,Glyma.18G234600,Glyma.18G238100
GO:0051703	intraspecies interaction between organisms	biological_process	15/4959	53/34701	1.9804472143273	0.00603028802854055	0.079149853376238	15	Glyma.08G093100,Glyma.08G248900,Glyma.08G249200,Glyma.09G243900,Glyma.13G053600,Glyma.13G053800,Glyma.13G054200,Glyma.13G054300,Glyma.13G054400,Glyma.15G172300,Glyma.18G249600,Glyma.18G270600,Glyma.18G270700,Glyma.18G272500,Glyma.U027000	Glyma.08G093100,Glyma.08G248900,Glyma.08G249200,Glyma.09G243900,Glyma.13G053600,Glyma.13G053800,Glyma.13G054200,Glyma.13G054300,Glyma.13G054400,Glyma.15G172300,Glyma.18G249600,Glyma.18G270600,Glyma.18G270700,Glyma.18G272500,Glyma.U027000
GO:0016682	oxidoreductase activity, acting on diphenols and related substances as donors, oxygen as acceptor	molecular_function	28/4959	121/34701	1.61927474714144	0.0060314554059081	0.079149853376238	28	Glyma.01G056100,Glyma.01G108300,Glyma.02G261600,Glyma.03G073776,Glyma.03G073778,Glyma.04G121700,Glyma.04G123800,Glyma.05G137800,Glyma.07G134100,Glyma.08G072200,Glyma.08G072300,Glyma.08G092800,Glyma.08G138901,Glyma.11G069600,Glyma.11G233400,Glyma.12G235100,Glyma.13G183000,Glyma.13G242300,Glyma.14G056100,Glyma.14G191500,Glyma.15G071000,Glyma.15G071200,Glyma.15G112900,Glyma.18G023600,Glyma.18G065100…	Glyma.01G056100,Glyma.01G108300,Glyma.02G261600,Glyma.03G073776,Glyma.03G073778,Glyma.04G121700,Glyma.04G123800,Glyma.05G137800,Glyma.07G134100,Glyma.08G072200,Glyma.08G072300,Glyma.08G092800,Glyma.08G138901,Glyma.11G069600,Glyma.11G233400,Glyma.12G235100,Glyma.13G183000,Glyma.13G242300,Glyma.14G056100,Glyma.14G191500,Glyma.15G071000,Glyma.15G071200,Glyma.15G112900,Glyma.18G023600,Glyma.18G065100…
GO:0004366	glycerol-3-phosphate O-acyltransferase activity	molecular_function	8/4959	21/34701	2.66574482182468	0.00617431648331723	0.0803320792028176	8	Glyma.01G014200,Glyma.02G010600,Glyma.02G249300,Glyma.03G221100,Glyma.09G207900,Glyma.10G011000,Glyma.14G067200,Glyma.19G218100	Glyma.01G014200,Glyma.02G010600,Glyma.02G249300,Glyma.03G221100,Glyma.09G207900,Glyma.10G011000,Glyma.14G067200,Glyma.19G218100
GO:0010037	response to carbon dioxide	biological_process	8/4959	21/34701	2.66574482182468	0.00617431648331723	0.0803320792028176	8	Glyma.04G022300,Glyma.04G022500,Glyma.05G054000,Glyma.06G022500,Glyma.06G022600,Glyma.08G118500,Glyma.13G187000,Glyma.15G224500	Glyma.04G022300,Glyma.04G022500,Glyma.05G054000,Glyma.06G022500,Glyma.06G022600,Glyma.08G118500,Glyma.13G187000,Glyma.15G224500
GO:0072347	response to anesthetic	biological_process	8/4959	21/34701	2.66574482182468	0.00617431648331723	0.0803320792028176	8	Glyma.04G022300,Glyma.04G022500,Glyma.05G054000,Glyma.06G022500,Glyma.06G022600,Glyma.08G118500,Glyma.13G187000,Glyma.15G224500	Glyma.04G022300,Glyma.04G022500,Glyma.05G054000,Glyma.06G022500,Glyma.06G022600,Glyma.08G118500,Glyma.13G187000,Glyma.15G224500
GO:0102420	sn-1-glycerol-3-phosphate C16:0-DCA-CoA acyl transferase activity	molecular_function	8/4959	21/34701	2.66574482182468	0.00617431648331723	0.0803320792028176	8	Glyma.01G014200,Glyma.02G010600,Glyma.02G249300,Glyma.03G221100,Glyma.09G207900,Glyma.10G011000,Glyma.14G067200,Glyma.19G218100	Glyma.01G014200,Glyma.02G010600,Glyma.02G249300,Glyma.03G221100,Glyma.09G207900,Glyma.10G011000,Glyma.14G067200,Glyma.19G218100
GO:0009812	flavonoid metabolic process	biological_process	43/4959	206/34701	1.46065993574495	0.00629248826101181	0.081213138829052	43	Glyma.01G091400,Glyma.01G239600,Glyma.02G130400,Glyma.02G158700,Glyma.02G257700,Glyma.02G307300,Glyma.03G152800,Glyma.03G187000,Glyma.04G227900,Glyma.05G153200,Glyma.06G221900,Glyma.06G239500,Glyma.07G179900,Glyma.07G208900,Glyma.08G109200,Glyma.08G109400,Glyma.08G110340,Glyma.08G110500,Glyma.08G110701,Glyma.08G110901,Glyma.08G307100,Glyma.09G075200,Glyma.09G269400,Glyma.10G250200,Glyma.11G004200…	Glyma.01G091400,Glyma.01G239600,Glyma.02G130400,Glyma.02G158700,Glyma.02G257700,Glyma.02G307300,Glyma.03G152800,Glyma.03G187000,Glyma.04G227900,Glyma.05G153200,Glyma.06G221900,Glyma.06G239500,Glyma.07G179900,Glyma.07G208900,Glyma.08G109200,Glyma.08G109400,Glyma.08G110340,Glyma.08G110500,Glyma.08G110701,Glyma.08G110901,Glyma.08G307100,Glyma.09G075200,Glyma.09G269400,Glyma.10G250200,Glyma.11G004200…
GO:0043902	positive regulation of multi-organism process	biological_process	43/4959	206/34701	1.46065993574495	0.00629248826101181	0.081213138829052	43	Glyma.01G157900,Glyma.02G000400,Glyma.03G084000,Glyma.03G174300,Glyma.03G256200,Glyma.04G016000,Glyma.04G209700,Glyma.04G214700,Glyma.05G024400,Glyma.05G190000,Glyma.05G237200,Glyma.06G124400,Glyma.06G142000,Glyma.06G151400,Glyma.06G156300,Glyma.07G093900,Glyma.07G102400,Glyma.08G010300,Glyma.08G044400,Glyma.08G198900,Glyma.08G256600,Glyma.09G094000,Glyma.09G182400,Glyma.09G197200,Glyma.09G197400…	Glyma.01G157900,Glyma.02G000400,Glyma.03G084000,Glyma.03G174300,Glyma.03G256200,Glyma.04G016000,Glyma.04G209700,Glyma.04G214700,Glyma.05G024400,Glyma.05G190000,Glyma.05G237200,Glyma.06G124400,Glyma.06G142000,Glyma.06G151400,Glyma.06G156300,Glyma.07G093900,Glyma.07G102400,Glyma.08G010300,Glyma.08G044400,Glyma.08G198900,Glyma.08G256600,Glyma.09G094000,Glyma.09G182400,Glyma.09G197200,Glyma.09G197400…
GO:0010148	transpiration	biological_process	7/4959	17/34701	2.88135653535461	0.00630872305241281	0.081213138829052	7	Glyma.01G007300,Glyma.02G195300,Glyma.02G195400,Glyma.03G204800,Glyma.10G082400,Glyma.10G082500,Glyma.10G086800	Glyma.01G007300,Glyma.02G195300,Glyma.02G195400,Glyma.03G204800,Glyma.10G082400,Glyma.10G082500,Glyma.10G086800
GO:0019139	cytokinin dehydrogenase activity	molecular_function	7/4959	17/34701	2.88135653535461	0.00630872305241281	0.081213138829052	7	Glyma.04G055600,Glyma.09G225400,Glyma.11G149100,Glyma.13G104700,Glyma.15G170300,Glyma.17G054500,Glyma.17G225700	Glyma.04G055600,Glyma.09G225400,Glyma.11G149100,Glyma.13G104700,Glyma.15G170300,Glyma.17G054500,Glyma.17G225700
GO:0102229	amylopectin maltohydrolase activity	molecular_function	7/4959	17/34701	2.88135653535461	0.00630872305241281	0.081213138829052	7	Glyma.01G203400,Glyma.05G068000,Glyma.09G168300,Glyma.11G039400,Glyma.16G217900,Glyma.17G150100,Glyma.18G232400	Glyma.01G203400,Glyma.05G068000,Glyma.09G168300,Glyma.11G039400,Glyma.16G217900,Glyma.17G150100,Glyma.18G232400
GO:0065008	regulation of biological quality	biological_process	393/4959	2452/34701	1.12155342651504	0.00641148065692598	0.0823618264135492	393	Glyma.01G007300,Glyma.01G011600,Glyma.01G012100,Glyma.01G025500,Glyma.01G037600,Glyma.01G041200,Glyma.01G063800,Glyma.01G081600,Glyma.01G086700,Glyma.01G153300,Glyma.01G196100,Glyma.01G216000,Glyma.02G008000,Glyma.02G019300,Glyma.02G043200,Glyma.02G056200,Glyma.02G062900,Glyma.02G087000,Glyma.02G098800,Glyma.02G104200,Glyma.02G125400,Glyma.02G132200,Glyma.02G184200,Glyma.02G184600,Glyma.02G195300…	Glyma.01G007300,Glyma.01G011600,Glyma.01G012100,Glyma.01G025500,Glyma.01G037600,Glyma.01G041200,Glyma.01G063800,Glyma.01G081600,Glyma.01G086700,Glyma.01G153300,Glyma.01G196100,Glyma.01G216000,Glyma.02G008000,Glyma.02G019300,Glyma.02G043200,Glyma.02G056200,Glyma.02G062900,Glyma.02G087000,Glyma.02G098800,Glyma.02G104200,Glyma.02G125400,Glyma.02G132200,Glyma.02G184200,Glyma.02G184600,Glyma.02G195300…
GO:0043900	regulation of multi-organism process	biological_process	85/4959	459/34701	1.29584817727588	0.00687237608511826	0.0877424077318829	85	Glyma.01G001800,Glyma.01G053800,Glyma.01G096600,Glyma.01G157900,Glyma.01G166100,Glyma.02G000400,Glyma.02G219400,Glyma.02G249800,Glyma.03G084000,Glyma.03G174300,Glyma.03G176100,Glyma.03G256200,Glyma.04G016000,Glyma.04G022300,Glyma.04G022500,Glyma.04G040300,Glyma.04G209700,Glyma.04G214700,Glyma.05G024400,Glyma.05G080900,Glyma.05G112200,Glyma.05G190000,Glyma.05G237200,Glyma.06G022500,Glyma.06G022600…	Glyma.01G001800,Glyma.01G053800,Glyma.01G096600,Glyma.01G157900,Glyma.01G166100,Glyma.02G000400,Glyma.02G219400,Glyma.02G249800,Glyma.03G084000,Glyma.03G174300,Glyma.03G176100,Glyma.03G256200,Glyma.04G016000,Glyma.04G022300,Glyma.04G022500,Glyma.04G040300,Glyma.04G209700,Glyma.04G214700,Glyma.05G024400,Glyma.05G080900,Glyma.05G112200,Glyma.05G190000,Glyma.05G237200,Glyma.06G022500,Glyma.06G022600…
GO:0009251	glucan catabolic process	biological_process	23/4959	95/34701	1.6941509854491	0.00687356355528135	0.0877424077318829	23	Glyma.01G203400,Glyma.02G206500,Glyma.02G225000,Glyma.02G269400,Glyma.02G293900,Glyma.04G008400,Glyma.04G111300,Glyma.04G220900,Glyma.05G068000,Glyma.05G216400,Glyma.06G008200,Glyma.06G323100,Glyma.08G022300,Glyma.08G043600,Glyma.09G168300,Glyma.10G197000,Glyma.11G039400,Glyma.11G101300,Glyma.16G217900,Glyma.17G071400,Glyma.17G150100,Glyma.17G188200,Glyma.20G061100	Glyma.01G203400,Glyma.02G206500,Glyma.02G225000,Glyma.02G269400,Glyma.02G293900,Glyma.04G008400,Glyma.04G111300,Glyma.04G220900,Glyma.05G068000,Glyma.05G216400,Glyma.06G008200,Glyma.06G323100,Glyma.08G022300,Glyma.08G043600,Glyma.09G168300,Glyma.10G197000,Glyma.11G039400,Glyma.11G101300,Glyma.16G217900,Glyma.17G071400,Glyma.17G150100,Glyma.17G188200,Glyma.20G061100
GO:0009566	fertilization	biological_process	23/4959	95/34701	1.6941509854491	0.00687356355528135	0.0877424077318829	23	Glyma.01G076900,Glyma.08G093100,Glyma.08G247800,Glyma.08G248900,Glyma.08G249200,Glyma.08G251100,Glyma.08G254500,Glyma.12G014400,Glyma.13G053600,Glyma.13G053800,Glyma.13G054200,Glyma.13G054300,Glyma.13G054400,Glyma.18G182000,Glyma.18G269300,Glyma.18G270600,Glyma.18G270700,Glyma.18G271300,Glyma.18G271500,Glyma.18G272500,Glyma.18G272700,Glyma.18G273100,Glyma.U027000	Glyma.01G076900,Glyma.08G093100,Glyma.08G247800,Glyma.08G248900,Glyma.08G249200,Glyma.08G251100,Glyma.08G254500,Glyma.12G014400,Glyma.13G053600,Glyma.13G053800,Glyma.13G054200,Glyma.13G054300,Glyma.13G054400,Glyma.18G182000,Glyma.18G269300,Glyma.18G270600,Glyma.18G270700,Glyma.18G271300,Glyma.18G271500,Glyma.18G272500,Glyma.18G272700,Glyma.18G273100,Glyma.U027000
GO:0004867	serine-type endopeptidase inhibitor activity	molecular_function	13/4959	44/34701	2.0674668646538	0.00693517518125664	0.0883436855202336	13	Glyma.06G036300,Glyma.08G341100,Glyma.08G341300,Glyma.08G341400,Glyma.08G341800,Glyma.08G342000,Glyma.08G342100,Glyma.09G155500,Glyma.10G184600,Glyma.13G120600,Glyma.16G211700,Glyma.20G205700,Glyma.20G205800	Glyma.06G036300,Glyma.08G341100,Glyma.08G341300,Glyma.08G341400,Glyma.08G341800,Glyma.08G342000,Glyma.08G342100,Glyma.09G155500,Glyma.10G184600,Glyma.13G120600,Glyma.16G211700,Glyma.20G205700,Glyma.20G205800
GO:0032555	purine ribonucleotide binding	molecular_function	912/4959	5955/34701	1.07166970670836	0.00723448689607065	0.0919640724638292	912	Glyma.01G001800,Glyma.01G004800,Glyma.01G007300,Glyma.01G010200,Glyma.01G010500,Glyma.01G010700,Glyma.01G011200,Glyma.01G016500,Glyma.01G024800,Glyma.01G033200,Glyma.01G040900,Glyma.01G043100,Glyma.01G058500,Glyma.01G065800,Glyma.01G071700,Glyma.01G087900,Glyma.01G088501,Glyma.01G092900,Glyma.01G097400,Glyma.01G098400,Glyma.01G107850,Glyma.01G107901,Glyma.01G107951,Glyma.01G109200,Glyma.01G117900…	Glyma.01G001800,Glyma.01G004800,Glyma.01G007300,Glyma.01G010200,Glyma.01G010500,Glyma.01G010700,Glyma.01G011200,Glyma.01G016500,Glyma.01G024800,Glyma.01G033200,Glyma.01G040900,Glyma.01G043100,Glyma.01G058500,Glyma.01G065800,Glyma.01G071700,Glyma.01G087900,Glyma.01G088501,Glyma.01G092900,Glyma.01G097400,Glyma.01G098400,Glyma.01G107850,Glyma.01G107901,Glyma.01G107951,Glyma.01G109200,Glyma.01G117900…
GO:0044262	cellular carbohydrate metabolic process	biological_process	144/4959	830/34701	1.21403800319244	0.0072581389027474	0.0920725162058936	144	Glyma.01G013900,Glyma.01G031900,Glyma.01G034300,Glyma.01G034900,Glyma.01G048500,Glyma.01G081300,Glyma.01G125000,Glyma.01G171900,Glyma.01G203400,Glyma.02G031800,Glyma.02G033500,Glyma.02G108100,Glyma.02G206500,Glyma.02G225000,Glyma.02G258000,Glyma.02G269400,Glyma.02G288500,Glyma.02G293900,Glyma.02G301200,Glyma.03G065500,Glyma.03G130900,Glyma.03G217500,Glyma.04G008400,Glyma.04G011900,Glyma.04G030300…	Glyma.01G013900,Glyma.01G031900,Glyma.01G034300,Glyma.01G034900,Glyma.01G048500,Glyma.01G081300,Glyma.01G125000,Glyma.01G171900,Glyma.01G203400,Glyma.02G031800,Glyma.02G033500,Glyma.02G108100,Glyma.02G206500,Glyma.02G225000,Glyma.02G258000,Glyma.02G269400,Glyma.02G288500,Glyma.02G293900,Glyma.02G301200,Glyma.03G065500,Glyma.03G130900,Glyma.03G217500,Glyma.04G008400,Glyma.04G011900,Glyma.04G030300…
GO:0017076	purine nucleotide binding	molecular_function	912/4959	5958/34701	1.07113009457004	0.00759642912559666	0.0960860212883011	912	Glyma.01G001800,Glyma.01G004800,Glyma.01G007300,Glyma.01G010200,Glyma.01G010500,Glyma.01G010700,Glyma.01G011200,Glyma.01G016500,Glyma.01G024800,Glyma.01G033200,Glyma.01G040900,Glyma.01G043100,Glyma.01G058500,Glyma.01G065800,Glyma.01G071700,Glyma.01G087900,Glyma.01G088501,Glyma.01G092900,Glyma.01G097400,Glyma.01G098400,Glyma.01G107850,Glyma.01G107901,Glyma.01G107951,Glyma.01G109200,Glyma.01G117900…	Glyma.01G001800,Glyma.01G004800,Glyma.01G007300,Glyma.01G010200,Glyma.01G010500,Glyma.01G010700,Glyma.01G011200,Glyma.01G016500,Glyma.01G024800,Glyma.01G033200,Glyma.01G040900,Glyma.01G043100,Glyma.01G058500,Glyma.01G065800,Glyma.01G071700,Glyma.01G087900,Glyma.01G088501,Glyma.01G092900,Glyma.01G097400,Glyma.01G098400,Glyma.01G107850,Glyma.01G107901,Glyma.01G107951,Glyma.01G109200,Glyma.01G117900…
GO:0009741	response to brassinosteroid	biological_process	44/4959	214/34701	1.43875479869509	0.0076060867566039	0.0960860212883011	44	Glyma.01G088501,Glyma.01G107901,Glyma.01G107951,Glyma.02G016600,Glyma.02G076100,Glyma.02G208200,Glyma.03G215800,Glyma.05G010200,Glyma.05G070700,Glyma.06G102100,Glyma.06G215200,Glyma.08G093100,Glyma.08G248900,Glyma.08G249200,Glyma.09G117400,Glyma.09G265500,Glyma.10G029400,Glyma.10G216400,Glyma.11G004400,Glyma.11G146272,Glyma.11G180700,Glyma.11G240900,Glyma.13G053600,Glyma.13G053800,Glyma.13G054200…	Glyma.01G088501,Glyma.01G107901,Glyma.01G107951,Glyma.02G016600,Glyma.02G076100,Glyma.02G208200,Glyma.03G215800,Glyma.05G010200,Glyma.05G070700,Glyma.06G102100,Glyma.06G215200,Glyma.08G093100,Glyma.08G248900,Glyma.08G249200,Glyma.09G117400,Glyma.09G265500,Glyma.10G029400,Glyma.10G216400,Glyma.11G004400,Glyma.11G146272,Glyma.11G180700,Glyma.11G240900,Glyma.13G053600,Glyma.13G053800,Glyma.13G054200…
GO:0017000	antibiotic biosynthetic process	biological_process	11/4959	35/34701	2.19923947800536	0.00763508704037152	0.0962526811362778	11	Glyma.04G040300,Glyma.05G141300,Glyma.08G003700,Glyma.08G055900,Glyma.08G175800,Glyma.09G211600,Glyma.10G018800,Glyma.13G255800,Glyma.15G250800,Glyma.17G078300,Glyma.19G210900	Glyma.04G040300,Glyma.05G141300,Glyma.08G003700,Glyma.08G055900,Glyma.08G175800,Glyma.09G211600,Glyma.10G018800,Glyma.13G255800,Glyma.15G250800,Glyma.17G078300,Glyma.19G210900
GO:0090693	plant organ senescence	biological_process	54/4959	273/34701	1.38413673440897	0.00769480763664088	0.0967925148835843	54	Glyma.01G025500,Glyma.01G051300,Glyma.01G056100,Glyma.01G222300,Glyma.02G109800,Glyma.02G206500,Glyma.03G165500,Glyma.03G201000,Glyma.03G201100,Glyma.03G201200,Glyma.03G201302,Glyma.03G201500,Glyma.03G201550,Glyma.04G209700,Glyma.04G220200,Glyma.05G137800,Glyma.05G183100,Glyma.05G195000,Glyma.06G051900,Glyma.06G134200,Glyma.06G156300,Glyma.06G272900,Glyma.06G273600,Glyma.07G039600,Glyma.07G103700…	Glyma.01G025500,Glyma.01G051300,Glyma.01G056100,Glyma.01G222300,Glyma.02G109800,Glyma.02G206500,Glyma.03G165500,Glyma.03G201000,Glyma.03G201100,Glyma.03G201200,Glyma.03G201302,Glyma.03G201500,Glyma.03G201550,Glyma.04G209700,Glyma.04G220200,Glyma.05G137800,Glyma.05G183100,Glyma.05G195000,Glyma.06G051900,Glyma.06G134200,Glyma.06G156300,Glyma.06G272900,Glyma.06G273600,Glyma.07G039600,Glyma.07G103700…
GO:0008216	spermidine metabolic process	biological_process	9/4959	26/34701	2.42223928521569	0.00770970105412028	0.0967925148835843	9	Glyma.01G031700,Glyma.04G007700,Glyma.06G007500,Glyma.06G184100,Glyma.07G254000,Glyma.08G255800,Glyma.17G091100,Glyma.17G092400,Glyma.18G278800	Glyma.01G031700,Glyma.04G007700,Glyma.06G007500,Glyma.06G184100,Glyma.07G254000,Glyma.08G255800,Glyma.17G091100,Glyma.17G092400,Glyma.18G278800
GO:0006729	tetrahydrobiopterin biosynthetic process	biological_process	5/4959	10/34701	3.49879007864489	0.00800076697457375	0.0984141817427356	5	Glyma.08G123200,Glyma.13G234000,Glyma.15G079000,Glyma.16G089300,Glyma.18G158900	Glyma.08G123200,Glyma.13G234000,Glyma.15G079000,Glyma.16G089300,Glyma.18G158900
GO:0009068	aspartate family amino acid catabolic process	biological_process	5/4959	10/34701	3.49879007864489	0.00800076697457375	0.0984141817427356	5	Glyma.02G087900,Glyma.03G250800,Glyma.10G166000,Glyma.10G172700,Glyma.13G001200	Glyma.02G087900,Glyma.03G250800,Glyma.10G166000,Glyma.10G172700,Glyma.13G001200
GO:0031320	hexitol dehydrogenase activity	molecular_function	5/4959	10/34701	3.49879007864489	0.00800076697457375	0.0984141817427356	5	Glyma.01G021000,Glyma.05G187700,Glyma.08G145900,Glyma.09G201200,Glyma.18G177000	Glyma.01G021000,Glyma.05G187700,Glyma.08G145900,Glyma.09G201200,Glyma.18G177000
GO:0033397	zeatin metabolic process	biological_process	5/4959	10/34701	3.49879007864489	0.00800076697457375	0.0984141817427356	5	Glyma.08G365000,Glyma.10G234600,Glyma.10G234700,Glyma.20G159600,Glyma.20G159700	Glyma.08G365000,Glyma.10G234600,Glyma.10G234700,Glyma.20G159600,Glyma.20G159700
GO:0033398	zeatin biosynthetic process	biological_process	5/4959	10/34701	3.49879007864489	0.00800076697457375	0.0984141817427356	5	Glyma.08G365000,Glyma.10G234600,Glyma.10G234700,Glyma.20G159600,Glyma.20G159700	Glyma.08G365000,Glyma.10G234600,Glyma.10G234700,Glyma.20G159600,Glyma.20G159700
GO:0033400	trans-zeatin metabolic process	biological_process	5/4959	10/34701	3.49879007864489	0.00800076697457375	0.0984141817427356	5	Glyma.08G365000,Glyma.10G234600,Glyma.10G234700,Glyma.20G159600,Glyma.20G159700	Glyma.08G365000,Glyma.10G234600,Glyma.10G234700,Glyma.20G159600,Glyma.20G159700
GO:0033466	trans-zeatin biosynthetic process	biological_process	5/4959	10/34701	3.49879007864489	0.00800076697457375	0.0984141817427356	5	Glyma.08G365000,Glyma.10G234600,Glyma.10G234700,Glyma.20G159600,Glyma.20G159700	Glyma.08G365000,Glyma.10G234600,Glyma.10G234700,Glyma.20G159600,Glyma.20G159700
GO:0046029	mannitol dehydrogenase activity	molecular_function	5/4959	10/34701	3.49879007864489	0.00800076697457375	0.0984141817427356	5	Glyma.01G021000,Glyma.05G187700,Glyma.08G145900,Glyma.09G201200,Glyma.18G177000	Glyma.01G021000,Glyma.05G187700,Glyma.08G145900,Glyma.09G201200,Glyma.18G177000
GO:0046146	tetrahydrobiopterin metabolic process	biological_process	5/4959	10/34701	3.49879007864489	0.00800076697457375	0.0984141817427356	5	Glyma.08G123200,Glyma.13G234000,Glyma.15G079000,Glyma.16G089300,Glyma.18G158900	Glyma.08G123200,Glyma.13G234000,Glyma.15G079000,Glyma.16G089300,Glyma.18G158900
GO:1900378	positive regulation of secondary metabolite biosynthetic process	biological_process	5/4959	10/34701	3.49879007864489	0.00800076697457375	0.0984141817427356	5	Glyma.01G130500,Glyma.04G209700,Glyma.06G156300,Glyma.06G275900,Glyma.12G129500	Glyma.01G130500,Glyma.04G209700,Glyma.06G156300,Glyma.06G275900,Glyma.12G129500
GO:0034219	carbohydrate transmembrane transport	biological_process	29/4959	129/34701	1.57309941520468	0.00801665858833911	0.0984141817427356	29	Glyma.01G238800,Glyma.02G056200,Glyma.03G149200,Glyma.03G241000,Glyma.03G241500,Glyma.04G102700,Glyma.05G142500,Glyma.06G015000,Glyma.09G043200,Glyma.09G087200,Glyma.09G087400,Glyma.10G088400,Glyma.10G249500,Glyma.10G285100,Glyma.11G004800,Glyma.11G119500,Glyma.11G136200,Glyma.12G044700,Glyma.13G045000,Glyma.13G206700,Glyma.13G298500,Glyma.14G074100,Glyma.15G099500,Glyma.15G105900,Glyma.16G138800…	Glyma.01G238800,Glyma.02G056200,Glyma.03G149200,Glyma.03G241000,Glyma.03G241500,Glyma.04G102700,Glyma.05G142500,Glyma.06G015000,Glyma.09G043200,Glyma.09G087200,Glyma.09G087400,Glyma.10G088400,Glyma.10G249500,Glyma.10G285100,Glyma.11G004800,Glyma.11G119500,Glyma.11G136200,Glyma.12G044700,Glyma.13G045000,Glyma.13G206700,Glyma.13G298500,Glyma.14G074100,Glyma.15G099500,Glyma.15G105900,Glyma.16G138800…
GO:0009654	photosystem II oxygen evolving complex	cellular_component	12/4959	40/34701	2.09927404718693	0.0081720544514301	0.0999189549292327	12	Glyma.01G180800,Glyma.02G061100,Glyma.02G282500,Glyma.03G114600,Glyma.06G014500,Glyma.07G112000,Glyma.08G304200,Glyma.11G061300,Glyma.14G031800,Glyma.15G253700,Glyma.16G143600,Glyma.18G114900	Glyma.01G180800,Glyma.02G061100,Glyma.02G282500,Glyma.03G114600,Glyma.06G014500,Glyma.07G112000,Glyma.08G304200,Glyma.11G061300,Glyma.14G031800,Glyma.15G253700,Glyma.16G143600,Glyma.18G114900
GO:0046173	polyol biosynthetic process	biological_process	12/4959	40/34701	2.09927404718693	0.0081720544514301	0.0999189549292327	12	Glyma.08G123200,Glyma.08G138200,Glyma.09G211600,Glyma.11G195800,Glyma.13G234000,Glyma.14G072200,Glyma.14G193500,Glyma.15G079000,Glyma.16G089300,Glyma.18G038800,Glyma.18G158900,Glyma.18G255000	Glyma.08G123200,Glyma.08G138200,Glyma.09G211600,Glyma.11G195800,Glyma.13G234000,Glyma.14G072200,Glyma.14G193500,Glyma.15G079000,Glyma.16G089300,Glyma.18G038800,Glyma.18G158900,Glyma.18G255000
GO:0052689	carboxylic ester hydrolase activity	molecular_function	75/4959	401/34701	1.30877434363275	0.00834400959067183	0.101816982760723	75	Glyma.01G011600,Glyma.01G012100,Glyma.01G137700,Glyma.01G138000,Glyma.01G138100,Glyma.01G186600,Glyma.01G239600,Glyma.02G006600,Glyma.02G016600,Glyma.02G056400,Glyma.02G062900,Glyma.02G086850,Glyma.02G166800,Glyma.02G219700,Glyma.02G299200,Glyma.03G029000,Glyma.03G029100,Glyma.03G029200,Glyma.03G029400,Glyma.03G130900,Glyma.03G215800,Glyma.03G216000,Glyma.03G234100,Glyma.04G026500,Glyma.05G156800…	Glyma.01G011600,Glyma.01G012100,Glyma.01G137700,Glyma.01G138000,Glyma.01G138100,Glyma.01G186600,Glyma.01G239600,Glyma.02G006600,Glyma.02G016600,Glyma.02G056400,Glyma.02G062900,Glyma.02G086850,Glyma.02G166800,Glyma.02G219700,Glyma.02G299200,Glyma.03G029000,Glyma.03G029100,Glyma.03G029200,Glyma.03G029400,Glyma.03G130900,Glyma.03G215800,Glyma.03G216000,Glyma.03G234100,Glyma.04G026500,Glyma.05G156800…
GO:0044247	cellular polysaccharide catabolic process	biological_process	24/4959	102/34701	1.64648944877407	0.00846880000092465	0.102544680609629	24	Glyma.01G171900,Glyma.01G203400,Glyma.02G206500,Glyma.02G269400,Glyma.02G293900,Glyma.04G008400,Glyma.04G111300,Glyma.04G220900,Glyma.05G068000,Glyma.05G216400,Glyma.06G008200,Glyma.06G030500,Glyma.06G323100,Glyma.08G022300,Glyma.08G043600,Glyma.09G168300,Glyma.10G197000,Glyma.11G039400,Glyma.11G071300,Glyma.11G101300,Glyma.16G217900,Glyma.17G071400,Glyma.17G150100,Glyma.20G061100	Glyma.01G171900,Glyma.01G203400,Glyma.02G206500,Glyma.02G269400,Glyma.02G293900,Glyma.04G008400,Glyma.04G111300,Glyma.04G220900,Glyma.05G068000,Glyma.05G216400,Glyma.06G008200,Glyma.06G030500,Glyma.06G323100,Glyma.08G022300,Glyma.08G043600,Glyma.09G168300,Glyma.10G197000,Glyma.11G039400,Glyma.11G071300,Glyma.11G101300,Glyma.16G217900,Glyma.17G071400,Glyma.17G150100,Glyma.20G061100
GO:0019722	calcium-mediated signaling	biological_process	17/4959	65/34701	1.83013634882963	0.00849312537230795	0.102544680609629	17	Glyma.01G157900,Glyma.01G186800,Glyma.03G157800,Glyma.03G236000,Glyma.04G016000,Glyma.05G151400,Glyma.07G203700,Glyma.07G226400,Glyma.08G108200,Glyma.09G197200,Glyma.09G197400,Glyma.11G087100,Glyma.13G233000,Glyma.13G233400,Glyma.13G308500,Glyma.17G026400,Glyma.19G233700	Glyma.01G157900,Glyma.01G186800,Glyma.03G157800,Glyma.03G236000,Glyma.04G016000,Glyma.05G151400,Glyma.07G203700,Glyma.07G226400,Glyma.08G108200,Glyma.09G197200,Glyma.09G197400,Glyma.11G087100,Glyma.13G233000,Glyma.13G233400,Glyma.13G308500,Glyma.17G026400,Glyma.19G233700
GO:0006144	purine nucleobase metabolic process	biological_process	13/4959	45/34701	2.02152315655038	0.00850186650845386	0.102544680609629	13	Glyma.01G210800,Glyma.04G007300,Glyma.04G045000,Glyma.05G056500,Glyma.11G031200,Glyma.13G117500,Glyma.13G240600,Glyma.13G340300,Glyma.15G073000,Glyma.15G156900,Glyma.15G186100,Glyma.17G042400,Glyma.20G205500	Glyma.01G210800,Glyma.04G007300,Glyma.04G045000,Glyma.05G056500,Glyma.11G031200,Glyma.13G117500,Glyma.13G240600,Glyma.13G340300,Glyma.15G073000,Glyma.15G156900,Glyma.15G186100,Glyma.17G042400,Glyma.20G205500
GO:0009065	glutamine family amino acid catabolic process	biological_process	8/4959	22/34701	2.54457460265083	0.00850469103430163	0.102544680609629	8	Glyma.04G007700,Glyma.06G007500,Glyma.08G140200,Glyma.11G236200,Glyma.13G049700,Glyma.18G278900,Glyma.19G042900,Glyma.19G043000	Glyma.04G007700,Glyma.06G007500,Glyma.08G140200,Glyma.11G236200,Glyma.13G049700,Glyma.18G278900,Glyma.19G042900,Glyma.19G043000
GO:0035838	growing cell tip	cellular_component	8/4959	22/34701	2.54457460265083	0.00850469103430163	0.102544680609629	8	Glyma.08G247800,Glyma.08G251100,Glyma.09G003700,Glyma.18G269300,Glyma.18G271300,Glyma.18G271500,Glyma.18G272700,Glyma.18G273100	Glyma.08G247800,Glyma.08G251100,Glyma.09G003700,Glyma.18G269300,Glyma.18G271300,Glyma.18G271500,Glyma.18G272700,Glyma.18G273100
GO:0090404	pollen tube tip	cellular_component	8/4959	22/34701	2.54457460265083	0.00850469103430163	0.102544680609629	8	Glyma.08G247800,Glyma.08G251100,Glyma.09G003700,Glyma.18G269300,Glyma.18G271300,Glyma.18G271500,Glyma.18G272700,Glyma.18G273100	Glyma.08G247800,Glyma.08G251100,Glyma.09G003700,Glyma.18G269300,Glyma.18G271300,Glyma.18G271500,Glyma.18G272700,Glyma.18G273100
GO:0015075	ion transmembrane transporter activity	molecular_function	233/4959	1409/34701	1.15715839364693	0.00860906635586167	0.103598033677553	233	Glyma.01G019000,Glyma.01G150200,Glyma.01G157100,Glyma.01G157900,Glyma.01G161100,Glyma.01G178500,Glyma.01G193600,Glyma.01G199400,Glyma.01G218600,Glyma.01G219001,Glyma.01G238800,Glyma.02G033600,Glyma.02G056200,Glyma.02G059200,Glyma.02G095500,Glyma.02G106100,Glyma.02G211700,Glyma.02G226500,Glyma.02G263300,Glyma.03G059200,Glyma.03G149200,Glyma.03G157700,Glyma.03G171500,Glyma.03G172900,Glyma.03G205700…	Glyma.01G019000,Glyma.01G150200,Glyma.01G157100,Glyma.01G157900,Glyma.01G161100,Glyma.01G178500,Glyma.01G193600,Glyma.01G199400,Glyma.01G218600,Glyma.01G219001,Glyma.01G238800,Glyma.02G033600,Glyma.02G056200,Glyma.02G059200,Glyma.02G095500,Glyma.02G106100,Glyma.02G211700,Glyma.02G226500,Glyma.02G263300,Glyma.03G059200,Glyma.03G149200,Glyma.03G157700,Glyma.03G171500,Glyma.03G172900,Glyma.03G205700…
GO:0034765	regulation of ion transmembrane transport	biological_process	16/4959	60/34701	1.86602137527727	0.00863530315293215	0.103708798615787	16	Glyma.02G311800,Glyma.04G027300,Glyma.05G128200,Glyma.06G307500,Glyma.07G178600,Glyma.07G262500,Glyma.08G019667,Glyma.08G083300,Glyma.08G254800,Glyma.08G254900,Glyma.15G043600,Glyma.16G096600,Glyma.17G011600,Glyma.18G035000,Glyma.18G277800,Glyma.19G038700	Glyma.02G311800,Glyma.04G027300,Glyma.05G128200,Glyma.06G307500,Glyma.07G178600,Glyma.07G262500,Glyma.08G019667,Glyma.08G083300,Glyma.08G254800,Glyma.08G254900,Glyma.15G043600,Glyma.16G096600,Glyma.17G011600,Glyma.18G035000,Glyma.18G277800,Glyma.19G038700
GO:0016036	cellular response to phosphate starvation	biological_process	29/4959	130/34701	1.56099865047233	0.00894192137592198	0.107179841059033	29	Glyma.01G091800,Glyma.01G097400,Glyma.02G087000,Glyma.02G130200,Glyma.02G215800,Glyma.03G032400,Glyma.03G251400,Glyma.04G147600,Glyma.05G234600,Glyma.06G307700,Glyma.07G262700,Glyma.08G042100,Glyma.08G049000,Glyma.08G320200,Glyma.09G005700,Glyma.09G102800,Glyma.09G183400,Glyma.09G203500,Glyma.10G263800,Glyma.12G097100,Glyma.13G166800,Glyma.13G310100,Glyma.15G110300,Glyma.16G036100,Glyma.17G011400…	Glyma.01G091800,Glyma.01G097400,Glyma.02G087000,Glyma.02G130200,Glyma.02G215800,Glyma.03G032400,Glyma.03G251400,Glyma.04G147600,Glyma.05G234600,Glyma.06G307700,Glyma.07G262700,Glyma.08G042100,Glyma.08G049000,Glyma.08G320200,Glyma.09G005700,Glyma.09G102800,Glyma.09G183400,Glyma.09G203500,Glyma.10G263800,Glyma.12G097100,Glyma.13G166800,Glyma.13G310100,Glyma.15G110300,Glyma.16G036100,Glyma.17G011400…
GO:0071496	cellular response to external stimulus	biological_process	72/4959	384/34701	1.31204627949183	0.00904182669980291	0.107816868659595	72	Glyma.01G091800,Glyma.01G097400,Glyma.01G210200,Glyma.02G012700,Glyma.02G087000,Glyma.02G087900,Glyma.02G130200,Glyma.02G149600,Glyma.02G215800,Glyma.02G278600,Glyma.03G032400,Glyma.03G219300,Glyma.03G251400,Glyma.03G260200,Glyma.04G123700,Glyma.04G147600,Glyma.05G023900,Glyma.05G045700,Glyma.05G058300,Glyma.05G084100,Glyma.05G234600,Glyma.05G237500,Glyma.06G307700,Glyma.07G051000,Glyma.07G093700…	Glyma.01G091800,Glyma.01G097400,Glyma.01G210200,Glyma.02G012700,Glyma.02G087000,Glyma.02G087900,Glyma.02G130200,Glyma.02G149600,Glyma.02G215800,Glyma.02G278600,Glyma.03G032400,Glyma.03G219300,Glyma.03G251400,Glyma.03G260200,Glyma.04G123700,Glyma.04G147600,Glyma.05G023900,Glyma.05G045700,Glyma.05G058300,Glyma.05G084100,Glyma.05G234600,Glyma.05G237500,Glyma.06G307700,Glyma.07G051000,Glyma.07G093700…
GO:1903825	organic acid transmembrane transport	biological_process	39/4959	187/34701	1.45938837504974	0.00904818851782774	0.107816868659595	39	Glyma.01G019000,Glyma.01G161100,Glyma.01G218600,Glyma.03G172900,Glyma.04G092100,Glyma.04G246400,Glyma.04G250600,Glyma.04G250900,Glyma.04G251000,Glyma.05G215600,Glyma.06G088300,Glyma.06G111702,Glyma.06G112100,Glyma.06G112200,Glyma.06G116400,Glyma.06G138300,Glyma.08G280300,Glyma.10G032700,Glyma.10G044800,Glyma.10G088400,Glyma.10G208800,Glyma.11G082700,Glyma.11G097000,Glyma.11G234600,Glyma.12G023100…	Glyma.01G019000,Glyma.01G161100,Glyma.01G218600,Glyma.03G172900,Glyma.04G092100,Glyma.04G246400,Glyma.04G250600,Glyma.04G250900,Glyma.04G251000,Glyma.05G215600,Glyma.06G088300,Glyma.06G111702,Glyma.06G112100,Glyma.06G112200,Glyma.06G116400,Glyma.06G138300,Glyma.08G280300,Glyma.10G032700,Glyma.10G044800,Glyma.10G088400,Glyma.10G208800,Glyma.11G082700,Glyma.11G097000,Glyma.11G234600,Glyma.12G023100…
GO:1905039	carboxylic acid transmembrane transport	biological_process	39/4959	187/34701	1.45938837504974	0.00904818851782774	0.107816868659595	39	Glyma.01G019000,Glyma.01G161100,Glyma.01G218600,Glyma.03G172900,Glyma.04G092100,Glyma.04G246400,Glyma.04G250600,Glyma.04G250900,Glyma.04G251000,Glyma.05G215600,Glyma.06G088300,Glyma.06G111702,Glyma.06G112100,Glyma.06G112200,Glyma.06G116400,Glyma.06G138300,Glyma.08G280300,Glyma.10G032700,Glyma.10G044800,Glyma.10G088400,Glyma.10G208800,Glyma.11G082700,Glyma.11G097000,Glyma.11G234600,Glyma.12G023100…	Glyma.01G019000,Glyma.01G161100,Glyma.01G218600,Glyma.03G172900,Glyma.04G092100,Glyma.04G246400,Glyma.04G250600,Glyma.04G250900,Glyma.04G251000,Glyma.05G215600,Glyma.06G088300,Glyma.06G111702,Glyma.06G112100,Glyma.06G112200,Glyma.06G116400,Glyma.06G138300,Glyma.08G280300,Glyma.10G032700,Glyma.10G044800,Glyma.10G088400,Glyma.10G208800,Glyma.11G082700,Glyma.11G097000,Glyma.11G234600,Glyma.12G023100…
[truncated: 5,578 more rows]
