# Supplementary material for: Digital gene expression profiling of the transcriptional response to Sclerotinia sclerotiorum and its antagonistic bacterium Bacillus amyloliquefaciens in soybean
Source: Front Microbiol. 2022 Nov 2;13:1025771. doi: 10.3389/fmicb.2022.1025771 (PMC9666723; doi:10.3389/fmicb.2022.1025771)
Supplement: Supplementary file 2 [file Data_Sheet_2.ZIP › ╕╜╝■9-21/Table S16 KEGG enrichment of differentially expressed genes in Gm-Ss vs Gm.xls]

TermID	Description	Category	GeneRatio	BgRatio	Enrich_factor	P_value	P_adjust	GeneCount	GeneIDs	GeneNames	KeggIDs
ko01110	Biosynthesis of secondary metabolites	Metabolism	351/1510	412/2297	1.29596701600977	2.4718424602044e-22	7.44024580521524e-20	351	Glyma.01G002400,Glyma.01G004200,Glyma.01G007200,Glyma.01G007300,Glyma.01G010000,Glyma.01G014200,Glyma.01G020900,Glyma.01G021000,Glyma.01G024800,Glyma.01G026700,Glyma.01G028200,Glyma.01G028900,Glyma.01G031500,Glyma.01G035100,Glyma.01G036000,Glyma.01G038002,Glyma.01G062400,Glyma.01G081900,Glyma.01G086900,Glyma.01G091400,Glyma.01G097400,Glyma.01G099800,Glyma.01G104100,Glyma.01G113200,Glyma.01G116300…	Glyma.01G002400,Glyma.01G004200,Glyma.01G007200,Glyma.01G007300,Glyma.01G010000,Glyma.01G014200,Glyma.01G020900,Glyma.01G021000,Glyma.01G024800,Glyma.01G026700,Glyma.01G028200,Glyma.01G028900,Glyma.01G031500,Glyma.01G035100,Glyma.01G036000,Glyma.01G038002,Glyma.01G062400,Glyma.01G081900,Glyma.01G086900,Glyma.01G091400,Glyma.01G097400,Glyma.01G099800,Glyma.01G104100,Glyma.01G113200,Glyma.01G116300…	K00001,K00006,K00013,K00016,K00021,K00025,K00026,K00030,K00031,K00033,K00036,K00052,K00053,K00083,K00088,K00099,K00111,K00121,K00128,K00133,K00134,K00145,K00161,K00162,K00164,K00166,K00167,K00213,K00218,K00222,K00225,K00227,K00228,K00231,K00232,K00234,K00235,K00249,K00264,K00276,K00281,K00286,K00318,K00382,K00422,K00430,K00454,K00487,K00511,K00514,K00517,K00547,K00549,K00550,K00559,K00588,K00600,…
ko01120	Microbial metabolism in diverse environments	Metabolism	132/1510	144/2297	1.39442604856512	7.06443659941083e-14	1.06319770821133e-11	132	Glyma.01G007200,Glyma.01G007300,Glyma.01G008500,Glyma.01G010200,Glyma.01G024800,Glyma.01G026700,Glyma.01G028900,Glyma.01G031500,Glyma.01G038002,Glyma.01G081900,Glyma.01G097400,Glyma.01G116300,Glyma.01G131100,Glyma.01G162800,Glyma.01G173300,Glyma.01G175600,Glyma.01G200200,Glyma.01G210400,Glyma.01G223900,Glyma.01G230900,Glyma.02G005500,Glyma.02G015700,Glyma.02G015800,Glyma.02G034000,Glyma.02G036300…	Glyma.01G007200,Glyma.01G007300,Glyma.01G008500,Glyma.01G010200,Glyma.01G024800,Glyma.01G026700,Glyma.01G028900,Glyma.01G031500,Glyma.01G038002,Glyma.01G081900,Glyma.01G097400,Glyma.01G116300,Glyma.01G131100,Glyma.01G162800,Glyma.01G173300,Glyma.01G175600,Glyma.01G200200,Glyma.01G210400,Glyma.01G223900,Glyma.01G230900,Glyma.02G005500,Glyma.02G015700,Glyma.02G015800,Glyma.02G034000,Glyma.02G036300…	K00001,K00016,K00025,K00026,K00028,K00029,K00030,K00031,K00033,K00036,K00051,K00074,K00121,K00122,K00128,K00131,K00133,K00134,K00161,K00162,K00164,K00234,K00235,K00264,K00275,K00284,K00297,K00365,K00366,K00382,K00387,K00392,K00451,K00485,K00517,K00600,K00615,K00616,K00626,K00627,K00640,K00658,K00814,K00830,K00831,K00844,K00850,K00851,K00855,K00860,K00873,K00895,K00927,K00928,K00948,K01006,K01011,…
ko01100	Metabolic pathways	Metabolism	647/1510	866/2297	1.13650260771148	6.96816059394402e-13	6.99138779592383e-11	647	Glyma.01G002400,Glyma.01G004200,Glyma.01G006500,Glyma.01G007200,Glyma.01G007300,Glyma.01G008500,Glyma.01G009300,Glyma.01G010000,Glyma.01G010200,Glyma.01G014200,Glyma.01G020900,Glyma.01G021000,Glyma.01G024800,Glyma.01G026700,Glyma.01G028200,Glyma.01G028900,Glyma.01G031500,Glyma.01G031700,Glyma.01G035100,Glyma.01G038002,Glyma.01G046500,Glyma.01G048500,Glyma.01G050900,Glyma.01G057100,Glyma.01G058600…	Glyma.01G002400,Glyma.01G004200,Glyma.01G006500,Glyma.01G007200,Glyma.01G007300,Glyma.01G008500,Glyma.01G009300,Glyma.01G010000,Glyma.01G010200,Glyma.01G014200,Glyma.01G020900,Glyma.01G021000,Glyma.01G024800,Glyma.01G026700,Glyma.01G028200,Glyma.01G028900,Glyma.01G031500,Glyma.01G031700,Glyma.01G035100,Glyma.01G038002,Glyma.01G046500,Glyma.01G048500,Glyma.01G050900,Glyma.01G057100,Glyma.01G058600…	K00001,K00008,K00011,K00012,K00013,K00016,K00021,K00025,K00026,K00028,K00029,K00030,K00031,K00033,K00036,K00051,K00052,K00053,K00059,K00074,K00083,K00088,K00099,K00121,K00122,K00128,K00131,K00133,K00134,K00140,K00145,K00161,K00162,K00164,K00166,K00167,K00213,K00218,K00222,K00225,K00227,K00228,K00231,K00232,K00234,K00235,K00249,K00253,K00261,K00262,K00264,K00275,K00276,K00278,K00281,K00286,K00294,…
ko01130	Biosynthesis of antibiotics	Metabolism	168/1510	195/2297	1.31056546102904	1.74283521024405e-11	1.31148349570865e-09	168	Glyma.01G007200,Glyma.01G007300,Glyma.01G024800,Glyma.01G026700,Glyma.01G028900,Glyma.01G031500,Glyma.01G038002,Glyma.01G081900,Glyma.01G097400,Glyma.01G104100,Glyma.01G116300,Glyma.01G118000,Glyma.01G119500,Glyma.01G131100,Glyma.01G139600,Glyma.01G156700,Glyma.01G162800,Glyma.01G164300,Glyma.01G173300,Glyma.01G175600,Glyma.01G194700,Glyma.01G196300,Glyma.01G199700,Glyma.01G200200,Glyma.01G201300…	Glyma.01G007200,Glyma.01G007300,Glyma.01G024800,Glyma.01G026700,Glyma.01G028900,Glyma.01G031500,Glyma.01G038002,Glyma.01G081900,Glyma.01G097400,Glyma.01G104100,Glyma.01G116300,Glyma.01G118000,Glyma.01G119500,Glyma.01G131100,Glyma.01G139600,Glyma.01G156700,Glyma.01G162800,Glyma.01G164300,Glyma.01G173300,Glyma.01G175600,Glyma.01G194700,Glyma.01G196300,Glyma.01G199700,Glyma.01G200200,Glyma.01G201300…	K00001,K00016,K00021,K00025,K00026,K00030,K00031,K00033,K00036,K00053,K00099,K00121,K00128,K00133,K00134,K00145,K00161,K00162,K00164,K00166,K00167,K00222,K00227,K00234,K00235,K00249,K00264,K00281,K00286,K00318,K00382,K00511,K00559,K00600,K00602,K00605,K00615,K00616,K00626,K00627,K00658,K00764,K00787,K00800,K00801,K00811,K00818,K00820,K00826,K00830,K00831,K00844,K00850,K00851,K00869,K00873,K00891,…
ko01200	Carbon metabolism	Metabolism	86/1510	92/2297	1.42198387561186	1.49003442050651e-10	8.97000721144919e-09	86	Glyma.01G007200,Glyma.01G007300,Glyma.01G008500,Glyma.01G010200,Glyma.01G024800,Glyma.01G026700,Glyma.01G038002,Glyma.01G081900,Glyma.01G097400,Glyma.01G131100,Glyma.01G162800,Glyma.01G175600,Glyma.01G200200,Glyma.01G204600,Glyma.02G005500,Glyma.02G015700,Glyma.02G015800,Glyma.02G038100,Glyma.02G041900,Glyma.02G042100,Glyma.02G072200,Glyma.02G096800,Glyma.02G138400,Glyma.02G165000,Glyma.02G165300…	Glyma.01G007200,Glyma.01G007300,Glyma.01G008500,Glyma.01G010200,Glyma.01G024800,Glyma.01G026700,Glyma.01G038002,Glyma.01G081900,Glyma.01G097400,Glyma.01G131100,Glyma.01G162800,Glyma.01G175600,Glyma.01G200200,Glyma.01G204600,Glyma.02G005500,Glyma.02G015700,Glyma.02G015800,Glyma.02G038100,Glyma.02G041900,Glyma.02G042100,Glyma.02G072200,Glyma.02G096800,Glyma.02G138400,Glyma.02G165000,Glyma.02G165300…	K00025,K00026,K00028,K00029,K00030,K00031,K00033,K00036,K00051,K00121,K00122,K00131,K00134,K00140,K00161,K00162,K00164,K00234,K00235,K00249,K00261,K00281,K00297,K00382,K00600,K00605,K00615,K00616,K00626,K00627,K00640,K00658,K00814,K00830,K00831,K00844,K00850,K00851,K00855,K00873,K00927,K00948,K01006,K01057,K01070,K01100,K01455,K01595,K01602,K01610,K01623,K01637,K01638,K01647,K01679,K01681,K01689,…
ko00010	Glycolysis / Gluconeogenesis	Metabolism	32/1510	32/2297	1.52119205298013	1.32027030925936e-06	6.62335605145112e-05	32	Glyma.01G007200,Glyma.01G007300,Glyma.01G024800,Glyma.01G031500,Glyma.01G038002,Glyma.01G081900,Glyma.01G097400,Glyma.01G116300,Glyma.01G118000,Glyma.01G173300,Glyma.01G200200,Glyma.01G210400,Glyma.01G223900,Glyma.02G034000,Glyma.02G051500,Glyma.02G165000,Glyma.02G165300,Glyma.02G202500,Glyma.02G274000,Glyma.02G274100,Glyma.03G055100,Glyma.03G092700,Glyma.03G168700,Glyma.03G191500,Glyma.03G255100…	Glyma.01G007200,Glyma.01G007300,Glyma.01G024800,Glyma.01G031500,Glyma.01G038002,Glyma.01G081900,Glyma.01G097400,Glyma.01G116300,Glyma.01G118000,Glyma.01G173300,Glyma.01G200200,Glyma.01G210400,Glyma.01G223900,Glyma.02G034000,Glyma.02G051500,Glyma.02G165000,Glyma.02G165300,Glyma.02G202500,Glyma.02G274000,Glyma.02G274100,Glyma.03G055100,Glyma.03G092700,Glyma.03G168700,Glyma.03G191500,Glyma.03G255100…	K00001,K00016,K00121,K00128,K00131,K00134,K00161,K00162,K00382,K00627,K00844,K00850,K00873,K00895,K00927,K01568,K01610,K01623,K01689,K01785,K01792,K01803,K01810,K01834,K01835,K01895,K03103,K03841,K14085,K15633,K15634,K18857
ko04075	Plant hormone signal transduction	Environmental Information Processing	40/1510	42/2297	1.44875433617155	4.93972664992661e-06	0.000212408245946844	40	Glyma.01G018400,Glyma.01G037500,Glyma.01G084200,Glyma.01G096600,Glyma.01G097000,Glyma.01G098000,Glyma.01G103500,Glyma.01G107850,Glyma.01G107901,Glyma.01G107951,Glyma.01G114000,Glyma.01G137500,Glyma.01G167000,Glyma.01G178000,Glyma.01G183500,Glyma.01G190600,Glyma.01G204400,Glyma.01G225100,Glyma.02G000500,Glyma.02G006200,Glyma.02G007300,Glyma.02G085900,Glyma.02G087000,Glyma.02G125600,Glyma.02G131700…	Glyma.01G018400,Glyma.01G037500,Glyma.01G084200,Glyma.01G096600,Glyma.01G097000,Glyma.01G098000,Glyma.01G103500,Glyma.01G107850,Glyma.01G107901,Glyma.01G107951,Glyma.01G114000,Glyma.01G137500,Glyma.01G167000,Glyma.01G178000,Glyma.01G183500,Glyma.01G190600,Glyma.01G204400,Glyma.01G225100,Glyma.02G000500,Glyma.02G006200,Glyma.02G007300,Glyma.02G085900,Glyma.02G087000,Glyma.02G125600,Glyma.02G131700…	K12126,K13413,K13415,K13416,K13422,K13449,K13463,K13464,K13946,K14431,K14432,K14484,K14485,K14486,K14487,K14488,K14489,K14490,K14491,K14492,K14493,K14494,K14495,K14496,K14497,K14498,K14499,K14500,K14502,K14503,K14505,K14506,K14508,K14509,K14510,K14513,K14514,K14515,K14516,K16189
ko00520	Amino sugar and nucleotide sugar metabolism	Metabolism	38/1510	40/2297	1.44513245033113	1.05734858603333e-05	0.00039782740549504	38	Glyma.01G007200,Glyma.01G007300,Glyma.01G057100,Glyma.01G160100,Glyma.01G201300,Glyma.01G201400,Glyma.01G215400,Glyma.01G225800,Glyma.02G018000,Glyma.02G042500,Glyma.02G115400,Glyma.02G141600,Glyma.02G208000,Glyma.02G241100,Glyma.02G250800,Glyma.02G304500,Glyma.03G006900,Glyma.03G019700,Glyma.03G120000,Glyma.03G131100,Glyma.03G159200,Glyma.03G214700,Glyma.03G217500,Glyma.03G226100,Glyma.03G254300…	Glyma.01G007200,Glyma.01G007300,Glyma.01G057100,Glyma.01G160100,Glyma.01G201300,Glyma.01G201400,Glyma.01G215400,Glyma.01G225800,Glyma.02G018000,Glyma.02G042500,Glyma.02G115400,Glyma.02G141600,Glyma.02G208000,Glyma.02G241100,Glyma.02G250800,Glyma.02G304500,Glyma.03G006900,Glyma.03G019700,Glyma.03G120000,Glyma.03G131100,Glyma.03G159200,Glyma.03G214700,Glyma.03G217500,Glyma.03G226100,Glyma.03G254300…	K00012,K00326,K00770,K00820,K00844,K00847,K00963,K00966,K00972,K00975,K01183,K01209,K01711,K01784,K01809,K01810,K01835,K01836,K02377,K05305,K06118,K08678,K08679,K10046,K12373,K12446,K12447,K12448,K12449,K12450,K12451,K13379,K13648,K15920,K16190,K17497,K18677,K20547
ko00630	Glyoxylate and dicarboxylate metabolism	Metabolism	26/1510	27/2297	1.46485160657346	0.000170343761949773	0.00569705248298685	26	Glyma.01G026700,Glyma.01G162800,Glyma.01G199700,Glyma.02G005500,Glyma.02G038100,Glyma.02G244000,Glyma.02G288500,Glyma.02G308500,Glyma.03G128300,Glyma.04G254300,Glyma.05G045900,Glyma.05G141300,Glyma.05G141400,Glyma.06G017900,Glyma.06G052100,Glyma.06G107800,Glyma.06G231500,Glyma.07G019900,Glyma.07G059800,Glyma.07G081800,Glyma.07G081900,Glyma.07G082000,Glyma.07G082100,Glyma.07G185400,Glyma.07G232900…	Glyma.01G026700,Glyma.01G162800,Glyma.01G199700,Glyma.02G005500,Glyma.02G038100,Glyma.02G244000,Glyma.02G288500,Glyma.02G308500,Glyma.03G128300,Glyma.04G254300,Glyma.05G045900,Glyma.05G141300,Glyma.05G141400,Glyma.06G017900,Glyma.06G052100,Glyma.06G107800,Glyma.06G231500,Glyma.07G019900,Glyma.07G059800,Glyma.07G081800,Glyma.07G081900,Glyma.07G082000,Glyma.07G082100,Glyma.07G185400,Glyma.07G232900…	K00025,K00026,K00122,K00281,K00284,K00382,K00600,K00605,K00626,K00830,K01455,K01602,K01637,K01638,K01647,K01681,K01915,K02437,K03781,K11517,K14272,K15893,K15918,K15919,K18121,K19269
ko00500	Starch and sucrose metabolism	Metabolism	29/1510	31/2297	1.42305063020722	0.000300820947722176	0.00754559210536458	29	Glyma.01G007200,Glyma.01G007300,Glyma.01G203400,Glyma.01G211000,Glyma.02G033500,Glyma.02G070500,Glyma.02G086200,Glyma.02G241100,Glyma.02G244700,Glyma.02G304500,Glyma.03G151200,Glyma.03G216300,Glyma.03G226100,Glyma.04G008400,Glyma.04G011900,Glyma.04G017700,Glyma.04G030300,Glyma.04G032600,Glyma.04G074000,Glyma.04G092400,Glyma.04G098900,Glyma.04G111300,Glyma.04G119700,Glyma.04G180900,Glyma.04G219500…	Glyma.01G007200,Glyma.01G007300,Glyma.01G203400,Glyma.01G211000,Glyma.02G033500,Glyma.02G070500,Glyma.02G086200,Glyma.02G241100,Glyma.02G244700,Glyma.02G304500,Glyma.03G151200,Glyma.03G216300,Glyma.03G226100,Glyma.04G008400,Glyma.04G011900,Glyma.04G017700,Glyma.04G030300,Glyma.04G032600,Glyma.04G074000,Glyma.04G092400,Glyma.04G098900,Glyma.04G111300,Glyma.04G119700,Glyma.04G180900,Glyma.04G219500…	K00688,K00695,K00696,K00700,K00703,K00705,K00844,K00847,K00963,K00975,K01087,K01176,K01177,K01179,K01187,K01188,K01193,K01214,K01810,K01835,K05349,K05350,K07024,K13679,K16055,K18447,K19891,K19892,K19893
ko00620	Pyruvate metabolism	Metabolism	29/1510	31/2297	1.42305063020722	0.000300820947722176	0.00754559210536458	29	Glyma.01G008500,Glyma.01G031500,Glyma.01G038002,Glyma.01G081900,Glyma.01G097400,Glyma.01G146300,Glyma.01G200200,Glyma.01G210400,Glyma.02G005500,Glyma.02G015700,Glyma.02G015800,Glyma.02G034000,Glyma.02G051500,Glyma.02G165000,Glyma.02G165300,Glyma.02G308500,Glyma.03G014600,Glyma.04G083100,Glyma.04G086300,Glyma.04G089700,Glyma.04G104900,Glyma.04G248500,Glyma.05G000700,Glyma.05G045900,Glyma.05G058100…	Glyma.01G008500,Glyma.01G031500,Glyma.01G038002,Glyma.01G081900,Glyma.01G097400,Glyma.01G146300,Glyma.01G200200,Glyma.01G210400,Glyma.02G005500,Glyma.02G015700,Glyma.02G015800,Glyma.02G034000,Glyma.02G051500,Glyma.02G165000,Glyma.02G165300,Glyma.02G308500,Glyma.03G014600,Glyma.04G083100,Glyma.04G086300,Glyma.04G089700,Glyma.04G104900,Glyma.04G248500,Glyma.05G000700,Glyma.05G045900,Glyma.05G058100…	K00016,K00025,K00026,K00028,K00029,K00051,K00128,K00161,K00162,K00382,K00626,K00627,K00873,K01006,K01069,K01512,K01595,K01610,K01638,K01649,K01679,K01759,K01895,K01961,K01962,K02160,K11262,K14085,K18881
ko00860	Porphyrin and chlorophyll metabolism	Metabolism	29/1510	31/2297	1.42305063020722	0.000300820947722176	0.00754559210536458	29	Glyma.01G226700,Glyma.02G218300,Glyma.02G273800,Glyma.02G301700,Glyma.02G303400,Glyma.02G304700,Glyma.03G007300,Glyma.03G119500,Glyma.03G137000,Glyma.04G037000,Glyma.04G050400,Glyma.04G089800,Glyma.04G205600,Glyma.04G249400,Glyma.05G026200,Glyma.05G197600,Glyma.05G200500,Glyma.06G002900,Glyma.06G221900,Glyma.06G247100,Glyma.07G085700,Glyma.07G096900,Glyma.07G097000,Glyma.07G124000,Glyma.07G152300…	Glyma.01G226700,Glyma.02G218300,Glyma.02G273800,Glyma.02G301700,Glyma.02G303400,Glyma.02G304700,Glyma.03G007300,Glyma.03G119500,Glyma.03G137000,Glyma.04G037000,Glyma.04G050400,Glyma.04G089800,Glyma.04G205600,Glyma.04G249400,Glyma.05G026200,Glyma.05G197600,Glyma.05G200500,Glyma.06G002900,Glyma.06G221900,Glyma.06G247100,Glyma.07G085700,Glyma.07G096900,Glyma.07G097000,Glyma.07G124000,Glyma.07G152300…	K00218,K00228,K00231,K00699,K01599,K01719,K01749,K01772,K01845,K01885,K02259,K02492,K03403,K03404,K03405,K03428,K04035,K04040,K08099,K08101,K10960,K13071,K13545,K13600,K13606,K18010,K19054,K19073,K21480
ko00480	Glutathione metabolism	Metabolism	18/1510	18/2297	1.52119205298013	0.000507589907394978	0.0115909132803946	18	Glyma.01G031700,Glyma.01G040000,Glyma.01G040200,Glyma.01G106000,Glyma.01G219400,Glyma.02G024600,Glyma.02G024800,Glyma.02G074200,Glyma.02G096800,Glyma.02G187200,Glyma.02G209000,Glyma.02G241200,Glyma.02G283900,Glyma.03G073702,Glyma.03G176300,Glyma.03G195600,Glyma.03G229400,Glyma.03G240600,Glyma.04G020200,Glyma.04G217300,Glyma.05G161300,Glyma.05G161400,Glyma.05G161500,Glyma.05G161600,Glyma.05G206900…	Glyma.01G031700,Glyma.01G040000,Glyma.01G040200,Glyma.01G106000,Glyma.01G219400,Glyma.02G024600,Glyma.02G024800,Glyma.02G074200,Glyma.02G096800,Glyma.02G187200,Glyma.02G209000,Glyma.02G241200,Glyma.02G283900,Glyma.03G073702,Glyma.03G176300,Glyma.03G195600,Glyma.03G229400,Glyma.03G240600,Glyma.04G020200,Glyma.04G217300,Glyma.05G161300,Glyma.05G161400,Glyma.05G161500,Glyma.05G161600,Glyma.05G206900…	K00031,K00033,K00036,K00383,K00432,K00434,K00681,K00797,K00799,K01255,K01256,K01469,K01581,K01919,K10807,K10808,K18592,K21456
ko00710	Carbon fixation in photosynthetic organisms	Metabolism	23/1510	24/2297	1.45780905077263	0.000545677145939111	0.0115909132803946	23	Glyma.01G008500,Glyma.01G010200,Glyma.01G026700,Glyma.01G097400,Glyma.01G131100,Glyma.02G005500,Glyma.02G038100,Glyma.03G014600,Glyma.03G092700,Glyma.03G191500,Glyma.03G246300,Glyma.04G008300,Glyma.04G015900,Glyma.04G086300,Glyma.04G089700,Glyma.04G193400,Glyma.05G025300,Glyma.05G073100,Glyma.06G015900,Glyma.06G087800,Glyma.06G091500,Glyma.06G231500,Glyma.06G275700,Glyma.06G277500,Glyma.07G045900…	Glyma.01G008500,Glyma.01G010200,Glyma.01G026700,Glyma.01G097400,Glyma.01G131100,Glyma.02G005500,Glyma.02G038100,Glyma.03G014600,Glyma.03G092700,Glyma.03G191500,Glyma.03G246300,Glyma.04G008300,Glyma.04G015900,Glyma.04G086300,Glyma.04G089700,Glyma.04G193400,Glyma.05G025300,Glyma.05G073100,Glyma.06G015900,Glyma.06G087800,Glyma.06G091500,Glyma.06G231500,Glyma.06G275700,Glyma.06G277500,Glyma.07G045900…	K00025,K00026,K00028,K00029,K00051,K00134,K00615,K00814,K00855,K00927,K01006,K01100,K01595,K01602,K01610,K01623,K01783,K01803,K01807,K03841,K05298,K14272,K14455
ko01230	Biosynthesis of amino acids	Metabolism	80/1510	99/2297	1.22924610341829	0.000577620263142587	0.0115909132803946	80	Glyma.01G024800,Glyma.01G026700,Glyma.01G099800,Glyma.01G131100,Glyma.01G139600,Glyma.01G162800,Glyma.01G164300,Glyma.01G194700,Glyma.01G196300,Glyma.01G200200,Glyma.02G038100,Glyma.02G041900,Glyma.02G042100,Glyma.02G066100,Glyma.02G073000,Glyma.02G138400,Glyma.02G165000,Glyma.02G165300,Glyma.02G208400,Glyma.02G241200,Glyma.02G244000,Glyma.02G288500,Glyma.02G299100,Glyma.03G027400,Glyma.03G092700…	Glyma.01G024800,Glyma.01G026700,Glyma.01G099800,Glyma.01G131100,Glyma.01G139600,Glyma.01G162800,Glyma.01G164300,Glyma.01G194700,Glyma.01G196300,Glyma.01G200200,Glyma.02G038100,Glyma.02G041900,Glyma.02G042100,Glyma.02G066100,Glyma.02G073000,Glyma.02G138400,Glyma.02G165000,Glyma.02G165300,Glyma.02G208400,Glyma.02G241200,Glyma.02G244000,Glyma.02G288500,Glyma.02G299100,Glyma.03G027400,Glyma.03G092700…	K00013,K00030,K00031,K00052,K00053,K00133,K00134,K00145,K00264,K00286,K00549,K00600,K00615,K00616,K00640,K00789,K00800,K00811,K00814,K00818,K00826,K00831,K00850,K00873,K00891,K00927,K00928,K00948,K01476,K01586,K01620,K01623,K01626,K01647,K01649,K01652,K01653,K01657,K01681,K01687,K01689,K01695,K01696,K01703,K01704,K01714,K01733,K01735,K01736,K01738,K01739,K01754,K01755,K01760,K01778,K01783,K01803,…
ko00030	Pentose phosphate pathway	Metabolism	17/1510	17/2297	1.52119205298013	0.000775154044782676	0.0145825854674741	17	Glyma.01G024800,Glyma.02G096800,Glyma.02G202500,Glyma.03G100800,Glyma.03G191500,Glyma.03G229400,Glyma.03G246300,Glyma.04G008300,Glyma.04G032600,Glyma.04G092400,Glyma.04G231600,Glyma.05G025300,Glyma.05G056400,Glyma.05G070500,Glyma.05G199800,Glyma.05G214000,Glyma.05G224900,Glyma.07G014300,Glyma.07G126400,Glyma.07G142700,Glyma.07G160500,Glyma.07G182300,Glyma.08G020500,Glyma.08G031700,Glyma.08G067500…	Glyma.01G024800,Glyma.02G096800,Glyma.02G202500,Glyma.03G100800,Glyma.03G191500,Glyma.03G229400,Glyma.03G246300,Glyma.04G008300,Glyma.04G032600,Glyma.04G092400,Glyma.04G231600,Glyma.05G025300,Glyma.05G056400,Glyma.05G070500,Glyma.05G199800,Glyma.05G214000,Glyma.05G224900,Glyma.07G014300,Glyma.07G126400,Glyma.07G142700,Glyma.07G160500,Glyma.07G182300,Glyma.08G020500,Glyma.08G031700,Glyma.08G067500…	K00033,K00036,K00131,K00615,K00616,K00850,K00851,K00852,K00895,K00948,K01057,K01623,K01783,K01807,K01810,K01835,K03841
ko00053	Ascorbate and aldarate metabolism	Metabolism	16/1510	16/2297	1.52119205298013	0.0011834848568603	0.0209546436420559	16	Glyma.01G031500,Glyma.01G057100,Glyma.02G034000,Glyma.02G051500,Glyma.02G115400,Glyma.02G166300,Glyma.02G209000,Glyma.04G009800,Glyma.04G248500,Glyma.05G002500,Glyma.05G022600,Glyma.06G009800,Glyma.06G068200,Glyma.06G114300,Glyma.06G114400,Glyma.06G118100,Glyma.06G183900,Glyma.07G254900,Glyma.07G266200,Glyma.08G002700,Glyma.08G017800,Glyma.08G064100,Glyma.08G199300,Glyma.08G243000,Glyma.08G288000…	Glyma.01G031500,Glyma.01G057100,Glyma.02G034000,Glyma.02G051500,Glyma.02G115400,Glyma.02G166300,Glyma.02G209000,Glyma.04G009800,Glyma.04G248500,Glyma.05G002500,Glyma.05G022600,Glyma.06G009800,Glyma.06G068200,Glyma.06G114300,Glyma.06G114400,Glyma.06G118100,Glyma.06G183900,Glyma.07G254900,Glyma.07G266200,Glyma.08G002700,Glyma.08G017800,Glyma.08G064100,Glyma.08G199300,Glyma.08G243000,Glyma.08G288000…	K00012,K00128,K00225,K00423,K00434,K00469,K00699,K08232,K10046,K10047,K12447,K14085,K14190,K16190,K17744,K18649
ko00592	alpha-Linolenic acid metabolism	Metabolism	15/1510	15/2297	1.52119205298013	0.0018064966176289	0.0302086378836833	15	Glyma.01G002400,Glyma.01G086900,Glyma.01G235600,Glyma.02G099200,Glyma.02G190000,Glyma.03G073726,Glyma.03G110600,Glyma.03G264300,Glyma.04G035000,Glyma.06G016900,Glyma.06G122600,Glyma.07G039900,Glyma.07G085200,Glyma.07G151500,Glyma.07G180100,Glyma.08G028800,Glyma.08G256600,Glyma.10G124700,Glyma.10G197800,Glyma.11G007600,Glyma.11G035200,Glyma.11G122700,Glyma.11G130200,Glyma.12G054700,Glyma.12G120300…	Glyma.01G002400,Glyma.01G086900,Glyma.01G235600,Glyma.02G099200,Glyma.02G190000,Glyma.03G073726,Glyma.03G110600,Glyma.03G264300,Glyma.04G035000,Glyma.06G016900,Glyma.06G122600,Glyma.07G039900,Glyma.07G085200,Glyma.07G151500,Glyma.07G180100,Glyma.08G028800,Glyma.08G256600,Glyma.10G124700,Glyma.10G197800,Glyma.11G007600,Glyma.11G035200,Glyma.11G122700,Glyma.11G130200,Glyma.12G054700,Glyma.12G120300…	K00232,K00454,K01047,K01723,K05894,K07513,K08241,K10525,K10526,K10527,K10528,K10529,K14674,K16818,K18857
ko00020	Citrate cycle (TCA cycle)	Metabolism	19/1510	20/2297	1.44513245033113	0.00251358883664101	0.0398205389383655	19	Glyma.01G028900,Glyma.01G038002,Glyma.01G081900,Glyma.01G097400,Glyma.01G162800,Glyma.01G175600,Glyma.02G005500,Glyma.02G015700,Glyma.02G015800,Glyma.02G036300,Glyma.02G042100,Glyma.02G241200,Glyma.02G288500,Glyma.02G292500,Glyma.04G089700,Glyma.06G091500,Glyma.06G231500,Glyma.07G185400,Glyma.07G232900,Glyma.07G239700,Glyma.08G063800,Glyma.08G096300,Glyma.08G157700,Glyma.08G159900,Glyma.08G160500…	Glyma.01G028900,Glyma.01G038002,Glyma.01G081900,Glyma.01G097400,Glyma.01G162800,Glyma.01G175600,Glyma.02G005500,Glyma.02G015700,Glyma.02G015800,Glyma.02G036300,Glyma.02G042100,Glyma.02G241200,Glyma.02G288500,Glyma.02G292500,Glyma.04G089700,Glyma.06G091500,Glyma.06G231500,Glyma.07G185400,Glyma.07G232900,Glyma.07G239700,Glyma.08G063800,Glyma.08G096300,Glyma.08G157700,Glyma.08G159900,Glyma.08G160500…	K00025,K00026,K00030,K00031,K00161,K00162,K00164,K00234,K00235,K00382,K00627,K00658,K01610,K01647,K01648,K01679,K01681,K01899,K01900
ko00920	Sulfur metabolism	Metabolism	14/1510	14/2297	1.52119205298013	0.0027568394238281	0.0414904333286129	14	Glyma.01G230900,Glyma.02G138400,Glyma.02G299100,Glyma.05G132200,Glyma.07G191500,Glyma.07G206800,Glyma.07G261500,Glyma.08G164600,Glyma.08G167100,Glyma.08G327400,Glyma.09G004400,Glyma.09G246700,Glyma.09G258000,Glyma.10G159700,Glyma.10G242600,Glyma.11G014100,Glyma.11G047900,Glyma.11G084100,Glyma.11G093200,Glyma.12G148400,Glyma.13G051000,Glyma.13G185200,Glyma.13G244900,Glyma.13G261400,Glyma.14G014700…	Glyma.01G230900,Glyma.02G138400,Glyma.02G299100,Glyma.05G132200,Glyma.07G191500,Glyma.07G206800,Glyma.07G261500,Glyma.08G164600,Glyma.08G167100,Glyma.08G327400,Glyma.09G004400,Glyma.09G246700,Glyma.09G258000,Glyma.10G159700,Glyma.10G242600,Glyma.11G014100,Glyma.11G047900,Glyma.11G084100,Glyma.11G093200,Glyma.12G148400,Glyma.13G051000,Glyma.13G185200,Glyma.13G244900,Glyma.13G261400,Glyma.14G014700…	K00387,K00392,K00640,K00860,K01011,K01082,K01738,K01739,K05907,K08738,K13034,K13811,K15422,K17725
ko04626	Plant-pathogen interaction	Organismal Systems	26/1510	29/2297	1.36382735784426	0.00320136288997188	0.0458862014229303	26	Glyma.01G010500,Glyma.01G010700,Glyma.01G068000,Glyma.01G128100,Glyma.01G166100,Glyma.01G171000,Glyma.01G185600,Glyma.01G222300,Glyma.02G002100,Glyma.02G008500,Glyma.02G048300,Glyma.02G059600,Glyma.02G124500,Glyma.02G143800,Glyma.02G182900,Glyma.02G186300,Glyma.02G232600,Glyma.02G245700,Glyma.02G311800,Glyma.03G004100,Glyma.03G042700,Glyma.03G084000,Glyma.03G130800,Glyma.03G138000,Glyma.03G157800…	Glyma.01G010500,Glyma.01G010700,Glyma.01G068000,Glyma.01G128100,Glyma.01G166100,Glyma.01G171000,Glyma.01G185600,Glyma.01G222300,Glyma.02G002100,Glyma.02G008500,Glyma.02G048300,Glyma.02G059600,Glyma.02G124500,Glyma.02G143800,Glyma.02G182900,Glyma.02G186300,Glyma.02G232600,Glyma.02G245700,Glyma.02G311800,Glyma.03G004100,Glyma.03G042700,Glyma.03G084000,Glyma.03G130800,Glyma.03G138000,Glyma.03G157800…	K02183,K04079,K04368,K05391,K09487,K12795,K13412,K13413,K13414,K13416,K13420,K13424,K13425,K13429,K13430,K13434,K13436,K13447,K13448,K13449,K13456,K13457,K13458,K13459,K18835,K18875
ko00270	Cysteine and methionine metabolism	Metabolism	32/1510	37/2297	1.31562555933417	0.00393314358971	0.0538125554773959	32	Glyma.01G031700,Glyma.01G071300,Glyma.01G129400,Glyma.01G131100,Glyma.01G160300,Glyma.01G196100,Glyma.01G196300,Glyma.01G210400,Glyma.01G244132,Glyma.01G244200,Glyma.02G005500,Glyma.02G066100,Glyma.02G128000,Glyma.02G138400,Glyma.02G268000,Glyma.02G268200,Glyma.02G268400,Glyma.02G268500,Glyma.02G299100,Glyma.03G129700,Glyma.03G184000,Glyma.03G240600,Glyma.04G005900,Glyma.04G049200,Glyma.04G245900…	Glyma.01G031700,Glyma.01G071300,Glyma.01G129400,Glyma.01G131100,Glyma.01G160300,Glyma.01G196100,Glyma.01G196300,Glyma.01G210400,Glyma.01G244132,Glyma.01G244200,Glyma.02G005500,Glyma.02G066100,Glyma.02G128000,Glyma.02G138400,Glyma.02G268000,Glyma.02G268200,Glyma.02G268400,Glyma.02G268500,Glyma.02G299100,Glyma.03G129700,Glyma.03G184000,Glyma.03G240600,Glyma.04G005900,Glyma.04G049200,Glyma.04G245900…	K00016,K00025,K00026,K00133,K00547,K00549,K00558,K00640,K00789,K00797,K00811,K00826,K00827,K00899,K00928,K01011,K01244,K01251,K01611,K01738,K01739,K01760,K01761,K01762,K01919,K05933,K08967,K12524,K13034,K14455,K20772,K21456
ko04016	MAPK signaling pathway - plant	Environmental Information Processing	37/1510	44/2297	1.27918422636966	0.00538090396895397	0.0704196562893541	37	Glyma.01G018400,Glyma.01G096600,Glyma.01G097000,Glyma.01G128100,Glyma.01G160100,Glyma.01G183500,Glyma.01G219001,Glyma.01G219100,Glyma.01G222300,Glyma.01G225100,Glyma.02G006200,Glyma.02G042500,Glyma.02G082800,Glyma.02G143800,Glyma.02G208500,Glyma.02G232600,Glyma.02G261900,Glyma.02G274600,Glyma.03G004100,Glyma.03G042700,Glyma.03G088800,Glyma.03G162500,Glyma.03G162700,Glyma.03G181400,Glyma.03G216700…	Glyma.01G018400,Glyma.01G096600,Glyma.01G097000,Glyma.01G128100,Glyma.01G160100,Glyma.01G183500,Glyma.01G219001,Glyma.01G219100,Glyma.01G222300,Glyma.01G225100,Glyma.02G006200,Glyma.02G042500,Glyma.02G082800,Glyma.02G143800,Glyma.02G208500,Glyma.02G232600,Glyma.02G261900,Glyma.02G274600,Glyma.03G004100,Glyma.03G042700,Glyma.03G088800,Glyma.03G162500,Glyma.03G162700,Glyma.03G181400,Glyma.03G216700…	K00940,K02183,K03781,K13413,K13414,K13416,K13420,K13422,K13424,K13425,K13447,K13449,K14496,K14497,K14498,K14509,K14510,K14513,K14514,K14515,K14516,K17686,K20535,K20536,K20547,K20553,K20557,K20600,K20603,K20606,K20714,K20716,K20717,K20718,K20725,K20726,K20772
ko00196	Photosynthesis - antenna proteins	Metabolism	12/1510	12/2297	1.52119205298013	0.00641593803655072	0.0772478939600707	12	Glyma.01G115900,Glyma.02G064700,Glyma.02G080800,Glyma.02G305400,Glyma.02G309500,Glyma.03G060300,Glyma.03G262300,Glyma.04G167900,Glyma.05G119000,Glyma.05G128000,Glyma.06G039700,Glyma.06G194900,Glyma.07G047600,Glyma.08G074000,Glyma.08G082900,Glyma.08G180000,Glyma.09G071400,Glyma.09G154700,Glyma.10G177200,Glyma.12G219300,Glyma.13G282000,Glyma.14G003400,Glyma.14G008000,Glyma.15G052400,Glyma.15G179400…	Glyma.01G115900,Glyma.02G064700,Glyma.02G080800,Glyma.02G305400,Glyma.02G309500,Glyma.03G060300,Glyma.03G262300,Glyma.04G167900,Glyma.05G119000,Glyma.05G128000,Glyma.06G039700,Glyma.06G194900,Glyma.07G047600,Glyma.08G074000,Glyma.08G082900,Glyma.08G180000,Glyma.09G071400,Glyma.09G154700,Glyma.10G177200,Glyma.12G219300,Glyma.13G282000,Glyma.14G003400,Glyma.14G008000,Glyma.15G052400,Glyma.15G179400…	K08907,K08908,K08909,K08910,K08911,K08912,K08913,K08914,K08915,K08916,K08917,K14172
ko00910	Nitrogen metabolism	Metabolism	12/1510	12/2297	1.52119205298013	0.00641593803655072	0.0772478939600707	12	Glyma.01G030500,Glyma.01G204600,Glyma.02G035000,Glyma.02G072200,Glyma.02G132100,Glyma.02G213700,Glyma.02G244000,Glyma.03G128300,Glyma.05G007100,Glyma.05G066200,Glyma.06G109200,Glyma.06G127400,Glyma.06G182700,Glyma.07G012500,Glyma.07G212800,Glyma.08G196200,Glyma.09G173200,Glyma.10G005200,Glyma.10G059200,Glyma.10G059400,Glyma.11G196600,Glyma.12G175800,Glyma.13G084000,Glyma.13G146100,Glyma.13G210800…	Glyma.01G030500,Glyma.01G204600,Glyma.02G035000,Glyma.02G072200,Glyma.02G132100,Glyma.02G213700,Glyma.02G244000,Glyma.03G128300,Glyma.05G007100,Glyma.05G066200,Glyma.06G109200,Glyma.06G127400,Glyma.06G182700,Glyma.07G012500,Glyma.07G212800,Glyma.08G196200,Glyma.09G173200,Glyma.10G005200,Glyma.10G059200,Glyma.10G059400,Glyma.11G196600,Glyma.12G175800,Glyma.13G084000,Glyma.13G146100,Glyma.13G210800…	K00261,K00262,K00264,K00284,K00366,K01455,K01673,K01674,K01725,K01915,K02575,K10534
ko00071	Fatty acid degradation	Metabolism	11/1510	11/2297	1.52119205298013	0.00978441250937626	0.107964224027772	11	Glyma.01G031500,Glyma.01G116300,Glyma.01G225200,Glyma.02G010300,Glyma.02G034000,Glyma.02G051500,Glyma.02G274000,Glyma.02G274100,Glyma.02G308500,Glyma.03G168700,Glyma.04G248500,Glyma.05G151200,Glyma.06G112900,Glyma.06G114300,Glyma.06G122600,Glyma.06G183900,Glyma.07G085200,Glyma.07G149400,Glyma.07G151500,Glyma.07G161900,Glyma.07G180100,Glyma.08G002700,Glyma.08G288000,Glyma.09G042000,Glyma.10G010800…	Glyma.01G031500,Glyma.01G116300,Glyma.01G225200,Glyma.02G010300,Glyma.02G034000,Glyma.02G051500,Glyma.02G274000,Glyma.02G274100,Glyma.02G308500,Glyma.03G168700,Glyma.04G248500,Glyma.05G151200,Glyma.06G112900,Glyma.06G114300,Glyma.06G122600,Glyma.06G183900,Glyma.07G085200,Glyma.07G149400,Glyma.07G151500,Glyma.07G161900,Glyma.07G180100,Glyma.08G002700,Glyma.08G288000,Glyma.09G042000,Glyma.10G010800…	K00001,K00121,K00128,K00232,K00249,K00626,K01897,K07513,K10527,K14085,K18857
ko00280	Valine, leucine and isoleucine degradation	Metabolism	19/1510	21/2297	1.37631661936298	0.0100431836304904	0.107964224027772	19	Glyma.01G031500,Glyma.01G129400,Glyma.01G196300,Glyma.01G215500,Glyma.02G034000,Glyma.02G051500,Glyma.02G131500,Glyma.02G145300,Glyma.02G277900,Glyma.02G308500,Glyma.03G070200,Glyma.03G117300,Glyma.04G049200,Glyma.04G243000,Glyma.04G248500,Glyma.05G232600,Glyma.06G114300,Glyma.06G183900,Glyma.07G019100,Glyma.07G180100,Glyma.07G186000,Glyma.07G213500,Glyma.07G232900,Glyma.07G235400,Glyma.08G002700…	Glyma.01G031500,Glyma.01G129400,Glyma.01G196300,Glyma.01G215500,Glyma.02G034000,Glyma.02G051500,Glyma.02G131500,Glyma.02G145300,Glyma.02G277900,Glyma.02G308500,Glyma.03G070200,Glyma.03G117300,Glyma.04G049200,Glyma.04G243000,Glyma.04G248500,Glyma.05G232600,Glyma.06G114300,Glyma.06G183900,Glyma.07G019100,Glyma.07G180100,Glyma.07G186000,Glyma.07G213500,Glyma.07G232900,Glyma.07G235400,Glyma.08G002700…	K00128,K00140,K00166,K00167,K00249,K00253,K00382,K00626,K00826,K00827,K01640,K01641,K01968,K01969,K05605,K05607,K07513,K14085,K18660
ko00906	Carotenoid biosynthesis	Metabolism	19/1510	21/2297	1.37631661936298	0.0100431836304904	0.107964224027772	19	Glyma.01G153300,Glyma.01G154900,Glyma.02G104300,Glyma.02G188200,Glyma.02G240200,Glyma.02G272200,Glyma.02G272400,Glyma.03G128900,Glyma.03G158000,Glyma.03G253500,Glyma.07G212700,Glyma.08G096200,Glyma.08G176300,Glyma.08G306200,Glyma.09G000600,Glyma.09G066200,Glyma.09G132200,Glyma.09G218600,Glyma.09G252800,Glyma.10G062900,Glyma.10G086700,Glyma.10G160500,Glyma.10G231200,Glyma.11G055700,Glyma.11G151400…	Glyma.01G153300,Glyma.01G154900,Glyma.02G104300,Glyma.02G188200,Glyma.02G240200,Glyma.02G272200,Glyma.02G272400,Glyma.03G128900,Glyma.03G158000,Glyma.03G253500,Glyma.07G212700,Glyma.08G096200,Glyma.08G176300,Glyma.08G306200,Glyma.09G000600,Glyma.09G066200,Glyma.09G132200,Glyma.09G218600,Glyma.09G252800,Glyma.10G062900,Glyma.10G086700,Glyma.10G160500,Glyma.10G231200,Glyma.11G055700,Glyma.11G151400…	K00514,K02291,K02293,K06443,K06444,K09835,K09837,K09838,K09839,K09840,K09841,K09842,K09843,K14593,K14595,K15746,K15747,K17911,K17912
ko00260	Glycine, serine and threonine metabolism	Metabolism	28/1510	33/2297	1.2907084085892	0.0122349443531161	0.126990284492688	28	Glyma.01G026700,Glyma.01G062400,Glyma.01G129400,Glyma.01G199700,Glyma.02G038100,Glyma.02G038500,Glyma.02G041900,Glyma.02G066100,Glyma.03G250800,Glyma.04G104500,Glyma.04G254300,Glyma.05G080400,Glyma.05G080500,Glyma.05G206600,Glyma.05G240700,Glyma.06G052100,Glyma.06G105600,Glyma.06G107800,Glyma.06G178400,Glyma.07G019900,Glyma.07G081800,Glyma.07G081900,Glyma.07G082000,Glyma.07G082100,Glyma.07G232900…	Glyma.01G026700,Glyma.01G062400,Glyma.01G129400,Glyma.01G199700,Glyma.02G038100,Glyma.02G038500,Glyma.02G041900,Glyma.02G066100,Glyma.03G250800,Glyma.04G104500,Glyma.04G254300,Glyma.05G080400,Glyma.05G080500,Glyma.05G206600,Glyma.05G240700,Glyma.06G052100,Glyma.06G105600,Glyma.06G107800,Glyma.06G178400,Glyma.07G019900,Glyma.07G081800,Glyma.07G081900,Glyma.07G082000,Glyma.07G082100,Glyma.07G232900…	K00133,K00276,K00281,K00382,K00499,K00600,K00605,K00827,K00830,K00831,K00928,K01620,K01695,K01696,K01733,K01754,K01834,K02437,K06001,K12235,K12524,K14085,K14272,K15633,K15634,K15893,K15918,K15919
ko00051	Fructose and mannose metabolism	Metabolism	18/1510	20/2297	1.36907284768212	0.0140048001942783	0.128294521411275	18	Glyma.01G007200,Glyma.01G007300,Glyma.01G024800,Glyma.01G171900,Glyma.02G228700,Glyma.02G250800,Glyma.03G002100,Glyma.03G191500,Glyma.03G226000,Glyma.04G008300,Glyma.04G178400,Glyma.05G054800,Glyma.05G054900,Glyma.05G224900,Glyma.05G226600,Glyma.06G030500,Glyma.06G292400,Glyma.07G014300,Glyma.07G124500,Glyma.07G126400,Glyma.07G142700,Glyma.07G160500,Glyma.07G182300,Glyma.08G031700,Glyma.08G067500…	Glyma.01G007200,Glyma.01G007300,Glyma.01G024800,Glyma.01G171900,Glyma.02G228700,Glyma.02G250800,Glyma.03G002100,Glyma.03G191500,Glyma.03G226000,Glyma.04G008300,Glyma.04G178400,Glyma.05G054800,Glyma.05G054900,Glyma.05G224900,Glyma.05G226600,Glyma.06G030500,Glyma.06G292400,Glyma.07G014300,Glyma.07G124500,Glyma.07G126400,Glyma.07G142700,Glyma.07G160500,Glyma.07G182300,Glyma.08G031700,Glyma.08G067500…	K00008,K00011,K00844,K00847,K00850,K00895,K00966,K01103,K01623,K01711,K01803,K01809,K02377,K03841,K05305,K17497,K18447,K19355
ko04712	Circadian rhythm - plant	Organismal Systems	18/1510	20/2297	1.36907284768212	0.0140048001942783	0.128294521411275	18	Glyma.01G091400,Glyma.01G228700,Glyma.02G005700,Glyma.02G069500,Glyma.02G130400,Glyma.03G225000,Glyma.03G261300,Glyma.04G050200,Glyma.04G101500,Glyma.04G228300,Glyma.05G025000,Glyma.05G104600,Glyma.05G153200,Glyma.05G239400,Glyma.06G103200,Glyma.06G118550,Glyma.06G136600,Glyma.07G048500,Glyma.08G021200,Glyma.08G046500,Glyma.08G109200,Glyma.08G109300,Glyma.08G109400,Glyma.08G109500,Glyma.08G110300…	Glyma.01G091400,Glyma.01G228700,Glyma.02G005700,Glyma.02G069500,Glyma.02G130400,Glyma.03G225000,Glyma.03G261300,Glyma.04G050200,Glyma.04G101500,Glyma.04G228300,Glyma.05G025000,Glyma.05G104600,Glyma.05G153200,Glyma.05G239400,Glyma.06G103200,Glyma.06G118550,Glyma.06G136600,Glyma.07G048500,Glyma.08G021200,Glyma.08G046500,Glyma.08G109200,Glyma.08G109300,Glyma.08G109400,Glyma.08G109500,Glyma.08G110300…	K00660,K03097,K03115,K12115,K12116,K12118,K12119,K12120,K12121,K12124,K12125,K12126,K12127,K12129,K12130,K12133,K16223,K16240
ko00290	Valine, leucine and isoleucine biosynthesis	Metabolism	10/1510	10/2297	1.52119205298013	0.0149179676059622	0.128294521411275	10	Glyma.01G196300,Glyma.04G049200,Glyma.04G196100,Glyma.06G169700,Glyma.07G186000,Glyma.08G126100,Glyma.08G210500,Glyma.10G295400,Glyma.12G122900,Glyma.12G210000,Glyma.13G148600,Glyma.13G207900,Glyma.13G241000,Glyma.13G367900,Glyma.15G005400,Glyma.15G072500,Glyma.20G199600	Glyma.01G196300,Glyma.04G049200,Glyma.04G196100,Glyma.06G169700,Glyma.07G186000,Glyma.08G126100,Glyma.08G210500,Glyma.10G295400,Glyma.12G122900,Glyma.12G210000,Glyma.13G148600,Glyma.13G207900,Glyma.13G241000,Glyma.13G367900,Glyma.15G005400,Glyma.15G072500,Glyma.20G199600	K00052,K00053,K00826,K01649,K01652,K01653,K01687,K01703,K01704,K01754
ko00380	Tryptophan metabolism	Metabolism	10/1510	10/2297	1.52119205298013	0.0149179676059622	0.128294521411275	10	Glyma.01G031500,Glyma.01G036000,Glyma.02G029900,Glyma.02G034000,Glyma.02G051500,Glyma.02G308500,Glyma.04G070100,Glyma.04G248500,Glyma.05G040400,Glyma.05G149500,Glyma.06G017900,Glyma.06G072100,Glyma.06G114300,Glyma.06G183900,Glyma.08G002700,Glyma.08G106100,Glyma.08G106200,Glyma.08G288000,Glyma.12G057400,Glyma.13G170600,Glyma.13G340000,Glyma.14G223500,Glyma.15G034400,Glyma.15G156100,Glyma.15G178400…	Glyma.01G031500,Glyma.01G036000,Glyma.02G029900,Glyma.02G034000,Glyma.02G051500,Glyma.02G308500,Glyma.04G070100,Glyma.04G248500,Glyma.05G040400,Glyma.05G149500,Glyma.06G017900,Glyma.06G072100,Glyma.06G114300,Glyma.06G183900,Glyma.08G002700,Glyma.08G106100,Glyma.08G106200,Glyma.08G288000,Glyma.12G057400,Glyma.13G170600,Glyma.13G340000,Glyma.14G223500,Glyma.15G034400,Glyma.15G156100,Glyma.15G178400…	K00128,K00164,K00626,K01426,K03781,K07408,K11816,K11820,K14085,K16903
ko00943	Isoflavonoid biosynthesis	Metabolism	10/1510	10/2297	1.52119205298013	0.0149179676059622	0.128294521411275	10	Glyma.01G239600,Glyma.03G143700,Glyma.07G202300,Glyma.09G269500,Glyma.09G269600,Glyma.11G004200,Glyma.13G056100,Glyma.13G173300,Glyma.13G173401,Glyma.13G173500,Glyma.16G149300,Glyma.16G175600,Glyma.18G080400,Glyma.18G220600,Glyma.18G267900,Glyma.18G269600,Glyma.19G030500,Glyma.20G213700	Glyma.01G239600,Glyma.03G143700,Glyma.07G202300,Glyma.09G269500,Glyma.09G269600,Glyma.11G004200,Glyma.13G056100,Glyma.13G173300,Glyma.13G173401,Glyma.13G173500,Glyma.16G149300,Glyma.16G175600,Glyma.18G080400,Glyma.18G220600,Glyma.18G267900,Glyma.18G269600,Glyma.19G030500,Glyma.20G213700	K13257,K13258,K13259,K13260,K13261,K13262,K13263,K13264,K13265,K13267
ko04072	Phospholipase D signaling pathway	Environmental Information Processing	10/1510	10/2297	1.52119205298013	0.0149179676059622	0.128294521411275	10	Glyma.01G162100,Glyma.01G215100,Glyma.01G222000,Glyma.01G241300,Glyma.02G093500,Glyma.02G186300,Glyma.03G018900,Glyma.03G139700,Glyma.04G020400,Glyma.04G206100,Glyma.04G253100,Glyma.05G168300,Glyma.05G169400,Glyma.05G196100,Glyma.06G254900,Glyma.07G010900,Glyma.07G031100,Glyma.07G080400,Glyma.07G273100,Glyma.08G058400,Glyma.08G194100,Glyma.08G211700,Glyma.09G041400,Glyma.11G081500,Glyma.12G073700…	Glyma.01G162100,Glyma.01G215100,Glyma.01G222000,Glyma.01G241300,Glyma.02G093500,Glyma.02G186300,Glyma.03G018900,Glyma.03G139700,Glyma.04G020400,Glyma.04G206100,Glyma.04G253100,Glyma.05G168300,Glyma.05G169400,Glyma.05G196100,Glyma.06G254900,Glyma.07G010900,Glyma.07G031100,Glyma.07G080400,Glyma.07G273100,Glyma.08G058400,Glyma.08G194100,Glyma.08G211700,Glyma.09G041400,Glyma.11G081500,Glyma.12G073700…	K00889,K00901,K01115,K01528,K04368,K04371,K04718,K07203,K07937,K13523
ko00330	Arginine and proline metabolism	Metabolism	21/1510	24/2297	1.33104304635762	0.0154985702899139	0.129585268257336	21	Glyma.01G031500,Glyma.01G031700,Glyma.01G071300,Glyma.01G099800,Glyma.01G131100,Glyma.02G034000,Glyma.02G051500,Glyma.02G128000,Glyma.02G240000,Glyma.03G129100,Glyma.04G007700,Glyma.04G020200,Glyma.04G248500,Glyma.05G029200,Glyma.05G104400,Glyma.05G149500,Glyma.06G007500,Glyma.06G114300,Glyma.06G183900,Glyma.06G184100,Glyma.06G275700,Glyma.07G137300,Glyma.07G254000,Glyma.08G002700,Glyma.08G106100…	Glyma.01G031500,Glyma.01G031700,Glyma.01G071300,Glyma.01G099800,Glyma.01G131100,Glyma.02G034000,Glyma.02G051500,Glyma.02G128000,Glyma.02G240000,Glyma.03G129100,Glyma.04G007700,Glyma.04G020200,Glyma.04G248500,Glyma.05G029200,Glyma.05G104400,Glyma.05G149500,Glyma.06G007500,Glyma.06G114300,Glyma.06G183900,Glyma.06G184100,Glyma.06G275700,Glyma.07G137300,Glyma.07G254000,Glyma.08G002700,Glyma.08G106100…	K00128,K00286,K00294,K00318,K00472,K00797,K00811,K01259,K01426,K01476,K01581,K01583,K01611,K10536,K12251,K12259,K12657,K13366,K14085,K14455,K17839
ko01040	Biosynthesis of unsaturated fatty acids	Metabolism	9/1510	9/2297	1.52119205298013	0.0227397134459971	0.173431119942416	9	Glyma.02G081200,Glyma.02G138100,Glyma.02G273300,Glyma.03G009800,Glyma.03G144500,Glyma.07G071300,Glyma.07G151500,Glyma.07G180100,Glyma.08G279700,Glyma.09G111900,Glyma.10G124700,Glyma.11G035200,Glyma.11G245600,Glyma.11G245700,Glyma.11G248000,Glyma.12G120300,Glyma.15G195201,Glyma.16G042000,Glyma.17G144000,Glyma.17G144051,Glyma.18G009200,Glyma.18G146900,Glyma.18G202800,Glyma.18G232000,Glyma.20G009100…	Glyma.02G081200,Glyma.02G138100,Glyma.02G273300,Glyma.03G009800,Glyma.03G144500,Glyma.07G071300,Glyma.07G151500,Glyma.07G180100,Glyma.08G279700,Glyma.09G111900,Glyma.10G124700,Glyma.11G035200,Glyma.11G245600,Glyma.11G245700,Glyma.11G248000,Glyma.12G120300,Glyma.15G195201,Glyma.16G042000,Glyma.17G144000,Glyma.17G144051,Glyma.18G009200,Glyma.18G146900,Glyma.18G202800,Glyma.18G232000,Glyma.20G009100…	K00059,K00232,K01068,K03921,K07513,K10251,K10256,K10258,K10703
ko02020	Two-component system	Environmental Information Processing	9/1510	9/2297	1.52119205298013	0.0227397134459971	0.173431119942416	9	Glyma.01G230900,Glyma.02G066400,Glyma.02G066500,Glyma.02G203300,Glyma.02G244000,Glyma.02G269500,Glyma.02G303400,Glyma.02G308500,Glyma.05G092000,Glyma.07G122200,Glyma.09G173200,Glyma.09G246700,Glyma.11G014100,Glyma.13G210800,Glyma.14G047400,Glyma.15G102000,Glyma.16G062100,Glyma.16G147600,Glyma.17G005300,Glyma.18G041100,Glyma.19G084900	Glyma.01G230900,Glyma.02G066400,Glyma.02G066500,Glyma.02G203300,Glyma.02G244000,Glyma.02G269500,Glyma.02G303400,Glyma.02G308500,Glyma.05G092000,Glyma.07G122200,Glyma.09G173200,Glyma.09G246700,Glyma.11G014100,Glyma.13G210800,Glyma.14G047400,Glyma.15G102000,Glyma.16G062100,Glyma.16G147600,Glyma.17G005300,Glyma.18G041100,Glyma.19G084900	K00411,K00412,K00413,K00626,K01113,K01915,K02259,K08738,K10255
ko00040	Pentose and glucuronate interconversions	Metabolism	13/1510	14/2297	1.41253547776727	0.0230473249092911	0.173431119942416	13	Glyma.01G057100,Glyma.01G137700,Glyma.01G138000,Glyma.01G138100,Glyma.01G240300,Glyma.02G016500,Glyma.02G016600,Glyma.02G115400,Glyma.02G241100,Glyma.02G299200,Glyma.03G029000,Glyma.03G029100,Glyma.03G029200,Glyma.03G029400,Glyma.03G185400,Glyma.03G215800,Glyma.03G216000,Glyma.04G088400,Glyma.04G191100,Glyma.05G002500,Glyma.05G022600,Glyma.05G025300,Glyma.05G044000,Glyma.05G114000,Glyma.05G236800…	Glyma.01G057100,Glyma.01G137700,Glyma.01G138000,Glyma.01G138100,Glyma.01G240300,Glyma.02G016500,Glyma.02G016600,Glyma.02G115400,Glyma.02G241100,Glyma.02G299200,Glyma.03G029000,Glyma.03G029100,Glyma.03G029200,Glyma.03G029400,Glyma.03G185400,Glyma.03G215800,Glyma.03G216000,Glyma.04G088400,Glyma.04G191100,Glyma.05G002500,Glyma.05G022600,Glyma.05G025300,Glyma.05G044000,Glyma.05G114000,Glyma.05G236800…	K00008,K00011,K00012,K00699,K00854,K00963,K01051,K01184,K01213,K01728,K01783,K12447,K16190
ko00720	Carbon fixation pathways in prokaryotes	Metabolism	13/1510	14/2297	1.41253547776727	0.0230473249092911	0.173431119942416	13	Glyma.01G028900,Glyma.01G162800,Glyma.02G015700,Glyma.02G015800,Glyma.02G036300,Glyma.02G241200,Glyma.02G308500,Glyma.04G256100,Glyma.06G277500,Glyma.07G239700,Glyma.07G253700,Glyma.08G027600,Glyma.08G159900,Glyma.08G160500,Glyma.09G035600,Glyma.09G248900,Glyma.10G016200,Glyma.10G205500,Glyma.10G293800,Glyma.12G193800,Glyma.12G210600,Glyma.13G270400,Glyma.13G308700,Glyma.14G211000,Glyma.15G140200…	Glyma.01G028900,Glyma.01G162800,Glyma.02G015700,Glyma.02G015800,Glyma.02G036300,Glyma.02G241200,Glyma.02G308500,Glyma.04G256100,Glyma.06G277500,Glyma.07G239700,Glyma.07G253700,Glyma.08G027600,Glyma.08G159900,Glyma.08G160500,Glyma.09G035600,Glyma.09G248900,Glyma.10G016200,Glyma.10G205500,Glyma.10G293800,Glyma.12G193800,Glyma.12G210600,Glyma.13G270400,Glyma.13G308700,Glyma.14G211000,Glyma.15G140200…	K00031,K00297,K00626,K01006,K01595,K01648,K01679,K01681,K01895,K01938,K01961,K01962,K02160
ko00100	Steroid biosynthesis	Metabolism	16/1510	18/2297	1.35217071376012	0.0268610456079312	0.197199383609446	16	Glyma.01G035100,Glyma.02G030900,Glyma.02G190000,Glyma.03G002500,Glyma.03G115300,Glyma.04G194500,Glyma.05G053300,Glyma.06G049500,Glyma.06G171500,Glyma.07G110900,Glyma.07G185500,Glyma.08G224200,Glyma.09G186700,Glyma.09G186800,Glyma.10G090500,Glyma.11G103500,Glyma.11G112000,Glyma.11G126300,Glyma.12G009200,Glyma.12G009300,Glyma.12G028300,Glyma.12G038200,Glyma.12G050900,Glyma.13G150900,Glyma.13G217400…	Glyma.01G035100,Glyma.02G030900,Glyma.02G190000,Glyma.03G002500,Glyma.03G115300,Glyma.04G194500,Glyma.05G053300,Glyma.06G049500,Glyma.06G171500,Glyma.07G110900,Glyma.07G185500,Glyma.08G224200,Glyma.09G186700,Glyma.09G186800,Glyma.10G090500,Glyma.11G103500,Glyma.11G112000,Glyma.11G126300,Glyma.12G009200,Glyma.12G009300,Glyma.12G028300,Glyma.12G038200,Glyma.12G050900,Glyma.13G150900,Glyma.13G217400…	K00213,K00222,K00227,K00511,K00559,K00801,K01052,K01824,K05917,K07748,K08246,K09828,K09832,K14423,K14424,K14674
ko00561	Glycerolipid metabolism	Metabolism	22/1510	26/2297	1.2871625063678	0.0281851356467449	0.201993472135005	22	Glyma.01G014200,Glyma.01G031500,Glyma.01G080600,Glyma.01G113000,Glyma.01G113200,Glyma.01G156000,Glyma.02G010600,Glyma.02G034000,Glyma.02G051500,Glyma.02G190000,Glyma.03G008300,Glyma.03G078300,Glyma.03G078600,Glyma.03G131100,Glyma.03G139700,Glyma.03G174900,Glyma.03G202100,Glyma.03G221100,Glyma.04G248500,Glyma.05G196100,Glyma.06G039200,Glyma.06G114300,Glyma.06G144100,Glyma.06G183900,Glyma.06G254900…	Glyma.01G014200,Glyma.01G031500,Glyma.01G080600,Glyma.01G113000,Glyma.01G113200,Glyma.01G156000,Glyma.02G010600,Glyma.02G034000,Glyma.02G051500,Glyma.02G190000,Glyma.03G008300,Glyma.03G078300,Glyma.03G078600,Glyma.03G131100,Glyma.03G139700,Glyma.03G174900,Glyma.03G202100,Glyma.03G221100,Glyma.04G248500,Glyma.05G196100,Glyma.06G039200,Glyma.06G114300,Glyma.06G144100,Glyma.06G183900,Glyma.06G254900…	K00011,K00128,K00630,K00679,K00901,K01054,K03715,K06118,K06119,K07407,K09480,K11155,K13506,K13508,K13513,K13523,K14085,K14457,K14674,K15728,K15918,K21362
ko02024	Quorum sensing	Cellular Processes	12/1510	13/2297	1.40417727967397	0.0329332766873977	0.230532936811784	12	Glyma.01G225200,Glyma.02G007700,Glyma.02G010300,Glyma.02G208400,Glyma.02G241400,Glyma.03G092800,Glyma.03G185400,Glyma.03G196900,Glyma.04G036000,Glyma.04G191100,Glyma.04G196700,Glyma.05G044000,Glyma.05G114000,Glyma.05G136100,Glyma.05G151200,Glyma.06G036100,Glyma.06G112900,Glyma.06G116300,Glyma.06G169100,Glyma.06G174700,Glyma.07G029200,Glyma.07G071800,Glyma.07G075900,Glyma.07G161900,Glyma.07G193700…	Glyma.01G225200,Glyma.02G007700,Glyma.02G010300,Glyma.02G208400,Glyma.02G241400,Glyma.03G092800,Glyma.03G185400,Glyma.03G196900,Glyma.04G036000,Glyma.04G191100,Glyma.04G196700,Glyma.05G044000,Glyma.05G114000,Glyma.05G136100,Glyma.05G151200,Glyma.06G036100,Glyma.06G112900,Glyma.06G116300,Glyma.06G169100,Glyma.06G174700,Glyma.07G029200,Glyma.07G071800,Glyma.07G075900,Glyma.07G161900,Glyma.07G193700…	K01114,K01580,K01626,K01657,K01728,K01897,K03070,K03100,K03106,K03110,K03217,K11752
ko04341	Hedgehog signaling pathway - fly	Environmental Information Processing	8/1510	8/2297	1.52119205298013	0.0346545965898057	0.23676953417998	8	Glyma.03G211400,Glyma.04G082900,Glyma.04G247400,Glyma.05G228700,Glyma.10G024300,Glyma.10G118100,Glyma.11G125300,Glyma.11G222900,Glyma.11G234900,Glyma.12G166100,Glyma.12G194500,Glyma.13G078000,Glyma.13G125000,Glyma.14G045500,Glyma.14G151300,Glyma.17G025200,Glyma.18G022100,Glyma.18G034700,Glyma.19G021600,Glyma.20G069700,Glyma.20G069750	Glyma.03G211400,Glyma.04G082900,Glyma.04G247400,Glyma.05G228700,Glyma.10G024300,Glyma.10G118100,Glyma.11G125300,Glyma.11G222900,Glyma.11G234900,Glyma.12G166100,Glyma.12G194500,Glyma.13G078000,Glyma.13G125000,Glyma.14G045500,Glyma.14G151300,Glyma.17G025200,Glyma.18G022100,Glyma.18G034700,Glyma.19G021600,Glyma.20G069700,Glyma.20G069750	K03083,K03094,K03347,K03868,K03869,K06228,K08960,K10523
ko01210	2-Oxocarboxylic acid metabolism	Metabolism	24/1510	29/2297	1.25891756108701	0.035397438664781	0.23676953417998	24	Glyma.01G026700,Glyma.01G036000,Glyma.01G131100,Glyma.01G162800,Glyma.01G194700,Glyma.01G196300,Glyma.02G029900,Glyma.02G038100,Glyma.02G042100,Glyma.02G066100,Glyma.02G241200,Glyma.02G288500,Glyma.04G049200,Glyma.04G196100,Glyma.05G240700,Glyma.06G169700,Glyma.06G275700,Glyma.07G045900,Glyma.07G118300,Glyma.07G179700,Glyma.07G186000,Glyma.08G047800,Glyma.08G126100,Glyma.08G157700,Glyma.08G160500…	Glyma.01G026700,Glyma.01G036000,Glyma.01G131100,Glyma.01G162800,Glyma.01G194700,Glyma.01G196300,Glyma.02G029900,Glyma.02G038100,Glyma.02G042100,Glyma.02G066100,Glyma.02G241200,Glyma.02G288500,Glyma.04G049200,Glyma.04G196100,Glyma.05G240700,Glyma.06G169700,Glyma.06G275700,Glyma.07G045900,Glyma.07G118300,Glyma.07G179700,Glyma.07G186000,Glyma.08G047800,Glyma.08G126100,Glyma.08G157700,Glyma.08G160500…	K00030,K00031,K00052,K00053,K00133,K00145,K00811,K00814,K00818,K00826,K00928,K01647,K01649,K01652,K01653,K01681,K01687,K01703,K01704,K11820,K14272,K14455,K14677,K14682
ko04260	Cardiac muscle contraction	Organismal Systems	11/1510	12/2297	1.39442604856512	0.0468376317104573	0.299960152018035	11	Glyma.02G066400,Glyma.02G066500,Glyma.03G094400,Glyma.03G195700,Glyma.05G092000,Glyma.07G032800,Glyma.07G122200,Glyma.08G181800,Glyma.12G155300,Glyma.13G090900,Glyma.13G153500,Glyma.13G362900,Glyma.14G126300,Glyma.15G010900,Glyma.16G062100,Glyma.16G147600,Glyma.17G157000,Glyma.17G208000,Glyma.19G084900,Glyma.19G194915	Glyma.02G066400,Glyma.02G066500,Glyma.03G094400,Glyma.03G195700,Glyma.05G092000,Glyma.07G032800,Glyma.07G122200,Glyma.08G181800,Glyma.12G155300,Glyma.13G090900,Glyma.13G153500,Glyma.13G362900,Glyma.14G126300,Glyma.15G010900,Glyma.16G062100,Glyma.16G147600,Glyma.17G157000,Glyma.17G208000,Glyma.19G084900,Glyma.19G194915	K00411,K00412,K00413,K00416,K00417,K00419,K02256,K02262,K02265,K02266,K02267
ko04612	Antigen processing and presentation	Organismal Systems	11/1510	12/2297	1.39442604856512	0.0468376317104573	0.299960152018035	11	Glyma.01G238600,Glyma.02G093200,Glyma.02G195000,Glyma.02G300200,Glyma.02G303800,Glyma.03G050500,Glyma.03G203000,Glyma.04G202900,Glyma.05G055700,Glyma.05G183200,Glyma.06G162600,Glyma.07G006300,Glyma.07G036200,Glyma.07G154600,Glyma.07G184300,Glyma.07G205400,Glyma.08G032900,Glyma.08G065100,Glyma.08G165700,Glyma.08G206900,Glyma.08G329300,Glyma.09G014100,Glyma.09G023800,Glyma.09G068400,Glyma.09G131500…	Glyma.01G238600,Glyma.02G093200,Glyma.02G195000,Glyma.02G300200,Glyma.02G303800,Glyma.03G050500,Glyma.03G203000,Glyma.04G202900,Glyma.05G055700,Glyma.05G183200,Glyma.06G162600,Glyma.07G006300,Glyma.07G036200,Glyma.07G154600,Glyma.07G184300,Glyma.07G205400,Glyma.08G032900,Glyma.08G065100,Glyma.08G165700,Glyma.08G206900,Glyma.08G329300,Glyma.09G014100,Glyma.09G023800,Glyma.09G068400,Glyma.09G131500…	K01365,K01369,K03283,K04079,K08054,K08057,K08059,K08064,K08065,K08066,K09489
ko00940	Phenylpropanoid biosynthesis	Metabolism	17/1510	20/2297	1.29301324503311	0.0502563778864891	0.309792876382216	17	Glyma.01G004200,Glyma.01G010000,Glyma.01G020900,Glyma.01G021000,Glyma.01G130500,Glyma.01G130800,Glyma.01G163100,Glyma.01G169200,Glyma.01G171100,Glyma.01G192500,Glyma.01G200400,Glyma.01G232400,Glyma.02G008900,Glyma.02G052700,Glyma.02G103500,Glyma.02G135100,Glyma.02G135200,Glyma.02G233800,Glyma.02G234000,Glyma.02G234200,Glyma.02G236500,Glyma.02G259300,Glyma.02G309300,Glyma.03G038100,Glyma.03G038200…	Glyma.01G004200,Glyma.01G010000,Glyma.01G020900,Glyma.01G021000,Glyma.01G130500,Glyma.01G130800,Glyma.01G163100,Glyma.01G169200,Glyma.01G171100,Glyma.01G192500,Glyma.01G200400,Glyma.01G232400,Glyma.02G008900,Glyma.02G052700,Glyma.02G103500,Glyma.02G135100,Glyma.02G135200,Glyma.02G233800,Glyma.02G234000,Glyma.02G234200,Glyma.02G236500,Glyma.02G259300,Glyma.02G309300,Glyma.03G038100,Glyma.03G038200…	K00083,K00430,K00487,K00588,K01188,K01904,K05349,K05350,K09753,K09754,K09755,K09756,K10775,K12355,K12356,K13065,K13066
ko00410	beta-Alanine metabolism	Metabolism	14/1510	16/2297	1.33104304635762	0.0504313984808259	0.309792876382216	14	Glyma.01G031500,Glyma.01G031700,Glyma.01G062400,Glyma.02G034000,Glyma.02G038500,Glyma.02G051500,Glyma.02G240000,Glyma.02G241400,Glyma.02G278600,Glyma.03G117300,Glyma.04G248500,Glyma.05G136100,Glyma.05G232600,Glyma.06G114300,Glyma.06G178400,Glyma.06G183900,Glyma.06G184100,Glyma.07G182100,Glyma.08G002700,Glyma.08G040000,Glyma.08G091301,Glyma.08G091400,Glyma.08G091500,Glyma.08G276400,Glyma.08G288000…	Glyma.01G031500,Glyma.01G031700,Glyma.01G062400,Glyma.02G034000,Glyma.02G038500,Glyma.02G051500,Glyma.02G240000,Glyma.02G241400,Glyma.02G278600,Glyma.03G117300,Glyma.04G248500,Glyma.05G136100,Glyma.05G232600,Glyma.06G114300,Glyma.06G178400,Glyma.06G183900,Glyma.06G184100,Glyma.07G182100,Glyma.08G002700,Glyma.08G040000,Glyma.08G091301,Glyma.08G091400,Glyma.08G091500,Glyma.08G276400,Glyma.08G288000…	K00128,K00140,K00249,K00276,K00797,K01431,K01464,K01580,K01918,K05605,K12259,K13366,K14085,K17839
ko02010	ABC transporters	Environmental Information Processing	7/1510	7/2297	1.52119205298013	0.0528004166271822	0.311625988329056	7	Glyma.01G008200,Glyma.01G016500,Glyma.02G008000,Glyma.02G094800,Glyma.02G238300,Glyma.02G298200,Glyma.02G298500,Glyma.03G136000,Glyma.03G183600,Glyma.03G224100,Glyma.04G126500,Glyma.07G011600,Glyma.08G000800,Glyma.08G194600,Glyma.08G270300,Glyma.08G326200,Glyma.08G326300,Glyma.08G326400,Glyma.08G342600,Glyma.08G347032,Glyma.09G147400,Glyma.10G019000,Glyma.10G055000,Glyma.10G137600,Glyma.10G227400…	Glyma.01G008200,Glyma.01G016500,Glyma.02G008000,Glyma.02G094800,Glyma.02G238300,Glyma.02G298200,Glyma.02G298500,Glyma.03G136000,Glyma.03G183600,Glyma.03G224100,Glyma.04G126500,Glyma.07G011600,Glyma.08G000800,Glyma.08G194600,Glyma.08G270300,Glyma.08G326200,Glyma.08G326300,Glyma.08G326400,Glyma.08G342600,Glyma.08G347032,Glyma.09G147400,Glyma.10G019000,Glyma.10G055000,Glyma.10G137600,Glyma.10G227400…	K05643,K05657,K05658,K05663,K05666,K05674,K05681
ko04915	Estrogen signaling pathway	Organismal Systems	7/1510	7/2297	1.52119205298013	0.0528004166271822	0.311625988329056	7	Glyma.01G068000,Glyma.01G222000,Glyma.02G093200,Glyma.02G124500,Glyma.02G143800,Glyma.02G186300,Glyma.03G004100,Glyma.05G079700,Glyma.05G149900,Glyma.07G184300,Glyma.07G229500,Glyma.07G238700,Glyma.08G032900,Glyma.08G065100,Glyma.09G131500,Glyma.09G236800,Glyma.11G140500,Glyma.12G064000,Glyma.12G073700,Glyma.13G224000,Glyma.13G224100,Glyma.13G254900,Glyma.14G089045,Glyma.14G219700,Glyma.15G059900…	Glyma.01G068000,Glyma.01G222000,Glyma.02G093200,Glyma.02G124500,Glyma.02G143800,Glyma.02G186300,Glyma.03G004100,Glyma.05G079700,Glyma.05G149900,Glyma.07G184300,Glyma.07G229500,Glyma.07G238700,Glyma.08G032900,Glyma.08G065100,Glyma.09G131500,Glyma.09G236800,Glyma.11G140500,Glyma.12G064000,Glyma.12G073700,Glyma.13G224000,Glyma.13G224100,Glyma.13G254900,Glyma.14G089045,Glyma.14G219700,Glyma.15G059900…	K02183,K03283,K04079,K04368,K04371,K09487,K09571
ko00250	Alanine, aspartate and glutamate metabolism	Metabolism	22/1510	27/2297	1.23948982094677	0.0582769898146953	0.337334114119679	22	Glyma.01G026700,Glyma.01G129400,Glyma.01G131100,Glyma.01G204600,Glyma.02G038100,Glyma.02G072200,Glyma.02G228100,Glyma.02G241400,Glyma.02G244000,Glyma.02G293500,Glyma.04G094600,Glyma.05G007600,Glyma.05G029200,Glyma.05G046700,Glyma.05G046900,Glyma.05G066200,Glyma.05G131400,Glyma.05G136100,Glyma.05G188500,Glyma.06G096700,Glyma.06G127400,Glyma.06G275700,Glyma.07G012500,Glyma.07G045900,Glyma.08G086000…	Glyma.01G026700,Glyma.01G129400,Glyma.01G131100,Glyma.01G204600,Glyma.02G038100,Glyma.02G072200,Glyma.02G228100,Glyma.02G241400,Glyma.02G244000,Glyma.02G293500,Glyma.04G094600,Glyma.05G007600,Glyma.05G029200,Glyma.05G046700,Glyma.05G046900,Glyma.05G066200,Glyma.05G131400,Glyma.05G136100,Glyma.05G188500,Glyma.06G096700,Glyma.06G127400,Glyma.06G275700,Glyma.07G012500,Glyma.07G045900,Glyma.08G086000…	K00261,K00262,K00264,K00278,K00294,K00609,K00764,K00811,K00814,K00820,K00827,K00830,K01580,K01755,K01756,K01915,K01940,K01953,K01955,K01956,K14272,K14455
ko04910	Insulin signaling pathway	Organismal Systems	16/1510	19/2297	1.28100383408853	0.0664264256603112	0.376722205861351	16	Glyma.01G007200,Glyma.01G007300,Glyma.01G131500,Glyma.01G222000,Glyma.01G241300,Glyma.02G143800,Glyma.02G186300,Glyma.02G275500,Glyma.03G004100,Glyma.03G174300,Glyma.03G234700,Glyma.03G260200,Glyma.04G104900,Glyma.04G162400,Glyma.05G047800,Glyma.05G079700,Glyma.05G226600,Glyma.06G065600,Glyma.06G105900,Glyma.06G203900,Glyma.07G023500,Glyma.07G041100,Glyma.07G124500,Glyma.07G142700,Glyma.07G182300…	Glyma.01G007200,Glyma.01G007300,Glyma.01G131500,Glyma.01G222000,Glyma.01G241300,Glyma.02G143800,Glyma.02G186300,Glyma.02G275500,Glyma.03G004100,Glyma.03G174300,Glyma.03G234700,Glyma.03G260200,Glyma.04G104900,Glyma.04G162400,Glyma.05G047800,Glyma.05G079700,Glyma.05G226600,Glyma.06G065600,Glyma.06G105900,Glyma.06G203900,Glyma.07G023500,Glyma.07G041100,Glyma.07G124500,Glyma.07G142700,Glyma.07G182300…	K00688,K00844,K02183,K03083,K03259,K03841,K04368,K04371,K04688,K06269,K07192,K07195,K07198,K07199,K07203,K11262
ko00900	Terpenoid backbone biosynthesis	Metabolism	24/1510	30/2297	1.21695364238411	0.0675847146728005	0.376722205861351	24	Glyma.01G156700,Glyma.01G215500,Glyma.01G233700,Glyma.02G273800,Glyma.02G308500,Glyma.05G026200,Glyma.05G037500,Glyma.05G100400,Glyma.06G038700,Glyma.06G071300,Glyma.06G127200,Glyma.06G185500,Glyma.07G252600,Glyma.08G277000,Glyma.08G277100,Glyma.09G015600,Glyma.09G198800,Glyma.09G200500,Glyma.09G250200,Glyma.10G279800,Glyma.11G009100,Glyma.11G021400,Glyma.11G027000,Glyma.11G088000,Glyma.11G120900…	Glyma.01G156700,Glyma.01G215500,Glyma.01G233700,Glyma.02G273800,Glyma.02G308500,Glyma.05G026200,Glyma.05G037500,Glyma.05G100400,Glyma.06G038700,Glyma.06G071300,Glyma.06G127200,Glyma.06G185500,Glyma.07G252600,Glyma.08G277000,Glyma.08G277100,Glyma.09G015600,Glyma.09G198800,Glyma.09G200500,Glyma.09G250200,Glyma.10G279800,Glyma.11G009100,Glyma.11G021400,Glyma.11G027000,Glyma.11G088000,Glyma.11G120900…	K00021,K00099,K00626,K00787,K00869,K00919,K00938,K01597,K01641,K01662,K01770,K01823,K03526,K03527,K05356,K05954,K05955,K08658,K10960,K11778,K13789,K14066,K15889,K15891
ko00945	Stilbenoid, diarylheptanoid and gingerol biosynthesis	Metabolism	6/1510	6/2297	1.52119205298013	0.0804293580404749	0.424723452108473	6	Glyma.01G004200,Glyma.02G103500,Glyma.02G236500,Glyma.05G147000,Glyma.05G223400,Glyma.06G286200,Glyma.06G286700,Glyma.07G214700,Glyma.08G311600,Glyma.10G202400,Glyma.13G371000,Glyma.14G200700,Glyma.14G200800,Glyma.14G200900,Glyma.14G201000,Glyma.14G201100,Glyma.14G205200,Glyma.16G039600,Glyma.17G015400,Glyma.17G171100,Glyma.18G103500,Glyma.18G104000,Glyma.18G104100,Glyma.19G126000,Glyma.20G114200	Glyma.01G004200,Glyma.02G103500,Glyma.02G236500,Glyma.05G147000,Glyma.05G223400,Glyma.06G286200,Glyma.06G286700,Glyma.07G214700,Glyma.08G311600,Glyma.10G202400,Glyma.13G371000,Glyma.14G200700,Glyma.14G200800,Glyma.14G200900,Glyma.14G201000,Glyma.14G201100,Glyma.14G205200,Glyma.16G039600,Glyma.17G015400,Glyma.17G171100,Glyma.18G103500,Glyma.18G104000,Glyma.18G104100,Glyma.19G126000,Glyma.20G114200	K00487,K00517,K00588,K09754,K13065,K16040
ko04724	Glutamatergic synapse	Organismal Systems	6/1510	6/2297	1.52119205298013	0.0804293580404749	0.424723452108473	6	Glyma.01G162100,Glyma.01G215100,Glyma.01G222000,Glyma.02G093500,Glyma.02G244000,Glyma.03G018900,Glyma.04G020400,Glyma.04G235900,Glyma.05G066800,Glyma.05G168300,Glyma.05G217700,Glyma.06G013000,Glyma.07G010900,Glyma.07G031100,Glyma.07G080400,Glyma.08G194000,Glyma.08G194100,Glyma.08G211700,Glyma.09G016000,Glyma.09G041400,Glyma.09G173200,Glyma.11G038900,Glyma.11G081500,Glyma.11G118500,Glyma.12G073700…	Glyma.01G162100,Glyma.01G215100,Glyma.01G222000,Glyma.02G093500,Glyma.02G244000,Glyma.03G018900,Glyma.04G020400,Glyma.04G235900,Glyma.05G066800,Glyma.05G168300,Glyma.05G217700,Glyma.06G013000,Glyma.07G010900,Glyma.07G031100,Glyma.07G080400,Glyma.08G194000,Glyma.08G194100,Glyma.08G211700,Glyma.09G016000,Glyma.09G041400,Glyma.09G173200,Glyma.11G038900,Glyma.11G081500,Glyma.11G118500,Glyma.12G073700…	K01115,K01915,K04371,K04536,K06268,K14207
ko04961	Endocrine and other factor-regulated calcium reabsorption	Organismal Systems	6/1510	6/2297	1.52119205298013	0.0804293580404749	0.424723452108473	6	Glyma.01G179300,Glyma.01G199000,Glyma.02G176000,Glyma.02G228400,Glyma.03G259200,Glyma.05G111900,Glyma.05G176300,Glyma.07G052800,Glyma.07G273100,Glyma.08G361000,Glyma.10G092700,Glyma.10G171600,Glyma.11G042800,Glyma.11G062900,Glyma.11G241300,Glyma.12G180600,Glyma.12G207900,Glyma.12G212400,Glyma.12G230600,Glyma.13G269000,Glyma.13G320200,Glyma.14G195400,Glyma.16G021800,Glyma.17G151800,Glyma.17G257900…	Glyma.01G179300,Glyma.01G199000,Glyma.02G176000,Glyma.02G228400,Glyma.03G259200,Glyma.05G111900,Glyma.05G176300,Glyma.07G052800,Glyma.07G273100,Glyma.08G361000,Glyma.10G092700,Glyma.10G171600,Glyma.11G042800,Glyma.11G062900,Glyma.11G241300,Glyma.12G180600,Glyma.12G207900,Glyma.12G212400,Glyma.12G230600,Glyma.13G269000,Glyma.13G320200,Glyma.14G195400,Glyma.16G021800,Glyma.17G151800,Glyma.17G257900…	K01528,K04646,K07904,K11824,K11826,K11827
ko00640	Propanoate metabolism	Metabolism	15/1510	18/2297	1.26766004415011	0.0871750931927978	0.444740729678511	15	Glyma.01G210400,Glyma.02G308500,Glyma.03G070200,Glyma.03G117300,Glyma.04G104900,Glyma.04G243000,Glyma.05G058100,Glyma.05G232600,Glyma.06G105900,Glyma.07G232900,Glyma.08G027600,Glyma.08G040000,Glyma.08G276400,Glyma.08G307800,Glyma.09G042000,Glyma.09G164900,Glyma.09G248900,Glyma.10G039000,Glyma.13G125400,Glyma.15G058900,Glyma.15G143100,Glyma.15G150900,Glyma.16G044600,Glyma.16G213200,Glyma.17G005300…	Glyma.01G210400,Glyma.02G308500,Glyma.03G070200,Glyma.03G117300,Glyma.04G104900,Glyma.04G243000,Glyma.05G058100,Glyma.05G232600,Glyma.06G105900,Glyma.07G232900,Glyma.08G027600,Glyma.08G040000,Glyma.08G276400,Glyma.08G307800,Glyma.09G042000,Glyma.09G164900,Glyma.09G248900,Glyma.10G039000,Glyma.13G125400,Glyma.15G058900,Glyma.15G143100,Glyma.15G150900,Glyma.16G044600,Glyma.16G213200,Glyma.17G005300…	K00016,K00140,K00166,K00167,K00249,K00382,K00626,K01895,K01899,K01900,K01961,K01962,K02160,K05605,K11262
ko00680	Methane metabolism	Metabolism	15/1510	18/2297	1.26766004415011	0.0871750931927978	0.444740729678511	15	Glyma.01G024800,Glyma.02G041900,Glyma.02G186700,Glyma.02G274000,Glyma.02G274100,Glyma.03G168700,Glyma.03G191500,Glyma.04G008300,Glyma.04G104500,Glyma.04G144300,Glyma.04G157000,Glyma.04G254300,Glyma.05G080400,Glyma.05G080500,Glyma.05G224900,Glyma.06G105600,Glyma.06G107800,Glyma.06G277500,Glyma.07G014300,Glyma.07G126400,Glyma.07G142700,Glyma.07G182300,Glyma.08G031700,Glyma.08G067500,Glyma.08G108900…	Glyma.01G024800,Glyma.02G041900,Glyma.02G186700,Glyma.02G274000,Glyma.02G274100,Glyma.03G168700,Glyma.03G191500,Glyma.04G008300,Glyma.04G104500,Glyma.04G144300,Glyma.04G157000,Glyma.04G254300,Glyma.05G080400,Glyma.05G080500,Glyma.05G224900,Glyma.06G105600,Glyma.06G107800,Glyma.06G277500,Glyma.07G014300,Glyma.07G126400,Glyma.07G142700,Glyma.07G182300,Glyma.08G031700,Glyma.08G067500,Glyma.08G108900…	K00121,K00122,K00600,K00830,K00831,K00850,K01070,K01595,K01623,K01689,K01834,K01895,K03841,K15633,K15634
ko00790	Folate biosynthesis	Metabolism	12/1510	14/2297	1.3038789025544	0.0922489873560393	0.461546815834102	12	Glyma.02G191500,Glyma.02G251400,Glyma.02G269500,Glyma.03G203800,Glyma.04G010800,Glyma.07G068300,Glyma.08G347400,Glyma.09G002300,Glyma.10G105400,Glyma.10G211600,Glyma.12G226400,Glyma.13G267851,Glyma.14G047400,Glyma.14G160900,Glyma.17G190800,Glyma.18G034200,Glyma.18G158900,Glyma.20G043800,Glyma.20G102700,Glyma.20G179400	Glyma.02G191500,Glyma.02G251400,Glyma.02G269500,Glyma.03G203800,Glyma.04G010800,Glyma.07G068300,Glyma.08G347400,Glyma.09G002300,Glyma.10G105400,Glyma.10G211600,Glyma.12G226400,Glyma.13G267851,Glyma.14G047400,Glyma.14G160900,Glyma.17G190800,Glyma.18G034200,Glyma.18G158900,Glyma.20G043800,Glyma.20G102700,Glyma.20G179400	K01113,K01307,K01495,K01633,K01930,K03635,K03637,K13950,K13998,K15631,K18482,K20457
ko01212	Fatty acid metabolism	Metabolism	20/1510	25/2297	1.21695364238411	0.0935360656673761	0.461546815834102	20	Glyma.01G225200,Glyma.02G010300,Glyma.02G081200,Glyma.02G138100,Glyma.02G273300,Glyma.02G308500,Glyma.03G144500,Glyma.04G104900,Glyma.04G151600,Glyma.05G012300,Glyma.05G129600,Glyma.05G151200,Glyma.05G218600,Glyma.06G105900,Glyma.06G112900,Glyma.07G085200,Glyma.07G151500,Glyma.07G161900,Glyma.07G180100,Glyma.08G027600,Glyma.08G084300,Glyma.08G279700,Glyma.09G042000,Glyma.09G111900,Glyma.09G248900…	Glyma.01G225200,Glyma.02G010300,Glyma.02G081200,Glyma.02G138100,Glyma.02G273300,Glyma.02G308500,Glyma.03G144500,Glyma.04G104900,Glyma.04G151600,Glyma.05G012300,Glyma.05G129600,Glyma.05G151200,Glyma.05G218600,Glyma.06G105900,Glyma.06G112900,Glyma.07G085200,Glyma.07G151500,Glyma.07G161900,Glyma.07G180100,Glyma.08G027600,Glyma.08G084300,Glyma.08G279700,Glyma.09G042000,Glyma.09G111900,Glyma.09G248900…	K00059,K00232,K00249,K00626,K00648,K01074,K01897,K01961,K01962,K02160,K03921,K07513,K09458,K10251,K10256,K10258,K10527,K10703,K10781,K11262
ko00052	Galactose metabolism	Metabolism	14/1510	17/2297	1.25274639657187	0.113515452654993	0.488378774809506	14	Glyma.01G007200,Glyma.01G007300,Glyma.01G024800,Glyma.01G211000,Glyma.01G225800,Glyma.02G241100,Glyma.02G303300,Glyma.03G222000,Glyma.03G229800,Glyma.04G190000,Glyma.05G003900,Glyma.05G040300,Glyma.05G217100,Glyma.05G224900,Glyma.05G226600,Glyma.06G118100,Glyma.06G144100,Glyma.06G179200,Glyma.06G318500,Glyma.07G014300,Glyma.07G102900,Glyma.07G124500,Glyma.07G126400,Glyma.07G271200,Glyma.08G011800…	Glyma.01G007200,Glyma.01G007300,Glyma.01G024800,Glyma.01G211000,Glyma.01G225800,Glyma.02G241100,Glyma.02G303300,Glyma.03G222000,Glyma.03G229800,Glyma.04G190000,Glyma.05G003900,Glyma.05G040300,Glyma.05G217100,Glyma.05G224900,Glyma.05G226600,Glyma.06G118100,Glyma.06G144100,Glyma.06G179200,Glyma.06G318500,Glyma.07G014300,Glyma.07G102900,Glyma.07G124500,Glyma.07G126400,Glyma.07G271200,Glyma.08G011800…	K00011,K00844,K00850,K00963,K01187,K01190,K01193,K01784,K01785,K01835,K06617,K07407,K12447,K18819
ko04721	Synaptic vesicle cycle	Organismal Systems	19/1510	24/2297	1.2042770419426	0.117252996494194	0.488378774809506	19	Glyma.01G173050,Glyma.01G179300,Glyma.01G199000,Glyma.01G212200,Glyma.01G218600,Glyma.02G065500,Glyma.02G069700,Glyma.02G179100,Glyma.02G195300,Glyma.02G195400,Glyma.02G228400,Glyma.02G295900,Glyma.04G164400,Glyma.05G023100,Glyma.05G053100,Glyma.05G111900,Glyma.05G213800,Glyma.06G200100,Glyma.07G002300,Glyma.07G273100,Glyma.08G020300,Glyma.08G020600,Glyma.09G238000,Glyma.10G082400,Glyma.10G082500…	Glyma.01G173050,Glyma.01G179300,Glyma.01G199000,Glyma.01G212200,Glyma.01G218600,Glyma.02G065500,Glyma.02G069700,Glyma.02G179100,Glyma.02G195300,Glyma.02G195400,Glyma.02G228400,Glyma.02G295900,Glyma.04G164400,Glyma.05G023100,Glyma.05G053100,Glyma.05G111900,Glyma.05G213800,Glyma.06G200100,Glyma.07G002300,Glyma.07G273100,Glyma.08G020300,Glyma.08G020600,Glyma.09G238000,Glyma.10G082400,Glyma.10G082500…	K01528,K02145,K02147,K02148,K02150,K02152,K02153,K02154,K02155,K04646,K06027,K08486,K11824,K11826,K11827,K15015,K15292,K15296,K18211
ko00140	Steroid hormone biosynthesis	Metabolism	5/1510	5/2297	1.52119205298013	0.122487766530743	0.488378774809506	5	Glyma.07G254900,Glyma.09G142500,Glyma.11G245600,Glyma.11G245700,Glyma.12G036600,Glyma.15G156100,Glyma.20G006700	Glyma.07G254900,Glyma.09G142500,Glyma.11G245600,Glyma.11G245700,Glyma.12G036600,Glyma.15G156100,Glyma.20G006700	K00512,K00699,K07408,K10251,K12345
ko00660	C5-Branched dibasic acid metabolism	Metabolism	5/1510	5/2297	1.52119205298013	0.122487766530743	0.488378774809506	5	Glyma.04G196100,Glyma.06G169700,Glyma.08G126100,Glyma.08G210500,Glyma.13G241000,Glyma.13G367900,Glyma.15G005400,Glyma.15G072500,Glyma.20G199600	Glyma.04G196100,Glyma.06G169700,Glyma.08G126100,Glyma.08G210500,Glyma.13G241000,Glyma.13G367900,Glyma.15G005400,Glyma.15G072500,Glyma.20G199600	K00052,K01652,K01653,K01703,K01704
ko00908	Zeatin biosynthesis	Metabolism	5/1510	5/2297	1.52119205298013	0.122487766530743	0.488378774809506	5	Glyma.02G148600,Glyma.02G184200,Glyma.03G134500,Glyma.03G151800,Glyma.04G055600,Glyma.08G365000,Glyma.09G063900,Glyma.09G225400,Glyma.10G107900,Glyma.11G149100,Glyma.12G011400,Glyma.13G104700,Glyma.13G209101,Glyma.13G271500,Glyma.15G103800,Glyma.15G170300,Glyma.19G136700	Glyma.02G148600,Glyma.02G184200,Glyma.03G134500,Glyma.03G151800,Glyma.04G055600,Glyma.08G365000,Glyma.09G063900,Glyma.09G225400,Glyma.10G107900,Glyma.11G149100,Glyma.12G011400,Glyma.13G104700,Glyma.13G209101,Glyma.13G271500,Glyma.15G103800,Glyma.15G170300,Glyma.19G136700	K00279,K00791,K10717,K10760,K13495
ko00982	Drug metabolism - cytochrome P450	Metabolism	5/1510	5/2297	1.52119205298013	0.122487766530743	0.488378774809506	5	Glyma.01G040000,Glyma.01G040200,Glyma.01G106000,Glyma.01G116300,Glyma.02G024600,Glyma.02G024800,Glyma.02G187200,Glyma.02G274000,Glyma.02G274100,Glyma.02G283900,Glyma.03G073702,Glyma.03G168700,Glyma.03G176300,Glyma.05G161300,Glyma.05G161400,Glyma.05G161500,Glyma.05G161600,Glyma.05G206900,Glyma.06G193500,Glyma.07G139600,Glyma.07G139700,Glyma.07G139800,Glyma.07G139900,Glyma.07G140000,Glyma.07G140100…	Glyma.01G040000,Glyma.01G040200,Glyma.01G106000,Glyma.01G116300,Glyma.02G024600,Glyma.02G024800,Glyma.02G187200,Glyma.02G274000,Glyma.02G274100,Glyma.02G283900,Glyma.03G073702,Glyma.03G168700,Glyma.03G176300,Glyma.05G161300,Glyma.05G161400,Glyma.05G161500,Glyma.05G161600,Glyma.05G206900,Glyma.06G193500,Glyma.07G139600,Glyma.07G139700,Glyma.07G139800,Glyma.07G139900,Glyma.07G140000,Glyma.07G140100…	K00001,K00121,K00485,K00699,K00799
ko04112	Cell cycle - Caulobacter	Cellular Processes	5/1510	5/2297	1.52119205298013	0.122487766530743	0.488378774809506	5	Glyma.01G203100,Glyma.02G011800,Glyma.02G295800,Glyma.03G195200,Glyma.03G220202,Glyma.05G065900,Glyma.05G242000,Glyma.08G322800,Glyma.09G213800,Glyma.10G012300,Glyma.10G071800,Glyma.11G100300,Glyma.12G026400,Glyma.12G044500,Glyma.13G153300,Glyma.16G205700,Glyma.17G151100,Glyma.18G089400,Glyma.20G213400	Glyma.01G203100,Glyma.02G011800,Glyma.02G295800,Glyma.03G195200,Glyma.03G220202,Glyma.05G065900,Glyma.05G242000,Glyma.08G322800,Glyma.09G213800,Glyma.10G012300,Glyma.10G071800,Glyma.11G100300,Glyma.12G026400,Glyma.12G044500,Glyma.13G153300,Glyma.16G205700,Glyma.17G151100,Glyma.18G089400,Glyma.20G213400	K01338,K01358,K02563,K03531,K03544
ko04270	Vascular smooth muscle contraction	Organismal Systems	5/1510	5/2297	1.52119205298013	0.122487766530743	0.488378774809506	5	Glyma.01G002400,Glyma.01G222000,Glyma.02G143800,Glyma.02G186300,Glyma.03G004100,Glyma.03G234700,Glyma.05G079700,Glyma.07G229500,Glyma.07G238700,Glyma.08G028800,Glyma.09G236800,Glyma.12G073700,Glyma.16G214500,Glyma.16G214800,Glyma.17G034900,Glyma.18G260700,Glyma.19G121900,Glyma.19G160100,Glyma.19G232300,Glyma.20G222500	Glyma.01G002400,Glyma.01G222000,Glyma.02G143800,Glyma.02G186300,Glyma.03G004100,Glyma.03G234700,Glyma.05G079700,Glyma.07G229500,Glyma.07G238700,Glyma.08G028800,Glyma.09G236800,Glyma.12G073700,Glyma.16G214500,Glyma.16G214800,Glyma.17G034900,Glyma.18G260700,Glyma.19G121900,Glyma.19G160100,Glyma.19G232300,Glyma.20G222500	K01047,K02183,K04368,K04371,K06269
ko04340	Hedgehog signaling pathway	Environmental Information Processing	5/1510	5/2297	1.52119205298013	0.122487766530743	0.488378774809506	5	Glyma.03G211400,Glyma.04G082900,Glyma.04G247400,Glyma.05G228700,Glyma.10G024300,Glyma.11G222900,Glyma.11G234900,Glyma.12G166100,Glyma.13G078000,Glyma.13G125000,Glyma.14G045500,Glyma.14G151300,Glyma.17G025200,Glyma.18G022100,Glyma.18G034700,Glyma.19G021600	Glyma.03G211400,Glyma.04G082900,Glyma.04G247400,Glyma.05G228700,Glyma.10G024300,Glyma.11G222900,Glyma.11G234900,Glyma.12G166100,Glyma.13G078000,Glyma.13G125000,Glyma.14G045500,Glyma.14G151300,Glyma.17G025200,Glyma.18G022100,Glyma.18G034700,Glyma.19G021600	K03083,K03347,K03869,K08960,K10523
ko04370	VEGF signaling pathway	Environmental Information Processing	5/1510	5/2297	1.52119205298013	0.122487766530743	0.488378774809506	5	Glyma.01G222000,Glyma.02G186300,Glyma.04G023400,Glyma.04G235900,Glyma.05G035200,Glyma.05G066800,Glyma.05G217700,Glyma.07G084200,Glyma.07G203100,Glyma.08G058400,Glyma.08G194000,Glyma.09G016000,Glyma.09G192700,Glyma.11G038900,Glyma.12G073700,Glyma.12G120600,Glyma.12G208000,Glyma.13G172600,Glyma.13G293100,Glyma.17G092100	Glyma.01G222000,Glyma.02G186300,Glyma.04G023400,Glyma.04G235900,Glyma.05G035200,Glyma.05G066800,Glyma.05G217700,Glyma.07G084200,Glyma.07G203100,Glyma.08G058400,Glyma.08G194000,Glyma.09G016000,Glyma.09G192700,Glyma.11G038900,Glyma.12G073700,Glyma.12G120600,Glyma.12G208000,Glyma.13G172600,Glyma.13G293100,Glyma.17G092100	K04368,K04371,K04392,K04718,K06268
ko04380	Osteoclast differentiation	Organismal Systems	5/1510	5/2297	1.52119205298013	0.122487766530743	0.488378774809506	5	Glyma.01G222000,Glyma.02G186300,Glyma.04G023400,Glyma.04G235900,Glyma.05G035200,Glyma.05G066800,Glyma.05G217700,Glyma.07G084200,Glyma.07G203100,Glyma.08G093300,Glyma.08G093500,Glyma.08G194000,Glyma.09G016000,Glyma.09G192700,Glyma.11G038900,Glyma.12G073700,Glyma.12G120600,Glyma.12G208000,Glyma.13G172600,Glyma.13G293100,Glyma.17G092100	Glyma.01G222000,Glyma.02G186300,Glyma.04G023400,Glyma.04G235900,Glyma.05G035200,Glyma.05G066800,Glyma.05G217700,Glyma.07G084200,Glyma.07G203100,Glyma.08G093300,Glyma.08G093500,Glyma.08G194000,Glyma.09G016000,Glyma.09G192700,Glyma.11G038900,Glyma.12G073700,Glyma.12G120600,Glyma.12G208000,Glyma.13G172600,Glyma.13G293100,Glyma.17G092100	K04368,K04371,K04392,K06268,K14379
ko04662	B cell receptor signaling pathway	Organismal Systems	5/1510	5/2297	1.52119205298013	0.122487766530743	0.488378774809506	5	Glyma.01G222000,Glyma.02G186300,Glyma.04G023400,Glyma.04G235900,Glyma.05G035200,Glyma.05G066800,Glyma.05G217700,Glyma.07G084200,Glyma.07G203100,Glyma.08G194000,Glyma.09G016000,Glyma.09G192700,Glyma.11G038900,Glyma.12G073700,Glyma.12G120600,Glyma.12G166100,Glyma.12G208000,Glyma.13G172600,Glyma.13G293100,Glyma.17G092100	Glyma.01G222000,Glyma.02G186300,Glyma.04G023400,Glyma.04G235900,Glyma.05G035200,Glyma.05G066800,Glyma.05G217700,Glyma.07G084200,Glyma.07G203100,Glyma.08G194000,Glyma.09G016000,Glyma.09G192700,Glyma.11G038900,Glyma.12G073700,Glyma.12G120600,Glyma.12G166100,Glyma.12G208000,Glyma.13G172600,Glyma.13G293100,Glyma.17G092100	K03083,K04368,K04371,K04392,K06268
ko04918	Thyroid hormone synthesis	Organismal Systems	5/1510	5/2297	1.52119205298013	0.122487766530743	0.488378774809506	5	Glyma.01G068000,Glyma.01G219400,Glyma.02G074200,Glyma.02G124500,Glyma.04G202900,Glyma.05G207100,Glyma.05G219400,Glyma.05G219600,Glyma.05G240100,Glyma.06G162600,Glyma.08G025700,Glyma.11G024000,Glyma.11G024100,Glyma.14G165300,Glyma.14G219700,Glyma.16G155700,Glyma.17G258700,Glyma.19G154100	Glyma.01G068000,Glyma.01G219400,Glyma.02G074200,Glyma.02G124500,Glyma.04G202900,Glyma.05G207100,Glyma.05G219400,Glyma.05G219600,Glyma.05G240100,Glyma.06G162600,Glyma.08G025700,Glyma.11G024000,Glyma.11G024100,Glyma.14G165300,Glyma.14G219700,Glyma.16G155700,Glyma.17G258700,Glyma.19G154100	K00383,K00432,K08054,K09487,K09490
ko04920	Adipocytokine signaling pathway	Organismal Systems	5/1510	5/2297	1.52119205298013	0.122487766530743	0.488378774809506	5	Glyma.01G131500,Glyma.01G225200,Glyma.01G241300,Glyma.02G010300,Glyma.02G275500,Glyma.03G260200,Glyma.05G151200,Glyma.06G112900,Glyma.06G223600,Glyma.07G023500,Glyma.07G161900,Glyma.08G218400,Glyma.09G013900,Glyma.09G079400,Glyma.09G277000,Glyma.10G010800,Glyma.11G017900,Glyma.11G122500,Glyma.11G161300,Glyma.11G235300,Glyma.11G254100,Glyma.12G047400,Glyma.13G060400,Glyma.13G079900,Glyma.13G119500…	Glyma.01G131500,Glyma.01G225200,Glyma.01G241300,Glyma.02G010300,Glyma.02G275500,Glyma.03G260200,Glyma.05G151200,Glyma.06G112900,Glyma.06G223600,Glyma.07G023500,Glyma.07G161900,Glyma.08G218400,Glyma.09G013900,Glyma.09G079400,Glyma.09G277000,Glyma.10G010800,Glyma.11G017900,Glyma.11G122500,Glyma.11G161300,Glyma.11G235300,Glyma.11G254100,Glyma.12G047400,Glyma.13G060400,Glyma.13G079900,Glyma.13G119500…	K01897,K07198,K07199,K07203,K07297
ko00760	Nicotinate and nicotinamide metabolism	Metabolism	11/1510	13/2297	1.2871625063678	0.123311584337284	0.488378774809506	11	Glyma.02G238100,Glyma.03G065300,Glyma.03G193800,Glyma.03G225500,Glyma.05G007600,Glyma.05G042400,Glyma.05G094000,Glyma.07G008700,Glyma.08G025800,Glyma.08G191700,Glyma.09G064600,Glyma.10G139400,Glyma.10G195001,Glyma.11G093600,Glyma.12G020100,Glyma.14G136600,Glyma.14G154600,Glyma.17G116600,Glyma.17G172500,Glyma.19G193700,Glyma.19G222500,Glyma.20G195000	Glyma.02G238100,Glyma.03G065300,Glyma.03G193800,Glyma.03G225500,Glyma.05G007600,Glyma.05G042400,Glyma.05G094000,Glyma.07G008700,Glyma.08G025800,Glyma.08G191700,Glyma.09G064600,Glyma.10G139400,Glyma.10G195001,Glyma.11G093600,Glyma.12G020100,Glyma.14G136600,Glyma.14G154600,Glyma.17G116600,Glyma.17G172500,Glyma.19G193700,Glyma.19G222500,Glyma.20G195000	K00278,K00763,K00767,K00858,K01081,K01240,K01950,K03426,K03517,K03787,K18551
ko00073	Cutin, suberine and wax biosynthesis	Metabolism	8/1510	9/2297	1.35217071376012	0.129973661740271	0.48902590229777	8	Glyma.03G160100,Glyma.03G160300,Glyma.05G203000,Glyma.05G208900,Glyma.05G208981,Glyma.08G010500,Glyma.08G015600,Glyma.08G015650,Glyma.08G193100,Glyma.09G124200,Glyma.11G100100,Glyma.11G175900,Glyma.11G185300,Glyma.13G350300,Glyma.14G192500,Glyma.16G053300,Glyma.16G150600,Glyma.19G096100,Glyma.19G162100	Glyma.03G160100,Glyma.03G160300,Glyma.05G203000,Glyma.05G208900,Glyma.05G208981,Glyma.08G010500,Glyma.08G015600,Glyma.08G015650,Glyma.08G193100,Glyma.09G124200,Glyma.11G100100,Glyma.11G175900,Glyma.11G185300,Glyma.13G350300,Glyma.14G192500,Glyma.16G053300,Glyma.16G150600,Glyma.19G096100,Glyma.19G162100	K13356,K13407,K15398,K15400,K15401,K15402,K15403,K17991
ko00300	Lysine biosynthesis	Metabolism	8/1510	9/2297	1.35217071376012	0.129973661740271	0.48902590229777	8	Glyma.02G066100,Glyma.05G240700,Glyma.08G047800,Glyma.08G063500,Glyma.09G268200,Glyma.13G048300,Glyma.13G140700,Glyma.15G178400,Glyma.16G147300,Glyma.19G174300	Glyma.02G066100,Glyma.05G240700,Glyma.08G047800,Glyma.08G063500,Glyma.09G268200,Glyma.13G048300,Glyma.13G140700,Glyma.15G178400,Glyma.16G147300,Glyma.19G174300	K00133,K00928,K01586,K01714,K01778,K10206,K12524,K14085
ko00450	Selenocompound metabolism	Metabolism	8/1510	9/2297	1.35217071376012	0.129973661740271	0.48902590229777	8	Glyma.01G156600,Glyma.03G129700,Glyma.10G172700,Glyma.10G242600,Glyma.11G088200,Glyma.12G163700,Glyma.13G001200,Glyma.13G028400,Glyma.13G051000,Glyma.15G127400,Glyma.16G038300,Glyma.17G184900,Glyma.18G261600,Glyma.19G114500,Glyma.19G132000,Glyma.20G055900,Glyma.20G151500	Glyma.01G156600,Glyma.03G129700,Glyma.10G172700,Glyma.10G242600,Glyma.11G088200,Glyma.12G163700,Glyma.13G001200,Glyma.13G028400,Glyma.13G051000,Glyma.15G127400,Glyma.16G038300,Glyma.17G184900,Glyma.18G261600,Glyma.19G114500,Glyma.19G132000,Glyma.20G055900,Glyma.20G151500	K00384,K00549,K01739,K01760,K01761,K08247,K11717,K13811
ko00904	Diterpenoid biosynthesis	Metabolism	8/1510	9/2297	1.35217071376012	0.129973661740271	0.48902590229777	8	Glyma.02G010100,Glyma.03G019800,Glyma.03G154700,Glyma.03G221600,Glyma.07G033800,Glyma.07G081700,Glyma.08G085400,Glyma.08G163900,Glyma.08G208300,Glyma.09G149200,Glyma.10G010700,Glyma.10G241100,Glyma.13G218200,Glyma.13G259400,Glyma.13G259500,Glyma.13G288000,Glyma.13G361700,Glyma.13G371400,Glyma.15G002200,Glyma.15G012100,Glyma.15G093900,Glyma.15G135200,Glyma.16G089700,Glyma.16G200800,Glyma.17G205300…	Glyma.02G010100,Glyma.03G019800,Glyma.03G154700,Glyma.03G221600,Glyma.07G033800,Glyma.07G081700,Glyma.08G085400,Glyma.08G163900,Glyma.08G208300,Glyma.09G149200,Glyma.10G010700,Glyma.10G241100,Glyma.13G218200,Glyma.13G259400,Glyma.13G259500,Glyma.13G288000,Glyma.13G361700,Glyma.13G371400,Glyma.15G002200,Glyma.15G012100,Glyma.15G093900,Glyma.15G135200,Glyma.16G089700,Glyma.16G200800,Glyma.17G205300…	K04120,K04121,K04122,K04123,K04124,K04125,K05282,K17961
ko04151	PI3K-Akt signaling pathway	Environmental Information Processing	18/1510	23/2297	1.19049812841923	0.145857305353049	0.531477009120402	18	Glyma.01G038800,Glyma.01G058000,Glyma.01G068000,Glyma.01G131500,Glyma.01G189500,Glyma.01G222000,Glyma.01G241300,Glyma.02G025900,Glyma.02G124500,Glyma.02G186300,Glyma.02G270300,Glyma.03G251300,Glyma.03G260200,Glyma.04G023400,Glyma.04G071700,Glyma.04G092600,Glyma.04G185200,Glyma.05G012200,Glyma.05G035200,Glyma.06G013000,Glyma.06G094400,Glyma.07G023500,Glyma.07G084200,Glyma.07G203100,Glyma.07G250200…	Glyma.01G038800,Glyma.01G058000,Glyma.01G068000,Glyma.01G131500,Glyma.01G189500,Glyma.01G222000,Glyma.01G241300,Glyma.02G025900,Glyma.02G124500,Glyma.02G186300,Glyma.02G270300,Glyma.03G251300,Glyma.03G260200,Glyma.04G023400,Glyma.04G071700,Glyma.04G092600,Glyma.04G185200,Glyma.05G012200,Glyma.05G035200,Glyma.06G013000,Glyma.06G094400,Glyma.07G023500,Glyma.07G084200,Glyma.07G203100,Glyma.07G250200…	K01110,K02206,K03083,K03259,K04079,K04354,K04368,K04371,K04382,K04392,K04536,K04688,K06630,K07198,K07203,K09487,K11583,K11584
ko04152	AMPK signaling pathway	Environmental Information Processing	18/1510	23/2297	1.19049812841923	0.145857305353049	0.531477009120402	18	Glyma.01G024800,Glyma.01G038800,Glyma.01G131500,Glyma.01G156700,Glyma.01G241300,Glyma.02G025900,Glyma.02G094100,Glyma.02G228700,Glyma.02G270300,Glyma.02G275500,Glyma.03G251300,Glyma.03G260200,Glyma.04G043400,Glyma.04G071700,Glyma.04G104900,Glyma.04G185200,Glyma.04G246600,Glyma.05G012200,Glyma.05G224900,Glyma.06G072900,Glyma.06G105900,Glyma.06G116100,Glyma.06G223600,Glyma.07G014300,Glyma.07G023500…	Glyma.01G024800,Glyma.01G038800,Glyma.01G131500,Glyma.01G156700,Glyma.01G241300,Glyma.02G025900,Glyma.02G094100,Glyma.02G228700,Glyma.02G270300,Glyma.02G275500,Glyma.03G251300,Glyma.03G260200,Glyma.04G043400,Glyma.04G071700,Glyma.04G104900,Glyma.04G185200,Glyma.04G246600,Glyma.05G012200,Glyma.05G224900,Glyma.06G072900,Glyma.06G105900,Glyma.06G116100,Glyma.06G223600,Glyma.07G014300,Glyma.07G023500…	K00021,K00850,K01103,K03841,K04354,K04382,K04688,K06627,K07198,K07199,K07203,K07297,K07877,K07901,K08272,K11262,K11583,K11584
ko04066	HIF-1 signaling pathway	Environmental Information Processing	13/1510	16/2297	1.23596854304636	0.146553460986689	0.531477009120402	13	Glyma.01G007200,Glyma.01G007300,Glyma.01G038002,Glyma.01G222000,Glyma.01G241300,Glyma.02G186300,Glyma.02G228700,Glyma.03G092700,Glyma.04G144300,Glyma.04G157000,Glyma.04G193400,Glyma.05G073100,Glyma.05G226600,Glyma.07G124500,Glyma.08G096300,Glyma.08G292800,Glyma.09G153900,Glyma.09G273600,Glyma.11G015800,Glyma.11G169700,Glyma.11G247600,Glyma.12G073700,Glyma.12G194500,Glyma.13G222400,Glyma.13G339300…	Glyma.01G007200,Glyma.01G007300,Glyma.01G038002,Glyma.01G222000,Glyma.01G241300,Glyma.02G186300,Glyma.02G228700,Glyma.03G092700,Glyma.04G144300,Glyma.04G157000,Glyma.04G193400,Glyma.05G073100,Glyma.05G226600,Glyma.07G124500,Glyma.08G096300,Glyma.08G292800,Glyma.09G153900,Glyma.09G273600,Glyma.11G015800,Glyma.11G169700,Glyma.11G247600,Glyma.12G073700,Glyma.12G194500,Glyma.13G222400,Glyma.13G339300…	K00134,K00161,K00162,K00844,K01103,K01689,K03259,K03868,K03872,K04368,K04371,K04688,K07203
ko04213	Longevity regulating pathway - multiple species	Organismal Systems	10/1510	12/2297	1.26766004415011	0.163332952878653	0.564157665892272	10	Glyma.01G131500,Glyma.01G241300,Glyma.01G245100,Glyma.02G087700,Glyma.02G093200,Glyma.02G275500,Glyma.03G260200,Glyma.04G187000,Glyma.05G022200,Glyma.05G040600,Glyma.06G017900,Glyma.06G063202,Glyma.06G178700,Glyma.06G178800,Glyma.07G023500,Glyma.07G184300,Glyma.08G065100,Glyma.08G218400,Glyma.09G013900,Glyma.09G079400,Glyma.09G273600,Glyma.09G277000,Glyma.10G117100,Glyma.10G193500,Glyma.11G140500…	Glyma.01G131500,Glyma.01G241300,Glyma.01G245100,Glyma.02G087700,Glyma.02G093200,Glyma.02G275500,Glyma.03G260200,Glyma.04G187000,Glyma.05G022200,Glyma.05G040600,Glyma.06G017900,Glyma.06G063202,Glyma.06G178700,Glyma.06G178800,Glyma.07G023500,Glyma.07G184300,Glyma.08G065100,Glyma.08G218400,Glyma.09G013900,Glyma.09G079400,Glyma.09G273600,Glyma.09G277000,Glyma.10G117100,Glyma.10G193500,Glyma.11G140500…	K03283,K03695,K03781,K04564,K04565,K04688,K06067,K07198,K07199,K07203
ko00750	Vitamin B6 metabolism	Metabolism	7/1510	8/2297	1.33104304635762	0.179821156888817	0.564157665892272	7	Glyma.02G041900,Glyma.04G093600,Glyma.04G231451,Glyma.06G133700,Glyma.07G011700,Glyma.07G011800,Glyma.07G011900,Glyma.08G194900,Glyma.08G195000,Glyma.08G195100,Glyma.11G218700,Glyma.13G225000,Glyma.13G351600,Glyma.15G027000,Glyma.15G087200,Glyma.18G038600	Glyma.02G041900,Glyma.04G093600,Glyma.04G231451,Glyma.06G133700,Glyma.07G011700,Glyma.07G011800,Glyma.07G011900,Glyma.08G194900,Glyma.08G195000,Glyma.08G195100,Glyma.11G218700,Glyma.13G225000,Glyma.13G351600,Glyma.15G027000,Glyma.15G087200,Glyma.18G038600	K00275,K00831,K00868,K01733,K05275,K06215,K13248
ko00830	Retinol metabolism	Metabolism	7/1510	8/2297	1.33104304635762	0.179821156888817	0.564157665892272	7	Glyma.01G116300,Glyma.02G274000,Glyma.02G274100,Glyma.03G168700,Glyma.04G030100,Glyma.07G149400,Glyma.07G254900,Glyma.09G008900,Glyma.09G065300,Glyma.12G015100,Glyma.12G015300,Glyma.12G015400,Glyma.14G042200,Glyma.15G113300,Glyma.15G156100,Glyma.18G200300,Glyma.19G170100	Glyma.01G116300,Glyma.02G274000,Glyma.02G274100,Glyma.03G168700,Glyma.04G030100,Glyma.07G149400,Glyma.07G254900,Glyma.09G008900,Glyma.09G065300,Glyma.12G015100,Glyma.12G015300,Glyma.12G015400,Glyma.14G042200,Glyma.15G113300,Glyma.15G156100,Glyma.18G200300,Glyma.19G170100	K00001,K00121,K00699,K07408,K07437,K11147,K11155
ko00909	Sesquiterpenoid and triterpenoid biosynthesis	Metabolism	7/1510	8/2297	1.33104304635762	0.179821156888817	0.564157665892272	7	Glyma.03G121500,Glyma.06G038700,Glyma.06G049500,Glyma.07G001300,Glyma.07G185500,Glyma.08G350800,Glyma.11G112000,Glyma.12G038200,Glyma.12G138800,Glyma.13G253100,Glyma.14G090400,Glyma.15G065600,Glyma.15G101800,Glyma.17G232255,Glyma.18G118100,Glyma.20G192700	Glyma.03G121500,Glyma.06G038700,Glyma.06G049500,Glyma.07G001300,Glyma.07G185500,Glyma.08G350800,Glyma.11G112000,Glyma.12G038200,Glyma.12G138800,Glyma.13G253100,Glyma.14G090400,Glyma.15G065600,Glyma.15G101800,Glyma.17G232255,Glyma.18G118100,Glyma.20G192700	K00511,K00801,K15803,K15813,K15814,K15891,K20659
ko04390	Hippo signaling pathway	Environmental Information Processing	7/1510	8/2297	1.33104304635762	0.179821156888817	0.564157665892272	7	Glyma.01G038800,Glyma.01G058000,Glyma.02G025900,Glyma.03G234700,Glyma.04G082900,Glyma.04G092600,Glyma.04G185200,Glyma.05G228700,Glyma.06G094400,Glyma.08G115800,Glyma.08G293400,Glyma.08G363800,Glyma.09G069000,Glyma.09G212400,Glyma.12G166100,Glyma.12G229200,Glyma.13G125000,Glyma.13G270600,Glyma.13G351800,Glyma.15G177000,Glyma.18G129700,Glyma.19G204400,Glyma.19G232300,Glyma.20G222500	Glyma.01G038800,Glyma.01G058000,Glyma.02G025900,Glyma.03G234700,Glyma.04G082900,Glyma.04G092600,Glyma.04G185200,Glyma.05G228700,Glyma.06G094400,Glyma.08G115800,Glyma.08G293400,Glyma.08G363800,Glyma.09G069000,Glyma.09G212400,Glyma.12G166100,Glyma.12G229200,Glyma.13G125000,Glyma.13G270600,Glyma.13G351800,Glyma.15G177000,Glyma.18G129700,Glyma.19G204400,Glyma.19G232300,Glyma.20G222500	K03083,K04354,K04382,K06269,K06630,K06685,K08960
ko04710	Circadian rhythm	Organismal Systems	7/1510	8/2297	1.33104304635762	0.179821156888817	0.564157665892272	7	Glyma.01G131500,Glyma.02G275500,Glyma.03G211400,Glyma.03G260200,Glyma.04G082900,Glyma.05G228700,Glyma.07G023500,Glyma.08G209600,Glyma.08G218400,Glyma.09G013900,Glyma.09G079400,Glyma.09G277000,Glyma.11G125300,Glyma.11G161300,Glyma.11G235300,Glyma.12G194500,Glyma.13G060400,Glyma.13G119500,Glyma.13G125000,Glyma.13G228400,Glyma.15G118600,Glyma.15G187400,Glyma.17G025200,Glyma.18G055000	Glyma.01G131500,Glyma.02G275500,Glyma.03G211400,Glyma.03G260200,Glyma.04G082900,Glyma.05G228700,Glyma.07G023500,Glyma.08G209600,Glyma.08G218400,Glyma.09G013900,Glyma.09G079400,Glyma.09G277000,Glyma.11G125300,Glyma.11G161300,Glyma.11G235300,Glyma.12G194500,Glyma.13G060400,Glyma.13G119500,Glyma.13G125000,Glyma.13G228400,Glyma.15G118600,Glyma.15G187400,Glyma.17G025200,Glyma.18G055000	K02295,K03094,K03347,K03868,K07198,K07199,K08960
ko04727	GABAergic synapse	Organismal Systems	7/1510	8/2297	1.33104304635762	0.179821156888817	0.564157665892272	7	Glyma.01G210200,Glyma.01G218600,Glyma.02G179100,Glyma.02G241400,Glyma.02G244000,Glyma.05G058300,Glyma.05G136100,Glyma.06G013000,Glyma.08G091301,Glyma.08G091400,Glyma.08G091500,Glyma.09G003900,Glyma.09G168900,Glyma.09G173200,Glyma.09G238000,Glyma.10G094000,Glyma.10G208800,Glyma.11G031800,Glyma.11G118500,Glyma.11G166500,Glyma.13G051100,Glyma.13G180100,Glyma.13G210800,Glyma.14G211100,Glyma.15G102000…	Glyma.01G210200,Glyma.01G218600,Glyma.02G179100,Glyma.02G241400,Glyma.02G244000,Glyma.05G058300,Glyma.05G136100,Glyma.06G013000,Glyma.08G091301,Glyma.08G091400,Glyma.08G091500,Glyma.09G003900,Glyma.09G168900,Glyma.09G173200,Glyma.09G238000,Glyma.10G094000,Glyma.10G208800,Glyma.11G031800,Glyma.11G118500,Glyma.11G166500,Glyma.13G051100,Glyma.13G180100,Glyma.13G210800,Glyma.14G211100,Glyma.15G102000…	K01580,K01915,K04536,K06027,K08341,K14207,K15015
ko00430	Taurine and hypotaurine metabolism	Metabolism	4/1510	4/2297	1.52119205298013	0.186496977858561	0.564157665892272	4	Glyma.02G241400,Glyma.05G136100,Glyma.06G276400,Glyma.07G126200,Glyma.08G091301,Glyma.08G091400,Glyma.08G091500,Glyma.09G168900,Glyma.11G235800,Glyma.11G236100,Glyma.12G211700,Glyma.13G290000,Glyma.14G211100,Glyma.16G218500,Glyma.17G187300,Glyma.18G043600,Glyma.19G115300,Glyma.19G115600	Glyma.02G241400,Glyma.05G136100,Glyma.06G276400,Glyma.07G126200,Glyma.08G091301,Glyma.08G091400,Glyma.08G091500,Glyma.09G168900,Glyma.11G235800,Glyma.11G236100,Glyma.12G211700,Glyma.13G290000,Glyma.14G211100,Glyma.16G218500,Glyma.17G187300,Glyma.18G043600,Glyma.19G115300,Glyma.19G115600	K00681,K01580,K10712,K18592
ko00521	Streptomycin biosynthesis	Metabolism	4/1510	4/2297	1.52119205298013	0.186496977858561	0.564157665892272	4	Glyma.01G007200,Glyma.01G007300,Glyma.05G180600,Glyma.05G226600,Glyma.06G218300,Glyma.07G124500,Glyma.08G138200,Glyma.10G241000,Glyma.11G015800,Glyma.14G218800,Glyma.17G257800,Glyma.18G018600,Glyma.20G153600	Glyma.01G007200,Glyma.01G007300,Glyma.05G180600,Glyma.05G226600,Glyma.06G218300,Glyma.07G124500,Glyma.08G138200,Glyma.10G241000,Glyma.11G015800,Glyma.14G218800,Glyma.17G257800,Glyma.18G018600,Glyma.20G153600	K00844,K01092,K01835,K01858
ko00627	Aminobenzoate degradation	Metabolism	4/1510	4/2297	1.52119205298013	0.186496977858561	0.564157665892272	4	Glyma.02G269500,Glyma.05G149500,Glyma.08G106100,Glyma.08G106200,Glyma.10G202400,Glyma.13G142500,Glyma.14G047400,Glyma.17G015400	Glyma.02G269500,Glyma.05G149500,Glyma.08G106100,Glyma.08G106200,Glyma.10G202400,Glyma.13G142500,Glyma.14G047400,Glyma.17G015400	K00517,K01113,K01426,K01512
ko00643	Styrene degradation	Metabolism	4/1510	4/2297	1.52119205298013	0.186496977858561	0.564157665892272	4	Glyma.05G149500,Glyma.08G106100,Glyma.08G106200,Glyma.09G010000,Glyma.12G158600,Glyma.17G003200	Glyma.05G149500,Glyma.08G106100,Glyma.08G106200,Glyma.09G010000,Glyma.12G158600,Glyma.17G003200	K00451,K01426,K01555,K01800
ko04540	Gap junction	Cellular Processes	4/1510	4/2297	1.52119205298013	0.186496977858561	0.564157665892272	4	Glyma.01G109300,Glyma.01G197500,Glyma.01G222000,Glyma.02G186300,Glyma.03G124400,Glyma.04G023900,Glyma.04G088500,Glyma.05G110200,Glyma.05G126100,Glyma.05G157300,Glyma.05G207500,Glyma.06G024100,Glyma.06G090500,Glyma.08G014200,Glyma.08G081100,Glyma.08G115100,Glyma.10G235100,Glyma.10G255500,Glyma.11G044200,Glyma.12G073700,Glyma.14G219300,Glyma.16G040100,Glyma.17G156900,Glyma.19G113000,Glyma.19G127700…	Glyma.01G109300,Glyma.01G197500,Glyma.01G222000,Glyma.02G186300,Glyma.03G124400,Glyma.04G023900,Glyma.04G088500,Glyma.05G110200,Glyma.05G126100,Glyma.05G157300,Glyma.05G207500,Glyma.06G024100,Glyma.06G090500,Glyma.08G014200,Glyma.08G081100,Glyma.08G115100,Glyma.10G235100,Glyma.10G255500,Glyma.11G044200,Glyma.12G073700,Glyma.14G219300,Glyma.16G040100,Glyma.17G156900,Glyma.19G113000,Glyma.19G127700…	K04368,K04371,K07374,K07375
ko04650	Natural killer cell mediated cytotoxicity	Organismal Systems	4/1510	4/2297	1.52119205298013	0.186496977858561	0.564157665892272	4	Glyma.01G222000,Glyma.02G186300,Glyma.04G023400,Glyma.04G235900,Glyma.05G035200,Glyma.05G066800,Glyma.05G217700,Glyma.07G084200,Glyma.07G203100,Glyma.08G194000,Glyma.09G016000,Glyma.09G192700,Glyma.11G038900,Glyma.12G073700,Glyma.12G120600,Glyma.12G208000,Glyma.13G172600,Glyma.13G293100,Glyma.17G092100	Glyma.01G222000,Glyma.02G186300,Glyma.04G023400,Glyma.04G235900,Glyma.05G035200,Glyma.05G066800,Glyma.05G217700,Glyma.07G084200,Glyma.07G203100,Glyma.08G194000,Glyma.09G016000,Glyma.09G192700,Glyma.11G038900,Glyma.12G073700,Glyma.12G120600,Glyma.12G208000,Glyma.13G172600,Glyma.13G293100,Glyma.17G092100	K04368,K04371,K04392,K06268
ko04659	Th17 cell differentiation	Organismal Systems	4/1510	4/2297	1.52119205298013	0.186496977858561	0.564157665892272	4	Glyma.01G222000,Glyma.01G241300,Glyma.04G235900,Glyma.05G066800,Glyma.05G217700,Glyma.08G032900,Glyma.08G194000,Glyma.09G016000,Glyma.09G131500,Glyma.11G038900,Glyma.12G073700,Glyma.16G178800	Glyma.01G222000,Glyma.01G241300,Glyma.04G235900,Glyma.05G066800,Glyma.05G217700,Glyma.08G032900,Glyma.08G194000,Glyma.09G016000,Glyma.09G131500,Glyma.11G038900,Glyma.12G073700,Glyma.16G178800	K04079,K04371,K06268,K07203
ko04975	Fat digestion and absorption	Organismal Systems	4/1510	4/2297	1.52119205298013	0.186496977858561	0.564157665892272	4	Glyma.01G002400,Glyma.01G131100,Glyma.01G156000,Glyma.06G275700,Glyma.08G028800,Glyma.09G065300,Glyma.16G115700	Glyma.01G002400,Glyma.01G131100,Glyma.01G156000,Glyma.06G275700,Glyma.08G028800,Glyma.09G065300,Glyma.16G115700	K01047,K11155,K14455,K14457
ko04976	Bile secretion	Organismal Systems	4/1510	4/2297	1.52119205298013	0.186496977858561	0.564157665892272	4	Glyma.01G008200,Glyma.01G016500,Glyma.01G156700,Glyma.02G008000,Glyma.02G094800,Glyma.02G298200,Glyma.02G298500,Glyma.03G183600,Glyma.03G224100,Glyma.04G126500,Glyma.07G011600,Glyma.08G000800,Glyma.08G194600,Glyma.08G270300,Glyma.08G326200,Glyma.08G326300,Glyma.08G326400,Glyma.08G342600,Glyma.08G347032,Glyma.10G019000,Glyma.10G055000,Glyma.10G137600,Glyma.10G227400,Glyma.10G290800,Glyma.11G088000…	Glyma.01G008200,Glyma.01G016500,Glyma.01G156700,Glyma.02G008000,Glyma.02G094800,Glyma.02G298200,Glyma.02G298500,Glyma.03G183600,Glyma.03G224100,Glyma.04G126500,Glyma.07G011600,Glyma.08G000800,Glyma.08G194600,Glyma.08G270300,Glyma.08G326200,Glyma.08G326300,Glyma.08G326400,Glyma.08G342600,Glyma.08G347032,Glyma.10G019000,Glyma.10G055000,Glyma.10G137600,Glyma.10G227400,Glyma.10G290800,Glyma.11G088000…	K00021,K05658,K05666,K05681
ko00600	Sphingolipid metabolism	Metabolism	12/1510	15/2297	1.21695364238411	0.187427795977499	0.564157665892272	12	Glyma.01G046500,Glyma.02G065400,Glyma.02G106700,Glyma.02G126800,Glyma.02G304100,Glyma.03G207000,Glyma.04G121300,Glyma.06G144100,Glyma.07G265100,Glyma.07G273300,Glyma.08G058400,Glyma.08G335200,Glyma.09G160400,Glyma.09G273400,Glyma.10G192400,Glyma.13G197000,Glyma.13G207200,Glyma.14G009700,Glyma.14G085100,Glyma.16G146500,Glyma.16G209800,Glyma.17G239700,Glyma.18G068800,Glyma.18G215700,Glyma.19G204500…	Glyma.01G046500,Glyma.02G065400,Glyma.02G106700,Glyma.02G126800,Glyma.02G304100,Glyma.03G207000,Glyma.04G121300,Glyma.06G144100,Glyma.07G265100,Glyma.07G273300,Glyma.08G058400,Glyma.08G335200,Glyma.09G160400,Glyma.09G273400,Glyma.10G192400,Glyma.13G197000,Glyma.13G207200,Glyma.14G009700,Glyma.14G085100,Glyma.16G146500,Glyma.16G209800,Glyma.17G239700,Glyma.18G068800,Glyma.18G215700,Glyma.19G204500…	K00654,K01190,K04708,K04710,K04711,K04713,K04715,K04716,K04718,K07407,K12349,K17108
ko04144	Endocytosis	Cellular Processes	41/1510	57/2297	1.09419077495062	0.19708574025432	0.587354532837132	41	Glyma.01G004100,Glyma.01G011400,Glyma.01G083000,Glyma.01G096300,Glyma.01G162100,Glyma.01G179300,Glyma.01G199000,Glyma.01G215100,Glyma.02G043200,Glyma.02G093200,Glyma.02G093500,Glyma.02G094100,Glyma.02G176000,Glyma.02G228400,Glyma.03G018900,Glyma.03G022900,Glyma.03G188100,Glyma.03G235500,Glyma.03G259200,Glyma.04G020400,Glyma.04G151500,Glyma.04G206100,Glyma.04G253100,Glyma.05G111900,Glyma.05G168300…	Glyma.01G004100,Glyma.01G011400,Glyma.01G083000,Glyma.01G096300,Glyma.01G162100,Glyma.01G179300,Glyma.01G199000,Glyma.01G215100,Glyma.02G043200,Glyma.02G093200,Glyma.02G093500,Glyma.02G094100,Glyma.02G176000,Glyma.02G228400,Glyma.03G018900,Glyma.03G022900,Glyma.03G188100,Glyma.03G235500,Glyma.03G259200,Glyma.04G020400,Glyma.04G151500,Glyma.04G206100,Glyma.04G253100,Glyma.05G111900,Glyma.05G168300…	K00889,K01115,K01528,K03283,K04646,K05757,K05758,K07897,K07901,K07904,K07937,K10364,K10365,K10591,K11824,K11826,K11827,K11866,K12183,K12184,K12185,K12189,K12191,K12192,K12193,K12194,K12196,K12197,K12198,K12200,K12471,K12479,K12483,K12486,K12489,K12492,K12493,K18442,K18443,K19366,K19476
ko04071	Sphingolipid signaling pathway	Environmental Information Processing	14/1510	18/2297	1.1831493745401	0.205706710772678	0.607036470025256	14	Glyma.01G038800,Glyma.01G162100,Glyma.01G189500,Glyma.01G215100,Glyma.01G222000,Glyma.02G025900,Glyma.02G065400,Glyma.02G093500,Glyma.02G126800,Glyma.02G186300,Glyma.02G270300,Glyma.02G304100,Glyma.03G018900,Glyma.03G207000,Glyma.03G251300,Glyma.04G020400,Glyma.04G023400,Glyma.04G071700,Glyma.04G185200,Glyma.05G012200,Glyma.05G035200,Glyma.05G168300,Glyma.07G010900,Glyma.07G031100,Glyma.07G080400…	Glyma.01G038800,Glyma.01G162100,Glyma.01G189500,Glyma.01G215100,Glyma.01G222000,Glyma.02G025900,Glyma.02G065400,Glyma.02G093500,Glyma.02G126800,Glyma.02G186300,Glyma.02G270300,Glyma.02G304100,Glyma.03G018900,Glyma.03G207000,Glyma.03G251300,Glyma.04G020400,Glyma.04G023400,Glyma.04G071700,Glyma.04G185200,Glyma.05G012200,Glyma.05G035200,Glyma.05G168300,Glyma.07G010900,Glyma.07G031100,Glyma.07G080400…	K00654,K01110,K01115,K04354,K04368,K04371,K04382,K04392,K04710,K04716,K04718,K11583,K11584,K12349
ko00460	Cyanoamino acid metabolism	Metabolism	9/1510	11/2297	1.24461167971102	0.214104009461507	0.625682590756443	9	Glyma.04G254300,Glyma.06G107800,Glyma.07G126200,Glyma.07G151900,Glyma.07G258600,Glyma.07G258700,Glyma.08G108900,Glyma.08G150400,Glyma.08G150500,Glyma.08G274400,Glyma.09G003200,Glyma.09G178100,Glyma.09G202000,Glyma.09G258000,Glyma.10G106600,Glyma.11G129300,Glyma.11G129500,Glyma.11G129600,Glyma.11G129700,Glyma.11G129800,Glyma.11G129900,Glyma.11G130100,Glyma.11G176400,Glyma.11G235800,Glyma.11G236100…	Glyma.04G254300,Glyma.06G107800,Glyma.07G126200,Glyma.07G151900,Glyma.07G258600,Glyma.07G258700,Glyma.08G108900,Glyma.08G150400,Glyma.08G150500,Glyma.08G274400,Glyma.09G003200,Glyma.09G178100,Glyma.09G202000,Glyma.09G258000,Glyma.10G106600,Glyma.11G129300,Glyma.11G129500,Glyma.11G129600,Glyma.11G129700,Glyma.11G129800,Glyma.11G129900,Glyma.11G130100,Glyma.11G176400,Glyma.11G235800,Glyma.11G236100…	K00600,K00681,K01188,K01455,K05349,K05350,K13034,K13035,K18592
ko04139	Mitophagy - yeast	Cellular Processes	11/1510	14/2297	1.19522232734153	0.237207773268512	0.686176897801758	11	Glyma.01G210200,Glyma.01G241300,Glyma.02G206500,Glyma.02G280700,Glyma.03G069800,Glyma.04G206100,Glyma.04G253100,Glyma.05G058300,Glyma.05G104600,Glyma.05G167300,Glyma.05G169400,Glyma.06G126000,Glyma.09G003900,Glyma.09G247500,Glyma.11G031800,Glyma.11G050000,Glyma.13G083400,Glyma.13G146700,Glyma.14G096000,Glyma.14G096100,Glyma.14G164700,Glyma.15G046400,Glyma.15G108200,Glyma.17G071400,Glyma.17G140700…	Glyma.01G210200,Glyma.01G241300,Glyma.02G206500,Glyma.02G280700,Glyma.03G069800,Glyma.04G206100,Glyma.04G253100,Glyma.05G058300,Glyma.05G104600,Glyma.05G167300,Glyma.05G169400,Glyma.06G126000,Glyma.09G003900,Glyma.09G247500,Glyma.11G031800,Glyma.11G050000,Glyma.13G083400,Glyma.13G146700,Glyma.14G096000,Glyma.14G096100,Glyma.14G164700,Glyma.15G046400,Glyma.15G108200,Glyma.17G071400,Glyma.17G140700…	K00889,K03097,K03115,K07203,K08269,K08330,K08341,K08955,K11644,K17800,K17969
ko00062	Fatty acid elongation	Metabolism	6/1510	7/2297	1.3038789025544	0.246203006520232	0.686176897801758	6	Glyma.02G001500,Glyma.02G081200,Glyma.02G273300,Glyma.03G009800,Glyma.03G260300,Glyma.04G057800,Glyma.04G149300,Glyma.06G012500,Glyma.06G058500,Glyma.06G214800,Glyma.07G071300,Glyma.08G279700,Glyma.10G001800,Glyma.10G179400,Glyma.10G241700,Glyma.10G274400,Glyma.11G035966,Glyma.11G036032,Glyma.11G245600,Glyma.11G245700,Glyma.15G042500,Glyma.17G118700,Glyma.17G251000,Glyma.18G146900,Glyma.18G232000…	Glyma.02G001500,Glyma.02G081200,Glyma.02G273300,Glyma.03G009800,Glyma.03G260300,Glyma.04G057800,Glyma.04G149300,Glyma.06G012500,Glyma.06G058500,Glyma.06G214800,Glyma.07G071300,Glyma.08G279700,Glyma.10G001800,Glyma.10G179400,Glyma.10G241700,Glyma.10G274400,Glyma.11G035966,Glyma.11G036032,Glyma.11G245600,Glyma.11G245700,Glyma.15G042500,Glyma.17G118700,Glyma.17G251000,Glyma.18G146900,Glyma.18G232000…	K01068,K01074,K10251,K10258,K10703,K15397
ko04064	NF-kappa B signaling pathway	Environmental Information Processing	6/1510	7/2297	1.3038789025544	0.246203006520232	0.686176897801758	6	Glyma.01G013500,Glyma.01G034100,Glyma.01G044100,Glyma.01G098400,Glyma.01G240800,Glyma.02G000400,Glyma.02G019500,Glyma.02G021700,Glyma.02G032200,Glyma.02G088700,Glyma.02G100300,Glyma.02G100400,Glyma.02G150700,Glyma.02G221900,Glyma.02G229500,Glyma.02G311200,Glyma.03G003000,Glyma.03G188700,Glyma.03G241600,Glyma.03G253600,Glyma.04G017200,Glyma.04G042400,Glyma.04G063100,Glyma.04G127100,Glyma.04G182900…	Glyma.01G013500,Glyma.01G034100,Glyma.01G044100,Glyma.01G098400,Glyma.01G240800,Glyma.02G000400,Glyma.02G019500,Glyma.02G021700,Glyma.02G032200,Glyma.02G088700,Glyma.02G100300,Glyma.02G100400,Glyma.02G150700,Glyma.02G221900,Glyma.02G229500,Glyma.02G311200,Glyma.03G003000,Glyma.03G188700,Glyma.03G241600,Glyma.03G253600,Glyma.04G017200,Glyma.04G042400,Glyma.04G063100,Glyma.04G127100,Glyma.04G182900…	K03097,K03115,K04728,K04730,K04733,K10577
ko04391	Hippo signaling pathway - fly	Environmental Information Processing	6/1510	7/2297	1.3038789025544	0.246203006520232	0.686176897801758	6	Glyma.01G038800,Glyma.01G058000,Glyma.02G025900,Glyma.02G064800,Glyma.03G119700,Glyma.04G082900,Glyma.04G092600,Glyma.04G185200,Glyma.04G198700,Glyma.05G202500,Glyma.05G228700,Glyma.06G094400,Glyma.06G166700,Glyma.08G009800,Glyma.08G115800,Glyma.08G293400,Glyma.08G363800,Glyma.09G069000,Glyma.09G212400,Glyma.10G222900,Glyma.12G229200,Glyma.13G125000,Glyma.13G270600,Glyma.13G351800,Glyma.15G177000…	Glyma.01G038800,Glyma.01G058000,Glyma.02G025900,Glyma.02G064800,Glyma.03G119700,Glyma.04G082900,Glyma.04G092600,Glyma.04G185200,Glyma.04G198700,Glyma.05G202500,Glyma.05G228700,Glyma.06G094400,Glyma.06G166700,Glyma.08G009800,Glyma.08G115800,Glyma.08G293400,Glyma.08G363800,Glyma.09G069000,Glyma.09G212400,Glyma.10G222900,Glyma.12G229200,Glyma.13G125000,Glyma.13G270600,Glyma.13G351800,Glyma.15G177000…	K04354,K04382,K06630,K06685,K08960,K16675
ko04510	Focal adhesion	Cellular Processes	6/1510	7/2297	1.3038789025544	0.246203006520232	0.686176897801758	6	Glyma.01G189500,Glyma.01G222000,Glyma.02G186300,Glyma.03G234700,Glyma.04G023400,Glyma.05G035200,Glyma.07G084200,Glyma.07G203100,Glyma.09G192700,Glyma.10G263700,Glyma.11G052700,Glyma.12G073700,Glyma.12G120600,Glyma.12G166100,Glyma.12G208000,Glyma.13G172600,Glyma.13G293100,Glyma.17G092100,Glyma.19G232300,Glyma.20G222500	Glyma.01G189500,Glyma.01G222000,Glyma.02G186300,Glyma.03G234700,Glyma.04G023400,Glyma.05G035200,Glyma.07G084200,Glyma.07G203100,Glyma.09G192700,Glyma.10G263700,Glyma.11G052700,Glyma.12G073700,Glyma.12G120600,Glyma.12G166100,Glyma.12G208000,Glyma.13G172600,Glyma.13G293100,Glyma.17G092100,Glyma.19G232300,Glyma.20G222500	K01110,K03083,K04368,K04371,K04392,K06269
ko00564	Glycerophospholipid metabolism	Metabolism	26/1510	36/2297	1.0986387049301	0.261834335675243	0.696361563501984	26	Glyma.01G002400,Glyma.01G014200,Glyma.01G113200,Glyma.01G162100,Glyma.01G207800,Glyma.01G215100,Glyma.02G010600,Glyma.02G093500,Glyma.02G190000,Glyma.02G218700,Glyma.02G309900,Glyma.03G008300,Glyma.03G018900,Glyma.03G078600,Glyma.03G092800,Glyma.03G110600,Glyma.03G133800,Glyma.03G139700,Glyma.03G174900,Glyma.03G221100,Glyma.04G020400,Glyma.04G060900,Glyma.04G132000,Glyma.04G196700,Glyma.05G168300…	Glyma.01G002400,Glyma.01G014200,Glyma.01G113200,Glyma.01G162100,Glyma.01G207800,Glyma.01G215100,Glyma.02G010600,Glyma.02G093500,Glyma.02G190000,Glyma.02G218700,Glyma.02G309900,Glyma.03G008300,Glyma.03G018900,Glyma.03G078600,Glyma.03G092800,Glyma.03G110600,Glyma.03G133800,Glyma.03G139700,Glyma.03G174900,Glyma.03G221100,Glyma.04G020400,Glyma.04G060900,Glyma.04G132000,Glyma.04G196700,Glyma.05G168300…	K00006,K00111,K00550,K00630,K00901,K00967,K00968,K01047,K01114,K01115,K01126,K01517,K01613,K05929,K06130,K08730,K13506,K13508,K13511,K13513,K13523,K14156,K14674,K15728,K16818,K16860
ko00650	Butanoate metabolism	Metabolism	8/1510	10/2297	1.21695364238411	0.277326604676111	0.696361563501984	8	Glyma.01G215500,Glyma.02G241400,Glyma.02G277900,Glyma.02G308500,Glyma.04G196100,Glyma.05G136100,Glyma.06G169700,Glyma.06G238876,Glyma.06G254700,Glyma.07G059800,Glyma.07G235400,Glyma.08G091301,Glyma.08G091400,Glyma.08G091500,Glyma.08G126100,Glyma.09G168900,Glyma.11G027000,Glyma.13G241000,Glyma.13G349100,Glyma.14G211100,Glyma.15G072500,Glyma.16G028700,Glyma.16G200200,Glyma.16G218500,Glyma.17G005300…	Glyma.01G215500,Glyma.02G241400,Glyma.02G277900,Glyma.02G308500,Glyma.04G196100,Glyma.05G136100,Glyma.06G169700,Glyma.06G238876,Glyma.06G254700,Glyma.07G059800,Glyma.07G235400,Glyma.08G091301,Glyma.08G091400,Glyma.08G091500,Glyma.08G126100,Glyma.09G168900,Glyma.11G027000,Glyma.13G241000,Glyma.13G349100,Glyma.14G211100,Glyma.15G072500,Glyma.16G028700,Glyma.16G200200,Glyma.16G218500,Glyma.17G005300…	K00074,K00626,K01580,K01640,K01641,K01652,K01653,K18121
ko00670	One carbon pool by folate	Metabolism	8/1510	10/2297	1.21695364238411	0.277326604676111	0.696361563501984	8	Glyma.04G010800,Glyma.04G133100,Glyma.04G254300,Glyma.04G256100,Glyma.05G001000,Glyma.06G107800,Glyma.06G188000,Glyma.07G262100,Glyma.08G108900,Glyma.08G274400,Glyma.09G004700,Glyma.09G202000,Glyma.10G293800,Glyma.11G158400,Glyma.13G084900,Glyma.13G222300,Glyma.15G109300,Glyma.16G164900,Glyma.17G012000,Glyma.18G150000,Glyma.20G243700	Glyma.04G010800,Glyma.04G133100,Glyma.04G254300,Glyma.04G256100,Glyma.05G001000,Glyma.06G107800,Glyma.06G188000,Glyma.07G262100,Glyma.08G108900,Glyma.08G274400,Glyma.09G004700,Glyma.09G202000,Glyma.10G293800,Glyma.11G158400,Glyma.13G084900,Glyma.13G222300,Glyma.15G109300,Glyma.16G164900,Glyma.17G012000,Glyma.18G150000,Glyma.20G243700	K00297,K00600,K00602,K00604,K00605,K01934,K01938,K13998
ko04350	TGF-beta signaling pathway	Environmental Information Processing	8/1510	10/2297	1.21695364238411	0.277326604676111	0.696361563501984	8	Glyma.01G038800,Glyma.01G222000,Glyma.02G025900,Glyma.03G211400,Glyma.08G293400,Glyma.09G273600,Glyma.11G010800,Glyma.11G125300,Glyma.12G073700,Glyma.12G194500,Glyma.13G192400,Glyma.14G188100,Glyma.15G230300,Glyma.17G025200,Glyma.18G129700,Glyma.18G212800,Glyma.19G204400	Glyma.01G038800,Glyma.01G222000,Glyma.02G025900,Glyma.03G211400,Glyma.08G293400,Glyma.09G273600,Glyma.11G010800,Glyma.11G125300,Glyma.12G073700,Glyma.12G194500,Glyma.13G192400,Glyma.14G188100,Glyma.15G230300,Glyma.17G025200,Glyma.18G129700,Glyma.18G212800,Glyma.19G204400	K03094,K03347,K03868,K04371,K04382,K04681,K04683,K04688
ko04728	Dopaminergic synapse	Organismal Systems	8/1510	10/2297	1.21695364238411	0.277326604676111	0.696361563501984	8	Glyma.01G038800,Glyma.02G025900,Glyma.02G143800,Glyma.02G270300,Glyma.03G004100,Glyma.03G234700,Glyma.03G251300,Glyma.04G071700,Glyma.04G185200,Glyma.05G012200,Glyma.05G079700,Glyma.06G013000,Glyma.07G229500,Glyma.07G238700,Glyma.07G250200,Glyma.08G293400,Glyma.09G236800,Glyma.10G058900,Glyma.10G181800,Glyma.10G277100,Glyma.11G118500,Glyma.11G246900,Glyma.12G166100,Glyma.13G145700,Glyma.13G351800…	Glyma.01G038800,Glyma.02G025900,Glyma.02G143800,Glyma.02G270300,Glyma.03G004100,Glyma.03G234700,Glyma.03G251300,Glyma.04G071700,Glyma.04G185200,Glyma.05G012200,Glyma.05G079700,Glyma.06G013000,Glyma.07G229500,Glyma.07G238700,Glyma.07G250200,Glyma.08G293400,Glyma.09G236800,Glyma.10G058900,Glyma.10G181800,Glyma.10G277100,Glyma.11G118500,Glyma.11G246900,Glyma.12G166100,Glyma.13G145700,Glyma.13G351800…	K02183,K03083,K04354,K04382,K04536,K06269,K11583,K11584
ko00072	Synthesis and degradation of ketone bodies	Metabolism	3/1510	3/2297	1.52119205298013	0.283891219115818	0.696361563501984	3	Glyma.01G215500,Glyma.02G277900,Glyma.02G308500,Glyma.07G235400,Glyma.11G027000,Glyma.16G200200,Glyma.17G005300,Glyma.20G043000	Glyma.01G215500,Glyma.02G277900,Glyma.02G308500,Glyma.07G235400,Glyma.11G027000,Glyma.16G200200,Glyma.17G005300,Glyma.20G043000	K00626,K01640,K01641
ko00625	Chloroalkane and chloroalkene degradation	Metabolism	3/1510	3/2297	1.52119205298013	0.283891219115818	0.696361563501984	3	Glyma.01G031500,Glyma.01G116300,Glyma.02G034000,Glyma.02G051500,Glyma.02G274000,Glyma.02G274100,Glyma.03G168700,Glyma.04G248500,Glyma.06G114300,Glyma.06G183900,Glyma.07G149400,Glyma.08G002700,Glyma.08G288000,Glyma.12G015100,Glyma.12G015300,Glyma.12G015400,Glyma.12G057400,Glyma.13G170600,Glyma.13G340000,Glyma.14G042200,Glyma.15G034400,Glyma.16G131700,Glyma.17G091000,Glyma.18G137300,Glyma.18G200300…	Glyma.01G031500,Glyma.01G116300,Glyma.02G034000,Glyma.02G051500,Glyma.02G274000,Glyma.02G274100,Glyma.03G168700,Glyma.04G248500,Glyma.06G114300,Glyma.06G183900,Glyma.07G149400,Glyma.08G002700,Glyma.08G288000,Glyma.12G015100,Glyma.12G015300,Glyma.12G015400,Glyma.12G057400,Glyma.13G170600,Glyma.13G340000,Glyma.14G042200,Glyma.15G034400,Glyma.16G131700,Glyma.17G091000,Glyma.18G137300,Glyma.18G200300…	K00001,K00121,K00128
ko00902	Monoterpenoid biosynthesis	Metabolism	3/1510	3/2297	1.52119205298013	0.283891219115818	0.696361563501984	3	Glyma.03G014300,Glyma.03G014500,Glyma.07G073800,Glyma.07G073900,Glyma.07G074100,Glyma.07G074400,Glyma.07G187700,Glyma.12G197400,Glyma.13G250400,Glyma.18G229700	Glyma.03G014300,Glyma.03G014500,Glyma.07G073800,Glyma.07G073900,Glyma.07G074100,Glyma.07G074400,Glyma.07G187700,Glyma.12G197400,Glyma.13G250400,Glyma.18G229700	K15086,K15095,K20979
ko01220	Degradation of aromatic compounds	Metabolism	3/1510	3/2297	1.52119205298013	0.283891219115818	0.696361563501984	3	Glyma.01G116300,Glyma.02G236500,Glyma.02G274000,Glyma.02G274100,Glyma.03G168700,Glyma.07G149400,Glyma.12G015100,Glyma.12G015300,Glyma.12G015400,Glyma.14G042200,Glyma.14G205200,Glyma.18G200300,Glyma.19G170100,Glyma.20G114200	Glyma.01G116300,Glyma.02G236500,Glyma.02G274000,Glyma.02G274100,Glyma.03G168700,Glyma.07G149400,Glyma.12G015100,Glyma.12G015300,Glyma.12G015400,Glyma.14G042200,Glyma.14G205200,Glyma.18G200300,Glyma.19G170100,Glyma.20G114200	K00001,K00121,K00487
ko02026	Biofilm formation - Escherichia coli	Cellular Processes	3/1510	3/2297	1.52119205298013	0.283891219115818	0.696361563501984	3	Glyma.02G304500,Glyma.03G226100,Glyma.04G011900,Glyma.04G030300,Glyma.04G235200,Glyma.06G011700,Glyma.06G030400,Glyma.07G258500,Glyma.11G116600,Glyma.12G042400,Glyma.13G057800,Glyma.13G062700,Glyma.13G235600,Glyma.14G009300,Glyma.17G015600,Glyma.18G067200,Glyma.18G260101,Glyma.19G022900,Glyma.19G028400,Glyma.20G026700	Glyma.02G304500,Glyma.03G226100,Glyma.04G011900,Glyma.04G030300,Glyma.04G235200,Glyma.06G011700,Glyma.06G030400,Glyma.07G258500,Glyma.11G116600,Glyma.12G042400,Glyma.13G057800,Glyma.13G062700,Glyma.13G235600,Glyma.14G009300,Glyma.17G015600,Glyma.18G067200,Glyma.18G260101,Glyma.19G022900,Glyma.19G028400,Glyma.20G026700	K00688,K00703,K00975
ko04392	Hippo signaling pathway -multiple species	Environmental Information Processing	3/1510	3/2297	1.52119205298013	0.283891219115818	0.696361563501984	3	Glyma.04G082900,Glyma.05G228700,Glyma.09G069000,Glyma.09G212400,Glyma.13G125000,Glyma.13G348100,Glyma.15G025900,Glyma.15G177000	Glyma.04G082900,Glyma.05G228700,Glyma.09G069000,Glyma.09G212400,Glyma.13G125000,Glyma.13G348100,Glyma.15G025900,Glyma.15G177000	K02218,K06685,K08960
ko04614	Renin-angiotensin system	Organismal Systems	3/1510	3/2297	1.52119205298013	0.283891219115818	0.696361563501984	3	Glyma.03G199100,Glyma.14G222700,Glyma.17G157700,Glyma.18G010200,Glyma.19G196700	Glyma.03G199100,Glyma.14G222700,Glyma.17G157700,Glyma.18G010200,Glyma.19G196700	K01285,K01322,K01392
ko04973	Carbohydrate digestion and absorption	Organismal Systems	3/1510	3/2297	1.52119205298013	0.283891219115818	0.696361563501984	3	Glyma.01G007200,Glyma.01G007300,Glyma.04G056600,Glyma.05G226600,Glyma.06G057000,Glyma.07G124500,Glyma.11G015800,Glyma.14G218800,Glyma.17G226700,Glyma.17G242400,Glyma.17G257800	Glyma.01G007200,Glyma.01G007300,Glyma.04G056600,Glyma.05G226600,Glyma.06G057000,Glyma.07G124500,Glyma.11G015800,Glyma.14G218800,Glyma.17G226700,Glyma.17G242400,Glyma.17G257800	K00844,K01176,K19729
ko00562	Inositol phosphate metabolism	Metabolism	19/1510	26/2297	1.11164034640856	0.284559708673568	0.696361563501984	19	Glyma.01G189500,Glyma.02G257000,Glyma.02G257200,Glyma.03G092800,Glyma.04G009800,Glyma.04G088000,Glyma.04G196700,Glyma.04G206100,Glyma.04G253100,Glyma.05G132200,Glyma.05G169400,Glyma.05G180600,Glyma.06G009800,Glyma.06G089800,Glyma.06G169100,Glyma.06G218300,Glyma.07G045600,Glyma.07G216600,Glyma.07G266200,Glyma.08G138200,Glyma.08G199300,Glyma.08G276400,Glyma.09G011100,Glyma.10G059500,Glyma.10G201300…	Glyma.01G189500,Glyma.02G257000,Glyma.02G257200,Glyma.03G092800,Glyma.04G009800,Glyma.04G088000,Glyma.04G196700,Glyma.04G206100,Glyma.04G253100,Glyma.05G132200,Glyma.05G169400,Glyma.05G180600,Glyma.06G009800,Glyma.06G089800,Glyma.06G169100,Glyma.06G218300,Glyma.07G045600,Glyma.07G216600,Glyma.07G266200,Glyma.08G138200,Glyma.08G199300,Glyma.08G276400,Glyma.09G011100,Glyma.10G059500,Glyma.10G201300…	K00140,K00469,K00889,K00913,K00915,K00921,K01092,K01106,K01110,K01114,K01803,K01858,K03103,K05857,K10047,K15422,K18081,K18649,K19517
ko00970	Aminoacyl-tRNA biosynthesis	Genetic Information Processing	19/1510	26/2297	1.11164034640856	0.284559708673568	0.696361563501984	19	Glyma.01G006100,Glyma.01G176800,Glyma.01G208100,Glyma.02G032800,Glyma.02G091300,Glyma.03G110500,Glyma.03G183400,Glyma.04G001600,Glyma.04G065100,Glyma.04G099400,Glyma.05G001000,Glyma.05G224000,Glyma.05G236700,Glyma.05G240000,Glyma.06G001100,Glyma.07G124000,Glyma.07G263100,Glyma.08G043900,Glyma.08G047100,Glyma.08G311400,Glyma.10G113400,Glyma.10G141500,Glyma.10G239500,Glyma.14G101500,Glyma.17G010750…	Glyma.01G006100,Glyma.01G176800,Glyma.01G208100,Glyma.02G032800,Glyma.02G091300,Glyma.03G110500,Glyma.03G183400,Glyma.04G001600,Glyma.04G065100,Glyma.04G099400,Glyma.05G001000,Glyma.05G224000,Glyma.05G236700,Glyma.05G240000,Glyma.06G001100,Glyma.07G124000,Glyma.07G263100,Glyma.08G043900,Glyma.08G047100,Glyma.08G311400,Glyma.10G113400,Glyma.10G141500,Glyma.10G239500,Glyma.14G101500,Glyma.17G010750…	K00604,K01866,K01868,K01869,K01872,K01873,K01875,K01876,K01880,K01883,K01885,K01887,K01889,K01890,K01892,K01893,K02433,K02434,K14164
ko04114	Oocyte meiosis	Cellular Processes	23/1510	32/2297	1.09335678807947	0.296569082280965	0.697796811872278	23	Glyma.01G038800,Glyma.01G058000,Glyma.01G222000,Glyma.01G229600,Glyma.02G025900,Glyma.02G143800,Glyma.02G186300,Glyma.02G258100,Glyma.02G270300,Glyma.03G004100,Glyma.03G204700,Glyma.03G211400,Glyma.03G234700,Glyma.04G071700,Glyma.04G092600,Glyma.04G235900,Glyma.04G255900,Glyma.05G012200,Glyma.05G066800,Glyma.05G079700,Glyma.05G217700,Glyma.06G094400,Glyma.06G290500,Glyma.07G159700,Glyma.07G229500…	Glyma.01G038800,Glyma.01G058000,Glyma.01G222000,Glyma.01G229600,Glyma.02G025900,Glyma.02G143800,Glyma.02G186300,Glyma.02G258100,Glyma.02G270300,Glyma.03G004100,Glyma.03G204700,Glyma.03G211400,Glyma.03G234700,Glyma.04G071700,Glyma.04G092600,Glyma.04G235900,Glyma.04G255900,Glyma.05G012200,Glyma.05G066800,Glyma.05G079700,Glyma.05G217700,Glyma.06G094400,Glyma.06G290500,Glyma.07G159700,Glyma.07G229500…	K02178,K02183,K02206,K02365,K02537,K03094,K03347,K03348,K03349,K03350,K03353,K03354,K03355,K03358,K03363,K03868,K04368,K04371,K04382,K06268,K06269,K06630,K11584
ko00983	Drug metabolism - other enzymes	Metabolism	10/1510	13/2297	1.17014773306164	0.296737514683228	0.697796811872278	10	Glyma.02G278600,Glyma.02G302900,Glyma.07G129300,Glyma.07G182100,Glyma.07G254900,Glyma.08G164100,Glyma.08G333400,Glyma.09G011500,Glyma.10G125100,Glyma.13G025800,Glyma.13G198700,Glyma.14G011000,Glyma.14G036000,Glyma.15G116000,Glyma.16G058200,Glyma.17G129000,Glyma.18G073400,Glyma.20G059200,Glyma.20G077400,Glyma.20G171100	Glyma.02G278600,Glyma.02G302900,Glyma.07G129300,Glyma.07G182100,Glyma.07G254900,Glyma.08G164100,Glyma.08G333400,Glyma.09G011500,Glyma.10G125100,Glyma.13G025800,Glyma.13G198700,Glyma.14G011000,Glyma.14G036000,Glyma.15G116000,Glyma.16G058200,Glyma.17G129000,Glyma.18G073400,Glyma.20G059200,Glyma.20G077400,Glyma.20G171100	K00088,K00699,K00760,K00857,K00876,K01431,K01464,K01489,K01519,K13421
ko04210	Apoptosis	Cellular Processes	10/1510	13/2297	1.17014773306164	0.296737514683228	0.697796811872278	10	Glyma.01G197500,Glyma.01G222000,Glyma.01G230900,Glyma.02G186300,Glyma.04G088500,Glyma.04G182900,Glyma.05G110200,Glyma.05G157300,Glyma.06G027700,Glyma.06G090500,Glyma.07G205400,Glyma.08G115100,Glyma.09G197000,Glyma.09G246700,Glyma.10G017700,Glyma.10G207100,Glyma.10G255500,Glyma.11G014100,Glyma.11G044200,Glyma.11G184100,Glyma.12G073700,Glyma.16G040100,Glyma.17G049000,Glyma.17G156900,Glyma.17G254900…	Glyma.01G197500,Glyma.01G222000,Glyma.01G230900,Glyma.02G186300,Glyma.04G088500,Glyma.04G182900,Glyma.05G110200,Glyma.05G157300,Glyma.06G027700,Glyma.06G090500,Glyma.07G205400,Glyma.08G115100,Glyma.09G197000,Glyma.09G246700,Glyma.10G017700,Glyma.10G207100,Glyma.10G255500,Glyma.11G014100,Glyma.11G044200,Glyma.11G184100,Glyma.12G073700,Glyma.16G040100,Glyma.17G049000,Glyma.17G156900,Glyma.17G254900…	K01365,K01366,K01373,K04368,K04371,K04728,K07374,K08738,K08852,K10798
ko04211	Longevity regulating pathway	Organismal Systems	10/1510	13/2297	1.17014773306164	0.296737514683228	0.697796811872278	10	Glyma.01G131500,Glyma.01G241300,Glyma.02G087700,Glyma.02G275500,Glyma.03G260200,Glyma.04G125500,Glyma.05G189000,Glyma.06G017900,Glyma.06G223600,Glyma.07G023500,Glyma.08G146700,Glyma.08G218400,Glyma.09G013900,Glyma.09G079400,Glyma.09G273600,Glyma.09G277000,Glyma.10G117100,Glyma.10G193500,Glyma.11G040100,Glyma.11G161300,Glyma.11G235300,Glyma.13G060400,Glyma.13G119500,Glyma.13G161500,Glyma.13G222400…	Glyma.01G131500,Glyma.01G241300,Glyma.02G087700,Glyma.02G275500,Glyma.03G260200,Glyma.04G125500,Glyma.05G189000,Glyma.06G017900,Glyma.06G223600,Glyma.07G023500,Glyma.08G146700,Glyma.08G218400,Glyma.09G013900,Glyma.09G079400,Glyma.09G273600,Glyma.09G277000,Glyma.10G117100,Glyma.10G193500,Glyma.11G040100,Glyma.11G161300,Glyma.11G235300,Glyma.13G060400,Glyma.13G119500,Glyma.13G161500,Glyma.13G222400…	K03259,K03781,K04564,K04688,K07198,K07199,K07203,K07297,K08331,K11420
ko04722	Neurotrophin signaling pathway	Organismal Systems	10/1510	13/2297	1.17014773306164	0.296737514683228	0.697796811872278	10	Glyma.01G013500,Glyma.01G034100,Glyma.01G044100,Glyma.01G058000,Glyma.01G098400,Glyma.01G222000,Glyma.01G240800,Glyma.02G000400,Glyma.02G019500,Glyma.02G021700,Glyma.02G032200,Glyma.02G088700,Glyma.02G100300,Glyma.02G100400,Glyma.02G143800,Glyma.02G150700,Glyma.02G186300,Glyma.02G221900,Glyma.02G229500,Glyma.02G311200,Glyma.03G003000,Glyma.03G004100,Glyma.03G188700,Glyma.03G241600,Glyma.03G253600…	Glyma.01G013500,Glyma.01G034100,Glyma.01G044100,Glyma.01G058000,Glyma.01G098400,Glyma.01G222000,Glyma.01G240800,Glyma.02G000400,Glyma.02G019500,Glyma.02G021700,Glyma.02G032200,Glyma.02G088700,Glyma.02G100300,Glyma.02G100400,Glyma.02G143800,Glyma.02G150700,Glyma.02G186300,Glyma.02G221900,Glyma.02G229500,Glyma.02G311200,Glyma.03G003000,Glyma.03G004100,Glyma.03G188700,Glyma.03G241600,Glyma.03G253600…	K02183,K03083,K04368,K04371,K04392,K04421,K04730,K04733,K06630,K12462
ko04371	Apelin signaling pathway	Environmental Information Processing	12/1510	16/2297	1.1408940397351	0.310050800949928	0.720623902903645	12	Glyma.01G006600,Glyma.01G131500,Glyma.01G210200,Glyma.01G222000,Glyma.01G241300,Glyma.02G143800,Glyma.02G186300,Glyma.02G275500,Glyma.03G004100,Glyma.03G260200,Glyma.04G141000,Glyma.05G058300,Glyma.05G079700,Glyma.06G013000,Glyma.07G023500,Glyma.07G125200,Glyma.07G229500,Glyma.07G238700,Glyma.08G058400,Glyma.08G218400,Glyma.09G003900,Glyma.09G013900,Glyma.09G079400,Glyma.09G236800,Glyma.09G273600…	Glyma.01G006600,Glyma.01G131500,Glyma.01G210200,Glyma.01G222000,Glyma.01G241300,Glyma.02G143800,Glyma.02G186300,Glyma.02G275500,Glyma.03G004100,Glyma.03G260200,Glyma.04G141000,Glyma.05G058300,Glyma.05G079700,Glyma.06G013000,Glyma.07G023500,Glyma.07G125200,Glyma.07G229500,Glyma.07G238700,Glyma.08G058400,Glyma.08G218400,Glyma.09G003900,Glyma.09G013900,Glyma.09G079400,Glyma.09G236800,Glyma.09G273600…	K02183,K04368,K04371,K04536,K04688,K04718,K07198,K07199,K07203,K08333,K08334,K08341
ko00195	Photosynthesis	Metabolism	35/1510	50/2297	1.06483443708609	0.315934966285691	0.720623902903645	35	Glyma.01G050900,Glyma.01G058600,Glyma.01G153500,Glyma.01G180800,Glyma.01G238000,Glyma.02G047600,Glyma.02G061100,Glyma.02G094900,Glyma.02G141700,Glyma.02G184000,Glyma.02G282500,Glyma.03G114600,Glyma.03G159100,Glyma.04G020300,Glyma.04G066000,Glyma.04G095000,Glyma.04G112800,Glyma.04G215800,Glyma.04G249700,Glyma.05G022900,Glyma.05G048000,Glyma.05G074900,Glyma.05G112100,Glyma.05G168400,Glyma.05G172300…	Glyma.01G050900,Glyma.01G058600,Glyma.01G153500,Glyma.01G180800,Glyma.01G238000,Glyma.02G047600,Glyma.02G061100,Glyma.02G094900,Glyma.02G141700,Glyma.02G184000,Glyma.02G282500,Glyma.03G114600,Glyma.03G159100,Glyma.04G020300,Glyma.04G066000,Glyma.04G095000,Glyma.04G112800,Glyma.04G215800,Glyma.04G249700,Glyma.05G022900,Glyma.05G048000,Glyma.05G074900,Glyma.05G112100,Glyma.05G168400,Glyma.05G172300…	K02109,K02111,K02113,K02114,K02115,K02635,K02636,K02637,K02638,K02639,K02641,K02690,K02692,K02693,K02694,K02695,K02698,K02699,K02701,K02703,K02705,K02706,K02707,K02716,K02717,K02721,K02723,K03541,K03542,K08901,K08902,K08903,K08905,K08906,K14332
ko04914	Progesterone-mediated oocyte maturation	Organismal Systems	16/1510	22/2297	1.10632149307646	0.327061217244483	0.720623902903645	16	Glyma.01G222000,Glyma.02G186300,Glyma.02G258100,Glyma.02G277600,Glyma.03G123600,Glyma.04G001100,Glyma.04G043400,Glyma.04G246600,Glyma.04G255900,Glyma.06G000600,Glyma.06G072900,Glyma.06G116100,Glyma.06G290500,Glyma.07G034100,Glyma.07G081100,Glyma.07G159700,Glyma.08G032900,Glyma.08G208000,Glyma.09G131500,Glyma.10G142800,Glyma.11G026400,Glyma.11G084500,Glyma.11G219600,Glyma.11G220500,Glyma.11G247400…	Glyma.01G222000,Glyma.02G186300,Glyma.02G258100,Glyma.02G277600,Glyma.03G123600,Glyma.04G001100,Glyma.04G043400,Glyma.04G246600,Glyma.04G255900,Glyma.06G000600,Glyma.06G072900,Glyma.06G116100,Glyma.06G290500,Glyma.07G034100,Glyma.07G081100,Glyma.07G159700,Glyma.08G032900,Glyma.08G208000,Glyma.09G131500,Glyma.10G142800,Glyma.11G026400,Glyma.11G084500,Glyma.11G219600,Glyma.11G220500,Glyma.11G247400…	K02178,K02206,K02537,K03348,K03349,K03350,K03353,K03354,K03355,K03358,K03364,K04079,K04368,K04371,K05868,K06627
ko00261	Monobactam biosynthesis	Metabolism	5/1510	6/2297	1.26766004415011	0.332779808982082	0.720623902903645	5	Glyma.02G066100,Glyma.05G240700,Glyma.08G047800,Glyma.09G268200,Glyma.10G242600,Glyma.13G048300,Glyma.13G051000,Glyma.16G147300,Glyma.20G151500	Glyma.02G066100,Glyma.05G240700,Glyma.08G047800,Glyma.09G268200,Glyma.10G242600,Glyma.13G048300,Glyma.13G051000,Glyma.16G147300,Glyma.20G151500	K00133,K00928,K01714,K12524,K13811
ko00980	Metabolism of xenobiotics by cytochrome P450	Metabolism	5/1510	6/2297	1.26766004415011	0.332779808982082	0.720623902903645	5	Glyma.01G040000,Glyma.01G040200,Glyma.01G106000,Glyma.01G116300,Glyma.02G024600,Glyma.02G024800,Glyma.02G187200,Glyma.02G274000,Glyma.02G274100,Glyma.02G283900,Glyma.03G073702,Glyma.03G168700,Glyma.03G176300,Glyma.05G161300,Glyma.05G161400,Glyma.05G161500,Glyma.05G161600,Glyma.05G206900,Glyma.06G193500,Glyma.07G139600,Glyma.07G139700,Glyma.07G139800,Glyma.07G139900,Glyma.07G140000,Glyma.07G140100…	Glyma.01G040000,Glyma.01G040200,Glyma.01G106000,Glyma.01G116300,Glyma.02G024600,Glyma.02G024800,Glyma.02G187200,Glyma.02G274000,Glyma.02G274100,Glyma.02G283900,Glyma.03G073702,Glyma.03G168700,Glyma.03G176300,Glyma.05G161300,Glyma.05G161400,Glyma.05G161500,Glyma.05G161600,Glyma.05G206900,Glyma.06G193500,Glyma.07G139600,Glyma.07G139700,Glyma.07G139800,Glyma.07G139900,Glyma.07G140000,Glyma.07G140100…	K00001,K00121,K00699,K00799,K07408
ko03070	Bacterial secretion system	Environmental Information Processing	5/1510	6/2297	1.26766004415011	0.332779808982082	0.720623902903645	5	Glyma.02G007700,Glyma.03G196900,Glyma.03G247200,Glyma.07G029200,Glyma.07G075900,Glyma.07G193700,Glyma.08G213600,Glyma.10G137800,Glyma.10G162200,Glyma.12G064100,Glyma.18G011900,Glyma.19G194985,Glyma.19G244900,Glyma.20G224600	Glyma.02G007700,Glyma.03G196900,Glyma.03G247200,Glyma.07G029200,Glyma.07G075900,Glyma.07G193700,Glyma.08G213600,Glyma.10G137800,Glyma.10G162200,Glyma.12G064100,Glyma.18G011900,Glyma.19G194985,Glyma.19G244900,Glyma.20G224600	K03070,K03106,K03110,K03116,K03217
ko04012	ErbB signaling pathway	Environmental Information Processing	5/1510	6/2297	1.26766004415011	0.332779808982082	0.720623902903645	5	Glyma.01G222000,Glyma.01G241300,Glyma.02G186300,Glyma.09G273600,Glyma.12G073700,Glyma.12G166100,Glyma.14G188100,Glyma.18G212800	Glyma.01G222000,Glyma.01G241300,Glyma.02G186300,Glyma.09G273600,Glyma.12G073700,Glyma.12G166100,Glyma.14G188100,Glyma.18G212800	K03083,K04368,K04371,K04688,K07203
ko04062	Chemokine signaling pathway	Organismal Systems	5/1510	6/2297	1.26766004415011	0.332779808982082	0.720623902903645	5	Glyma.01G222000,Glyma.02G186300,Glyma.04G023400,Glyma.05G035200,Glyma.06G013000,Glyma.07G084200,Glyma.07G203100,Glyma.09G192700,Glyma.11G118500,Glyma.12G073700,Glyma.12G120600,Glyma.12G166100,Glyma.12G208000,Glyma.13G172600,Glyma.13G293100,Glyma.17G092100	Glyma.01G222000,Glyma.02G186300,Glyma.04G023400,Glyma.05G035200,Glyma.06G013000,Glyma.07G084200,Glyma.07G203100,Glyma.09G192700,Glyma.11G118500,Glyma.12G073700,Glyma.12G120600,Glyma.12G166100,Glyma.12G208000,Glyma.13G172600,Glyma.13G293100,Glyma.17G092100	K03083,K04368,K04371,K04392,K04536
ko04360	Axon guidance	Organismal Systems	5/1510	6/2297	1.26766004415011	0.332779808982082	0.720623902903645	5	Glyma.01G218900,Glyma.01G222000,Glyma.03G162900,Glyma.04G004250,Glyma.04G023400,Glyma.04G235900,Glyma.05G035200,Glyma.05G066800,Glyma.05G217700,Glyma.06G003900,Glyma.06G033400,Glyma.07G084200,Glyma.07G203100,Glyma.08G194000,Glyma.09G016000,Glyma.09G192700,Glyma.10G180700,Glyma.11G038900,Glyma.11G106600,Glyma.12G073700,Glyma.12G120600,Glyma.12G166100,Glyma.12G208000,Glyma.13G131700,Glyma.13G172600…	Glyma.01G218900,Glyma.01G222000,Glyma.03G162900,Glyma.04G004250,Glyma.04G023400,Glyma.04G235900,Glyma.05G035200,Glyma.05G066800,Glyma.05G217700,Glyma.06G003900,Glyma.06G033400,Glyma.07G084200,Glyma.07G203100,Glyma.08G194000,Glyma.09G016000,Glyma.09G192700,Glyma.10G180700,Glyma.11G038900,Glyma.11G106600,Glyma.12G073700,Glyma.12G120600,Glyma.12G166100,Glyma.12G208000,Glyma.13G131700,Glyma.13G172600…	K03083,K04371,K04392,K05765,K06268
ko04620	Toll-like receptor signaling pathway	Organismal Systems	5/1510	6/2297	1.26766004415011	0.332779808982082	0.720623902903645	5	Glyma.01G013500,Glyma.01G034100,Glyma.01G044100,Glyma.01G098400,Glyma.01G222000,Glyma.01G240800,Glyma.02G000400,Glyma.02G019500,Glyma.02G021700,Glyma.02G032200,Glyma.02G088700,Glyma.02G100300,Glyma.02G100400,Glyma.02G150700,Glyma.02G186300,Glyma.02G221900,Glyma.02G229500,Glyma.02G311200,Glyma.03G003000,Glyma.03G188700,Glyma.03G241600,Glyma.03G253600,Glyma.04G017200,Glyma.04G023400,Glyma.04G042400…	Glyma.01G013500,Glyma.01G034100,Glyma.01G044100,Glyma.01G098400,Glyma.01G222000,Glyma.01G240800,Glyma.02G000400,Glyma.02G019500,Glyma.02G021700,Glyma.02G032200,Glyma.02G088700,Glyma.02G100300,Glyma.02G100400,Glyma.02G150700,Glyma.02G186300,Glyma.02G221900,Glyma.02G229500,Glyma.02G311200,Glyma.03G003000,Glyma.03G188700,Glyma.03G241600,Glyma.03G253600,Glyma.04G017200,Glyma.04G023400,Glyma.04G042400…	K04368,K04371,K04392,K04730,K04733
ko04912	GnRH signaling pathway	Organismal Systems	5/1510	6/2297	1.26766004415011	0.332779808982082	0.720623902903645	5	Glyma.01G162100,Glyma.01G215100,Glyma.01G222000,Glyma.02G093500,Glyma.02G143800,Glyma.02G186300,Glyma.03G004100,Glyma.03G018900,Glyma.04G020400,Glyma.05G079700,Glyma.05G080900,Glyma.05G168300,Glyma.07G010900,Glyma.07G031100,Glyma.07G080400,Glyma.07G229500,Glyma.07G238700,Glyma.08G194100,Glyma.08G211700,Glyma.09G041400,Glyma.09G236800,Glyma.11G081500,Glyma.12G073700,Glyma.14G080100,Glyma.15G008367…	Glyma.01G162100,Glyma.01G215100,Glyma.01G222000,Glyma.02G093500,Glyma.02G143800,Glyma.02G186300,Glyma.03G004100,Glyma.03G018900,Glyma.04G020400,Glyma.05G079700,Glyma.05G080900,Glyma.05G168300,Glyma.07G010900,Glyma.07G031100,Glyma.07G080400,Glyma.07G229500,Glyma.07G238700,Glyma.08G194100,Glyma.08G211700,Glyma.09G041400,Glyma.09G236800,Glyma.11G081500,Glyma.12G073700,Glyma.14G080100,Glyma.15G008367…	K01115,K02183,K04368,K04371,K04421
ko00511	Other glycan degradation	Metabolism	7/1510	9/2297	1.1831493745401	0.35428738990873	0.72162353637865	7	Glyma.02G046800,Glyma.02G262251,Glyma.02G262300,Glyma.04G200900,Glyma.06G164500,Glyma.07G273300,Glyma.08G159500,Glyma.10G192400,Glyma.10G241800,Glyma.10G290900,Glyma.13G197000,Glyma.16G048100,Glyma.16G126400,Glyma.18G024300,Glyma.20G130366,Glyma.20G130432,Glyma.20G152400,Glyma.20G198000,Glyma.20G240000	Glyma.02G046800,Glyma.02G262251,Glyma.02G262300,Glyma.04G200900,Glyma.06G164500,Glyma.07G273300,Glyma.08G159500,Glyma.10G192400,Glyma.10G241800,Glyma.10G290900,Glyma.13G197000,Glyma.16G048100,Glyma.16G126400,Glyma.18G024300,Glyma.20G130366,Glyma.20G130432,Glyma.20G152400,Glyma.20G198000,Glyma.20G240000	K01190,K01191,K01206,K01227,K12373,K15923,K17108
ko00905	Brassinosteroid biosynthesis	Metabolism	7/1510	9/2297	1.1831493745401	0.35428738990873	0.72162353637865	7	Glyma.01G175500,Glyma.02G051600,Glyma.02G256800,Glyma.05G010200,Glyma.07G039800,Glyma.07G144400,Glyma.11G228900,Glyma.14G059900,Glyma.17G118100,Glyma.18G028300,Glyma.18G272300	Glyma.01G175500,Glyma.02G051600,Glyma.02G256800,Glyma.05G010200,Glyma.07G039800,Glyma.07G144400,Glyma.11G228900,Glyma.14G059900,Glyma.17G118100,Glyma.18G028300,Glyma.18G272300	K09587,K09588,K09590,K09591,K12637,K15639,K20623
ko04020	Calcium signaling pathway	Environmental Information Processing	7/1510	9/2297	1.1831493745401	0.35428738990873	0.72162353637865	7	Glyma.01G178500,Glyma.01G193700,Glyma.02G059200,Glyma.02G143800,Glyma.02G257000,Glyma.02G257200,Glyma.03G004100,Glyma.04G051800,Glyma.04G235900,Glyma.05G029700,Glyma.05G066800,Glyma.05G079700,Glyma.05G217700,Glyma.05G246200,Glyma.06G052500,Glyma.07G229500,Glyma.07G238700,Glyma.08G058400,Glyma.08G154900,Glyma.08G194000,Glyma.09G016000,Glyma.09G236800,Glyma.11G038900,Glyma.11G048200,Glyma.11G063700…	Glyma.01G178500,Glyma.01G193700,Glyma.02G059200,Glyma.02G143800,Glyma.02G257000,Glyma.02G257200,Glyma.03G004100,Glyma.04G051800,Glyma.04G235900,Glyma.05G029700,Glyma.05G066800,Glyma.05G079700,Glyma.05G217700,Glyma.05G246200,Glyma.06G052500,Glyma.07G229500,Glyma.07G238700,Glyma.08G058400,Glyma.08G154900,Glyma.08G194000,Glyma.09G016000,Glyma.09G236800,Glyma.11G038900,Glyma.11G048200,Glyma.11G063700…	K02183,K04718,K05857,K05863,K06268,K15040,K20858
ko04024	cAMP signaling pathway	Environmental Information Processing	7/1510	9/2297	1.1831493745401	0.35428738990873	0.72162353637865	7	Glyma.01G162100,Glyma.01G215100,Glyma.01G222000,Glyma.02G093500,Glyma.02G143800,Glyma.02G186300,Glyma.03G004100,Glyma.03G018900,Glyma.03G234700,Glyma.04G020400,Glyma.04G023400,Glyma.05G035200,Glyma.05G079700,Glyma.05G168300,Glyma.07G010900,Glyma.07G031100,Glyma.07G080400,Glyma.07G084200,Glyma.07G151500,Glyma.07G203100,Glyma.07G229500,Glyma.07G238700,Glyma.08G194100,Glyma.08G211700,Glyma.09G041400…	Glyma.01G162100,Glyma.01G215100,Glyma.01G222000,Glyma.02G093500,Glyma.02G143800,Glyma.02G186300,Glyma.03G004100,Glyma.03G018900,Glyma.03G234700,Glyma.04G020400,Glyma.04G023400,Glyma.05G035200,Glyma.05G079700,Glyma.05G168300,Glyma.07G010900,Glyma.07G031100,Glyma.07G080400,Glyma.07G084200,Glyma.07G151500,Glyma.07G203100,Glyma.07G229500,Glyma.07G238700,Glyma.08G194100,Glyma.08G211700,Glyma.09G041400…	K00232,K01115,K02183,K04368,K04371,K04392,K06269
ko04261	Adrenergic signaling in cardiomyocytes	Organismal Systems	7/1510	9/2297	1.1831493745401	0.35428738990873	0.72162353637865	7	Glyma.01G038800,Glyma.01G222000,Glyma.02G025900,Glyma.02G143800,Glyma.02G270300,Glyma.03G004100,Glyma.03G234700,Glyma.03G251300,Glyma.04G071700,Glyma.04G185200,Glyma.05G012200,Glyma.05G079700,Glyma.07G229500,Glyma.07G238700,Glyma.07G250200,Glyma.08G293400,Glyma.09G236800,Glyma.10G058900,Glyma.10G181800,Glyma.10G277100,Glyma.11G246900,Glyma.12G073700,Glyma.13G145700,Glyma.13G351800,Glyma.14G046800…	Glyma.01G038800,Glyma.01G222000,Glyma.02G025900,Glyma.02G143800,Glyma.02G270300,Glyma.03G004100,Glyma.03G234700,Glyma.03G251300,Glyma.04G071700,Glyma.04G185200,Glyma.05G012200,Glyma.05G079700,Glyma.07G229500,Glyma.07G238700,Glyma.07G250200,Glyma.08G293400,Glyma.09G236800,Glyma.10G058900,Glyma.10G181800,Glyma.10G277100,Glyma.11G246900,Glyma.12G073700,Glyma.13G145700,Glyma.13G351800,Glyma.14G046800…	K02183,K04354,K04371,K04382,K06269,K11583,K11584
ko04120	Ubiquitin mediated proteolysis	Genetic Information Processing	40/1510	58/2297	1.04909796757251	0.35496850107999	0.72162353637865	40	Glyma.01G043600,Glyma.01G222500,Glyma.01G229600,Glyma.02G020000,Glyma.02G216000,Glyma.02G226300,Glyma.02G258100,Glyma.03G004200,Glyma.03G088400,Glyma.03G146300,Glyma.03G204700,Glyma.03G209900,Glyma.03G211400,Glyma.04G199200,Glyma.04G238800,Glyma.04G242700,Glyma.04G255900,Glyma.05G091100,Glyma.05G140800,Glyma.06G074300,Glyma.06G120600,Glyma.06G124900,Glyma.06G166300,Glyma.06G243300,Glyma.07G069300…	Glyma.01G043600,Glyma.01G222500,Glyma.01G229600,Glyma.02G020000,Glyma.02G216000,Glyma.02G226300,Glyma.02G258100,Glyma.03G004200,Glyma.03G088400,Glyma.03G146300,Glyma.03G204700,Glyma.03G209900,Glyma.03G211400,Glyma.04G199200,Glyma.04G238800,Glyma.04G242700,Glyma.04G255900,Glyma.05G091100,Glyma.05G140800,Glyma.06G074300,Glyma.06G120600,Glyma.06G124900,Glyma.06G166300,Glyma.06G243300,Glyma.07G069300…	K03094,K03178,K03347,K03348,K03349,K03350,K03353,K03354,K03355,K03358,K03363,K03364,K03868,K03869,K03872,K03875,K04506,K04649,K04706,K06688,K06689,K09561,K10140,K10144,K10571,K10573,K10575,K10576,K10577,K10578,K10581,K10583,K10589,K10591,K10592,K10599,K10604,K10609,K10688,K20217
ko04014	Ras signaling pathway	Environmental Information Processing	9/1510	12/2297	1.1408940397351	0.366417179210071	0.72162353637865	9	Glyma.01G002400,Glyma.01G012000,Glyma.01G162100,Glyma.01G215100,Glyma.01G222000,Glyma.02G093500,Glyma.02G143800,Glyma.02G186300,Glyma.03G004100,Glyma.03G018900,Glyma.04G020400,Glyma.04G023400,Glyma.05G035200,Glyma.05G079700,Glyma.05G168300,Glyma.06G013000,Glyma.07G010900,Glyma.07G031100,Glyma.07G080400,Glyma.07G084200,Glyma.07G203100,Glyma.07G229500,Glyma.07G238700,Glyma.08G028800,Glyma.08G194100…	Glyma.01G002400,Glyma.01G012000,Glyma.01G162100,Glyma.01G215100,Glyma.01G222000,Glyma.02G093500,Glyma.02G143800,Glyma.02G186300,Glyma.03G004100,Glyma.03G018900,Glyma.04G020400,Glyma.04G023400,Glyma.05G035200,Glyma.05G079700,Glyma.05G168300,Glyma.06G013000,Glyma.07G010900,Glyma.07G031100,Glyma.07G080400,Glyma.07G084200,Glyma.07G203100,Glyma.07G229500,Glyma.07G238700,Glyma.08G028800,Glyma.08G194100…	K01047,K01115,K02183,K04368,K04371,K04392,K04536,K17637,K19613
ko04115	p53 signaling pathway	Cellular Processes	9/1510	12/2297	1.1408940397351	0.366417179210071	0.72162353637865	9	Glyma.01G189500,Glyma.01G230900,Glyma.02G226300,Glyma.02G277600,Glyma.03G123600,Glyma.03G146300,Glyma.03G195600,Glyma.03G209900,Glyma.04G001100,Glyma.04G182900,Glyma.06G000600,Glyma.06G074300,Glyma.07G250900,Glyma.07G256200,Glyma.09G246700,Glyma.10G263700,Glyma.11G014100,Glyma.11G052700,Glyma.11G084500,Glyma.11G192900,Glyma.13G198800,Glyma.13G215600,Glyma.14G037100,Glyma.14G193200,Glyma.15G097300…	Glyma.01G189500,Glyma.01G230900,Glyma.02G226300,Glyma.02G277600,Glyma.03G123600,Glyma.03G146300,Glyma.03G195600,Glyma.03G209900,Glyma.04G001100,Glyma.04G182900,Glyma.06G000600,Glyma.06G074300,Glyma.07G250900,Glyma.07G256200,Glyma.09G246700,Glyma.10G263700,Glyma.11G014100,Glyma.11G052700,Glyma.11G084500,Glyma.11G192900,Glyma.13G198800,Glyma.13G215600,Glyma.14G037100,Glyma.14G193200,Glyma.15G097300…	K01110,K02206,K04506,K04728,K05868,K08738,K10140,K10144,K10808
ko00061	Fatty acid biosynthesis	Metabolism	11/1510	15/2297	1.1155408388521	0.374102710818789	0.72162353637865	11	Glyma.01G225200,Glyma.02G010300,Glyma.02G138100,Glyma.04G104900,Glyma.04G151600,Glyma.05G012300,Glyma.05G129600,Glyma.05G151200,Glyma.05G218600,Glyma.06G105900,Glyma.06G112900,Glyma.07G161900,Glyma.08G027600,Glyma.08G084300,Glyma.09G248900,Glyma.10G010800,Glyma.11G017900,Glyma.11G122500,Glyma.11G180750,Glyma.11G248000,Glyma.11G254100,Glyma.12G047400,Glyma.13G079900,Glyma.13G112700,Glyma.13G128000…	Glyma.01G225200,Glyma.02G010300,Glyma.02G138100,Glyma.04G104900,Glyma.04G151600,Glyma.05G012300,Glyma.05G129600,Glyma.05G151200,Glyma.05G218600,Glyma.06G105900,Glyma.06G112900,Glyma.07G161900,Glyma.08G027600,Glyma.08G084300,Glyma.09G248900,Glyma.10G010800,Glyma.11G017900,Glyma.11G122500,Glyma.11G180750,Glyma.11G248000,Glyma.11G254100,Glyma.12G047400,Glyma.13G079900,Glyma.13G112700,Glyma.13G128000…	K00059,K00648,K01897,K01961,K01962,K02160,K03921,K09458,K10781,K10782,K11262
ko00360	Phenylalanine metabolism	Metabolism	11/1510	15/2297	1.1155408388521	0.374102710818789	0.72162353637865	11	Glyma.01G004200,Glyma.01G010000,Glyma.01G062400,Glyma.01G131100,Glyma.01G232400,Glyma.02G038500,Glyma.02G103500,Glyma.02G236500,Glyma.02G309300,Glyma.03G181600,Glyma.03G181700,Glyma.05G147000,Glyma.05G149500,Glyma.05G223400,Glyma.06G178400,Glyma.06G238876,Glyma.06G254700,Glyma.06G275700,Glyma.07G214700,Glyma.08G106100,Glyma.08G106200,Glyma.08G138800,Glyma.10G058200,Glyma.10G090600,Glyma.10G248700…	Glyma.01G004200,Glyma.01G010000,Glyma.01G062400,Glyma.01G131100,Glyma.01G232400,Glyma.02G038500,Glyma.02G103500,Glyma.02G236500,Glyma.02G309300,Glyma.03G181600,Glyma.03G181700,Glyma.05G147000,Glyma.05G149500,Glyma.05G223400,Glyma.06G178400,Glyma.06G238876,Glyma.06G254700,Glyma.06G275700,Glyma.07G214700,Glyma.08G106100,Glyma.08G106200,Glyma.08G138800,Glyma.10G058200,Glyma.10G090600,Glyma.10G248700…	K00074,K00276,K00487,K00588,K00811,K01426,K01904,K07253,K10775,K14455,K15849
ko04137	Mitophagy - animal	Cellular Processes	11/1510	15/2297	1.1155408388521	0.374102710818789	0.72162353637865	11	Glyma.01G210200,Glyma.02G280700,Glyma.03G162100,Glyma.03G169000,Glyma.04G141000,Glyma.05G058300,Glyma.05G104600,Glyma.08G145100,Glyma.09G003900,Glyma.10G035800,Glyma.10G220100,Glyma.11G031800,Glyma.11G050000,Glyma.11G118800,Glyma.12G044100,Glyma.13G122200,Glyma.13G159100,Glyma.13G239400,Glyma.15G073900,Glyma.15G108200,Glyma.17G112200,Glyma.17G140700,Glyma.17G149300,Glyma.17G161800,Glyma.19G163500…	Glyma.01G210200,Glyma.02G280700,Glyma.03G162100,Glyma.03G169000,Glyma.04G141000,Glyma.05G058300,Glyma.05G104600,Glyma.08G145100,Glyma.09G003900,Glyma.10G035800,Glyma.10G220100,Glyma.11G031800,Glyma.11G050000,Glyma.11G118800,Glyma.12G044100,Glyma.13G122200,Glyma.13G159100,Glyma.13G239400,Glyma.15G073900,Glyma.15G108200,Glyma.17G112200,Glyma.17G140700,Glyma.17G149300,Glyma.17G161800,Glyma.19G163500…	K03097,K03115,K07897,K08334,K08341,K11851,K15637,K17907,K17969,K17985,K20168
ko04666	Fc gamma R-mediated phagocytosis	Organismal Systems	11/1510	15/2297	1.1155408388521	0.374102710818789	0.72162353637865	11	Glyma.01G162100,Glyma.01G215100,Glyma.01G218900,Glyma.01G222000,Glyma.02G093500,Glyma.02G186300,Glyma.03G018900,Glyma.03G162900,Glyma.04G004250,Glyma.04G020400,Glyma.04G023400,Glyma.04G206100,Glyma.04G253100,Glyma.05G035200,Glyma.05G168300,Glyma.05G169400,Glyma.06G003900,Glyma.06G033400,Glyma.07G010900,Glyma.07G031100,Glyma.07G080400,Glyma.07G084200,Glyma.07G203100,Glyma.08G058400,Glyma.08G194100…	Glyma.01G162100,Glyma.01G215100,Glyma.01G218900,Glyma.01G222000,Glyma.02G093500,Glyma.02G186300,Glyma.03G018900,Glyma.03G162900,Glyma.04G004250,Glyma.04G020400,Glyma.04G023400,Glyma.04G206100,Glyma.04G253100,Glyma.05G035200,Glyma.05G168300,Glyma.05G169400,Glyma.06G003900,Glyma.06G033400,Glyma.07G010900,Glyma.07G031100,Glyma.07G080400,Glyma.07G084200,Glyma.07G203100,Glyma.08G058400,Glyma.08G194100…	K00889,K01115,K04368,K04371,K04392,K04688,K04718,K05757,K05758,K05765,K05768
ko00350	Tyrosine metabolism	Metabolism	13/1510	18/2297	1.0986387049301	0.379299709023936	0.72162353637865	13	Glyma.01G062400,Glyma.01G116300,Glyma.01G131100,Glyma.02G038500,Glyma.02G274000,Glyma.02G274100,Glyma.03G168700,Glyma.04G121700,Glyma.06G122600,Glyma.06G178400,Glyma.06G275700,Glyma.07G149400,Glyma.08G138800,Glyma.09G010000,Glyma.10G090600,Glyma.10G248700,Glyma.11G238300,Glyma.12G015100,Glyma.12G015300,Glyma.12G015400,Glyma.12G158600,Glyma.13G100900,Glyma.13G183000,Glyma.13G183200,Glyma.13G183500…	Glyma.01G062400,Glyma.01G116300,Glyma.01G131100,Glyma.02G038500,Glyma.02G274000,Glyma.02G274100,Glyma.03G168700,Glyma.04G121700,Glyma.06G122600,Glyma.06G178400,Glyma.06G275700,Glyma.07G149400,Glyma.08G138800,Glyma.09G010000,Glyma.10G090600,Glyma.10G248700,Glyma.11G238300,Glyma.12G015100,Glyma.12G015300,Glyma.12G015400,Glyma.12G158600,Glyma.13G100900,Glyma.13G183000,Glyma.13G183200,Glyma.13G183500…	K00001,K00121,K00276,K00422,K00451,K00811,K01555,K01557,K01800,K07253,K14455,K15849,K18857
ko04068	FoxO signaling pathway	Environmental Information Processing	13/1510	18/2297	1.0986387049301	0.379299709023936	0.72162353637865	13	Glyma.01G131500,Glyma.01G189500,Glyma.01G210200,Glyma.01G222000,Glyma.02G087700,Glyma.02G186300,Glyma.02G275500,Glyma.02G277600,Glyma.03G123600,Glyma.03G260200,Glyma.04G001100,Glyma.04G082900,Glyma.04G182900,Glyma.04G242700,Glyma.05G058300,Glyma.05G228700,Glyma.06G000600,Glyma.06G017900,Glyma.06G120600,Glyma.07G023500,Glyma.08G218400,Glyma.09G003900,Glyma.09G013900,Glyma.09G079400,Glyma.09G277000…	Glyma.01G131500,Glyma.01G189500,Glyma.01G210200,Glyma.01G222000,Glyma.02G087700,Glyma.02G186300,Glyma.02G275500,Glyma.02G277600,Glyma.03G123600,Glyma.03G260200,Glyma.04G001100,Glyma.04G082900,Glyma.04G182900,Glyma.04G242700,Glyma.05G058300,Glyma.05G228700,Glyma.06G000600,Glyma.06G017900,Glyma.06G120600,Glyma.07G023500,Glyma.08G218400,Glyma.09G003900,Glyma.09G013900,Glyma.09G079400,Glyma.09G277000…	K01110,K02206,K03781,K03875,K04368,K04371,K04564,K04728,K05868,K07198,K07199,K08341,K08960
ko04810	Regulation of actin cytoskeleton	Cellular Processes	13/1510	18/2297	1.0986387049301	0.379299709023936	0.72162353637865	13	Glyma.01G020200,Glyma.01G218900,Glyma.01G222000,Glyma.02G186300,Glyma.03G162900,Glyma.03G234700,Glyma.04G004250,Glyma.04G023400,Glyma.04G206100,Glyma.04G253100,Glyma.05G035200,Glyma.05G169400,Glyma.06G003900,Glyma.06G033400,Glyma.07G045600,Glyma.07G084200,Glyma.07G203100,Glyma.07G216600,Glyma.09G192700,Glyma.09G202200,Glyma.10G136400,Glyma.10G180700,Glyma.10G216300,Glyma.11G106600,Glyma.12G073700…	Glyma.01G020200,Glyma.01G218900,Glyma.01G222000,Glyma.02G186300,Glyma.03G162900,Glyma.03G234700,Glyma.04G004250,Glyma.04G023400,Glyma.04G206100,Glyma.04G253100,Glyma.05G035200,Glyma.05G169400,Glyma.06G003900,Glyma.06G033400,Glyma.07G045600,Glyma.07G084200,Glyma.07G203100,Glyma.07G216600,Glyma.09G192700,Glyma.09G202200,Glyma.10G136400,Glyma.10G180700,Glyma.10G216300,Glyma.11G106600,Glyma.12G073700…	K00889,K00921,K04368,K04371,K04392,K05749,K05750,K05752,K05757,K05758,K05765,K05768,K06269
ko00220	Arginine biosynthesis	Metabolism	15/1510	21/2297	1.08656575212867	0.382952283901442	0.72162353637865	15	Glyma.01G026700,Glyma.01G131100,Glyma.01G194700,Glyma.01G204600,Glyma.02G038100,Glyma.02G072200,Glyma.02G244000,Glyma.04G094600,Glyma.05G046700,Glyma.05G046900,Glyma.05G066200,Glyma.06G096700,Glyma.06G275700,Glyma.07G012500,Glyma.07G045900,Glyma.07G118300,Glyma.07G179700,Glyma.08G196200,Glyma.09G173200,Glyma.11G047200,Glyma.11G248700,Glyma.13G081500,Glyma.13G210800,Glyma.14G111800,Glyma.14G147702…	Glyma.01G026700,Glyma.01G131100,Glyma.01G194700,Glyma.01G204600,Glyma.02G038100,Glyma.02G072200,Glyma.02G244000,Glyma.04G094600,Glyma.05G046700,Glyma.05G046900,Glyma.05G066200,Glyma.06G096700,Glyma.06G275700,Glyma.07G012500,Glyma.07G045900,Glyma.07G118300,Glyma.07G179700,Glyma.08G196200,Glyma.09G173200,Glyma.11G047200,Glyma.11G248700,Glyma.13G081500,Glyma.13G210800,Glyma.14G111800,Glyma.14G147702…	K00145,K00261,K00262,K00811,K00814,K00818,K01427,K01476,K01755,K01915,K01940,K14272,K14455,K14677,K14682
ko00362	Benzoate degradation	Metabolism	2/1510	2/2297	1.52119205298013	0.432049302301594	0.72162353637865	2	Glyma.02G308500,Glyma.06G238876,Glyma.06G254700,Glyma.17G005300	Glyma.02G308500,Glyma.06G238876,Glyma.06G254700,Glyma.17G005300	K00074,K00626
ko00534	Glycosaminoglycan biosynthesis - heparan sulfate / heparin	Metabolism	2/1510	2/2297	1.52119205298013	0.432049302301594	0.72162353637865	2	Glyma.09G150200,Glyma.14G061400	Glyma.09G150200,Glyma.14G061400	K02366,K02367
ko00550	Peptidoglycan biosynthesis	Metabolism	2/1510	2/2297	1.52119205298013	0.432049302301594	0.72162353637865	2	Glyma.05G242000,Glyma.15G094900	Glyma.05G242000,Glyma.15G094900	K01000,K02563
ko00626	Naphthalene degradation	Metabolism	2/1510	2/2297	1.52119205298013	0.432049302301594	0.72162353637865	2	Glyma.01G116300,Glyma.02G274000,Glyma.02G274100,Glyma.03G168700,Glyma.07G149400,Glyma.12G015100,Glyma.12G015300,Glyma.12G015400,Glyma.14G042200,Glyma.18G200300,Glyma.19G170100	Glyma.01G116300,Glyma.02G274000,Glyma.02G274100,Glyma.03G168700,Glyma.07G149400,Glyma.12G015100,Glyma.12G015300,Glyma.12G015400,Glyma.14G042200,Glyma.18G200300,Glyma.19G170100	K00001,K00121
ko00785	Lipoic acid metabolism	Metabolism	2/1510	2/2297	1.52119205298013	0.432049302301594	0.72162353637865	2	Glyma.08G314300,Glyma.20G134600,Glyma.U031222	Glyma.08G314300,Glyma.20G134600,Glyma.U031222	K03644,K03801
ko00901	Indole alkaloid biosynthesis	Metabolism	2/1510	2/2297	1.52119205298013	0.432049302301594	0.72162353637865	2	Glyma.02G062900,Glyma.02G063500,Glyma.02G063600,Glyma.11G059551,Glyma.13G231300,Glyma.13G231400,Glyma.13G231500,Glyma.13G231800,Glyma.15G080900,Glyma.15G081000,Glyma.15G081100,Glyma.15G081200,Glyma.15G081300,Glyma.16G145100,Glyma.16G145200	Glyma.02G062900,Glyma.02G063500,Glyma.02G063600,Glyma.11G059551,Glyma.13G231300,Glyma.13G231400,Glyma.13G231500,Glyma.13G231800,Glyma.15G080900,Glyma.15G081000,Glyma.15G081100,Glyma.15G081200,Glyma.15G081300,Glyma.16G145100,Glyma.16G145200	K08233,K21026
ko00903	Limonene and pinene degradation	Metabolism	2/1510	2/2297	1.52119205298013	0.432049302301594	0.72162353637865	2	Glyma.01G031500,Glyma.02G034000,Glyma.02G051500,Glyma.04G248500,Glyma.06G114300,Glyma.06G183900,Glyma.08G002700,Glyma.08G288000,Glyma.10G202400,Glyma.12G057400,Glyma.13G170600,Glyma.13G340000,Glyma.15G034400,Glyma.16G131700,Glyma.17G015400,Glyma.17G091000,Glyma.18G137300,Glyma.19G010767,Glyma.19G010833	Glyma.01G031500,Glyma.02G034000,Glyma.02G051500,Glyma.04G248500,Glyma.06G114300,Glyma.06G183900,Glyma.08G002700,Glyma.08G288000,Glyma.10G202400,Glyma.12G057400,Glyma.13G170600,Glyma.13G340000,Glyma.15G034400,Glyma.16G131700,Glyma.17G015400,Glyma.17G091000,Glyma.18G137300,Glyma.19G010767,Glyma.19G010833	K00128,K00517
ko04215	Apoptosis - multiple species	Cellular Processes	2/1510	2/2297	1.52119205298013	0.432049302301594	0.72162353637865	2	Glyma.01G230900,Glyma.04G141000,Glyma.09G246700,Glyma.11G014100	Glyma.01G230900,Glyma.04G141000,Glyma.09G246700,Glyma.11G014100	K08334,K08738
ko04320	Dorso-ventral axis formation	Organismal Systems	2/1510	2/2297	1.52119205298013	0.432049302301594	0.72162353637865	2	Glyma.01G222000,Glyma.02G186300,Glyma.12G073700	Glyma.01G222000,Glyma.02G186300,Glyma.12G073700	K04368,K04371
ko04611	Platelet activation	Organismal Systems	2/1510	2/2297	1.52119205298013	0.432049302301594	0.72162353637865	2	Glyma.01G222000,Glyma.03G234700,Glyma.12G073700,Glyma.19G232300,Glyma.20G222500	Glyma.01G222000,Glyma.03G234700,Glyma.12G073700,Glyma.19G232300,Glyma.20G222500	K04371,K06269
ko04658	Th1 and Th2 cell differentiation	Organismal Systems	2/1510	2/2297	1.52119205298013	0.432049302301594	0.72162353637865	2	Glyma.01G222000,Glyma.04G235900,Glyma.05G066800,Glyma.05G217700,Glyma.08G194000,Glyma.09G016000,Glyma.11G038900,Glyma.12G073700	Glyma.01G222000,Glyma.04G235900,Glyma.05G066800,Glyma.05G217700,Glyma.08G194000,Glyma.09G016000,Glyma.11G038900,Glyma.12G073700	K04371,K06268
ko04711	Circadian rhythm - fly	Organismal Systems	2/1510	2/2297	1.52119205298013	0.432049302301594	0.72162353637865	2	Glyma.04G082900,Glyma.05G228700,Glyma.12G166100,Glyma.13G125000	Glyma.04G082900,Glyma.05G228700,Glyma.12G166100,Glyma.13G125000	K03083,K08960
ko04744	Phototransduction	Organismal Systems	2/1510	2/2297	1.52119205298013	0.432049302301594	0.72162353637865	2	Glyma.02G143800,Glyma.03G004100,Glyma.05G079700,Glyma.06G013000,Glyma.07G229500,Glyma.07G238700,Glyma.09G236800,Glyma.11G118500,Glyma.16G214500,Glyma.16G214800,Glyma.17G034900,Glyma.18G260700,Glyma.19G121900,Glyma.19G160100	Glyma.02G143800,Glyma.03G004100,Glyma.05G079700,Glyma.06G013000,Glyma.07G229500,Glyma.07G238700,Glyma.09G236800,Glyma.11G118500,Glyma.16G214500,Glyma.16G214800,Glyma.17G034900,Glyma.18G260700,Glyma.19G121900,Glyma.19G160100	K02183,K04536
ko04964	Proximal tubule bicarbonate reclamation	Organismal Systems	2/1510	2/2297	1.52119205298013	0.432049302301594	0.72162353637865	2	Glyma.01G204600,Glyma.02G005500,Glyma.02G072200,Glyma.05G066200,Glyma.10G006500,Glyma.16G041200,Glyma.16G153400,Glyma.17G148000,Glyma.19G111000	Glyma.01G204600,Glyma.02G005500,Glyma.02G072200,Glyma.05G066200,Glyma.10G006500,Glyma.16G041200,Glyma.16G153400,Glyma.17G148000,Glyma.19G111000	K00025,K00261
ko04974	Protein digestion and absorption	Organismal Systems	2/1510	2/2297	1.52119205298013	0.432049302301594	0.72162353637865	2	Glyma.03G199100,Glyma.13G051100,Glyma.17G157700,Glyma.18G276800,Glyma.19G037400,Glyma.19G196700	Glyma.03G199100,Glyma.13G051100,Glyma.17G157700,Glyma.18G276800,Glyma.19G037400,Glyma.19G196700	K01285,K14207
ko04145	Phagosome	Cellular Processes	20/1510	29/2297	1.04909796757251	0.439899315532163	0.72162353637865	20	Glyma.01G109300,Glyma.01G133400,Glyma.01G197500,Glyma.02G065500,Glyma.02G258800,Glyma.02G295900,Glyma.03G034100,Glyma.03G124400,Glyma.04G023400,Glyma.04G023900,Glyma.04G088500,Glyma.04G202900,Glyma.05G035200,Glyma.05G110200,Glyma.05G126100,Glyma.05G157300,Glyma.05G207500,Glyma.05G213800,Glyma.06G024100,Glyma.06G090500,Glyma.06G162600,Glyma.06G223700,Glyma.07G002300,Glyma.07G045600,Glyma.07G084200…	Glyma.01G109300,Glyma.01G133400,Glyma.01G197500,Glyma.02G065500,Glyma.02G258800,Glyma.02G295900,Glyma.03G034100,Glyma.03G124400,Glyma.04G023400,Glyma.04G023900,Glyma.04G088500,Glyma.04G202900,Glyma.05G035200,Glyma.05G110200,Glyma.05G126100,Glyma.05G157300,Glyma.05G207500,Glyma.05G213800,Glyma.06G024100,Glyma.06G090500,Glyma.06G162600,Glyma.06G223700,Glyma.07G002300,Glyma.07G045600,Glyma.07G084200…	K00921,K01365,K02145,K02147,K02148,K02150,K02152,K02153,K02154,K02155,K04392,K07342,K07374,K07375,K07897,K08054,K08057,K08517,K09481,K10956
ko00400	Phenylalanine, tyrosine and tryptophan biosynthesis	Metabolism	16/1510	23/2297	1.05822055859487	0.44249337940131	0.72162353637865	16	Glyma.01G131100,Glyma.01G139600,Glyma.01G164300,Glyma.02G073000,Glyma.02G208400,Glyma.03G027400,Glyma.03G242400,Glyma.04G061100,Glyma.04G219200,Glyma.05G014000,Glyma.06G275700,Glyma.08G138800,Glyma.08G312300,Glyma.10G211400,Glyma.11G003500,Glyma.11G078700,Glyma.11G233900,Glyma.11G238300,Glyma.12G181800,Glyma.12G193000,Glyma.13G049500,Glyma.13G059400,Glyma.13G309300,Glyma.13G319000,Glyma.14G102700…	Glyma.01G131100,Glyma.01G139600,Glyma.01G164300,Glyma.02G073000,Glyma.02G208400,Glyma.03G027400,Glyma.03G242400,Glyma.04G061100,Glyma.04G219200,Glyma.05G014000,Glyma.06G275700,Glyma.08G138800,Glyma.08G312300,Glyma.10G211400,Glyma.11G003500,Glyma.11G078700,Glyma.11G233900,Glyma.11G238300,Glyma.12G181800,Glyma.12G193000,Glyma.13G049500,Glyma.13G059400,Glyma.13G309300,Glyma.13G319000,Glyma.14G102700…	K00800,K00811,K00891,K01626,K01657,K01695,K01696,K01735,K01736,K01850,K05359,K06001,K13832,K14455,K15227,K15849
ko00531	Glycosaminoglycan degradation	Metabolism	4/1510	5/2297	1.21695364238411	0.442533823169835	0.72162353637865	4	Glyma.04G164500,Glyma.05G023200,Glyma.06G186000,Glyma.08G159500,Glyma.09G091100,Glyma.10G015300,Glyma.10G290900,Glyma.15G197800,Glyma.17G076500,Glyma.17G108200,Glyma.18G298500,Glyma.19G233000,Glyma.20G240000	Glyma.04G164500,Glyma.05G023200,Glyma.06G186000,Glyma.08G159500,Glyma.09G091100,Glyma.10G015300,Glyma.10G290900,Glyma.15G197800,Glyma.17G076500,Glyma.17G108200,Glyma.18G298500,Glyma.19G233000,Glyma.20G240000	K01205,K07964,K10532,K12373
ko00591	Linoleic acid metabolism	Metabolism	4/1510	5/2297	1.21695364238411	0.442533823169835	0.72162353637865	4	Glyma.01G002400,Glyma.02G190000,Glyma.03G237300,Glyma.03G264300,Glyma.04G105500,Glyma.04G105900,Glyma.07G006900,Glyma.07G007000,Glyma.07G034800,Glyma.07G039900,Glyma.08G028800,Glyma.08G189200,Glyma.08G189500,Glyma.08G189600,Glyma.10G153900,Glyma.10G249100,Glyma.11G130200,Glyma.12G054700,Glyma.13G030300,Glyma.13G075900,Glyma.13G347700,Glyma.13G347800,Glyma.14G173500,Glyma.15G026300,Glyma.15G026400…	Glyma.01G002400,Glyma.02G190000,Glyma.03G237300,Glyma.03G264300,Glyma.04G105500,Glyma.04G105900,Glyma.07G006900,Glyma.07G007000,Glyma.07G034800,Glyma.07G039900,Glyma.08G028800,Glyma.08G189200,Glyma.08G189500,Glyma.08G189600,Glyma.10G153900,Glyma.10G249100,Glyma.11G130200,Glyma.12G054700,Glyma.13G030300,Glyma.13G075900,Glyma.13G347700,Glyma.13G347800,Glyma.14G173500,Glyma.15G026300,Glyma.15G026400…	K00454,K01047,K14674,K15718
ko04015	Rap1 signaling pathway	Environmental Information Processing	4/1510	5/2297	1.21695364238411	0.442533823169835	0.72162353637865	4	Glyma.01G222000,Glyma.02G143800,Glyma.02G186300,Glyma.03G004100,Glyma.04G023400,Glyma.05G035200,Glyma.05G079700,Glyma.07G084200,Glyma.07G203100,Glyma.07G229500,Glyma.07G238700,Glyma.09G192700,Glyma.09G236800,Glyma.12G073700,Glyma.12G120600,Glyma.12G208000,Glyma.13G172600,Glyma.13G293100,Glyma.16G214500,Glyma.16G214800,Glyma.17G034900,Glyma.17G092100,Glyma.18G260700,Glyma.19G121900,Glyma.19G160100	Glyma.01G222000,Glyma.02G143800,Glyma.02G186300,Glyma.03G004100,Glyma.04G023400,Glyma.05G035200,Glyma.05G079700,Glyma.07G084200,Glyma.07G203100,Glyma.07G229500,Glyma.07G238700,Glyma.09G192700,Glyma.09G236800,Glyma.12G073700,Glyma.12G120600,Glyma.12G208000,Glyma.13G172600,Glyma.13G293100,Glyma.16G214500,Glyma.16G214800,Glyma.17G034900,Glyma.17G092100,Glyma.18G260700,Glyma.19G121900,Glyma.19G160100	K02183,K04368,K04371,K04392
ko04660	T cell receptor signaling pathway	Organismal Systems	4/1510	5/2297	1.21695364238411	0.442533823169835	0.72162353637865	4	Glyma.01G222000,Glyma.02G186300,Glyma.04G235900,Glyma.05G066800,Glyma.05G217700,Glyma.08G194000,Glyma.09G016000,Glyma.11G038900,Glyma.12G073700,Glyma.12G166100	Glyma.01G222000,Glyma.02G186300,Glyma.04G235900,Glyma.05G066800,Glyma.05G217700,Glyma.08G194000,Glyma.09G016000,Glyma.11G038900,Glyma.12G073700,Glyma.12G166100	K03083,K04368,K04371,K06268
ko04726	Serotonergic synapse	Organismal Systems	4/1510	5/2297	1.21695364238411	0.442533823169835	0.72162353637865	4	Glyma.01G222000,Glyma.02G186300,Glyma.06G013000,Glyma.08G238100,Glyma.11G118500,Glyma.12G073700	Glyma.01G222000,Glyma.02G186300,Glyma.06G013000,Glyma.08G238100,Glyma.11G118500,Glyma.12G073700	K04368,K04371,K04536,K07428
ko04917	Prolactin signaling pathway	Organismal Systems	4/1510	5/2297	1.21695364238411	0.442533823169835	0.72162353637865	4	Glyma.01G222000,Glyma.02G186300,Glyma.09G142500,Glyma.12G073700,Glyma.12G166100,Glyma.20G006700	Glyma.01G222000,Glyma.02G186300,Glyma.09G142500,Glyma.12G073700,Glyma.12G166100,Glyma.20G006700	K00512,K03083,K04368,K04371
ko04972	Pancreatic secretion	Organismal Systems	4/1510	5/2297	1.21695364238411	0.442533823169835	0.72162353637865	4	Glyma.01G002400,Glyma.02G094100,Glyma.02G176000,Glyma.03G259200,Glyma.04G023400,Glyma.05G035200,Glyma.05G176300,Glyma.07G052800,Glyma.07G084200,Glyma.07G203100,Glyma.08G028800,Glyma.08G361000,Glyma.09G192700,Glyma.10G092700,Glyma.10G171600,Glyma.11G142300,Glyma.11G241300,Glyma.12G120600,Glyma.12G207900,Glyma.12G208000,Glyma.12G212400,Glyma.12G230600,Glyma.13G172600,Glyma.13G269000,Glyma.13G293100…	Glyma.01G002400,Glyma.02G094100,Glyma.02G176000,Glyma.03G259200,Glyma.04G023400,Glyma.05G035200,Glyma.05G176300,Glyma.07G052800,Glyma.07G084200,Glyma.07G203100,Glyma.08G028800,Glyma.08G361000,Glyma.09G192700,Glyma.10G092700,Glyma.10G171600,Glyma.11G142300,Glyma.11G241300,Glyma.12G120600,Glyma.12G207900,Glyma.12G208000,Glyma.12G212400,Glyma.12G230600,Glyma.13G172600,Glyma.13G269000,Glyma.13G293100…	K01047,K04392,K07901,K07904
ko04978	Mineral absorption	Organismal Systems	4/1510	5/2297	1.21695364238411	0.442533823169835	0.72162353637865	4	Glyma.01G124500,Glyma.02G160500,Glyma.02G262500,Glyma.03G050100,Glyma.04G044000,Glyma.05G101700,Glyma.06G044200,Glyma.06G115800,Glyma.07G023600,Glyma.07G141600,Glyma.10G203200,Glyma.11G051500,Glyma.11G134700,Glyma.11G232600,Glyma.14G056800,Glyma.14G107100,Glyma.17G165200,Glyma.17G219400,Glyma.18G024600,Glyma.18G191900,Glyma.18G205800,Glyma.20G187100	Glyma.01G124500,Glyma.02G160500,Glyma.02G262500,Glyma.03G050100,Glyma.04G044000,Glyma.05G101700,Glyma.06G044200,Glyma.06G115800,Glyma.07G023600,Glyma.07G141600,Glyma.10G203200,Glyma.11G051500,Glyma.11G134700,Glyma.11G232600,Glyma.14G056800,Glyma.14G107100,Glyma.17G165200,Glyma.17G219400,Glyma.18G024600,Glyma.18G191900,Glyma.18G205800,Glyma.20G187100	K00522,K07213,K14686,K21398
ko00130	Ubiquinone and other terpenoid-quinone biosynthesis	Metabolism	14/1510	20/2297	1.06483443708609	0.443689520203599	0.72162353637865	14	Glyma.01G010000,Glyma.01G028200,Glyma.01G104100,Glyma.01G134600,Glyma.01G134700,Glyma.01G232400,Glyma.02G002000,Glyma.02G037000,Glyma.02G143700,Glyma.02G168000,Glyma.02G236500,Glyma.03G070600,Glyma.03G206500,Glyma.04G082500,Glyma.06G084100,Glyma.08G061200,Glyma.08G070600,Glyma.08G274800,Glyma.09G103500,Glyma.10G030600,Glyma.10G070300,Glyma.10G295300,Glyma.11G010500,Glyma.11G120200,Glyma.11G194500…	Glyma.01G010000,Glyma.01G028200,Glyma.01G104100,Glyma.01G134600,Glyma.01G134700,Glyma.01G232400,Glyma.02G002000,Glyma.02G037000,Glyma.02G143700,Glyma.02G168000,Glyma.02G236500,Glyma.03G070600,Glyma.03G206500,Glyma.04G082500,Glyma.06G084100,Glyma.08G061200,Glyma.08G070600,Glyma.08G274800,Glyma.09G103500,Glyma.10G030600,Glyma.10G070300,Glyma.10G295300,Glyma.11G010500,Glyma.11G120200,Glyma.11G194500…	K00487,K01661,K01904,K02548,K02552,K03183,K03809,K05928,K09833,K09834,K12501,K12502,K14759,K14760
ko00770	Pantothenate and CoA biosynthesis	Metabolism	12/1510	17/2297	1.07378262563303	0.444747951874492	0.72162353637865	12	Glyma.01G196300,Glyma.02G164100,Glyma.02G276900,Glyma.02G278600,Glyma.04G049200,Glyma.04G196100,Glyma.06G169700,Glyma.06G182100,Glyma.07G064600,Glyma.07G182100,Glyma.07G186000,Glyma.08G126100,Glyma.08G285700,Glyma.12G122900,Glyma.12G210000,Glyma.13G146900,Glyma.13G154600,Glyma.13G207900,Glyma.13G241000,Glyma.14G036000,Glyma.15G072500,Glyma.15G117500,Glyma.17G089200,Glyma.18G139100,Glyma.18G172500	Glyma.01G196300,Glyma.02G164100,Glyma.02G276900,Glyma.02G278600,Glyma.04G049200,Glyma.04G196100,Glyma.06G169700,Glyma.06G182100,Glyma.07G064600,Glyma.07G182100,Glyma.07G186000,Glyma.08G126100,Glyma.08G285700,Glyma.12G122900,Glyma.12G210000,Glyma.13G146900,Glyma.13G154600,Glyma.13G207900,Glyma.13G241000,Glyma.14G036000,Glyma.15G072500,Glyma.15G117500,Glyma.17G089200,Glyma.18G139100,Glyma.18G172500	K00053,K00606,K00826,K01431,K01464,K01652,K01653,K01687,K01918,K02201,K06133,K09680
ko04212	Longevity regulating pathway - worm	Organismal Systems	12/1510	17/2297	1.07378262563303	0.444747951874492	0.72162353637865	12	Glyma.01G069500,Glyma.01G189500,Glyma.01G210200,Glyma.01G241300,Glyma.02G011800,Glyma.02G087700,Glyma.02G126300,Glyma.03G069800,Glyma.03G220202,Glyma.05G058300,Glyma.05G065900,Glyma.06G017900,Glyma.09G003900,Glyma.09G213800,Glyma.09G273600,Glyma.10G012300,Glyma.10G017700,Glyma.10G117100,Glyma.10G161100,Glyma.10G193500,Glyma.10G263700,Glyma.11G031800,Glyma.11G052700,Glyma.11G100300,Glyma.11G184100…	Glyma.01G069500,Glyma.01G189500,Glyma.01G210200,Glyma.01G241300,Glyma.02G011800,Glyma.02G087700,Glyma.02G126300,Glyma.03G069800,Glyma.03G220202,Glyma.05G058300,Glyma.05G065900,Glyma.06G017900,Glyma.09G003900,Glyma.09G213800,Glyma.09G273600,Glyma.10G012300,Glyma.10G017700,Glyma.10G117100,Glyma.10G161100,Glyma.10G193500,Glyma.10G263700,Glyma.11G031800,Glyma.11G052700,Glyma.11G100300,Glyma.11G184100…	K01110,K01358,K03781,K04077,K04564,K04688,K07203,K08269,K08341,K10798,K13356,K17794
ko00590	Arachidonic acid metabolism	Metabolism	6/1510	8/2297	1.1408940397351	0.445348555414469	0.72162353637865	6	Glyma.01G002400,Glyma.01G219400,Glyma.02G190000,Glyma.05G207100,Glyma.05G240100,Glyma.08G028800,Glyma.09G177000,Glyma.11G024000,Glyma.11G024100,Glyma.11G235800,Glyma.11G236100,Glyma.19G154100,Glyma.20G244100	Glyma.01G002400,Glyma.01G219400,Glyma.02G190000,Glyma.05G207100,Glyma.05G240100,Glyma.08G028800,Glyma.09G177000,Glyma.11G024000,Glyma.11G024100,Glyma.11G235800,Glyma.11G236100,Glyma.19G154100,Glyma.20G244100	K00432,K01047,K01254,K05309,K14674,K18592
ko00730	Thiamine metabolism	Metabolism	8/1510	11/2297	1.10632149307646	0.445920191915046	0.72162353637865	8	Glyma.03G176800,Glyma.03G213500,Glyma.06G071300,Glyma.06G269700,Glyma.07G252600,Glyma.08G277000,Glyma.08G277100,Glyma.09G096800,Glyma.09G200500,Glyma.09G234300,Glyma.10G048200,Glyma.10G127400,Glyma.10G251500,Glyma.11G176200,Glyma.12G135000,Glyma.12G169900,Glyma.13G136000,Glyma.13G213500,Glyma.15G099300,Glyma.15G203100,Glyma.16G059400,Glyma.17G021800,Glyma.18G007700,Glyma.18G065700,Glyma.18G148700…	Glyma.03G176800,Glyma.03G213500,Glyma.06G071300,Glyma.06G269700,Glyma.07G252600,Glyma.08G277000,Glyma.08G277100,Glyma.09G096800,Glyma.09G200500,Glyma.09G234300,Glyma.10G048200,Glyma.10G127400,Glyma.10G251500,Glyma.11G176200,Glyma.12G135000,Glyma.12G169900,Glyma.13G136000,Glyma.13G213500,Glyma.15G099300,Glyma.15G203100,Glyma.16G059400,Glyma.17G021800,Glyma.18G007700,Glyma.18G065700,Glyma.18G148700…	K00878,K00939,K00949,K01662,K03146,K03147,K06949,K14153
ko04966	Collecting duct acid secretion	Organismal Systems	8/1510	11/2297	1.10632149307646	0.445920191915046	0.72162353637865	8	Glyma.02G065500,Glyma.02G295900,Glyma.05G213800,Glyma.07G002300,Glyma.08G020300,Glyma.08G020600,Glyma.11G151079,Glyma.15G044700,Glyma.16G130300,Glyma.18G089300,Glyma.18G253300,Glyma.20G106500	Glyma.02G065500,Glyma.02G295900,Glyma.05G213800,Glyma.07G002300,Glyma.08G020300,Glyma.08G020600,Glyma.11G151079,Glyma.15G044700,Glyma.16G130300,Glyma.18G089300,Glyma.18G253300,Glyma.20G106500	K02145,K02147,K02148,K02150,K02152,K02153,K02154,K02155
ko04922	Glucagon signaling pathway	Organismal Systems	11/1510	16/2297	1.04581953642384	0.515016912530265	0.82898444209417	11	Glyma.01G038002,Glyma.01G131500,Glyma.01G200200,Glyma.01G210400,Glyma.02G143800,Glyma.02G165000,Glyma.02G165300,Glyma.02G275500,Glyma.03G004100,Glyma.03G260200,Glyma.04G104500,Glyma.04G104900,Glyma.04G235900,Glyma.05G000700,Glyma.05G058100,Glyma.05G066800,Glyma.05G079700,Glyma.05G217700,Glyma.06G105600,Glyma.06G105900,Glyma.07G023500,Glyma.07G229500,Glyma.07G238700,Glyma.08G096300,Glyma.08G194000…	Glyma.01G038002,Glyma.01G131500,Glyma.01G200200,Glyma.01G210400,Glyma.02G143800,Glyma.02G165000,Glyma.02G165300,Glyma.02G275500,Glyma.03G004100,Glyma.03G260200,Glyma.04G104500,Glyma.04G104900,Glyma.04G235900,Glyma.05G000700,Glyma.05G058100,Glyma.05G066800,Glyma.05G079700,Glyma.05G217700,Glyma.06G105600,Glyma.06G105900,Glyma.07G023500,Glyma.07G229500,Glyma.07G238700,Glyma.08G096300,Glyma.08G194000…	K00016,K00161,K00162,K00688,K00873,K01834,K02183,K06268,K07198,K07199,K11262
ko04010	MAPK signaling pathway	Environmental Information Processing	7/1510	10/2297	1.06483443708609	0.533862555451525	0.845750679952153	7	Glyma.01G222000,Glyma.02G093200,Glyma.02G186300,Glyma.04G023400,Glyma.04G235900,Glyma.05G035200,Glyma.05G066800,Glyma.05G080900,Glyma.05G217700,Glyma.07G084200,Glyma.07G184300,Glyma.07G203100,Glyma.08G065100,Glyma.08G194000,Glyma.09G016000,Glyma.09G192700,Glyma.11G038900,Glyma.11G140500,Glyma.12G064000,Glyma.12G073700,Glyma.12G120600,Glyma.12G208000,Glyma.13G172600,Glyma.13G224000,Glyma.13G224100…	Glyma.01G222000,Glyma.02G093200,Glyma.02G186300,Glyma.04G023400,Glyma.04G235900,Glyma.05G035200,Glyma.05G066800,Glyma.05G080900,Glyma.05G217700,Glyma.07G084200,Glyma.07G184300,Glyma.07G203100,Glyma.08G065100,Glyma.08G194000,Glyma.09G016000,Glyma.09G192700,Glyma.11G038900,Glyma.11G140500,Glyma.12G064000,Glyma.12G073700,Glyma.12G120600,Glyma.12G208000,Glyma.13G172600,Glyma.13G224000,Glyma.13G224100…	K03283,K04368,K04371,K04392,K04421,K04424,K06268
ko04022	cGMP-PKG signaling pathway	Environmental Information Processing	7/1510	10/2297	1.06483443708609	0.533862555451525	0.845750679952153	7	Glyma.01G193700,Glyma.01G222000,Glyma.02G143800,Glyma.02G186300,Glyma.03G004100,Glyma.03G234700,Glyma.04G051800,Glyma.04G235900,Glyma.05G029700,Glyma.05G066800,Glyma.05G079700,Glyma.05G217700,Glyma.05G246200,Glyma.06G052500,Glyma.07G229500,Glyma.07G238700,Glyma.08G154900,Glyma.08G194000,Glyma.09G016000,Glyma.09G236800,Glyma.11G038900,Glyma.11G048200,Glyma.12G073700,Glyma.13G096000,Glyma.13G340500…	Glyma.01G193700,Glyma.01G222000,Glyma.02G143800,Glyma.02G186300,Glyma.03G004100,Glyma.03G234700,Glyma.04G051800,Glyma.04G235900,Glyma.05G029700,Glyma.05G066800,Glyma.05G079700,Glyma.05G217700,Glyma.05G246200,Glyma.06G052500,Glyma.07G229500,Glyma.07G238700,Glyma.08G154900,Glyma.08G194000,Glyma.09G016000,Glyma.09G236800,Glyma.11G038900,Glyma.11G048200,Glyma.12G073700,Glyma.13G096000,Glyma.13G340500…	K02183,K04368,K04371,K05863,K06268,K06269,K15040
ko04921	Oxytocin signaling pathway	Organismal Systems	7/1510	10/2297	1.06483443708609	0.533862555451525	0.845750679952153	7	Glyma.01G131500,Glyma.01G222000,Glyma.02G143800,Glyma.02G186300,Glyma.02G275500,Glyma.03G004100,Glyma.03G234700,Glyma.03G260200,Glyma.04G235900,Glyma.05G066800,Glyma.05G079700,Glyma.05G217700,Glyma.07G023500,Glyma.07G229500,Glyma.07G238700,Glyma.08G194000,Glyma.08G218400,Glyma.09G013900,Glyma.09G016000,Glyma.09G079400,Glyma.09G236800,Glyma.09G277000,Glyma.11G038900,Glyma.11G161300,Glyma.11G235300…	Glyma.01G131500,Glyma.01G222000,Glyma.02G143800,Glyma.02G186300,Glyma.02G275500,Glyma.03G004100,Glyma.03G234700,Glyma.03G260200,Glyma.04G235900,Glyma.05G066800,Glyma.05G079700,Glyma.05G217700,Glyma.07G023500,Glyma.07G229500,Glyma.07G238700,Glyma.08G194000,Glyma.08G218400,Glyma.09G013900,Glyma.09G016000,Glyma.09G079400,Glyma.09G236800,Glyma.09G277000,Glyma.11G038900,Glyma.11G161300,Glyma.11G235300…	K02183,K04368,K04371,K06268,K06269,K07198,K07199
ko04520	Adherens junction	Cellular Processes	5/1510	7/2297	1.08656575212867	0.549221815136713	0.852754385807175	5	Glyma.01G222000,Glyma.04G023400,Glyma.05G035200,Glyma.05G104600,Glyma.07G084200,Glyma.07G203100,Glyma.09G192700,Glyma.11G050000,Glyma.12G073700,Glyma.12G120600,Glyma.12G208000,Glyma.13G096600,Glyma.13G172600,Glyma.13G293100,Glyma.17G062900,Glyma.17G092100,Glyma.17G149300,Glyma.17G161800	Glyma.01G222000,Glyma.04G023400,Glyma.05G035200,Glyma.05G104600,Glyma.07G084200,Glyma.07G203100,Glyma.09G192700,Glyma.11G050000,Glyma.12G073700,Glyma.12G120600,Glyma.12G208000,Glyma.13G096600,Glyma.13G172600,Glyma.13G293100,Glyma.17G062900,Glyma.17G092100,Glyma.17G149300,Glyma.17G161800	K03097,K03115,K04371,K04392,K06085
ko04720	Long-term potentiation	Organismal Systems	5/1510	7/2297	1.08656575212867	0.549221815136713	0.852754385807175	5	Glyma.01G222000,Glyma.02G143800,Glyma.02G186300,Glyma.03G004100,Glyma.03G234700,Glyma.04G235900,Glyma.05G066800,Glyma.05G079700,Glyma.05G217700,Glyma.07G229500,Glyma.07G238700,Glyma.08G194000,Glyma.09G016000,Glyma.09G236800,Glyma.11G038900,Glyma.12G073700,Glyma.16G214500,Glyma.16G214800,Glyma.17G034900,Glyma.18G260700,Glyma.19G121900,Glyma.19G160100,Glyma.19G232300,Glyma.20G222500	Glyma.01G222000,Glyma.02G143800,Glyma.02G186300,Glyma.03G004100,Glyma.03G234700,Glyma.04G235900,Glyma.05G066800,Glyma.05G079700,Glyma.05G217700,Glyma.07G229500,Glyma.07G238700,Glyma.08G194000,Glyma.09G016000,Glyma.09G236800,Glyma.11G038900,Glyma.12G073700,Glyma.16G214500,Glyma.16G214800,Glyma.17G034900,Glyma.18G260700,Glyma.19G121900,Glyma.19G160100,Glyma.19G232300,Glyma.20G222500	K02183,K04368,K04371,K06268,K06269
ko04310	Wnt signaling pathway	Environmental Information Processing	12/1510	18/2297	1.01412803532009	0.575644437575594	0.852754385807175	12	Glyma.02G006600,Glyma.03G146300,Glyma.03G211400,Glyma.03G227600,Glyma.04G023400,Glyma.04G082900,Glyma.04G235900,Glyma.05G035200,Glyma.05G066800,Glyma.05G104600,Glyma.05G217700,Glyma.05G228700,Glyma.07G084200,Glyma.07G203100,Glyma.08G194000,Glyma.09G016000,Glyma.09G192700,Glyma.09G216800,Glyma.10G139200,Glyma.10G142100,Glyma.11G038900,Glyma.11G050000,Glyma.11G051700,Glyma.11G125300,Glyma.12G120600…	Glyma.02G006600,Glyma.03G146300,Glyma.03G211400,Glyma.03G227600,Glyma.04G023400,Glyma.04G082900,Glyma.04G235900,Glyma.05G035200,Glyma.05G066800,Glyma.05G104600,Glyma.05G217700,Glyma.05G228700,Glyma.07G084200,Glyma.07G203100,Glyma.08G194000,Glyma.09G016000,Glyma.09G192700,Glyma.09G216800,Glyma.10G139200,Glyma.10G142100,Glyma.11G038900,Glyma.11G050000,Glyma.11G051700,Glyma.11G125300,Glyma.12G120600…	K03083,K03094,K03097,K03115,K03347,K03868,K04392,K04506,K04508,K06268,K08960,K19882
ko00603	Glycosphingolipid biosynthesis - globo and isoglobo series	Metabolism	3/1510	4/2297	1.1408940397351	0.576073942887593	0.852754385807175	3	Glyma.06G144100,Glyma.07G147600,Glyma.08G159500,Glyma.09G160400,Glyma.09G273400,Glyma.10G290900,Glyma.16G209800,Glyma.18G215700,Glyma.20G240000	Glyma.06G144100,Glyma.07G147600,Glyma.08G159500,Glyma.09G160400,Glyma.09G273400,Glyma.10G290900,Glyma.16G209800,Glyma.18G215700,Glyma.20G240000	K01988,K07407,K12373
ko00944	Flavone and flavonol biosynthesis	Metabolism	3/1510	4/2297	1.1408940397351	0.576073942887593	0.852754385807175	3	Glyma.05G021800,Glyma.05G021900,Glyma.05G022100,Glyma.06G137100,Glyma.06G137300,Glyma.13G056100,Glyma.19G030500	Glyma.05G021800,Glyma.05G021900,Glyma.05G022100,Glyma.06G137100,Glyma.06G137300,Glyma.13G056100,Glyma.19G030500	K05279,K05280,K13264
ko04664	Fc epsilon RI signaling pathway	Organismal Systems	3/1510	4/2297	1.1408940397351	0.576073942887593	0.852754385807175	3	Glyma.01G222000,Glyma.02G186300,Glyma.04G023400,Glyma.05G035200,Glyma.07G084200,Glyma.07G203100,Glyma.09G192700,Glyma.12G073700,Glyma.12G120600,Glyma.12G208000,Glyma.13G172600,Glyma.13G293100,Glyma.17G092100	Glyma.01G222000,Glyma.02G186300,Glyma.04G023400,Glyma.05G035200,Glyma.07G084200,Glyma.07G203100,Glyma.09G192700,Glyma.12G073700,Glyma.12G120600,Glyma.12G208000,Glyma.13G172600,Glyma.13G293100,Glyma.17G092100	K04368,K04371,K04392
ko04668	TNF signaling pathway	Environmental Information Processing	3/1510	4/2297	1.1408940397351	0.576073942887593	0.852754385807175	3	Glyma.01G222000,Glyma.02G186300,Glyma.12G073700,Glyma.13G239400,Glyma.15G073900	Glyma.01G222000,Glyma.02G186300,Glyma.12G073700,Glyma.13G239400,Glyma.15G073900	K04368,K04371,K15637
ko04713	Circadian entrainment	Organismal Systems	3/1510	4/2297	1.1408940397351	0.576073942887593	0.852754385807175	3	Glyma.01G222000,Glyma.02G143800,Glyma.03G004100,Glyma.05G079700,Glyma.06G013000,Glyma.07G229500,Glyma.07G238700,Glyma.09G236800,Glyma.11G118500,Glyma.12G073700,Glyma.16G214500,Glyma.16G214800,Glyma.17G034900,Glyma.18G260700,Glyma.19G121900,Glyma.19G160100	Glyma.01G222000,Glyma.02G143800,Glyma.03G004100,Glyma.05G079700,Glyma.06G013000,Glyma.07G229500,Glyma.07G238700,Glyma.09G236800,Glyma.11G118500,Glyma.12G073700,Glyma.16G214500,Glyma.16G214800,Glyma.17G034900,Glyma.18G260700,Glyma.19G121900,Glyma.19G160100	K02183,K04371,K04536
ko04725	Cholinergic synapse	Organismal Systems	3/1510	4/2297	1.1408940397351	0.576073942887593	0.852754385807175	3	Glyma.01G222000,Glyma.02G186300,Glyma.06G013000,Glyma.11G118500,Glyma.12G073700	Glyma.01G222000,Glyma.02G186300,Glyma.06G013000,Glyma.11G118500,Glyma.12G073700	K04368,K04371,K04536
ko04730	Long-term depression	Organismal Systems	3/1510	4/2297	1.1408940397351	0.576073942887593	0.852754385807175	3	Glyma.01G038800,Glyma.01G222000,Glyma.02G025900,Glyma.02G186300,Glyma.08G293400,Glyma.12G073700,Glyma.18G129700,Glyma.19G204400	Glyma.01G038800,Glyma.01G222000,Glyma.02G025900,Glyma.02G186300,Glyma.08G293400,Glyma.12G073700,Glyma.18G129700,Glyma.19G204400	K04368,K04371,K04382
ko00941	Flavonoid biosynthesis	Metabolism	10/1510	15/2297	1.01412803532009	0.588480183022513	0.852754385807175	10	Glyma.01G004200,Glyma.01G091400,Glyma.01G228700,Glyma.02G103500,Glyma.02G130400,Glyma.02G158700,Glyma.02G236500,Glyma.05G021800,Glyma.05G021900,Glyma.05G022100,Glyma.05G147000,Glyma.05G153200,Glyma.05G223400,Glyma.06G118550,Glyma.07G214700,Glyma.08G109200,Glyma.08G109300,Glyma.08G109400,Glyma.08G109500,Glyma.08G110300,Glyma.08G110340,Glyma.08G110420,Glyma.08G110460,Glyma.08G110500,Glyma.08G110701…	Glyma.01G004200,Glyma.01G091400,Glyma.01G228700,Glyma.02G103500,Glyma.02G130400,Glyma.02G158700,Glyma.02G236500,Glyma.05G021800,Glyma.05G021900,Glyma.05G022100,Glyma.05G147000,Glyma.05G153200,Glyma.05G223400,Glyma.06G118550,Glyma.07G214700,Glyma.08G109200,Glyma.08G109300,Glyma.08G109400,Glyma.08G109500,Glyma.08G110300,Glyma.08G110340,Glyma.08G110420,Glyma.08G110460,Glyma.08G110500,Glyma.08G110701…	K00487,K00588,K00660,K01859,K05278,K05280,K08243,K09754,K13065,K13082
ko04530	Tight junction	Cellular Processes	10/1510	15/2297	1.01412803532009	0.588480183022513	0.852754385807175	10	Glyma.01G038800,Glyma.01G131500,Glyma.01G197500,Glyma.01G238600,Glyma.02G025900,Glyma.02G094100,Glyma.02G275500,Glyma.03G260200,Glyma.04G023400,Glyma.04G088500,Glyma.04G185200,Glyma.05G035200,Glyma.05G110200,Glyma.05G157300,Glyma.06G090500,Glyma.07G006300,Glyma.07G023500,Glyma.07G084200,Glyma.07G203100,Glyma.07G265600,Glyma.07G265700,Glyma.08G115100,Glyma.08G206900,Glyma.08G218400,Glyma.08G293400…	Glyma.01G038800,Glyma.01G131500,Glyma.01G197500,Glyma.01G238600,Glyma.02G025900,Glyma.02G094100,Glyma.02G275500,Glyma.03G260200,Glyma.04G023400,Glyma.04G088500,Glyma.04G185200,Glyma.05G035200,Glyma.05G110200,Glyma.05G157300,Glyma.06G090500,Glyma.07G006300,Glyma.07G023500,Glyma.07G084200,Glyma.07G203100,Glyma.07G265600,Glyma.07G265700,Glyma.08G115100,Glyma.08G206900,Glyma.08G218400,Glyma.08G293400…	K04354,K04382,K04392,K07198,K07199,K07374,K07901,K09489,K10591,K17260
ko03060	Protein export	Genetic Information Processing	17/1510	26/2297	0.994625573102394	0.604697580403167	0.852754385807175	17	Glyma.01G133400,Glyma.02G007700,Glyma.02G036200,Glyma.02G141101,Glyma.02G258800,Glyma.03G034100,Glyma.03G196900,Glyma.03G239600,Glyma.03G247200,Glyma.04G036000,Glyma.05G144700,Glyma.05G219400,Glyma.05G219600,Glyma.06G036100,Glyma.06G116300,Glyma.06G220500,Glyma.06G223700,Glyma.07G029200,Glyma.07G075900,Glyma.07G193700,Glyma.08G025700,Glyma.08G213600,Glyma.08G284800,Glyma.10G137800,Glyma.10G156000…	Glyma.01G133400,Glyma.02G007700,Glyma.02G036200,Glyma.02G141101,Glyma.02G258800,Glyma.03G034100,Glyma.03G196900,Glyma.03G239600,Glyma.03G247200,Glyma.04G036000,Glyma.05G144700,Glyma.05G219400,Glyma.05G219600,Glyma.06G036100,Glyma.06G116300,Glyma.06G220500,Glyma.06G223700,Glyma.07G029200,Glyma.07G075900,Glyma.07G193700,Glyma.08G025700,Glyma.08G213600,Glyma.08G284800,Glyma.10G137800,Glyma.10G156000…	K03070,K03100,K03105,K03106,K03108,K03109,K03110,K03116,K03217,K07342,K09481,K09490,K10956,K12272,K12946,K12948,K13431
ko04013	MAPK signaling pathway - fly	Environmental Information Processing	8/1510	12/2297	1.01412803532009	0.604926217324996	0.852754385807175	8	Glyma.01G038800,Glyma.01G222000,Glyma.02G025900,Glyma.02G087700,Glyma.02G186300,Glyma.03G146300,Glyma.04G023400,Glyma.04G238800,Glyma.05G035200,Glyma.06G124900,Glyma.07G084200,Glyma.07G203100,Glyma.08G293400,Glyma.09G192700,Glyma.10G117100,Glyma.10G193500,Glyma.11G051700,Glyma.12G073700,Glyma.12G120600,Glyma.12G208000,Glyma.13G007000,Glyma.13G172600,Glyma.13G198800,Glyma.13G293100,Glyma.15G237300…	Glyma.01G038800,Glyma.01G222000,Glyma.02G025900,Glyma.02G087700,Glyma.02G186300,Glyma.03G146300,Glyma.04G023400,Glyma.04G238800,Glyma.05G035200,Glyma.06G124900,Glyma.07G084200,Glyma.07G203100,Glyma.08G293400,Glyma.09G192700,Glyma.10G117100,Glyma.10G193500,Glyma.11G051700,Glyma.12G073700,Glyma.12G120600,Glyma.12G208000,Glyma.13G007000,Glyma.13G172600,Glyma.13G198800,Glyma.13G293100,Glyma.15G237300…	K04368,K04371,K04382,K04392,K04506,K04508,K04564,K06689
ko04141	Protein processing in endoplasmic reticulum	Genetic Information Processing	50/1510	77/2297	0.987787047389697	0.611783748919238	0.852754385807175	50	Glyma.01G009300,Glyma.01G068000,Glyma.01G103200,Glyma.01G133400,Glyma.02G041700,Glyma.02G093200,Glyma.02G124500,Glyma.02G244300,Glyma.02G258800,Glyma.02G291000,Glyma.02G292600,Glyma.03G034100,Glyma.03G070400,Glyma.03G076500,Glyma.03G088400,Glyma.03G145700,Glyma.03G164400,Glyma.03G182800,Glyma.03G211400,Glyma.03G232000,Glyma.04G007800,Glyma.04G034500,Glyma.04G054400,Glyma.04G121000,Glyma.04G202900…	Glyma.01G009300,Glyma.01G068000,Glyma.01G103200,Glyma.01G133400,Glyma.02G041700,Glyma.02G093200,Glyma.02G124500,Glyma.02G244300,Glyma.02G258800,Glyma.02G291000,Glyma.02G292600,Glyma.03G034100,Glyma.03G070400,Glyma.03G076500,Glyma.03G088400,Glyma.03G145700,Glyma.03G164400,Glyma.03G182800,Glyma.03G211400,Glyma.03G232000,Glyma.04G007800,Glyma.04G034500,Glyma.04G054400,Glyma.04G121000,Glyma.04G202900…	K01228,K03094,K03283,K03347,K03868,K04079,K04523,K05546,K06689,K07151,K07342,K07765,K07953,K08054,K08057,K08288,K08852,K09481,K09486,K09487,K09490,K09503,K09518,K09561,K09562,K09580,K09584,K10084,K10088,K10575,K10578,K10666,K10839,K10950,K10956,K11718,K11863,K12667,K13250,K13525,K13719,K13984,K13989,K13993,K14003,K14006,K14009,K14011,K14012,K14016
ko04070	Phosphatidylinositol signaling system	Environmental Information Processing	15/1510	23/2297	0.992081773682695	0.615641622636541	0.852754385807175	15	Glyma.01G189500,Glyma.02G143800,Glyma.02G257000,Glyma.02G257200,Glyma.03G004100,Glyma.04G009800,Glyma.04G088000,Glyma.04G206100,Glyma.04G253100,Glyma.05G079700,Glyma.05G132200,Glyma.05G169400,Glyma.05G196100,Glyma.06G009800,Glyma.06G089800,Glyma.06G218300,Glyma.06G254900,Glyma.07G045600,Glyma.07G216600,Glyma.07G229500,Glyma.07G238700,Glyma.07G266200,Glyma.09G011100,Glyma.09G236800,Glyma.10G201300…	Glyma.01G189500,Glyma.02G143800,Glyma.02G257000,Glyma.02G257200,Glyma.03G004100,Glyma.04G009800,Glyma.04G088000,Glyma.04G206100,Glyma.04G253100,Glyma.05G079700,Glyma.05G132200,Glyma.05G169400,Glyma.05G196100,Glyma.06G009800,Glyma.06G089800,Glyma.06G218300,Glyma.06G254900,Glyma.07G045600,Glyma.07G216600,Glyma.07G229500,Glyma.07G238700,Glyma.07G266200,Glyma.09G011100,Glyma.09G236800,Glyma.10G201300…	K00889,K00901,K00913,K00915,K00921,K01092,K01106,K01110,K02183,K05857,K10047,K13024,K15422,K18081,K18649
ko00950	Isoquinoline alkaloid biosynthesis	Metabolism	6/1510	9/2297	1.01412803532009	0.627470886425948	0.852754385807175	6	Glyma.01G062400,Glyma.01G131100,Glyma.02G038500,Glyma.04G054100,Glyma.04G121700,Glyma.06G054400,Glyma.06G178400,Glyma.06G275700,Glyma.08G138800,Glyma.10G090600,Glyma.10G248700,Glyma.11G238300,Glyma.13G183000,Glyma.13G183200,Glyma.13G183500,Glyma.14G111800,Glyma.15G071200,Glyma.15G276400,Glyma.17G085500,Glyma.18G143600,Glyma.18G225000,Glyma.20G145100,Glyma.20G145200,Glyma.20G145400	Glyma.01G062400,Glyma.01G131100,Glyma.02G038500,Glyma.04G054100,Glyma.04G121700,Glyma.06G054400,Glyma.06G178400,Glyma.06G275700,Glyma.08G138800,Glyma.10G090600,Glyma.10G248700,Glyma.11G238300,Glyma.13G183000,Glyma.13G183200,Glyma.13G183500,Glyma.14G111800,Glyma.15G071200,Glyma.15G276400,Glyma.17G085500,Glyma.18G143600,Glyma.18G225000,Glyma.20G145100,Glyma.20G145200,Glyma.20G145400	K00276,K00422,K00811,K13384,K14455,K15849
ko04122	Sulfur relay system	Genetic Information Processing	6/1510	9/2297	1.01412803532009	0.627470886425948	0.852754385807175	6	Glyma.06G321300,Glyma.07G080100,Glyma.08G167100,Glyma.14G019100,Glyma.15G260300,Glyma.20G043800,Glyma.20G102700	Glyma.06G321300,Glyma.07G080100,Glyma.08G167100,Glyma.14G019100,Glyma.15G260300,Glyma.20G043800,Glyma.20G102700	K01011,K03635,K03637,K11996,K12161,K21232
ko04130	SNARE interactions in vesicular transport	Genetic Information Processing	11/1510	17/2297	0.984300740163615	0.643843340399203	0.852754385807175	11	Glyma.01G173050,Glyma.02G069700,Glyma.02G111400,Glyma.02G195300,Glyma.02G195400,Glyma.02G211500,Glyma.02G291600,Glyma.06G098800,Glyma.08G304700,Glyma.08G316900,Glyma.10G008300,Glyma.10G034800,Glyma.10G082400,Glyma.10G082500,Glyma.10G236500,Glyma.11G181900,Glyma.13G102300,Glyma.13G307600,Glyma.14G017700,Glyma.14G179100,Glyma.16G151200,Glyma.16G154200,Glyma.18G089600,Glyma.18G096200,Glyma.18G114700…	Glyma.01G173050,Glyma.02G069700,Glyma.02G111400,Glyma.02G195300,Glyma.02G195400,Glyma.02G211500,Glyma.02G291600,Glyma.06G098800,Glyma.08G304700,Glyma.08G316900,Glyma.10G008300,Glyma.10G034800,Glyma.10G082400,Glyma.10G082500,Glyma.10G236500,Glyma.11G181900,Glyma.13G102300,Glyma.13G307600,Glyma.14G017700,Glyma.14G179100,Glyma.16G151200,Glyma.16G154200,Glyma.18G089600,Glyma.18G096200,Glyma.18G114700…	K08486,K08490,K08493,K08496,K08498,K08503,K08504,K08505,K08507,K08515,K08517
ko00254	Aflatoxin biosynthesis	Metabolism	1/1510	1/2297	1.52119205298013	0.65737919024815	0.852754385807175	1	Glyma.04G104900,Glyma.06G105900	Glyma.04G104900,Glyma.06G105900	K11262
ko00281	Geraniol degradation	Metabolism	1/1510	1/2297	1.52119205298013	0.65737919024815	0.852754385807175	1	Glyma.02G277900,Glyma.07G235400,Glyma.20G043000	Glyma.02G277900,Glyma.07G235400,Glyma.20G043000	K01640
ko00361	Chlorocyclohexane and chlorobenzene degradation	Metabolism	1/1510	1/2297	1.52119205298013	0.65737919024815	0.852754385807175	1	Glyma.06G307800,Glyma.06G325100	Glyma.06G307800,Glyma.06G325100	K01061
ko00363	Bisphenol degradation	Metabolism	1/1510	1/2297	1.52119205298013	0.65737919024815	0.852754385807175	1	Glyma.10G202400,Glyma.17G015400	Glyma.10G202400,Glyma.17G015400	K00517
ko00364	Fluorobenzoate degradation	Metabolism	1/1510	1/2297	1.52119205298013	0.65737919024815	0.852754385807175	1	Glyma.06G307800,Glyma.06G325100	Glyma.06G307800,Glyma.06G325100	K01061
ko00471	D-Glutamine and D-glutamate metabolism	Metabolism	1/1510	1/2297	1.52119205298013	0.65737919024815	0.852754385807175	1	Glyma.01G204600,Glyma.02G072200,Glyma.05G066200,Glyma.16G041200,Glyma.16G153400,Glyma.17G148000,Glyma.19G111000	Glyma.01G204600,Glyma.02G072200,Glyma.05G066200,Glyma.16G041200,Glyma.16G153400,Glyma.17G148000,Glyma.19G111000	K00261
ko00523	Polyketide sugar unit biosynthesis	Metabolism	1/1510	1/2297	1.52119205298013	0.65737919024815	0.852754385807175	1	Glyma.01G215400	Glyma.01G215400	K12451
ko00524	Neomycin, kanamycin and gentamicin biosynthesis	Metabolism	1/1510	1/2297	1.52119205298013	0.65737919024815	0.852754385807175	1	Glyma.01G007200,Glyma.01G007300,Glyma.05G226600,Glyma.07G124500,Glyma.11G015800,Glyma.14G218800,Glyma.17G257800	Glyma.01G007200,Glyma.01G007300,Glyma.05G226600,Glyma.07G124500,Glyma.11G015800,Glyma.14G218800,Glyma.17G257800	K00844
ko00601	Glycosphingolipid biosynthesis - lacto and neolacto series	Metabolism	1/1510	1/2297	1.52119205298013	0.65737919024815	0.852754385807175	1	Glyma.07G147600	Glyma.07G147600	K01988
ko00623	Toluene degradation	Metabolism	1/1510	1/2297	1.52119205298013	0.65737919024815	0.852754385807175	1	Glyma.06G307800,Glyma.06G325100	Glyma.06G307800,Glyma.06G325100	K01061
ko00624	Polycyclic aromatic hydrocarbon degradation	Metabolism	1/1510	1/2297	1.52119205298013	0.65737919024815	0.852754385807175	1	Glyma.10G202400,Glyma.17G015400	Glyma.10G202400,Glyma.17G015400	K00517
ko00791	Atrazine degradation	Metabolism	1/1510	1/2297	1.52119205298013	0.65737919024815	0.852754385807175	1	Glyma.11G248700	Glyma.11G248700	K01427
ko00965	Betalain biosynthesis	Metabolism	1/1510	1/2297	1.52119205298013	0.65737919024815	0.852754385807175	1	Glyma.09G156900,Glyma.16G207700,Glyma.20G214400	Glyma.09G156900,Glyma.16G207700,Glyma.20G214400	K15777
ko00981	Insect hormone biosynthesis	Metabolism	1/1510	1/2297	1.52119205298013	0.65737919024815	0.852754385807175	1	Glyma.01G031500,Glyma.02G034000,Glyma.02G051500,Glyma.04G248500,Glyma.06G114300,Glyma.06G183900,Glyma.08G002700,Glyma.08G288000,Glyma.12G057400,Glyma.13G170600,Glyma.13G340000,Glyma.15G034400,Glyma.16G131700,Glyma.17G091000,Glyma.18G137300,Glyma.19G010767,Glyma.19G010833	Glyma.01G031500,Glyma.02G034000,Glyma.02G051500,Glyma.04G248500,Glyma.06G114300,Glyma.06G183900,Glyma.08G002700,Glyma.08G288000,Glyma.12G057400,Glyma.13G170600,Glyma.13G340000,Glyma.15G034400,Glyma.16G131700,Glyma.17G091000,Glyma.18G137300,Glyma.19G010767,Glyma.19G010833	K00128
ko01051	Biosynthesis of ansamycins	Metabolism	1/1510	1/2297	1.52119205298013	0.65737919024815	0.852754385807175	1	Glyma.10G293500,Glyma.20G243500	Glyma.10G293500,Glyma.20G243500	K00615
ko01053	Biosynthesis of siderophore group nonribosomal peptides	Metabolism	1/1510	1/2297	1.52119205298013	0.65737919024815	0.852754385807175	1	Glyma.01G104100,Glyma.03G070600	Glyma.01G104100,Glyma.03G070600	K02552
ko01062	Biosynthesis of terpenoids and steroids	Metabolism	1/1510	1/2297	1.52119205298013	0.65737919024815	0.852754385807175	1	Glyma.02G240200,Glyma.08G306200,Glyma.14G031200,Glyma.14G209700,Glyma.18G111900	Glyma.02G240200,Glyma.08G306200,Glyma.14G031200,Glyma.14G209700,Glyma.18G111900	K02291
ko04670	Leukocyte transendothelial migration	Organismal Systems	1/1510	1/2297	1.52119205298013	0.65737919024815	0.852754385807175	1	Glyma.04G023400,Glyma.05G035200,Glyma.07G084200,Glyma.07G203100,Glyma.09G192700,Glyma.12G120600,Glyma.12G208000,Glyma.13G172600,Glyma.13G293100,Glyma.17G092100	Glyma.04G023400,Glyma.05G035200,Glyma.07G084200,Glyma.07G203100,Glyma.09G192700,Glyma.12G120600,Glyma.12G208000,Glyma.13G172600,Glyma.13G293100,Glyma.17G092100	K04392
ko04742	Taste transduction	Organismal Systems	1/1510	1/2297	1.52119205298013	0.65737919024815	0.852754385807175	1	Glyma.04G056600,Glyma.06G057000,Glyma.17G226700	Glyma.04G056600,Glyma.06G057000,Glyma.17G226700	K19729
ko04923	Regulation of lipolysis in adipocytes	Organismal Systems	1/1510	1/2297	1.52119205298013	0.65737919024815	0.852754385807175	1	Glyma.01G080600,Glyma.08G056600,Glyma.10G211200,Glyma.10G291400,Glyma.20G116400,Glyma.20G240600	Glyma.01G080600,Glyma.08G056600,Glyma.10G211200,Glyma.10G291400,Glyma.20G116400,Glyma.20G240600	K01054
ko05111	Biofilm formation - Vibrio cholerae	Cellular Processes	1/1510	1/2297	1.52119205298013	0.65737919024815	0.852754385807175	1	Glyma.02G299100,Glyma.08G327400,Glyma.11G084100,Glyma.14G014700,Glyma.18G080000	Glyma.02G299100,Glyma.08G327400,Glyma.11G084100,Glyma.14G014700,Glyma.18G080000	K00640
ko04657	IL-17 signaling pathway	Organismal Systems	4/1510	6/2297	1.01412803532009	0.662041851545336	0.852754385807175	4	Glyma.01G068000,Glyma.01G222000,Glyma.02G124500,Glyma.08G032900,Glyma.09G131500,Glyma.12G073700,Glyma.12G166100,Glyma.14G219700,Glyma.16G178800,Glyma.17G258700	Glyma.01G068000,Glyma.01G222000,Glyma.02G124500,Glyma.08G032900,Glyma.09G131500,Glyma.12G073700,Glyma.12G166100,Glyma.14G219700,Glyma.16G178800,Glyma.17G258700	K03083,K04079,K04371,K09487
ko04916	Melanogenesis	Organismal Systems	4/1510	6/2297	1.01412803532009	0.662041851545336	0.852754385807175	4	Glyma.01G222000,Glyma.02G143800,Glyma.02G186300,Glyma.03G004100,Glyma.05G079700,Glyma.07G229500,Glyma.07G238700,Glyma.09G236800,Glyma.12G073700,Glyma.12G166100,Glyma.16G214500,Glyma.16G214800,Glyma.17G034900,Glyma.18G260700,Glyma.19G121900,Glyma.19G160100	Glyma.01G222000,Glyma.02G143800,Glyma.02G186300,Glyma.03G004100,Glyma.05G079700,Glyma.07G229500,Glyma.07G238700,Glyma.09G236800,Glyma.12G073700,Glyma.12G166100,Glyma.16G214500,Glyma.16G214800,Glyma.17G034900,Glyma.18G260700,Glyma.19G121900,Glyma.19G160100	K02183,K03083,K04368,K04371
ko04962	Vasopressin-regulated water reabsorption	Organismal Systems	4/1510	6/2297	1.01412803532009	0.662041851545336	0.852754385807175	4	Glyma.02G070300,Glyma.02G176000,Glyma.03G259200,Glyma.05G149100,Glyma.05G176300,Glyma.05G230400,Glyma.05G235900,Glyma.07G052800,Glyma.08G037900,Glyma.08G043300,Glyma.08G361000,Glyma.09G043000,Glyma.10G039300,Glyma.10G092700,Glyma.10G171600,Glyma.11G241300,Glyma.12G207900,Glyma.12G212400,Glyma.12G223500,Glyma.12G230600,Glyma.13G125700,Glyma.13G180100,Glyma.13G269000,Glyma.13G277800,Glyma.13G357500…	Glyma.02G070300,Glyma.02G176000,Glyma.03G259200,Glyma.05G149100,Glyma.05G176300,Glyma.05G230400,Glyma.05G235900,Glyma.07G052800,Glyma.08G037900,Glyma.08G043300,Glyma.08G361000,Glyma.09G043000,Glyma.10G039300,Glyma.10G092700,Glyma.10G171600,Glyma.11G241300,Glyma.12G207900,Glyma.12G212400,Glyma.12G223500,Glyma.12G230600,Glyma.13G125700,Glyma.13G180100,Glyma.13G269000,Glyma.13G277800,Glyma.13G357500…	K06027,K07904,K10418,K12462
ko00310	Lysine degradation	Metabolism	9/1510	14/2297	0.977909176915799	0.662938625511226	0.852754385807175	9	Glyma.01G031500,Glyma.02G034000,Glyma.02G051500,Glyma.02G292500,Glyma.02G308500,Glyma.04G125500,Glyma.04G248500,Glyma.06G114300,Glyma.06G183900,Glyma.08G002700,Glyma.08G288000,Glyma.10G012600,Glyma.10G292500,Glyma.11G040100,Glyma.11G054100,Glyma.12G057400,Glyma.13G170600,Glyma.13G340000,Glyma.14G022100,Glyma.15G034400,Glyma.15G178400,Glyma.16G047800,Glyma.16G100200,Glyma.16G131700,Glyma.17G005300…	Glyma.01G031500,Glyma.02G034000,Glyma.02G051500,Glyma.02G292500,Glyma.02G308500,Glyma.04G125500,Glyma.04G248500,Glyma.06G114300,Glyma.06G183900,Glyma.08G002700,Glyma.08G288000,Glyma.10G012600,Glyma.10G292500,Glyma.11G040100,Glyma.11G054100,Glyma.12G057400,Glyma.13G170600,Glyma.13G340000,Glyma.14G022100,Glyma.15G034400,Glyma.15G178400,Glyma.16G047800,Glyma.16G100200,Glyma.16G131700,Glyma.17G005300…	K00128,K00164,K00626,K00658,K11420,K11430,K14085,K14157,K19199
ko00513	Various types of N-glycan biosynthesis	Metabolism	14/1510	22/2297	0.968031306441902	0.674442983430638	0.863861012819668	14	Glyma.01G009300,Glyma.01G048500,Glyma.02G108100,Glyma.02G131900,Glyma.03G108200,Glyma.03G164400,Glyma.05G086900,Glyma.07G212900,Glyma.08G159500,Glyma.08G324800,Glyma.08G324900,Glyma.09G206400,Glyma.10G217800,Glyma.10G290900,Glyma.12G230400,Glyma.13G068100,Glyma.13G270500,Glyma.15G256700,Glyma.16G213300,Glyma.18G085100,Glyma.20G174300,Glyma.20G240000	Glyma.01G009300,Glyma.01G048500,Glyma.02G108100,Glyma.02G131900,Glyma.03G108200,Glyma.03G164400,Glyma.05G086900,Glyma.07G212900,Glyma.08G159500,Glyma.08G324800,Glyma.08G324900,Glyma.09G206400,Glyma.10G217800,Glyma.10G290900,Glyma.12G230400,Glyma.13G068100,Glyma.13G270500,Glyma.15G256700,Glyma.16G213300,Glyma.18G085100,Glyma.20G174300,Glyma.20G240000	K00753,K01231,K03714,K03842,K03843,K03846,K03847,K07151,K07432,K07441,K12373,K12667,K14412,K14413
ko00514	Other types of O-glycan biosynthesis	Metabolism	5/1510	8/2297	0.950745033112583	0.722343914673789	0.87096870321526	5	Glyma.02G279600,Glyma.03G012900,Glyma.07G231500,Glyma.09G138300,Glyma.14G112600,Glyma.16G014800,Glyma.16G076700,Glyma.16G109700,Glyma.19G055500	Glyma.02G279600,Glyma.03G012900,Glyma.07G231500,Glyma.09G138300,Glyma.14G112600,Glyma.16G014800,Glyma.16G076700,Glyma.16G109700,Glyma.19G055500	K03691,K13667,K20781,K20782,K20784
ko00540	Lipopolysaccharide biosynthesis	Metabolism	5/1510	8/2297	0.950745033112583	0.722343914673789	0.87096870321526	5	Glyma.02G085100,Glyma.06G245100,Glyma.08G318300,Glyma.09G244900,Glyma.12G151500,Glyma.13G150200,Glyma.13G368200,Glyma.18G248300	Glyma.02G085100,Glyma.06G245100,Glyma.08G318300,Glyma.09G244900,Glyma.12G151500,Glyma.13G150200,Glyma.13G368200,Glyma.18G248300	K00912,K00979,K01627,K02527,K02535
ko00565	Ether lipid metabolism	Metabolism	5/1510	8/2297	0.950745033112583	0.722343914673789	0.87096870321526	5	Glyma.01G002400,Glyma.01G162100,Glyma.01G215100,Glyma.02G093500,Glyma.02G190000,Glyma.03G018900,Glyma.03G092800,Glyma.04G020400,Glyma.04G060900,Glyma.04G196700,Glyma.05G168300,Glyma.06G061500,Glyma.06G169100,Glyma.07G010900,Glyma.07G031100,Glyma.07G080400,Glyma.08G028800,Glyma.08G194100,Glyma.08G211700,Glyma.09G041400,Glyma.11G081500,Glyma.15G008367,Glyma.15G008433,Glyma.15G008500,Glyma.15G023500…	Glyma.01G002400,Glyma.01G162100,Glyma.01G215100,Glyma.02G093500,Glyma.02G190000,Glyma.03G018900,Glyma.03G092800,Glyma.04G020400,Glyma.04G060900,Glyma.04G196700,Glyma.05G168300,Glyma.06G061500,Glyma.06G169100,Glyma.07G010900,Glyma.07G031100,Glyma.07G080400,Glyma.08G028800,Glyma.08G194100,Glyma.08G211700,Glyma.09G041400,Glyma.11G081500,Glyma.15G008367,Glyma.15G008433,Glyma.15G008500,Glyma.15G023500…	K01047,K01114,K01115,K14674,K16860
ko00780	Biotin metabolism	Metabolism	5/1510	8/2297	0.950745033112583	0.722343914673789	0.87096870321526	5	Glyma.04G130900,Glyma.05G129600,Glyma.05G218600,Glyma.08G084300,Glyma.11G094200,Glyma.11G180750,Glyma.11G248000,Glyma.12G020600,Glyma.13G094700,Glyma.13G112700,Glyma.13G128000,Glyma.16G042000,Glyma.17G047000,Glyma.18G009200	Glyma.04G130900,Glyma.05G129600,Glyma.05G218600,Glyma.08G084300,Glyma.11G094200,Glyma.11G180750,Glyma.11G248000,Glyma.12G020600,Glyma.13G094700,Glyma.13G112700,Glyma.13G128000,Glyma.16G042000,Glyma.17G047000,Glyma.18G009200	K00059,K00652,K01012,K09458,K19562
ko00960	Tropane, piperidine and pyridine alkaloid biosynthesis	Metabolism	5/1510	8/2297	0.950745033112583	0.722343914673789	0.87096870321526	5	Glyma.01G062400,Glyma.01G131100,Glyma.02G038500,Glyma.06G178400,Glyma.06G275700,Glyma.07G136100,Glyma.08G138800,Glyma.10G090600,Glyma.10G248700,Glyma.11G222300,Glyma.11G238300,Glyma.12G059100,Glyma.12G059300,Glyma.14G111800,Glyma.15G276400,Glyma.17G085500,Glyma.18G035100,Glyma.18G036102,Glyma.18G143600,Glyma.18G186400,Glyma.20G145100,Glyma.20G145200,Glyma.20G145400	Glyma.01G062400,Glyma.01G131100,Glyma.02G038500,Glyma.06G178400,Glyma.06G275700,Glyma.07G136100,Glyma.08G138800,Glyma.10G090600,Glyma.10G248700,Glyma.11G222300,Glyma.11G238300,Glyma.12G059100,Glyma.12G059300,Glyma.14G111800,Glyma.15G276400,Glyma.17G085500,Glyma.18G035100,Glyma.18G036102,Glyma.18G143600,Glyma.18G186400,Glyma.20G145100,Glyma.20G145200,Glyma.20G145400	K00276,K00811,K08081,K14455,K15849
ko03320	PPAR signaling pathway	Organismal Systems	5/1510	8/2297	0.950745033112583	0.722343914673789	0.87096870321526	5	Glyma.01G225200,Glyma.02G010300,Glyma.05G151200,Glyma.06G112900,Glyma.07G151500,Glyma.07G161900,Glyma.07G180100,Glyma.07G199900,Glyma.09G042000,Glyma.10G010800,Glyma.10G051100,Glyma.10G124700,Glyma.10G251900,Glyma.11G017900,Glyma.11G035200,Glyma.11G122500,Glyma.11G254100,Glyma.12G047400,Glyma.12G120300,Glyma.13G079900,Glyma.13G117700,Glyma.13G117900,Glyma.13G138600,Glyma.13G176100,Glyma.13G176400…	Glyma.01G225200,Glyma.02G010300,Glyma.05G151200,Glyma.06G112900,Glyma.07G151500,Glyma.07G161900,Glyma.07G180100,Glyma.07G199900,Glyma.09G042000,Glyma.10G010800,Glyma.10G051100,Glyma.10G124700,Glyma.10G251900,Glyma.11G017900,Glyma.11G035200,Glyma.11G122500,Glyma.11G254100,Glyma.12G047400,Glyma.12G120300,Glyma.13G079900,Glyma.13G117700,Glyma.13G117900,Glyma.13G138600,Glyma.13G176100,Glyma.13G176400…	K00232,K00249,K01897,K07513,K08770
ko03450	Non-homologous end-joining	Genetic Information Processing	5/1510	8/2297	0.950745033112583	0.722343914673789	0.87096870321526	5	Glyma.10G141800,Glyma.12G219100,Glyma.17G005802,Glyma.18G002400,Glyma.20G205600	Glyma.10G141800,Glyma.12G219100,Glyma.17G005802,Glyma.18G002400,Glyma.20G205600	K04799,K10865,K10866,K10885,K10886
ko04216	Ferroptosis	Cellular Processes	5/1510	8/2297	0.950745033112583	0.722343914673789	0.87096870321526	5	Glyma.01G124500,Glyma.01G193700,Glyma.01G225200,Glyma.02G010300,Glyma.02G262500,Glyma.03G050100,Glyma.03G240600,Glyma.04G044000,Glyma.05G029700,Glyma.05G101700,Glyma.05G151200,Glyma.06G044200,Glyma.06G112900,Glyma.06G115800,Glyma.07G023600,Glyma.07G161900,Glyma.10G010800,Glyma.11G017900,Glyma.11G048200,Glyma.11G051500,Glyma.11G122500,Glyma.11G232600,Glyma.11G254100,Glyma.12G047400,Glyma.13G079900…	Glyma.01G124500,Glyma.01G193700,Glyma.01G225200,Glyma.02G010300,Glyma.02G262500,Glyma.03G050100,Glyma.03G240600,Glyma.04G044000,Glyma.05G029700,Glyma.05G101700,Glyma.05G151200,Glyma.06G044200,Glyma.06G112900,Glyma.06G115800,Glyma.07G023600,Glyma.07G161900,Glyma.10G010800,Glyma.11G017900,Glyma.11G048200,Glyma.11G051500,Glyma.11G122500,Glyma.11G232600,Glyma.11G254100,Glyma.12G047400,Glyma.13G079900…	K00522,K01897,K15040,K21398,K21456
ko00440	Phosphonate and phosphinate metabolism	Metabolism	2/1510	3/2297	1.01412803532009	0.728365468673145	0.87096870321526	2	Glyma.02G309900,Glyma.05G221700,Glyma.08G028200,Glyma.09G051200,Glyma.15G157500	Glyma.02G309900,Glyma.05G221700,Glyma.08G028200,Glyma.09G051200,Glyma.15G157500	K00967,K00968
ko00966	Glucosinolate biosynthesis	Metabolism	2/1510	3/2297	1.01412803532009	0.728365468673145	0.87096870321526	2	Glyma.01G036000,Glyma.02G029900,Glyma.20G199600	Glyma.01G036000,Glyma.02G029900,Glyma.20G199600	K01703,K11820
ko04630	Jak-STAT signaling pathway	Environmental Information Processing	2/1510	3/2297	1.01412803532009	0.728365468673145	0.87096870321526	2	Glyma.01G222500,Glyma.01G241300	Glyma.01G222500,Glyma.01G241300	K04706,K07203
ko04740	Olfactory transduction	Organismal Systems	2/1510	3/2297	1.01412803532009	0.728365468673145	0.87096870321526	2	Glyma.02G143800,Glyma.03G004100,Glyma.05G079700,Glyma.06G013000,Glyma.07G229500,Glyma.07G238700,Glyma.09G236800,Glyma.11G118500,Glyma.16G214500,Glyma.16G214800,Glyma.17G034900,Glyma.18G260700,Glyma.19G121900,Glyma.19G160100	Glyma.02G143800,Glyma.03G004100,Glyma.05G079700,Glyma.06G013000,Glyma.07G229500,Glyma.07G238700,Glyma.09G236800,Glyma.11G118500,Glyma.16G214500,Glyma.16G214800,Glyma.17G034900,Glyma.18G260700,Glyma.19G121900,Glyma.19G160100	K02183,K04536
ko04745	Phototransduction - fly	Organismal Systems	2/1510	3/2297	1.01412803532009	0.728365468673145	0.87096870321526	2	Glyma.01G011600,Glyma.02G143800,Glyma.03G004100,Glyma.05G079700,Glyma.07G229500,Glyma.07G238700,Glyma.09G209400,Glyma.09G236800,Glyma.16G214500,Glyma.16G214800,Glyma.17G034900,Glyma.18G260700,Glyma.19G121900,Glyma.19G160100	Glyma.01G011600,Glyma.02G143800,Glyma.03G004100,Glyma.05G079700,Glyma.07G229500,Glyma.07G238700,Glyma.09G209400,Glyma.09G236800,Glyma.16G214500,Glyma.16G214800,Glyma.17G034900,Glyma.18G260700,Glyma.19G121900,Glyma.19G160100	K02183,K13806
ko04913	Ovarian steroidogenesis	Organismal Systems	2/1510	3/2297	1.01412803532009	0.728365468673145	0.87096870321526	2	Glyma.09G142500,Glyma.15G156100,Glyma.20G006700	Glyma.09G142500,Glyma.15G156100,Glyma.20G006700	K00512,K07408
ko04924	Renin secretion	Organismal Systems	2/1510	3/2297	1.01412803532009	0.728365468673145	0.87096870321526	2	Glyma.02G143800,Glyma.03G004100,Glyma.04G235900,Glyma.05G066800,Glyma.05G079700,Glyma.05G217700,Glyma.07G229500,Glyma.07G238700,Glyma.08G194000,Glyma.09G016000,Glyma.09G236800,Glyma.11G038900,Glyma.16G214500,Glyma.16G214800,Glyma.17G034900,Glyma.18G260700,Glyma.19G121900,Glyma.19G160100	Glyma.02G143800,Glyma.03G004100,Glyma.04G235900,Glyma.05G066800,Glyma.05G079700,Glyma.05G217700,Glyma.07G229500,Glyma.07G238700,Glyma.08G194000,Glyma.09G016000,Glyma.09G236800,Glyma.11G038900,Glyma.16G214500,Glyma.16G214800,Glyma.17G034900,Glyma.18G260700,Glyma.19G121900,Glyma.19G160100	K02183,K06268
ko04925	Aldosterone synthesis and secretion	Organismal Systems	2/1510	3/2297	1.01412803532009	0.728365468673145	0.87096870321526	2	Glyma.01G011600,Glyma.02G143800,Glyma.03G004100,Glyma.05G079700,Glyma.07G229500,Glyma.07G238700,Glyma.09G209400,Glyma.09G236800,Glyma.16G214500,Glyma.16G214800,Glyma.17G034900,Glyma.18G260700,Glyma.19G121900,Glyma.19G160100	Glyma.01G011600,Glyma.02G143800,Glyma.03G004100,Glyma.05G079700,Glyma.07G229500,Glyma.07G238700,Glyma.09G209400,Glyma.09G236800,Glyma.16G214500,Glyma.16G214800,Glyma.17G034900,Glyma.18G260700,Glyma.19G121900,Glyma.19G160100	K02183,K13806
ko00230	Purine metabolism	Metabolism	57/1510	90/2297	0.963421633554084	0.729183100366264	0.87096870321526	57	Glyma.01G006500,Glyma.01G119500,Glyma.01G200200,Glyma.01G210800,Glyma.02G076000,Glyma.02G107700,Glyma.02G165000,Glyma.02G165300,Glyma.02G181200,Glyma.02G211300,Glyma.02G289700,Glyma.03G055900,Glyma.03G065300,Glyma.03G093200,Glyma.03G100800,Glyma.03G129500,Glyma.03G138200,Glyma.03G144600,Glyma.03G176800,Glyma.03G195600,Glyma.04G045000,Glyma.04G065800,Glyma.04G133100,Glyma.04G210700,Glyma.04G217300…	Glyma.01G006500,Glyma.01G119500,Glyma.01G200200,Glyma.01G210800,Glyma.02G076000,Glyma.02G107700,Glyma.02G165000,Glyma.02G165300,Glyma.02G181200,Glyma.02G211300,Glyma.02G289700,Glyma.03G055900,Glyma.03G065300,Glyma.03G093200,Glyma.03G100800,Glyma.03G129500,Glyma.03G138200,Glyma.03G144600,Glyma.03G176800,Glyma.03G195600,Glyma.04G045000,Glyma.04G065800,Glyma.04G133100,Glyma.04G210700,Glyma.04G217300…	K00088,K00365,K00602,K00759,K00760,K00764,K00860,K00873,K00939,K00940,K00942,K00948,K00962,K01081,K01427,K01466,K01488,K01490,K01510,K01514,K01517,K01519,K01522,K01756,K01835,K01923,K01952,K02083,K02324,K02327,K02328,K02335,K02684,K02685,K02999,K03008,K03009,K03010,K03012,K03013,K03019,K03020,K03021,K03023,K03026,K03027,K03505,K03787,K10807,K10808,K13484,K13811,K14641,K14977,K18151,K18447,K18532
ko04011	MAPK signaling pathway - yeast	Environmental Information Processing	8/1510	13/2297	0.936118186449312	0.735693886012248	0.875272172686509	8	Glyma.01G058000,Glyma.01G222000,Glyma.02G218700,Glyma.03G133800,Glyma.04G092600,Glyma.04G206100,Glyma.04G253100,Glyma.05G169400,Glyma.06G013000,Glyma.06G017900,Glyma.06G094400,Glyma.07G265600,Glyma.07G265700,Glyma.08G115800,Glyma.08G363800,Glyma.11G118500,Glyma.12G011200,Glyma.12G073700,Glyma.12G229200,Glyma.13G083400,Glyma.13G146700,Glyma.13G270600,Glyma.13G348100,Glyma.14G164700,Glyma.14G223500…	Glyma.01G058000,Glyma.01G222000,Glyma.02G218700,Glyma.03G133800,Glyma.04G092600,Glyma.04G206100,Glyma.04G253100,Glyma.05G169400,Glyma.06G013000,Glyma.06G017900,Glyma.06G094400,Glyma.07G265600,Glyma.07G265700,Glyma.08G115800,Glyma.08G363800,Glyma.11G118500,Glyma.12G011200,Glyma.12G073700,Glyma.12G229200,Glyma.13G083400,Glyma.13G146700,Glyma.13G270600,Glyma.13G348100,Glyma.14G164700,Glyma.14G223500…	K00006,K00889,K02218,K03781,K04371,K04536,K06630,K10591
ko04146	Peroxisome	Cellular Processes	23/1510	37/2297	0.945605870771434	0.741036595014905	0.878157539761757	23	Glyma.01G225200,Glyma.02G010300,Glyma.02G087700,Glyma.02G238800,Glyma.02G241200,Glyma.02G277900,Glyma.03G065400,Glyma.03G211067,Glyma.05G141300,Glyma.05G141400,Glyma.05G151200,Glyma.06G017900,Glyma.06G112900,Glyma.06G289700,Glyma.07G151500,Glyma.07G161900,Glyma.07G180100,Glyma.07G235400,Glyma.08G096800,Glyma.08G097300,Glyma.08G160500,Glyma.08G175800,Glyma.08G237400,Glyma.08G302600,Glyma.09G008900…	Glyma.01G225200,Glyma.02G010300,Glyma.02G087700,Glyma.02G238800,Glyma.02G241200,Glyma.02G277900,Glyma.03G065400,Glyma.03G211067,Glyma.05G141300,Glyma.05G141400,Glyma.05G151200,Glyma.06G017900,Glyma.06G112900,Glyma.06G289700,Glyma.07G151500,Glyma.07G161900,Glyma.07G180100,Glyma.07G235400,Glyma.08G096800,Glyma.08G097300,Glyma.08G160500,Glyma.08G175800,Glyma.08G237400,Glyma.08G302600,Glyma.09G008900…	K00031,K00232,K00830,K00869,K01640,K01897,K03426,K03781,K04564,K04565,K07513,K11147,K11517,K12261,K13237,K13339,K13341,K13344,K13346,K13347,K13348,K13354,K13356
ko04550	Signaling pathways regulating pluripotency of stem cells	Cellular Processes	3/1510	5/2297	0.912715231788079	0.776384122464227	0.912857893991142	3	Glyma.01G222000,Glyma.02G186300,Glyma.12G073700,Glyma.12G166100	Glyma.01G222000,Glyma.02G186300,Glyma.12G073700,Glyma.12G166100	K03083,K04368,K04371
ko04624	Toll and Imd signaling pathway	Organismal Systems	3/1510	5/2297	0.912715231788079	0.776384122464227	0.912857893991142	3	Glyma.01G013500,Glyma.01G034100,Glyma.01G044100,Glyma.01G098400,Glyma.01G240800,Glyma.02G000400,Glyma.02G019500,Glyma.02G021700,Glyma.02G032200,Glyma.02G088700,Glyma.02G100300,Glyma.02G100400,Glyma.02G150700,Glyma.02G221900,Glyma.02G229500,Glyma.02G311200,Glyma.03G003000,Glyma.03G188700,Glyma.03G241600,Glyma.03G253600,Glyma.04G017200,Glyma.04G042400,Glyma.04G063100,Glyma.04G127100,Glyma.04G238800…	Glyma.01G013500,Glyma.01G034100,Glyma.01G044100,Glyma.01G098400,Glyma.01G240800,Glyma.02G000400,Glyma.02G019500,Glyma.02G021700,Glyma.02G032200,Glyma.02G088700,Glyma.02G100300,Glyma.02G100400,Glyma.02G150700,Glyma.02G221900,Glyma.02G229500,Glyma.02G311200,Glyma.03G003000,Glyma.03G188700,Glyma.03G241600,Glyma.03G253600,Glyma.04G017200,Glyma.04G042400,Glyma.04G063100,Glyma.04G127100,Glyma.04G238800…	K04730,K04733,K06689
ko04142	Lysosome	Cellular Processes	22/1510	36/2297	0.929617365710081	0.780396355836537	0.914005070454466	22	Glyma.01G153200,Glyma.01G179300,Glyma.02G228400,Glyma.04G044000,Glyma.05G055700,Glyma.05G101700,Glyma.06G017700,Glyma.06G027700,Glyma.06G044200,Glyma.06G115800,Glyma.06G186000,Glyma.07G023600,Glyma.07G205400,Glyma.08G093300,Glyma.08G093500,Glyma.08G159500,Glyma.08G289100,Glyma.08G360100,Glyma.09G218500,Glyma.09G277100,Glyma.10G015300,Glyma.10G145500,Glyma.10G207100,Glyma.10G290900,Glyma.11G035966…	Glyma.01G153200,Glyma.01G179300,Glyma.02G228400,Glyma.04G044000,Glyma.05G055700,Glyma.05G101700,Glyma.06G017700,Glyma.06G027700,Glyma.06G044200,Glyma.06G115800,Glyma.06G186000,Glyma.07G023600,Glyma.07G205400,Glyma.08G093300,Glyma.08G093500,Glyma.08G159500,Glyma.08G289100,Glyma.08G360100,Glyma.09G218500,Glyma.09G277100,Glyma.10G015300,Glyma.10G145500,Glyma.10G207100,Glyma.10G290900,Glyma.11G035966…	K01052,K01074,K01205,K01365,K01366,K01369,K01373,K02154,K02155,K04646,K10532,K12373,K12382,K12385,K12386,K12391,K12392,K12398,K12400,K14379,K19363,K21398
ko04150	mTOR signaling pathway	Environmental Information Processing	16/1510	27/2297	0.901447142506745	0.821444500287508	0.958351917002093	16	Glyma.01G131500,Glyma.01G189500,Glyma.01G222000,Glyma.01G241300,Glyma.02G065500,Glyma.02G186300,Glyma.03G069800,Glyma.03G260200,Glyma.04G242700,Glyma.05G213800,Glyma.06G120600,Glyma.07G002300,Glyma.07G023500,Glyma.08G020300,Glyma.08G020600,Glyma.08G218400,Glyma.09G079400,Glyma.09G273600,Glyma.09G277000,Glyma.10G263700,Glyma.11G052700,Glyma.11G161300,Glyma.11G178504,Glyma.11G235300,Glyma.12G073700…	Glyma.01G131500,Glyma.01G189500,Glyma.01G222000,Glyma.01G241300,Glyma.02G065500,Glyma.02G186300,Glyma.03G069800,Glyma.03G260200,Glyma.04G242700,Glyma.05G213800,Glyma.06G120600,Glyma.07G002300,Glyma.07G023500,Glyma.08G020300,Glyma.08G020600,Glyma.08G218400,Glyma.09G079400,Glyma.09G273600,Glyma.09G277000,Glyma.10G263700,Glyma.11G052700,Glyma.11G161300,Glyma.11G178504,Glyma.11G235300,Glyma.12G073700…	K01110,K02145,K02147,K02148,K02150,K02152,K03083,K03259,K03875,K04368,K04371,K04688,K07198,K07203,K08269,K08272
ko04621	NOD-like receptor signaling pathway	Organismal Systems	8/1510	14/2297	0.869252601702933	0.832700900013607	0.9644363981826	8	Glyma.01G013500,Glyma.01G034100,Glyma.01G041200,Glyma.01G044100,Glyma.01G098400,Glyma.01G170300,Glyma.01G178500,Glyma.01G193700,Glyma.01G210200,Glyma.01G222000,Glyma.01G240800,Glyma.02G000400,Glyma.02G019500,Glyma.02G021700,Glyma.02G023400,Glyma.02G032200,Glyma.02G059200,Glyma.02G088700,Glyma.02G100300,Glyma.02G100400,Glyma.02G150700,Glyma.02G221900,Glyma.02G229500,Glyma.02G311200,Glyma.03G001800…	Glyma.01G013500,Glyma.01G034100,Glyma.01G041200,Glyma.01G044100,Glyma.01G098400,Glyma.01G170300,Glyma.01G178500,Glyma.01G193700,Glyma.01G210200,Glyma.01G222000,Glyma.01G240800,Glyma.02G000400,Glyma.02G019500,Glyma.02G021700,Glyma.02G023400,Glyma.02G032200,Glyma.02G059200,Glyma.02G088700,Glyma.02G100300,Glyma.02G100400,Glyma.02G150700,Glyma.02G221900,Glyma.02G229500,Glyma.02G311200,Glyma.03G001800…	K03671,K04079,K04371,K04733,K08341,K12795,K15040,K20858
ko04138	Autophagy - yeast	Cellular Processes	27/1510	45/2297	0.912715231788079	0.836140979475996	0.9644363981826	27	Glyma.01G006600,Glyma.01G038800,Glyma.01G210200,Glyma.01G241300,Glyma.02G025900,Glyma.02G065400,Glyma.02G111400,Glyma.02G133400,Glyma.02G206500,Glyma.02G235100,Glyma.03G069800,Glyma.03G104400,Glyma.03G162100,Glyma.03G205700,Glyma.04G141000,Glyma.05G058300,Glyma.05G189000,Glyma.06G123000,Glyma.07G124300,Glyma.07G125200,Glyma.07G211600,Glyma.08G146700,Glyma.08G293400,Glyma.08G307900,Glyma.09G003900…	Glyma.01G006600,Glyma.01G038800,Glyma.01G210200,Glyma.01G241300,Glyma.02G025900,Glyma.02G065400,Glyma.02G111400,Glyma.02G133400,Glyma.02G206500,Glyma.02G235100,Glyma.03G069800,Glyma.03G104400,Glyma.03G162100,Glyma.03G205700,Glyma.04G141000,Glyma.05G058300,Glyma.05G189000,Glyma.06G123000,Glyma.07G124300,Glyma.07G125200,Glyma.07G211600,Glyma.08G146700,Glyma.08G293400,Glyma.08G307900,Glyma.09G003900…	K00654,K00915,K04382,K06027,K07203,K07897,K08269,K08330,K08331,K08333,K08334,K08341,K08493,K12479,K12761,K14209,K15296,K17260,K17888,K17906,K17907,K17908,K20178,K20179,K20180,K20181,K20184
ko04111	Cell cycle - yeast	Cellular Processes	32/1510	53/2297	0.918455579157816	0.836272092776274	0.9644363981826	32	Glyma.01G038800,Glyma.01G054100,Glyma.01G229600,Glyma.02G025900,Glyma.02G106600,Glyma.02G157700,Glyma.02G258100,Glyma.03G109300,Glyma.03G204700,Glyma.03G211400,Glyma.04G185200,Glyma.04G255900,Glyma.06G290500,Glyma.07G115800,Glyma.07G159700,Glyma.08G184200,Glyma.08G293400,Glyma.09G069000,Glyma.09G212400,Glyma.10G142800,Glyma.10G258300,Glyma.11G012400,Glyma.11G026400,Glyma.11G125300,Glyma.11G215600…	Glyma.01G038800,Glyma.01G054100,Glyma.01G229600,Glyma.02G025900,Glyma.02G106600,Glyma.02G157700,Glyma.02G258100,Glyma.03G109300,Glyma.03G204700,Glyma.03G211400,Glyma.04G185200,Glyma.04G255900,Glyma.06G290500,Glyma.07G115800,Glyma.07G159700,Glyma.08G184200,Glyma.08G293400,Glyma.09G069000,Glyma.09G212400,Glyma.10G142800,Glyma.10G258300,Glyma.11G012400,Glyma.11G026400,Glyma.11G125300,Glyma.11G215600…	K02178,K02180,K02210,K02213,K02214,K02365,K02537,K02603,K02608,K03094,K03347,K03348,K03349,K03350,K03353,K03354,K03355,K03358,K03363,K03364,K03868,K04354,K04382,K06670,K06672,K06674,K06675,K06676,K06677,K06678,K06685,K08866
ko03440	Homologous recombination	Genetic Information Processing	20/1510	34/2297	0.894818854694196	0.850189088322211	0.969691359622651	20	Glyma.01G244700,Glyma.02G261800,Glyma.02G289700,Glyma.03G027600,Glyma.03G144600,Glyma.04G182900,Glyma.04G210700,Glyma.05G020600,Glyma.05G084800,Glyma.05G084900,Glyma.05G186200,Glyma.06G155300,Glyma.07G164800,Glyma.07G164900,Glyma.07G200900,Glyma.08G079500,Glyma.08G188100,Glyma.08G313400,Glyma.09G064300,Glyma.10G148300,Glyma.11G104200,Glyma.11G143900,Glyma.11G150100,Glyma.12G029200,Glyma.12G170000…	Glyma.01G244700,Glyma.02G261800,Glyma.02G289700,Glyma.03G027600,Glyma.03G144600,Glyma.04G182900,Glyma.04G210700,Glyma.05G020600,Glyma.05G084800,Glyma.05G084900,Glyma.05G186200,Glyma.06G155300,Glyma.07G164800,Glyma.07G164900,Glyma.07G200900,Glyma.08G079500,Glyma.08G188100,Glyma.08G313400,Glyma.09G064300,Glyma.10G148300,Glyma.11G104200,Glyma.11G143900,Glyma.11G150100,Glyma.12G029200,Glyma.12G170000…	K02327,K02328,K02335,K03505,K03553,K03655,K04728,K07466,K08991,K10683,K10728,K10865,K10866,K10870,K10871,K10875,K10879,K10881,K10882,K10901
ko04919	Thyroid hormone signaling pathway	Organismal Systems	9/1510	16/2297	0.855670529801325	0.856535703331716	0.969691359622651	9	Glyma.01G222000,Glyma.01G241300,Glyma.01G245100,Glyma.02G186300,Glyma.02G257000,Glyma.02G257200,Glyma.03G092800,Glyma.04G187000,Glyma.04G196700,Glyma.05G040600,Glyma.06G169100,Glyma.06G178700,Glyma.06G178800,Glyma.11G230000,Glyma.11G230100,Glyma.12G073700,Glyma.12G166100,Glyma.14G059300,Glyma.14G059400,Glyma.14G193800,Glyma.16G081200,Glyma.18G027300,Glyma.18G130300,Glyma.19G016300,Glyma.19G026300…	Glyma.01G222000,Glyma.01G241300,Glyma.01G245100,Glyma.02G186300,Glyma.02G257000,Glyma.02G257200,Glyma.03G092800,Glyma.04G187000,Glyma.04G196700,Glyma.05G040600,Glyma.06G169100,Glyma.06G178700,Glyma.06G178800,Glyma.11G230000,Glyma.11G230100,Glyma.12G073700,Glyma.12G166100,Glyma.14G059300,Glyma.14G059400,Glyma.14G193800,Glyma.16G081200,Glyma.18G027300,Glyma.18G130300,Glyma.19G016300,Glyma.19G026300…	K01114,K03083,K04368,K04371,K05857,K06067,K07203,K11644,K15170
ko00340	Histidine metabolism	Metabolism	6/1510	11/2297	0.829741119807345	0.864029412384293	0.969691359622651	6	Glyma.01G031500,Glyma.02G034000,Glyma.02G051500,Glyma.04G009800,Glyma.04G248500,Glyma.06G009800,Glyma.06G114300,Glyma.06G183900,Glyma.08G002700,Glyma.08G081500,Glyma.08G288000,Glyma.09G025600,Glyma.10G226200,Glyma.12G057400,Glyma.13G153700,Glyma.13G170600,Glyma.13G340000,Glyma.15G034400,Glyma.15G131700,Glyma.15G178400,Glyma.16G131700,Glyma.17G091000,Glyma.18G137300,Glyma.19G010767,Glyma.19G010833	Glyma.01G031500,Glyma.02G034000,Glyma.02G051500,Glyma.04G009800,Glyma.04G248500,Glyma.06G009800,Glyma.06G114300,Glyma.06G183900,Glyma.08G002700,Glyma.08G081500,Glyma.08G288000,Glyma.09G025600,Glyma.10G226200,Glyma.12G057400,Glyma.13G153700,Glyma.13G170600,Glyma.13G340000,Glyma.15G034400,Glyma.15G131700,Glyma.15G178400,Glyma.16G131700,Glyma.17G091000,Glyma.18G137300,Glyma.19G010767,Glyma.19G010833	K00013,K00128,K01590,K01814,K14085,K18649
ko04214	Apoptosis - fly	Cellular Processes	6/1510	11/2297	0.829741119807345	0.864029412384293	0.969691359622651	6	Glyma.01G222000,Glyma.01G230900,Glyma.02G090800,Glyma.02G198400,Glyma.03G200600,Glyma.04G182900,Glyma.05G001200,Glyma.09G246700,Glyma.10G017700,Glyma.11G014100,Glyma.11G184100,Glyma.12G073700,Glyma.18G292300,Glyma.19G162800	Glyma.01G222000,Glyma.01G230900,Glyma.02G090800,Glyma.02G198400,Glyma.03G200600,Glyma.04G182900,Glyma.05G001200,Glyma.09G246700,Glyma.10G017700,Glyma.11G014100,Glyma.11G184100,Glyma.12G073700,Glyma.18G292300,Glyma.19G162800	K03262,K03386,K04371,K04728,K08738,K10798
ko00240	Pyrimidine metabolism	Metabolism	44/1510	73/2297	0.916882881248299	0.869153202190066	0.969691359622651	44	Glyma.01G006500,Glyma.01G099700,Glyma.01G156600,Glyma.02G014200,Glyma.02G107700,Glyma.02G181200,Glyma.02G278600,Glyma.02G289700,Glyma.02G293500,Glyma.02G302900,Glyma.03G065300,Glyma.03G129500,Glyma.03G144600,Glyma.03G193800,Glyma.03G195600,Glyma.04G010800,Glyma.04G210700,Glyma.04G217300,Glyma.05G005200,Glyma.05G023900,Glyma.05G045200,Glyma.05G048400,Glyma.05G131400,Glyma.05G148900,Glyma.05G188500…	Glyma.01G006500,Glyma.01G099700,Glyma.01G156600,Glyma.02G014200,Glyma.02G107700,Glyma.02G181200,Glyma.02G278600,Glyma.02G289700,Glyma.02G293500,Glyma.02G302900,Glyma.03G065300,Glyma.03G129500,Glyma.03G144600,Glyma.03G193800,Glyma.03G195600,Glyma.04G010800,Glyma.04G210700,Glyma.04G217300,Glyma.05G005200,Glyma.05G023900,Glyma.05G045200,Glyma.05G048400,Glyma.05G131400,Glyma.05G148900,Glyma.05G188500…	K00384,K00609,K00761,K00857,K00876,K00940,K00962,K01081,K01240,K01431,K01464,K01489,K01493,K01510,K01937,K01955,K01956,K02324,K02327,K02328,K02335,K02684,K02685,K02999,K03008,K03009,K03010,K03012,K03013,K03019,K03020,K03021,K03023,K03026,K03027,K03505,K03787,K09903,K10807,K10808,K13421,K13998,K14641,K16904
ko04750	Inflammatory mediator regulation of TRP channels	Organismal Systems	2/1510	4/2297	0.760596026490066	0.880656994458696	0.969691359622651	2	Glyma.02G143800,Glyma.03G004100,Glyma.03G234700,Glyma.05G079700,Glyma.07G229500,Glyma.07G238700,Glyma.09G236800,Glyma.16G214500,Glyma.16G214800,Glyma.17G034900,Glyma.18G260700,Glyma.19G121900,Glyma.19G160100,Glyma.19G232300,Glyma.20G222500	Glyma.02G143800,Glyma.03G004100,Glyma.03G234700,Glyma.05G079700,Glyma.07G229500,Glyma.07G238700,Glyma.09G236800,Glyma.16G214500,Glyma.16G214800,Glyma.17G034900,Glyma.18G260700,Glyma.19G121900,Glyma.19G160100,Glyma.19G232300,Glyma.20G222500	K02183,K06269
ko00232	Caffeine metabolism	Metabolism	1/1510	2/2297	0.760596026490066	0.882709078194706	0.969691359622651	1	Glyma.10G121524	Glyma.10G121524	K00365
ko00405	Phenazine biosynthesis	Metabolism	1/1510	2/2297	0.760596026490066	0.882709078194706	0.969691359622651	1	Glyma.18G028900,Glyma.20G103200	Glyma.18G028900,Glyma.20G103200	K01657
ko02025	Biofilm formation - Pseudomonas aeruginosa	Cellular Processes	1/1510	2/2297	0.760596026490066	0.882709078194706	0.969691359622651	1	Glyma.18G028900,Glyma.20G103200	Glyma.18G028900,Glyma.20G103200	K01657
ko04911	Insulin secretion	Organismal Systems	1/1510	2/2297	0.760596026490066	0.882709078194706	0.969691359622651	1	Glyma.04G164400,Glyma.05G023100,Glyma.06G200100,Glyma.17G076600	Glyma.04G164400,Glyma.05G023100,Glyma.06G200100,Glyma.17G076600	K18211
ko04960	Aldosterone-regulated sodium reabsorption	Organismal Systems	1/1510	2/2297	0.760596026490066	0.882709078194706	0.969691359622651	1	Glyma.01G222000,Glyma.12G073700	Glyma.01G222000,Glyma.12G073700	K04371
ko04970	Salivary secretion	Organismal Systems	1/1510	2/2297	0.760596026490066	0.882709078194706	0.969691359622651	1	Glyma.02G143800,Glyma.03G004100,Glyma.05G079700,Glyma.07G229500,Glyma.07G238700,Glyma.09G236800,Glyma.16G214500,Glyma.16G214800,Glyma.17G034900,Glyma.18G260700,Glyma.19G121900,Glyma.19G160100	Glyma.02G143800,Glyma.03G004100,Glyma.05G079700,Glyma.07G229500,Glyma.07G238700,Glyma.09G236800,Glyma.16G214500,Glyma.16G214800,Glyma.17G034900,Glyma.18G260700,Glyma.19G121900,Glyma.19G160100	K02183
ko04971	Gastric acid secretion	Organismal Systems	1/1510	2/2297	0.760596026490066	0.882709078194706	0.969691359622651	1	Glyma.02G143800,Glyma.03G004100,Glyma.05G079700,Glyma.07G229500,Glyma.07G238700,Glyma.09G236800,Glyma.16G214500,Glyma.16G214800,Glyma.17G034900,Glyma.18G260700,Glyma.19G121900,Glyma.19G160100	Glyma.02G143800,Glyma.03G004100,Glyma.05G079700,Glyma.07G229500,Glyma.07G238700,Glyma.09G236800,Glyma.16G214500,Glyma.16G214800,Glyma.17G034900,Glyma.18G260700,Glyma.19G121900,Glyma.19G160100	K02183
ko03410	Base excision repair	Genetic Information Processing	14/1510	25/2297	0.851867549668874	0.891570290311775	0.975864208668525	14	Glyma.01G082000,Glyma.02G123800,Glyma.02G203900,Glyma.02G289700,Glyma.03G144600,Glyma.04G033700,Glyma.04G210700,Glyma.06G031700,Glyma.06G033900,Glyma.06G115500,Glyma.06G155300,Glyma.06G219600,Glyma.07G023100,Glyma.08G079500,Glyma.08G162500,Glyma.08G263200,Glyma.08G313400,Glyma.10G017700,Glyma.10G141800,Glyma.11G184100,Glyma.12G087000,Glyma.13G343700,Glyma.13G366800,Glyma.14G025300,Glyma.17G073900…	Glyma.01G082000,Glyma.02G123800,Glyma.02G203900,Glyma.02G289700,Glyma.03G144600,Glyma.04G033700,Glyma.04G210700,Glyma.06G031700,Glyma.06G033900,Glyma.06G115500,Glyma.06G155300,Glyma.06G219600,Glyma.07G023100,Glyma.08G079500,Glyma.08G162500,Glyma.08G263200,Glyma.08G313400,Glyma.10G017700,Glyma.10G141800,Glyma.11G184100,Glyma.12G087000,Glyma.13G343700,Glyma.13G366800,Glyma.14G025300,Glyma.17G073900…	K01246,K01247,K02324,K02327,K02328,K02335,K03505,K03652,K03660,K04799,K10563,K10747,K10773,K10798
ko04136	Autophagy - other	Cellular Processes	12/1510	22/2297	0.829741119807345	0.907300672930134	0.989483704898443	12	Glyma.01G006600,Glyma.01G038800,Glyma.01G210200,Glyma.01G241300,Glyma.02G025900,Glyma.02G133400,Glyma.02G206500,Glyma.03G069800,Glyma.03G162100,Glyma.04G141000,Glyma.05G058300,Glyma.05G189000,Glyma.07G124300,Glyma.07G125200,Glyma.07G211600,Glyma.08G146700,Glyma.08G293400,Glyma.09G003900,Glyma.10G035800,Glyma.11G031800,Glyma.13G122200,Glyma.14G187000,Glyma.15G108200,Glyma.17G070200,Glyma.17G071400…	Glyma.01G006600,Glyma.01G038800,Glyma.01G210200,Glyma.01G241300,Glyma.02G025900,Glyma.02G133400,Glyma.02G206500,Glyma.03G069800,Glyma.03G162100,Glyma.04G141000,Glyma.05G058300,Glyma.05G189000,Glyma.07G124300,Glyma.07G125200,Glyma.07G211600,Glyma.08G146700,Glyma.08G293400,Glyma.09G003900,Glyma.10G035800,Glyma.11G031800,Glyma.13G122200,Glyma.14G187000,Glyma.15G108200,Glyma.17G070200,Glyma.17G071400…	K04382,K07203,K08269,K08330,K08331,K08333,K08334,K08341,K17888,K17906,K17907,K17908
ko04110	Cell cycle	Cellular Processes	34/1510	59/2297	0.876619149174992	0.927309067073474	1	34	Glyma.01G054100,Glyma.01G058000,Glyma.01G229600,Glyma.01G245100,Glyma.02G106600,Glyma.02G258100,Glyma.02G277600,Glyma.03G109300,Glyma.03G123600,Glyma.03G204700,Glyma.03G211400,Glyma.03G211900,Glyma.04G001100,Glyma.04G043400,Glyma.04G092600,Glyma.04G182900,Glyma.04G187000,Glyma.04G242700,Glyma.04G246600,Glyma.04G255900,Glyma.05G040600,Glyma.06G000600,Glyma.06G072900,Glyma.06G094400,Glyma.06G116100…	Glyma.01G054100,Glyma.01G058000,Glyma.01G229600,Glyma.01G245100,Glyma.02G106600,Glyma.02G258100,Glyma.02G277600,Glyma.03G109300,Glyma.03G123600,Glyma.03G204700,Glyma.03G211400,Glyma.03G211900,Glyma.04G001100,Glyma.04G043400,Glyma.04G092600,Glyma.04G182900,Glyma.04G187000,Glyma.04G242700,Glyma.04G246600,Glyma.04G255900,Glyma.05G040600,Glyma.06G000600,Glyma.06G072900,Glyma.06G094400,Glyma.06G116100…	K02178,K02180,K02206,K02210,K02213,K02214,K02365,K02537,K02603,K02608,K03083,K03094,K03347,K03348,K03349,K03350,K03353,K03354,K03355,K03358,K03363,K03364,K03868,K03875,K04681,K04683,K04728,K05868,K06067,K06627,K06630,K06632,K06670,K08866
ko00563	Glycosylphosphatidylinositol (GPI)-anchor biosynthesis	Metabolism	11/1510	21/2297	0.796814884894355	0.93383582560296	1	11	Glyma.03G064400,Glyma.03G114000,Glyma.05G126500,Glyma.06G217200,Glyma.08G270900,Glyma.10G041600,Glyma.12G019600,Glyma.13G128600,Glyma.13G182400,Glyma.13G196100,Glyma.15G092700,Glyma.17G043102,Glyma.19G004600,Glyma.20G052400	Glyma.03G064400,Glyma.03G114000,Glyma.05G126500,Glyma.06G217200,Glyma.08G270900,Glyma.10G041600,Glyma.12G019600,Glyma.13G128600,Glyma.13G182400,Glyma.13G196100,Glyma.15G092700,Glyma.17G043102,Glyma.19G004600,Glyma.20G052400	K03434,K03857,K03859,K03861,K05283,K05288,K05289,K05290,K05292,K09658,K11001
ko04623	Cytosolic DNA-sensing pathway	Organismal Systems	8/1510	16/2297	0.760596026490066	0.941608064168208	1	8	Glyma.01G006500,Glyma.03G129500,Glyma.07G131200,Glyma.08G331900,Glyma.09G164200,Glyma.09G230700,Glyma.12G162990,Glyma.17G050400,Glyma.18G075300,Glyma.18G281100,Glyma.19G045500,Glyma.19G131700	Glyma.01G006500,Glyma.03G129500,Glyma.07G131200,Glyma.08G331900,Glyma.09G164200,Glyma.09G230700,Glyma.12G162990,Glyma.17G050400,Glyma.18G075300,Glyma.18G281100,Glyma.19G045500,Glyma.19G131700	K03009,K03013,K03019,K03020,K03021,K03023,K03026,K03027
ko03015	mRNA surveillance pathway	Genetic Information Processing	28/1510	50/2297	0.851867549668874	0.945050794330619	1	28	Glyma.01G038800,Glyma.02G025900,Glyma.02G093700,Glyma.02G270300,Glyma.02G279500,Glyma.03G109200,Glyma.03G188500,Glyma.03G234700,Glyma.03G251300,Glyma.04G071700,Glyma.04G185200,Glyma.05G012200,Glyma.05G176400,Glyma.06G127000,Glyma.07G049500,Glyma.07G081500,Glyma.07G144500,Glyma.07G198200,Glyma.07G231800,Glyma.07G250200,Glyma.08G128300,Glyma.08G151700,Glyma.08G177900,Glyma.08G188800,Glyma.08G200500…	Glyma.01G038800,Glyma.02G025900,Glyma.02G093700,Glyma.02G270300,Glyma.02G279500,Glyma.03G109200,Glyma.03G188500,Glyma.03G234700,Glyma.03G251300,Glyma.04G071700,Glyma.04G185200,Glyma.05G012200,Glyma.05G176400,Glyma.06G127000,Glyma.07G049500,Glyma.07G081500,Glyma.07G144500,Glyma.07G198200,Glyma.07G231800,Glyma.07G250200,Glyma.08G128300,Glyma.08G151700,Glyma.08G177900,Glyma.08G188800,Glyma.08G200500…	K00565,K03265,K04354,K04382,K06269,K08873,K11583,K11584,K12877,K12881,K12883,K13126,K13171,K13917,K14294,K14324,K14376,K14396,K14397,K14399,K14401,K14402,K14403,K14404,K14407,K14408,K14409,K14962
ko00510	N-Glycan biosynthesis	Metabolism	16/1510	30/2297	0.811302428256071	0.946405839166782	1	16	Glyma.01G009300,Glyma.01G171800,Glyma.03G108200,Glyma.03G164400,Glyma.05G086900,Glyma.05G146400,Glyma.05G175000,Glyma.06G156902,Glyma.07G131100,Glyma.08G132300,Glyma.09G206400,Glyma.10G041600,Glyma.12G177300,Glyma.12G230400,Glyma.13G068100,Glyma.13G128600,Glyma.13G270500,Glyma.13G323400,Glyma.15G256700,Glyma.16G213300,Glyma.17G112400,Glyma.18G014100,Glyma.19G003100,Glyma.19G056500	Glyma.01G009300,Glyma.01G171800,Glyma.03G108200,Glyma.03G164400,Glyma.05G086900,Glyma.05G146400,Glyma.05G175000,Glyma.06G156902,Glyma.07G131100,Glyma.08G132300,Glyma.09G206400,Glyma.10G041600,Glyma.12G177300,Glyma.12G230400,Glyma.13G068100,Glyma.13G128600,Glyma.13G270500,Glyma.13G323400,Glyma.15G256700,Glyma.16G213300,Glyma.17G112400,Glyma.18G014100,Glyma.19G003100,Glyma.19G056500	K00737,K00902,K01228,K01231,K03842,K03843,K03846,K03847,K03850,K05546,K07151,K07252,K07432,K07441,K09658,K12667
ko04330	Notch signaling pathway	Environmental Information Processing	3/1510	7/2297	0.6519394512772	0.949419763352833	1	3	Glyma.01G245100,Glyma.04G187000,Glyma.05G040600,Glyma.06G178700,Glyma.06G178800,Glyma.11G214700,Glyma.16G077700	Glyma.01G245100,Glyma.04G187000,Glyma.05G040600,Glyma.06G178700,Glyma.06G178800,Glyma.11G214700,Glyma.16G077700	K06063,K06067,K06171
ko04140	Autophagy - animal	Cellular Processes	20/1510	37/2297	0.822265974583855	0.951578271248673	1	20	Glyma.01G006600,Glyma.01G038800,Glyma.01G131500,Glyma.01G189500,Glyma.01G210200,Glyma.01G222000,Glyma.01G241300,Glyma.02G025900,Glyma.02G133400,Glyma.02G186300,Glyma.03G069800,Glyma.03G162100,Glyma.03G169000,Glyma.03G260200,Glyma.04G141000,Glyma.05G058300,Glyma.05G189000,Glyma.07G023500,Glyma.07G124300,Glyma.07G125200,Glyma.07G205400,Glyma.07G211600,Glyma.08G146700,Glyma.08G218400,Glyma.08G293400…	Glyma.01G006600,Glyma.01G038800,Glyma.01G131500,Glyma.01G189500,Glyma.01G210200,Glyma.01G222000,Glyma.01G241300,Glyma.02G025900,Glyma.02G133400,Glyma.02G186300,Glyma.03G069800,Glyma.03G162100,Glyma.03G169000,Glyma.03G260200,Glyma.04G141000,Glyma.05G058300,Glyma.05G189000,Glyma.07G023500,Glyma.07G124300,Glyma.07G125200,Glyma.07G205400,Glyma.07G211600,Glyma.08G146700,Glyma.08G218400,Glyma.08G293400…	K01110,K01365,K04368,K04371,K04382,K04688,K07198,K07203,K07897,K08269,K08331,K08333,K08334,K08341,K08852,K17888,K17906,K17907,K17908,K17985
ko00740	Riboflavin metabolism	Metabolism	4/1510	9/2297	0.676085356880059	0.95191963392491	1	4	Glyma.05G175500,Glyma.07G071800,Glyma.08G093300,Glyma.08G093500,Glyma.08G177300,Glyma.09G249800,Glyma.12G210300,Glyma.15G055700	Glyma.05G175500,Glyma.07G071800,Glyma.08G093300,Glyma.08G093500,Glyma.08G177300,Glyma.09G249800,Glyma.12G210300,Glyma.15G055700	K11752,K14379,K14652,K20884
ko03018	RNA degradation	Genetic Information Processing	27/1510	49/2297	0.838207865927828	0.956769597324985	1	27	Glyma.01G024800,Glyma.01G053700,Glyma.01G069500,Glyma.01G151466,Glyma.02G003500,Glyma.02G071300,Glyma.02G126300,Glyma.03G118200,Glyma.03G188500,Glyma.03G200000,Glyma.04G062300,Glyma.04G144300,Glyma.04G157000,Glyma.05G005200,Glyma.05G127900,Glyma.05G224900,Glyma.05G242800,Glyma.06G063300,Glyma.07G014300,Glyma.07G024000,Glyma.07G049500,Glyma.07G126400,Glyma.08G031700,Glyma.08G151700,Glyma.08G199800…	Glyma.01G024800,Glyma.01G053700,Glyma.01G069500,Glyma.01G151466,Glyma.02G003500,Glyma.02G071300,Glyma.02G126300,Glyma.03G118200,Glyma.03G188500,Glyma.03G200000,Glyma.04G062300,Glyma.04G144300,Glyma.04G157000,Glyma.05G005200,Glyma.05G127900,Glyma.05G224900,Glyma.05G242800,Glyma.06G063300,Glyma.07G014300,Glyma.07G024000,Glyma.07G049500,Glyma.07G126400,Glyma.08G031700,Glyma.08G151700,Glyma.08G199800…	K00850,K00962,K01148,K01689,K03514,K03654,K03681,K04077,K10643,K12580,K12581,K12586,K12589,K12590,K12591,K12592,K12593,K12603,K12604,K12608,K12611,K12619,K12623,K12624,K12625,K13126,K14442
ko00604	Glycosphingolipid biosynthesis - ganglio series	Metabolism	1/1510	3/2297	0.507064017660044	0.959880882955488	1	1	Glyma.08G159500,Glyma.10G290900,Glyma.20G240000	Glyma.08G159500,Glyma.10G290900,Glyma.20G240000	K12373
ko03430	Mismatch repair	Genetic Information Processing	10/1510	21/2297	0.724377168085777	0.974098497258452	1	10	Glyma.03G144600,Glyma.04G210700,Glyma.04G254900,Glyma.05G020600,Glyma.05G084800,Glyma.05G084900,Glyma.06G116000,Glyma.06G155300,Glyma.07G087700,Glyma.07G200900,Glyma.08G079500,Glyma.09G189100,Glyma.13G175500,Glyma.13G294700,Glyma.17G078700,Glyma.17G121400,Glyma.18G292900,Glyma.20G157600	Glyma.03G144600,Glyma.04G210700,Glyma.04G254900,Glyma.05G020600,Glyma.05G084800,Glyma.05G084900,Glyma.06G116000,Glyma.06G155300,Glyma.07G087700,Glyma.07G200900,Glyma.08G079500,Glyma.09G189100,Glyma.13G175500,Glyma.13G294700,Glyma.17G078700,Glyma.17G121400,Glyma.18G292900,Glyma.20G157600	K02327,K02328,K03505,K07466,K08734,K08735,K08736,K08737,K10747,K10755
ko04113	Meiosis - yeast	Cellular Processes	21/1510	41/2297	0.779147149087385	0.982151697313565	1	21	Glyma.01G038800,Glyma.01G229600,Glyma.02G025900,Glyma.02G106600,Glyma.02G235100,Glyma.02G258100,Glyma.02G270300,Glyma.02G299600,Glyma.03G109300,Glyma.03G204700,Glyma.03G234700,Glyma.04G071700,Glyma.04G255900,Glyma.05G012200,Glyma.06G290500,Glyma.07G115800,Glyma.07G159700,Glyma.08G184200,Glyma.08G293400,Glyma.10G001700,Glyma.10G058900,Glyma.10G142800,Glyma.10G277100,Glyma.11G012400,Glyma.11G026400…	Glyma.01G038800,Glyma.01G229600,Glyma.02G025900,Glyma.02G106600,Glyma.02G235100,Glyma.02G258100,Glyma.02G270300,Glyma.02G299600,Glyma.03G109300,Glyma.03G204700,Glyma.03G234700,Glyma.04G071700,Glyma.04G255900,Glyma.05G012200,Glyma.06G290500,Glyma.07G115800,Glyma.07G159700,Glyma.08G184200,Glyma.08G293400,Glyma.10G001700,Glyma.10G058900,Glyma.10G142800,Glyma.10G277100,Glyma.11G012400,Glyma.11G026400…	K02178,K02210,K02213,K02214,K02365,K02537,K02603,K02608,K03348,K03349,K03350,K03353,K03354,K03355,K03358,K03363,K04382,K06269,K10878,K11584,K12761
ko03420	Nucleotide excision repair	Genetic Information Processing	18/1510	38/2297	0.7205646566748	0.994050626933713	1	18	Glyma.01G204467,Glyma.01G204533,Glyma.02G226300,Glyma.02G289700,Glyma.03G144600,Glyma.04G210700,Glyma.05G020600,Glyma.05G084800,Glyma.05G084900,Glyma.05G140800,Glyma.06G112400,Glyma.06G116000,Glyma.06G155300,Glyma.07G200900,Glyma.08G079500,Glyma.08G313400,Glyma.08G323500,Glyma.12G087000,Glyma.12G142900,Glyma.12G194500,Glyma.12G217500,Glyma.13G124600,Glyma.13G175500,Glyma.13G283600,Glyma.13G294700…	Glyma.01G204467,Glyma.01G204533,Glyma.02G226300,Glyma.02G289700,Glyma.03G144600,Glyma.04G210700,Glyma.05G020600,Glyma.05G084800,Glyma.05G084900,Glyma.05G140800,Glyma.06G112400,Glyma.06G116000,Glyma.06G155300,Glyma.07G200900,Glyma.08G079500,Glyma.08G313400,Glyma.08G323500,Glyma.12G087000,Glyma.12G142900,Glyma.12G194500,Glyma.12G217500,Glyma.13G124600,Glyma.13G175500,Glyma.13G283600,Glyma.13G294700…	K02324,K02327,K02328,K02335,K03142,K03143,K03505,K03868,K07466,K10140,K10609,K10747,K10755,K10839,K10840,K10841,K10843,K10848
ko03020	RNA polymerase	Genetic Information Processing	12/1510	28/2297	0.6519394512772	0.996427108793789	1	12	Glyma.01G006500,Glyma.02G181200,Glyma.03G129500,Glyma.07G131200,Glyma.08G263300,Glyma.08G331900,Glyma.09G016100,Glyma.09G066000,Glyma.09G164200,Glyma.09G228500,Glyma.09G230700,Glyma.12G008000,Glyma.12G162990,Glyma.15G121800,Glyma.17G050400,Glyma.18G075300,Glyma.18G281100,Glyma.19G045500,Glyma.19G131700	Glyma.01G006500,Glyma.02G181200,Glyma.03G129500,Glyma.07G131200,Glyma.08G263300,Glyma.08G331900,Glyma.09G016100,Glyma.09G066000,Glyma.09G164200,Glyma.09G228500,Glyma.09G230700,Glyma.12G008000,Glyma.12G162990,Glyma.15G121800,Glyma.17G050400,Glyma.18G075300,Glyma.18G281100,Glyma.19G045500,Glyma.19G131700	K02999,K03008,K03009,K03010,K03012,K03013,K03019,K03020,K03021,K03023,K03026,K03027
ko03030	DNA replication	Genetic Information Processing	14/1510	32/2297	0.665521523178808	0.997011108277576	1	14	Glyma.02G206800,Glyma.02G289700,Glyma.03G144600,Glyma.04G210700,Glyma.05G020600,Glyma.05G084800,Glyma.05G084900,Glyma.05G148900,Glyma.06G078200,Glyma.06G116000,Glyma.06G155300,Glyma.07G200900,Glyma.08G079500,Glyma.08G313400,Glyma.10G141800,Glyma.12G087000,Glyma.13G175500,Glyma.13G294700,Glyma.14G025300,Glyma.14G028200,Glyma.17G078700,Glyma.18G292900,Glyma.19G216100	Glyma.02G206800,Glyma.02G289700,Glyma.03G144600,Glyma.04G210700,Glyma.05G020600,Glyma.05G084800,Glyma.05G084900,Glyma.05G148900,Glyma.06G078200,Glyma.06G116000,Glyma.06G155300,Glyma.07G200900,Glyma.08G079500,Glyma.08G313400,Glyma.10G141800,Glyma.12G087000,Glyma.13G175500,Glyma.13G294700,Glyma.14G025300,Glyma.14G028200,Glyma.17G078700,Glyma.18G292900,Glyma.19G216100	K02210,K02324,K02327,K02328,K02335,K02684,K02685,K03505,K04799,K07466,K10744,K10745,K10747,K10755
ko03050	Proteasome	Genetic Information Processing	16/1510	36/2297	0.676085356880059	0.997535312803132	1	16	Glyma.02G299000,Glyma.03G170600,Glyma.06G021600,Glyma.06G029400,Glyma.06G113600,Glyma.07G002200,Glyma.07G046700,Glyma.08G336400,Glyma.09G059100,Glyma.10G043000,Glyma.10G151900,Glyma.11G200000,Glyma.12G147200,Glyma.14G014800,Glyma.14G081600,Glyma.17G198800,Glyma.17G243800,Glyma.18G029800,Glyma.18G071500,Glyma.19G171700,Glyma.19G232901,Glyma.20G109600	Glyma.02G299000,Glyma.03G170600,Glyma.06G021600,Glyma.06G029400,Glyma.06G113600,Glyma.07G002200,Glyma.07G046700,Glyma.08G336400,Glyma.09G059100,Glyma.10G043000,Glyma.10G151900,Glyma.11G200000,Glyma.12G147200,Glyma.14G014800,Glyma.14G081600,Glyma.17G198800,Glyma.17G243800,Glyma.18G029800,Glyma.18G071500,Glyma.19G171700,Glyma.19G232901,Glyma.20G109600	K02729,K02730,K02735,K02739,K03030,K03033,K03038,K03061,K03062,K03063,K03064,K03065,K03066,K06699,K06700,K10881
ko04622	RIG-I-like receptor signaling pathway	Organismal Systems	1/1510	6/2297	0.253532008830022	0.998402562546934	1	1	Glyma.05G155100,Glyma.08G113000,Glyma.11G256200,Glyma.13G168000,Glyma.17G115700,Glyma.18G000800	Glyma.05G155100,Glyma.08G113000,Glyma.11G256200,Glyma.13G168000,Glyma.17G115700,Glyma.18G000800	K11594
ko03460	Fanconi anemia pathway	Genetic Information Processing	11/1510	29/2297	0.577003882164878	0.999460242647928	1	11	Glyma.01G204467,Glyma.01G204533,Glyma.01G243900,Glyma.03G027600,Glyma.04G254900,Glyma.05G020600,Glyma.05G043400,Glyma.05G084800,Glyma.05G084900,Glyma.05G186200,Glyma.07G200900,Glyma.08G088900,Glyma.08G188100,Glyma.09G226100,Glyma.10G148300,Glyma.11G150100,Glyma.12G170000,Glyma.13G175500,Glyma.13G294700,Glyma.17G078700	Glyma.01G204467,Glyma.01G204533,Glyma.01G243900,Glyma.03G027600,Glyma.04G254900,Glyma.05G020600,Glyma.05G043400,Glyma.05G084800,Glyma.05G084900,Glyma.05G186200,Glyma.07G200900,Glyma.08G088900,Glyma.08G188100,Glyma.09G226100,Glyma.10G148300,Glyma.11G150100,Glyma.12G170000,Glyma.13G175500,Glyma.13G294700,Glyma.17G078700	K03509,K03515,K07466,K08734,K08991,K10848,K10870,K10882,K10901,K15078,K15360
ko03022	Basal transcription factors	Genetic Information Processing	11/1510	30/2297	0.557770419426049	0.999729861376415	1	11	Glyma.01G174900,Glyma.01G217900,Glyma.02G185900,Glyma.02G239900,Glyma.03G036800,Glyma.03G134600,Glyma.04G044700,Glyma.05G205200,Glyma.06G027900,Glyma.06G112400,Glyma.08G323500,Glyma.10G108600,Glyma.11G025300,Glyma.13G152882,Glyma.17G202802,Glyma.18G212300,Glyma.19G129000	Glyma.01G174900,Glyma.01G217900,Glyma.02G185900,Glyma.02G239900,Glyma.03G036800,Glyma.03G134600,Glyma.04G044700,Glyma.05G205200,Glyma.06G027900,Glyma.06G112400,Glyma.08G323500,Glyma.10G108600,Glyma.11G025300,Glyma.13G152882,Glyma.17G202802,Glyma.18G212300,Glyma.19G129000	K03120,K03124,K03126,K03129,K03132,K03137,K03139,K03142,K03143,K10843,K14649
ko04723	Retrograde endocannabinoid signaling	Organismal Systems	11/1510	31/2297	0.539777825251015	0.999866870981716	1	11	Glyma.01G011600,Glyma.01G080600,Glyma.01G218600,Glyma.01G222000,Glyma.02G179100,Glyma.06G013000,Glyma.08G056600,Glyma.09G209400,Glyma.09G238000,Glyma.10G094000,Glyma.10G098500,Glyma.10G208800,Glyma.10G211200,Glyma.10G291400,Glyma.11G118500,Glyma.11G166500,Glyma.12G073700,Glyma.15G118700,Glyma.15G187600,Glyma.15G187666,Glyma.15G187800,Glyma.15G188000,Glyma.17G186100,Glyma.18G041700,Glyma.20G116400…	Glyma.01G011600,Glyma.01G080600,Glyma.01G218600,Glyma.01G222000,Glyma.02G179100,Glyma.06G013000,Glyma.08G056600,Glyma.09G209400,Glyma.09G238000,Glyma.10G094000,Glyma.10G098500,Glyma.10G208800,Glyma.10G211200,Glyma.10G291400,Glyma.11G118500,Glyma.11G166500,Glyma.12G073700,Glyma.15G118700,Glyma.15G187600,Glyma.15G187666,Glyma.15G187800,Glyma.15G188000,Glyma.17G186100,Glyma.18G041700,Glyma.20G116400…	K01054,K03881,K03882,K03883,K03934,K03935,K03955,K04371,K04536,K13806,K15015
ko03010	Ribosome	Genetic Information Processing	63/1510	127/2297	0.754607081399593	0.999959635464036	1	63	Glyma.01G201000,Glyma.01G205400,Glyma.01G242902,Glyma.02G015900,Glyma.02G095000,Glyma.02G145800,Glyma.02G206700,Glyma.03G050300,Glyma.03G106300,Glyma.03G107000,Glyma.03G110100,Glyma.04G002300,Glyma.04G079800,Glyma.04G122700,Glyma.04G224000,Glyma.04G226500,Glyma.04G226900,Glyma.04G253300,Glyma.05G001100,Glyma.05G081300,Glyma.05G091932,Glyma.05G143700,Glyma.05G156100,Glyma.05G178000,Glyma.05G218800…	Glyma.01G201000,Glyma.01G205400,Glyma.01G242902,Glyma.02G015900,Glyma.02G095000,Glyma.02G145800,Glyma.02G206700,Glyma.03G050300,Glyma.03G106300,Glyma.03G107000,Glyma.03G110100,Glyma.04G002300,Glyma.04G079800,Glyma.04G122700,Glyma.04G224000,Glyma.04G226500,Glyma.04G226900,Glyma.04G253300,Glyma.05G001100,Glyma.05G081300,Glyma.05G091932,Glyma.05G143700,Glyma.05G156100,Glyma.05G178000,Glyma.05G218800…	K02863,K02864,K02865,K02866,K02867,K02871,K02873,K02876,K02879,K02881,K02883,K02884,K02885,K02888,K02890,K02891,K02893,K02894,K02895,K02896,K02897,K02899,K02902,K02904,K02906,K02909,K02912,K02914,K02915,K02916,K02918,K02921,K02923,K02925,K02926,K02930,K02931,K02933,K02935,K02940,K02943,K02945,K02946,K02949,K02952,K02954,K02958,K02959,K02960,K02961,K02966,K02968,K02970,K02975,K02976,K02980,K02981,…
ko00190	Oxidative phosphorylation	Metabolism	37/1510	85/2297	0.662165952473705	0.999994133313234	1	37	Glyma.01G172400,Glyma.01G175600,Glyma.02G065500,Glyma.02G066400,Glyma.02G066500,Glyma.02G184000,Glyma.02G295900,Glyma.02G303400,Glyma.03G094400,Glyma.03G172700,Glyma.03G195700,Glyma.04G066000,Glyma.05G030700,Glyma.05G048000,Glyma.05G092000,Glyma.05G092300,Glyma.05G213800,Glyma.06G067400,Glyma.06G189900,Glyma.06G242800,Glyma.07G002300,Glyma.07G028500,Glyma.07G032800,Glyma.07G048300,Glyma.07G122200…	Glyma.01G172400,Glyma.01G175600,Glyma.02G065500,Glyma.02G066400,Glyma.02G066500,Glyma.02G184000,Glyma.02G295900,Glyma.02G303400,Glyma.03G094400,Glyma.03G172700,Glyma.03G195700,Glyma.04G066000,Glyma.05G030700,Glyma.05G048000,Glyma.05G092000,Glyma.05G092300,Glyma.05G213800,Glyma.06G067400,Glyma.06G189900,Glyma.06G242800,Glyma.07G002300,Glyma.07G028500,Glyma.07G032800,Glyma.07G048300,Glyma.07G122200…	K00234,K00235,K00411,K00412,K00413,K00416,K00417,K00419,K01507,K01535,K02109,K02111,K02113,K02114,K02115,K02132,K02145,K02147,K02148,K02150,K02152,K02153,K02154,K02155,K02256,K02259,K02260,K02262,K02265,K02266,K02267,K03881,K03882,K03883,K03934,K03935,K03955
ko03008	Ribosome biogenesis in eukaryotes	Genetic Information Processing	20/1510	56/2297	0.543282876064333	0.999999113594303	1	20	Glyma.02G076000,Glyma.04G069200,Glyma.04G200700,Glyma.05G104600,Glyma.06G164800,Glyma.07G244100,Glyma.08G210000,Glyma.08G340000,Glyma.09G158100,Glyma.10G187200,Glyma.10G232700,Glyma.11G050000,Glyma.11G142700,Glyma.11G152600,Glyma.11G175746,Glyma.11G180000,Glyma.11G213900,Glyma.12G223000,Glyma.13G171200,Glyma.13G255400,Glyma.13G363200,Glyma.16G041400,Glyma.16G071100,Glyma.16G208600,Glyma.17G088200…	Glyma.02G076000,Glyma.04G069200,Glyma.04G200700,Glyma.05G104600,Glyma.06G164800,Glyma.07G244100,Glyma.08G210000,Glyma.08G340000,Glyma.09G158100,Glyma.10G187200,Glyma.10G232700,Glyma.11G050000,Glyma.11G142700,Glyma.11G152600,Glyma.11G175746,Glyma.11G180000,Glyma.11G213900,Glyma.12G223000,Glyma.13G171200,Glyma.13G255400,Glyma.13G363200,Glyma.16G041400,Glyma.16G071100,Glyma.16G208600,Glyma.17G088200…	K01164,K03097,K03115,K03264,K06943,K07562,K07936,K11128,K12619,K14537,K14539,K14545,K14546,K14553,K14559,K14560,K14561,K14563,K14574,K18532
ko03013	RNA transport	Genetic Information Processing	41/1510	96/2297	0.649675772626932	0.999999285814596	1	41	Glyma.01G181500,Glyma.02G090800,Glyma.02G093700,Glyma.02G147200,Glyma.02G206900,Glyma.02G236700,Glyma.02G266200,Glyma.02G291500,Glyma.03G109200,Glyma.03G120400,Glyma.03G188500,Glyma.04G049800,Glyma.04G069200,Glyma.04G233700,Glyma.05G001200,Glyma.05G003500,Glyma.05G091100,Glyma.06G053200,Glyma.06G209700,Glyma.07G049500,Glyma.07G060900,Glyma.07G081500,Glyma.08G037600,Glyma.08G128300,Glyma.08G151700…	Glyma.01G181500,Glyma.02G090800,Glyma.02G093700,Glyma.02G147200,Glyma.02G206900,Glyma.02G236700,Glyma.02G266200,Glyma.02G291500,Glyma.03G109200,Glyma.03G120400,Glyma.03G188500,Glyma.04G049800,Glyma.04G069200,Glyma.04G233700,Glyma.05G001200,Glyma.05G003500,Glyma.05G091100,Glyma.06G053200,Glyma.06G209700,Glyma.07G049500,Glyma.07G060900,Glyma.07G081500,Glyma.08G037600,Glyma.08G128300,Glyma.08G151700…	K00784,K01164,K03113,K03231,K03236,K03238,K03242,K03245,K03257,K03259,K03262,K03680,K05019,K05749,K07562,K07936,K10577,K12160,K12877,K12880,K12881,K12883,K13126,K13171,K14289,K14291,K14293,K14294,K14295,K14297,K14305,K14307,K14308,K14313,K14314,K14315,K14319,K14320,K14321,K14324,K18213
ko03040	Spliceosome	Genetic Information Processing	26/1510	103/2297	0.383990226965859	1	1	26	Glyma.01G040900,Glyma.02G003600,Glyma.02G003650,Glyma.02G093200,Glyma.02G093700,Glyma.02G162000,Glyma.02G241900,Glyma.02G247800,Glyma.02G278800,Glyma.03G109200,Glyma.05G003400,Glyma.05G127900,Glyma.05G151700,Glyma.07G130900,Glyma.07G184300,Glyma.07G205500,Glyma.07G268900,Glyma.08G065100,Glyma.08G193700,Glyma.09G031100,Glyma.09G262700,Glyma.10G123200,Glyma.11G140500,Glyma.11G199100,Glyma.11G216200…	Glyma.01G040900,Glyma.02G003600,Glyma.02G003650,Glyma.02G093200,Glyma.02G093700,Glyma.02G162000,Glyma.02G241900,Glyma.02G247800,Glyma.02G278800,Glyma.03G109200,Glyma.05G003400,Glyma.05G127900,Glyma.05G151700,Glyma.07G130900,Glyma.07G184300,Glyma.07G205500,Glyma.07G268900,Glyma.08G065100,Glyma.08G193700,Glyma.09G031100,Glyma.09G262700,Glyma.10G123200,Glyma.11G140500,Glyma.11G199100,Glyma.11G216200…	K03283,K06063,K10599,K11092,K12623,K12624,K12625,K12741,K12813,K12815,K12818,K12823,K12833,K12837,K12846,K12850,K12856,K12858,K12859,K12865,K12873,K12877,K12880,K12881,K12883,K12900
