# Supplementary material for: Digital gene expression profiling of the transcriptional response to Sclerotinia sclerotiorum and its antagonistic bacterium Bacillus amyloliquefaciens in soybean
Source: Front Microbiol. 2022 Nov 2;13:1025771. doi: 10.3389/fmicb.2022.1025771 (PMC9666723; doi:10.3389/fmicb.2022.1025771)
Supplement: Supplementary file 2 [file Data_Sheet_2.ZIP › ╕╜╝■9-21/Table S17 KEGG enrichment of differentially expressed genes in Gm-Ba vs Gm.xls]

TermID	Description	Category	GeneRatio	BgRatio	Enrich_factor	P_value	P_adjust	GeneCount	GeneIDs	GeneNames	KeggIDs
ko03010	Ribosome	Genetic Information Processing	109/1196	127/2297	1.6483619940484	1.67051442687079e-16	4.87790212646271e-14	109	Glyma.01G004300,Glyma.01G026100,Glyma.01G124300,Glyma.01G203600,Glyma.01G205400,Glyma.01G207700,Glyma.01G236600,Glyma.01G240000,Glyma.01G242902,Glyma.02G002300,Glyma.02G002800,Glyma.02G004100,Glyma.02G015900,Glyma.02G016000,Glyma.02G017800,Glyma.02G038700,Glyma.02G047800,Glyma.02G049300,Glyma.02G079000,Glyma.02G085300,Glyma.02G095000,Glyma.02G103600,Glyma.02G107100,Glyma.02G167900,Glyma.02G200300…	Glyma.01G004300,Glyma.01G026100,Glyma.01G124300,Glyma.01G203600,Glyma.01G205400,Glyma.01G207700,Glyma.01G236600,Glyma.01G240000,Glyma.01G242902,Glyma.02G002300,Glyma.02G002800,Glyma.02G004100,Glyma.02G015900,Glyma.02G016000,Glyma.02G017800,Glyma.02G038700,Glyma.02G047800,Glyma.02G049300,Glyma.02G079000,Glyma.02G085300,Glyma.02G095000,Glyma.02G103600,Glyma.02G107100,Glyma.02G167900,Glyma.02G200300…	K02863,K02864,K02865,K02866,K02868,K02870,K02871,K02872,K02873,K02875,K02876,K02877,K02879,K02880,K02881,K02882,K02883,K02884,K02885,K02888,K02889,K02890,K02891,K02893,K02894,K02896,K02897,K02898,K02899,K02900,K02901,K02902,K02903,K02904,K02905,K02906,K02908,K02909,K02910,K02912,K02913,K02914,K02915,K02916,K02917,K02918,K02920,K02921,K02922,K02923,K02924,K02925,K02926,K02927,K02929,K02930,K02931,…
ko01110	Biosynthesis of secondary metabolites	Metabolism	283/1196	412/2297	1.3192254927428	3.56297449420455e-14	5.20194276153864e-12	283	Glyma.01G004200,Glyma.01G007200,Glyma.01G007300,Glyma.01G014200,Glyma.01G020900,Glyma.01G021000,Glyma.01G024800,Glyma.01G028200,Glyma.01G028900,Glyma.01G031500,Glyma.01G036000,Glyma.01G054500,Glyma.01G062000,Glyma.01G062400,Glyma.01G081900,Glyma.01G091400,Glyma.01G097400,Glyma.01G104100,Glyma.01G116300,Glyma.01G118000,Glyma.01G129400,Glyma.01G134600,Glyma.01G134700,Glyma.01G139600,Glyma.01G154900…	Glyma.01G004200,Glyma.01G007200,Glyma.01G007300,Glyma.01G014200,Glyma.01G020900,Glyma.01G021000,Glyma.01G024800,Glyma.01G028200,Glyma.01G028900,Glyma.01G031500,Glyma.01G036000,Glyma.01G054500,Glyma.01G062000,Glyma.01G062400,Glyma.01G081900,Glyma.01G091400,Glyma.01G097400,Glyma.01G104100,Glyma.01G116300,Glyma.01G118000,Glyma.01G129400,Glyma.01G134600,Glyma.01G134700,Glyma.01G139600,Glyma.01G154900…	K00001,K00006,K00016,K00021,K00025,K00026,K00030,K00031,K00033,K00036,K00053,K00083,K00099,K00106,K00111,K00121,K00128,K00133,K00134,K00161,K00162,K00164,K00166,K00167,K00213,K00218,K00225,K00228,K00232,K00234,K00249,K00264,K00276,K00281,K00286,K00318,K00422,K00430,K00454,K00487,K00511,K00514,K00517,K00547,K00559,K00588,K00600,K00605,K00606,K00615,K00616,K00626,K00627,K00630,K00640,K00658,K00660,…
ko01200	Carbon metabolism	Metabolism	76/1196	92/2297	1.58655663806893	4.44343475162473e-10	4.32494315824807e-08	76	Glyma.01G007200,Glyma.01G007300,Glyma.01G008500,Glyma.01G010200,Glyma.01G024800,Glyma.01G062000,Glyma.01G081900,Glyma.01G097400,Glyma.01G204600,Glyma.02G015800,Glyma.02G038100,Glyma.02G041900,Glyma.02G057400,Glyma.02G072200,Glyma.02G094300,Glyma.02G096800,Glyma.02G120200,Glyma.02G202500,Glyma.02G274000,Glyma.02G274100,Glyma.02G292500,Glyma.02G299100,Glyma.02G308500,Glyma.03G014600,Glyma.03G027500…	Glyma.01G007200,Glyma.01G007300,Glyma.01G008500,Glyma.01G010200,Glyma.01G024800,Glyma.01G062000,Glyma.01G081900,Glyma.01G097400,Glyma.01G204600,Glyma.02G015800,Glyma.02G038100,Glyma.02G041900,Glyma.02G057400,Glyma.02G072200,Glyma.02G094300,Glyma.02G096800,Glyma.02G120200,Glyma.02G202500,Glyma.02G274000,Glyma.02G274100,Glyma.02G292500,Glyma.02G299100,Glyma.02G308500,Glyma.03G014600,Glyma.03G027500…	K00025,K00026,K00028,K00029,K00030,K00031,K00033,K00036,K00051,K00058,K00121,K00122,K00131,K00134,K00140,K00161,K00162,K00164,K00234,K00249,K00261,K00281,K00600,K00605,K00615,K00616,K00626,K00627,K00640,K00658,K00814,K00830,K00831,K00844,K00850,K00855,K00873,K00927,K01006,K01057,K01100,K01455,K01595,K01602,K01610,K01623,K01638,K01647,K01679,K01681,K01689,K01738,K01783,K01803,K01807,K01810,K01834,…
ko01120	Microbial metabolism in diverse environments	Metabolism	109/1196	144/2297	1.45376370308436	1.6269350351704e-09	1.18766257567439e-07	109	Glyma.01G007200,Glyma.01G007300,Glyma.01G008500,Glyma.01G010200,Glyma.01G024800,Glyma.01G028900,Glyma.01G031500,Glyma.01G062000,Glyma.01G081900,Glyma.01G097400,Glyma.01G116300,Glyma.01G173300,Glyma.01G210400,Glyma.01G223900,Glyma.01G227400,Glyma.01G230900,Glyma.02G015800,Glyma.02G036300,Glyma.02G038100,Glyma.02G041900,Glyma.02G057400,Glyma.02G066100,Glyma.02G094300,Glyma.02G096800,Glyma.02G120200…	Glyma.01G007200,Glyma.01G007300,Glyma.01G008500,Glyma.01G010200,Glyma.01G024800,Glyma.01G028900,Glyma.01G031500,Glyma.01G062000,Glyma.01G081900,Glyma.01G097400,Glyma.01G116300,Glyma.01G173300,Glyma.01G210400,Glyma.01G223900,Glyma.01G227400,Glyma.01G230900,Glyma.02G015800,Glyma.02G036300,Glyma.02G038100,Glyma.02G041900,Glyma.02G057400,Glyma.02G066100,Glyma.02G094300,Glyma.02G096800,Glyma.02G120200…	K00001,K00016,K00025,K00026,K00028,K00029,K00030,K00031,K00033,K00036,K00051,K00058,K00074,K00106,K00121,K00122,K00128,K00131,K00133,K00134,K00161,K00162,K00164,K00234,K00264,K00275,K00284,K00392,K00451,K00485,K00517,K00600,K00615,K00616,K00626,K00627,K00640,K00658,K00814,K00830,K00831,K00844,K00850,K00855,K00860,K00873,K00895,K00927,K00928,K01006,K01057,K01061,K01082,K01100,K01113,K01426,K01466,…
ko03008	Ribosome biogenesis in eukaryotes	Genetic Information Processing	49/1196	56/2297	1.6804974916388	1.44848823314265e-08	8.45917128155308e-07	49	Glyma.01G001600,Glyma.01G176400,Glyma.02G151500,Glyma.02G229800,Glyma.02G290200,Glyma.03G186500,Glyma.03G214900,Glyma.04G069200,Glyma.04G139900,Glyma.04G200700,Glyma.05G016600,Glyma.05G016800,Glyma.05G038000,Glyma.05G038800,Glyma.05G046400,Glyma.05G185000,Glyma.05G206400,Glyma.06G070600,Glyma.06G164800,Glyma.07G032500,Glyma.07G035600,Glyma.07G204700,Glyma.07G261900,Glyma.08G013300,Glyma.08G143000…	Glyma.01G001600,Glyma.01G176400,Glyma.02G151500,Glyma.02G229800,Glyma.02G290200,Glyma.03G186500,Glyma.03G214900,Glyma.04G069200,Glyma.04G139900,Glyma.04G200700,Glyma.05G016600,Glyma.05G016800,Glyma.05G038000,Glyma.05G038800,Glyma.05G046400,Glyma.05G185000,Glyma.05G206400,Glyma.06G070600,Glyma.06G164800,Glyma.07G032500,Glyma.07G035600,Glyma.07G204700,Glyma.07G261900,Glyma.08G013300,Glyma.08G143000…	K03115,K03264,K03537,K06943,K07178,K07179,K07562,K07936,K11108,K11128,K11129,K11130,K11131,K11883,K12619,K12845,K14290,K14521,K14536,K14537,K14538,K14539,K14544,K14545,K14546,K14548,K14549,K14550,K14552,K14553,K14554,K14555,K14556,K14557,K14558,K14559,K14560,K14561,K14563,K14564,K14565,K14566,K14567,K14568,K14569,K14570,K14572,K14573,K14574
ko00010	Glycolysis / Gluconeogenesis	Metabolism	30/1196	32/2297	1.80053302675585	3.29632009208293e-07	1.60420911148036e-05	30	Glyma.01G007200,Glyma.01G007300,Glyma.01G024800,Glyma.01G031500,Glyma.01G081900,Glyma.01G097400,Glyma.01G116300,Glyma.01G118000,Glyma.01G173300,Glyma.01G210400,Glyma.01G223900,Glyma.02G202500,Glyma.02G274000,Glyma.02G274100,Glyma.03G055100,Glyma.03G092700,Glyma.03G168700,Glyma.03G190500,Glyma.03G191500,Glyma.04G008300,Glyma.04G089700,Glyma.04G104500,Glyma.04G144300,Glyma.04G157000,Glyma.05G000700…	Glyma.01G007200,Glyma.01G007300,Glyma.01G024800,Glyma.01G031500,Glyma.01G081900,Glyma.01G097400,Glyma.01G116300,Glyma.01G118000,Glyma.01G173300,Glyma.01G210400,Glyma.01G223900,Glyma.02G202500,Glyma.02G274000,Glyma.02G274100,Glyma.03G055100,Glyma.03G092700,Glyma.03G168700,Glyma.03G190500,Glyma.03G191500,Glyma.04G008300,Glyma.04G089700,Glyma.04G104500,Glyma.04G144300,Glyma.04G157000,Glyma.05G000700…	K00001,K00016,K00121,K00128,K00131,K00134,K00161,K00162,K00627,K00844,K00850,K00873,K00895,K00927,K01568,K01610,K01623,K01689,K01785,K01792,K01803,K01810,K01834,K01835,K01895,K03841,K14085,K15633,K15634,K18857
ko00710	Carbon fixation in photosynthetic organisms	Metabolism	23/1196	24/2297	1.84054487179487	3.3168499509482e-06	0.000138360026525268	23	Glyma.01G008500,Glyma.01G010200,Glyma.01G097400,Glyma.02G038100,Glyma.03G014600,Glyma.03G027500,Glyma.03G092700,Glyma.03G191500,Glyma.04G008300,Glyma.04G015900,Glyma.04G086300,Glyma.04G089700,Glyma.05G025300,Glyma.06G015900,Glyma.06G087800,Glyma.06G275700,Glyma.06G277500,Glyma.07G045900,Glyma.07G142700,Glyma.07G185400,Glyma.07G253700,Glyma.08G063800,Glyma.08G067500,Glyma.08G165500,Glyma.08G182300…	Glyma.01G008500,Glyma.01G010200,Glyma.01G097400,Glyma.02G038100,Glyma.03G014600,Glyma.03G027500,Glyma.03G092700,Glyma.03G191500,Glyma.04G008300,Glyma.04G015900,Glyma.04G086300,Glyma.04G089700,Glyma.05G025300,Glyma.06G015900,Glyma.06G087800,Glyma.06G275700,Glyma.06G277500,Glyma.07G045900,Glyma.07G142700,Glyma.07G185400,Glyma.07G253700,Glyma.08G063800,Glyma.08G067500,Glyma.08G165500,Glyma.08G182300…	K00025,K00026,K00028,K00029,K00051,K00134,K00615,K00814,K00855,K00927,K01006,K01100,K01595,K01602,K01610,K01623,K01783,K01803,K01807,K03841,K05298,K14272,K14455
ko00500	Starch and sucrose metabolism	Metabolism	27/1196	31/2297	1.67275326356673	3.92157785024786e-05	0.00143137591534047	27	Glyma.01G007200,Glyma.01G007300,Glyma.01G031900,Glyma.01G203400,Glyma.02G033500,Glyma.02G070500,Glyma.02G086200,Glyma.03G216300,Glyma.04G011900,Glyma.04G017700,Glyma.04G030300,Glyma.04G098900,Glyma.04G111300,Glyma.04G119700,Glyma.05G036100,Glyma.05G068000,Glyma.05G179800,Glyma.06G030400,Glyma.06G075100,Glyma.06G318400,Glyma.06G323100,Glyma.06G323700,Glyma.07G049900,Glyma.07G124500,Glyma.07G151900…	Glyma.01G007200,Glyma.01G007300,Glyma.01G031900,Glyma.01G203400,Glyma.02G033500,Glyma.02G070500,Glyma.02G086200,Glyma.03G216300,Glyma.04G011900,Glyma.04G017700,Glyma.04G030300,Glyma.04G098900,Glyma.04G111300,Glyma.04G119700,Glyma.05G036100,Glyma.05G068000,Glyma.05G179800,Glyma.06G030400,Glyma.06G075100,Glyma.06G318400,Glyma.06G323100,Glyma.06G323700,Glyma.07G049900,Glyma.07G124500,Glyma.07G151900…	K00688,K00695,K00696,K00700,K00703,K00844,K00847,K00963,K00975,K01087,K01176,K01177,K01179,K01187,K01188,K01193,K01214,K01810,K01835,K05349,K05350,K07024,K13679,K16055,K19891,K19892,K19893
ko00630	Glyoxylate and dicarboxylate metabolism	Metabolism	24/1196	27/2297	1.70717205499814	5.32981301790261e-05	0.00172922822358618	24	Glyma.01G199700,Glyma.02G038100,Glyma.02G308500,Glyma.03G128300,Glyma.04G254300,Glyma.05G141300,Glyma.06G017900,Glyma.06G107800,Glyma.06G305700,Glyma.07G081900,Glyma.07G082100,Glyma.07G185400,Glyma.07G262100,Glyma.08G063800,Glyma.08G096800,Glyma.08G097300,Glyma.08G157700,Glyma.08G175800,Glyma.08G274400,Glyma.08G302600,Glyma.09G202000,Glyma.09G247900,Glyma.10G006500,Glyma.10G281400,Glyma.11G042200…	Glyma.01G199700,Glyma.02G038100,Glyma.02G308500,Glyma.03G128300,Glyma.04G254300,Glyma.05G141300,Glyma.06G017900,Glyma.06G107800,Glyma.06G305700,Glyma.07G081900,Glyma.07G082100,Glyma.07G185400,Glyma.07G262100,Glyma.08G063800,Glyma.08G096800,Glyma.08G097300,Glyma.08G157700,Glyma.08G175800,Glyma.08G274400,Glyma.08G302600,Glyma.09G202000,Glyma.09G247900,Glyma.10G006500,Glyma.10G281400,Glyma.11G042200…	K00025,K00026,K00122,K00281,K00284,K00600,K00605,K00626,K00830,K01455,K01602,K01638,K01647,K01681,K01915,K02437,K03781,K11517,K14272,K15893,K15918,K15919,K18121,K19269
ko04075	Plant hormone signal transduction	Environmental Information Processing	34/1196	42/2297	1.55474597865902	8.75631043861876e-05	0.00255684264807668	34	Glyma.01G018800,Glyma.01G097000,Glyma.01G103500,Glyma.01G107850,Glyma.01G107901,Glyma.01G107951,Glyma.01G114000,Glyma.01G137500,Glyma.01G167000,Glyma.01G183500,Glyma.01G189700,Glyma.01G190600,Glyma.02G006200,Glyma.02G007300,Glyma.02G085900,Glyma.02G087000,Glyma.02G125600,Glyma.02G131700,Glyma.02G142500,Glyma.02G154600,Glyma.02G208500,Glyma.02G261900,Glyma.02G282100,Glyma.03G003400,Glyma.03G029600…	Glyma.01G018800,Glyma.01G097000,Glyma.01G103500,Glyma.01G107850,Glyma.01G107901,Glyma.01G107951,Glyma.01G114000,Glyma.01G137500,Glyma.01G167000,Glyma.01G183500,Glyma.01G189700,Glyma.01G190600,Glyma.02G006200,Glyma.02G007300,Glyma.02G085900,Glyma.02G087000,Glyma.02G125600,Glyma.02G131700,Glyma.02G142500,Glyma.02G154600,Glyma.02G208500,Glyma.02G261900,Glyma.02G282100,Glyma.03G003400,Glyma.03G029600…	K12126,K13416,K13449,K13463,K13464,K13946,K14431,K14432,K14484,K14485,K14486,K14487,K14488,K14489,K14490,K14491,K14492,K14493,K14494,K14495,K14496,K14497,K14498,K14499,K14500,K14503,K14504,K14505,K14506,K14509,K14510,K14515,K14516,K16189
ko00280	Valine, leucine and isoleucine degradation	Metabolism	19/1196	21/2297	1.73765727026597	0.000209698404222345	0.0053161071699628	19	Glyma.01G031500,Glyma.01G129400,Glyma.01G215500,Glyma.02G131500,Glyma.02G145300,Glyma.02G277900,Glyma.02G308500,Glyma.03G070200,Glyma.04G212100,Glyma.04G243000,Glyma.06G050100,Glyma.06G114300,Glyma.06G120300,Glyma.06G183900,Glyma.07G019100,Glyma.07G186000,Glyma.07G213500,Glyma.08G002700,Glyma.08G066600,Glyma.08G204300,Glyma.08G288000,Glyma.08G307800,Glyma.09G025100,Glyma.10G028700,Glyma.11G045300…	Glyma.01G031500,Glyma.01G129400,Glyma.01G215500,Glyma.02G131500,Glyma.02G145300,Glyma.02G277900,Glyma.02G308500,Glyma.03G070200,Glyma.04G212100,Glyma.04G243000,Glyma.06G050100,Glyma.06G114300,Glyma.06G120300,Glyma.06G183900,Glyma.07G019100,Glyma.07G186000,Glyma.07G213500,Glyma.08G002700,Glyma.08G066600,Glyma.08G204300,Glyma.08G288000,Glyma.08G307800,Glyma.09G025100,Glyma.10G028700,Glyma.11G045300…	K00020,K00128,K00140,K00166,K00167,K00249,K00253,K00626,K00826,K00827,K01640,K01641,K01968,K01969,K05605,K05607,K09699,K14085,K18660
ko00520	Amino sugar and nucleotide sugar metabolism	Metabolism	32/1196	40/2297	1.53645484949833	0.000218470157669704	0.0053161071699628	32	Glyma.01G007200,Glyma.01G007300,Glyma.01G160100,Glyma.02G042500,Glyma.02G208000,Glyma.03G006900,Glyma.03G120000,Glyma.03G131100,Glyma.03G217500,Glyma.03G254300,Glyma.04G011900,Glyma.04G030300,Glyma.05G002500,Glyma.05G022600,Glyma.05G132100,Glyma.05G222000,Glyma.06G030400,Glyma.07G124500,Glyma.07G258500,Glyma.07G269900,Glyma.07G271200,Glyma.08G011800,Glyma.08G023100,Glyma.08G086700,Glyma.08G249900…	Glyma.01G007200,Glyma.01G007300,Glyma.01G160100,Glyma.02G042500,Glyma.02G208000,Glyma.03G006900,Glyma.03G120000,Glyma.03G131100,Glyma.03G217500,Glyma.03G254300,Glyma.04G011900,Glyma.04G030300,Glyma.05G002500,Glyma.05G022600,Glyma.05G132100,Glyma.05G222000,Glyma.06G030400,Glyma.07G124500,Glyma.07G258500,Glyma.07G269900,Glyma.07G271200,Glyma.08G011800,Glyma.08G023100,Glyma.08G086700,Glyma.08G249900…	K00012,K00326,K00770,K00844,K00847,K00963,K00966,K00972,K00975,K01183,K01209,K01784,K01809,K01810,K01835,K02377,K06118,K08678,K08679,K10046,K12373,K12446,K12448,K12449,K12450,K13379,K13648,K15920,K16190,K17497,K18677,K20547
ko00196	Photosynthesis - antenna proteins	Metabolism	12/1196	12/2297	1.92056856187291	0.000386632592803887	0.00868436285374885	12	Glyma.01G115900,Glyma.02G064700,Glyma.02G080800,Glyma.02G305400,Glyma.02G309500,Glyma.03G060300,Glyma.03G262300,Glyma.04G167900,Glyma.05G119000,Glyma.05G128000,Glyma.06G039700,Glyma.06G194900,Glyma.07G047600,Glyma.08G074000,Glyma.08G082900,Glyma.08G180000,Glyma.09G071400,Glyma.09G154700,Glyma.10G177200,Glyma.12G219300,Glyma.13G282000,Glyma.14G003400,Glyma.14G008000,Glyma.15G052400,Glyma.15G179400…	Glyma.01G115900,Glyma.02G064700,Glyma.02G080800,Glyma.02G305400,Glyma.02G309500,Glyma.03G060300,Glyma.03G262300,Glyma.04G167900,Glyma.05G119000,Glyma.05G128000,Glyma.06G039700,Glyma.06G194900,Glyma.07G047600,Glyma.08G074000,Glyma.08G082900,Glyma.08G180000,Glyma.09G071400,Glyma.09G154700,Glyma.10G177200,Glyma.12G219300,Glyma.13G282000,Glyma.14G003400,Glyma.14G008000,Glyma.15G052400,Glyma.15G179400…	K08907,K08908,K08909,K08910,K08911,K08912,K08913,K08914,K08915,K08916,K08917,K14172
ko01130	Biosynthesis of antibiotics	Metabolism	124/1196	195/2297	1.22128462396021	0.000462589085922553	0.00964828664924182	124	Glyma.01G007200,Glyma.01G007300,Glyma.01G024800,Glyma.01G028900,Glyma.01G031500,Glyma.01G054500,Glyma.01G062000,Glyma.01G081900,Glyma.01G097400,Glyma.01G104100,Glyma.01G116300,Glyma.01G118000,Glyma.01G139600,Glyma.01G156700,Glyma.01G164300,Glyma.01G173300,Glyma.01G198600,Glyma.01G199700,Glyma.01G210400,Glyma.01G215500,Glyma.01G223900,Glyma.02G015800,Glyma.02G036300,Glyma.02G038100,Glyma.02G041900…	Glyma.01G007200,Glyma.01G007300,Glyma.01G024800,Glyma.01G028900,Glyma.01G031500,Glyma.01G054500,Glyma.01G062000,Glyma.01G081900,Glyma.01G097400,Glyma.01G104100,Glyma.01G116300,Glyma.01G118000,Glyma.01G139600,Glyma.01G156700,Glyma.01G164300,Glyma.01G173300,Glyma.01G198600,Glyma.01G199700,Glyma.01G210400,Glyma.01G215500,Glyma.01G223900,Glyma.02G015800,Glyma.02G036300,Glyma.02G038100,Glyma.02G041900…	K00001,K00016,K00021,K00025,K00026,K00030,K00031,K00033,K00036,K00053,K00058,K00099,K00121,K00128,K00133,K00134,K00161,K00162,K00164,K00166,K00167,K00234,K00249,K00264,K00281,K00286,K00318,K00511,K00559,K00600,K00605,K00615,K00616,K00626,K00627,K00658,K00800,K00801,K00826,K00830,K00831,K00844,K00850,K00873,K00891,K00895,K00919,K00927,K00928,K00930,K00939,K00940,K00963,K00972,K01057,K01061,K01082,…
ko00030	Pentose phosphate pathway	Metabolism	15/1196	17/2297	1.69461931929963	0.00194250088385376	0.0378140172056865	15	Glyma.01G024800,Glyma.01G062000,Glyma.02G096800,Glyma.02G120200,Glyma.02G202500,Glyma.03G027500,Glyma.03G191500,Glyma.03G229400,Glyma.04G008300,Glyma.05G025300,Glyma.05G056400,Glyma.05G199800,Glyma.05G214000,Glyma.07G014300,Glyma.07G142700,Glyma.07G269500,Glyma.08G020500,Glyma.08G067500,Glyma.08G182300,Glyma.08G199000,Glyma.08G199800,Glyma.08G254500,Glyma.08G280700,Glyma.10G194300,Glyma.10G225400…	Glyma.01G024800,Glyma.01G062000,Glyma.02G096800,Glyma.02G120200,Glyma.02G202500,Glyma.03G027500,Glyma.03G191500,Glyma.03G229400,Glyma.04G008300,Glyma.05G025300,Glyma.05G056400,Glyma.05G199800,Glyma.05G214000,Glyma.07G014300,Glyma.07G142700,Glyma.07G269500,Glyma.08G020500,Glyma.08G067500,Glyma.08G182300,Glyma.08G199000,Glyma.08G199800,Glyma.08G254500,Glyma.08G280700,Glyma.10G194300,Glyma.10G225400…	K00033,K00036,K00131,K00615,K00616,K00850,K00852,K00895,K01057,K01623,K01783,K01807,K01810,K01835,K03841
ko00020	Citrate cycle (TCA cycle)	Metabolism	17/1196	20/2297	1.63248327759197	0.00221257268433202	0.0403794514890594	17	Glyma.01G028900,Glyma.01G081900,Glyma.01G097400,Glyma.02G015800,Glyma.02G036300,Glyma.02G057400,Glyma.02G094300,Glyma.02G292500,Glyma.04G089700,Glyma.05G005300,Glyma.06G305700,Glyma.07G185400,Glyma.08G063800,Glyma.08G157700,Glyma.08G159900,Glyma.08G292800,Glyma.09G035600,Glyma.09G164900,Glyma.10G006500,Glyma.10G016200,Glyma.11G084000,Glyma.12G098900,Glyma.12G193800,Glyma.13G125400,Glyma.13G308700…	Glyma.01G028900,Glyma.01G081900,Glyma.01G097400,Glyma.02G015800,Glyma.02G036300,Glyma.02G057400,Glyma.02G094300,Glyma.02G292500,Glyma.04G089700,Glyma.05G005300,Glyma.06G305700,Glyma.07G185400,Glyma.08G063800,Glyma.08G157700,Glyma.08G159900,Glyma.08G292800,Glyma.09G035600,Glyma.09G164900,Glyma.10G006500,Glyma.10G016200,Glyma.11G084000,Glyma.12G098900,Glyma.12G193800,Glyma.13G125400,Glyma.13G308700…	K00025,K00026,K00030,K00031,K00161,K00162,K00164,K00234,K00627,K00658,K01610,K01647,K01648,K01679,K01681,K01899,K01900
ko00620	Pyruvate metabolism	Metabolism	24/1196	31/2297	1.48689178983709	0.00319373651207434	0.0518095034180948	24	Glyma.01G008500,Glyma.01G031500,Glyma.01G081900,Glyma.01G097400,Glyma.01G210400,Glyma.02G015800,Glyma.02G308500,Glyma.03G014600,Glyma.04G083100,Glyma.04G086300,Glyma.04G089700,Glyma.04G104900,Glyma.05G000700,Glyma.05G228500,Glyma.06G087800,Glyma.06G105900,Glyma.06G114300,Glyma.06G183900,Glyma.06G277500,Glyma.07G185400,Glyma.07G253700,Glyma.07G261400,Glyma.08G002700,Glyma.08G063800,Glyma.08G201200…	Glyma.01G008500,Glyma.01G031500,Glyma.01G081900,Glyma.01G097400,Glyma.01G210400,Glyma.02G015800,Glyma.02G308500,Glyma.03G014600,Glyma.04G083100,Glyma.04G086300,Glyma.04G089700,Glyma.04G104900,Glyma.05G000700,Glyma.05G228500,Glyma.06G087800,Glyma.06G105900,Glyma.06G114300,Glyma.06G183900,Glyma.06G277500,Glyma.07G185400,Glyma.07G253700,Glyma.07G261400,Glyma.08G002700,Glyma.08G063800,Glyma.08G201200…	K00016,K00025,K00026,K00028,K00029,K00051,K00128,K00161,K00162,K00626,K00627,K00873,K01006,K01069,K01595,K01610,K01638,K01649,K01679,K01759,K01895,K11262,K14085,K18881
ko00860	Porphyrin and chlorophyll metabolism	Metabolism	24/1196	31/2297	1.48689178983709	0.00319373651207434	0.0518095034180948	24	Glyma.01G226700,Glyma.01G227400,Glyma.02G218300,Glyma.02G273800,Glyma.02G301700,Glyma.02G303400,Glyma.03G119500,Glyma.03G137000,Glyma.04G002900,Glyma.04G050400,Glyma.04G249400,Glyma.05G026200,Glyma.05G197600,Glyma.05G200500,Glyma.06G221900,Glyma.06G247100,Glyma.07G085700,Glyma.07G096900,Glyma.07G097000,Glyma.07G184700,Glyma.07G254900,Glyma.08G005000,Glyma.08G007900,Glyma.08G064700,Glyma.09G181000…	Glyma.01G226700,Glyma.01G227400,Glyma.02G218300,Glyma.02G273800,Glyma.02G301700,Glyma.02G303400,Glyma.03G119500,Glyma.03G137000,Glyma.04G002900,Glyma.04G050400,Glyma.04G249400,Glyma.05G026200,Glyma.05G197600,Glyma.05G200500,Glyma.06G221900,Glyma.06G247100,Glyma.07G085700,Glyma.07G096900,Glyma.07G097000,Glyma.07G184700,Glyma.07G254900,Glyma.08G005000,Glyma.08G007900,Glyma.08G064700,Glyma.09G181000…	K00218,K00228,K00699,K01599,K01749,K01772,K01845,K01885,K02259,K02492,K03403,K03404,K03405,K03428,K04035,K08099,K10960,K13545,K13600,K13606,K18010,K19054,K19073,K21480
ko00260	Glycine, serine and threonine metabolism	Metabolism	25/1196	33/2297	1.45497618323705	0.00437983749900289	0.0673111868267813	25	Glyma.01G062400,Glyma.01G129400,Glyma.01G199700,Glyma.02G038100,Glyma.02G041900,Glyma.02G066100,Glyma.04G104500,Glyma.04G254300,Glyma.05G080400,Glyma.05G151100,Glyma.05G180500,Glyma.06G105600,Glyma.06G107800,Glyma.07G081900,Glyma.07G082100,Glyma.07G262100,Glyma.08G047800,Glyma.08G107800,Glyma.08G274400,Glyma.08G282800,Glyma.08G302600,Glyma.08G312300,Glyma.09G202000,Glyma.09G270500,Glyma.10G090600…	Glyma.01G062400,Glyma.01G129400,Glyma.01G199700,Glyma.02G038100,Glyma.02G041900,Glyma.02G066100,Glyma.04G104500,Glyma.04G254300,Glyma.05G080400,Glyma.05G151100,Glyma.05G180500,Glyma.06G105600,Glyma.06G107800,Glyma.07G081900,Glyma.07G082100,Glyma.07G262100,Glyma.08G047800,Glyma.08G107800,Glyma.08G274400,Glyma.08G282800,Glyma.08G302600,Glyma.08G312300,Glyma.09G202000,Glyma.09G270500,Glyma.10G090600…	K00058,K00133,K00276,K00281,K00499,K00600,K00605,K00827,K00830,K00831,K00928,K01620,K01696,K01733,K01834,K02437,K06001,K12524,K14085,K14272,K15633,K15634,K15893,K15918,K15919
ko00592	alpha-Linolenic acid metabolism	Metabolism	13/1196	15/2297	1.66449275362319	0.00569010249460423	0.0830754964212218	13	Glyma.01G235600,Glyma.03G073726,Glyma.03G110600,Glyma.03G130900,Glyma.03G264300,Glyma.04G035000,Glyma.05G180100,Glyma.06G016900,Glyma.07G039900,Glyma.07G085200,Glyma.08G102900,Glyma.08G256600,Glyma.10G197800,Glyma.11G122700,Glyma.11G130200,Glyma.11G197500,Glyma.12G054700,Glyma.12G191400,Glyma.13G030300,Glyma.13G075900,Glyma.13G109800,Glyma.13G186200,Glyma.14G078600,Glyma.14G121200,Glyma.15G223900…	Glyma.01G235600,Glyma.03G073726,Glyma.03G110600,Glyma.03G130900,Glyma.03G264300,Glyma.04G035000,Glyma.05G180100,Glyma.06G016900,Glyma.07G039900,Glyma.07G085200,Glyma.08G102900,Glyma.08G256600,Glyma.10G197800,Glyma.11G122700,Glyma.11G130200,Glyma.11G197500,Glyma.12G054700,Glyma.12G191400,Glyma.13G030300,Glyma.13G075900,Glyma.13G109800,Glyma.13G186200,Glyma.14G078600,Glyma.14G121200,Glyma.15G223900…	K00232,K00454,K01723,K05894,K08241,K10525,K10526,K10527,K10528,K10529,K14674,K16818,K18857
ko00680	Methane metabolism	Metabolism	15/1196	18/2297	1.60047380156076	0.00603958619299193	0.0839790080168402	15	Glyma.01G024800,Glyma.02G041900,Glyma.02G274000,Glyma.02G274100,Glyma.03G168700,Glyma.03G190500,Glyma.03G191500,Glyma.04G008300,Glyma.04G104500,Glyma.04G144300,Glyma.04G157000,Glyma.04G254300,Glyma.05G080400,Glyma.05G180500,Glyma.06G105600,Glyma.06G107800,Glyma.06G277500,Glyma.07G014300,Glyma.07G142700,Glyma.07G269500,Glyma.08G067500,Glyma.08G182300,Glyma.08G199800,Glyma.08G274400,Glyma.08G280700…	Glyma.01G024800,Glyma.02G041900,Glyma.02G274000,Glyma.02G274100,Glyma.03G168700,Glyma.03G190500,Glyma.03G191500,Glyma.04G008300,Glyma.04G104500,Glyma.04G144300,Glyma.04G157000,Glyma.04G254300,Glyma.05G080400,Glyma.05G180500,Glyma.06G105600,Glyma.06G107800,Glyma.06G277500,Glyma.07G014300,Glyma.07G142700,Glyma.07G269500,Glyma.08G067500,Glyma.08G182300,Glyma.08G199800,Glyma.08G274400,Glyma.08G280700…	K00058,K00121,K00122,K00600,K00830,K00831,K00850,K01595,K01623,K01689,K01834,K01895,K03841,K15633,K15634
ko04626	Plant-pathogen interaction	Organismal Systems	22/1196	29/2297	1.45698304693807	0.00730690164629539	0.0969825127599206	22	Glyma.01G010500,Glyma.01G010700,Glyma.01G166100,Glyma.01G222700,Glyma.02G002100,Glyma.02G048300,Glyma.02G124500,Glyma.02G186300,Glyma.02G204300,Glyma.02G232600,Glyma.02G236800,Glyma.02G245700,Glyma.02G291300,Glyma.02G302500,Glyma.02G305600,Glyma.03G042700,Glyma.03G084000,Glyma.03G138000,Glyma.03G157800,Glyma.03G236300,Glyma.03G257000,Glyma.04G136200,Glyma.04G136600,Glyma.04G175300,Glyma.04G194800…	Glyma.01G010500,Glyma.01G010700,Glyma.01G166100,Glyma.01G222700,Glyma.02G002100,Glyma.02G048300,Glyma.02G124500,Glyma.02G186300,Glyma.02G204300,Glyma.02G232600,Glyma.02G236800,Glyma.02G245700,Glyma.02G291300,Glyma.02G302500,Glyma.02G305600,Glyma.03G042700,Glyma.03G084000,Glyma.03G138000,Glyma.03G157800,Glyma.03G236300,Glyma.03G257000,Glyma.04G136200,Glyma.04G136600,Glyma.04G175300,Glyma.04G194800…	K02183,K04079,K04368,K05391,K09487,K12795,K13412,K13414,K13416,K13420,K13424,K13425,K13429,K13434,K13436,K13447,K13448,K13449,K13456,K13457,K13459,K18835
ko00071	Fatty acid degradation	Metabolism	10/1196	11/2297	1.74597141988446	0.0083622917858627	0.106164747890083	10	Glyma.01G031500,Glyma.01G116300,Glyma.02G010300,Glyma.02G274000,Glyma.02G274100,Glyma.02G308500,Glyma.03G168700,Glyma.05G180100,Glyma.06G114300,Glyma.06G183900,Glyma.07G085200,Glyma.07G149400,Glyma.07G161900,Glyma.08G002700,Glyma.08G288000,Glyma.10G010800,Glyma.10G249700,Glyma.11G017900,Glyma.11G122500,Glyma.12G015100,Glyma.12G015300,Glyma.12G015400,Glyma.12G047400,Glyma.12G057400,Glyma.13G079900…	Glyma.01G031500,Glyma.01G116300,Glyma.02G010300,Glyma.02G274000,Glyma.02G274100,Glyma.02G308500,Glyma.03G168700,Glyma.05G180100,Glyma.06G114300,Glyma.06G183900,Glyma.07G085200,Glyma.07G149400,Glyma.07G161900,Glyma.08G002700,Glyma.08G288000,Glyma.10G010800,Glyma.10G249700,Glyma.11G017900,Glyma.11G122500,Glyma.12G015100,Glyma.12G015300,Glyma.12G015400,Glyma.12G047400,Glyma.12G057400,Glyma.13G079900…	K00001,K00121,K00128,K00232,K00249,K00626,K01897,K10527,K14085,K18857
ko00380	Tryptophan metabolism	Metabolism	9/1196	10/2297	1.72851170568562	0.0147788321966404	0.165670719576053	9	Glyma.01G031500,Glyma.01G036000,Glyma.02G029900,Glyma.02G094300,Glyma.02G308500,Glyma.03G142000,Glyma.05G149500,Glyma.06G017900,Glyma.06G072100,Glyma.06G114300,Glyma.06G183900,Glyma.08G002700,Glyma.08G106000,Glyma.08G106100,Glyma.08G288000,Glyma.10G092500,Glyma.12G057400,Glyma.13G170600,Glyma.13G340000,Glyma.14G141200,Glyma.14G223500,Glyma.15G034400,Glyma.15G156100,Glyma.15G178400,Glyma.17G091000…	Glyma.01G031500,Glyma.01G036000,Glyma.02G029900,Glyma.02G094300,Glyma.02G308500,Glyma.03G142000,Glyma.05G149500,Glyma.06G017900,Glyma.06G072100,Glyma.06G114300,Glyma.06G183900,Glyma.08G002700,Glyma.08G106000,Glyma.08G106100,Glyma.08G288000,Glyma.10G092500,Glyma.12G057400,Glyma.13G170600,Glyma.13G340000,Glyma.14G141200,Glyma.14G223500,Glyma.15G034400,Glyma.15G156100,Glyma.15G178400,Glyma.17G091000…	K00128,K00164,K00626,K01426,K03781,K07408,K11816,K11820,K14085
ko00943	Isoflavonoid biosynthesis	Metabolism	9/1196	10/2297	1.72851170568562	0.0147788321966404	0.165670719576053	9	Glyma.01G239600,Glyma.03G143700,Glyma.07G202300,Glyma.09G269500,Glyma.09G269600,Glyma.11G004200,Glyma.13G056100,Glyma.13G173401,Glyma.13G173500,Glyma.16G149300,Glyma.16G175600,Glyma.18G080400,Glyma.18G220600,Glyma.18G267900,Glyma.18G269600,Glyma.19G030500,Glyma.20G213700	Glyma.01G239600,Glyma.03G143700,Glyma.07G202300,Glyma.09G269500,Glyma.09G269600,Glyma.11G004200,Glyma.13G056100,Glyma.13G173401,Glyma.13G173500,Glyma.16G149300,Glyma.16G175600,Glyma.18G080400,Glyma.18G220600,Glyma.18G267900,Glyma.18G269600,Glyma.19G030500,Glyma.20G213700	K13257,K13258,K13260,K13261,K13262,K13263,K13264,K13265,K13267
ko00053	Ascorbate and aldarate metabolism	Metabolism	13/1196	16/2297	1.56046195652174	0.0158862333840051	0.165670719576053	13	Glyma.01G005100,Glyma.01G031500,Glyma.02G166300,Glyma.02G209000,Glyma.05G002500,Glyma.05G022600,Glyma.05G224500,Glyma.06G009800,Glyma.06G068200,Glyma.06G114300,Glyma.06G114400,Glyma.06G183900,Glyma.07G254900,Glyma.08G002700,Glyma.08G017800,Glyma.08G199300,Glyma.08G288000,Glyma.09G011100,Glyma.10G162000,Glyma.12G032300,Glyma.12G057400,Glyma.12G073100,Glyma.13G076900,Glyma.13G170600,Glyma.13G340000…	Glyma.01G005100,Glyma.01G031500,Glyma.02G166300,Glyma.02G209000,Glyma.05G002500,Glyma.05G022600,Glyma.05G224500,Glyma.06G009800,Glyma.06G068200,Glyma.06G114300,Glyma.06G114400,Glyma.06G183900,Glyma.07G254900,Glyma.08G002700,Glyma.08G017800,Glyma.08G199300,Glyma.08G288000,Glyma.09G011100,Glyma.10G162000,Glyma.12G032300,Glyma.12G057400,Glyma.12G073100,Glyma.13G076900,Glyma.13G170600,Glyma.13G340000…	K00012,K00128,K00225,K00423,K00434,K00469,K00699,K08232,K10046,K10047,K14085,K16190,K18649
ko00410	beta-Alanine metabolism	Metabolism	13/1196	16/2297	1.56046195652174	0.0158862333840051	0.165670719576053	13	Glyma.01G031500,Glyma.01G062400,Glyma.02G033900,Glyma.02G241400,Glyma.02G278600,Glyma.05G136100,Glyma.06G114300,Glyma.06G183900,Glyma.08G002700,Glyma.08G066600,Glyma.08G091400,Glyma.08G091500,Glyma.08G282800,Glyma.08G288000,Glyma.08G303800,Glyma.08G307800,Glyma.09G063000,Glyma.09G168900,Glyma.10G090600,Glyma.10G090700,Glyma.11G209027,Glyma.12G057400,Glyma.13G104100,Glyma.13G170600,Glyma.13G340000…	Glyma.01G031500,Glyma.01G062400,Glyma.02G033900,Glyma.02G241400,Glyma.02G278600,Glyma.05G136100,Glyma.06G114300,Glyma.06G183900,Glyma.08G002700,Glyma.08G066600,Glyma.08G091400,Glyma.08G091500,Glyma.08G282800,Glyma.08G288000,Glyma.08G303800,Glyma.08G307800,Glyma.09G063000,Glyma.09G168900,Glyma.10G090600,Glyma.10G090700,Glyma.11G209027,Glyma.12G057400,Glyma.13G104100,Glyma.13G170600,Glyma.13G340000…	K00128,K00140,K00249,K00276,K00797,K01464,K01580,K01918,K05605,K12259,K13366,K14085,K17839
ko04922	Glucagon signaling pathway	Organismal Systems	13/1196	16/2297	1.56046195652174	0.0158862333840051	0.165670719576053	13	Glyma.01G003800,Glyma.01G131500,Glyma.01G210400,Glyma.02G275500,Glyma.03G251400,Glyma.03G260200,Glyma.04G104500,Glyma.04G104900,Glyma.04G149600,Glyma.04G235900,Glyma.05G000700,Glyma.05G180500,Glyma.06G105600,Glyma.06G105900,Glyma.06G128700,Glyma.07G010800,Glyma.07G128100,Glyma.07G229500,Glyma.07G238700,Glyma.08G240400,Glyma.08G292800,Glyma.09G079400,Glyma.09G126300,Glyma.09G236800,Glyma.09G277000…	Glyma.01G003800,Glyma.01G131500,Glyma.01G210400,Glyma.02G275500,Glyma.03G251400,Glyma.03G260200,Glyma.04G104500,Glyma.04G104900,Glyma.04G149600,Glyma.04G235900,Glyma.05G000700,Glyma.05G180500,Glyma.06G105600,Glyma.06G105900,Glyma.06G128700,Glyma.07G010800,Glyma.07G128100,Glyma.07G229500,Glyma.07G238700,Glyma.08G240400,Glyma.08G292800,Glyma.09G079400,Glyma.09G126300,Glyma.09G236800,Glyma.09G277000…	K00016,K00161,K00162,K00688,K00873,K01834,K02183,K04515,K06268,K07198,K07199,K11262,K11434
ko00270	Cysteine and methionine metabolism	Metabolism	26/1196	37/2297	1.34958871915394	0.0182346370262695	0.18360393143692	26	Glyma.01G071300,Glyma.01G129400,Glyma.01G160300,Glyma.01G210400,Glyma.01G244132,Glyma.02G033900,Glyma.02G066100,Glyma.02G268000,Glyma.02G268200,Glyma.02G268400,Glyma.02G268500,Glyma.02G299100,Glyma.03G129700,Glyma.04G245900,Glyma.05G151100,Glyma.05G207600,Glyma.06G005700,Glyma.06G050100,Glyma.06G117200,Glyma.06G275700,Glyma.07G065700,Glyma.07G185400,Glyma.07G186000,Glyma.07G254000,Glyma.07G264200…	Glyma.01G071300,Glyma.01G129400,Glyma.01G160300,Glyma.01G210400,Glyma.01G244132,Glyma.02G033900,Glyma.02G066100,Glyma.02G268000,Glyma.02G268200,Glyma.02G268400,Glyma.02G268500,Glyma.02G299100,Glyma.03G129700,Glyma.04G245900,Glyma.05G151100,Glyma.05G207600,Glyma.06G005700,Glyma.06G050100,Glyma.06G117200,Glyma.06G275700,Glyma.07G065700,Glyma.07G185400,Glyma.07G186000,Glyma.07G254000,Glyma.07G264200…	K00016,K00025,K00026,K00133,K00547,K00558,K00640,K00789,K00797,K00826,K00827,K00899,K00928,K01244,K01611,K01738,K01760,K01761,K01762,K01919,K05933,K08967,K12524,K13034,K14455,K20772
ko04020	Calcium signaling pathway	Environmental Information Processing	8/1196	9/2297	1.70717205499814	0.0258959745598591	0.251374739134694	8	Glyma.01G178500,Glyma.02G059200,Glyma.02G257000,Glyma.02G257200,Glyma.03G251400,Glyma.04G051800,Glyma.04G235900,Glyma.06G128700,Glyma.07G010800,Glyma.07G229500,Glyma.07G238700,Glyma.08G058400,Glyma.08G154900,Glyma.09G236800,Glyma.09G240600,Glyma.13G064900,Glyma.13G096000,Glyma.13G340500,Glyma.14G059200,Glyma.14G059400,Glyma.14G088800,Glyma.14G193800,Glyma.15G273600,Glyma.16G142100,Glyma.16G214500…	Glyma.01G178500,Glyma.02G059200,Glyma.02G257000,Glyma.02G257200,Glyma.03G251400,Glyma.04G051800,Glyma.04G235900,Glyma.06G128700,Glyma.07G010800,Glyma.07G229500,Glyma.07G238700,Glyma.08G058400,Glyma.08G154900,Glyma.09G236800,Glyma.09G240600,Glyma.13G064900,Glyma.13G096000,Glyma.13G340500,Glyma.14G059200,Glyma.14G059400,Glyma.14G088800,Glyma.14G193800,Glyma.15G273600,Glyma.16G142100,Glyma.16G214500…	K02183,K04515,K04718,K05857,K05863,K06268,K15040,K20858
ko00910	Nitrogen metabolism	Metabolism	10/1196	12/2297	1.60047380156076	0.0266870442232038	0.251374739134694	10	Glyma.01G204600,Glyma.02G072200,Glyma.02G213700,Glyma.03G128300,Glyma.04G236900,Glyma.05G007100,Glyma.05G066200,Glyma.06G109200,Glyma.06G127400,Glyma.07G012500,Glyma.08G286700,Glyma.10G059200,Glyma.10G059400,Glyma.10G073400,Glyma.11G196600,Glyma.11G215500,Glyma.13G146100,Glyma.13G210800,Glyma.13G323800,Glyma.14G162300,Glyma.15G102000,Glyma.16G153400,Glyma.17G161900,Glyma.18G138400,Glyma.18G141900…	Glyma.01G204600,Glyma.02G072200,Glyma.02G213700,Glyma.03G128300,Glyma.04G236900,Glyma.05G007100,Glyma.05G066200,Glyma.06G109200,Glyma.06G127400,Glyma.07G012500,Glyma.08G286700,Glyma.10G059200,Glyma.10G059400,Glyma.10G073400,Glyma.11G196600,Glyma.11G215500,Glyma.13G146100,Glyma.13G210800,Glyma.13G323800,Glyma.14G162300,Glyma.15G102000,Glyma.16G153400,Glyma.17G161900,Glyma.18G138400,Glyma.18G141900…	K00261,K00262,K00264,K00284,K01455,K01673,K01674,K01915,K02575,K10534
ko00940	Phenylpropanoid biosynthesis	Metabolism	15/1196	20/2297	1.44042642140468	0.0311771125926324	0.275870208395414	15	Glyma.01G004200,Glyma.01G020900,Glyma.01G021000,Glyma.01G163100,Glyma.01G171100,Glyma.01G177900,Glyma.01G192500,Glyma.01G232400,Glyma.02G008900,Glyma.02G052700,Glyma.02G135100,Glyma.02G135200,Glyma.02G233800,Glyma.02G234000,Glyma.02G236500,Glyma.02G309300,Glyma.03G038700,Glyma.03G039700,Glyma.03G070300,Glyma.03G181600,Glyma.03G181700,Glyma.04G220600,Glyma.05G103600,Glyma.05G147000,Glyma.05G223400…	Glyma.01G004200,Glyma.01G020900,Glyma.01G021000,Glyma.01G163100,Glyma.01G171100,Glyma.01G177900,Glyma.01G192500,Glyma.01G232400,Glyma.02G008900,Glyma.02G052700,Glyma.02G135100,Glyma.02G135200,Glyma.02G233800,Glyma.02G234000,Glyma.02G236500,Glyma.02G309300,Glyma.03G038700,Glyma.03G039700,Glyma.03G070300,Glyma.03G181600,Glyma.03G181700,Glyma.04G220600,Glyma.05G103600,Glyma.05G147000,Glyma.05G223400…	K00083,K00430,K00487,K00588,K01188,K01904,K05349,K05350,K09755,K09756,K10775,K12355,K12356,K13065,K13066
ko04712	Circadian rhythm - plant	Organismal Systems	15/1196	20/2297	1.44042642140468	0.0311771125926324	0.275870208395414	15	Glyma.01G091400,Glyma.01G228700,Glyma.02G069500,Glyma.02G130400,Glyma.03G225000,Glyma.03G261300,Glyma.04G050200,Glyma.04G101500,Glyma.05G025000,Glyma.05G153200,Glyma.06G103200,Glyma.06G118550,Glyma.07G048500,Glyma.08G021200,Glyma.08G046500,Glyma.08G109200,Glyma.08G109300,Glyma.08G109400,Glyma.08G109500,Glyma.08G110300,Glyma.08G110340,Glyma.08G110420,Glyma.08G110460,Glyma.08G110500,Glyma.08G110701…	Glyma.01G091400,Glyma.01G228700,Glyma.02G069500,Glyma.02G130400,Glyma.03G225000,Glyma.03G261300,Glyma.04G050200,Glyma.04G101500,Glyma.05G025000,Glyma.05G153200,Glyma.06G103200,Glyma.06G118550,Glyma.07G048500,Glyma.08G021200,Glyma.08G046500,Glyma.08G109200,Glyma.08G109300,Glyma.08G109400,Glyma.08G109500,Glyma.08G110300,Glyma.08G110340,Glyma.08G110420,Glyma.08G110460,Glyma.08G110500,Glyma.08G110701…	K00660,K03115,K12115,K12116,K12118,K12119,K12124,K12125,K12126,K12127,K12129,K12130,K12133,K16223,K16240
ko00982	Drug metabolism - cytochrome P450	Metabolism	5/1196	5/2297	1.92056856187291	0.0381159785360372	0.327348992133025	5	Glyma.01G040000,Glyma.01G040200,Glyma.01G106000,Glyma.01G116300,Glyma.02G024600,Glyma.02G024800,Glyma.02G187200,Glyma.02G274000,Glyma.02G274100,Glyma.03G073702,Glyma.03G168700,Glyma.03G176300,Glyma.05G161400,Glyma.05G161600,Glyma.06G193500,Glyma.07G139600,Glyma.07G139700,Glyma.07G139800,Glyma.07G139900,Glyma.07G140000,Glyma.07G140100,Glyma.07G140200,Glyma.07G149400,Glyma.07G254900,Glyma.08G118700…	Glyma.01G040000,Glyma.01G040200,Glyma.01G106000,Glyma.01G116300,Glyma.02G024600,Glyma.02G024800,Glyma.02G187200,Glyma.02G274000,Glyma.02G274100,Glyma.03G073702,Glyma.03G168700,Glyma.03G176300,Glyma.05G161400,Glyma.05G161600,Glyma.06G193500,Glyma.07G139600,Glyma.07G139700,Glyma.07G139800,Glyma.07G139900,Glyma.07G140000,Glyma.07G140100,Glyma.07G140200,Glyma.07G149400,Glyma.07G254900,Glyma.08G118700…	K00001,K00121,K00485,K00699,K00799
ko00040	Pentose and glucuronate interconversions	Metabolism	11/1196	14/2297	1.50901815575729	0.0399088741340069	0.332954035632286	11	Glyma.01G137700,Glyma.01G240300,Glyma.02G016500,Glyma.02G299200,Glyma.03G029100,Glyma.03G185400,Glyma.03G215800,Glyma.03G216000,Glyma.04G088400,Glyma.05G002500,Glyma.05G022600,Glyma.05G025300,Glyma.05G044000,Glyma.05G114000,Glyma.05G236800,Glyma.05G236900,Glyma.06G090401,Glyma.07G245100,Glyma.07G254900,Glyma.08G044000,Glyma.08G356800,Glyma.09G232100,Glyma.09G234800,Glyma.10G046100,Glyma.10G125000…	Glyma.01G137700,Glyma.01G240300,Glyma.02G016500,Glyma.02G299200,Glyma.03G029100,Glyma.03G185400,Glyma.03G215800,Glyma.03G216000,Glyma.04G088400,Glyma.05G002500,Glyma.05G022600,Glyma.05G025300,Glyma.05G044000,Glyma.05G114000,Glyma.05G236800,Glyma.05G236900,Glyma.06G090401,Glyma.07G245100,Glyma.07G254900,Glyma.08G044000,Glyma.08G356800,Glyma.09G232100,Glyma.09G234800,Glyma.10G046100,Glyma.10G125000…	K00008,K00012,K00699,K00854,K00963,K01051,K01184,K01213,K01728,K01783,K16190
ko04016	MAPK signaling pathway - plant	Environmental Information Processing	29/1196	44/2297	1.26582927941624	0.0433278447039318	0.34161087498057	29	Glyma.01G018800,Glyma.01G097000,Glyma.01G160100,Glyma.01G183500,Glyma.01G219100,Glyma.01G222700,Glyma.02G006200,Glyma.02G042500,Glyma.02G208500,Glyma.02G232600,Glyma.02G261900,Glyma.03G042700,Glyma.03G088800,Glyma.03G109500,Glyma.03G162500,Glyma.03G162700,Glyma.03G236300,Glyma.04G053800,Glyma.04G147000,Glyma.04G203200,Glyma.04G239400,Glyma.05G119500,Glyma.05G119600,Glyma.05G128200,Glyma.05G198700…	Glyma.01G018800,Glyma.01G097000,Glyma.01G160100,Glyma.01G183500,Glyma.01G219100,Glyma.01G222700,Glyma.02G006200,Glyma.02G042500,Glyma.02G208500,Glyma.02G232600,Glyma.02G261900,Glyma.03G042700,Glyma.03G088800,Glyma.03G109500,Glyma.03G162500,Glyma.03G162700,Glyma.03G236300,Glyma.04G053800,Glyma.04G147000,Glyma.04G203200,Glyma.04G239400,Glyma.05G119500,Glyma.05G119600,Glyma.05G128200,Glyma.05G198700…	K00940,K02183,K03781,K13414,K13416,K13420,K13424,K13425,K13447,K13449,K14496,K14497,K14498,K14509,K14510,K14515,K14516,K17686,K20535,K20536,K20547,K20557,K20600,K20714,K20716,K20717,K20718,K20725,K20772
ko00750	Vitamin B6 metabolism	Metabolism	7/1196	8/2297	1.6804974916388	0.0449117837194093	0.34161087498057	7	Glyma.02G041900,Glyma.04G231451,Glyma.06G095500,Glyma.06G133700,Glyma.07G011700,Glyma.08G194900,Glyma.08G195100,Glyma.11G218700,Glyma.13G225000,Glyma.13G351600,Glyma.15G027000,Glyma.18G038600,Glyma.19G232600	Glyma.02G041900,Glyma.04G231451,Glyma.06G095500,Glyma.06G133700,Glyma.07G011700,Glyma.08G194900,Glyma.08G195100,Glyma.11G218700,Glyma.13G225000,Glyma.13G351600,Glyma.15G027000,Glyma.18G038600,Glyma.19G232600	K00275,K00831,K00868,K01733,K05275,K06215,K13248
ko00780	Biotin metabolism	Metabolism	7/1196	8/2297	1.6804974916388	0.0449117837194093	0.34161087498057	7	Glyma.04G130900,Glyma.08G179900,Glyma.08G345900,Glyma.11G094200,Glyma.11G248000,Glyma.12G020600,Glyma.13G094700,Glyma.15G052500,Glyma.16G042000,Glyma.17G047000,Glyma.18G156100	Glyma.04G130900,Glyma.08G179900,Glyma.08G345900,Glyma.11G094200,Glyma.11G248000,Glyma.12G020600,Glyma.13G094700,Glyma.15G052500,Glyma.16G042000,Glyma.17G047000,Glyma.18G156100	K00059,K00208,K00652,K01012,K02372,K09458,K19562
ko01100	Metabolic pathways	Metabolism	471/1196	866/2297	1.04455865201171	0.0456261100145282	0.34161087498057	471	Glyma.01G004200,Glyma.01G006500,Glyma.01G007200,Glyma.01G007300,Glyma.01G008500,Glyma.01G010200,Glyma.01G014200,Glyma.01G020900,Glyma.01G021000,Glyma.01G024800,Glyma.01G028200,Glyma.01G028900,Glyma.01G031500,Glyma.01G031900,Glyma.01G048500,Glyma.01G050900,Glyma.01G054500,Glyma.01G062000,Glyma.01G062400,Glyma.01G071300,Glyma.01G081900,Glyma.01G091400,Glyma.01G097400,Glyma.01G104100,Glyma.01G113000…	Glyma.01G004200,Glyma.01G006500,Glyma.01G007200,Glyma.01G007300,Glyma.01G008500,Glyma.01G010200,Glyma.01G014200,Glyma.01G020900,Glyma.01G021000,Glyma.01G024800,Glyma.01G028200,Glyma.01G028900,Glyma.01G031500,Glyma.01G031900,Glyma.01G048500,Glyma.01G050900,Glyma.01G054500,Glyma.01G062000,Glyma.01G062400,Glyma.01G071300,Glyma.01G081900,Glyma.01G091400,Glyma.01G097400,Glyma.01G104100,Glyma.01G113000…	K00001,K00008,K00012,K00016,K00020,K00021,K00025,K00026,K00028,K00029,K00030,K00031,K00033,K00036,K00051,K00053,K00058,K00059,K00074,K00083,K00099,K00106,K00121,K00122,K00128,K00131,K00133,K00134,K00140,K00161,K00162,K00164,K00166,K00167,K00208,K00213,K00218,K00225,K00228,K00232,K00234,K00249,K00253,K00254,K00261,K00262,K00264,K00275,K00276,K00278,K00281,K00286,K00294,K00318,K00392,K00411,K00422,…
ko01230	Biosynthesis of amino acids	Metabolism	60/1196	99/2297	1.16398094658964	0.0505126389735577	0.368742264506971	60	Glyma.01G024800,Glyma.01G054500,Glyma.01G139600,Glyma.01G164300,Glyma.01G198600,Glyma.02G038100,Glyma.02G041900,Glyma.02G066100,Glyma.02G073000,Glyma.02G208400,Glyma.02G299100,Glyma.03G027400,Glyma.03G027500,Glyma.03G092700,Glyma.03G129100,Glyma.03G129700,Glyma.03G190500,Glyma.03G191500,Glyma.03G242400,Glyma.04G008300,Glyma.04G061100,Glyma.04G073800,Glyma.04G104500,Glyma.04G144300,Glyma.04G157000…	Glyma.01G024800,Glyma.01G054500,Glyma.01G139600,Glyma.01G164300,Glyma.01G198600,Glyma.02G038100,Glyma.02G041900,Glyma.02G066100,Glyma.02G073000,Glyma.02G208400,Glyma.02G299100,Glyma.03G027400,Glyma.03G027500,Glyma.03G092700,Glyma.03G129100,Glyma.03G129700,Glyma.03G190500,Glyma.03G191500,Glyma.03G242400,Glyma.04G008300,Glyma.04G061100,Glyma.04G073800,Glyma.04G104500,Glyma.04G144300,Glyma.04G157000…	K00030,K00031,K00053,K00058,K00133,K00134,K00264,K00286,K00600,K00615,K00616,K00640,K00789,K00800,K00814,K00826,K00831,K00850,K00873,K00891,K00927,K00928,K00930,K01438,K01620,K01623,K01626,K01647,K01649,K01652,K01681,K01689,K01696,K01703,K01704,K01733,K01735,K01738,K01760,K01783,K01803,K01807,K01834,K01850,K01915,K01940,K05359,K06001,K12524,K12657,K13034,K13832,K14085,K14272,K14455,K15227,K15633,…
ko00906	Carotenoid biosynthesis	Metabolism	15/1196	21/2297	1.37183468705208	0.0572571559377048	0.40018330762606	15	Glyma.01G154900,Glyma.02G104300,Glyma.02G132200,Glyma.02G188200,Glyma.02G240200,Glyma.02G272200,Glyma.02G272400,Glyma.02G283400,Glyma.03G158000,Glyma.03G253500,Glyma.06G085800,Glyma.07G212700,Glyma.08G096200,Glyma.08G176300,Glyma.08G306200,Glyma.09G000600,Glyma.09G066200,Glyma.09G218600,Glyma.09G252800,Glyma.10G086700,Glyma.10G160500,Glyma.11G161947,Glyma.13G147500,Glyma.14G031200,Glyma.14G209700…	Glyma.01G154900,Glyma.02G104300,Glyma.02G132200,Glyma.02G188200,Glyma.02G240200,Glyma.02G272200,Glyma.02G272400,Glyma.02G283400,Glyma.03G158000,Glyma.03G253500,Glyma.06G085800,Glyma.07G212700,Glyma.08G096200,Glyma.08G176300,Glyma.08G306200,Glyma.09G000600,Glyma.09G066200,Glyma.09G218600,Glyma.09G252800,Glyma.10G086700,Glyma.10G160500,Glyma.11G161947,Glyma.13G147500,Glyma.14G031200,Glyma.14G209700…	K00514,K02291,K06444,K09835,K09837,K09838,K09839,K09840,K09842,K09843,K14595,K15747,K17911,K17912,K17913
ko00561	Glycerolipid metabolism	Metabolism	18/1196	26/2297	1.32962438898894	0.0575606127407347	0.40018330762606	18	Glyma.01G014200,Glyma.01G031500,Glyma.01G113000,Glyma.02G249300,Glyma.03G008300,Glyma.03G078300,Glyma.03G130900,Glyma.03G131100,Glyma.03G202100,Glyma.03G221100,Glyma.06G114300,Glyma.06G183900,Glyma.07G069700,Glyma.07G106400,Glyma.08G002700,Glyma.08G056600,Glyma.08G288000,Glyma.09G065300,Glyma.09G160400,Glyma.09G273400,Glyma.10G011000,Glyma.10G211200,Glyma.12G057400,Glyma.12G200100,Glyma.13G162600…	Glyma.01G014200,Glyma.01G031500,Glyma.01G113000,Glyma.02G249300,Glyma.03G008300,Glyma.03G078300,Glyma.03G130900,Glyma.03G131100,Glyma.03G202100,Glyma.03G221100,Glyma.06G114300,Glyma.06G183900,Glyma.07G069700,Glyma.07G106400,Glyma.08G002700,Glyma.08G056600,Glyma.08G288000,Glyma.09G065300,Glyma.09G160400,Glyma.09G273400,Glyma.10G011000,Glyma.10G211200,Glyma.12G057400,Glyma.12G200100,Glyma.13G162600…	K00128,K00630,K00679,K00901,K01054,K03715,K06118,K06119,K07407,K09480,K11155,K13508,K13513,K14085,K14457,K14674,K15918,K21362
ko02024	Quorum sensing	Cellular Processes	10/1196	13/2297	1.47736043220993	0.061941141253642	0.420623563861941	10	Glyma.02G007700,Glyma.02G010300,Glyma.02G208400,Glyma.02G241400,Glyma.03G092800,Glyma.03G185400,Glyma.03G196900,Glyma.04G036000,Glyma.05G044000,Glyma.05G114000,Glyma.05G136100,Glyma.06G036100,Glyma.06G169100,Glyma.07G075900,Glyma.07G161900,Glyma.07G193700,Glyma.07G235200,Glyma.08G091400,Glyma.08G091500,Glyma.08G356800,Glyma.09G168900,Glyma.10G010800,Glyma.10G046100,Glyma.10G125000,Glyma.10G137800…	Glyma.02G007700,Glyma.02G010300,Glyma.02G208400,Glyma.02G241400,Glyma.03G092800,Glyma.03G185400,Glyma.03G196900,Glyma.04G036000,Glyma.05G044000,Glyma.05G114000,Glyma.05G136100,Glyma.06G036100,Glyma.06G169100,Glyma.07G075900,Glyma.07G161900,Glyma.07G193700,Glyma.07G235200,Glyma.08G091400,Glyma.08G091500,Glyma.08G356800,Glyma.09G168900,Glyma.10G010800,Glyma.10G046100,Glyma.10G125000,Glyma.10G137800…	K01114,K01580,K01626,K01728,K01897,K03070,K03100,K03106,K03110,K03217
ko00062	Fatty acid elongation	Metabolism	6/1196	7/2297	1.64620162446249	0.0769170684004483	0.505828507184286	6	Glyma.02G081200,Glyma.02G273300,Glyma.04G057800,Glyma.04G149300,Glyma.06G058500,Glyma.06G214800,Glyma.07G071300,Glyma.08G279700,Glyma.10G001800,Glyma.10G179400,Glyma.10G274400,Glyma.10G291700,Glyma.11G035966,Glyma.11G245600,Glyma.11G245700,Glyma.17G251000,Glyma.18G232000,Glyma.20G115500,Glyma.20G210900,Glyma.20G240900	Glyma.02G081200,Glyma.02G273300,Glyma.04G057800,Glyma.04G149300,Glyma.06G058500,Glyma.06G214800,Glyma.07G071300,Glyma.08G279700,Glyma.10G001800,Glyma.10G179400,Glyma.10G274400,Glyma.10G291700,Glyma.11G035966,Glyma.11G245600,Glyma.11G245700,Glyma.17G251000,Glyma.18G232000,Glyma.20G115500,Glyma.20G210900,Glyma.20G240900	K01068,K01074,K10251,K10258,K10703,K15397
ko00360	Phenylalanine metabolism	Metabolism	11/1196	15/2297	1.40841694537347	0.0799684189494287	0.505828507184286	11	Glyma.01G004200,Glyma.01G062400,Glyma.01G232400,Glyma.02G236500,Glyma.02G309300,Glyma.03G181600,Glyma.03G181700,Glyma.05G147000,Glyma.05G149500,Glyma.05G223400,Glyma.06G238876,Glyma.06G275700,Glyma.08G106000,Glyma.08G106100,Glyma.08G138800,Glyma.08G282800,Glyma.10G090600,Glyma.10G209800,Glyma.11G010500,Glyma.11G238300,Glyma.13G145000,Glyma.14G030400,Glyma.14G205200,Glyma.17G085500,Glyma.18G143600…	Glyma.01G004200,Glyma.01G062400,Glyma.01G232400,Glyma.02G236500,Glyma.02G309300,Glyma.03G181600,Glyma.03G181700,Glyma.05G147000,Glyma.05G149500,Glyma.05G223400,Glyma.06G238876,Glyma.06G275700,Glyma.08G106000,Glyma.08G106100,Glyma.08G138800,Glyma.08G282800,Glyma.10G090600,Glyma.10G209800,Glyma.11G010500,Glyma.11G238300,Glyma.13G145000,Glyma.14G030400,Glyma.14G205200,Glyma.17G085500,Glyma.18G143600…	K00074,K00276,K00457,K00487,K00588,K01426,K01904,K07253,K10775,K14455,K15849
ko00051	Fructose and mannose metabolism	Metabolism	14/1196	20/2297	1.34439799331104	0.0814176021837721	0.505828507184286	14	Glyma.01G007200,Glyma.01G007300,Glyma.01G024800,Glyma.01G171900,Glyma.02G228700,Glyma.03G191500,Glyma.03G226000,Glyma.04G008300,Glyma.07G014300,Glyma.07G124500,Glyma.07G142700,Glyma.07G269500,Glyma.08G067500,Glyma.08G182300,Glyma.08G199800,Glyma.08G280700,Glyma.09G148900,Glyma.09G262400,Glyma.09G280100,Glyma.10G059500,Glyma.10G194300,Glyma.10G225400,Glyma.11G015800,Glyma.11G071300,Glyma.11G095600…	Glyma.01G007200,Glyma.01G007300,Glyma.01G024800,Glyma.01G171900,Glyma.02G228700,Glyma.03G191500,Glyma.03G226000,Glyma.04G008300,Glyma.07G014300,Glyma.07G124500,Glyma.07G142700,Glyma.07G269500,Glyma.08G067500,Glyma.08G182300,Glyma.08G199800,Glyma.08G280700,Glyma.09G148900,Glyma.09G262400,Glyma.09G280100,Glyma.10G059500,Glyma.10G194300,Glyma.10G225400,Glyma.11G015800,Glyma.11G071300,Glyma.11G095600…	K00008,K00844,K00847,K00850,K00895,K00966,K01103,K01623,K01803,K01809,K02377,K03841,K17497,K19355
ko00130	Ubiquinone and other terpenoid-quinone biosynthesis	Metabolism	14/1196	20/2297	1.34439799331104	0.0814176021837721	0.505828507184286	14	Glyma.01G028200,Glyma.01G104100,Glyma.01G134600,Glyma.01G134700,Glyma.01G232400,Glyma.02G002000,Glyma.02G236500,Glyma.03G070600,Glyma.04G082500,Glyma.07G188200,Glyma.08G061200,Glyma.08G070600,Glyma.08G285500,Glyma.09G024500,Glyma.09G103500,Glyma.10G295300,Glyma.11G010500,Glyma.12G014200,Glyma.12G014300,Glyma.12G141900,Glyma.12G161400,Glyma.13G042800,Glyma.13G152814,Glyma.14G030400,Glyma.14G205200…	Glyma.01G028200,Glyma.01G104100,Glyma.01G134600,Glyma.01G134700,Glyma.01G232400,Glyma.02G002000,Glyma.02G236500,Glyma.03G070600,Glyma.04G082500,Glyma.07G188200,Glyma.08G061200,Glyma.08G070600,Glyma.08G285500,Glyma.09G024500,Glyma.09G103500,Glyma.10G295300,Glyma.11G010500,Glyma.12G014200,Glyma.12G014300,Glyma.12G141900,Glyma.12G161400,Glyma.13G042800,Glyma.13G152814,Glyma.14G030400,Glyma.14G205200…	K00457,K00487,K01661,K01904,K02548,K02552,K03183,K03809,K05928,K09833,K09834,K12501,K12502,K14760
ko04013	MAPK signaling pathway - fly	Environmental Information Processing	9/1196	12/2297	1.44042642140468	0.094551923510947	0.563452278881562	9	Glyma.02G025900,Glyma.02G186300,Glyma.03G257700,Glyma.04G043300,Glyma.05G035200,Glyma.06G129000,Glyma.07G084200,Glyma.08G032500,Glyma.09G192700,Glyma.10G193500,Glyma.10G297700,Glyma.11G051700,Glyma.12G018500,Glyma.12G120600,Glyma.12G208000,Glyma.13G172600,Glyma.17G092100,Glyma.18G282800,Glyma.19G256200,Glyma.20G196900	Glyma.02G025900,Glyma.02G186300,Glyma.03G257700,Glyma.04G043300,Glyma.05G035200,Glyma.06G129000,Glyma.07G084200,Glyma.08G032500,Glyma.09G192700,Glyma.10G193500,Glyma.10G297700,Glyma.11G051700,Glyma.12G018500,Glyma.12G120600,Glyma.12G208000,Glyma.13G172600,Glyma.17G092100,Glyma.18G282800,Glyma.19G256200,Glyma.20G196900	K04368,K04382,K04392,K04506,K04508,K04564,K05759,K14290,K20223
ko04612	Antigen processing and presentation	Organismal Systems	9/1196	12/2297	1.44042642140468	0.094551923510947	0.563452278881562	9	Glyma.02G300200,Glyma.02G302500,Glyma.02G303800,Glyma.03G171100,Glyma.05G055700,Glyma.07G006300,Glyma.07G036200,Glyma.07G154600,Glyma.07G184300,Glyma.07G205400,Glyma.08G065100,Glyma.08G332900,Glyma.09G014100,Glyma.09G068400,Glyma.10G147600,Glyma.12G236800,Glyma.13G107900,Glyma.13G130900,Glyma.13G202300,Glyma.13G254900,Glyma.13G346951,Glyma.14G011600,Glyma.14G092800,Glyma.15G027400,Glyma.15G059900…	Glyma.02G300200,Glyma.02G302500,Glyma.02G303800,Glyma.03G171100,Glyma.05G055700,Glyma.07G006300,Glyma.07G036200,Glyma.07G154600,Glyma.07G184300,Glyma.07G205400,Glyma.08G065100,Glyma.08G332900,Glyma.09G014100,Glyma.09G068400,Glyma.10G147600,Glyma.12G236800,Glyma.13G107900,Glyma.13G130900,Glyma.13G202300,Glyma.13G254900,Glyma.13G346951,Glyma.14G011600,Glyma.14G092800,Glyma.15G027400,Glyma.15G059900…	K01365,K01369,K03283,K04079,K08057,K08059,K08064,K08065,K09489
ko00330	Arginine and proline metabolism	Metabolism	16/1196	24/2297	1.28037904124861	0.107990840691306	0.599212031688169	16	Glyma.01G031500,Glyma.01G071300,Glyma.02G033900,Glyma.03G129100,Glyma.04G007700,Glyma.05G029200,Glyma.05G149500,Glyma.06G007500,Glyma.06G114300,Glyma.06G183900,Glyma.06G275700,Glyma.07G254000,Glyma.08G002700,Glyma.08G106000,Glyma.08G106100,Glyma.08G255800,Glyma.08G288000,Glyma.08G303800,Glyma.09G063000,Glyma.10G090700,Glyma.11G209027,Glyma.12G057400,Glyma.12G185700,Glyma.13G049700,Glyma.13G104100…	Glyma.01G031500,Glyma.01G071300,Glyma.02G033900,Glyma.03G129100,Glyma.04G007700,Glyma.05G029200,Glyma.05G149500,Glyma.06G007500,Glyma.06G114300,Glyma.06G183900,Glyma.06G275700,Glyma.07G254000,Glyma.08G002700,Glyma.08G106000,Glyma.08G106100,Glyma.08G255800,Glyma.08G288000,Glyma.08G303800,Glyma.09G063000,Glyma.10G090700,Glyma.11G209027,Glyma.12G057400,Glyma.12G185700,Glyma.13G049700,Glyma.13G104100…	K00128,K00286,K00294,K00318,K00797,K01259,K01426,K01583,K01611,K12251,K12259,K12657,K13366,K14085,K14455,K17839
ko00073	Cutin, suberine and wax biosynthesis	Metabolism	7/1196	9/2297	1.49377554812337	0.111467115777836	0.599212031688169	7	Glyma.03G101200,Glyma.03G160100,Glyma.05G203000,Glyma.05G208900,Glyma.05G208981,Glyma.08G010500,Glyma.08G015600,Glyma.08G015650,Glyma.08G193100,Glyma.11G185300,Glyma.13G350300,Glyma.14G192500,Glyma.16G150600,Glyma.19G162100	Glyma.03G101200,Glyma.03G160100,Glyma.05G203000,Glyma.05G208900,Glyma.05G208981,Glyma.08G010500,Glyma.08G015600,Glyma.08G015650,Glyma.08G193100,Glyma.11G185300,Glyma.13G350300,Glyma.14G192500,Glyma.16G150600,Glyma.19G162100	K13356,K13407,K15398,K15400,K15401,K15403,K15404
ko00904	Diterpenoid biosynthesis	Metabolism	7/1196	9/2297	1.49377554812337	0.111467115777836	0.599212031688169	7	Glyma.03G019800,Glyma.03G154700,Glyma.05G081600,Glyma.07G033800,Glyma.07G081700,Glyma.08G208300,Glyma.10G241100,Glyma.11G003200,Glyma.11G104800,Glyma.13G218200,Glyma.13G259400,Glyma.13G259500,Glyma.13G288000,Glyma.13G361700,Glyma.13G371400,Glyma.15G002200,Glyma.15G012100,Glyma.15G093900,Glyma.15G135200,Glyma.16G089700,Glyma.16G089900,Glyma.17G205300,Glyma.19G157000,Glyma.20G153400	Glyma.03G019800,Glyma.03G154700,Glyma.05G081600,Glyma.07G033800,Glyma.07G081700,Glyma.08G208300,Glyma.10G241100,Glyma.11G003200,Glyma.11G104800,Glyma.13G218200,Glyma.13G259400,Glyma.13G259500,Glyma.13G288000,Glyma.13G361700,Glyma.13G371400,Glyma.15G002200,Glyma.15G012100,Glyma.15G093900,Glyma.15G135200,Glyma.16G089700,Glyma.16G089900,Glyma.17G205300,Glyma.19G157000,Glyma.20G153400	K04120,K04122,K04123,K04124,K04125,K05282,K17961
ko04910	Insulin signaling pathway	Organismal Systems	13/1196	19/2297	1.31407322654462	0.113969872066791	0.599212031688169	13	Glyma.01G007200,Glyma.01G007300,Glyma.01G131500,Glyma.02G186300,Glyma.02G275500,Glyma.03G174300,Glyma.03G260200,Glyma.04G104900,Glyma.06G065600,Glyma.06G105900,Glyma.07G124500,Glyma.07G142700,Glyma.07G198600,Glyma.07G229500,Glyma.07G238700,Glyma.08G067500,Glyma.08G182300,Glyma.08G240400,Glyma.08G343800,Glyma.09G079400,Glyma.09G236800,Glyma.09G273600,Glyma.09G277000,Glyma.10G046000,Glyma.10G225400…	Glyma.01G007200,Glyma.01G007300,Glyma.01G131500,Glyma.02G186300,Glyma.02G275500,Glyma.03G174300,Glyma.03G260200,Glyma.04G104900,Glyma.06G065600,Glyma.06G105900,Glyma.07G124500,Glyma.07G142700,Glyma.07G198600,Glyma.07G229500,Glyma.07G238700,Glyma.08G067500,Glyma.08G182300,Glyma.08G240400,Glyma.08G343800,Glyma.09G079400,Glyma.09G236800,Glyma.09G273600,Glyma.09G277000,Glyma.10G046000,Glyma.10G225400…	K00688,K00844,K02183,K02991,K03259,K03841,K04368,K04688,K07192,K07195,K07198,K07199,K11262
ko00945	Stilbenoid, diarylheptanoid and gingerol biosynthesis	Metabolism	5/1196	6/2297	1.60047380156076	0.129664173056493	0.599212031688169	5	Glyma.01G004200,Glyma.02G236500,Glyma.05G147000,Glyma.05G223400,Glyma.06G286200,Glyma.06G286700,Glyma.08G311600,Glyma.10G202400,Glyma.13G371000,Glyma.14G205200,Glyma.15G241300,Glyma.16G039500,Glyma.16G039600,Glyma.18G103500,Glyma.18G104000,Glyma.18G104100,Glyma.20G114200	Glyma.01G004200,Glyma.02G236500,Glyma.05G147000,Glyma.05G223400,Glyma.06G286200,Glyma.06G286700,Glyma.08G311600,Glyma.10G202400,Glyma.13G371000,Glyma.14G205200,Glyma.15G241300,Glyma.16G039500,Glyma.16G039600,Glyma.18G103500,Glyma.18G104000,Glyma.18G104100,Glyma.20G114200	K00487,K00517,K00588,K13065,K16040
ko00980	Metabolism of xenobiotics by cytochrome P450	Metabolism	5/1196	6/2297	1.60047380156076	0.129664173056493	0.599212031688169	5	Glyma.01G040000,Glyma.01G040200,Glyma.01G106000,Glyma.01G116300,Glyma.02G024600,Glyma.02G024800,Glyma.02G187200,Glyma.02G274000,Glyma.02G274100,Glyma.03G073702,Glyma.03G142000,Glyma.03G168700,Glyma.03G176300,Glyma.05G161400,Glyma.05G161600,Glyma.06G193500,Glyma.07G139600,Glyma.07G139700,Glyma.07G139800,Glyma.07G139900,Glyma.07G140000,Glyma.07G140100,Glyma.07G140200,Glyma.07G149400,Glyma.07G254900…	Glyma.01G040000,Glyma.01G040200,Glyma.01G106000,Glyma.01G116300,Glyma.02G024600,Glyma.02G024800,Glyma.02G187200,Glyma.02G274000,Glyma.02G274100,Glyma.03G073702,Glyma.03G142000,Glyma.03G168700,Glyma.03G176300,Glyma.05G161400,Glyma.05G161600,Glyma.06G193500,Glyma.07G139600,Glyma.07G139700,Glyma.07G139800,Glyma.07G139900,Glyma.07G140000,Glyma.07G140100,Glyma.07G140200,Glyma.07G149400,Glyma.07G254900…	K00001,K00121,K00699,K00799,K07408
ko03070	Bacterial secretion system	Environmental Information Processing	5/1196	6/2297	1.60047380156076	0.129664173056493	0.599212031688169	5	Glyma.02G007700,Glyma.03G196900,Glyma.07G075900,Glyma.07G193700,Glyma.07G235200,Glyma.10G137800,Glyma.10G162200,Glyma.11G140600,Glyma.12G064100,Glyma.19G244900,Glyma.20G224600	Glyma.02G007700,Glyma.03G196900,Glyma.07G075900,Glyma.07G193700,Glyma.07G235200,Glyma.10G137800,Glyma.10G162200,Glyma.11G140600,Glyma.12G064100,Glyma.19G244900,Glyma.20G224600	K03070,K03106,K03110,K03116,K03217
ko04912	GnRH signaling pathway	Organismal Systems	5/1196	6/2297	1.60047380156076	0.129664173056493	0.599212031688169	5	Glyma.01G215100,Glyma.02G186300,Glyma.03G251400,Glyma.05G080900,Glyma.05G168300,Glyma.06G020500,Glyma.06G068700,Glyma.07G229500,Glyma.07G238700,Glyma.08G211700,Glyma.09G041400,Glyma.09G236800,Glyma.11G081500,Glyma.13G364900,Glyma.15G008367,Glyma.15G008433,Glyma.15G008500,Glyma.15G023500,Glyma.15G152100,Glyma.16G214500,Glyma.16G214800,Glyma.17G034900,Glyma.18G260700,Glyma.19G160100,Glyma.20G238000	Glyma.01G215100,Glyma.02G186300,Glyma.03G251400,Glyma.05G080900,Glyma.05G168300,Glyma.06G020500,Glyma.06G068700,Glyma.07G229500,Glyma.07G238700,Glyma.08G211700,Glyma.09G041400,Glyma.09G236800,Glyma.11G081500,Glyma.13G364900,Glyma.15G008367,Glyma.15G008433,Glyma.15G008500,Glyma.15G023500,Glyma.15G152100,Glyma.16G214500,Glyma.16G214800,Glyma.17G034900,Glyma.18G260700,Glyma.19G160100,Glyma.20G238000	K01115,K02183,K04368,K04421,K04515
ko04066	HIF-1 signaling pathway	Environmental Information Processing	11/1196	16/2297	1.32039088628763	0.137740532002693	0.599212031688169	11	Glyma.01G007200,Glyma.01G007300,Glyma.02G186300,Glyma.02G228700,Glyma.03G092700,Glyma.03G190500,Glyma.03G251400,Glyma.04G144300,Glyma.04G157000,Glyma.07G124500,Glyma.07G198600,Glyma.08G292800,Glyma.08G343800,Glyma.09G153900,Glyma.09G273600,Glyma.11G015800,Glyma.11G095600,Glyma.11G169700,Glyma.11G247600,Glyma.13G177800,Glyma.13G237800,Glyma.14G186900,Glyma.14G188100,Glyma.15G075600,Glyma.16G081400…	Glyma.01G007200,Glyma.01G007300,Glyma.02G186300,Glyma.02G228700,Glyma.03G092700,Glyma.03G190500,Glyma.03G251400,Glyma.04G144300,Glyma.04G157000,Glyma.07G124500,Glyma.07G198600,Glyma.08G292800,Glyma.08G343800,Glyma.09G153900,Glyma.09G273600,Glyma.11G015800,Glyma.11G095600,Glyma.11G169700,Glyma.11G247600,Glyma.13G177800,Glyma.13G237800,Glyma.14G186900,Glyma.14G188100,Glyma.15G075600,Glyma.16G081400…	K00134,K00161,K00162,K00844,K01103,K01689,K02991,K03259,K04368,K04515,K04688
ko04623	Cytosolic DNA-sensing pathway	Organismal Systems	11/1196	16/2297	1.32039088628763	0.137740532002693	0.599212031688169	11	Glyma.01G006500,Glyma.03G218500,Glyma.07G084000,Glyma.08G149500,Glyma.08G331900,Glyma.10G238600,Glyma.11G009900,Glyma.11G147317,Glyma.13G109200,Glyma.17G050400,Glyma.18G075300,Glyma.18G179600,Glyma.18G281100,Glyma.19G045500	Glyma.01G006500,Glyma.03G218500,Glyma.07G084000,Glyma.08G149500,Glyma.08G331900,Glyma.10G238600,Glyma.11G009900,Glyma.11G147317,Glyma.13G109200,Glyma.17G050400,Glyma.18G075300,Glyma.18G179600,Glyma.18G281100,Glyma.19G045500	K03013,K03014,K03016,K03018,K03019,K03020,K03021,K03022,K03026,K03027,K14721
ko00072	Synthesis and degradation of ketone bodies	Metabolism	3/1196	3/2297	1.92056856187291	0.140989848197615	0.599212031688169	3	Glyma.01G215500,Glyma.02G277900,Glyma.02G308500,Glyma.16G200200,Glyma.19G128600	Glyma.01G215500,Glyma.02G277900,Glyma.02G308500,Glyma.16G200200,Glyma.19G128600	K00626,K01640,K01641
ko00625	Chloroalkane and chloroalkene degradation	Metabolism	3/1196	3/2297	1.92056856187291	0.140989848197615	0.599212031688169	3	Glyma.01G031500,Glyma.01G116300,Glyma.02G274000,Glyma.02G274100,Glyma.03G168700,Glyma.06G114300,Glyma.06G183900,Glyma.07G149400,Glyma.08G002700,Glyma.08G288000,Glyma.12G015100,Glyma.12G015300,Glyma.12G015400,Glyma.12G057400,Glyma.13G170600,Glyma.13G340000,Glyma.14G042000,Glyma.14G042200,Glyma.15G034400,Glyma.17G091000,Glyma.18G200300,Glyma.19G010767,Glyma.19G010833	Glyma.01G031500,Glyma.01G116300,Glyma.02G274000,Glyma.02G274100,Glyma.03G168700,Glyma.06G114300,Glyma.06G183900,Glyma.07G149400,Glyma.08G002700,Glyma.08G288000,Glyma.12G015100,Glyma.12G015300,Glyma.12G015400,Glyma.12G057400,Glyma.13G170600,Glyma.13G340000,Glyma.14G042000,Glyma.14G042200,Glyma.15G034400,Glyma.17G091000,Glyma.18G200300,Glyma.19G010767,Glyma.19G010833	K00001,K00121,K00128
ko00902	Monoterpenoid biosynthesis	Metabolism	3/1196	3/2297	1.92056856187291	0.140989848197615	0.599212031688169	3	Glyma.07G073800,Glyma.07G073900,Glyma.07G074400,Glyma.07G187700,Glyma.12G197400,Glyma.13G250400	Glyma.07G073800,Glyma.07G073900,Glyma.07G074400,Glyma.07G187700,Glyma.12G197400,Glyma.13G250400	K15086,K15095,K20979
ko01220	Degradation of aromatic compounds	Metabolism	3/1196	3/2297	1.92056856187291	0.140989848197615	0.599212031688169	3	Glyma.01G116300,Glyma.02G236500,Glyma.02G274000,Glyma.02G274100,Glyma.03G168700,Glyma.07G149400,Glyma.12G015100,Glyma.12G015300,Glyma.12G015400,Glyma.14G042000,Glyma.14G042200,Glyma.14G205200,Glyma.18G200300,Glyma.20G114200	Glyma.01G116300,Glyma.02G236500,Glyma.02G274000,Glyma.02G274100,Glyma.03G168700,Glyma.07G149400,Glyma.12G015100,Glyma.12G015300,Glyma.12G015400,Glyma.14G042000,Glyma.14G042200,Glyma.14G205200,Glyma.18G200300,Glyma.20G114200	K00001,K00121,K00487
ko02026	Biofilm formation - Escherichia coli	Cellular Processes	3/1196	3/2297	1.92056856187291	0.140989848197615	0.599212031688169	3	Glyma.04G011900,Glyma.04G030300,Glyma.06G030400,Glyma.07G258500,Glyma.11G116600,Glyma.12G042400,Glyma.17G015600,Glyma.19G022900,Glyma.19G028400,Glyma.20G026700	Glyma.04G011900,Glyma.04G030300,Glyma.06G030400,Glyma.07G258500,Glyma.11G116600,Glyma.12G042400,Glyma.17G015600,Glyma.19G022900,Glyma.19G028400,Glyma.20G026700	K00688,K00703,K00975
ko04614	Renin-angiotensin system	Organismal Systems	3/1196	3/2297	1.92056856187291	0.140989848197615	0.599212031688169	3	Glyma.03G199100,Glyma.14G222700,Glyma.17G157700,Glyma.18G010200,Glyma.19G196700	Glyma.03G199100,Glyma.14G222700,Glyma.17G157700,Glyma.18G010200,Glyma.19G196700	K01285,K01322,K01392
ko04745	Phototransduction - fly	Organismal Systems	3/1196	3/2297	1.92056856187291	0.140989848197615	0.599212031688169	3	Glyma.03G251400,Glyma.07G229500,Glyma.07G238700,Glyma.09G209400,Glyma.09G236800,Glyma.16G214500,Glyma.16G214800,Glyma.17G034900,Glyma.18G260700,Glyma.19G160100	Glyma.03G251400,Glyma.07G229500,Glyma.07G238700,Glyma.09G209400,Glyma.09G236800,Glyma.16G214500,Glyma.16G214800,Glyma.17G034900,Glyma.18G260700,Glyma.19G160100	K02183,K04515,K13806
ko04925	Aldosterone synthesis and secretion	Organismal Systems	3/1196	3/2297	1.92056856187291	0.140989848197615	0.599212031688169	3	Glyma.03G251400,Glyma.07G229500,Glyma.07G238700,Glyma.09G209400,Glyma.09G236800,Glyma.16G214500,Glyma.16G214800,Glyma.17G034900,Glyma.18G260700,Glyma.19G160100	Glyma.03G251400,Glyma.07G229500,Glyma.07G238700,Glyma.09G209400,Glyma.09G236800,Glyma.16G214500,Glyma.16G214800,Glyma.17G034900,Glyma.18G260700,Glyma.19G160100	K02183,K04515,K13806
ko04973	Carbohydrate digestion and absorption	Organismal Systems	3/1196	3/2297	1.92056856187291	0.140989848197615	0.599212031688169	3	Glyma.01G007200,Glyma.01G007300,Glyma.04G056600,Glyma.06G057000,Glyma.07G124500,Glyma.11G015800,Glyma.11G095600,Glyma.17G226700,Glyma.17G242400,Glyma.17G257800	Glyma.01G007200,Glyma.01G007300,Glyma.04G056600,Glyma.06G057000,Glyma.07G124500,Glyma.11G015800,Glyma.11G095600,Glyma.17G226700,Glyma.17G242400,Glyma.17G257800	K00844,K01176,K19729
ko00460	Cyanoamino acid metabolism	Metabolism	8/1196	11/2297	1.39677713590757	0.141594623926314	0.599212031688169	8	Glyma.04G254300,Glyma.06G107800,Glyma.07G126200,Glyma.07G151900,Glyma.07G162700,Glyma.07G258600,Glyma.07G258700,Glyma.08G150400,Glyma.08G150500,Glyma.08G274400,Glyma.09G178100,Glyma.09G202000,Glyma.09G258000,Glyma.10G106600,Glyma.11G129300,Glyma.11G129600,Glyma.11G129700,Glyma.11G129800,Glyma.11G129900,Glyma.11G180900,Glyma.12G053900,Glyma.12G054000,Glyma.12G054100,Glyma.12G054200,Glyma.12G054300…	Glyma.04G254300,Glyma.06G107800,Glyma.07G126200,Glyma.07G151900,Glyma.07G162700,Glyma.07G258600,Glyma.07G258700,Glyma.08G150400,Glyma.08G150500,Glyma.08G274400,Glyma.09G178100,Glyma.09G202000,Glyma.09G258000,Glyma.10G106600,Glyma.11G129300,Glyma.11G129600,Glyma.11G129700,Glyma.11G129800,Glyma.11G129900,Glyma.11G180900,Glyma.12G053900,Glyma.12G054000,Glyma.12G054100,Glyma.12G054200,Glyma.12G054300…	K00600,K00681,K01188,K01455,K05349,K05350,K13034,K13035
ko00640	Propanoate metabolism	Metabolism	12/1196	18/2297	1.28037904124861	0.156822064470577	0.654172040362978	12	Glyma.01G210400,Glyma.02G308500,Glyma.03G070200,Glyma.04G104900,Glyma.04G212100,Glyma.04G243000,Glyma.06G105900,Glyma.06G120300,Glyma.08G066600,Glyma.08G307800,Glyma.09G164900,Glyma.13G125400,Glyma.14G102600,Glyma.15G058900,Glyma.15G150900,Glyma.16G044600,Glyma.16G213200,Glyma.17G028000	Glyma.01G210400,Glyma.02G308500,Glyma.03G070200,Glyma.04G104900,Glyma.04G212100,Glyma.04G243000,Glyma.06G105900,Glyma.06G120300,Glyma.08G066600,Glyma.08G307800,Glyma.09G164900,Glyma.13G125400,Glyma.14G102600,Glyma.15G058900,Glyma.15G150900,Glyma.16G044600,Glyma.16G213200,Glyma.17G028000	K00016,K00140,K00166,K00167,K00249,K00626,K01895,K01899,K01900,K05605,K09699,K11262
ko00983	Drug metabolism - other enzymes	Metabolism	9/1196	13/2297	1.32962438898894	0.167926183589884	0.673285511380268	9	Glyma.02G278600,Glyma.02G302900,Glyma.05G208400,Glyma.07G254900,Glyma.08G015000,Glyma.10G125100,Glyma.13G198700,Glyma.14G036000,Glyma.15G034000,Glyma.17G129000,Glyma.20G059200,Glyma.20G171100	Glyma.02G278600,Glyma.02G302900,Glyma.05G208400,Glyma.07G254900,Glyma.08G015000,Glyma.10G125100,Glyma.13G198700,Glyma.14G036000,Glyma.15G034000,Glyma.17G129000,Glyma.20G059200,Glyma.20G171100	K00106,K00699,K00760,K00857,K00876,K01464,K01519,K01951,K13421
ko04722	Neurotrophin signaling pathway	Organismal Systems	9/1196	13/2297	1.32962438898894	0.167926183589884	0.673285511380268	9	Glyma.01G013500,Glyma.01G020100,Glyma.01G044100,Glyma.01G058000,Glyma.01G098400,Glyma.01G240800,Glyma.02G088700,Glyma.02G100400,Glyma.02G186300,Glyma.02G221900,Glyma.03G003000,Glyma.03G003300,Glyma.03G180600,Glyma.03G188700,Glyma.03G241600,Glyma.03G251400,Glyma.03G253600,Glyma.04G017200,Glyma.04G042400,Glyma.04G127100,Glyma.05G005100,Glyma.05G035200,Glyma.05G080900,Glyma.05G139500,Glyma.05G149100…	Glyma.01G013500,Glyma.01G020100,Glyma.01G044100,Glyma.01G058000,Glyma.01G098400,Glyma.01G240800,Glyma.02G088700,Glyma.02G100400,Glyma.02G186300,Glyma.02G221900,Glyma.03G003000,Glyma.03G003300,Glyma.03G180600,Glyma.03G188700,Glyma.03G241600,Glyma.03G251400,Glyma.03G253600,Glyma.04G017200,Glyma.04G042400,Glyma.04G127100,Glyma.05G005100,Glyma.05G035200,Glyma.05G080900,Glyma.05G139500,Glyma.05G149100…	K02183,K04368,K04392,K04421,K04515,K04730,K04733,K06630,K12462
ko00250	Alanine, aspartate and glutamate metabolism	Metabolism	17/1196	27/2297	1.20924687229035	0.172218271917134	0.673285511380268	17	Glyma.01G129400,Glyma.01G204600,Glyma.02G038100,Glyma.02G072200,Glyma.02G228100,Glyma.02G241400,Glyma.04G216000,Glyma.04G236900,Glyma.05G007600,Glyma.05G029200,Glyma.05G046700,Glyma.05G066200,Glyma.05G136100,Glyma.05G188500,Glyma.06G127400,Glyma.06G275700,Glyma.07G012500,Glyma.07G045900,Glyma.08G086000,Glyma.08G091400,Glyma.08G091500,Glyma.08G302600,Glyma.09G168900,Glyma.11G170300,Glyma.11G171400…	Glyma.01G129400,Glyma.01G204600,Glyma.02G038100,Glyma.02G072200,Glyma.02G228100,Glyma.02G241400,Glyma.04G216000,Glyma.04G236900,Glyma.05G007600,Glyma.05G029200,Glyma.05G046700,Glyma.05G066200,Glyma.05G136100,Glyma.05G188500,Glyma.06G127400,Glyma.06G275700,Glyma.07G012500,Glyma.07G045900,Glyma.08G086000,Glyma.08G091400,Glyma.08G091500,Glyma.08G302600,Glyma.09G168900,Glyma.11G170300,Glyma.11G171400…	K00261,K00262,K00264,K00278,K00294,K00609,K00814,K00827,K00830,K01580,K01915,K01940,K01953,K01955,K01956,K14272,K14455
ko00830	Retinol metabolism	Metabolism	6/1196	8/2297	1.44042642140468	0.172932922443562	0.673285511380268	6	Glyma.01G116300,Glyma.02G274000,Glyma.02G274100,Glyma.03G142000,Glyma.03G168700,Glyma.07G149400,Glyma.07G254900,Glyma.09G008900,Glyma.09G065300,Glyma.10G092500,Glyma.12G015100,Glyma.12G015300,Glyma.12G015400,Glyma.14G042000,Glyma.14G042200,Glyma.15G113300,Glyma.15G156100,Glyma.18G200300	Glyma.01G116300,Glyma.02G274000,Glyma.02G274100,Glyma.03G142000,Glyma.03G168700,Glyma.07G149400,Glyma.07G254900,Glyma.09G008900,Glyma.09G065300,Glyma.10G092500,Glyma.12G015100,Glyma.12G015300,Glyma.12G015400,Glyma.14G042000,Glyma.14G042200,Glyma.15G113300,Glyma.15G156100,Glyma.18G200300	K00001,K00121,K00699,K07408,K11147,K11155
ko00909	Sesquiterpenoid and triterpenoid biosynthesis	Metabolism	6/1196	8/2297	1.44042642140468	0.172932922443562	0.673285511380268	6	Glyma.03G121500,Glyma.06G049500,Glyma.07G001300,Glyma.08G063700,Glyma.08G350800,Glyma.11G112000,Glyma.12G038200,Glyma.12G138800,Glyma.13G253100,Glyma.15G061800,Glyma.15G065600,Glyma.17G232255,Glyma.20G192700	Glyma.03G121500,Glyma.06G049500,Glyma.07G001300,Glyma.08G063700,Glyma.08G350800,Glyma.11G112000,Glyma.12G038200,Glyma.12G138800,Glyma.13G253100,Glyma.15G061800,Glyma.15G065600,Glyma.17G232255,Glyma.20G192700	K00511,K00801,K15803,K15813,K15814,K20659
ko01210	2-Oxocarboxylic acid metabolism	Metabolism	18/1196	29/2297	1.19207703840388	0.184919400865106	0.710479803323828	18	Glyma.01G036000,Glyma.01G198600,Glyma.02G029900,Glyma.02G038100,Glyma.02G066100,Glyma.04G073800,Glyma.05G005300,Glyma.06G050100,Glyma.06G074900,Glyma.06G275700,Glyma.06G305700,Glyma.07G045900,Glyma.07G186000,Glyma.08G047800,Glyma.08G157700,Glyma.08G210500,Glyma.10G295400,Glyma.11G045300,Glyma.11G084000,Glyma.12G098900,Glyma.12G193800,Glyma.13G241000,Glyma.13G291300,Glyma.13G308700,Glyma.14G211000…	Glyma.01G036000,Glyma.01G198600,Glyma.02G029900,Glyma.02G038100,Glyma.02G066100,Glyma.04G073800,Glyma.05G005300,Glyma.06G050100,Glyma.06G074900,Glyma.06G275700,Glyma.06G305700,Glyma.07G045900,Glyma.07G186000,Glyma.08G047800,Glyma.08G157700,Glyma.08G210500,Glyma.10G295400,Glyma.11G045300,Glyma.11G084000,Glyma.12G098900,Glyma.12G193800,Glyma.13G241000,Glyma.13G291300,Glyma.13G308700,Glyma.14G211000…	K00030,K00031,K00053,K00133,K00814,K00826,K00928,K00930,K01438,K01647,K01649,K01652,K01681,K01703,K01704,K11820,K14272,K14455
ko00650	Butanoate metabolism	Metabolism	7/1196	10/2297	1.34439799331104	0.207373116563079	0.710577246136231	7	Glyma.01G215500,Glyma.02G241400,Glyma.02G277900,Glyma.02G308500,Glyma.05G136100,Glyma.06G238876,Glyma.08G091400,Glyma.08G091500,Glyma.09G168900,Glyma.13G241000,Glyma.13G349100,Glyma.15G072500,Glyma.16G200200,Glyma.16G218500,Glyma.18G043600,Glyma.19G128600	Glyma.01G215500,Glyma.02G241400,Glyma.02G277900,Glyma.02G308500,Glyma.05G136100,Glyma.06G238876,Glyma.08G091400,Glyma.08G091500,Glyma.09G168900,Glyma.13G241000,Glyma.13G349100,Glyma.15G072500,Glyma.16G200200,Glyma.16G218500,Glyma.18G043600,Glyma.19G128600	K00074,K00626,K01580,K01640,K01641,K01652,K18121
ko04072	Phospholipase D signaling pathway	Environmental Information Processing	7/1196	10/2297	1.34439799331104	0.207373116563079	0.710577246136231	7	Glyma.01G215100,Glyma.02G186300,Glyma.04G206100,Glyma.04G253100,Glyma.05G168300,Glyma.06G020500,Glyma.06G068700,Glyma.08G004600,Glyma.08G058400,Glyma.08G211700,Glyma.09G041400,Glyma.11G081500,Glyma.12G200100,Glyma.13G364900,Glyma.15G008367,Glyma.15G008433,Glyma.15G008500,Glyma.15G023500,Glyma.15G046400,Glyma.15G152100,Glyma.17G151800,Glyma.19G006400,Glyma.20G238000	Glyma.01G215100,Glyma.02G186300,Glyma.04G206100,Glyma.04G253100,Glyma.05G168300,Glyma.06G020500,Glyma.06G068700,Glyma.08G004600,Glyma.08G058400,Glyma.08G211700,Glyma.09G041400,Glyma.11G081500,Glyma.12G200100,Glyma.13G364900,Glyma.15G008367,Glyma.15G008433,Glyma.15G008500,Glyma.15G023500,Glyma.15G046400,Glyma.15G152100,Glyma.17G151800,Glyma.19G006400,Glyma.20G238000	K00889,K00901,K01115,K01528,K04368,K04718,K07937
ko04921	Oxytocin signaling pathway	Organismal Systems	7/1196	10/2297	1.34439799331104	0.207373116563079	0.710577246136231	7	Glyma.01G131500,Glyma.02G186300,Glyma.02G275500,Glyma.03G251400,Glyma.03G260200,Glyma.04G235900,Glyma.06G128700,Glyma.07G010800,Glyma.07G229500,Glyma.07G238700,Glyma.08G170000,Glyma.08G240400,Glyma.09G079400,Glyma.09G236800,Glyma.09G277000,Glyma.13G228400,Glyma.14G040700,Glyma.15G257100,Glyma.16G214500,Glyma.16G214800,Glyma.17G034900,Glyma.17G149000,Glyma.18G212200,Glyma.18G260700,Glyma.19G111300…	Glyma.01G131500,Glyma.02G186300,Glyma.02G275500,Glyma.03G251400,Glyma.03G260200,Glyma.04G235900,Glyma.06G128700,Glyma.07G010800,Glyma.07G229500,Glyma.07G238700,Glyma.08G170000,Glyma.08G240400,Glyma.09G079400,Glyma.09G236800,Glyma.09G277000,Glyma.13G228400,Glyma.14G040700,Glyma.15G257100,Glyma.16G214500,Glyma.16G214800,Glyma.17G034900,Glyma.17G149000,Glyma.18G212200,Glyma.18G260700,Glyma.19G111300…	K02183,K03234,K04368,K04515,K06268,K07198,K07199
ko00052	Galactose metabolism	Metabolism	11/1196	17/2297	1.24272083415306	0.211764481622895	0.710577246136231	11	Glyma.01G007200,Glyma.01G007300,Glyma.01G024800,Glyma.02G303300,Glyma.03G137900,Glyma.03G229800,Glyma.04G190000,Glyma.06G179200,Glyma.07G014300,Glyma.07G102900,Glyma.07G124500,Glyma.07G269500,Glyma.07G271200,Glyma.08G011800,Glyma.08G023100,Glyma.08G199800,Glyma.08G280700,Glyma.09G028000,Glyma.09G160400,Glyma.09G231500,Glyma.09G239800,Glyma.09G273400,Glyma.10G194300,Glyma.10G241000,Glyma.11G015800…	Glyma.01G007200,Glyma.01G007300,Glyma.01G024800,Glyma.02G303300,Glyma.03G137900,Glyma.03G229800,Glyma.04G190000,Glyma.06G179200,Glyma.07G014300,Glyma.07G102900,Glyma.07G124500,Glyma.07G269500,Glyma.07G271200,Glyma.08G011800,Glyma.08G023100,Glyma.08G199800,Glyma.08G280700,Glyma.09G028000,Glyma.09G160400,Glyma.09G231500,Glyma.09G239800,Glyma.09G273400,Glyma.10G194300,Glyma.10G241000,Glyma.11G015800…	K00844,K00850,K00963,K01187,K01193,K01784,K01785,K01835,K06617,K07407,K18819
ko00140	Steroid hormone biosynthesis	Metabolism	4/1196	5/2297	1.53645484949833	0.214146567328727	0.710577246136231	4	Glyma.03G142000,Glyma.07G254900,Glyma.09G142500,Glyma.10G092500,Glyma.11G245600,Glyma.11G245700,Glyma.15G156100,Glyma.20G006700	Glyma.03G142000,Glyma.07G254900,Glyma.09G142500,Glyma.10G092500,Glyma.11G245600,Glyma.11G245700,Glyma.15G156100,Glyma.20G006700	K00512,K00699,K07408,K10251
ko00908	Zeatin biosynthesis	Metabolism	4/1196	5/2297	1.53645484949833	0.214146567328727	0.710577246136231	4	Glyma.02G184200,Glyma.03G134500,Glyma.03G151800,Glyma.04G055600,Glyma.07G256700,Glyma.09G225400,Glyma.10G107900,Glyma.10G273500,Glyma.11G149100,Glyma.11G188100,Glyma.12G011400,Glyma.13G209101,Glyma.15G103800,Glyma.15G170300,Glyma.17G017400,Glyma.17G054500	Glyma.02G184200,Glyma.03G134500,Glyma.03G151800,Glyma.04G055600,Glyma.07G256700,Glyma.09G225400,Glyma.10G107900,Glyma.10G273500,Glyma.11G149100,Glyma.11G188100,Glyma.12G011400,Glyma.13G209101,Glyma.15G103800,Glyma.15G170300,Glyma.17G017400,Glyma.17G054500	K00279,K00791,K10760,K13495
ko04015	Rap1 signaling pathway	Environmental Information Processing	4/1196	5/2297	1.53645484949833	0.214146567328727	0.710577246136231	4	Glyma.02G186300,Glyma.05G035200,Glyma.07G084200,Glyma.07G229500,Glyma.07G238700,Glyma.08G032500,Glyma.09G192700,Glyma.09G236800,Glyma.12G120600,Glyma.12G208000,Glyma.13G172600,Glyma.16G214500,Glyma.16G214800,Glyma.17G034900,Glyma.17G092100,Glyma.18G260700,Glyma.19G160100	Glyma.02G186300,Glyma.05G035200,Glyma.07G084200,Glyma.07G229500,Glyma.07G238700,Glyma.08G032500,Glyma.09G192700,Glyma.09G236800,Glyma.12G120600,Glyma.12G208000,Glyma.13G172600,Glyma.16G214500,Glyma.16G214800,Glyma.17G034900,Glyma.17G092100,Glyma.18G260700,Glyma.19G160100	K02183,K04368,K04392,K05759
ko04112	Cell cycle - Caulobacter	Cellular Processes	4/1196	5/2297	1.53645484949833	0.214146567328727	0.710577246136231	4	Glyma.01G203100,Glyma.05G242000,Glyma.11G100300,Glyma.12G026400,Glyma.20G213400	Glyma.01G203100,Glyma.05G242000,Glyma.11G100300,Glyma.12G026400,Glyma.20G213400	K01338,K01358,K02563,K03544
ko04370	VEGF signaling pathway	Environmental Information Processing	4/1196	5/2297	1.53645484949833	0.214146567328727	0.710577246136231	4	Glyma.02G186300,Glyma.04G235900,Glyma.05G035200,Glyma.06G128700,Glyma.07G010800,Glyma.07G084200,Glyma.08G058400,Glyma.09G192700,Glyma.12G120600,Glyma.12G208000,Glyma.13G172600,Glyma.17G092100,Glyma.17G149000	Glyma.02G186300,Glyma.04G235900,Glyma.05G035200,Glyma.06G128700,Glyma.07G010800,Glyma.07G084200,Glyma.08G058400,Glyma.09G192700,Glyma.12G120600,Glyma.12G208000,Glyma.13G172600,Glyma.17G092100,Glyma.17G149000	K04368,K04392,K04718,K06268
ko04380	Osteoclast differentiation	Organismal Systems	4/1196	5/2297	1.53645484949833	0.214146567328727	0.710577246136231	4	Glyma.02G186300,Glyma.04G235900,Glyma.05G035200,Glyma.05G247900,Glyma.06G128700,Glyma.07G010800,Glyma.07G084200,Glyma.08G056400,Glyma.08G093300,Glyma.08G093500,Glyma.09G192700,Glyma.12G120600,Glyma.12G208000,Glyma.13G172600,Glyma.17G092100,Glyma.17G149000	Glyma.02G186300,Glyma.04G235900,Glyma.05G035200,Glyma.05G247900,Glyma.06G128700,Glyma.07G010800,Glyma.07G084200,Glyma.08G056400,Glyma.08G093300,Glyma.08G093500,Glyma.09G192700,Glyma.12G120600,Glyma.12G208000,Glyma.13G172600,Glyma.17G092100,Glyma.17G149000	K04368,K04392,K06268,K14379
ko04918	Thyroid hormone synthesis	Organismal Systems	4/1196	5/2297	1.53645484949833	0.214146567328727	0.710577246136231	4	Glyma.01G219400,Glyma.02G124500,Glyma.02G305600,Glyma.05G240100,Glyma.08G013900,Glyma.08G047200,Glyma.11G024000,Glyma.11G024100,Glyma.14G007700,Glyma.14G165300,Glyma.16G155700,Glyma.17G258700,Glyma.19G154100	Glyma.01G219400,Glyma.02G124500,Glyma.02G305600,Glyma.05G240100,Glyma.08G013900,Glyma.08G047200,Glyma.11G024000,Glyma.11G024100,Glyma.14G007700,Glyma.14G165300,Glyma.16G155700,Glyma.17G258700,Glyma.19G154100	K00383,K00432,K09487,K09490
ko04978	Mineral absorption	Organismal Systems	4/1196	5/2297	1.53645484949833	0.214146567328727	0.710577246136231	4	Glyma.02G160500,Glyma.02G262500,Glyma.03G050100,Glyma.06G115800,Glyma.07G023600,Glyma.07G141600,Glyma.07G155200,Glyma.11G134700,Glyma.11G232600,Glyma.14G056800,Glyma.14G107100,Glyma.17G165200,Glyma.17G219400,Glyma.18G024600,Glyma.18G191900,Glyma.18G205800	Glyma.02G160500,Glyma.02G262500,Glyma.03G050100,Glyma.06G115800,Glyma.07G023600,Glyma.07G141600,Glyma.07G155200,Glyma.11G134700,Glyma.11G232600,Glyma.14G056800,Glyma.14G107100,Glyma.17G165200,Glyma.17G219400,Glyma.18G024600,Glyma.18G191900,Glyma.18G205800	K00522,K07213,K14686,K21398
ko00970	Aminoacyl-tRNA biosynthesis	Genetic Information Processing	16/1196	26/2297	1.18188834576794	0.219898773377431	0.72146563849674	16	Glyma.01G006100,Glyma.01G006400,Glyma.01G032500,Glyma.01G176800,Glyma.01G208100,Glyma.02G234500,Glyma.04G001600,Glyma.05G016400,Glyma.05G172902,Glyma.05G224000,Glyma.06G001100,Glyma.07G125400,Glyma.07G263100,Glyma.08G031100,Glyma.10G141500,Glyma.10G155000,Glyma.10G239500,Glyma.10G272400,Glyma.11G034100,Glyma.11G117800,Glyma.12G018300,Glyma.12G018400,Glyma.12G020700,Glyma.14G101500,Glyma.16G179800…	Glyma.01G006100,Glyma.01G006400,Glyma.01G032500,Glyma.01G176800,Glyma.01G208100,Glyma.02G234500,Glyma.04G001600,Glyma.05G016400,Glyma.05G172902,Glyma.05G224000,Glyma.06G001100,Glyma.07G125400,Glyma.07G263100,Glyma.08G031100,Glyma.10G141500,Glyma.10G155000,Glyma.10G239500,Glyma.10G272400,Glyma.11G034100,Glyma.11G117800,Glyma.12G018300,Glyma.12G018400,Glyma.12G020700,Glyma.14G101500,Glyma.16G179800…	K01866,K01868,K01869,K01870,K01872,K01873,K01874,K01875,K01876,K01881,K01883,K01885,K01887,K01889,K01890,K01893
ko04213	Longevity regulating pathway - multiple species	Organismal Systems	8/1196	12/2297	1.28037904124861	0.23568002475705	0.76465074698954	8	Glyma.01G131500,Glyma.02G275500,Glyma.03G171100,Glyma.03G260200,Glyma.04G062200,Glyma.05G022200,Glyma.06G017900,Glyma.07G184300,Glyma.08G065100,Glyma.08G240400,Glyma.09G079400,Glyma.09G273600,Glyma.09G277000,Glyma.10G193500,Glyma.12G178800,Glyma.13G058600,Glyma.13G130900,Glyma.13G228400,Glyma.13G254900,Glyma.14G040700,Glyma.14G188100,Glyma.14G223500,Glyma.15G059900,Glyma.15G087900,Glyma.16G002500…	Glyma.01G131500,Glyma.02G275500,Glyma.03G171100,Glyma.03G260200,Glyma.04G062200,Glyma.05G022200,Glyma.06G017900,Glyma.07G184300,Glyma.08G065100,Glyma.08G240400,Glyma.09G079400,Glyma.09G273600,Glyma.09G277000,Glyma.10G193500,Glyma.12G178800,Glyma.13G058600,Glyma.13G130900,Glyma.13G228400,Glyma.13G254900,Glyma.14G040700,Glyma.14G188100,Glyma.14G223500,Glyma.15G059900,Glyma.15G087900,Glyma.16G002500…	K03283,K03695,K03781,K04564,K04565,K04688,K07198,K07199
ko00720	Carbon fixation pathways in prokaryotes	Metabolism	9/1196	14/2297	1.23465121834687	0.259554057756758	0.775798410936626	9	Glyma.01G028900,Glyma.02G015800,Glyma.02G036300,Glyma.02G308500,Glyma.05G005300,Glyma.06G277500,Glyma.06G305700,Glyma.07G253700,Glyma.08G159900,Glyma.09G035600,Glyma.10G016200,Glyma.10G112700,Glyma.10G205500,Glyma.10G293800,Glyma.12G098900,Glyma.12G193800,Glyma.13G270400,Glyma.13G308700,Glyma.14G211000,Glyma.15G140200,Glyma.15G140300,Glyma.16G044600,Glyma.17G020600,Glyma.17G033600,Glyma.20G243700	Glyma.01G028900,Glyma.02G015800,Glyma.02G036300,Glyma.02G308500,Glyma.05G005300,Glyma.06G277500,Glyma.06G305700,Glyma.07G253700,Glyma.08G159900,Glyma.09G035600,Glyma.10G016200,Glyma.10G112700,Glyma.10G205500,Glyma.10G293800,Glyma.12G098900,Glyma.12G193800,Glyma.13G270400,Glyma.13G308700,Glyma.14G211000,Glyma.15G140200,Glyma.15G140300,Glyma.16G044600,Glyma.17G020600,Glyma.17G033600,Glyma.20G243700	K00031,K00626,K01006,K01595,K01648,K01679,K01681,K01895,K01938
ko00920	Sulfur metabolism	Metabolism	9/1196	14/2297	1.23465121834687	0.259554057756758	0.775798410936626	9	Glyma.01G230900,Glyma.02G299100,Glyma.07G261500,Glyma.09G004400,Glyma.09G246700,Glyma.09G258000,Glyma.10G159700,Glyma.10G159800,Glyma.11G014100,Glyma.11G047900,Glyma.11G093200,Glyma.12G019400,Glyma.13G185200,Glyma.13G244900,Glyma.13G261400,Glyma.14G014700,Glyma.15G068800,Glyma.15G108700,Glyma.18G234600	Glyma.01G230900,Glyma.02G299100,Glyma.07G261500,Glyma.09G004400,Glyma.09G246700,Glyma.09G258000,Glyma.10G159700,Glyma.10G159800,Glyma.11G014100,Glyma.11G047900,Glyma.11G093200,Glyma.12G019400,Glyma.13G185200,Glyma.13G244900,Glyma.13G261400,Glyma.14G014700,Glyma.15G068800,Glyma.15G108700,Glyma.18G234600	K00392,K00640,K00860,K01082,K01738,K05907,K08738,K13034,K17725
ko04915	Estrogen signaling pathway	Organismal Systems	5/1196	7/2297	1.37183468705208	0.26153193469661	0.775798410936626	5	Glyma.02G124500,Glyma.02G186300,Glyma.02G302500,Glyma.02G305600,Glyma.03G171100,Glyma.07G184300,Glyma.07G229500,Glyma.07G238700,Glyma.08G065100,Glyma.08G332900,Glyma.09G236800,Glyma.13G130900,Glyma.13G254900,Glyma.14G007700,Glyma.14G011600,Glyma.15G059900,Glyma.15G087900,Glyma.16G002500,Glyma.16G178800,Glyma.16G214500,Glyma.16G214800,Glyma.17G034900,Glyma.17G072400,Glyma.17G258700,Glyma.18G074100…	Glyma.02G124500,Glyma.02G186300,Glyma.02G302500,Glyma.02G305600,Glyma.03G171100,Glyma.07G184300,Glyma.07G229500,Glyma.07G238700,Glyma.08G065100,Glyma.08G332900,Glyma.09G236800,Glyma.13G130900,Glyma.13G254900,Glyma.14G007700,Glyma.14G011600,Glyma.15G059900,Glyma.15G087900,Glyma.16G002500,Glyma.16G178800,Glyma.16G214500,Glyma.16G214800,Glyma.17G034900,Glyma.17G072400,Glyma.17G258700,Glyma.18G074100…	K02183,K03283,K04079,K04368,K09487
ko00362	Benzoate degradation	Metabolism	2/1196	2/2297	1.92056856187291	0.270998075053205	0.775798410936626	2	Glyma.02G308500,Glyma.06G238876	Glyma.02G308500,Glyma.06G238876	K00074,K00626
ko00626	Naphthalene degradation	Metabolism	2/1196	2/2297	1.92056856187291	0.270998075053205	0.775798410936626	2	Glyma.01G116300,Glyma.02G274000,Glyma.02G274100,Glyma.03G168700,Glyma.07G149400,Glyma.12G015100,Glyma.12G015300,Glyma.12G015400,Glyma.14G042000,Glyma.14G042200,Glyma.18G200300	Glyma.01G116300,Glyma.02G274000,Glyma.02G274100,Glyma.03G168700,Glyma.07G149400,Glyma.12G015100,Glyma.12G015300,Glyma.12G015400,Glyma.14G042000,Glyma.14G042200,Glyma.18G200300	K00001,K00121
ko00785	Lipoic acid metabolism	Metabolism	2/1196	2/2297	1.92056856187291	0.270998075053205	0.775798410936626	2	Glyma.08G314300,Glyma.18G099900,Glyma.20G110200	Glyma.08G314300,Glyma.18G099900,Glyma.20G110200	K03644,K03801
ko00901	Indole alkaloid biosynthesis	Metabolism	2/1196	2/2297	1.92056856187291	0.270998075053205	0.775798410936626	2	Glyma.01G182700,Glyma.02G062900,Glyma.02G063500,Glyma.02G063600,Glyma.13G231300,Glyma.13G231400,Glyma.13G231500,Glyma.15G080900,Glyma.15G081000,Glyma.15G081100,Glyma.15G081300,Glyma.16G145100,Glyma.16G145200	Glyma.01G182700,Glyma.02G062900,Glyma.02G063500,Glyma.02G063600,Glyma.13G231300,Glyma.13G231400,Glyma.13G231500,Glyma.15G080900,Glyma.15G081000,Glyma.15G081100,Glyma.15G081300,Glyma.16G145100,Glyma.16G145200	K08233,K21026
ko00903	Limonene and pinene degradation	Metabolism	2/1196	2/2297	1.92056856187291	0.270998075053205	0.775798410936626	2	Glyma.01G031500,Glyma.06G114300,Glyma.06G183900,Glyma.08G002700,Glyma.08G288000,Glyma.10G202400,Glyma.12G057400,Glyma.13G170600,Glyma.13G340000,Glyma.15G034400,Glyma.17G091000,Glyma.19G010767,Glyma.19G010833	Glyma.01G031500,Glyma.06G114300,Glyma.06G183900,Glyma.08G002700,Glyma.08G288000,Glyma.10G202400,Glyma.12G057400,Glyma.13G170600,Glyma.13G340000,Glyma.15G034400,Glyma.17G091000,Glyma.19G010767,Glyma.19G010833	K00128,K00517
ko04911	Insulin secretion	Organismal Systems	2/1196	2/2297	1.92056856187291	0.270998075053205	0.775798410936626	2	Glyma.02G115100,Glyma.03G251400,Glyma.04G164400,Glyma.06G200100,Glyma.17G076600	Glyma.02G115100,Glyma.03G251400,Glyma.04G164400,Glyma.06G200100,Glyma.17G076600	K04515,K18211
ko04964	Proximal tubule bicarbonate reclamation	Organismal Systems	2/1196	2/2297	1.92056856187291	0.270998075053205	0.775798410936626	2	Glyma.01G204600,Glyma.02G072200,Glyma.05G066200,Glyma.10G006500,Glyma.16G153400,Glyma.19G111000	Glyma.01G204600,Glyma.02G072200,Glyma.05G066200,Glyma.10G006500,Glyma.16G153400,Glyma.19G111000	K00025,K00261
ko04971	Gastric acid secretion	Organismal Systems	2/1196	2/2297	1.92056856187291	0.270998075053205	0.775798410936626	2	Glyma.03G251400,Glyma.07G229500,Glyma.07G238700,Glyma.09G236800,Glyma.16G214500,Glyma.16G214800,Glyma.17G034900,Glyma.18G260700,Glyma.19G160100	Glyma.03G251400,Glyma.07G229500,Glyma.07G238700,Glyma.09G236800,Glyma.16G214500,Glyma.16G214800,Glyma.17G034900,Glyma.18G260700,Glyma.19G160100	K02183,K04515
ko04974	Protein digestion and absorption	Organismal Systems	2/1196	2/2297	1.92056856187291	0.270998075053205	0.775798410936626	2	Glyma.03G199100,Glyma.13G051100,Glyma.17G157700,Glyma.19G037500,Glyma.19G196700	Glyma.03G199100,Glyma.13G051100,Glyma.17G157700,Glyma.19G037500,Glyma.19G196700	K01285,K14207
ko01212	Fatty acid metabolism	Metabolism	15/1196	25/2297	1.15234113712375	0.276321580029594	0.783358265714966	15	Glyma.02G010300,Glyma.02G081200,Glyma.02G273300,Glyma.02G308500,Glyma.04G104900,Glyma.04G151600,Glyma.05G180100,Glyma.06G105900,Glyma.06G211300,Glyma.07G085200,Glyma.07G161900,Glyma.08G179900,Glyma.08G279700,Glyma.08G345900,Glyma.10G010800,Glyma.10G249700,Glyma.11G017900,Glyma.11G035966,Glyma.11G122500,Glyma.11G245600,Glyma.11G245700,Glyma.11G248000,Glyma.12G047400,Glyma.13G079900,Glyma.14G149700…	Glyma.02G010300,Glyma.02G081200,Glyma.02G273300,Glyma.02G308500,Glyma.04G104900,Glyma.04G151600,Glyma.05G180100,Glyma.06G105900,Glyma.06G211300,Glyma.07G085200,Glyma.07G161900,Glyma.08G179900,Glyma.08G279700,Glyma.08G345900,Glyma.10G010800,Glyma.10G249700,Glyma.11G017900,Glyma.11G035966,Glyma.11G122500,Glyma.11G245600,Glyma.11G245700,Glyma.11G248000,Glyma.12G047400,Glyma.13G079900,Glyma.14G149700…	K00059,K00208,K00232,K00249,K00626,K01074,K01897,K02372,K09458,K10251,K10258,K10527,K10703,K10781,K11262
ko01040	Biosynthesis of unsaturated fatty acids	Metabolism	6/1196	9/2297	1.28037904124861	0.295864535775008	0.805981011019067	6	Glyma.02G081200,Glyma.02G273300,Glyma.05G180100,Glyma.07G071300,Glyma.08G279700,Glyma.11G245600,Glyma.11G245700,Glyma.11G248000,Glyma.16G042000,Glyma.17G144051,Glyma.18G232000	Glyma.02G081200,Glyma.02G273300,Glyma.05G180100,Glyma.07G071300,Glyma.08G279700,Glyma.11G245600,Glyma.11G245700,Glyma.11G248000,Glyma.16G042000,Glyma.17G144051,Glyma.18G232000	K00059,K00232,K01068,K10251,K10258,K10703
ko02020	Two-component system	Environmental Information Processing	6/1196	9/2297	1.28037904124861	0.295864535775008	0.805981011019067	6	Glyma.01G230900,Glyma.02G303400,Glyma.02G308500,Glyma.09G246700,Glyma.11G014100,Glyma.11G215500,Glyma.13G210800,Glyma.14G010400,Glyma.14G047400,Glyma.15G102000,Glyma.16G147600	Glyma.01G230900,Glyma.02G303400,Glyma.02G308500,Glyma.09G246700,Glyma.11G014100,Glyma.11G215500,Glyma.13G210800,Glyma.14G010400,Glyma.14G047400,Glyma.15G102000,Glyma.16G147600	K00411,K00626,K01113,K01915,K02259,K08738
ko04024	cAMP signaling pathway	Environmental Information Processing	6/1196	9/2297	1.28037904124861	0.295864535775008	0.805981011019067	6	Glyma.01G215100,Glyma.02G186300,Glyma.03G251400,Glyma.05G035200,Glyma.05G168300,Glyma.05G180100,Glyma.06G020500,Glyma.06G068700,Glyma.07G084200,Glyma.07G229500,Glyma.07G238700,Glyma.08G211700,Glyma.09G041400,Glyma.09G192700,Glyma.09G236800,Glyma.11G081500,Glyma.12G120600,Glyma.12G208000,Glyma.13G172600,Glyma.13G364900,Glyma.15G008367,Glyma.15G008433,Glyma.15G008500,Glyma.15G023500,Glyma.15G152100…	Glyma.01G215100,Glyma.02G186300,Glyma.03G251400,Glyma.05G035200,Glyma.05G168300,Glyma.05G180100,Glyma.06G020500,Glyma.06G068700,Glyma.07G084200,Glyma.07G229500,Glyma.07G238700,Glyma.08G211700,Glyma.09G041400,Glyma.09G192700,Glyma.09G236800,Glyma.11G081500,Glyma.12G120600,Glyma.12G208000,Glyma.13G172600,Glyma.13G364900,Glyma.15G008367,Glyma.15G008433,Glyma.15G008500,Glyma.15G023500,Glyma.15G152100…	K00232,K01115,K02183,K04368,K04392,K04515
ko00100	Steroid biosynthesis	Metabolism	11/1196	18/2297	1.17368078781122	0.298102565719381	0.805981011019067	11	Glyma.03G130900,Glyma.04G194500,Glyma.06G049500,Glyma.08G063700,Glyma.08G224200,Glyma.09G186800,Glyma.11G112000,Glyma.11G126300,Glyma.12G009200,Glyma.12G009300,Glyma.12G028300,Glyma.12G038200,Glyma.12G050900,Glyma.13G217400,Glyma.13G253100,Glyma.15G061800,Glyma.15G095000,Glyma.17G232255,Glyma.19G132900,Glyma.20G127800	Glyma.03G130900,Glyma.04G194500,Glyma.06G049500,Glyma.08G063700,Glyma.08G224200,Glyma.09G186800,Glyma.11G112000,Glyma.11G126300,Glyma.12G009200,Glyma.12G009300,Glyma.12G028300,Glyma.12G038200,Glyma.12G050900,Glyma.13G217400,Glyma.13G253100,Glyma.15G061800,Glyma.15G095000,Glyma.17G232255,Glyma.19G132900,Glyma.20G127800	K00213,K00511,K00559,K00801,K01052,K01824,K07748,K08246,K09828,K09832,K14674
ko00480	Glutathione metabolism	Metabolism	11/1196	18/2297	1.17368078781122	0.298102565719381	0.805981011019067	11	Glyma.01G040000,Glyma.01G040200,Glyma.01G106000,Glyma.01G219400,Glyma.02G024600,Glyma.02G024800,Glyma.02G033900,Glyma.02G096800,Glyma.02G187200,Glyma.02G209000,Glyma.03G073702,Glyma.03G176300,Glyma.03G229400,Glyma.05G005300,Glyma.05G161400,Glyma.05G161600,Glyma.05G207600,Glyma.05G214000,Glyma.05G240100,Glyma.06G068200,Glyma.06G114400,Glyma.06G193500,Glyma.07G126200,Glyma.07G139600,Glyma.07G139700…	Glyma.01G040000,Glyma.01G040200,Glyma.01G106000,Glyma.01G219400,Glyma.02G024600,Glyma.02G024800,Glyma.02G033900,Glyma.02G096800,Glyma.02G187200,Glyma.02G209000,Glyma.03G073702,Glyma.03G176300,Glyma.03G229400,Glyma.05G005300,Glyma.05G161400,Glyma.05G161600,Glyma.05G207600,Glyma.05G214000,Glyma.05G240100,Glyma.06G068200,Glyma.06G114400,Glyma.06G193500,Glyma.07G126200,Glyma.07G139600,Glyma.07G139700…	K00031,K00033,K00036,K00383,K00432,K00434,K00681,K00797,K00799,K01919,K10808
ko00730	Thiamine metabolism	Metabolism	7/1196	11/2297	1.22217999391912	0.322485478677414	0.858744972840672	7	Glyma.03G176800,Glyma.03G213500,Glyma.07G252600,Glyma.08G277000,Glyma.08G277100,Glyma.09G200500,Glyma.10G251500,Glyma.11G085800,Glyma.11G176200,Glyma.12G135000,Glyma.13G213500,Glyma.15G099300,Glyma.15G203100,Glyma.16G059400,Glyma.17G021800,Glyma.17G066500,Glyma.18G007700,Glyma.18G065700,Glyma.18G148700,Glyma.19G177500,Glyma.19G210300,Glyma.20G142000	Glyma.03G176800,Glyma.03G213500,Glyma.07G252600,Glyma.08G277000,Glyma.08G277100,Glyma.09G200500,Glyma.10G251500,Glyma.11G085800,Glyma.11G176200,Glyma.12G135000,Glyma.13G213500,Glyma.15G099300,Glyma.15G203100,Glyma.16G059400,Glyma.17G021800,Glyma.17G066500,Glyma.18G007700,Glyma.18G065700,Glyma.18G148700,Glyma.19G177500,Glyma.19G210300,Glyma.20G142000	K00939,K00949,K01662,K03146,K03147,K06928,K06949
ko00430	Taurine and hypotaurine metabolism	Metabolism	3/1196	4/2297	1.44042642140468	0.343993103906736	0.858744972840672	3	Glyma.02G241400,Glyma.05G136100,Glyma.07G126200,Glyma.08G091400,Glyma.08G091500,Glyma.09G168900,Glyma.13G064300,Glyma.16G037600,Glyma.16G218500,Glyma.18G043600,Glyma.19G115300,Glyma.19G115600	Glyma.02G241400,Glyma.05G136100,Glyma.07G126200,Glyma.08G091400,Glyma.08G091500,Glyma.09G168900,Glyma.13G064300,Glyma.16G037600,Glyma.16G218500,Glyma.18G043600,Glyma.19G115300,Glyma.19G115600	K00681,K01580,K10712
ko00521	Streptomycin biosynthesis	Metabolism	3/1196	4/2297	1.44042642140468	0.343993103906736	0.858744972840672	3	Glyma.01G007200,Glyma.01G007300,Glyma.05G180600,Glyma.07G124500,Glyma.08G138200,Glyma.10G241000,Glyma.11G015800,Glyma.11G095600,Glyma.17G257800,Glyma.20G153600	Glyma.01G007200,Glyma.01G007300,Glyma.05G180600,Glyma.07G124500,Glyma.08G138200,Glyma.10G241000,Glyma.11G015800,Glyma.11G095600,Glyma.17G257800,Glyma.20G153600	K00844,K01835,K01858
ko00627	Aminobenzoate degradation	Metabolism	3/1196	4/2297	1.44042642140468	0.343993103906736	0.858744972840672	3	Glyma.05G149500,Glyma.08G106000,Glyma.08G106100,Glyma.10G202400,Glyma.14G047400	Glyma.05G149500,Glyma.08G106000,Glyma.08G106100,Glyma.10G202400,Glyma.14G047400	K00517,K01113,K01426
ko04540	Gap junction	Cellular Processes	3/1196	4/2297	1.44042642140468	0.343993103906736	0.858744972840672	3	Glyma.01G197500,Glyma.02G186300,Glyma.03G124400,Glyma.04G088500,Glyma.05G207500,Glyma.06G090500,Glyma.08G014200,Glyma.10G235100,Glyma.10G255500,Glyma.14G219300,Glyma.16G040100,Glyma.19G113000,Glyma.19G127700,Glyma.20G136000	Glyma.01G197500,Glyma.02G186300,Glyma.03G124400,Glyma.04G088500,Glyma.05G207500,Glyma.06G090500,Glyma.08G014200,Glyma.10G235100,Glyma.10G255500,Glyma.14G219300,Glyma.16G040100,Glyma.19G113000,Glyma.19G127700,Glyma.20G136000	K04368,K07374,K07375
ko04650	Natural killer cell mediated cytotoxicity	Organismal Systems	3/1196	4/2297	1.44042642140468	0.343993103906736	0.858744972840672	3	Glyma.02G186300,Glyma.04G235900,Glyma.05G035200,Glyma.06G128700,Glyma.07G010800,Glyma.07G084200,Glyma.09G192700,Glyma.12G120600,Glyma.12G208000,Glyma.13G172600,Glyma.17G092100,Glyma.17G149000	Glyma.02G186300,Glyma.04G235900,Glyma.05G035200,Glyma.06G128700,Glyma.07G010800,Glyma.07G084200,Glyma.09G192700,Glyma.12G120600,Glyma.12G208000,Glyma.13G172600,Glyma.17G092100,Glyma.17G149000	K04368,K04392,K06268
ko04975	Fat digestion and absorption	Organismal Systems	3/1196	4/2297	1.44042642140468	0.343993103906736	0.858744972840672	3	Glyma.06G275700,Glyma.09G065300,Glyma.16G115700	Glyma.06G275700,Glyma.09G065300,Glyma.16G115700	K11155,K14455,K14457
ko04976	Bile secretion	Organismal Systems	3/1196	4/2297	1.44042642140468	0.343993103906736	0.858744972840672	3	Glyma.01G008200,Glyma.01G016500,Glyma.01G156700,Glyma.02G008000,Glyma.02G298400,Glyma.02G298500,Glyma.03G224100,Glyma.08G194600,Glyma.08G326200,Glyma.08G326400,Glyma.08G342600,Glyma.08G347032,Glyma.09G206300,Glyma.10G019000,Glyma.10G055000,Glyma.10G227400,Glyma.13G063700,Glyma.13G119000,Glyma.13G142100,Glyma.14G220200,Glyma.15G090200,Glyma.16G172500,Glyma.16G172600,Glyma.17G041200,Glyma.17G259100…	Glyma.01G008200,Glyma.01G016500,Glyma.01G156700,Glyma.02G008000,Glyma.02G298400,Glyma.02G298500,Glyma.03G224100,Glyma.08G194600,Glyma.08G326200,Glyma.08G326400,Glyma.08G342600,Glyma.08G347032,Glyma.09G206300,Glyma.10G019000,Glyma.10G055000,Glyma.10G227400,Glyma.13G063700,Glyma.13G119000,Glyma.13G142100,Glyma.14G220200,Glyma.15G090200,Glyma.16G172500,Glyma.16G172600,Glyma.17G041200,Glyma.17G259100…	K00021,K05658,K05666
ko04211	Longevity regulating pathway	Organismal Systems	8/1196	13/2297	1.18188834576794	0.344086170624516	0.858744972840672	8	Glyma.01G131500,Glyma.02G275500,Glyma.03G260200,Glyma.05G189000,Glyma.06G017900,Glyma.08G146700,Glyma.08G240400,Glyma.09G079400,Glyma.09G273600,Glyma.09G277000,Glyma.10G193500,Glyma.11G040100,Glyma.13G228400,Glyma.14G040700,Glyma.14G187000,Glyma.14G188100,Glyma.14G223500,Glyma.18G212200,Glyma.19G111300,Glyma.20G085800,Glyma.20G196900	Glyma.01G131500,Glyma.02G275500,Glyma.03G260200,Glyma.05G189000,Glyma.06G017900,Glyma.08G146700,Glyma.08G240400,Glyma.09G079400,Glyma.09G273600,Glyma.09G277000,Glyma.10G193500,Glyma.11G040100,Glyma.13G228400,Glyma.14G040700,Glyma.14G187000,Glyma.14G188100,Glyma.14G223500,Glyma.18G212200,Glyma.19G111300,Glyma.20G085800,Glyma.20G196900	K03259,K03781,K04564,K04688,K07198,K07199,K08331,K11420
ko00941	Flavonoid biosynthesis	Metabolism	9/1196	15/2297	1.15234113712375	0.362192260502889	0.888740672830618	9	Glyma.01G004200,Glyma.01G091400,Glyma.01G214200,Glyma.01G228700,Glyma.02G130400,Glyma.02G158700,Glyma.02G236500,Glyma.05G021900,Glyma.05G022100,Glyma.05G147000,Glyma.05G153200,Glyma.05G223400,Glyma.06G118550,Glyma.06G202300,Glyma.08G109200,Glyma.08G109300,Glyma.08G109400,Glyma.08G109500,Glyma.08G110300,Glyma.08G110340,Glyma.08G110420,Glyma.08G110460,Glyma.08G110500,Glyma.08G110701,Glyma.08G110801…	Glyma.01G004200,Glyma.01G091400,Glyma.01G214200,Glyma.01G228700,Glyma.02G130400,Glyma.02G158700,Glyma.02G236500,Glyma.05G021900,Glyma.05G022100,Glyma.05G147000,Glyma.05G153200,Glyma.05G223400,Glyma.06G118550,Glyma.06G202300,Glyma.08G109200,Glyma.08G109300,Glyma.08G109400,Glyma.08G109500,Glyma.08G110300,Glyma.08G110340,Glyma.08G110420,Glyma.08G110460,Glyma.08G110500,Glyma.08G110701,Glyma.08G110801…	K00487,K00588,K00660,K01859,K05277,K05280,K08243,K13065,K13082
ko04666	Fc gamma R-mediated phagocytosis	Organismal Systems	9/1196	15/2297	1.15234113712375	0.362192260502889	0.888740672830618	9	Glyma.01G215100,Glyma.02G186300,Glyma.03G162900,Glyma.04G004250,Glyma.04G206100,Glyma.04G253100,Glyma.05G035200,Glyma.05G168300,Glyma.06G003900,Glyma.06G020500,Glyma.06G068700,Glyma.07G084200,Glyma.08G004600,Glyma.08G058400,Glyma.08G211700,Glyma.09G041400,Glyma.09G192700,Glyma.09G273600,Glyma.10G216300,Glyma.11G081500,Glyma.11G106600,Glyma.12G120600,Glyma.12G208000,Glyma.13G172600,Glyma.13G364900…	Glyma.01G215100,Glyma.02G186300,Glyma.03G162900,Glyma.04G004250,Glyma.04G206100,Glyma.04G253100,Glyma.05G035200,Glyma.05G168300,Glyma.06G003900,Glyma.06G020500,Glyma.06G068700,Glyma.07G084200,Glyma.08G004600,Glyma.08G058400,Glyma.08G211700,Glyma.09G041400,Glyma.09G192700,Glyma.09G273600,Glyma.10G216300,Glyma.11G081500,Glyma.11G106600,Glyma.12G120600,Glyma.12G208000,Glyma.13G172600,Glyma.13G364900…	K00889,K01115,K04368,K04392,K04688,K04718,K05757,K05765,K05768
ko04212	Longevity regulating pathway - worm	Organismal Systems	10/1196	17/2297	1.12974621286642	0.377743260493051	0.902165450927201	10	Glyma.01G069500,Glyma.01G189500,Glyma.02G017200,Glyma.02G126300,Glyma.06G017900,Glyma.07G009600,Glyma.08G192700,Glyma.09G003900,Glyma.09G273600,Glyma.10G127800,Glyma.10G161100,Glyma.10G193200,Glyma.10G193500,Glyma.11G052700,Glyma.11G100300,Glyma.11G185300,Glyma.12G026400,Glyma.13G347400,Glyma.14G188100,Glyma.14G223500,Glyma.15G026600,Glyma.15G108200,Glyma.15G250500,Glyma.17G013000,Glyma.20G079300…	Glyma.01G069500,Glyma.01G189500,Glyma.02G017200,Glyma.02G126300,Glyma.06G017900,Glyma.07G009600,Glyma.08G192700,Glyma.09G003900,Glyma.09G273600,Glyma.10G127800,Glyma.10G161100,Glyma.10G193200,Glyma.10G193500,Glyma.11G052700,Glyma.11G100300,Glyma.11G185300,Glyma.12G026400,Glyma.13G347400,Glyma.14G188100,Glyma.14G223500,Glyma.15G026600,Glyma.15G108200,Glyma.15G250500,Glyma.17G013000,Glyma.20G079300…	K01110,K01358,K03781,K04077,K04564,K04688,K08341,K10798,K13356,K17794
ko04360	Axon guidance	Organismal Systems	4/1196	6/2297	1.28037904124861	0.383111355873195	0.902165450927201	4	Glyma.03G162900,Glyma.03G251400,Glyma.04G004250,Glyma.04G235900,Glyma.05G035200,Glyma.06G003900,Glyma.06G128700,Glyma.07G010800,Glyma.07G084200,Glyma.09G192700,Glyma.11G106600,Glyma.12G120600,Glyma.12G208000,Glyma.13G172600,Glyma.17G092100,Glyma.17G149000	Glyma.03G162900,Glyma.03G251400,Glyma.04G004250,Glyma.04G235900,Glyma.05G035200,Glyma.06G003900,Glyma.06G128700,Glyma.07G010800,Glyma.07G084200,Glyma.09G192700,Glyma.11G106600,Glyma.12G120600,Glyma.12G208000,Glyma.13G172600,Glyma.17G092100,Glyma.17G149000	K04392,K04515,K05765,K06268
ko04620	Toll-like receptor signaling pathway	Organismal Systems	4/1196	6/2297	1.28037904124861	0.383111355873195	0.902165450927201	4	Glyma.01G013500,Glyma.01G020100,Glyma.01G044100,Glyma.01G098400,Glyma.01G240800,Glyma.02G088700,Glyma.02G100400,Glyma.02G186300,Glyma.02G221900,Glyma.03G003000,Glyma.03G003300,Glyma.03G180600,Glyma.03G188700,Glyma.03G241600,Glyma.03G253600,Glyma.04G017200,Glyma.04G042400,Glyma.04G127100,Glyma.05G005100,Glyma.05G035200,Glyma.05G139500,Glyma.05G237100,Glyma.06G012800,Glyma.06G230800,Glyma.07G029600…	Glyma.01G013500,Glyma.01G020100,Glyma.01G044100,Glyma.01G098400,Glyma.01G240800,Glyma.02G088700,Glyma.02G100400,Glyma.02G186300,Glyma.02G221900,Glyma.03G003000,Glyma.03G003300,Glyma.03G180600,Glyma.03G188700,Glyma.03G241600,Glyma.03G253600,Glyma.04G017200,Glyma.04G042400,Glyma.04G127100,Glyma.05G005100,Glyma.05G035200,Glyma.05G139500,Glyma.05G237100,Glyma.06G012800,Glyma.06G230800,Glyma.07G029600…	K04368,K04392,K04730,K04733
ko04724	Glutamatergic synapse	Organismal Systems	4/1196	6/2297	1.28037904124861	0.383111355873195	0.902165450927201	4	Glyma.01G215100,Glyma.04G235900,Glyma.05G168300,Glyma.06G020500,Glyma.06G068700,Glyma.06G128700,Glyma.07G010800,Glyma.08G211700,Glyma.09G041400,Glyma.11G081500,Glyma.11G215500,Glyma.13G051100,Glyma.13G210800,Glyma.13G364900,Glyma.15G008367,Glyma.15G008433,Glyma.15G008500,Glyma.15G023500,Glyma.15G102000,Glyma.15G152100,Glyma.17G149000,Glyma.19G037500,Glyma.20G238000	Glyma.01G215100,Glyma.04G235900,Glyma.05G168300,Glyma.06G020500,Glyma.06G068700,Glyma.06G128700,Glyma.07G010800,Glyma.08G211700,Glyma.09G041400,Glyma.11G081500,Glyma.11G215500,Glyma.13G051100,Glyma.13G210800,Glyma.13G364900,Glyma.15G008367,Glyma.15G008433,Glyma.15G008500,Glyma.15G023500,Glyma.15G102000,Glyma.15G152100,Glyma.17G149000,Glyma.19G037500,Glyma.20G238000	K01115,K01915,K06268,K14207
ko04961	Endocrine and other factor-regulated calcium reabsorption	Organismal Systems	4/1196	6/2297	1.28037904124861	0.383111355873195	0.902165450927201	4	Glyma.01G199000,Glyma.02G176000,Glyma.03G259200,Glyma.07G052800,Glyma.12G180600,Glyma.13G320200,Glyma.17G151800,Glyma.18G015700,Glyma.19G258000	Glyma.01G199000,Glyma.02G176000,Glyma.03G259200,Glyma.07G052800,Glyma.12G180600,Glyma.13G320200,Glyma.17G151800,Glyma.18G015700,Glyma.19G258000	K01528,K07904,K11824,K11826
ko03018	RNA degradation	Genetic Information Processing	27/1196	49/2297	1.05827247286875	0.38858532020778	0.907735308005374	27	Glyma.01G024800,Glyma.01G069500,Glyma.02G070100,Glyma.02G071300,Glyma.02G112000,Glyma.02G126300,Glyma.02G195500,Glyma.03G190500,Glyma.03G213600,Glyma.04G144300,Glyma.04G157000,Glyma.05G005200,Glyma.06G143500,Glyma.07G009600,Glyma.07G014300,Glyma.07G269500,Glyma.08G027700,Glyma.08G050200,Glyma.08G151700,Glyma.08G192700,Glyma.08G199800,Glyma.08G246800,Glyma.08G280700,Glyma.08G361900,Glyma.09G153900…	Glyma.01G024800,Glyma.01G069500,Glyma.02G070100,Glyma.02G071300,Glyma.02G112000,Glyma.02G126300,Glyma.02G195500,Glyma.03G190500,Glyma.03G213600,Glyma.04G144300,Glyma.04G157000,Glyma.05G005200,Glyma.06G143500,Glyma.07G009600,Glyma.07G014300,Glyma.07G269500,Glyma.08G027700,Glyma.08G050200,Glyma.08G151700,Glyma.08G192700,Glyma.08G199800,Glyma.08G246800,Glyma.08G280700,Glyma.08G361900,Glyma.09G153900…	K00850,K00962,K01689,K03514,K03654,K03678,K03679,K03681,K04077,K10643,K11600,K12580,K12581,K12585,K12586,K12587,K12589,K12590,K12591,K12593,K12598,K12608,K12619,K12623,K12625,K13126,K14442
ko00564	Glycerophospholipid metabolism	Metabolism	20/1196	36/2297	1.06698253437384	0.400760906624341	0.92874749789133	20	Glyma.01G014200,Glyma.01G215100,Glyma.02G218700,Glyma.02G249300,Glyma.03G008300,Glyma.03G092800,Glyma.03G110600,Glyma.03G130900,Glyma.03G221100,Glyma.04G060900,Glyma.04G068500,Glyma.04G132000,Glyma.05G020500,Glyma.05G168300,Glyma.05G246500,Glyma.06G020500,Glyma.06G061500,Glyma.06G068700,Glyma.06G070100,Glyma.06G169100,Glyma.06G176400,Glyma.06G309300,Glyma.07G069700,Glyma.07G102700,Glyma.08G048567…	Glyma.01G014200,Glyma.01G215100,Glyma.02G218700,Glyma.02G249300,Glyma.03G008300,Glyma.03G092800,Glyma.03G110600,Glyma.03G130900,Glyma.03G221100,Glyma.04G060900,Glyma.04G068500,Glyma.04G132000,Glyma.05G020500,Glyma.05G168300,Glyma.05G246500,Glyma.06G020500,Glyma.06G061500,Glyma.06G068700,Glyma.06G070100,Glyma.06G169100,Glyma.06G176400,Glyma.06G309300,Glyma.07G069700,Glyma.07G102700,Glyma.08G048567…	K00006,K00111,K00630,K00901,K00968,K00995,K01114,K01115,K01126,K01517,K01613,K05929,K06130,K13508,K13511,K13513,K14156,K14674,K16818,K16860
ko04727	GABAergic synapse	Organismal Systems	5/1196	8/2297	1.20035535117057	0.409196955118356	0.936490807214057	5	Glyma.02G179100,Glyma.02G241400,Glyma.05G136100,Glyma.08G091400,Glyma.08G091500,Glyma.09G003900,Glyma.09G168900,Glyma.10G094000,Glyma.10G208800,Glyma.11G215500,Glyma.13G051100,Glyma.13G210800,Glyma.15G102000,Glyma.15G108200,Glyma.16G218500,Glyma.17G013000,Glyma.18G043600,Glyma.18G059300,Glyma.19G037500,Glyma.20G181900	Glyma.02G179100,Glyma.02G241400,Glyma.05G136100,Glyma.08G091400,Glyma.08G091500,Glyma.09G003900,Glyma.09G168900,Glyma.10G094000,Glyma.10G208800,Glyma.11G215500,Glyma.13G051100,Glyma.13G210800,Glyma.15G102000,Glyma.15G108200,Glyma.16G218500,Glyma.17G013000,Glyma.18G043600,Glyma.18G059300,Glyma.19G037500,Glyma.20G181900	K01580,K01915,K08341,K14207,K15015
ko00290	Valine, leucine and isoleucine biosynthesis	Metabolism	6/1196	10/2297	1.15234113712375	0.428601664592905	0.936490807214057	6	Glyma.06G050100,Glyma.07G186000,Glyma.08G210500,Glyma.10G295400,Glyma.11G045300,Glyma.13G241000,Glyma.13G291300,Glyma.15G072500,Glyma.20G199600,Glyma.20G245300	Glyma.06G050100,Glyma.07G186000,Glyma.08G210500,Glyma.10G295400,Glyma.11G045300,Glyma.13G241000,Glyma.13G291300,Glyma.15G072500,Glyma.20G199600,Glyma.20G245300	K00053,K00826,K01649,K01652,K01703,K01704
ko00310	Lysine degradation	Metabolism	8/1196	14/2297	1.09746774964166	0.456795654448196	0.936490807214057	8	Glyma.01G031500,Glyma.02G094300,Glyma.02G292500,Glyma.02G308500,Glyma.06G114300,Glyma.06G183900,Glyma.08G002700,Glyma.08G288000,Glyma.11G040100,Glyma.11G054100,Glyma.12G057400,Glyma.13G170600,Glyma.13G340000,Glyma.14G022100,Glyma.15G034400,Glyma.15G178400,Glyma.17G044300,Glyma.17G091000,Glyma.18G287400,Glyma.19G010767,Glyma.19G010833	Glyma.01G031500,Glyma.02G094300,Glyma.02G292500,Glyma.02G308500,Glyma.06G114300,Glyma.06G183900,Glyma.08G002700,Glyma.08G288000,Glyma.11G040100,Glyma.11G054100,Glyma.12G057400,Glyma.13G170600,Glyma.13G340000,Glyma.14G022100,Glyma.15G034400,Glyma.15G178400,Glyma.17G044300,Glyma.17G091000,Glyma.18G287400,Glyma.19G010767,Glyma.19G010833	K00128,K00164,K00626,K00658,K11420,K11430,K14085,K14157
ko04139	Mitophagy - yeast	Cellular Processes	8/1196	14/2297	1.09746774964166	0.456795654448196	0.936490807214057	8	Glyma.04G206100,Glyma.04G253100,Glyma.05G167300,Glyma.06G126000,Glyma.08G004600,Glyma.08G143900,Glyma.08G292900,Glyma.08G293000,Glyma.09G003900,Glyma.09G225200,Glyma.09G247500,Glyma.12G011800,Glyma.15G046400,Glyma.15G108200,Glyma.17G013000,Glyma.17G149300,Glyma.18G130300	Glyma.04G206100,Glyma.04G253100,Glyma.05G167300,Glyma.06G126000,Glyma.08G004600,Glyma.08G143900,Glyma.08G292900,Glyma.08G293000,Glyma.09G003900,Glyma.09G225200,Glyma.09G247500,Glyma.12G011800,Glyma.15G046400,Glyma.15G108200,Glyma.17G013000,Glyma.17G149300,Glyma.18G130300	K00889,K03115,K08341,K08955,K11088,K11644,K11841,K17800
ko00350	Tyrosine metabolism	Metabolism	10/1196	18/2297	1.06698253437384	0.477294128960124	0.936490807214057	10	Glyma.01G062400,Glyma.01G116300,Glyma.02G274000,Glyma.02G274100,Glyma.03G168700,Glyma.04G121700,Glyma.06G270400,Glyma.06G275700,Glyma.07G149400,Glyma.08G138800,Glyma.08G282800,Glyma.10G090600,Glyma.11G238300,Glyma.12G015100,Glyma.12G015300,Glyma.12G015400,Glyma.12G158600,Glyma.13G183000,Glyma.13G183200,Glyma.13G183500,Glyma.13G242300,Glyma.14G030400,Glyma.14G042000,Glyma.14G042200,Glyma.14G121200…	Glyma.01G062400,Glyma.01G116300,Glyma.02G274000,Glyma.02G274100,Glyma.03G168700,Glyma.04G121700,Glyma.06G270400,Glyma.06G275700,Glyma.07G149400,Glyma.08G138800,Glyma.08G282800,Glyma.10G090600,Glyma.11G238300,Glyma.12G015100,Glyma.12G015300,Glyma.12G015400,Glyma.12G158600,Glyma.13G183000,Glyma.13G183200,Glyma.13G183500,Glyma.13G242300,Glyma.14G030400,Glyma.14G042000,Glyma.14G042200,Glyma.14G121200…	K00001,K00121,K00276,K00422,K00451,K00457,K07253,K14455,K15849,K18857
ko04068	FoxO signaling pathway	Environmental Information Processing	10/1196	18/2297	1.06698253437384	0.477294128960124	0.936490807214057	10	Glyma.01G003800,Glyma.01G131500,Glyma.01G159700,Glyma.01G189500,Glyma.02G186300,Glyma.02G275500,Glyma.02G277600,Glyma.03G123600,Glyma.03G260200,Glyma.04G001100,Glyma.04G149600,Glyma.04G242700,Glyma.06G000600,Glyma.06G017900,Glyma.06G120600,Glyma.07G128100,Glyma.08G240400,Glyma.09G003900,Glyma.09G079400,Glyma.09G277000,Glyma.10G193500,Glyma.11G052700,Glyma.11G084500,Glyma.11G178504,Glyma.13G228400…	Glyma.01G003800,Glyma.01G131500,Glyma.01G159700,Glyma.01G189500,Glyma.02G186300,Glyma.02G275500,Glyma.02G277600,Glyma.03G123600,Glyma.03G260200,Glyma.04G001100,Glyma.04G149600,Glyma.04G242700,Glyma.06G000600,Glyma.06G017900,Glyma.06G120600,Glyma.07G128100,Glyma.08G240400,Glyma.09G003900,Glyma.09G079400,Glyma.09G277000,Glyma.10G193500,Glyma.11G052700,Glyma.11G084500,Glyma.11G178504,Glyma.13G228400…	K01110,K03781,K03875,K04368,K04564,K05868,K07198,K07199,K08341,K11434
ko04071	Sphingolipid signaling pathway	Environmental Information Processing	10/1196	18/2297	1.06698253437384	0.477294128960124	0.936490807214057	10	Glyma.01G189500,Glyma.01G215100,Glyma.02G025900,Glyma.02G126800,Glyma.02G186300,Glyma.02G304100,Glyma.05G035200,Glyma.05G168300,Glyma.06G020500,Glyma.06G068700,Glyma.07G084200,Glyma.08G058400,Glyma.08G211700,Glyma.09G041400,Glyma.09G192700,Glyma.11G052700,Glyma.11G081500,Glyma.11G246900,Glyma.12G120600,Glyma.12G208000,Glyma.13G172600,Glyma.13G364900,Glyma.15G008367,Glyma.15G008433,Glyma.15G008500…	Glyma.01G189500,Glyma.01G215100,Glyma.02G025900,Glyma.02G126800,Glyma.02G186300,Glyma.02G304100,Glyma.05G035200,Glyma.05G168300,Glyma.06G020500,Glyma.06G068700,Glyma.07G084200,Glyma.08G058400,Glyma.08G211700,Glyma.09G041400,Glyma.09G192700,Glyma.11G052700,Glyma.11G081500,Glyma.11G246900,Glyma.12G120600,Glyma.12G208000,Glyma.13G172600,Glyma.13G364900,Glyma.15G008367,Glyma.15G008433,Glyma.15G008500…	K00654,K01110,K01115,K04368,K04382,K04392,K04710,K04718,K11584,K12349
ko04310	Wnt signaling pathway	Environmental Information Processing	10/1196	18/2297	1.06698253437384	0.477294128960124	0.936490807214057	10	Glyma.02G006600,Glyma.03G227600,Glyma.03G251400,Glyma.03G257700,Glyma.04G043300,Glyma.04G235900,Glyma.05G035200,Glyma.06G128700,Glyma.06G129000,Glyma.07G010800,Glyma.07G019000,Glyma.07G084200,Glyma.07G220200,Glyma.09G192700,Glyma.09G216800,Glyma.10G139200,Glyma.11G051700,Glyma.11G125300,Glyma.12G120600,Glyma.12G208000,Glyma.13G172600,Glyma.16G075800,Glyma.16G107600,Glyma.17G092100,Glyma.17G149000…	Glyma.02G006600,Glyma.03G227600,Glyma.03G251400,Glyma.03G257700,Glyma.04G043300,Glyma.04G235900,Glyma.05G035200,Glyma.06G128700,Glyma.06G129000,Glyma.07G010800,Glyma.07G019000,Glyma.07G084200,Glyma.07G220200,Glyma.09G192700,Glyma.09G216800,Glyma.10G139200,Glyma.11G051700,Glyma.11G125300,Glyma.12G120600,Glyma.12G208000,Glyma.13G172600,Glyma.16G075800,Glyma.16G107600,Glyma.17G092100,Glyma.17G149000…	K03094,K03115,K04392,K04499,K04506,K04507,K04508,K04515,K06268,K19882
ko04810	Regulation of actin cytoskeleton	Cellular Processes	10/1196	18/2297	1.06698253437384	0.477294128960124	0.936490807214057	10	Glyma.01G020200,Glyma.02G186300,Glyma.03G162900,Glyma.04G004250,Glyma.04G206100,Glyma.04G253100,Glyma.05G035200,Glyma.06G003900,Glyma.07G084200,Glyma.08G004600,Glyma.08G032500,Glyma.09G192700,Glyma.10G216300,Glyma.11G106600,Glyma.12G120600,Glyma.12G208000,Glyma.13G172600,Glyma.15G046400,Glyma.15G163700,Glyma.17G045200,Glyma.17G092100,Glyma.19G138700,Glyma.19G250600	Glyma.01G020200,Glyma.02G186300,Glyma.03G162900,Glyma.04G004250,Glyma.04G206100,Glyma.04G253100,Glyma.05G035200,Glyma.06G003900,Glyma.07G084200,Glyma.08G004600,Glyma.08G032500,Glyma.09G192700,Glyma.10G216300,Glyma.11G106600,Glyma.12G120600,Glyma.12G208000,Glyma.13G172600,Glyma.15G046400,Glyma.15G163700,Glyma.17G045200,Glyma.17G092100,Glyma.19G138700,Glyma.19G250600	K00889,K00921,K04368,K04392,K05749,K05752,K05757,K05759,K05765,K05768
ko00562	Inositol phosphate metabolism	Metabolism	14/1196	26/2297	1.03415230254695	0.506990268507968	0.936490807214057	14	Glyma.01G005100,Glyma.01G189500,Glyma.02G257000,Glyma.02G257200,Glyma.03G092800,Glyma.04G206100,Glyma.04G253100,Glyma.05G180600,Glyma.05G224500,Glyma.06G009800,Glyma.06G169100,Glyma.08G004600,Glyma.08G066600,Glyma.08G138200,Glyma.08G199300,Glyma.09G011100,Glyma.10G059500,Glyma.10G255000,Glyma.11G052700,Glyma.12G240900,Glyma.13G146200,Glyma.14G059200,Glyma.14G059400,Glyma.14G077900,Glyma.14G193800…	Glyma.01G005100,Glyma.01G189500,Glyma.02G257000,Glyma.02G257200,Glyma.03G092800,Glyma.04G206100,Glyma.04G253100,Glyma.05G180600,Glyma.05G224500,Glyma.06G009800,Glyma.06G169100,Glyma.08G004600,Glyma.08G066600,Glyma.08G138200,Glyma.08G199300,Glyma.09G011100,Glyma.10G059500,Glyma.10G255000,Glyma.11G052700,Glyma.12G240900,Glyma.13G146200,Glyma.14G059200,Glyma.14G059400,Glyma.14G077900,Glyma.14G193800…	K00140,K00469,K00889,K00913,K00915,K00921,K01106,K01110,K01114,K01803,K01858,K05857,K10047,K18649
ko03060	Protein export	Genetic Information Processing	14/1196	26/2297	1.03415230254695	0.506990268507968	0.936490807214057	14	Glyma.02G007700,Glyma.02G141101,Glyma.03G196900,Glyma.04G036000,Glyma.06G036100,Glyma.06G223700,Glyma.07G075900,Glyma.07G148800,Glyma.07G193700,Glyma.07G235200,Glyma.08G284800,Glyma.10G137800,Glyma.10G162200,Glyma.11G140600,Glyma.11G155259,Glyma.11G249600,Glyma.12G064100,Glyma.13G195700,Glyma.14G165300,Glyma.18G007600,Glyma.19G244900,Glyma.20G224600	Glyma.02G007700,Glyma.02G141101,Glyma.03G196900,Glyma.04G036000,Glyma.06G036100,Glyma.06G223700,Glyma.07G075900,Glyma.07G148800,Glyma.07G193700,Glyma.07G235200,Glyma.08G284800,Glyma.10G137800,Glyma.10G162200,Glyma.11G140600,Glyma.11G155259,Glyma.11G249600,Glyma.12G064100,Glyma.13G195700,Glyma.14G165300,Glyma.18G007600,Glyma.19G244900,Glyma.20G224600	K03070,K03100,K03106,K03109,K03110,K03116,K03217,K09481,K09490,K09647,K09648,K10956,K12272,K12946
ko03020	RNA polymerase	Genetic Information Processing	15/1196	28/2297	1.02887601528906	0.512995508693791	0.936490807214057	15	Glyma.01G006500,Glyma.03G178900,Glyma.03G218500,Glyma.07G084000,Glyma.08G149500,Glyma.08G331900,Glyma.10G095200,Glyma.10G238600,Glyma.11G009900,Glyma.11G147317,Glyma.13G109200,Glyma.13G192600,Glyma.15G165300,Glyma.17G050400,Glyma.18G075300,Glyma.18G179600,Glyma.18G281100,Glyma.19G045500,Glyma.19G179600	Glyma.01G006500,Glyma.03G178900,Glyma.03G218500,Glyma.07G084000,Glyma.08G149500,Glyma.08G331900,Glyma.10G095200,Glyma.10G238600,Glyma.11G009900,Glyma.11G147317,Glyma.13G109200,Glyma.13G192600,Glyma.15G165300,Glyma.17G050400,Glyma.18G075300,Glyma.18G179600,Glyma.18G281100,Glyma.19G045500,Glyma.19G179600	K02999,K03000,K03002,K03005,K03013,K03014,K03016,K03018,K03019,K03020,K03021,K03022,K03026,K03027,K14721
ko00900	Terpenoid backbone biosynthesis	Metabolism	16/1196	30/2297	1.02430323299889	0.518607096821602	0.936490807214057	16	Glyma.01G156700,Glyma.01G215500,Glyma.02G273800,Glyma.02G308500,Glyma.05G026200,Glyma.05G037500,Glyma.05G100400,Glyma.06G302200,Glyma.07G252600,Glyma.08G277000,Glyma.08G277100,Glyma.09G198800,Glyma.09G200500,Glyma.11G021400,Glyma.11G063900,Glyma.11G120900,Glyma.12G046000,Glyma.12G173200,Glyma.13G072700,Glyma.13G213500,Glyma.13G326400,Glyma.13G326600,Glyma.15G099300,Glyma.16G089000,Glyma.16G099800…	Glyma.01G156700,Glyma.01G215500,Glyma.02G273800,Glyma.02G308500,Glyma.05G026200,Glyma.05G037500,Glyma.05G100400,Glyma.06G302200,Glyma.07G252600,Glyma.08G277000,Glyma.08G277100,Glyma.09G198800,Glyma.09G200500,Glyma.11G021400,Glyma.11G063900,Glyma.11G120900,Glyma.12G046000,Glyma.12G173200,Glyma.13G072700,Glyma.13G213500,Glyma.13G326400,Glyma.13G326600,Glyma.15G099300,Glyma.16G089000,Glyma.16G099800…	K00021,K00099,K00626,K00919,K01641,K01662,K01770,K01823,K03526,K03527,K10960,K11778,K12742,K13789,K14066,K15889
ko00254	Aflatoxin biosynthesis	Metabolism	1/1196	1/2297	1.92056856187291	0.520679146713104	0.936490807214057	1	Glyma.04G104900,Glyma.06G105900	Glyma.04G104900,Glyma.06G105900	K11262
ko00281	Geraniol degradation	Metabolism	1/1196	1/2297	1.92056856187291	0.520679146713104	0.936490807214057	1	Glyma.02G277900,Glyma.19G128600	Glyma.02G277900,Glyma.19G128600	K01640
ko00361	Chlorocyclohexane and chlorobenzene degradation	Metabolism	1/1196	1/2297	1.92056856187291	0.520679146713104	0.936490807214057	1	Glyma.06G307800,Glyma.06G325100	Glyma.06G307800,Glyma.06G325100	K01061
ko00363	Bisphenol degradation	Metabolism	1/1196	1/2297	1.92056856187291	0.520679146713104	0.936490807214057	1	Glyma.10G202400	Glyma.10G202400	K00517
ko00364	Fluorobenzoate degradation	Metabolism	1/1196	1/2297	1.92056856187291	0.520679146713104	0.936490807214057	1	Glyma.06G307800,Glyma.06G325100	Glyma.06G307800,Glyma.06G325100	K01061
ko00471	D-Glutamine and D-glutamate metabolism	Metabolism	1/1196	1/2297	1.92056856187291	0.520679146713104	0.936490807214057	1	Glyma.01G204600,Glyma.02G072200,Glyma.05G066200,Glyma.16G153400,Glyma.19G111000	Glyma.01G204600,Glyma.02G072200,Glyma.05G066200,Glyma.16G153400,Glyma.19G111000	K00261
ko00524	Neomycin, kanamycin and gentamicin biosynthesis	Metabolism	1/1196	1/2297	1.92056856187291	0.520679146713104	0.936490807214057	1	Glyma.01G007200,Glyma.01G007300,Glyma.07G124500,Glyma.11G015800,Glyma.11G095600,Glyma.17G257800	Glyma.01G007200,Glyma.01G007300,Glyma.07G124500,Glyma.11G015800,Glyma.11G095600,Glyma.17G257800	K00844
ko00623	Toluene degradation	Metabolism	1/1196	1/2297	1.92056856187291	0.520679146713104	0.936490807214057	1	Glyma.06G307800,Glyma.06G325100	Glyma.06G307800,Glyma.06G325100	K01061
ko00624	Polycyclic aromatic hydrocarbon degradation	Metabolism	1/1196	1/2297	1.92056856187291	0.520679146713104	0.936490807214057	1	Glyma.10G202400	Glyma.10G202400	K00517
ko00965	Betalain biosynthesis	Metabolism	1/1196	1/2297	1.92056856187291	0.520679146713104	0.936490807214057	1	Glyma.09G156900,Glyma.16G207700	Glyma.09G156900,Glyma.16G207700	K15777
ko00981	Insect hormone biosynthesis	Metabolism	1/1196	1/2297	1.92056856187291	0.520679146713104	0.936490807214057	1	Glyma.01G031500,Glyma.06G114300,Glyma.06G183900,Glyma.08G002700,Glyma.08G288000,Glyma.12G057400,Glyma.13G170600,Glyma.13G340000,Glyma.15G034400,Glyma.17G091000,Glyma.19G010767,Glyma.19G010833	Glyma.01G031500,Glyma.06G114300,Glyma.06G183900,Glyma.08G002700,Glyma.08G288000,Glyma.12G057400,Glyma.13G170600,Glyma.13G340000,Glyma.15G034400,Glyma.17G091000,Glyma.19G010767,Glyma.19G010833	K00128
ko01051	Biosynthesis of ansamycins	Metabolism	1/1196	1/2297	1.92056856187291	0.520679146713104	0.936490807214057	1	Glyma.03G027500,Glyma.10G293500,Glyma.20G243500	Glyma.03G027500,Glyma.10G293500,Glyma.20G243500	K00615
ko01053	Biosynthesis of siderophore group nonribosomal peptides	Metabolism	1/1196	1/2297	1.92056856187291	0.520679146713104	0.936490807214057	1	Glyma.01G104100,Glyma.03G070600	Glyma.01G104100,Glyma.03G070600	K02552
ko01062	Biosynthesis of terpenoids and steroids	Metabolism	1/1196	1/2297	1.92056856187291	0.520679146713104	0.936490807214057	1	Glyma.02G240200,Glyma.02G283400,Glyma.08G306200,Glyma.14G031200,Glyma.14G209700,Glyma.18G111900	Glyma.02G240200,Glyma.02G283400,Glyma.08G306200,Glyma.14G031200,Glyma.14G209700,Glyma.18G111900	K02291
ko04670	Leukocyte transendothelial migration	Organismal Systems	1/1196	1/2297	1.92056856187291	0.520679146713104	0.936490807214057	1	Glyma.05G035200,Glyma.07G084200,Glyma.09G192700,Glyma.12G120600,Glyma.12G208000,Glyma.13G172600,Glyma.17G092100	Glyma.05G035200,Glyma.07G084200,Glyma.09G192700,Glyma.12G120600,Glyma.12G208000,Glyma.13G172600,Glyma.17G092100	K04392
ko04742	Taste transduction	Organismal Systems	1/1196	1/2297	1.92056856187291	0.520679146713104	0.936490807214057	1	Glyma.04G056600,Glyma.06G057000,Glyma.17G226700	Glyma.04G056600,Glyma.06G057000,Glyma.17G226700	K19729
ko04923	Regulation of lipolysis in adipocytes	Organismal Systems	1/1196	1/2297	1.92056856187291	0.520679146713104	0.936490807214057	1	Glyma.07G106400,Glyma.08G056600,Glyma.10G211200,Glyma.20G240600	Glyma.07G106400,Glyma.08G056600,Glyma.10G211200,Glyma.20G240600	K01054
ko05111	Biofilm formation - Vibrio cholerae	Cellular Processes	1/1196	1/2297	1.92056856187291	0.520679146713104	0.936490807214057	1	Glyma.02G299100,Glyma.14G014700	Glyma.02G299100,Glyma.14G014700	K00640
ko00966	Glucosinolate biosynthesis	Metabolism	2/1196	3/2297	1.28037904124861	0.531014528764386	0.936490807214057	2	Glyma.01G036000,Glyma.02G029900,Glyma.20G199600	Glyma.01G036000,Glyma.02G029900,Glyma.20G199600	K01703,K11820
ko04740	Olfactory transduction	Organismal Systems	2/1196	3/2297	1.28037904124861	0.531014528764386	0.936490807214057	2	Glyma.03G251400,Glyma.07G229500,Glyma.07G238700,Glyma.09G236800,Glyma.16G214500,Glyma.16G214800,Glyma.17G034900,Glyma.18G260700,Glyma.19G160100	Glyma.03G251400,Glyma.07G229500,Glyma.07G238700,Glyma.09G236800,Glyma.16G214500,Glyma.16G214800,Glyma.17G034900,Glyma.18G260700,Glyma.19G160100	K02183,K04515
ko04913	Ovarian steroidogenesis	Organismal Systems	2/1196	3/2297	1.28037904124861	0.531014528764386	0.936490807214057	2	Glyma.03G142000,Glyma.09G142500,Glyma.10G092500,Glyma.15G156100,Glyma.20G006700	Glyma.03G142000,Glyma.09G142500,Glyma.10G092500,Glyma.15G156100,Glyma.20G006700	K00512,K07408
ko04924	Renin secretion	Organismal Systems	2/1196	3/2297	1.28037904124861	0.531014528764386	0.936490807214057	2	Glyma.04G235900,Glyma.06G128700,Glyma.07G010800,Glyma.07G229500,Glyma.07G238700,Glyma.09G236800,Glyma.16G214500,Glyma.16G214800,Glyma.17G034900,Glyma.17G149000,Glyma.18G260700,Glyma.19G160100	Glyma.04G235900,Glyma.06G128700,Glyma.07G010800,Glyma.07G229500,Glyma.07G238700,Glyma.09G236800,Glyma.16G214500,Glyma.16G214800,Glyma.17G034900,Glyma.17G149000,Glyma.18G260700,Glyma.19G160100	K02183,K06268
ko00531	Glycosaminoglycan degradation	Metabolism	3/1196	5/2297	1.15234113712375	0.538762908773752	0.936490807214057	3	Glyma.06G200000,Glyma.09G091100,Glyma.15G197800,Glyma.19G233000,Glyma.20G240000	Glyma.06G200000,Glyma.09G091100,Glyma.15G197800,Glyma.19G233000,Glyma.20G240000	K07964,K10532,K12373
ko00591	Linoleic acid metabolism	Metabolism	3/1196	5/2297	1.15234113712375	0.538762908773752	0.936490807214057	3	Glyma.03G130900,Glyma.03G237300,Glyma.03G264300,Glyma.04G105500,Glyma.04G105900,Glyma.07G006900,Glyma.07G007000,Glyma.07G034800,Glyma.07G039900,Glyma.08G102900,Glyma.08G189200,Glyma.08G189600,Glyma.11G130200,Glyma.11G197500,Glyma.12G054700,Glyma.13G030300,Glyma.13G075900,Glyma.13G347700,Glyma.13G347800,Glyma.14G173500,Glyma.15G026400,Glyma.15G026500,Glyma.16G082600,Glyma.19G132900,Glyma.19G263300…	Glyma.03G130900,Glyma.03G237300,Glyma.03G264300,Glyma.04G105500,Glyma.04G105900,Glyma.07G006900,Glyma.07G007000,Glyma.07G034800,Glyma.07G039900,Glyma.08G102900,Glyma.08G189200,Glyma.08G189600,Glyma.11G130200,Glyma.11G197500,Glyma.12G054700,Glyma.13G030300,Glyma.13G075900,Glyma.13G347700,Glyma.13G347800,Glyma.14G173500,Glyma.15G026400,Glyma.15G026500,Glyma.16G082600,Glyma.19G132900,Glyma.19G263300…	K00454,K14674,K15718
ko00660	C5-Branched dibasic acid metabolism	Metabolism	3/1196	5/2297	1.15234113712375	0.538762908773752	0.936490807214057	3	Glyma.08G210500,Glyma.13G241000,Glyma.15G072500,Glyma.20G199600	Glyma.08G210500,Glyma.13G241000,Glyma.15G072500,Glyma.20G199600	K01652,K01703,K01704
ko04662	B cell receptor signaling pathway	Organismal Systems	3/1196	5/2297	1.15234113712375	0.538762908773752	0.936490807214057	3	Glyma.02G186300,Glyma.04G235900,Glyma.05G035200,Glyma.06G128700,Glyma.07G010800,Glyma.07G084200,Glyma.09G192700,Glyma.12G120600,Glyma.12G208000,Glyma.13G172600,Glyma.17G092100,Glyma.17G149000	Glyma.02G186300,Glyma.04G235900,Glyma.05G035200,Glyma.06G128700,Glyma.07G010800,Glyma.07G084200,Glyma.09G192700,Glyma.12G120600,Glyma.12G208000,Glyma.13G172600,Glyma.17G092100,Glyma.17G149000	K04368,K04392,K06268
ko04920	Adipocytokine signaling pathway	Organismal Systems	3/1196	5/2297	1.15234113712375	0.538762908773752	0.936490807214057	3	Glyma.01G131500,Glyma.02G010300,Glyma.02G275500,Glyma.03G260200,Glyma.07G161900,Glyma.08G240400,Glyma.09G079400,Glyma.09G277000,Glyma.10G010800,Glyma.10G249700,Glyma.11G017900,Glyma.11G122500,Glyma.12G047400,Glyma.13G079900,Glyma.13G228400,Glyma.14G040700,Glyma.14G149700,Glyma.18G212200,Glyma.19G111300,Glyma.20G060300	Glyma.01G131500,Glyma.02G010300,Glyma.02G275500,Glyma.03G260200,Glyma.07G161900,Glyma.08G240400,Glyma.09G079400,Glyma.09G277000,Glyma.10G010800,Glyma.10G249700,Glyma.11G017900,Glyma.11G122500,Glyma.12G047400,Glyma.13G079900,Glyma.13G228400,Glyma.14G040700,Glyma.14G149700,Glyma.18G212200,Glyma.19G111300,Glyma.20G060300	K01897,K07198,K07199
ko03013	RNA transport	Genetic Information Processing	50/1196	96/2297	1.00029612597547	0.540817714902775	0.936490807214057	50	Glyma.01G067900,Glyma.01G215800,Glyma.01G227300,Glyma.02G090800,Glyma.02G097300,Glyma.02G236700,Glyma.03G002400,Glyma.03G172200,Glyma.04G067600,Glyma.04G069200,Glyma.04G074200,Glyma.05G001200,Glyma.05G091100,Glyma.05G219300,Glyma.05G245100,Glyma.06G053200,Glyma.06G070600,Glyma.06G075300,Glyma.06G209700,Glyma.06G222100,Glyma.06G269500,Glyma.07G060900,Glyma.07G081500,Glyma.07G107700,Glyma.08G025600…	Glyma.01G067900,Glyma.01G215800,Glyma.01G227300,Glyma.02G090800,Glyma.02G097300,Glyma.02G236700,Glyma.03G002400,Glyma.03G172200,Glyma.04G067600,Glyma.04G069200,Glyma.04G074200,Glyma.05G001200,Glyma.05G091100,Glyma.05G219300,Glyma.05G245100,Glyma.06G053200,Glyma.06G070600,Glyma.06G075300,Glyma.06G209700,Glyma.06G222100,Glyma.06G269500,Glyma.07G060900,Glyma.07G081500,Glyma.07G107700,Glyma.08G025600…	K00784,K02516,K03113,K03231,K03236,K03238,K03239,K03242,K03245,K03246,K03247,K03248,K03249,K03251,K03252,K03253,K03254,K03257,K03259,K03262,K03537,K03680,K05749,K07562,K07936,K10577,K12160,K12812,K12876,K12881,K12882,K13114,K13126,K13171,K14288,K14290,K14293,K14295,K14297,K14298,K14303,K14308,K14309,K14310,K14313,K14318,K14319,K14321,K14324,K18213
ko02010	ABC transporters	Environmental Information Processing	4/1196	7/2297	1.09746774964166	0.545217250775307	0.936490807214057	4	Glyma.01G008200,Glyma.01G016500,Glyma.02G008000,Glyma.02G298400,Glyma.02G298500,Glyma.03G224100,Glyma.08G194600,Glyma.08G326200,Glyma.08G326400,Glyma.08G342600,Glyma.08G347032,Glyma.09G147400,Glyma.09G206300,Glyma.10G019000,Glyma.10G055000,Glyma.10G227400,Glyma.13G063700,Glyma.13G119000,Glyma.13G142100,Glyma.13G370300,Glyma.14G220200,Glyma.15G090200,Glyma.16G172500,Glyma.16G172600,Glyma.17G041200…	Glyma.01G008200,Glyma.01G016500,Glyma.02G008000,Glyma.02G298400,Glyma.02G298500,Glyma.03G224100,Glyma.08G194600,Glyma.08G326200,Glyma.08G326400,Glyma.08G342600,Glyma.08G347032,Glyma.09G147400,Glyma.09G206300,Glyma.10G019000,Glyma.10G055000,Glyma.10G227400,Glyma.13G063700,Glyma.13G119000,Glyma.13G142100,Glyma.13G370300,Glyma.14G220200,Glyma.15G090200,Glyma.16G172500,Glyma.16G172600,Glyma.17G041200…	K05657,K05658,K05666,K05674
ko04064	NF-kappa B signaling pathway	Environmental Information Processing	4/1196	7/2297	1.09746774964166	0.545217250775307	0.936490807214057	4	Glyma.01G013500,Glyma.01G020100,Glyma.01G044100,Glyma.01G098400,Glyma.01G240800,Glyma.02G088700,Glyma.02G100400,Glyma.02G221900,Glyma.03G003000,Glyma.03G003300,Glyma.03G180600,Glyma.03G188700,Glyma.03G241600,Glyma.03G253600,Glyma.04G017200,Glyma.04G042400,Glyma.04G127100,Glyma.05G005100,Glyma.05G091100,Glyma.05G139500,Glyma.05G237100,Glyma.06G012800,Glyma.06G230800,Glyma.07G029600,Glyma.07G068750…	Glyma.01G013500,Glyma.01G020100,Glyma.01G044100,Glyma.01G098400,Glyma.01G240800,Glyma.02G088700,Glyma.02G100400,Glyma.02G221900,Glyma.03G003000,Glyma.03G003300,Glyma.03G180600,Glyma.03G188700,Glyma.03G241600,Glyma.03G253600,Glyma.04G017200,Glyma.04G042400,Glyma.04G127100,Glyma.05G005100,Glyma.05G091100,Glyma.05G139500,Glyma.05G237100,Glyma.06G012800,Glyma.06G230800,Glyma.07G029600,Glyma.07G068750…	K03115,K04730,K04733,K10577
ko04720	Long-term potentiation	Organismal Systems	4/1196	7/2297	1.09746774964166	0.545217250775307	0.936490807214057	4	Glyma.02G186300,Glyma.03G251400,Glyma.04G235900,Glyma.06G128700,Glyma.07G010800,Glyma.07G229500,Glyma.07G238700,Glyma.09G236800,Glyma.16G214500,Glyma.16G214800,Glyma.17G034900,Glyma.17G149000,Glyma.18G260700,Glyma.19G160100	Glyma.02G186300,Glyma.03G251400,Glyma.04G235900,Glyma.06G128700,Glyma.07G010800,Glyma.07G229500,Glyma.07G238700,Glyma.09G236800,Glyma.16G214500,Glyma.16G214800,Glyma.17G034900,Glyma.17G149000,Glyma.18G260700,Glyma.19G160100	K02183,K04368,K04515,K06268
ko00950	Isoquinoline alkaloid biosynthesis	Metabolism	5/1196	9/2297	1.06698253437384	0.550862479297538	0.940654058215679	5	Glyma.01G062400,Glyma.04G054100,Glyma.04G121700,Glyma.06G054400,Glyma.06G270400,Glyma.06G275700,Glyma.08G138800,Glyma.08G282800,Glyma.10G090600,Glyma.11G238300,Glyma.13G183000,Glyma.13G183200,Glyma.13G183500,Glyma.13G242300,Glyma.15G071000,Glyma.15G071200,Glyma.17G085500,Glyma.18G143600,Glyma.18G225000,Glyma.20G145100	Glyma.01G062400,Glyma.04G054100,Glyma.04G121700,Glyma.06G054400,Glyma.06G270400,Glyma.06G275700,Glyma.08G138800,Glyma.08G282800,Glyma.10G090600,Glyma.11G238300,Glyma.13G183000,Glyma.13G183200,Glyma.13G183500,Glyma.13G242300,Glyma.15G071000,Glyma.15G071200,Glyma.17G085500,Glyma.18G143600,Glyma.18G225000,Glyma.20G145100	K00276,K00422,K13384,K14455,K15849
ko00760	Nicotinate and nicotinamide metabolism	Metabolism	7/1196	13/2297	1.03415230254695	0.560594548297584	0.942068302665512	7	Glyma.02G238100,Glyma.05G007600,Glyma.05G042400,Glyma.09G064600,Glyma.10G139400,Glyma.10G195001,Glyma.11G093600,Glyma.12G020100,Glyma.13G032400,Glyma.14G136600,Glyma.14G154600,Glyma.19G222500	Glyma.02G238100,Glyma.05G007600,Glyma.05G042400,Glyma.09G064600,Glyma.10G139400,Glyma.10G195001,Glyma.11G093600,Glyma.12G020100,Glyma.13G032400,Glyma.14G136600,Glyma.14G154600,Glyma.19G222500	K00278,K00767,K00858,K01081,K03517,K03787,K18551
ko04210	Apoptosis	Cellular Processes	7/1196	13/2297	1.03415230254695	0.560594548297584	0.942068302665512	7	Glyma.01G197500,Glyma.01G230900,Glyma.02G017200,Glyma.02G186300,Glyma.04G027600,Glyma.04G088500,Glyma.06G027700,Glyma.06G090500,Glyma.07G205400,Glyma.09G069800,Glyma.09G246700,Glyma.10G255500,Glyma.11G014100,Glyma.16G040100,Glyma.17G049000,Glyma.19G113000,Glyma.20G136000	Glyma.01G197500,Glyma.01G230900,Glyma.02G017200,Glyma.02G186300,Glyma.04G027600,Glyma.04G088500,Glyma.06G027700,Glyma.06G090500,Glyma.07G205400,Glyma.09G069800,Glyma.09G246700,Glyma.10G255500,Glyma.11G014100,Glyma.16G040100,Glyma.17G049000,Glyma.19G113000,Glyma.20G136000	K01365,K01366,K01373,K04368,K07374,K08738,K10798
ko00195	Photosynthesis	Metabolism	26/1196	50/2297	0.998695652173913	0.561369468026709	0.942068302665512	26	Glyma.01G050900,Glyma.01G180800,Glyma.01G238000,Glyma.02G047600,Glyma.02G061100,Glyma.02G094900,Glyma.02G141700,Glyma.02G282500,Glyma.03G114600,Glyma.03G159100,Glyma.04G020300,Glyma.04G112800,Glyma.04G215800,Glyma.04G249700,Glyma.05G022900,Glyma.05G048000,Glyma.05G112100,Glyma.05G168400,Glyma.05G172300,Glyma.06G020400,Glyma.06G067400,Glyma.06G113200,Glyma.06G150300,Glyma.06G321900,Glyma.07G019700…	Glyma.01G050900,Glyma.01G180800,Glyma.01G238000,Glyma.02G047600,Glyma.02G061100,Glyma.02G094900,Glyma.02G141700,Glyma.02G282500,Glyma.03G114600,Glyma.03G159100,Glyma.04G020300,Glyma.04G112800,Glyma.04G215800,Glyma.04G249700,Glyma.05G022900,Glyma.05G048000,Glyma.05G112100,Glyma.05G168400,Glyma.05G172300,Glyma.06G020400,Glyma.06G067400,Glyma.06G113200,Glyma.06G150300,Glyma.06G321900,Glyma.07G019700…	K02109,K02113,K02115,K02636,K02638,K02639,K02641,K02692,K02693,K02694,K02695,K02698,K02699,K02701,K02716,K02717,K02721,K02723,K03541,K03542,K08901,K08902,K08903,K08905,K08906,K14332
ko00770	Pantothenate and CoA biosynthesis	Metabolism	9/1196	17/2297	1.01677159157978	0.568961440867892	0.945938566397242	9	Glyma.02G164100,Glyma.02G278600,Glyma.03G212300,Glyma.06G050100,Glyma.07G064600,Glyma.07G082800,Glyma.07G186000,Glyma.11G045300,Glyma.13G241000,Glyma.13G291300,Glyma.14G036000,Glyma.15G072500,Glyma.18G172500	Glyma.02G164100,Glyma.02G278600,Glyma.03G212300,Glyma.06G050100,Glyma.07G064600,Glyma.07G082800,Glyma.07G186000,Glyma.11G045300,Glyma.13G241000,Glyma.13G291300,Glyma.14G036000,Glyma.15G072500,Glyma.18G172500	K00053,K00606,K00826,K00859,K01464,K01598,K01652,K01918,K06133
ko00400	Phenylalanine, tyrosine and tryptophan biosynthesis	Metabolism	12/1196	23/2297	1.00203577141195	0.579873299264063	0.945938566397242	12	Glyma.01G054500,Glyma.01G139600,Glyma.01G164300,Glyma.02G073000,Glyma.02G208400,Glyma.03G027400,Glyma.03G242400,Glyma.04G061100,Glyma.04G219200,Glyma.06G275700,Glyma.08G138800,Glyma.08G312300,Glyma.11G233900,Glyma.11G238300,Glyma.12G085500,Glyma.12G181800,Glyma.12G193000,Glyma.13G049500,Glyma.13G309300,Glyma.13G319000,Glyma.14G102700,Glyma.14G176600,Glyma.17G012600,Glyma.17G222700,Glyma.19G027100…	Glyma.01G054500,Glyma.01G139600,Glyma.01G164300,Glyma.02G073000,Glyma.02G208400,Glyma.03G027400,Glyma.03G242400,Glyma.04G061100,Glyma.04G219200,Glyma.06G275700,Glyma.08G138800,Glyma.08G312300,Glyma.11G233900,Glyma.11G238300,Glyma.12G085500,Glyma.12G181800,Glyma.12G193000,Glyma.13G049500,Glyma.13G309300,Glyma.13G319000,Glyma.14G102700,Glyma.14G176600,Glyma.17G012600,Glyma.17G222700,Glyma.19G027100…	K00800,K00891,K01626,K01696,K01735,K01850,K05359,K06001,K13832,K14455,K15227,K15849
ko04070	Phosphatidylinositol signaling system	Environmental Information Processing	12/1196	23/2297	1.00203577141195	0.579873299264063	0.945938566397242	12	Glyma.01G189500,Glyma.02G257000,Glyma.02G257200,Glyma.04G206100,Glyma.04G253100,Glyma.06G009800,Glyma.07G229500,Glyma.07G238700,Glyma.08G004600,Glyma.09G011100,Glyma.09G236800,Glyma.09G241100,Glyma.10G255000,Glyma.11G052700,Glyma.12G200100,Glyma.12G240900,Glyma.13G065500,Glyma.14G059200,Glyma.14G059400,Glyma.14G077900,Glyma.14G193800,Glyma.15G046400,Glyma.16G214500,Glyma.16G214800,Glyma.17G034900…	Glyma.01G189500,Glyma.02G257000,Glyma.02G257200,Glyma.04G206100,Glyma.04G253100,Glyma.06G009800,Glyma.07G229500,Glyma.07G238700,Glyma.08G004600,Glyma.09G011100,Glyma.09G236800,Glyma.09G241100,Glyma.10G255000,Glyma.11G052700,Glyma.12G200100,Glyma.12G240900,Glyma.13G065500,Glyma.14G059200,Glyma.14G059400,Glyma.14G077900,Glyma.14G193800,Glyma.15G046400,Glyma.16G214500,Glyma.16G214800,Glyma.17G034900…	K00889,K00901,K00913,K00915,K00921,K01106,K01110,K02183,K05857,K10047,K13024,K18649
ko04151	PI3K-Akt signaling pathway	Environmental Information Processing	12/1196	23/2297	1.00203577141195	0.579873299264063	0.945938566397242	12	Glyma.01G058000,Glyma.01G131500,Glyma.01G189500,Glyma.02G025900,Glyma.02G124500,Glyma.02G186300,Glyma.02G302500,Glyma.02G305600,Glyma.03G260200,Glyma.05G035200,Glyma.07G084200,Glyma.07G198600,Glyma.08G240400,Glyma.08G332900,Glyma.08G343800,Glyma.09G079400,Glyma.09G192700,Glyma.09G273600,Glyma.09G277000,Glyma.11G052700,Glyma.11G246900,Glyma.12G120600,Glyma.12G208000,Glyma.12G229200,Glyma.13G172600…	Glyma.01G058000,Glyma.01G131500,Glyma.01G189500,Glyma.02G025900,Glyma.02G124500,Glyma.02G186300,Glyma.02G302500,Glyma.02G305600,Glyma.03G260200,Glyma.05G035200,Glyma.07G084200,Glyma.07G198600,Glyma.08G240400,Glyma.08G332900,Glyma.08G343800,Glyma.09G079400,Glyma.09G192700,Glyma.09G273600,Glyma.09G277000,Glyma.11G052700,Glyma.11G246900,Glyma.12G120600,Glyma.12G208000,Glyma.12G229200,Glyma.13G172600…	K01110,K02991,K03259,K04079,K04368,K04382,K04392,K04688,K06630,K07198,K09487,K11584
ko04152	AMPK signaling pathway	Environmental Information Processing	12/1196	23/2297	1.00203577141195	0.579873299264063	0.945938566397242	12	Glyma.01G024800,Glyma.01G131500,Glyma.01G156700,Glyma.02G025900,Glyma.02G228700,Glyma.02G275500,Glyma.03G260200,Glyma.04G104900,Glyma.04G246600,Glyma.06G043900,Glyma.06G105900,Glyma.06G116100,Glyma.07G014300,Glyma.07G034100,Glyma.07G142700,Glyma.07G269500,Glyma.08G067500,Glyma.08G170000,Glyma.08G182300,Glyma.08G199800,Glyma.08G208000,Glyma.08G240400,Glyma.08G280700,Glyma.09G079400,Glyma.09G273600…	Glyma.01G024800,Glyma.01G131500,Glyma.01G156700,Glyma.02G025900,Glyma.02G228700,Glyma.02G275500,Glyma.03G260200,Glyma.04G104900,Glyma.04G246600,Glyma.06G043900,Glyma.06G105900,Glyma.06G116100,Glyma.07G014300,Glyma.07G034100,Glyma.07G142700,Glyma.07G269500,Glyma.08G067500,Glyma.08G170000,Glyma.08G182300,Glyma.08G199800,Glyma.08G208000,Glyma.08G240400,Glyma.08G280700,Glyma.09G079400,Glyma.09G273600…	K00021,K00850,K01103,K03234,K03841,K04382,K04688,K06627,K07198,K07199,K11262,K11584
ko04146	Peroxisome	Cellular Processes	19/1196	37/2297	0.986237910150954	0.600792315814081	0.974618645653954	19	Glyma.02G010300,Glyma.02G238800,Glyma.02G277900,Glyma.03G211067,Glyma.05G005300,Glyma.05G141300,Glyma.05G180100,Glyma.06G017900,Glyma.06G289700,Glyma.07G161900,Glyma.08G096800,Glyma.08G097300,Glyma.08G175800,Glyma.08G302600,Glyma.09G008900,Glyma.09G281200,Glyma.10G010800,Glyma.10G193500,Glyma.10G249700,Glyma.11G017900,Glyma.11G122500,Glyma.11G125400,Glyma.11G185300,Glyma.12G047400,Glyma.12G178800…	Glyma.02G010300,Glyma.02G238800,Glyma.02G277900,Glyma.03G211067,Glyma.05G005300,Glyma.05G141300,Glyma.05G180100,Glyma.06G017900,Glyma.06G289700,Glyma.07G161900,Glyma.08G096800,Glyma.08G097300,Glyma.08G175800,Glyma.08G302600,Glyma.09G008900,Glyma.09G281200,Glyma.10G010800,Glyma.10G193500,Glyma.10G249700,Glyma.11G017900,Glyma.11G122500,Glyma.11G125400,Glyma.11G185300,Glyma.12G047400,Glyma.12G178800…	K00031,K00106,K00232,K00830,K01640,K01897,K03781,K04564,K04565,K11147,K11517,K12261,K13339,K13344,K13346,K13347,K13348,K13354,K13356
ko04371	Apelin signaling pathway	Environmental Information Processing	8/1196	16/2297	0.960284280936455	0.662099351362408	0.999999999999883	8	Glyma.01G131500,Glyma.02G186300,Glyma.02G275500,Glyma.03G260200,Glyma.07G198600,Glyma.07G229500,Glyma.07G238700,Glyma.08G058400,Glyma.08G240400,Glyma.08G343800,Glyma.09G003900,Glyma.09G079400,Glyma.09G236800,Glyma.09G273600,Glyma.09G277000,Glyma.13G177800,Glyma.13G228400,Glyma.13G237800,Glyma.14G040700,Glyma.14G188100,Glyma.15G075600,Glyma.15G108200,Glyma.16G214500,Glyma.16G214800,Glyma.17G013000…	Glyma.01G131500,Glyma.02G186300,Glyma.02G275500,Glyma.03G260200,Glyma.07G198600,Glyma.07G229500,Glyma.07G238700,Glyma.08G058400,Glyma.08G240400,Glyma.08G343800,Glyma.09G003900,Glyma.09G079400,Glyma.09G236800,Glyma.09G273600,Glyma.09G277000,Glyma.13G177800,Glyma.13G228400,Glyma.13G237800,Glyma.14G040700,Glyma.14G188100,Glyma.15G075600,Glyma.15G108200,Glyma.16G214500,Glyma.16G214800,Glyma.17G013000…	K02183,K02991,K04368,K04688,K04718,K07198,K07199,K08341
ko04621	NOD-like receptor signaling pathway	Organismal Systems	7/1196	14/2297	0.960284280936455	0.664393442146967	0.999999999999883	7	Glyma.01G013500,Glyma.01G020100,Glyma.01G040700,Glyma.01G041200,Glyma.01G044100,Glyma.01G098400,Glyma.01G178500,Glyma.01G240800,Glyma.02G059200,Glyma.02G088700,Glyma.02G100400,Glyma.02G221900,Glyma.02G302500,Glyma.03G003000,Glyma.03G003300,Glyma.03G180600,Glyma.03G188700,Glyma.03G241600,Glyma.03G253600,Glyma.04G017200,Glyma.04G042400,Glyma.04G127100,Glyma.04G242000,Glyma.05G005100,Glyma.05G132600…	Glyma.01G013500,Glyma.01G020100,Glyma.01G040700,Glyma.01G041200,Glyma.01G044100,Glyma.01G098400,Glyma.01G178500,Glyma.01G240800,Glyma.02G059200,Glyma.02G088700,Glyma.02G100400,Glyma.02G221900,Glyma.02G302500,Glyma.03G003000,Glyma.03G003300,Glyma.03G180600,Glyma.03G188700,Glyma.03G241600,Glyma.03G253600,Glyma.04G017200,Glyma.04G042400,Glyma.04G127100,Glyma.04G242000,Glyma.05G005100,Glyma.05G132600…	K03671,K04079,K04733,K08341,K12795,K15040,K20858
ko04115	p53 signaling pathway	Cellular Processes	6/1196	12/2297	0.960284280936455	0.667869061217037	0.999999999999883	6	Glyma.01G159700,Glyma.01G189500,Glyma.01G230900,Glyma.02G277600,Glyma.03G123600,Glyma.03G257700,Glyma.04G001100,Glyma.06G000600,Glyma.06G074300,Glyma.06G129000,Glyma.09G246700,Glyma.11G014100,Glyma.11G052700,Glyma.11G084500,Glyma.11G192900,Glyma.13G215600,Glyma.14G037100,Glyma.14G130700,Glyma.15G097300,Glyma.16G056300,Glyma.17G202700,Glyma.19G127200,Glyma.19G256200	Glyma.01G159700,Glyma.01G189500,Glyma.01G230900,Glyma.02G277600,Glyma.03G123600,Glyma.03G257700,Glyma.04G001100,Glyma.06G000600,Glyma.06G074300,Glyma.06G129000,Glyma.09G246700,Glyma.11G014100,Glyma.11G052700,Glyma.11G084500,Glyma.11G192900,Glyma.13G215600,Glyma.14G037100,Glyma.14G130700,Glyma.15G097300,Glyma.16G056300,Glyma.17G202700,Glyma.19G127200,Glyma.19G256200	K01110,K04506,K05868,K08738,K10144,K10808
ko04010	MAPK signaling pathway	Environmental Information Processing	5/1196	10/2297	0.960284280936455	0.673123294002186	0.999999999999883	5	Glyma.02G186300,Glyma.03G171100,Glyma.04G235900,Glyma.05G035200,Glyma.05G080900,Glyma.06G128700,Glyma.07G010800,Glyma.07G084200,Glyma.07G184300,Glyma.08G065100,Glyma.09G192700,Glyma.12G120600,Glyma.12G208000,Glyma.13G130900,Glyma.13G172600,Glyma.13G254900,Glyma.15G059900,Glyma.15G087900,Glyma.16G002500,Glyma.17G072400,Glyma.17G092100,Glyma.17G149000,Glyma.18G289100,Glyma.18G289600,Glyma.19G172200	Glyma.02G186300,Glyma.03G171100,Glyma.04G235900,Glyma.05G035200,Glyma.05G080900,Glyma.06G128700,Glyma.07G010800,Glyma.07G084200,Glyma.07G184300,Glyma.08G065100,Glyma.09G192700,Glyma.12G120600,Glyma.12G208000,Glyma.13G130900,Glyma.13G172600,Glyma.13G254900,Glyma.15G059900,Glyma.15G087900,Glyma.16G002500,Glyma.17G072400,Glyma.17G092100,Glyma.17G149000,Glyma.18G289100,Glyma.18G289600,Glyma.19G172200	K03283,K04368,K04392,K04421,K06268
ko04022	cGMP-PKG signaling pathway	Environmental Information Processing	5/1196	10/2297	0.960284280936455	0.673123294002186	0.999999999999883	5	Glyma.02G186300,Glyma.04G051800,Glyma.04G235900,Glyma.06G128700,Glyma.07G010800,Glyma.07G229500,Glyma.07G238700,Glyma.08G154900,Glyma.09G236800,Glyma.09G240600,Glyma.13G064900,Glyma.13G096000,Glyma.13G340500,Glyma.14G088800,Glyma.15G273600,Glyma.16G214500,Glyma.16G214800,Glyma.17G034900,Glyma.17G064100,Glyma.17G149000,Glyma.17G235700,Glyma.18G255700,Glyma.18G260700,Glyma.19G020100,Glyma.19G160100	Glyma.02G186300,Glyma.04G051800,Glyma.04G235900,Glyma.06G128700,Glyma.07G010800,Glyma.07G229500,Glyma.07G238700,Glyma.08G154900,Glyma.09G236800,Glyma.09G240600,Glyma.13G064900,Glyma.13G096000,Glyma.13G340500,Glyma.14G088800,Glyma.15G273600,Glyma.16G214500,Glyma.16G214800,Glyma.17G034900,Glyma.17G064100,Glyma.17G149000,Glyma.17G235700,Glyma.18G255700,Glyma.18G260700,Glyma.19G020100,Glyma.19G160100	K02183,K04368,K05863,K06268,K15040
ko00565	Ether lipid metabolism	Metabolism	4/1196	8/2297	0.960284280936455	0.681237546432248	0.999999999999883	4	Glyma.01G215100,Glyma.03G092800,Glyma.03G130900,Glyma.04G060900,Glyma.05G168300,Glyma.06G020500,Glyma.06G061500,Glyma.06G068700,Glyma.06G169100,Glyma.08G211700,Glyma.09G041400,Glyma.11G081500,Glyma.13G364900,Glyma.15G008367,Glyma.15G008433,Glyma.15G008500,Glyma.15G023500,Glyma.15G152100,Glyma.16G081200,Glyma.19G132900,Glyma.20G040600,Glyma.20G238000	Glyma.01G215100,Glyma.03G092800,Glyma.03G130900,Glyma.04G060900,Glyma.05G168300,Glyma.06G020500,Glyma.06G061500,Glyma.06G068700,Glyma.06G169100,Glyma.08G211700,Glyma.09G041400,Glyma.11G081500,Glyma.13G364900,Glyma.15G008367,Glyma.15G008433,Glyma.15G008500,Glyma.15G023500,Glyma.15G152100,Glyma.16G081200,Glyma.19G132900,Glyma.20G040600,Glyma.20G238000	K01114,K01115,K14674,K16860
ko00960	Tropane, piperidine and pyridine alkaloid biosynthesis	Metabolism	4/1196	8/2297	0.960284280936455	0.681237546432248	0.999999999999883	4	Glyma.01G062400,Glyma.06G275700,Glyma.08G138800,Glyma.08G282800,Glyma.10G090600,Glyma.11G222300,Glyma.11G238300,Glyma.12G059100,Glyma.12G059300,Glyma.17G085500,Glyma.18G036102,Glyma.18G143600,Glyma.18G186400,Glyma.20G145100	Glyma.01G062400,Glyma.06G275700,Glyma.08G138800,Glyma.08G282800,Glyma.10G090600,Glyma.11G222300,Glyma.11G238300,Glyma.12G059100,Glyma.12G059300,Glyma.17G085500,Glyma.18G036102,Glyma.18G143600,Glyma.18G186400,Glyma.20G145100	K00276,K08081,K14455,K15849
ko03320	PPAR signaling pathway	Organismal Systems	4/1196	8/2297	0.960284280936455	0.681237546432248	0.999999999999883	4	Glyma.02G010300,Glyma.05G180100,Glyma.07G161900,Glyma.07G199900,Glyma.10G010800,Glyma.10G051100,Glyma.10G249700,Glyma.11G017900,Glyma.11G122500,Glyma.12G047400,Glyma.13G079900,Glyma.13G117700,Glyma.13G117900,Glyma.13G138600,Glyma.14G149700,Glyma.15G150900,Glyma.17G144051,Glyma.20G060300	Glyma.02G010300,Glyma.05G180100,Glyma.07G161900,Glyma.07G199900,Glyma.10G010800,Glyma.10G051100,Glyma.10G249700,Glyma.11G017900,Glyma.11G122500,Glyma.12G047400,Glyma.13G079900,Glyma.13G117700,Glyma.13G117900,Glyma.13G138600,Glyma.14G149700,Glyma.15G150900,Glyma.17G144051,Glyma.20G060300	K00232,K00249,K01897,K08770
ko04216	Ferroptosis	Cellular Processes	4/1196	8/2297	0.960284280936455	0.681237546432248	0.999999999999883	4	Glyma.02G010300,Glyma.02G262500,Glyma.03G050100,Glyma.06G115800,Glyma.07G023600,Glyma.07G155200,Glyma.07G161900,Glyma.09G240600,Glyma.10G010800,Glyma.10G249700,Glyma.11G017900,Glyma.11G122500,Glyma.11G232600,Glyma.12G047400,Glyma.13G064900,Glyma.13G079900,Glyma.13G096000,Glyma.14G056800,Glyma.14G088800,Glyma.14G149700,Glyma.17G064100,Glyma.17G165200,Glyma.17G235700,Glyma.18G024600,Glyma.18G205800…	Glyma.02G010300,Glyma.02G262500,Glyma.03G050100,Glyma.06G115800,Glyma.07G023600,Glyma.07G155200,Glyma.07G161900,Glyma.09G240600,Glyma.10G010800,Glyma.10G249700,Glyma.11G017900,Glyma.11G122500,Glyma.11G232600,Glyma.12G047400,Glyma.13G064900,Glyma.13G079900,Glyma.13G096000,Glyma.14G056800,Glyma.14G088800,Glyma.14G149700,Glyma.17G064100,Glyma.17G165200,Glyma.17G235700,Glyma.18G024600,Glyma.18G205800…	K00522,K01897,K15040,K21398
ko04341	Hedgehog signaling pathway - fly	Environmental Information Processing	4/1196	8/2297	0.960284280936455	0.681237546432248	0.999999999999883	4	Glyma.10G024300,Glyma.10G118100,Glyma.11G125300,Glyma.13G063600,Glyma.14G151300,Glyma.20G069700,Glyma.20G069750	Glyma.10G024300,Glyma.10G118100,Glyma.11G125300,Glyma.13G063600,Glyma.14G151300,Glyma.20G069700,Glyma.20G069750	K03094,K03869,K06228,K10523
ko00261	Monobactam biosynthesis	Metabolism	3/1196	6/2297	0.960284280936455	0.69441446167431	0.999999999999883	3	Glyma.02G066100,Glyma.05G151100,Glyma.08G047800,Glyma.08G107800	Glyma.02G066100,Glyma.05G151100,Glyma.08G047800,Glyma.08G107800	K00133,K00928,K12524
ko04012	ErbB signaling pathway	Environmental Information Processing	3/1196	6/2297	0.960284280936455	0.69441446167431	0.999999999999883	3	Glyma.02G186300,Glyma.03G251400,Glyma.09G273600,Glyma.14G188100	Glyma.02G186300,Glyma.03G251400,Glyma.09G273600,Glyma.14G188100	K04368,K04515,K04688
ko04916	Melanogenesis	Organismal Systems	3/1196	6/2297	0.960284280936455	0.69441446167431	0.999999999999883	3	Glyma.02G186300,Glyma.03G251400,Glyma.07G229500,Glyma.07G238700,Glyma.09G236800,Glyma.16G214500,Glyma.16G214800,Glyma.17G034900,Glyma.18G260700,Glyma.19G160100	Glyma.02G186300,Glyma.03G251400,Glyma.07G229500,Glyma.07G238700,Glyma.09G236800,Glyma.16G214500,Glyma.16G214800,Glyma.17G034900,Glyma.18G260700,Glyma.19G160100	K02183,K04368,K04515
ko04962	Vasopressin-regulated water reabsorption	Organismal Systems	3/1196	6/2297	0.960284280936455	0.69441446167431	0.999999999999883	3	Glyma.02G176000,Glyma.03G259200,Glyma.05G149100,Glyma.05G230400,Glyma.05G235900,Glyma.07G052800,Glyma.08G043300,Glyma.09G043000,Glyma.12G223500,Glyma.13G125700,Glyma.13G277800,Glyma.13G357500,Glyma.15G114800,Glyma.16G151800,Glyma.18G015700,Glyma.19G258000	Glyma.02G176000,Glyma.03G259200,Glyma.05G149100,Glyma.05G230400,Glyma.05G235900,Glyma.07G052800,Glyma.08G043300,Glyma.09G043000,Glyma.12G223500,Glyma.13G125700,Glyma.13G277800,Glyma.13G357500,Glyma.15G114800,Glyma.16G151800,Glyma.18G015700,Glyma.19G258000	K07904,K10418,K12462
ko00603	Glycosphingolipid biosynthesis - globo and isoglobo series	Metabolism	2/1196	4/2297	0.960284280936455	0.718035953622035	0.999999999999883	2	Glyma.09G160400,Glyma.09G273400,Glyma.16G209800,Glyma.18G215700,Glyma.20G240000	Glyma.09G160400,Glyma.09G273400,Glyma.16G209800,Glyma.18G215700,Glyma.20G240000	K07407,K12373
ko00643	Styrene degradation	Metabolism	2/1196	4/2297	0.960284280936455	0.718035953622035	0.999999999999883	2	Glyma.05G149500,Glyma.08G106000,Glyma.08G106100,Glyma.12G158600	Glyma.05G149500,Glyma.08G106000,Glyma.08G106100,Glyma.12G158600	K00451,K01426
ko00944	Flavone and flavonol biosynthesis	Metabolism	2/1196	4/2297	0.960284280936455	0.718035953622035	0.999999999999883	2	Glyma.05G021900,Glyma.05G022100,Glyma.06G202300,Glyma.13G056100,Glyma.19G030500	Glyma.05G021900,Glyma.05G022100,Glyma.06G202300,Glyma.13G056100,Glyma.19G030500	K05280,K13264
ko04659	Th17 cell differentiation	Organismal Systems	2/1196	4/2297	0.960284280936455	0.718035953622035	0.999999999999883	2	Glyma.02G302500,Glyma.04G235900,Glyma.06G128700,Glyma.07G010800,Glyma.08G332900,Glyma.14G011600,Glyma.16G178800,Glyma.17G149000,Glyma.18G074100	Glyma.02G302500,Glyma.04G235900,Glyma.06G128700,Glyma.07G010800,Glyma.08G332900,Glyma.14G011600,Glyma.16G178800,Glyma.17G149000,Glyma.18G074100	K04079,K06268
ko04664	Fc epsilon RI signaling pathway	Organismal Systems	2/1196	4/2297	0.960284280936455	0.718035953622035	0.999999999999883	2	Glyma.02G186300,Glyma.05G035200,Glyma.07G084200,Glyma.09G192700,Glyma.12G120600,Glyma.12G208000,Glyma.13G172600,Glyma.17G092100	Glyma.02G186300,Glyma.05G035200,Glyma.07G084200,Glyma.09G192700,Glyma.12G120600,Glyma.12G208000,Glyma.13G172600,Glyma.17G092100	K04368,K04392
ko04668	TNF signaling pathway	Environmental Information Processing	2/1196	4/2297	0.960284280936455	0.718035953622035	0.999999999999883	2	Glyma.02G186300,Glyma.13G239400	Glyma.02G186300,Glyma.13G239400	K04368,K15637
ko04713	Circadian entrainment	Organismal Systems	2/1196	4/2297	0.960284280936455	0.718035953622035	0.999999999999883	2	Glyma.03G251400,Glyma.07G229500,Glyma.07G238700,Glyma.09G236800,Glyma.16G214500,Glyma.16G214800,Glyma.17G034900,Glyma.18G260700,Glyma.19G160100	Glyma.03G251400,Glyma.07G229500,Glyma.07G238700,Glyma.09G236800,Glyma.16G214500,Glyma.16G214800,Glyma.17G034900,Glyma.18G260700,Glyma.19G160100	K02183,K04515
ko04725	Cholinergic synapse	Organismal Systems	2/1196	4/2297	0.960284280936455	0.718035953622035	0.999999999999883	2	Glyma.02G186300,Glyma.03G251400	Glyma.02G186300,Glyma.03G251400	K04368,K04515
ko04730	Long-term depression	Organismal Systems	2/1196	4/2297	0.960284280936455	0.718035953622035	0.999999999999883	2	Glyma.02G025900,Glyma.02G186300	Glyma.02G025900,Glyma.02G186300	K04368,K04382
ko04750	Inflammatory mediator regulation of TRP channels	Organismal Systems	2/1196	4/2297	0.960284280936455	0.718035953622035	0.999999999999883	2	Glyma.03G251400,Glyma.07G229500,Glyma.07G238700,Glyma.09G236800,Glyma.16G214500,Glyma.16G214800,Glyma.17G034900,Glyma.18G260700,Glyma.19G160100	Glyma.03G251400,Glyma.07G229500,Glyma.07G238700,Glyma.09G236800,Glyma.16G214500,Glyma.16G214800,Glyma.17G034900,Glyma.18G260700,Glyma.19G160100	K02183,K04515
ko00061	Fatty acid biosynthesis	Metabolism	7/1196	15/2297	0.896265328874025	0.751438112438099	0.999999999999883	7	Glyma.02G010300,Glyma.04G104900,Glyma.04G151600,Glyma.06G105900,Glyma.06G211300,Glyma.07G161900,Glyma.08G179900,Glyma.08G345900,Glyma.10G010800,Glyma.10G249700,Glyma.11G017900,Glyma.11G122500,Glyma.11G248000,Glyma.12G047400,Glyma.13G079900,Glyma.14G149700,Glyma.15G052500,Glyma.16G042000,Glyma.17G047000,Glyma.18G156100,Glyma.20G060300	Glyma.02G010300,Glyma.04G104900,Glyma.04G151600,Glyma.06G105900,Glyma.06G211300,Glyma.07G161900,Glyma.08G179900,Glyma.08G345900,Glyma.10G010800,Glyma.10G249700,Glyma.11G017900,Glyma.11G122500,Glyma.11G248000,Glyma.12G047400,Glyma.13G079900,Glyma.14G149700,Glyma.15G052500,Glyma.16G042000,Glyma.17G047000,Glyma.18G156100,Glyma.20G060300	K00059,K00208,K01897,K02372,K09458,K10781,K11262
ko04011	MAPK signaling pathway - yeast	Environmental Information Processing	6/1196	13/2297	0.886416259325958	0.759818643719433	0.999999999999883	6	Glyma.01G058000,Glyma.02G218700,Glyma.04G074200,Glyma.04G206100,Glyma.04G253100,Glyma.06G017900,Glyma.06G075300,Glyma.08G004600,Glyma.12G229200,Glyma.14G223500,Glyma.15G025900,Glyma.15G046400,Glyma.19G053500	Glyma.01G058000,Glyma.02G218700,Glyma.04G074200,Glyma.04G206100,Glyma.04G253100,Glyma.06G017900,Glyma.06G075300,Glyma.08G004600,Glyma.12G229200,Glyma.14G223500,Glyma.15G025900,Glyma.15G046400,Glyma.19G053500	K00006,K00889,K02218,K02516,K03781,K06630
ko00232	Caffeine metabolism	Metabolism	1/1196	2/2297	0.960284280936455	0.770360218373003	0.999999999999883	1	Glyma.15G034000	Glyma.15G034000	K00106
ko00534	Glycosaminoglycan biosynthesis - heparan sulfate / heparin	Metabolism	1/1196	2/2297	0.960284280936455	0.770360218373003	0.999999999999883	1	Glyma.14G061400	Glyma.14G061400	K02367
ko00550	Peptidoglycan biosynthesis	Metabolism	1/1196	2/2297	0.960284280936455	0.770360218373003	0.999999999999883	1	Glyma.05G242000	Glyma.05G242000	K02563
ko04215	Apoptosis - multiple species	Cellular Processes	1/1196	2/2297	0.960284280936455	0.770360218373003	0.999999999999883	1	Glyma.01G230900,Glyma.09G246700,Glyma.11G014100	Glyma.01G230900,Glyma.09G246700,Glyma.11G014100	K08738
ko04320	Dorso-ventral axis formation	Organismal Systems	1/1196	2/2297	0.960284280936455	0.770360218373003	0.999999999999883	1	Glyma.02G186300	Glyma.02G186300	K04368
ko04658	Th1 and Th2 cell differentiation	Organismal Systems	1/1196	2/2297	0.960284280936455	0.770360218373003	0.999999999999883	1	Glyma.04G235900,Glyma.06G128700,Glyma.07G010800,Glyma.17G149000	Glyma.04G235900,Glyma.06G128700,Glyma.07G010800,Glyma.17G149000	K06268
ko04744	Phototransduction	Organismal Systems	1/1196	2/2297	0.960284280936455	0.770360218373003	0.999999999999883	1	Glyma.07G229500,Glyma.07G238700,Glyma.09G236800,Glyma.16G214500,Glyma.16G214800,Glyma.17G034900,Glyma.18G260700,Glyma.19G160100	Glyma.07G229500,Glyma.07G238700,Glyma.09G236800,Glyma.16G214500,Glyma.16G214800,Glyma.17G034900,Glyma.18G260700,Glyma.19G160100	K02183
ko04970	Salivary secretion	Organismal Systems	1/1196	2/2297	0.960284280936455	0.770360218373003	0.999999999999883	1	Glyma.07G229500,Glyma.07G238700,Glyma.09G236800,Glyma.16G214500,Glyma.16G214800,Glyma.17G034900,Glyma.18G260700,Glyma.19G160100	Glyma.07G229500,Glyma.07G238700,Glyma.09G236800,Glyma.16G214500,Glyma.16G214800,Glyma.17G034900,Glyma.18G260700,Glyma.19G160100	K02183
ko04114	Oocyte meiosis	Cellular Processes	15/1196	32/2297	0.900266513377927	0.779483542206048	0.999999999999883	15	Glyma.01G058000,Glyma.01G229600,Glyma.02G025900,Glyma.02G186300,Glyma.03G204700,Glyma.03G251400,Glyma.04G235900,Glyma.06G128700,Glyma.07G010800,Glyma.07G159700,Glyma.07G229500,Glyma.07G238700,Glyma.08G184200,Glyma.09G236800,Glyma.10G142800,Glyma.11G012400,Glyma.11G125300,Glyma.11G246900,Glyma.11G247400,Glyma.12G016100,Glyma.12G116400,Glyma.12G229200,Glyma.14G058400,Glyma.16G214500,Glyma.16G214800…	Glyma.01G058000,Glyma.01G229600,Glyma.02G025900,Glyma.02G186300,Glyma.03G204700,Glyma.03G251400,Glyma.04G235900,Glyma.06G128700,Glyma.07G010800,Glyma.07G159700,Glyma.07G229500,Glyma.07G238700,Glyma.08G184200,Glyma.09G236800,Glyma.10G142800,Glyma.11G012400,Glyma.11G125300,Glyma.11G246900,Glyma.11G247400,Glyma.12G016100,Glyma.12G116400,Glyma.12G229200,Glyma.14G058400,Glyma.16G214500,Glyma.16G214800…	K02178,K02183,K02365,K02537,K03094,K03348,K03355,K03358,K03363,K04368,K04382,K04515,K06268,K06630,K11584
ko00300	Lysine biosynthesis	Metabolism	4/1196	9/2297	0.853586027499071	0.785537600140012	0.999999999999883	4	Glyma.02G066100,Glyma.05G151100,Glyma.08G047800,Glyma.08G107800,Glyma.15G178400	Glyma.02G066100,Glyma.05G151100,Glyma.08G047800,Glyma.08G107800,Glyma.15G178400	K00133,K00928,K12524,K14085
ko00450	Selenocompound metabolism	Metabolism	4/1196	9/2297	0.853586027499071	0.785537600140012	0.999999999999883	4	Glyma.01G156600,Glyma.03G129700,Glyma.11G088200,Glyma.12G018300,Glyma.12G018400,Glyma.13G001200,Glyma.19G132000	Glyma.01G156600,Glyma.03G129700,Glyma.11G088200,Glyma.12G018300,Glyma.12G018400,Glyma.13G001200,Glyma.19G132000	K00384,K01760,K01761,K01874
ko00511	Other glycan degradation	Metabolism	4/1196	9/2297	0.853586027499071	0.785537600140012	0.999999999999883	4	Glyma.02G046800,Glyma.02G262251,Glyma.04G200900,Glyma.06G164500,Glyma.10G260900,Glyma.16G048100,Glyma.20G240000	Glyma.02G046800,Glyma.02G262251,Glyma.04G200900,Glyma.06G164500,Glyma.10G260900,Glyma.16G048100,Glyma.20G240000	K01191,K01227,K12373,K15923
ko00740	Riboflavin metabolism	Metabolism	4/1196	9/2297	0.853586027499071	0.785537600140012	0.999999999999883	4	Glyma.05G175500,Glyma.05G247900,Glyma.08G056400,Glyma.08G093300,Glyma.08G093500,Glyma.08G177300,Glyma.12G210300,Glyma.15G055700,Glyma.18G240500	Glyma.05G175500,Glyma.05G247900,Glyma.08G056400,Glyma.08G093300,Glyma.08G093500,Glyma.08G177300,Glyma.12G210300,Glyma.15G055700,Glyma.18G240500	K14379,K14652,K20860,K20884
ko00905	Brassinosteroid biosynthesis	Metabolism	4/1196	9/2297	0.853586027499071	0.785537600140012	0.999999999999883	4	Glyma.02G051600,Glyma.02G256800,Glyma.05G010200,Glyma.07G010700,Glyma.11G228900,Glyma.14G059900,Glyma.17G118100,Glyma.18G028300	Glyma.02G051600,Glyma.02G256800,Glyma.05G010200,Glyma.07G010700,Glyma.11G228900,Glyma.14G059900,Glyma.17G118100,Glyma.18G028300	K09588,K12637,K12638,K15639
ko04261	Adrenergic signaling in cardiomyocytes	Organismal Systems	4/1196	9/2297	0.853586027499071	0.785537600140012	0.999999999999883	4	Glyma.02G025900,Glyma.03G251400,Glyma.07G229500,Glyma.07G238700,Glyma.09G236800,Glyma.11G246900,Glyma.16G214500,Glyma.16G214800,Glyma.17G034900,Glyma.18G010400,Glyma.18G260700,Glyma.19G160100	Glyma.02G025900,Glyma.03G251400,Glyma.07G229500,Glyma.07G238700,Glyma.09G236800,Glyma.11G246900,Glyma.16G214500,Glyma.16G214800,Glyma.17G034900,Glyma.18G010400,Glyma.18G260700,Glyma.19G160100	K02183,K04382,K04515,K11584
ko04914	Progesterone-mediated oocyte maturation	Organismal Systems	10/1196	22/2297	0.872985709942232	0.799017724459857	0.999999999999883	10	Glyma.01G159700,Glyma.02G186300,Glyma.02G277600,Glyma.02G302500,Glyma.03G123600,Glyma.04G001100,Glyma.04G246600,Glyma.06G000600,Glyma.06G043900,Glyma.06G116100,Glyma.07G034100,Glyma.07G159700,Glyma.08G208000,Glyma.08G332900,Glyma.10G142800,Glyma.11G084500,Glyma.11G219600,Glyma.11G247400,Glyma.12G016100,Glyma.12G116400,Glyma.13G031500,Glyma.14G011600,Glyma.14G037100,Glyma.14G058400,Glyma.14G087100…	Glyma.01G159700,Glyma.02G186300,Glyma.02G277600,Glyma.02G302500,Glyma.03G123600,Glyma.04G001100,Glyma.04G246600,Glyma.06G000600,Glyma.06G043900,Glyma.06G116100,Glyma.07G034100,Glyma.07G159700,Glyma.08G208000,Glyma.08G332900,Glyma.10G142800,Glyma.11G084500,Glyma.11G219600,Glyma.11G247400,Glyma.12G016100,Glyma.12G116400,Glyma.13G031500,Glyma.14G011600,Glyma.14G037100,Glyma.14G058400,Glyma.14G087100…	K02178,K02537,K03348,K03355,K03358,K03364,K04079,K04368,K05868,K06627
ko04391	Hippo signaling pathway - fly	Environmental Information Processing	3/1196	7/2297	0.823100812231247	0.806312369848567	0.999999999999883	3	Glyma.01G058000,Glyma.02G025900,Glyma.03G119700,Glyma.05G202500,Glyma.06G166700,Glyma.08G009800,Glyma.12G229200,Glyma.19G123900,Glyma.20G168800	Glyma.01G058000,Glyma.02G025900,Glyma.03G119700,Glyma.05G202500,Glyma.06G166700,Glyma.08G009800,Glyma.12G229200,Glyma.19G123900,Glyma.20G168800	K04382,K06630,K16675
ko04510	Focal adhesion	Cellular Processes	3/1196	7/2297	0.823100812231247	0.806312369848567	0.999999999999883	3	Glyma.01G189500,Glyma.02G186300,Glyma.05G035200,Glyma.07G084200,Glyma.09G192700,Glyma.11G052700,Glyma.12G120600,Glyma.12G208000,Glyma.13G172600,Glyma.17G092100	Glyma.01G189500,Glyma.02G186300,Glyma.05G035200,Glyma.07G084200,Glyma.09G192700,Glyma.11G052700,Glyma.12G120600,Glyma.12G208000,Glyma.13G172600,Glyma.17G092100	K01110,K04368,K04392
ko04520	Adherens junction	Cellular Processes	3/1196	7/2297	0.823100812231247	0.806312369848567	0.999999999999883	3	Glyma.05G035200,Glyma.07G084200,Glyma.09G192700,Glyma.12G120600,Glyma.12G208000,Glyma.13G172600,Glyma.17G062900,Glyma.17G092100,Glyma.17G149300	Glyma.05G035200,Glyma.07G084200,Glyma.09G192700,Glyma.12G120600,Glyma.12G208000,Glyma.13G172600,Glyma.17G062900,Glyma.17G092100,Glyma.17G149300	K03115,K04392,K06085
ko04270	Vascular smooth muscle contraction	Organismal Systems	2/1196	5/2297	0.768227424749164	0.837551316854222	0.999999999999883	2	Glyma.02G186300,Glyma.07G229500,Glyma.07G238700,Glyma.09G236800,Glyma.16G214500,Glyma.16G214800,Glyma.17G034900,Glyma.18G260700,Glyma.19G160100	Glyma.02G186300,Glyma.07G229500,Glyma.07G238700,Glyma.09G236800,Glyma.16G214500,Glyma.16G214800,Glyma.17G034900,Glyma.18G260700,Glyma.19G160100	K02183,K04368
ko04340	Hedgehog signaling pathway	Environmental Information Processing	2/1196	5/2297	0.768227424749164	0.837551316854222	0.999999999999883	2	Glyma.10G024300,Glyma.13G063600,Glyma.14G151300	Glyma.10G024300,Glyma.13G063600,Glyma.14G151300	K03869,K10523
ko04624	Toll and Imd signaling pathway	Organismal Systems	2/1196	5/2297	0.768227424749164	0.837551316854222	0.999999999999883	2	Glyma.01G013500,Glyma.01G020100,Glyma.01G044100,Glyma.01G098400,Glyma.01G240800,Glyma.02G088700,Glyma.02G100400,Glyma.02G221900,Glyma.03G003000,Glyma.03G003300,Glyma.03G180600,Glyma.03G188700,Glyma.03G241600,Glyma.03G253600,Glyma.04G017200,Glyma.04G042400,Glyma.04G127100,Glyma.05G005100,Glyma.05G139500,Glyma.05G237100,Glyma.06G012800,Glyma.06G230800,Glyma.07G029600,Glyma.07G068750,Glyma.07G094800…	Glyma.01G013500,Glyma.01G020100,Glyma.01G044100,Glyma.01G098400,Glyma.01G240800,Glyma.02G088700,Glyma.02G100400,Glyma.02G221900,Glyma.03G003000,Glyma.03G003300,Glyma.03G180600,Glyma.03G188700,Glyma.03G241600,Glyma.03G253600,Glyma.04G017200,Glyma.04G042400,Glyma.04G127100,Glyma.05G005100,Glyma.05G139500,Glyma.05G237100,Glyma.06G012800,Glyma.06G230800,Glyma.07G029600,Glyma.07G068750,Glyma.07G094800…	K04730,K04733
ko04660	T cell receptor signaling pathway	Organismal Systems	2/1196	5/2297	0.768227424749164	0.837551316854222	0.999999999999883	2	Glyma.02G186300,Glyma.04G235900,Glyma.06G128700,Glyma.07G010800,Glyma.17G149000	Glyma.02G186300,Glyma.04G235900,Glyma.06G128700,Glyma.07G010800,Glyma.17G149000	K04368,K06268
ko04726	Serotonergic synapse	Organismal Systems	2/1196	5/2297	0.768227424749164	0.837551316854222	0.999999999999883	2	Glyma.02G186300,Glyma.08G238100	Glyma.02G186300,Glyma.08G238100	K04368,K07428
ko04917	Prolactin signaling pathway	Organismal Systems	2/1196	5/2297	0.768227424749164	0.837551316854222	0.999999999999883	2	Glyma.02G186300,Glyma.09G142500,Glyma.20G006700	Glyma.02G186300,Glyma.09G142500,Glyma.20G006700	K00512,K04368
ko04972	Pancreatic secretion	Organismal Systems	2/1196	5/2297	0.768227424749164	0.837551316854222	0.999999999999883	2	Glyma.02G176000,Glyma.03G259200,Glyma.05G035200,Glyma.07G052800,Glyma.07G084200,Glyma.09G192700,Glyma.12G120600,Glyma.12G208000,Glyma.13G172600,Glyma.17G092100,Glyma.18G015700,Glyma.19G258000	Glyma.02G176000,Glyma.03G259200,Glyma.05G035200,Glyma.07G052800,Glyma.07G084200,Glyma.09G192700,Glyma.12G120600,Glyma.12G208000,Glyma.13G172600,Glyma.17G092100,Glyma.18G015700,Glyma.19G258000	K04392,K07904
ko00220	Arginine biosynthesis	Metabolism	9/1196	21/2297	0.823100812231247	0.857273888607384	0.999999999999883	9	Glyma.01G198600,Glyma.01G204600,Glyma.02G038100,Glyma.02G072200,Glyma.04G073800,Glyma.05G046700,Glyma.05G066200,Glyma.06G074900,Glyma.06G275700,Glyma.07G012500,Glyma.07G045900,Glyma.11G215500,Glyma.13G210800,Glyma.15G102000,Glyma.16G153400,Glyma.19G111000	Glyma.01G198600,Glyma.01G204600,Glyma.02G038100,Glyma.02G072200,Glyma.04G073800,Glyma.05G046700,Glyma.05G066200,Glyma.06G074900,Glyma.06G275700,Glyma.07G012500,Glyma.07G045900,Glyma.11G215500,Glyma.13G210800,Glyma.15G102000,Glyma.16G153400,Glyma.19G111000	K00261,K00262,K00814,K00930,K01438,K01915,K01940,K14272,K14455
ko00240	Pyrimidine metabolism	Metabolism	34/1196	73/2297	0.894511384981903	0.858508636173325	0.999999999999883	34	Glyma.01G006500,Glyma.01G156600,Glyma.02G014200,Glyma.02G278600,Glyma.02G302900,Glyma.03G102700,Glyma.03G109500,Glyma.03G178900,Glyma.03G218500,Glyma.04G216000,Glyma.05G005200,Glyma.05G188500,Glyma.05G216700,Glyma.06G197800,Glyma.07G084000,Glyma.08G086000,Glyma.08G149500,Glyma.08G232600,Glyma.08G331900,Glyma.08G345000,Glyma.09G064600,Glyma.10G095200,Glyma.10G195001,Glyma.10G238600,Glyma.10G286200…	Glyma.01G006500,Glyma.01G156600,Glyma.02G014200,Glyma.02G278600,Glyma.02G302900,Glyma.03G102700,Glyma.03G109500,Glyma.03G178900,Glyma.03G218500,Glyma.04G216000,Glyma.05G005200,Glyma.05G188500,Glyma.05G216700,Glyma.06G197800,Glyma.07G084000,Glyma.08G086000,Glyma.08G149500,Glyma.08G232600,Glyma.08G331900,Glyma.08G345000,Glyma.09G064600,Glyma.10G095200,Glyma.10G195001,Glyma.10G238600,Glyma.10G286200…	K00254,K00384,K00609,K00857,K00876,K00940,K00962,K01081,K01464,K01937,K01955,K01956,K02335,K02999,K03000,K03002,K03005,K03013,K03014,K03016,K03018,K03019,K03020,K03021,K03022,K03026,K03027,K03787,K10808,K13421,K13800,K14641,K14721,K16904
ko04728	Dopaminergic synapse	Organismal Systems	4/1196	10/2297	0.768227424749164	0.860480470898562	0.999999999999883	4	Glyma.02G025900,Glyma.03G251400,Glyma.07G229500,Glyma.07G238700,Glyma.09G236800,Glyma.11G246900,Glyma.16G214500,Glyma.16G214800,Glyma.17G034900,Glyma.18G010400,Glyma.18G260700,Glyma.19G160100	Glyma.02G025900,Glyma.03G251400,Glyma.07G229500,Glyma.07G238700,Glyma.09G236800,Glyma.11G246900,Glyma.16G214500,Glyma.16G214800,Glyma.17G034900,Glyma.18G010400,Glyma.18G260700,Glyma.19G160100	K02183,K04382,K04515,K11584
ko04142	Lysosome	Cellular Processes	16/1196	36/2297	0.853586027499071	0.862354891540352	0.999999999999883	16	Glyma.01G153200,Glyma.04G027600,Glyma.05G055700,Glyma.05G247900,Glyma.06G027600,Glyma.06G027700,Glyma.06G115800,Glyma.07G023600,Glyma.07G205400,Glyma.08G056400,Glyma.08G093300,Glyma.08G093500,Glyma.09G069800,Glyma.10G145500,Glyma.11G035966,Glyma.14G092800,Glyma.17G049000,Glyma.17G137800,Glyma.17G165200,Glyma.17G230700,Glyma.18G211900,Glyma.18G301900,Glyma.19G055200,Glyma.19G080800,Glyma.19G233000…	Glyma.01G153200,Glyma.04G027600,Glyma.05G055700,Glyma.05G247900,Glyma.06G027600,Glyma.06G027700,Glyma.06G115800,Glyma.07G023600,Glyma.07G205400,Glyma.08G056400,Glyma.08G093300,Glyma.08G093500,Glyma.09G069800,Glyma.10G145500,Glyma.11G035966,Glyma.14G092800,Glyma.17G049000,Glyma.17G137800,Glyma.17G165200,Glyma.17G230700,Glyma.18G211900,Glyma.18G301900,Glyma.19G055200,Glyma.19G080800,Glyma.19G233000…	K01052,K01074,K01365,K01366,K01369,K01373,K02154,K10532,K12373,K12382,K12386,K12398,K12400,K14379,K19363,K21398
ko00590	Arachidonic acid metabolism	Metabolism	3/1196	8/2297	0.720213210702341	0.88135726389836	0.999999999999883	3	Glyma.01G219400,Glyma.03G130900,Glyma.04G023200,Glyma.05G240100,Glyma.07G102200,Glyma.08G013900,Glyma.08G047200,Glyma.09G177000,Glyma.11G024000,Glyma.11G024100,Glyma.19G132900,Glyma.19G154100	Glyma.01G219400,Glyma.03G130900,Glyma.04G023200,Glyma.05G240100,Glyma.07G102200,Glyma.08G013900,Glyma.08G047200,Glyma.09G177000,Glyma.11G024000,Glyma.11G024100,Glyma.19G132900,Glyma.19G154100	K00432,K05309,K14674
ko04710	Circadian rhythm	Organismal Systems	3/1196	8/2297	0.720213210702341	0.88135726389836	0.999999999999883	3	Glyma.01G131500,Glyma.02G275500,Glyma.03G260200,Glyma.08G240400,Glyma.09G079400,Glyma.09G277000,Glyma.11G125300,Glyma.13G228400,Glyma.14G040700,Glyma.18G212200,Glyma.19G111300	Glyma.01G131500,Glyma.02G275500,Glyma.03G260200,Glyma.08G240400,Glyma.09G079400,Glyma.09G277000,Glyma.11G125300,Glyma.13G228400,Glyma.14G040700,Glyma.18G212200,Glyma.19G111300	K03094,K07198,K07199
ko00600	Sphingolipid metabolism	Metabolism	6/1196	15/2297	0.768227424749164	0.884687166539232	0.999999999999883	6	Glyma.02G106700,Glyma.02G126800,Glyma.02G304100,Glyma.08G058400,Glyma.09G160400,Glyma.09G273400,Glyma.16G146500,Glyma.16G209800,Glyma.18G215700	Glyma.02G106700,Glyma.02G126800,Glyma.02G304100,Glyma.08G058400,Glyma.09G160400,Glyma.09G273400,Glyma.16G146500,Glyma.16G209800,Glyma.18G215700	K00654,K04710,K04713,K04718,K07407,K12349
ko04530	Tight junction	Cellular Processes	6/1196	15/2297	0.768227424749164	0.884687166539232	0.999999999999883	6	Glyma.01G131500,Glyma.01G197500,Glyma.02G025900,Glyma.02G275500,Glyma.03G260200,Glyma.04G088500,Glyma.05G035200,Glyma.06G090500,Glyma.07G006300,Glyma.07G084200,Glyma.08G240400,Glyma.09G079400,Glyma.09G192700,Glyma.09G277000,Glyma.10G255500,Glyma.12G120600,Glyma.12G208000,Glyma.13G172600,Glyma.13G228400,Glyma.14G040700,Glyma.16G040100,Glyma.17G092100,Glyma.18G212200,Glyma.19G111300,Glyma.19G113000…	Glyma.01G131500,Glyma.01G197500,Glyma.02G025900,Glyma.02G275500,Glyma.03G260200,Glyma.04G088500,Glyma.05G035200,Glyma.06G090500,Glyma.07G006300,Glyma.07G084200,Glyma.08G240400,Glyma.09G079400,Glyma.09G192700,Glyma.09G277000,Glyma.10G255500,Glyma.12G120600,Glyma.12G208000,Glyma.13G172600,Glyma.13G228400,Glyma.14G040700,Glyma.16G040100,Glyma.17G092100,Glyma.18G212200,Glyma.19G111300,Glyma.19G113000…	K04382,K04392,K07198,K07199,K07374,K09489
ko00440	Phosphonate and phosphinate metabolism	Metabolism	1/1196	3/2297	0.640189520624303	0.890033063177312	0.999999999999883	1	Glyma.09G051200,Glyma.15G157500	Glyma.09G051200,Glyma.15G157500	K00968
ko00604	Glycosphingolipid biosynthesis - ganglio series	Metabolism	1/1196	3/2297	0.640189520624303	0.890033063177312	0.999999999999883	1	Glyma.20G240000	Glyma.20G240000	K12373
ko04392	Hippo signaling pathway -multiple species	Environmental Information Processing	1/1196	3/2297	0.640189520624303	0.890033063177312	0.999999999999883	1	Glyma.15G025900	Glyma.15G025900	K02218
ko04062	Chemokine signaling pathway	Organismal Systems	2/1196	6/2297	0.640189520624303	0.909119744444178	0.999999999999883	2	Glyma.02G186300,Glyma.05G035200,Glyma.07G084200,Glyma.09G192700,Glyma.12G120600,Glyma.12G208000,Glyma.13G172600,Glyma.17G092100	Glyma.02G186300,Glyma.05G035200,Glyma.07G084200,Glyma.09G192700,Glyma.12G120600,Glyma.12G208000,Glyma.13G172600,Glyma.17G092100	K04368,K04392
ko04657	IL-17 signaling pathway	Organismal Systems	2/1196	6/2297	0.640189520624303	0.909119744444178	0.999999999999883	2	Glyma.02G124500,Glyma.02G302500,Glyma.02G305600,Glyma.08G332900,Glyma.14G007700,Glyma.14G011600,Glyma.16G178800,Glyma.17G258700,Glyma.18G074100	Glyma.02G124500,Glyma.02G302500,Glyma.02G305600,Glyma.08G332900,Glyma.14G007700,Glyma.14G011600,Glyma.16G178800,Glyma.17G258700,Glyma.18G074100	K04079,K09487
ko04145	Phagosome	Cellular Processes	12/1196	29/2297	0.794718025602583	0.911083858261095	0.999999999999883	12	Glyma.01G197500,Glyma.02G295900,Glyma.03G124400,Glyma.04G088500,Glyma.05G035200,Glyma.05G207500,Glyma.06G027600,Glyma.06G090500,Glyma.06G223700,Glyma.07G084200,Glyma.07G205400,Glyma.08G014200,Glyma.09G192700,Glyma.10G147600,Glyma.10G235100,Glyma.10G236500,Glyma.10G255500,Glyma.11G155259,Glyma.12G120600,Glyma.12G208000,Glyma.13G172600,Glyma.14G219300,Glyma.16G040100,Glyma.17G045200,Glyma.17G092100…	Glyma.01G197500,Glyma.02G295900,Glyma.03G124400,Glyma.04G088500,Glyma.05G035200,Glyma.05G207500,Glyma.06G027600,Glyma.06G090500,Glyma.06G223700,Glyma.07G084200,Glyma.07G205400,Glyma.08G014200,Glyma.09G192700,Glyma.10G147600,Glyma.10G235100,Glyma.10G236500,Glyma.10G255500,Glyma.11G155259,Glyma.12G120600,Glyma.12G208000,Glyma.13G172600,Glyma.14G219300,Glyma.16G040100,Glyma.17G045200,Glyma.17G092100…	K00921,K01365,K02147,K02153,K02154,K04392,K07374,K07375,K08057,K08517,K09481,K10956
ko00340	Histidine metabolism	Metabolism	4/1196	11/2297	0.698388567953785	0.911740664215205	0.999999999999883	4	Glyma.01G031500,Glyma.06G009800,Glyma.06G114300,Glyma.06G183900,Glyma.08G002700,Glyma.08G288000,Glyma.10G226200,Glyma.12G057400,Glyma.13G170600,Glyma.13G340000,Glyma.15G034400,Glyma.15G050600,Glyma.15G178400,Glyma.17G091000,Glyma.19G010767,Glyma.19G010833	Glyma.01G031500,Glyma.06G009800,Glyma.06G114300,Glyma.06G183900,Glyma.08G002700,Glyma.08G288000,Glyma.10G226200,Glyma.12G057400,Glyma.13G170600,Glyma.13G340000,Glyma.15G034400,Glyma.15G050600,Glyma.15G178400,Glyma.17G091000,Glyma.19G010767,Glyma.19G010833	K00128,K01590,K14085,K18649
ko04214	Apoptosis - fly	Cellular Processes	4/1196	11/2297	0.698388567953785	0.911740664215205	0.999999999999883	4	Glyma.01G230900,Glyma.02G017200,Glyma.02G090800,Glyma.02G198400,Glyma.05G001200,Glyma.09G246700,Glyma.11G014100,Glyma.18G292300,Glyma.19G001200	Glyma.01G230900,Glyma.02G017200,Glyma.02G090800,Glyma.02G198400,Glyma.05G001200,Glyma.09G246700,Glyma.11G014100,Glyma.18G292300,Glyma.19G001200	K03262,K03386,K08738,K10798
ko00230	Purine metabolism	Metabolism	41/1196	90/2297	0.874925678186548	0.914516025650755	0.999999999999883	41	Glyma.01G006500,Glyma.01G210800,Glyma.03G109500,Glyma.03G176800,Glyma.03G178900,Glyma.03G218500,Glyma.04G045000,Glyma.04G065800,Glyma.05G000700,Glyma.05G005200,Glyma.05G056500,Glyma.05G066500,Glyma.05G208400,Glyma.05G216700,Glyma.06G067200,Glyma.06G176400,Glyma.07G084000,Glyma.08G015000,Glyma.08G149500,Glyma.08G331900,Glyma.09G064600,Glyma.09G126300,Glyma.10G065000,Glyma.10G095200,Glyma.10G100800…	Glyma.01G006500,Glyma.01G210800,Glyma.03G109500,Glyma.03G176800,Glyma.03G178900,Glyma.03G218500,Glyma.04G045000,Glyma.04G065800,Glyma.05G000700,Glyma.05G005200,Glyma.05G056500,Glyma.05G066500,Glyma.05G208400,Glyma.05G216700,Glyma.06G067200,Glyma.06G176400,Glyma.07G084000,Glyma.08G015000,Glyma.08G149500,Glyma.08G331900,Glyma.09G064600,Glyma.09G126300,Glyma.10G065000,Glyma.10G095200,Glyma.10G100800…	K00106,K00759,K00760,K00860,K00873,K00939,K00940,K00942,K00962,K01081,K01466,K01488,K01490,K01517,K01519,K01835,K01951,K01952,K02083,K02335,K02999,K03000,K03002,K03005,K03013,K03014,K03016,K03018,K03019,K03020,K03021,K03022,K03026,K03027,K03787,K06928,K10808,K14641,K14721,K14977,K19964
ko04014	Ras signaling pathway	Environmental Information Processing	4/1196	12/2297	0.640189520624303	0.945471261676516	0.999999999999883	4	Glyma.01G215100,Glyma.02G186300,Glyma.05G035200,Glyma.05G168300,Glyma.06G020500,Glyma.06G068700,Glyma.07G084200,Glyma.07G229500,Glyma.07G238700,Glyma.08G211700,Glyma.09G041400,Glyma.09G192700,Glyma.09G236800,Glyma.11G081500,Glyma.12G120600,Glyma.12G208000,Glyma.13G172600,Glyma.13G364900,Glyma.15G008367,Glyma.15G008433,Glyma.15G008500,Glyma.15G023500,Glyma.15G152100,Glyma.16G214500,Glyma.16G214800…	Glyma.01G215100,Glyma.02G186300,Glyma.05G035200,Glyma.05G168300,Glyma.06G020500,Glyma.06G068700,Glyma.07G084200,Glyma.07G229500,Glyma.07G238700,Glyma.08G211700,Glyma.09G041400,Glyma.09G192700,Glyma.09G236800,Glyma.11G081500,Glyma.12G120600,Glyma.12G208000,Glyma.13G172600,Glyma.13G364900,Glyma.15G008367,Glyma.15G008433,Glyma.15G008500,Glyma.15G023500,Glyma.15G152100,Glyma.16G214500,Glyma.16G214800…	K01115,K02183,K04368,K04392
ko04721	Synaptic vesicle cycle	Organismal Systems	9/1196	24/2297	0.720213210702341	0.950130527626878	0.999999999999883	9	Glyma.01G199000,Glyma.02G069700,Glyma.02G115100,Glyma.02G179100,Glyma.02G195300,Glyma.02G195400,Glyma.02G295900,Glyma.04G164400,Glyma.06G027600,Glyma.06G200100,Glyma.10G082500,Glyma.10G094000,Glyma.10G208800,Glyma.12G180600,Glyma.13G320200,Glyma.16G151200,Glyma.16G154200,Glyma.17G076600,Glyma.17G151800,Glyma.18G059300,Glyma.20G106500,Glyma.20G181900	Glyma.01G199000,Glyma.02G069700,Glyma.02G115100,Glyma.02G179100,Glyma.02G195300,Glyma.02G195400,Glyma.02G295900,Glyma.04G164400,Glyma.06G027600,Glyma.06G200100,Glyma.10G082500,Glyma.10G094000,Glyma.10G208800,Glyma.12G180600,Glyma.13G320200,Glyma.16G151200,Glyma.16G154200,Glyma.17G076600,Glyma.17G151800,Glyma.18G059300,Glyma.20G106500,Glyma.20G181900	K01528,K02147,K02153,K02154,K08486,K11824,K11826,K15015,K18211
ko00670	One carbon pool by folate	Metabolism	3/1196	10/2297	0.576170568561873	0.958747077868521	0.999999999999883	3	Glyma.04G254300,Glyma.06G107800,Glyma.07G262100,Glyma.08G274400,Glyma.09G202000,Glyma.10G112700,Glyma.10G293800,Glyma.13G084900,Glyma.15G109300,Glyma.17G012000,Glyma.18G150000,Glyma.20G243700	Glyma.04G254300,Glyma.06G107800,Glyma.07G262100,Glyma.08G274400,Glyma.09G202000,Glyma.10G112700,Glyma.10G293800,Glyma.13G084900,Glyma.15G109300,Glyma.17G012000,Glyma.18G150000,Glyma.20G243700	K00600,K00605,K01938
ko04350	TGF-beta signaling pathway	Environmental Information Processing	3/1196	10/2297	0.576170568561873	0.958747077868521	0.999999999999883	3	Glyma.02G025900,Glyma.09G273600,Glyma.11G125300,Glyma.14G188100	Glyma.02G025900,Glyma.09G273600,Glyma.11G125300,Glyma.14G188100	K03094,K04382,K04688
ko03015	mRNA surveillance pathway	Genetic Information Processing	20/1196	50/2297	0.768227424749164	0.96945595439617	0.999999999999883	20	Glyma.01G227300,Glyma.02G025900,Glyma.04G067600,Glyma.07G081500,Glyma.07G198200,Glyma.08G051200,Glyma.08G133900,Glyma.08G151700,Glyma.08G188800,Glyma.09G022200,Glyma.09G033500,Glyma.09G035800,Glyma.09G066700,Glyma.09G166000,Glyma.11G216200,Glyma.11G246900,Glyma.12G059700,Glyma.13G238000,Glyma.13G334200,Glyma.14G006400,Glyma.14G084400,Glyma.14G084500,Glyma.15G048700,Glyma.15G128500,Glyma.15G140800…	Glyma.01G227300,Glyma.02G025900,Glyma.04G067600,Glyma.07G081500,Glyma.07G198200,Glyma.08G051200,Glyma.08G133900,Glyma.08G151700,Glyma.08G188800,Glyma.09G022200,Glyma.09G033500,Glyma.09G035800,Glyma.09G066700,Glyma.09G166000,Glyma.11G216200,Glyma.11G246900,Glyma.12G059700,Glyma.13G238000,Glyma.13G334200,Glyma.14G006400,Glyma.14G084400,Glyma.14G084500,Glyma.15G048700,Glyma.15G128500,Glyma.15G140800…	K03265,K03267,K04382,K11584,K12812,K12876,K12881,K12882,K13114,K13126,K13171,K14324,K14376,K14396,K14397,K14403,K14404,K14405,K14409,K14411
ko00540	Lipopolysaccharide biosynthesis	Metabolism	2/1196	8/2297	0.480142140468227	0.973204504410444	0.999999999999883	2	Glyma.09G244900,Glyma.13G150200,Glyma.18G248300	Glyma.09G244900,Glyma.13G150200,Glyma.18G248300	K01627,K02527
ko03450	Non-homologous end-joining	Genetic Information Processing	2/1196	8/2297	0.480142140468227	0.973204504410444	0.999999999999883	2	Glyma.17G005802,Glyma.20G205600	Glyma.17G005802,Glyma.20G205600	K10885,K10886
ko04390	Hippo signaling pathway	Environmental Information Processing	2/1196	8/2297	0.480142140468227	0.973204504410444	0.999999999999883	2	Glyma.01G058000,Glyma.02G025900,Glyma.12G229200	Glyma.01G058000,Glyma.02G025900,Glyma.12G229200	K04382,K06630
ko04919	Thyroid hormone signaling pathway	Organismal Systems	5/1196	16/2297	0.600177675585284	0.973920815167506	0.999999999999883	5	Glyma.02G186300,Glyma.02G257000,Glyma.02G257200,Glyma.03G092800,Glyma.06G169100,Glyma.08G292900,Glyma.08G293000,Glyma.14G059200,Glyma.14G059400,Glyma.14G193800,Glyma.16G081200,Glyma.18G027200,Glyma.18G027300,Glyma.18G130300,Glyma.19G160700,Glyma.20G040600	Glyma.02G186300,Glyma.02G257000,Glyma.02G257200,Glyma.03G092800,Glyma.06G169100,Glyma.08G292900,Glyma.08G293000,Glyma.14G059200,Glyma.14G059400,Glyma.14G193800,Glyma.16G081200,Glyma.18G027200,Glyma.18G027300,Glyma.18G130300,Glyma.19G160700,Glyma.20G040600	K01114,K04368,K05857,K06062,K11644
ko04550	Signaling pathways regulating pluripotency of stem cells	Cellular Processes	1/1196	5/2297	0.384113712374582	0.974818962072783	0.999999999999883	1	Glyma.02G186300	Glyma.02G186300	K04368
ko04966	Collecting duct acid secretion	Organismal Systems	3/1196	11/2297	0.523791425965339	0.976374482988515	0.999999999999883	3	Glyma.02G295900,Glyma.06G027600,Glyma.20G106500	Glyma.02G295900,Glyma.06G027600,Glyma.20G106500	K02147,K02153,K02154
ko00790	Folate biosynthesis	Metabolism	4/1196	14/2297	0.548733874820831	0.980355135246803	0.999999999999883	4	Glyma.13G267851,Glyma.14G047400,Glyma.20G043800,Glyma.20G179400	Glyma.13G267851,Glyma.14G047400,Glyma.20G043800,Glyma.20G179400	K01113,K01307,K03635,K13950
ko04130	SNARE interactions in vesicular transport	Genetic Information Processing	5/1196	17/2297	0.564873106433209	0.984070501968467	0.999999999999883	5	Glyma.02G069700,Glyma.02G195300,Glyma.02G195400,Glyma.10G082500,Glyma.10G236500,Glyma.13G121100,Glyma.14G017700,Glyma.14G179100,Glyma.16G151200,Glyma.16G154200	Glyma.02G069700,Glyma.02G195300,Glyma.02G195400,Glyma.10G082500,Glyma.10G236500,Glyma.13G121100,Glyma.14G017700,Glyma.14G179100,Glyma.16G151200,Glyma.16G154200	K08486,K08503,K08504,K08505,K08517
ko04622	RIG-I-like receptor signaling pathway	Organismal Systems	1/1196	6/2297	0.320094760312152	0.987958805598503	0.999999999999883	1	Glyma.05G155100,Glyma.08G113000,Glyma.13G168000,Glyma.17G115700,Glyma.18G000800	Glyma.05G155100,Glyma.08G113000,Glyma.13G168000,Glyma.17G115700,Glyma.18G000800	K11594
ko04330	Notch signaling pathway	Environmental Information Processing	1/1196	7/2297	0.274366937410416	0.994244824151183	0.999999999999883	1	Glyma.19G160700	Glyma.19G160700	K06062
ko04150	mTOR signaling pathway	Environmental Information Processing	8/1196	27/2297	0.569057351666047	0.994929199845048	0.999999999999883	8	Glyma.01G131500,Glyma.01G189500,Glyma.02G186300,Glyma.03G260200,Glyma.04G242700,Glyma.06G120600,Glyma.07G198600,Glyma.08G240400,Glyma.08G343800,Glyma.09G079400,Glyma.09G273600,Glyma.09G277000,Glyma.11G052700,Glyma.11G178504,Glyma.13G177800,Glyma.13G228400,Glyma.13G237800,Glyma.14G188100,Glyma.15G075600,Glyma.18G151800,Glyma.18G212200,Glyma.19G111300,Glyma.20G085800,Glyma.20G106500	Glyma.01G131500,Glyma.01G189500,Glyma.02G186300,Glyma.03G260200,Glyma.04G242700,Glyma.06G120600,Glyma.07G198600,Glyma.08G240400,Glyma.08G343800,Glyma.09G079400,Glyma.09G273600,Glyma.09G277000,Glyma.11G052700,Glyma.11G178504,Glyma.13G177800,Glyma.13G228400,Glyma.13G237800,Glyma.14G188100,Glyma.15G075600,Glyma.18G151800,Glyma.18G212200,Glyma.19G111300,Glyma.20G085800,Glyma.20G106500	K01110,K02147,K02991,K03259,K03875,K04368,K04688,K07198
ko00514	Other types of O-glycan biosynthesis	Metabolism	1/1196	8/2297	0.240071070234114	0.997250584114146	0.999999999999883	1	Glyma.03G012900	Glyma.03G012900	K13667
ko04137	Mitophagy - animal	Cellular Processes	3/1196	15/2297	0.384113712374582	0.997775460134111	0.999999999999883	3	Glyma.09G003900,Glyma.13G239400,Glyma.15G108200,Glyma.17G013000,Glyma.17G149300	Glyma.09G003900,Glyma.13G239400,Glyma.15G108200,Glyma.17G013000,Glyma.17G149300	K03115,K08341,K15637
ko04260	Cardiac muscle contraction	Organismal Systems	2/1196	12/2297	0.320094760312152	0.997980855812013	0.999999999999883	2	Glyma.15G010900,Glyma.16G147600	Glyma.15G010900,Glyma.16G147600	K00411,K02265
ko03430	Mismatch repair	Genetic Information Processing	5/1196	21/2297	0.457278229017359	0.998055168061702	0.999999999999883	5	Glyma.03G219033,Glyma.04G246800,Glyma.05G084800,Glyma.05G084900,Glyma.05G089100,Glyma.07G200900,Glyma.09G213500,Glyma.12G206200,Glyma.13G294700,Glyma.14G133400,Glyma.17G202200	Glyma.03G219033,Glyma.04G246800,Glyma.05G084800,Glyma.05G084900,Glyma.05G089100,Glyma.07G200900,Glyma.09G213500,Glyma.12G206200,Glyma.13G294700,Glyma.14G133400,Glyma.17G202200	K07466,K08737,K10739,K10755,K10756
ko04122	Sulfur relay system	Genetic Information Processing	1/1196	9/2297	0.213396506874768	0.998687150911648	0.999999999999883	1	Glyma.20G043800	Glyma.20G043800	K03635
ko00513	Various types of N-glycan biosynthesis	Metabolism	5/1196	22/2297	0.436492854971116	0.998880869631253	0.999999999999883	5	Glyma.01G048500,Glyma.02G108100,Glyma.10G217800,Glyma.12G230400,Glyma.13G270500,Glyma.20G240000	Glyma.01G048500,Glyma.02G108100,Glyma.10G217800,Glyma.12G230400,Glyma.13G270500,Glyma.20G240000	K03843,K03846,K12373,K14412,K14413
ko03420	Nucleotide excision repair	Genetic Information Processing	11/1196	38/2297	0.555954057384263	0.998959762656171	0.999999999999883	11	Glyma.01G204467,Glyma.01G204533,Glyma.04G246800,Glyma.05G084800,Glyma.05G084900,Glyma.05G089100,Glyma.06G046400,Glyma.07G200900,Glyma.08G323500,Glyma.09G213500,Glyma.10G193000,Glyma.11G073900,Glyma.12G206200,Glyma.13G124600,Glyma.13G294700,Glyma.14G133400,Glyma.17G202200,Glyma.19G036300,Glyma.19G129000	Glyma.01G204467,Glyma.01G204533,Glyma.04G246800,Glyma.05G084800,Glyma.05G084900,Glyma.05G089100,Glyma.06G046400,Glyma.07G200900,Glyma.08G323500,Glyma.09G213500,Glyma.10G193000,Glyma.11G073900,Glyma.12G206200,Glyma.13G124600,Glyma.13G294700,Glyma.14G133400,Glyma.17G202200,Glyma.19G036300,Glyma.19G129000	K02335,K03141,K03142,K07466,K10570,K10739,K10755,K10756,K10841,K10843,K10848
ko03050	Proteasome	Genetic Information Processing	10/1196	36/2297	0.533491267186919	0.999192510077237	0.999999999999883	10	Glyma.01G011100,Glyma.02G299000,Glyma.05G044500,Glyma.05G241500,Glyma.08G336400,Glyma.17G198800,Glyma.17G243800,Glyma.17G252100,Glyma.18G071500,Glyma.19G171700,Glyma.20G109600	Glyma.01G011100,Glyma.02G299000,Glyma.05G044500,Glyma.05G241500,Glyma.08G336400,Glyma.17G198800,Glyma.17G243800,Glyma.17G252100,Glyma.18G071500,Glyma.19G171700,Glyma.20G109600	K02725,K02729,K02739,K03030,K03032,K03037,K03039,K03062,K06699,K10881
ko03460	Fanconi anemia pathway	Genetic Information Processing	7/1196	29/2297	0.46358551493484	0.999491064121748	0.999999999999883	7	Glyma.01G204467,Glyma.01G204533,Glyma.01G243900,Glyma.04G201000,Glyma.05G084800,Glyma.05G084900,Glyma.06G164400,Glyma.07G200900,Glyma.09G213500,Glyma.11G161200,Glyma.12G206200,Glyma.13G115000,Glyma.13G294700,Glyma.14G133400,Glyma.17G202200,Glyma.18G054900	Glyma.01G204467,Glyma.01G204533,Glyma.01G243900,Glyma.04G201000,Glyma.05G084800,Glyma.05G084900,Glyma.06G164400,Glyma.07G200900,Glyma.09G213500,Glyma.11G161200,Glyma.12G206200,Glyma.13G115000,Glyma.13G294700,Glyma.14G133400,Glyma.17G202200,Glyma.18G054900	K03515,K04482,K07466,K10739,K10848,K11511,K15078
ko00563	Glycosylphosphatidylinositol (GPI)-anchor biosynthesis	Metabolism	4/1196	21/2297	0.365822583213888	0.999631759313629	0.999999999999883	4	Glyma.10G041600,Glyma.15G092700,Glyma.17G043102,Glyma.18G212600	Glyma.10G041600,Glyma.15G092700,Glyma.17G043102,Glyma.18G212600	K03860,K03861,K05288,K09658
ko03040	Spliceosome	Genetic Information Processing	37/1196	103/2297	0.68991297853687	0.999741284481708	0.999999999999883	37	Glyma.01G040900,Glyma.01G227300,Glyma.02G003600,Glyma.02G003650,Glyma.02G010500,Glyma.02G044000,Glyma.02G220800,Glyma.02G229800,Glyma.02G232800,Glyma.02G247800,Glyma.02G288900,Glyma.03G171100,Glyma.03G190600,Glyma.03G213600,Glyma.03G221200,Glyma.03G231900,Glyma.04G067600,Glyma.04G208600,Glyma.05G003400,Glyma.05G005500,Glyma.05G020900,Glyma.05G117600,Glyma.06G203800,Glyma.07G184300,Glyma.07G205500…	Glyma.01G040900,Glyma.01G227300,Glyma.02G003600,Glyma.02G003650,Glyma.02G010500,Glyma.02G044000,Glyma.02G220800,Glyma.02G229800,Glyma.02G232800,Glyma.02G247800,Glyma.02G288900,Glyma.03G171100,Glyma.03G190600,Glyma.03G213600,Glyma.03G221200,Glyma.03G231900,Glyma.04G067600,Glyma.04G208600,Glyma.05G003400,Glyma.05G005500,Glyma.05G020900,Glyma.05G117600,Glyma.06G203800,Glyma.07G184300,Glyma.07G205500…	K03283,K11086,K11087,K11088,K11092,K11094,K11096,K11097,K11098,K12623,K12625,K12733,K12741,K12812,K12813,K12818,K12820,K12823,K12830,K12831,K12836,K12837,K12839,K12843,K12845,K12848,K12852,K12859,K12871,K12876,K12881,K12882,K12891,K12893,K12896,K12897,K12900
ko04113	Meiosis - yeast	Cellular Processes	11/1196	41/2297	0.515274492209805	0.999745644233778	0.999999999999883	11	Glyma.01G229600,Glyma.02G025900,Glyma.02G299600,Glyma.03G204700,Glyma.07G159700,Glyma.08G184200,Glyma.10G001700,Glyma.10G142800,Glyma.11G012400,Glyma.11G246900,Glyma.11G247400,Glyma.12G016100,Glyma.12G116400,Glyma.14G058400,Glyma.18G009900,Glyma.18G010400,Glyma.20G006600	Glyma.01G229600,Glyma.02G025900,Glyma.02G299600,Glyma.03G204700,Glyma.07G159700,Glyma.08G184200,Glyma.10G001700,Glyma.10G142800,Glyma.11G012400,Glyma.11G246900,Glyma.11G247400,Glyma.12G016100,Glyma.12G116400,Glyma.14G058400,Glyma.18G009900,Glyma.18G010400,Glyma.20G006600	K02178,K02365,K02537,K03348,K03355,K03358,K03363,K04382,K10878,K11584,K12761
ko03410	Base excision repair	Genetic Information Processing	5/1196	25/2297	0.384113712374582	0.999797316955702	0.999999999999883	5	Glyma.01G082000,Glyma.02G017200,Glyma.02G048200,Glyma.02G123800,Glyma.04G033700,Glyma.06G033900,Glyma.06G219600,Glyma.07G059700,Glyma.08G218700,Glyma.08G263200,Glyma.19G036300	Glyma.01G082000,Glyma.02G017200,Glyma.02G048200,Glyma.02G123800,Glyma.04G033700,Glyma.06G033900,Glyma.06G219600,Glyma.07G059700,Glyma.08G218700,Glyma.08G263200,Glyma.19G036300	K01246,K02335,K03575,K10772,K10798
ko04136	Autophagy - other	Cellular Processes	4/1196	22/2297	0.349194283976893	0.999798623687491	0.999999999999883	4	Glyma.02G025900,Glyma.05G189000,Glyma.08G146700,Glyma.09G003900,Glyma.14G187000,Glyma.15G108200,Glyma.17G013000,Glyma.17G070200	Glyma.02G025900,Glyma.05G189000,Glyma.08G146700,Glyma.09G003900,Glyma.14G187000,Glyma.15G108200,Glyma.17G013000,Glyma.17G070200	K04382,K08331,K08341,K17908
ko03440	Homologous recombination	Genetic Information Processing	8/1196	34/2297	0.451898485146567	0.999845666162937	0.999999999999883	8	Glyma.02G013500,Glyma.05G084800,Glyma.05G084900,Glyma.07G200900,Glyma.08G339800,Glyma.09G064300,Glyma.09G213500,Glyma.12G206200,Glyma.13G115000,Glyma.13G294700,Glyma.14G133400,Glyma.15G170600,Glyma.17G198800,Glyma.17G202200,Glyma.19G036300	Glyma.02G013500,Glyma.05G084800,Glyma.05G084900,Glyma.07G200900,Glyma.08G339800,Glyma.09G064300,Glyma.09G213500,Glyma.12G206200,Glyma.13G115000,Glyma.13G294700,Glyma.14G133400,Glyma.15G170600,Glyma.17G198800,Glyma.17G202200,Glyma.19G036300	K02335,K03553,K04482,K07466,K10728,K10739,K10875,K10881
ko04140	Autophagy - animal	Cellular Processes	9/1196	37/2297	0.467165325860978	0.999866405614295	0.999999999999883	9	Glyma.01G131500,Glyma.01G189500,Glyma.02G025900,Glyma.02G186300,Glyma.03G260200,Glyma.05G189000,Glyma.07G205400,Glyma.08G146700,Glyma.08G240400,Glyma.09G003900,Glyma.09G079400,Glyma.09G273600,Glyma.09G277000,Glyma.11G052700,Glyma.13G228400,Glyma.14G187000,Glyma.14G188100,Glyma.15G108200,Glyma.17G013000,Glyma.17G070200,Glyma.18G212200,Glyma.19G111300	Glyma.01G131500,Glyma.01G189500,Glyma.02G025900,Glyma.02G186300,Glyma.03G260200,Glyma.05G189000,Glyma.07G205400,Glyma.08G146700,Glyma.08G240400,Glyma.09G003900,Glyma.09G079400,Glyma.09G273600,Glyma.09G277000,Glyma.11G052700,Glyma.13G228400,Glyma.14G187000,Glyma.14G188100,Glyma.15G108200,Glyma.17G013000,Glyma.17G070200,Glyma.18G212200,Glyma.19G111300	K01110,K01365,K04368,K04382,K04688,K07198,K08331,K08341,K17908
ko03030	DNA replication	Genetic Information Processing	7/1196	32/2297	0.420124372909699	0.999898857413085	0.999999999999883	7	Glyma.04G077000,Glyma.04G246800,Glyma.05G084800,Glyma.05G084900,Glyma.05G089100,Glyma.07G200900,Glyma.09G213500,Glyma.10G278500,Glyma.12G206200,Glyma.13G294700,Glyma.14G133400,Glyma.17G202200,Glyma.19G036300	Glyma.04G077000,Glyma.04G246800,Glyma.05G084800,Glyma.05G084900,Glyma.05G089100,Glyma.07G200900,Glyma.09G213500,Glyma.10G278500,Glyma.12G206200,Glyma.13G294700,Glyma.14G133400,Glyma.17G202200,Glyma.19G036300	K02335,K07466,K10739,K10743,K10744,K10755,K10756
ko04144	Endocytosis	Cellular Processes	16/1196	57/2297	0.539106964736255	0.999942970914388	0.999999999999883	16	Glyma.01G004100,Glyma.01G030400,Glyma.01G083000,Glyma.01G199000,Glyma.01G215100,Glyma.02G043200,Glyma.02G176000,Glyma.03G022900,Glyma.03G171100,Glyma.03G259200,Glyma.04G206100,Glyma.04G253100,Glyma.05G168300,Glyma.06G020500,Glyma.06G068700,Glyma.07G005901,Glyma.07G052800,Glyma.07G127800,Glyma.07G184300,Glyma.08G004600,Glyma.08G065100,Glyma.08G211700,Glyma.08G364700,Glyma.09G024400,Glyma.09G041400…	Glyma.01G004100,Glyma.01G030400,Glyma.01G083000,Glyma.01G199000,Glyma.01G215100,Glyma.02G043200,Glyma.02G176000,Glyma.03G022900,Glyma.03G171100,Glyma.03G259200,Glyma.04G206100,Glyma.04G253100,Glyma.05G168300,Glyma.06G020500,Glyma.06G068700,Glyma.07G005901,Glyma.07G052800,Glyma.07G127800,Glyma.07G184300,Glyma.08G004600,Glyma.08G065100,Glyma.08G211700,Glyma.08G364700,Glyma.09G024400,Glyma.09G041400…	K00889,K01115,K01528,K03283,K05757,K07904,K07937,K11824,K11826,K11866,K12191,K12471,K12483,K12486,K18442,K19476
ko04111	Cell cycle - yeast	Cellular Processes	14/1196	53/2297	0.507319997475863	0.999966331175023	0.999999999999883	14	Glyma.01G229600,Glyma.02G025900,Glyma.02G157700,Glyma.03G204700,Glyma.04G074200,Glyma.06G075300,Glyma.07G159700,Glyma.08G184200,Glyma.10G142800,Glyma.11G012400,Glyma.11G125300,Glyma.11G215600,Glyma.11G219600,Glyma.11G247400,Glyma.12G016100,Glyma.12G096700,Glyma.12G116400,Glyma.14G058400,Glyma.18G009900,Glyma.18G037800,Glyma.20G006600	Glyma.01G229600,Glyma.02G025900,Glyma.02G157700,Glyma.03G204700,Glyma.04G074200,Glyma.06G075300,Glyma.07G159700,Glyma.08G184200,Glyma.10G142800,Glyma.11G012400,Glyma.11G125300,Glyma.11G215600,Glyma.11G219600,Glyma.11G247400,Glyma.12G016100,Glyma.12G096700,Glyma.12G116400,Glyma.14G058400,Glyma.18G009900,Glyma.18G037800,Glyma.20G006600	K02178,K02365,K02516,K02537,K03094,K03348,K03355,K03358,K03363,K03364,K04382,K06676,K06677,K06678
ko04120	Ubiquitin mediated proteolysis	Genetic Information Processing	15/1196	58/2297	0.496698766001615	0.999989392863463	0.999999999999883	15	Glyma.01G043600,Glyma.01G229600,Glyma.02G020000,Glyma.03G204700,Glyma.03G257700,Glyma.04G242700,Glyma.05G091100,Glyma.06G046400,Glyma.06G074300,Glyma.06G120600,Glyma.06G129000,Glyma.06G243300,Glyma.10G142800,Glyma.11G012400,Glyma.11G053300,Glyma.11G095700,Glyma.11G125300,Glyma.11G178504,Glyma.11G192900,Glyma.11G219600,Glyma.12G016100,Glyma.12G021800,Glyma.13G063600,Glyma.13G179600,Glyma.13G215600…	Glyma.01G043600,Glyma.01G229600,Glyma.02G020000,Glyma.03G204700,Glyma.03G257700,Glyma.04G242700,Glyma.05G091100,Glyma.06G046400,Glyma.06G074300,Glyma.06G120600,Glyma.06G129000,Glyma.06G243300,Glyma.10G142800,Glyma.11G012400,Glyma.11G053300,Glyma.11G095700,Glyma.11G125300,Glyma.11G178504,Glyma.11G192900,Glyma.11G219600,Glyma.12G016100,Glyma.12G021800,Glyma.13G063600,Glyma.13G179600,Glyma.13G215600…	K03094,K03348,K03355,K03358,K03363,K03364,K03869,K03875,K04506,K06688,K10144,K10570,K10573,K10577,K10581
ko00510	N-Glycan biosynthesis	Metabolism	5/1196	30/2297	0.320094760312152	0.999989737649603	0.999999999999883	5	Glyma.05G146400,Glyma.08G132300,Glyma.10G041600,Glyma.12G230400,Glyma.13G270500	Glyma.05G146400,Glyma.08G132300,Glyma.10G041600,Glyma.12G230400,Glyma.13G270500	K00737,K01228,K03843,K03846,K09658
ko03022	Basal transcription factors	Genetic Information Processing	5/1196	30/2297	0.320094760312152	0.999989737649603	0.999999999999883	5	Glyma.02G239900,Glyma.05G205200,Glyma.08G323500,Glyma.10G193000,Glyma.11G073900,Glyma.14G209200,Glyma.19G129000	Glyma.02G239900,Glyma.05G205200,Glyma.08G323500,Glyma.10G193000,Glyma.11G073900,Glyma.14G209200,Glyma.19G129000	K03137,K03141,K03142,K10843,K14649
ko04138	Autophagy - yeast	Cellular Processes	9/1196	45/2297	0.384113712374582	0.999998224541377	0.999999999999883	9	Glyma.02G025900,Glyma.03G205700,Glyma.05G189000,Glyma.08G146700,Glyma.09G003900,Glyma.10G001700,Glyma.12G201100,Glyma.12G240900,Glyma.14G187000,Glyma.15G108200,Glyma.16G146500,Glyma.17G013000,Glyma.17G070200	Glyma.02G025900,Glyma.03G205700,Glyma.05G189000,Glyma.08G146700,Glyma.09G003900,Glyma.10G001700,Glyma.12G201100,Glyma.12G240900,Glyma.14G187000,Glyma.15G108200,Glyma.16G146500,Glyma.17G013000,Glyma.17G070200	K00654,K00915,K04382,K08331,K08341,K12761,K14209,K17908,K20181
ko04110	Cell cycle	Cellular Processes	14/1196	59/2297	0.455728133325775	0.999998286031655	0.999999999999883	14	Glyma.01G058000,Glyma.01G159700,Glyma.01G229600,Glyma.02G277600,Glyma.03G123600,Glyma.03G204700,Glyma.04G001100,Glyma.04G024800,Glyma.04G242700,Glyma.04G246600,Glyma.06G000600,Glyma.06G024900,Glyma.06G043900,Glyma.06G116100,Glyma.06G120600,Glyma.07G034100,Glyma.07G159700,Glyma.08G184200,Glyma.08G208000,Glyma.10G142800,Glyma.11G012400,Glyma.11G084500,Glyma.11G125300,Glyma.11G178504,Glyma.11G219600…	Glyma.01G058000,Glyma.01G159700,Glyma.01G229600,Glyma.02G277600,Glyma.03G123600,Glyma.03G204700,Glyma.04G001100,Glyma.04G024800,Glyma.04G242700,Glyma.04G246600,Glyma.06G000600,Glyma.06G024900,Glyma.06G043900,Glyma.06G116100,Glyma.06G120600,Glyma.07G034100,Glyma.07G159700,Glyma.08G184200,Glyma.08G208000,Glyma.10G142800,Glyma.11G012400,Glyma.11G084500,Glyma.11G125300,Glyma.11G178504,Glyma.11G219600…	K02178,K02365,K02537,K03094,K03348,K03355,K03358,K03363,K03364,K03875,K05868,K06620,K06627,K06630
ko04141	Protein processing in endoplasmic reticulum	Genetic Information Processing	20/1196	77/2297	0.498848977109847	0.999999409116808	0.999999999999883	20	Glyma.02G124500,Glyma.02G244300,Glyma.02G292600,Glyma.02G302500,Glyma.02G305600,Glyma.03G073722,Glyma.03G171100,Glyma.03G182800,Glyma.04G121000,Glyma.05G085550,Glyma.05G146400,Glyma.06G034500,Glyma.06G180000,Glyma.06G223700,Glyma.06G293400,Glyma.07G184300,Glyma.07G241800,Glyma.08G065100,Glyma.08G157200,Glyma.08G284700,Glyma.08G332900,Glyma.09G005400,Glyma.09G038200,Glyma.10G147600,Glyma.11G125300…	Glyma.02G124500,Glyma.02G244300,Glyma.02G292600,Glyma.02G302500,Glyma.02G305600,Glyma.03G073722,Glyma.03G171100,Glyma.03G182800,Glyma.04G121000,Glyma.05G085550,Glyma.05G146400,Glyma.06G034500,Glyma.06G180000,Glyma.06G223700,Glyma.06G293400,Glyma.07G184300,Glyma.07G241800,Glyma.08G065100,Glyma.08G157200,Glyma.08G284700,Glyma.08G332900,Glyma.09G005400,Glyma.09G038200,Glyma.10G147600,Glyma.11G125300…	K01228,K03094,K03283,K04079,K07953,K08057,K09481,K09487,K09490,K09503,K10084,K10666,K10950,K10956,K13525,K13719,K13989,K13993,K14009,K14016
ko04723	Retrograde endocannabinoid signaling	Organismal Systems	3/1196	31/2297	0.185861473729636	0.999999938185906	0.999999999999883	3	Glyma.02G179100,Glyma.07G106400,Glyma.08G056600,Glyma.09G209400,Glyma.10G094000,Glyma.10G208800,Glyma.10G211200,Glyma.18G059300,Glyma.20G181900,Glyma.20G240600	Glyma.02G179100,Glyma.07G106400,Glyma.08G056600,Glyma.09G209400,Glyma.10G094000,Glyma.10G208800,Glyma.10G211200,Glyma.18G059300,Glyma.20G181900,Glyma.20G240600	K01054,K13806,K15015
ko00190	Oxidative phosphorylation	Metabolism	13/1196	85/2297	0.293734015345269	0.999999999999883	0.999999999999883	13	Glyma.02G057400,Glyma.02G295900,Glyma.02G303400,Glyma.03G172700,Glyma.05G048000,Glyma.06G027600,Glyma.06G067400,Glyma.06G189900,Glyma.06G242800,Glyma.07G048300,Glyma.08G317100,Glyma.09G056300,Glyma.10G044700,Glyma.12G154400,Glyma.13G097900,Glyma.13G204800,Glyma.14G010400,Glyma.15G010900,Glyma.15G107900,Glyma.16G017200,Glyma.16G147600,Glyma.17G061800,Glyma.17G096100,Glyma.17G130100,Glyma.17G199200…	Glyma.02G057400,Glyma.02G295900,Glyma.02G303400,Glyma.03G172700,Glyma.05G048000,Glyma.06G027600,Glyma.06G067400,Glyma.06G189900,Glyma.06G242800,Glyma.07G048300,Glyma.08G317100,Glyma.09G056300,Glyma.10G044700,Glyma.12G154400,Glyma.13G097900,Glyma.13G204800,Glyma.14G010400,Glyma.15G010900,Glyma.15G107900,Glyma.16G017200,Glyma.16G147600,Glyma.17G061800,Glyma.17G096100,Glyma.17G130100,Glyma.17G199200…	K00234,K00411,K01507,K01535,K02109,K02113,K02115,K02147,K02153,K02154,K02259,K02260,K02265
