# Supplementary material for: Digital gene expression profiling of the transcriptional response to Sclerotinia sclerotiorum and its antagonistic bacterium Bacillus amyloliquefaciens in soybean
Source: Front Microbiol. 2022 Nov 2;13:1025771. doi: 10.3389/fmicb.2022.1025771 (PMC9666723; doi:10.3389/fmicb.2022.1025771)
Supplement: Supplementary file 2 [file Data_Sheet_2.ZIP › ╕╜╝■9-21/Table S18 KEGG enrichment of differentially expressed genes in Gm-Ba-Ss vs Gm.xls]

TermID	Description	Category	GeneRatio	BgRatio	Enrich_factor	P_value	P_adjust	GeneCount	GeneIDs	GeneNames	KeggIDs
ko01110	Biosynthesis of secondary metabolites	Metabolism	319/1425	412/2297	1.24807187872594	1.93258744230173e-13	5.77843645248217e-11	319	Glyma.01G004200,Glyma.01G007200,Glyma.01G007300,Glyma.01G010000,Glyma.01G014200,Glyma.01G019200,Glyma.01G020900,Glyma.01G021000,Glyma.01G024800,Glyma.01G026700,Glyma.01G028200,Glyma.01G028900,Glyma.01G031500,Glyma.01G036000,Glyma.01G054500,Glyma.01G062000,Glyma.01G062400,Glyma.01G070200,Glyma.01G081900,Glyma.01G091400,Glyma.01G097400,Glyma.01G104100,Glyma.01G113200,Glyma.01G118000,Glyma.01G129400…	Glyma.01G004200,Glyma.01G007200,Glyma.01G007300,Glyma.01G010000,Glyma.01G014200,Glyma.01G019200,Glyma.01G020900,Glyma.01G021000,Glyma.01G024800,Glyma.01G026700,Glyma.01G028200,Glyma.01G028900,Glyma.01G031500,Glyma.01G036000,Glyma.01G054500,Glyma.01G062000,Glyma.01G062400,Glyma.01G070200,Glyma.01G081900,Glyma.01G091400,Glyma.01G097400,Glyma.01G104100,Glyma.01G113200,Glyma.01G118000,Glyma.01G129400…	K00001,K00006,K00016,K00021,K00025,K00026,K00030,K00031,K00033,K00036,K00052,K00053,K00083,K00099,K00106,K00111,K00121,K00128,K00133,K00134,K00161,K00162,K00164,K00166,K00167,K00213,K00218,K00222,K00225,K00228,K00232,K00234,K00249,K00264,K00276,K00281,K00286,K00318,K00382,K00422,K00430,K00454,K00487,K00511,K00514,K00517,K00547,K00549,K00559,K00588,K00600,K00605,K00606,K00615,K00616,K00626,K00627,…
ko01200	Carbon metabolism	Metabolism	83/1425	92/2297	1.45424103737605	5.5828634466071e-10	8.34638085267761e-08	83	Glyma.01G007200,Glyma.01G007300,Glyma.01G008500,Glyma.01G010200,Glyma.01G019200,Glyma.01G024800,Glyma.01G026700,Glyma.01G062000,Glyma.01G081900,Glyma.01G097400,Glyma.01G200200,Glyma.01G204600,Glyma.01G226900,Glyma.02G005500,Glyma.02G015800,Glyma.02G038100,Glyma.02G041900,Glyma.02G042100,Glyma.02G057400,Glyma.02G072200,Glyma.02G096800,Glyma.02G165000,Glyma.02G165300,Glyma.02G186700,Glyma.02G202500…	Glyma.01G007200,Glyma.01G007300,Glyma.01G008500,Glyma.01G010200,Glyma.01G019200,Glyma.01G024800,Glyma.01G026700,Glyma.01G062000,Glyma.01G081900,Glyma.01G097400,Glyma.01G200200,Glyma.01G204600,Glyma.01G226900,Glyma.02G005500,Glyma.02G015800,Glyma.02G038100,Glyma.02G041900,Glyma.02G042100,Glyma.02G057400,Glyma.02G072200,Glyma.02G096800,Glyma.02G165000,Glyma.02G165300,Glyma.02G186700,Glyma.02G202500…	K00025,K00026,K00028,K00029,K00030,K00031,K00033,K00036,K00051,K00058,K00121,K00122,K00131,K00134,K00140,K00161,K00162,K00164,K00234,K00249,K00261,K00281,K00382,K00600,K00605,K00615,K00616,K00626,K00627,K00640,K00658,K00814,K00830,K00831,K00844,K00850,K00851,K00855,K00873,K00927,K00948,K01006,K01057,K01070,K01100,K01455,K01595,K01602,K01610,K01623,K01638,K01647,K01679,K01681,K01689,K01738,K01754,…
ko00010	Glycolysis / Gluconeogenesis	Metabolism	32/1425	32/2297	1.6119298245614	2.02695005802564e-07	1.71489844298724e-05	32	Glyma.01G007200,Glyma.01G007300,Glyma.01G019200,Glyma.01G024800,Glyma.01G031500,Glyma.01G081900,Glyma.01G097400,Glyma.01G118000,Glyma.01G173300,Glyma.01G200200,Glyma.01G210400,Glyma.01G223900,Glyma.01G226900,Glyma.02G034000,Glyma.02G165000,Glyma.02G165300,Glyma.02G202500,Glyma.02G274000,Glyma.02G274100,Glyma.03G055100,Glyma.03G092700,Glyma.03G168700,Glyma.03G190500,Glyma.03G191500,Glyma.04G008300…	Glyma.01G007200,Glyma.01G007300,Glyma.01G019200,Glyma.01G024800,Glyma.01G031500,Glyma.01G081900,Glyma.01G097400,Glyma.01G118000,Glyma.01G173300,Glyma.01G200200,Glyma.01G210400,Glyma.01G223900,Glyma.01G226900,Glyma.02G034000,Glyma.02G165000,Glyma.02G165300,Glyma.02G202500,Glyma.02G274000,Glyma.02G274100,Glyma.03G055100,Glyma.03G092700,Glyma.03G168700,Glyma.03G190500,Glyma.03G191500,Glyma.04G008300…	K00001,K00016,K00121,K00128,K00131,K00134,K00161,K00162,K00382,K00627,K00844,K00850,K00873,K00895,K00927,K01568,K01610,K01623,K01689,K01785,K01792,K01803,K01810,K01834,K01835,K01895,K03103,K03841,K14085,K15633,K15634,K18857
ko01120	Microbial metabolism in diverse environments	Metabolism	117/1425	144/2297	1.30969298245614	2.29417851904648e-07	1.71489844298724e-05	117	Glyma.01G007200,Glyma.01G007300,Glyma.01G008500,Glyma.01G010200,Glyma.01G019200,Glyma.01G024800,Glyma.01G026700,Glyma.01G028900,Glyma.01G031500,Glyma.01G062000,Glyma.01G081900,Glyma.01G097400,Glyma.01G142800,Glyma.01G173300,Glyma.01G200200,Glyma.01G210400,Glyma.01G223900,Glyma.01G226900,Glyma.01G230900,Glyma.02G005500,Glyma.02G015800,Glyma.02G034000,Glyma.02G036300,Glyma.02G038100,Glyma.02G041900…	Glyma.01G007200,Glyma.01G007300,Glyma.01G008500,Glyma.01G010200,Glyma.01G019200,Glyma.01G024800,Glyma.01G026700,Glyma.01G028900,Glyma.01G031500,Glyma.01G062000,Glyma.01G081900,Glyma.01G097400,Glyma.01G142800,Glyma.01G173300,Glyma.01G200200,Glyma.01G210400,Glyma.01G223900,Glyma.01G226900,Glyma.01G230900,Glyma.02G005500,Glyma.02G015800,Glyma.02G034000,Glyma.02G036300,Glyma.02G038100,Glyma.02G041900…	K00001,K00016,K00025,K00026,K00028,K00029,K00030,K00031,K00033,K00036,K00051,K00058,K00074,K00106,K00121,K00122,K00128,K00131,K00133,K00134,K00161,K00162,K00164,K00234,K00264,K00284,K00382,K00392,K00451,K00485,K00517,K00600,K00615,K00616,K00626,K00627,K00640,K00658,K00814,K00830,K00831,K00844,K00850,K00851,K00855,K00860,K00873,K00895,K00927,K00928,K00948,K01006,K01011,K01057,K01061,K01070,K01082,…
ko04075	Plant hormone signal transduction	Environmental Information Processing	39/1425	42/2297	1.49679197994987	4.99609213474938e-06	0.000298766309658013	39	Glyma.01G018400,Glyma.01G084200,Glyma.01G096600,Glyma.01G097000,Glyma.01G103500,Glyma.01G107850,Glyma.01G107901,Glyma.01G107951,Glyma.01G114000,Glyma.01G137500,Glyma.01G167000,Glyma.01G178000,Glyma.01G183500,Glyma.01G189700,Glyma.01G190600,Glyma.01G204400,Glyma.01G225100,Glyma.02G006200,Glyma.02G007300,Glyma.02G085900,Glyma.02G087000,Glyma.02G125600,Glyma.02G131700,Glyma.02G142500,Glyma.02G142600…	Glyma.01G018400,Glyma.01G084200,Glyma.01G096600,Glyma.01G097000,Glyma.01G103500,Glyma.01G107850,Glyma.01G107901,Glyma.01G107951,Glyma.01G114000,Glyma.01G137500,Glyma.01G167000,Glyma.01G178000,Glyma.01G183500,Glyma.01G189700,Glyma.01G190600,Glyma.01G204400,Glyma.01G225100,Glyma.02G006200,Glyma.02G007300,Glyma.02G085900,Glyma.02G087000,Glyma.02G125600,Glyma.02G131700,Glyma.02G142500,Glyma.02G142600…	K12126,K13413,K13415,K13416,K13422,K13449,K13463,K13464,K13946,K14431,K14432,K14484,K14485,K14486,K14487,K14488,K14489,K14490,K14491,K14492,K14493,K14494,K14495,K14496,K14497,K14498,K14499,K14500,K14503,K14504,K14505,K14506,K14509,K14510,K14513,K14514,K14515,K14516,K16189
ko03008	Ribosome biogenesis in eukaryotes	Genetic Information Processing	49/1425	56/2297	1.41043859649123	1.92997483624745e-05	0.000961770793396646	49	Glyma.01G001600,Glyma.01G176400,Glyma.02G151500,Glyma.02G229800,Glyma.02G290200,Glyma.03G186500,Glyma.03G214900,Glyma.04G069200,Glyma.04G139900,Glyma.04G200700,Glyma.05G016600,Glyma.05G038000,Glyma.05G038800,Glyma.05G046400,Glyma.05G104600,Glyma.05G185000,Glyma.05G206400,Glyma.06G070600,Glyma.06G164800,Glyma.07G032500,Glyma.07G035600,Glyma.07G204700,Glyma.07G261900,Glyma.08G013300,Glyma.08G143000…	Glyma.01G001600,Glyma.01G176400,Glyma.02G151500,Glyma.02G229800,Glyma.02G290200,Glyma.03G186500,Glyma.03G214900,Glyma.04G069200,Glyma.04G139900,Glyma.04G200700,Glyma.05G016600,Glyma.05G038000,Glyma.05G038800,Glyma.05G046400,Glyma.05G104600,Glyma.05G185000,Glyma.05G206400,Glyma.06G070600,Glyma.06G164800,Glyma.07G032500,Glyma.07G035600,Glyma.07G204700,Glyma.07G261900,Glyma.08G013300,Glyma.08G143000…	K03097,K03115,K03264,K06943,K07178,K07179,K07562,K07936,K11108,K11128,K11129,K11131,K11883,K12619,K12845,K14290,K14521,K14536,K14537,K14538,K14539,K14544,K14545,K14546,K14548,K14549,K14550,K14552,K14553,K14554,K14555,K14556,K14557,K14558,K14559,K14560,K14561,K14563,K14564,K14565,K14566,K14567,K14568,K14569,K14570,K14572,K14573,K14574,K18532
ko00280	Valine, leucine and isoleucine degradation	Metabolism	21/1425	21/2297	1.6119298245614	4.18065411823951e-05	0.00178573654479088	21	Glyma.01G031500,Glyma.01G129400,Glyma.01G196300,Glyma.01G215500,Glyma.02G034000,Glyma.02G131500,Glyma.02G145300,Glyma.02G277900,Glyma.02G308500,Glyma.03G070200,Glyma.03G117300,Glyma.04G243000,Glyma.04G248500,Glyma.05G063900,Glyma.06G050100,Glyma.06G114300,Glyma.06G183900,Glyma.07G019100,Glyma.07G186000,Glyma.07G213500,Glyma.07G235400,Glyma.07G246000,Glyma.08G002700,Glyma.08G066600,Glyma.08G204300…	Glyma.01G031500,Glyma.01G129400,Glyma.01G196300,Glyma.01G215500,Glyma.02G034000,Glyma.02G131500,Glyma.02G145300,Glyma.02G277900,Glyma.02G308500,Glyma.03G070200,Glyma.03G117300,Glyma.04G243000,Glyma.04G248500,Glyma.05G063900,Glyma.06G050100,Glyma.06G114300,Glyma.06G183900,Glyma.07G019100,Glyma.07G186000,Glyma.07G213500,Glyma.07G235400,Glyma.07G246000,Glyma.08G002700,Glyma.08G066600,Glyma.08G204300…	K00020,K00128,K00140,K00166,K00167,K00249,K00253,K00382,K00626,K00826,K00827,K01640,K01641,K01968,K01969,K05605,K05607,K07513,K09699,K14085,K18660
ko01130	Biosynthesis of antibiotics	Metabolism	146/1425	195/2297	1.2068807917229	5.27539227949246e-05	0.00197167786446031	146	Glyma.01G007200,Glyma.01G007300,Glyma.01G019200,Glyma.01G024800,Glyma.01G026700,Glyma.01G028900,Glyma.01G031500,Glyma.01G054500,Glyma.01G062000,Glyma.01G081900,Glyma.01G097400,Glyma.01G104100,Glyma.01G118000,Glyma.01G139600,Glyma.01G156700,Glyma.01G164300,Glyma.01G173300,Glyma.01G196300,Glyma.01G199700,Glyma.01G200200,Glyma.01G210400,Glyma.01G215500,Glyma.01G223900,Glyma.01G226900,Glyma.02G005500…	Glyma.01G007200,Glyma.01G007300,Glyma.01G019200,Glyma.01G024800,Glyma.01G026700,Glyma.01G028900,Glyma.01G031500,Glyma.01G054500,Glyma.01G062000,Glyma.01G081900,Glyma.01G097400,Glyma.01G104100,Glyma.01G118000,Glyma.01G139600,Glyma.01G156700,Glyma.01G164300,Glyma.01G173300,Glyma.01G196300,Glyma.01G199700,Glyma.01G200200,Glyma.01G210400,Glyma.01G215500,Glyma.01G223900,Glyma.01G226900,Glyma.02G005500…	K00001,K00016,K00021,K00025,K00026,K00030,K00031,K00033,K00036,K00053,K00058,K00099,K00121,K00128,K00133,K00134,K00161,K00162,K00164,K00166,K00167,K00222,K00234,K00249,K00264,K00281,K00286,K00318,K00382,K00511,K00559,K00600,K00605,K00615,K00616,K00626,K00627,K00658,K00766,K00787,K00800,K00801,K00811,K00815,K00826,K00830,K00831,K00844,K00850,K00851,K00869,K00873,K00891,K00895,K00919,K00927,K00928,…
ko00710	Carbon fixation in photosynthetic organisms	Metabolism	23/1425	24/2297	1.54476608187135	0.000156175757467131	0.00518850572029691	23	Glyma.01G008500,Glyma.01G010200,Glyma.01G019200,Glyma.01G026700,Glyma.01G097400,Glyma.02G005500,Glyma.02G038100,Glyma.03G014600,Glyma.03G027500,Glyma.03G092700,Glyma.03G191500,Glyma.04G008300,Glyma.04G015900,Glyma.04G086300,Glyma.04G089700,Glyma.05G025300,Glyma.05G227400,Glyma.06G015900,Glyma.06G087800,Glyma.06G275700,Glyma.06G277500,Glyma.07G045900,Glyma.07G142700,Glyma.07G182300,Glyma.07G185400…	Glyma.01G008500,Glyma.01G010200,Glyma.01G019200,Glyma.01G026700,Glyma.01G097400,Glyma.02G005500,Glyma.02G038100,Glyma.03G014600,Glyma.03G027500,Glyma.03G092700,Glyma.03G191500,Glyma.04G008300,Glyma.04G015900,Glyma.04G086300,Glyma.04G089700,Glyma.05G025300,Glyma.05G227400,Glyma.06G015900,Glyma.06G087800,Glyma.06G275700,Glyma.06G277500,Glyma.07G045900,Glyma.07G142700,Glyma.07G182300,Glyma.07G185400…	K00025,K00026,K00028,K00029,K00051,K00134,K00615,K00814,K00855,K00927,K01006,K01100,K01595,K01602,K01610,K01623,K01783,K01803,K01807,K03841,K05298,K14272,K14455
ko00030	Pentose phosphate pathway	Metabolism	17/1425	17/2297	1.6119298245614	0.000287926583201459	0.00860900483772362	17	Glyma.01G024800,Glyma.01G062000,Glyma.02G096800,Glyma.02G202500,Glyma.03G027500,Glyma.03G100800,Glyma.03G191500,Glyma.03G229400,Glyma.04G008300,Glyma.04G032600,Glyma.04G231600,Glyma.05G025300,Glyma.05G056400,Glyma.05G070500,Glyma.05G199800,Glyma.05G214000,Glyma.05G224900,Glyma.07G014300,Glyma.07G126400,Glyma.07G142700,Glyma.07G182300,Glyma.07G269500,Glyma.08G020500,Glyma.08G031700,Glyma.08G067500…	Glyma.01G024800,Glyma.01G062000,Glyma.02G096800,Glyma.02G202500,Glyma.03G027500,Glyma.03G100800,Glyma.03G191500,Glyma.03G229400,Glyma.04G008300,Glyma.04G032600,Glyma.04G231600,Glyma.05G025300,Glyma.05G056400,Glyma.05G070500,Glyma.05G199800,Glyma.05G214000,Glyma.05G224900,Glyma.07G014300,Glyma.07G126400,Glyma.07G142700,Glyma.07G182300,Glyma.07G269500,Glyma.08G020500,Glyma.08G031700,Glyma.08G067500…	K00033,K00036,K00131,K00615,K00616,K00850,K00851,K00852,K00895,K00948,K01057,K01623,K01783,K01807,K01810,K01835,K03841
ko00520	Amino sugar and nucleotide sugar metabolism	Metabolism	35/1425	40/2297	1.41043859649123	0.000331804120600798	0.00879986978285045	35	Glyma.01G007200,Glyma.01G007300,Glyma.01G160100,Glyma.01G225800,Glyma.01G226900,Glyma.02G042500,Glyma.02G095200,Glyma.02G141600,Glyma.02G208000,Glyma.03G006900,Glyma.03G120000,Glyma.03G131100,Glyma.03G159200,Glyma.03G217500,Glyma.03G247000,Glyma.03G254300,Glyma.04G011900,Glyma.04G030300,Glyma.04G032600,Glyma.04G178400,Glyma.05G001800,Glyma.05G002500,Glyma.05G022600,Glyma.05G132100,Glyma.05G152300…	Glyma.01G007200,Glyma.01G007300,Glyma.01G160100,Glyma.01G225800,Glyma.01G226900,Glyma.02G042500,Glyma.02G095200,Glyma.02G141600,Glyma.02G208000,Glyma.03G006900,Glyma.03G120000,Glyma.03G131100,Glyma.03G159200,Glyma.03G217500,Glyma.03G247000,Glyma.03G254300,Glyma.04G011900,Glyma.04G030300,Glyma.04G032600,Glyma.04G178400,Glyma.05G001800,Glyma.05G002500,Glyma.05G022600,Glyma.05G132100,Glyma.05G152300…	K00012,K00326,K00770,K00844,K00847,K00963,K00965,K00966,K00972,K00975,K01183,K01209,K01784,K01809,K01810,K01835,K01836,K02377,K05305,K06118,K08678,K08679,K10046,K12373,K12446,K12448,K12449,K12450,K13379,K13648,K15920,K16190,K17497,K18677,K20547
ko00630	Glyoxylate and dicarboxylate metabolism	Metabolism	25/1425	27/2297	1.49252761533463	0.000353172031418747	0.00879986978285045	25	Glyma.01G026700,Glyma.01G199700,Glyma.02G005500,Glyma.02G038100,Glyma.02G288500,Glyma.02G308500,Glyma.03G128300,Glyma.04G254300,Glyma.05G141300,Glyma.05G152100,Glyma.06G107800,Glyma.06G305700,Glyma.07G059800,Glyma.07G081800,Glyma.07G081900,Glyma.07G082100,Glyma.07G185400,Glyma.07G262100,Glyma.08G063800,Glyma.08G096700,Glyma.08G096800,Glyma.08G157700,Glyma.08G175800,Glyma.08G187800,Glyma.08G274400…	Glyma.01G026700,Glyma.01G199700,Glyma.02G005500,Glyma.02G038100,Glyma.02G288500,Glyma.02G308500,Glyma.03G128300,Glyma.04G254300,Glyma.05G141300,Glyma.05G152100,Glyma.06G107800,Glyma.06G305700,Glyma.07G059800,Glyma.07G081800,Glyma.07G081900,Glyma.07G082100,Glyma.07G185400,Glyma.07G262100,Glyma.08G063800,Glyma.08G096700,Glyma.08G096800,Glyma.08G157700,Glyma.08G175800,Glyma.08G187800,Glyma.08G274400…	K00025,K00026,K00122,K00281,K00284,K00382,K00600,K00605,K00626,K00830,K01455,K01602,K01638,K01647,K01681,K01915,K02437,K03781,K11517,K14272,K15893,K15918,K15919,K18121,K19269
ko00500	Starch and sucrose metabolism	Metabolism	28/1425	31/2297	1.45593661573288	0.000426191013038263	0.00980239329988005	28	Glyma.01G007200,Glyma.01G007300,Glyma.01G203400,Glyma.01G226900,Glyma.02G070500,Glyma.02G086200,Glyma.02G225000,Glyma.02G240400,Glyma.03G151200,Glyma.03G216300,Glyma.04G008400,Glyma.04G011900,Glyma.04G017700,Glyma.04G030300,Glyma.04G032600,Glyma.04G074000,Glyma.04G098900,Glyma.04G103600,Glyma.04G111300,Glyma.04G119700,Glyma.04G180900,Glyma.04G219500,Glyma.04G237900,Glyma.05G036100,Glyma.05G068000…	Glyma.01G007200,Glyma.01G007300,Glyma.01G203400,Glyma.01G226900,Glyma.02G070500,Glyma.02G086200,Glyma.02G225000,Glyma.02G240400,Glyma.03G151200,Glyma.03G216300,Glyma.04G008400,Glyma.04G011900,Glyma.04G017700,Glyma.04G030300,Glyma.04G032600,Glyma.04G074000,Glyma.04G098900,Glyma.04G103600,Glyma.04G111300,Glyma.04G119700,Glyma.04G180900,Glyma.04G219500,Glyma.04G237900,Glyma.05G036100,Glyma.05G068000…	K00688,K00695,K00696,K00700,K00703,K00705,K00844,K00847,K00963,K00975,K01087,K01176,K01177,K01179,K01187,K01188,K01193,K01214,K01810,K01835,K05349,K05350,K07024,K13679,K16055,K19891,K19892,K19893
ko00906	Carotenoid biosynthesis	Metabolism	20/1425	21/2297	1.53517126148705	0.000586690087183824	0.0125300240048545	20	Glyma.01G153300,Glyma.01G154900,Glyma.02G104300,Glyma.02G188200,Glyma.02G240200,Glyma.02G272200,Glyma.02G272400,Glyma.03G128900,Glyma.03G158000,Glyma.03G253500,Glyma.04G084100,Glyma.05G140900,Glyma.06G085800,Glyma.07G212700,Glyma.08G096200,Glyma.08G306200,Glyma.09G000600,Glyma.09G066200,Glyma.09G132200,Glyma.09G218600,Glyma.09G252800,Glyma.10G062900,Glyma.10G086700,Glyma.10G160500,Glyma.11G151400…	Glyma.01G153300,Glyma.01G154900,Glyma.02G104300,Glyma.02G188200,Glyma.02G240200,Glyma.02G272200,Glyma.02G272400,Glyma.03G128900,Glyma.03G158000,Glyma.03G253500,Glyma.04G084100,Glyma.05G140900,Glyma.06G085800,Glyma.07G212700,Glyma.08G096200,Glyma.08G306200,Glyma.09G000600,Glyma.09G066200,Glyma.09G132200,Glyma.09G218600,Glyma.09G252800,Glyma.10G062900,Glyma.10G086700,Glyma.10G160500,Glyma.11G151400…	K00514,K02291,K02293,K06443,K06444,K09835,K09837,K09838,K09839,K09840,K09841,K09842,K09843,K14593,K14595,K15746,K15747,K17911,K17912,K17913
ko00620	Pyruvate metabolism	Metabolism	27/1425	31/2297	1.40393887945671	0.00199142180042187	0.0396956745550759	27	Glyma.01G008500,Glyma.01G019200,Glyma.01G031500,Glyma.01G081900,Glyma.01G097400,Glyma.01G200200,Glyma.01G210400,Glyma.02G005500,Glyma.02G015800,Glyma.02G034000,Glyma.02G165000,Glyma.02G165300,Glyma.02G308500,Glyma.03G014600,Glyma.04G083100,Glyma.04G086300,Glyma.04G089700,Glyma.04G104900,Glyma.04G248500,Glyma.05G000700,Glyma.05G227400,Glyma.05G228500,Glyma.06G087800,Glyma.06G105900,Glyma.06G114300…	Glyma.01G008500,Glyma.01G019200,Glyma.01G031500,Glyma.01G081900,Glyma.01G097400,Glyma.01G200200,Glyma.01G210400,Glyma.02G005500,Glyma.02G015800,Glyma.02G034000,Glyma.02G165000,Glyma.02G165300,Glyma.02G308500,Glyma.03G014600,Glyma.04G083100,Glyma.04G086300,Glyma.04G089700,Glyma.04G104900,Glyma.04G248500,Glyma.05G000700,Glyma.05G227400,Glyma.05G228500,Glyma.06G087800,Glyma.06G105900,Glyma.06G114300…	K00016,K00025,K00026,K00028,K00029,K00051,K00128,K00161,K00162,K00382,K00626,K00627,K00873,K01006,K01069,K01595,K01610,K01638,K01649,K01679,K01759,K01895,K01962,K02160,K11262,K14085,K18881
ko00196	Photosynthesis - antenna proteins	Metabolism	12/1425	12/2297	1.6119298245614	0.00319283831364965	0.0596661659863278	12	Glyma.01G115900,Glyma.02G064700,Glyma.02G080800,Glyma.02G305400,Glyma.02G309500,Glyma.03G060300,Glyma.03G262300,Glyma.04G167900,Glyma.05G119000,Glyma.05G128000,Glyma.06G039700,Glyma.06G194900,Glyma.07G047600,Glyma.08G074000,Glyma.08G082900,Glyma.08G180000,Glyma.09G071400,Glyma.09G154700,Glyma.10G177200,Glyma.12G219300,Glyma.13G282000,Glyma.14G003400,Glyma.14G008000,Glyma.15G052400,Glyma.15G179400…	Glyma.01G115900,Glyma.02G064700,Glyma.02G080800,Glyma.02G305400,Glyma.02G309500,Glyma.03G060300,Glyma.03G262300,Glyma.04G167900,Glyma.05G119000,Glyma.05G128000,Glyma.06G039700,Glyma.06G194900,Glyma.07G047600,Glyma.08G074000,Glyma.08G082900,Glyma.08G180000,Glyma.09G071400,Glyma.09G154700,Glyma.10G177200,Glyma.12G219300,Glyma.13G282000,Glyma.14G003400,Glyma.14G008000,Glyma.15G052400,Glyma.15G179400…	K08907,K08908,K08909,K08910,K08911,K08912,K08913,K08914,K08915,K08916,K08917,K14172
ko04016	MAPK signaling pathway - plant	Environmental Information Processing	36/1425	44/2297	1.31885167464115	0.00364614504677878	0.0624621884346091	36	Glyma.01G018400,Glyma.01G096600,Glyma.01G097000,Glyma.01G160100,Glyma.01G183500,Glyma.01G219001,Glyma.01G219100,Glyma.01G220700,Glyma.01G222300,Glyma.01G222700,Glyma.01G225100,Glyma.02G006200,Glyma.02G042500,Glyma.02G143800,Glyma.02G208500,Glyma.02G232600,Glyma.02G261900,Glyma.02G274600,Glyma.03G042700,Glyma.03G088800,Glyma.03G162500,Glyma.03G162700,Glyma.03G181400,Glyma.03G236300,Glyma.04G029700…	Glyma.01G018400,Glyma.01G096600,Glyma.01G097000,Glyma.01G160100,Glyma.01G183500,Glyma.01G219001,Glyma.01G219100,Glyma.01G220700,Glyma.01G222300,Glyma.01G222700,Glyma.01G225100,Glyma.02G006200,Glyma.02G042500,Glyma.02G143800,Glyma.02G208500,Glyma.02G232600,Glyma.02G261900,Glyma.02G274600,Glyma.03G042700,Glyma.03G088800,Glyma.03G162500,Glyma.03G162700,Glyma.03G181400,Glyma.03G236300,Glyma.04G029700…	K00940,K02183,K03781,K13413,K13414,K13416,K13420,K13422,K13424,K13425,K13447,K13449,K14496,K14497,K14498,K14509,K14510,K14513,K14514,K14515,K14516,K17686,K20535,K20536,K20547,K20553,K20557,K20600,K20603,K20714,K20716,K20717,K20718,K20725,K20726,K20772
ko00260	Glycine, serine and threonine metabolism	Metabolism	28/1425	33/2297	1.36769803296119	0.00376026552449152	0.0624621884346091	28	Glyma.01G026700,Glyma.01G062400,Glyma.01G129400,Glyma.01G199700,Glyma.02G038100,Glyma.02G041900,Glyma.02G066100,Glyma.03G250800,Glyma.04G104500,Glyma.04G254300,Glyma.05G033500,Glyma.05G080400,Glyma.05G152100,Glyma.05G206600,Glyma.06G105600,Glyma.06G107800,Glyma.07G081800,Glyma.07G081900,Glyma.07G082100,Glyma.07G262100,Glyma.08G047800,Glyma.08G187800,Glyma.08G274400,Glyma.08G282800,Glyma.08G302600…	Glyma.01G026700,Glyma.01G062400,Glyma.01G129400,Glyma.01G199700,Glyma.02G038100,Glyma.02G041900,Glyma.02G066100,Glyma.03G250800,Glyma.04G104500,Glyma.04G254300,Glyma.05G033500,Glyma.05G080400,Glyma.05G152100,Glyma.05G206600,Glyma.06G105600,Glyma.06G107800,Glyma.07G081800,Glyma.07G081900,Glyma.07G082100,Glyma.07G262100,Glyma.08G047800,Glyma.08G187800,Glyma.08G274400,Glyma.08G282800,Glyma.08G302600…	K00058,K00130,K00133,K00276,K00281,K00382,K00499,K00600,K00605,K00827,K00830,K00831,K00928,K01620,K01696,K01733,K01754,K01834,K02437,K06001,K12235,K14085,K14272,K15633,K15634,K15893,K15918,K15919
ko01212	Fatty acid metabolism	Metabolism	22/1425	25/2297	1.41849824561404	0.0041342988481108	0.065060808188691	22	Glyma.01G207500,Glyma.01G225200,Glyma.02G010300,Glyma.02G081200,Glyma.02G273300,Glyma.02G308500,Glyma.04G104900,Glyma.04G151600,Glyma.05G012300,Glyma.05G180100,Glyma.05G218600,Glyma.06G105900,Glyma.06G211300,Glyma.06G285400,Glyma.07G085200,Glyma.07G207200,Glyma.08G179900,Glyma.08G279700,Glyma.08G345900,Glyma.09G111900,Glyma.10G010800,Glyma.10G124700,Glyma.11G017900,Glyma.11G035966,Glyma.11G036032…	Glyma.01G207500,Glyma.01G225200,Glyma.02G010300,Glyma.02G081200,Glyma.02G273300,Glyma.02G308500,Glyma.04G104900,Glyma.04G151600,Glyma.05G012300,Glyma.05G180100,Glyma.05G218600,Glyma.06G105900,Glyma.06G211300,Glyma.06G285400,Glyma.07G085200,Glyma.07G207200,Glyma.08G179900,Glyma.08G279700,Glyma.08G345900,Glyma.09G111900,Glyma.10G010800,Glyma.10G124700,Glyma.11G017900,Glyma.11G035966,Glyma.11G036032…	K00059,K00208,K00232,K00249,K00626,K00648,K01074,K01897,K01962,K02160,K02372,K03921,K07512,K07513,K09458,K10251,K10256,K10258,K10527,K10703,K10781,K11262
ko00071	Fatty acid degradation	Metabolism	11/1425	11/2297	1.6119298245614	0.00516183054102068	0.0771693665882592	11	Glyma.01G031500,Glyma.01G207500,Glyma.01G225200,Glyma.02G010300,Glyma.02G034000,Glyma.02G274000,Glyma.02G274100,Glyma.02G308500,Glyma.03G168700,Glyma.04G248500,Glyma.05G180100,Glyma.06G114300,Glyma.06G183900,Glyma.06G285400,Glyma.07G085200,Glyma.07G149400,Glyma.08G002700,Glyma.08G288000,Glyma.10G010800,Glyma.10G124700,Glyma.11G017900,Glyma.11G122500,Glyma.11G254100,Glyma.12G015100,Glyma.12G015300…	Glyma.01G031500,Glyma.01G207500,Glyma.01G225200,Glyma.02G010300,Glyma.02G034000,Glyma.02G274000,Glyma.02G274100,Glyma.02G308500,Glyma.03G168700,Glyma.04G248500,Glyma.05G180100,Glyma.06G114300,Glyma.06G183900,Glyma.06G285400,Glyma.07G085200,Glyma.07G149400,Glyma.08G002700,Glyma.08G288000,Glyma.10G010800,Glyma.10G124700,Glyma.11G017900,Glyma.11G122500,Glyma.11G254100,Glyma.12G015100,Glyma.12G015300…	K00001,K00121,K00128,K00232,K00249,K00626,K01897,K07513,K10527,K14085,K18857
ko00020	Citrate cycle (TCA cycle)	Metabolism	18/1425	20/2297	1.45073684210526	0.0058505864583952	0.0815541804270803	18	Glyma.01G019200,Glyma.01G028900,Glyma.01G081900,Glyma.01G097400,Glyma.02G005500,Glyma.02G015800,Glyma.02G036300,Glyma.02G042100,Glyma.02G057400,Glyma.02G288500,Glyma.02G292500,Glyma.04G089700,Glyma.05G005300,Glyma.06G305700,Glyma.07G185400,Glyma.08G063800,Glyma.08G096300,Glyma.08G157700,Glyma.08G159900,Glyma.08G160500,Glyma.08G292800,Glyma.08G311200,Glyma.09G035600,Glyma.09G164900,Glyma.10G006500…	Glyma.01G019200,Glyma.01G028900,Glyma.01G081900,Glyma.01G097400,Glyma.02G005500,Glyma.02G015800,Glyma.02G036300,Glyma.02G042100,Glyma.02G057400,Glyma.02G288500,Glyma.02G292500,Glyma.04G089700,Glyma.05G005300,Glyma.06G305700,Glyma.07G185400,Glyma.08G063800,Glyma.08G096300,Glyma.08G157700,Glyma.08G159900,Glyma.08G160500,Glyma.08G292800,Glyma.08G311200,Glyma.09G035600,Glyma.09G164900,Glyma.10G006500…	K00025,K00026,K00030,K00031,K00161,K00162,K00164,K00234,K00382,K00627,K00658,K01610,K01647,K01648,K01679,K01681,K01899,K01900
ko01100	Metabolic pathways	Metabolism	566/1425	866/2297	1.05352457355861	0.00600064203811293	0.0815541804270803	566	Glyma.01G004200,Glyma.01G005200,Glyma.01G006500,Glyma.01G007200,Glyma.01G007300,Glyma.01G008500,Glyma.01G010000,Glyma.01G010200,Glyma.01G014200,Glyma.01G019200,Glyma.01G020900,Glyma.01G021000,Glyma.01G024800,Glyma.01G026700,Glyma.01G028200,Glyma.01G028900,Glyma.01G029400,Glyma.01G031500,Glyma.01G046500,Glyma.01G048500,Glyma.01G050900,Glyma.01G054500,Glyma.01G062000,Glyma.01G062400,Glyma.01G070200…	Glyma.01G004200,Glyma.01G005200,Glyma.01G006500,Glyma.01G007200,Glyma.01G007300,Glyma.01G008500,Glyma.01G010000,Glyma.01G010200,Glyma.01G014200,Glyma.01G019200,Glyma.01G020900,Glyma.01G021000,Glyma.01G024800,Glyma.01G026700,Glyma.01G028200,Glyma.01G028900,Glyma.01G029400,Glyma.01G031500,Glyma.01G046500,Glyma.01G048500,Glyma.01G050900,Glyma.01G054500,Glyma.01G062000,Glyma.01G062400,Glyma.01G070200…	K00001,K00008,K00012,K00016,K00020,K00021,K00025,K00026,K00028,K00029,K00030,K00031,K00033,K00036,K00051,K00052,K00053,K00058,K00059,K00074,K00083,K00099,K00106,K00121,K00122,K00128,K00130,K00131,K00133,K00134,K00140,K00161,K00162,K00164,K00166,K00167,K00207,K00208,K00213,K00218,K00222,K00225,K00228,K00232,K00234,K00249,K00253,K00261,K00262,K00264,K00276,K00278,K00281,K00286,K00294,K00318,K00382,…
ko03010	Ribosome	Genetic Information Processing	92/1425	127/2297	1.16769719574527	0.00749994623606986	0.0923891330387885	92	Glyma.01G004300,Glyma.01G026100,Glyma.01G124300,Glyma.01G201000,Glyma.01G205400,Glyma.01G207700,Glyma.01G236600,Glyma.01G242902,Glyma.02G002300,Glyma.02G004100,Glyma.02G015900,Glyma.02G038700,Glyma.02G047800,Glyma.02G085300,Glyma.02G095000,Glyma.02G107100,Glyma.02G200300,Glyma.02G206700,Glyma.02G255500,Glyma.02G284900,Glyma.03G050300,Glyma.03G086400,Glyma.03G107000,Glyma.03G110100,Glyma.03G178000…	Glyma.01G004300,Glyma.01G026100,Glyma.01G124300,Glyma.01G201000,Glyma.01G205400,Glyma.01G207700,Glyma.01G236600,Glyma.01G242902,Glyma.02G002300,Glyma.02G004100,Glyma.02G015900,Glyma.02G038700,Glyma.02G047800,Glyma.02G085300,Glyma.02G095000,Glyma.02G107100,Glyma.02G200300,Glyma.02G206700,Glyma.02G255500,Glyma.02G284900,Glyma.03G050300,Glyma.03G086400,Glyma.03G107000,Glyma.03G110100,Glyma.03G178000…	K02863,K02864,K02865,K02866,K02867,K02868,K02870,K02871,K02872,K02873,K02875,K02876,K02877,K02879,K02880,K02881,K02882,K02883,K02884,K02885,K02888,K02889,K02890,K02891,K02893,K02894,K02895,K02896,K02897,K02899,K02900,K02901,K02902,K02903,K02904,K02905,K02906,K02908,K02909,K02910,K02912,K02914,K02915,K02916,K02917,K02918,K02921,K02924,K02925,K02926,K02927,K02930,K02931,K02932,K02933,K02934,K02935,…
ko00592	alpha-Linolenic acid metabolism	Metabolism	14/1425	15/2297	1.50446783625731	0.00774754176042227	0.0923891330387885	14	Glyma.01G207500,Glyma.01G235600,Glyma.02G190000,Glyma.03G073726,Glyma.03G110600,Glyma.03G264300,Glyma.04G035000,Glyma.05G180100,Glyma.06G016900,Glyma.06G285400,Glyma.07G039900,Glyma.07G085200,Glyma.08G256600,Glyma.10G124700,Glyma.10G197800,Glyma.11G122700,Glyma.11G130200,Glyma.11G197500,Glyma.12G054700,Glyma.12G120300,Glyma.12G191400,Glyma.13G030300,Glyma.13G047300,Glyma.13G070900,Glyma.13G075900…	Glyma.01G207500,Glyma.01G235600,Glyma.02G190000,Glyma.03G073726,Glyma.03G110600,Glyma.03G264300,Glyma.04G035000,Glyma.05G180100,Glyma.06G016900,Glyma.06G285400,Glyma.07G039900,Glyma.07G085200,Glyma.08G256600,Glyma.10G124700,Glyma.10G197800,Glyma.11G122700,Glyma.11G130200,Glyma.11G197500,Glyma.12G054700,Glyma.12G120300,Glyma.12G191400,Glyma.13G030300,Glyma.13G047300,Glyma.13G070900,Glyma.13G075900…	K00232,K00454,K01723,K05894,K07513,K08241,K10525,K10526,K10527,K10528,K10529,K14674,K16818,K18857
ko00600	Sphingolipid metabolism	Metabolism	14/1425	15/2297	1.50446783625731	0.00774754176042227	0.0923891330387885	14	Glyma.01G046500,Glyma.02G065400,Glyma.02G097200,Glyma.02G106700,Glyma.02G126800,Glyma.02G304100,Glyma.04G121300,Glyma.06G144100,Glyma.08G058400,Glyma.09G160400,Glyma.09G273400,Glyma.10G174600,Glyma.10G192400,Glyma.13G197000,Glyma.13G349600,Glyma.14G085100,Glyma.15G072800,Glyma.15G105400,Glyma.16G146500,Glyma.16G209800,Glyma.17G239700,Glyma.18G215700,Glyma.19G204500,Glyma.20G198000	Glyma.01G046500,Glyma.02G065400,Glyma.02G097200,Glyma.02G106700,Glyma.02G126800,Glyma.02G304100,Glyma.04G121300,Glyma.06G144100,Glyma.08G058400,Glyma.09G160400,Glyma.09G273400,Glyma.10G174600,Glyma.10G192400,Glyma.13G197000,Glyma.13G349600,Glyma.14G085100,Glyma.15G072800,Glyma.15G105400,Glyma.16G146500,Glyma.16G209800,Glyma.17G239700,Glyma.18G215700,Glyma.19G204500,Glyma.20G198000	K00654,K01190,K01634,K04708,K04710,K04712,K04713,K04715,K04716,K04718,K07407,K12309,K12349,K17108
ko00943	Isoflavonoid biosynthesis	Metabolism	10/1425	10/2297	1.6119298245614	0.0083428314115294	0.0923891330387885	10	Glyma.01G239600,Glyma.03G143700,Glyma.07G202300,Glyma.09G269500,Glyma.09G269600,Glyma.11G004200,Glyma.13G056100,Glyma.13G173300,Glyma.13G173401,Glyma.13G173500,Glyma.16G149300,Glyma.16G175600,Glyma.18G080400,Glyma.18G220600,Glyma.18G267900,Glyma.18G269600,Glyma.19G030500,Glyma.20G213700	Glyma.01G239600,Glyma.03G143700,Glyma.07G202300,Glyma.09G269500,Glyma.09G269600,Glyma.11G004200,Glyma.13G056100,Glyma.13G173300,Glyma.13G173401,Glyma.13G173500,Glyma.16G149300,Glyma.16G175600,Glyma.18G080400,Glyma.18G220600,Glyma.18G267900,Glyma.18G269600,Glyma.19G030500,Glyma.20G213700	K13257,K13258,K13259,K13260,K13261,K13262,K13263,K13264,K13265,K13267
ko04072	Phospholipase D signaling pathway	Environmental Information Processing	10/1425	10/2297	1.6119298245614	0.0083428314115294	0.0923891330387885	10	Glyma.01G215100,Glyma.01G241300,Glyma.02G186300,Glyma.03G139700,Glyma.04G020400,Glyma.04G206100,Glyma.04G253100,Glyma.06G254900,Glyma.07G031100,Glyma.08G004600,Glyma.08G058400,Glyma.08G211700,Glyma.09G041400,Glyma.11G002600,Glyma.11G081500,Glyma.12G073700,Glyma.12G146700,Glyma.12G200100,Glyma.13G093100,Glyma.13G146700,Glyma.13G302166,Glyma.13G364900,Glyma.15G008367,Glyma.15G008433,Glyma.15G008500…	Glyma.01G215100,Glyma.01G241300,Glyma.02G186300,Glyma.03G139700,Glyma.04G020400,Glyma.04G206100,Glyma.04G253100,Glyma.06G254900,Glyma.07G031100,Glyma.08G004600,Glyma.08G058400,Glyma.08G211700,Glyma.09G041400,Glyma.11G002600,Glyma.11G081500,Glyma.12G073700,Glyma.12G146700,Glyma.12G200100,Glyma.13G093100,Glyma.13G146700,Glyma.13G302166,Glyma.13G364900,Glyma.15G008367,Glyma.15G008433,Glyma.15G008500…	K00889,K00901,K01115,K01528,K04368,K04371,K04718,K07203,K07937,K13523
ko00270	Cysteine and methionine metabolism	Metabolism	30/1425	37/2297	1.30697012802276	0.0101891779618449	0.108805864663987	30	Glyma.01G071300,Glyma.01G129400,Glyma.01G160300,Glyma.01G196100,Glyma.01G196300,Glyma.01G210400,Glyma.01G244132,Glyma.01G244200,Glyma.02G005500,Glyma.02G033900,Glyma.02G066100,Glyma.02G087900,Glyma.02G128000,Glyma.02G268000,Glyma.02G268200,Glyma.02G268400,Glyma.02G268500,Glyma.02G299100,Glyma.03G129700,Glyma.04G005900,Glyma.04G245900,Glyma.05G207600,Glyma.05G211700,Glyma.06G005600,Glyma.06G005700…	Glyma.01G071300,Glyma.01G129400,Glyma.01G160300,Glyma.01G196100,Glyma.01G196300,Glyma.01G210400,Glyma.01G244132,Glyma.01G244200,Glyma.02G005500,Glyma.02G033900,Glyma.02G066100,Glyma.02G087900,Glyma.02G128000,Glyma.02G268000,Glyma.02G268200,Glyma.02G268400,Glyma.02G268500,Glyma.02G299100,Glyma.03G129700,Glyma.04G005900,Glyma.04G245900,Glyma.05G207600,Glyma.05G211700,Glyma.06G005600,Glyma.06G005700…	K00016,K00025,K00026,K00133,K00547,K00549,K00558,K00640,K00789,K00797,K00811,K00815,K00826,K00827,K00899,K00928,K01011,K01244,K01611,K01738,K01739,K01760,K01761,K01762,K01919,K05933,K08967,K13034,K14455,K20772
ko00480	Glutathione metabolism	Metabolism	16/1425	18/2297	1.43282651072125	0.0125750197357458	0.121288093580258	16	Glyma.01G005200,Glyma.01G040000,Glyma.01G040200,Glyma.01G106000,Glyma.01G219400,Glyma.02G024600,Glyma.02G024800,Glyma.02G033900,Glyma.02G096800,Glyma.02G141800,Glyma.02G187200,Glyma.02G209000,Glyma.03G073702,Glyma.03G176300,Glyma.03G195600,Glyma.03G229400,Glyma.04G020200,Glyma.04G217300,Glyma.05G005300,Glyma.05G161300,Glyma.05G161400,Glyma.05G161500,Glyma.05G161600,Glyma.05G207600,Glyma.05G214000…	Glyma.01G005200,Glyma.01G040000,Glyma.01G040200,Glyma.01G106000,Glyma.01G219400,Glyma.02G024600,Glyma.02G024800,Glyma.02G033900,Glyma.02G096800,Glyma.02G141800,Glyma.02G187200,Glyma.02G209000,Glyma.03G073702,Glyma.03G176300,Glyma.03G195600,Glyma.03G229400,Glyma.04G020200,Glyma.04G217300,Glyma.05G005300,Glyma.05G161300,Glyma.05G161400,Glyma.05G161500,Glyma.05G161600,Glyma.05G207600,Glyma.05G214000…	K00031,K00033,K00036,K00383,K00432,K00434,K00681,K00797,K00799,K01255,K01469,K01581,K01919,K10807,K10808,K18592
ko00680	Methane metabolism	Metabolism	16/1425	18/2297	1.43282651072125	0.0125750197357458	0.121288093580258	16	Glyma.01G024800,Glyma.02G041900,Glyma.02G186700,Glyma.02G274000,Glyma.02G274100,Glyma.03G168700,Glyma.03G190500,Glyma.03G191500,Glyma.04G008300,Glyma.04G104500,Glyma.04G144300,Glyma.04G157000,Glyma.04G254300,Glyma.05G080400,Glyma.05G152100,Glyma.05G224900,Glyma.06G105600,Glyma.06G107800,Glyma.06G277500,Glyma.07G014300,Glyma.07G126400,Glyma.07G142700,Glyma.07G182300,Glyma.07G269500,Glyma.08G031700…	Glyma.01G024800,Glyma.02G041900,Glyma.02G186700,Glyma.02G274000,Glyma.02G274100,Glyma.03G168700,Glyma.03G190500,Glyma.03G191500,Glyma.04G008300,Glyma.04G104500,Glyma.04G144300,Glyma.04G157000,Glyma.04G254300,Glyma.05G080400,Glyma.05G152100,Glyma.05G224900,Glyma.06G105600,Glyma.06G107800,Glyma.06G277500,Glyma.07G014300,Glyma.07G126400,Glyma.07G142700,Glyma.07G182300,Glyma.07G269500,Glyma.08G031700…	K00058,K00121,K00122,K00600,K00830,K00831,K00850,K01070,K01595,K01623,K01689,K01834,K01895,K03841,K15633,K15634
ko04071	Sphingolipid signaling pathway	Environmental Information Processing	16/1425	18/2297	1.43282651072125	0.0125750197357458	0.121288093580258	16	Glyma.01G038800,Glyma.01G189500,Glyma.01G215100,Glyma.02G025900,Glyma.02G065400,Glyma.02G097200,Glyma.02G126800,Glyma.02G186300,Glyma.02G304100,Glyma.03G251300,Glyma.04G020400,Glyma.05G012200,Glyma.05G035200,Glyma.07G031100,Glyma.07G084200,Glyma.08G058400,Glyma.08G211700,Glyma.08G293400,Glyma.09G041400,Glyma.09G192700,Glyma.10G058900,Glyma.10G277100,Glyma.11G052700,Glyma.11G081500,Glyma.11G246900…	Glyma.01G038800,Glyma.01G189500,Glyma.01G215100,Glyma.02G025900,Glyma.02G065400,Glyma.02G097200,Glyma.02G126800,Glyma.02G186300,Glyma.02G304100,Glyma.03G251300,Glyma.04G020400,Glyma.05G012200,Glyma.05G035200,Glyma.07G031100,Glyma.07G084200,Glyma.08G058400,Glyma.08G211700,Glyma.08G293400,Glyma.09G041400,Glyma.09G192700,Glyma.10G058900,Glyma.10G277100,Glyma.11G052700,Glyma.11G081500,Glyma.11G246900…	K00654,K01110,K01115,K01634,K04354,K04368,K04371,K04382,K04392,K04710,K04712,K04716,K04718,K11583,K11584,K12349
ko01040	Biosynthesis of unsaturated fatty acids	Metabolism	9/1425	9/2297	1.6119298245614	0.0134805072525279	0.123516626656849	9	Glyma.01G207500,Glyma.02G081200,Glyma.02G273300,Glyma.05G180100,Glyma.06G285400,Glyma.07G071300,Glyma.07G207200,Glyma.08G279700,Glyma.09G111900,Glyma.09G260200,Glyma.10G124700,Glyma.11G245600,Glyma.11G245700,Glyma.11G248000,Glyma.12G120300,Glyma.15G195201,Glyma.16G042000,Glyma.17G144000,Glyma.17G144051,Glyma.18G009200,Glyma.18G011500,Glyma.18G146900,Glyma.18G232000,Glyma.20G009100,Glyma.20G077000	Glyma.01G207500,Glyma.02G081200,Glyma.02G273300,Glyma.05G180100,Glyma.06G285400,Glyma.07G071300,Glyma.07G207200,Glyma.08G279700,Glyma.09G111900,Glyma.09G260200,Glyma.10G124700,Glyma.11G245600,Glyma.11G245700,Glyma.11G248000,Glyma.12G120300,Glyma.15G195201,Glyma.16G042000,Glyma.17G144000,Glyma.17G144051,Glyma.18G009200,Glyma.18G011500,Glyma.18G146900,Glyma.18G232000,Glyma.20G009100,Glyma.20G077000	K00059,K00232,K01068,K03921,K07513,K10251,K10256,K10258,K10703
ko04626	Plant-pathogen interaction	Organismal Systems	24/1425	29/2297	1.3340108892922	0.0136322698316924	0.123516626656849	24	Glyma.01G010500,Glyma.01G010700,Glyma.01G166100,Glyma.01G222300,Glyma.01G222700,Glyma.02G002100,Glyma.02G048300,Glyma.02G059600,Glyma.02G133000,Glyma.02G143800,Glyma.02G182900,Glyma.02G186300,Glyma.02G232600,Glyma.02G236800,Glyma.02G245700,Glyma.02G291300,Glyma.02G305600,Glyma.02G311800,Glyma.03G042700,Glyma.03G084000,Glyma.03G130800,Glyma.03G138000,Glyma.03G157800,Glyma.03G223100,Glyma.03G236300…	Glyma.01G010500,Glyma.01G010700,Glyma.01G166100,Glyma.01G222300,Glyma.01G222700,Glyma.02G002100,Glyma.02G048300,Glyma.02G059600,Glyma.02G133000,Glyma.02G143800,Glyma.02G182900,Glyma.02G186300,Glyma.02G232600,Glyma.02G236800,Glyma.02G245700,Glyma.02G291300,Glyma.02G305600,Glyma.02G311800,Glyma.03G042700,Glyma.03G084000,Glyma.03G130800,Glyma.03G138000,Glyma.03G157800,Glyma.03G223100,Glyma.03G236300…	K00864,K02183,K04079,K04368,K05391,K09487,K13412,K13413,K13414,K13416,K13420,K13424,K13425,K13429,K13430,K13434,K13436,K13447,K13448,K13449,K13456,K13457,K13459,K18875
ko01230	Biosynthesis of amino acids	Metabolism	72/1425	99/2297	1.17231259968102	0.014985442735464	0.131783746408933	72	Glyma.01G024800,Glyma.01G026700,Glyma.01G054500,Glyma.01G139600,Glyma.01G164300,Glyma.01G196300,Glyma.01G200200,Glyma.02G038100,Glyma.02G041900,Glyma.02G042100,Glyma.02G066100,Glyma.02G073000,Glyma.02G165000,Glyma.02G165300,Glyma.02G208400,Glyma.02G288500,Glyma.02G299100,Glyma.03G027400,Glyma.03G027500,Glyma.03G092700,Glyma.03G100800,Glyma.03G129100,Glyma.03G129700,Glyma.03G190500,Glyma.03G191500…	Glyma.01G024800,Glyma.01G026700,Glyma.01G054500,Glyma.01G139600,Glyma.01G164300,Glyma.01G196300,Glyma.01G200200,Glyma.02G038100,Glyma.02G041900,Glyma.02G042100,Glyma.02G066100,Glyma.02G073000,Glyma.02G165000,Glyma.02G165300,Glyma.02G208400,Glyma.02G288500,Glyma.02G299100,Glyma.03G027400,Glyma.03G027500,Glyma.03G092700,Glyma.03G100800,Glyma.03G129100,Glyma.03G129700,Glyma.03G190500,Glyma.03G191500…	K00030,K00031,K00052,K00053,K00058,K00133,K00134,K00264,K00286,K00549,K00600,K00615,K00616,K00640,K00766,K00789,K00800,K00811,K00814,K00815,K00826,K00831,K00850,K00873,K00891,K00927,K00928,K00930,K00948,K01620,K01623,K01626,K01647,K01649,K01652,K01657,K01663,K01681,K01689,K01696,K01703,K01704,K01733,K01735,K01736,K01738,K01739,K01754,K01760,K01783,K01803,K01807,K01817,K01834,K01850,K01915,K01940,…
ko02024	Quorum sensing	Cellular Processes	12/1425	13/2297	1.48793522267206	0.0178142212957198	0.152184347640578	12	Glyma.01G225200,Glyma.02G007700,Glyma.02G010300,Glyma.02G208400,Glyma.02G241400,Glyma.03G185400,Glyma.03G196900,Glyma.04G036000,Glyma.04G191100,Glyma.04G196700,Glyma.05G044000,Glyma.05G114000,Glyma.05G136100,Glyma.06G036100,Glyma.06G101700,Glyma.06G116300,Glyma.06G169100,Glyma.06G174700,Glyma.07G075900,Glyma.07G193700,Glyma.08G091301,Glyma.08G091400,Glyma.08G091500,Glyma.08G356800,Glyma.09G168900…	Glyma.01G225200,Glyma.02G007700,Glyma.02G010300,Glyma.02G208400,Glyma.02G241400,Glyma.03G185400,Glyma.03G196900,Glyma.04G036000,Glyma.04G191100,Glyma.04G196700,Glyma.05G044000,Glyma.05G114000,Glyma.05G136100,Glyma.06G036100,Glyma.06G101700,Glyma.06G116300,Glyma.06G169100,Glyma.06G174700,Glyma.07G075900,Glyma.07G193700,Glyma.08G091301,Glyma.08G091400,Glyma.08G091500,Glyma.08G356800,Glyma.09G168900…	K01114,K01580,K01626,K01657,K01728,K01897,K03070,K03100,K03106,K03110,K03217,K11752
ko00860	Porphyrin and chlorophyll metabolism	Metabolism	25/1425	31/2297	1.29994340690436	0.0213085805073261	0.176979599213625	25	Glyma.01G226700,Glyma.02G218300,Glyma.02G301700,Glyma.02G303400,Glyma.03G119500,Glyma.03G137000,Glyma.04G002900,Glyma.04G050400,Glyma.04G249400,Glyma.05G026200,Glyma.05G197600,Glyma.05G200500,Glyma.06G002900,Glyma.06G247100,Glyma.07G085700,Glyma.07G096900,Glyma.07G097000,Glyma.07G124000,Glyma.07G152300,Glyma.07G184700,Glyma.07G254900,Glyma.08G005000,Glyma.08G007900,Glyma.08G064700,Glyma.09G181000…	Glyma.01G226700,Glyma.02G218300,Glyma.02G301700,Glyma.02G303400,Glyma.03G119500,Glyma.03G137000,Glyma.04G002900,Glyma.04G050400,Glyma.04G249400,Glyma.05G026200,Glyma.05G197600,Glyma.05G200500,Glyma.06G002900,Glyma.06G247100,Glyma.07G085700,Glyma.07G096900,Glyma.07G097000,Glyma.07G124000,Glyma.07G152300,Glyma.07G184700,Glyma.07G254900,Glyma.08G005000,Glyma.08G007900,Glyma.08G064700,Glyma.09G181000…	K00218,K00228,K00699,K01599,K01749,K01772,K01845,K01885,K02259,K02492,K03403,K03404,K03405,K03428,K04035,K04040,K08099,K10960,K13071,K13545,K13600,K13606,K18010,K19054,K19073
ko04712	Circadian rhythm - plant	Organismal Systems	17/1425	20/2297	1.37014035087719	0.0241740519879063	0.19535247417254	17	Glyma.01G091400,Glyma.01G228700,Glyma.02G005700,Glyma.02G069500,Glyma.02G130400,Glyma.03G225000,Glyma.03G261300,Glyma.04G050200,Glyma.04G101500,Glyma.05G025000,Glyma.05G104600,Glyma.05G153200,Glyma.06G103200,Glyma.06G118550,Glyma.06G136600,Glyma.06G196200,Glyma.07G048500,Glyma.08G021200,Glyma.08G046500,Glyma.08G109200,Glyma.08G109300,Glyma.08G109400,Glyma.08G109500,Glyma.08G110300,Glyma.08G110340…	Glyma.01G091400,Glyma.01G228700,Glyma.02G005700,Glyma.02G069500,Glyma.02G130400,Glyma.03G225000,Glyma.03G261300,Glyma.04G050200,Glyma.04G101500,Glyma.05G025000,Glyma.05G104600,Glyma.05G153200,Glyma.06G103200,Glyma.06G118550,Glyma.06G136600,Glyma.06G196200,Glyma.07G048500,Glyma.08G021200,Glyma.08G046500,Glyma.08G109200,Glyma.08G109300,Glyma.08G109400,Glyma.08G109500,Glyma.08G110300,Glyma.08G110340…	K00660,K03097,K03115,K12115,K12116,K12118,K12119,K12120,K12124,K12125,K12126,K12127,K12129,K12130,K12133,K16223,K16240
ko00053	Ascorbate and aldarate metabolism	Metabolism	14/1425	16/2297	1.41043859649123	0.0264317142641777	0.200485069189709	14	Glyma.01G005100,Glyma.01G031500,Glyma.02G034000,Glyma.02G166300,Glyma.02G209000,Glyma.03G247000,Glyma.04G248500,Glyma.05G002500,Glyma.05G022600,Glyma.05G224500,Glyma.06G009800,Glyma.06G068200,Glyma.06G114300,Glyma.06G114400,Glyma.06G183900,Glyma.07G254900,Glyma.08G002700,Glyma.08G017800,Glyma.08G064100,Glyma.08G199300,Glyma.08G288000,Glyma.09G011100,Glyma.10G067500,Glyma.10G104100,Glyma.10G162000…	Glyma.01G005100,Glyma.01G031500,Glyma.02G034000,Glyma.02G166300,Glyma.02G209000,Glyma.03G247000,Glyma.04G248500,Glyma.05G002500,Glyma.05G022600,Glyma.05G224500,Glyma.06G009800,Glyma.06G068200,Glyma.06G114300,Glyma.06G114400,Glyma.06G183900,Glyma.07G254900,Glyma.08G002700,Glyma.08G017800,Glyma.08G064100,Glyma.08G199300,Glyma.08G288000,Glyma.09G011100,Glyma.10G067500,Glyma.10G104100,Glyma.10G162000…	K00012,K00128,K00225,K00423,K00434,K00469,K00699,K08232,K10046,K10047,K14085,K16190,K17744,K18649
ko00410	beta-Alanine metabolism	Metabolism	14/1425	16/2297	1.41043859649123	0.0264317142641777	0.200485069189709	14	Glyma.01G031500,Glyma.01G062400,Glyma.02G033900,Glyma.02G034000,Glyma.02G241400,Glyma.02G278600,Glyma.03G117300,Glyma.04G248500,Glyma.05G136100,Glyma.06G114300,Glyma.06G183900,Glyma.08G002700,Glyma.08G066600,Glyma.08G091301,Glyma.08G091400,Glyma.08G091500,Glyma.08G276400,Glyma.08G282800,Glyma.08G288000,Glyma.08G303800,Glyma.08G307800,Glyma.09G063000,Glyma.09G168900,Glyma.09G172700,Glyma.10G090600…	Glyma.01G031500,Glyma.01G062400,Glyma.02G033900,Glyma.02G034000,Glyma.02G241400,Glyma.02G278600,Glyma.03G117300,Glyma.04G248500,Glyma.05G136100,Glyma.06G114300,Glyma.06G183900,Glyma.08G002700,Glyma.08G066600,Glyma.08G091301,Glyma.08G091400,Glyma.08G091500,Glyma.08G276400,Glyma.08G282800,Glyma.08G288000,Glyma.08G303800,Glyma.08G307800,Glyma.09G063000,Glyma.09G168900,Glyma.09G172700,Glyma.10G090600…	K00128,K00140,K00207,K00249,K00276,K00797,K01464,K01580,K01918,K05605,K12259,K13366,K14085,K17839
ko04013	MAPK signaling pathway - fly	Environmental Information Processing	11/1425	12/2297	1.47760233918129	0.0268207450421015	0.200485069189709	11	Glyma.01G038800,Glyma.02G025900,Glyma.02G087700,Glyma.02G186300,Glyma.03G257700,Glyma.04G235700,Glyma.05G035200,Glyma.06G129000,Glyma.07G084200,Glyma.08G032500,Glyma.08G032600,Glyma.08G293400,Glyma.09G192700,Glyma.10G117100,Glyma.10G193500,Glyma.10G297700,Glyma.11G051700,Glyma.12G018500,Glyma.12G073700,Glyma.12G120600,Glyma.12G208000,Glyma.13G007000,Glyma.13G198800,Glyma.15G237300,Glyma.17G092100…	Glyma.01G038800,Glyma.02G025900,Glyma.02G087700,Glyma.02G186300,Glyma.03G257700,Glyma.04G235700,Glyma.05G035200,Glyma.06G129000,Glyma.07G084200,Glyma.08G032500,Glyma.08G032600,Glyma.08G293400,Glyma.09G192700,Glyma.10G117100,Glyma.10G193500,Glyma.10G297700,Glyma.11G051700,Glyma.12G018500,Glyma.12G073700,Glyma.12G120600,Glyma.12G208000,Glyma.13G007000,Glyma.13G198800,Glyma.15G237300,Glyma.17G092100…	K04368,K04371,K04382,K04392,K04506,K04508,K04564,K05759,K06689,K14290,K20223
ko00561	Glycerolipid metabolism	Metabolism	21/1425	26/2297	1.30194331983806	0.0336873385038486	0.240480655855822	21	Glyma.01G014200,Glyma.01G031500,Glyma.01G113000,Glyma.01G113200,Glyma.02G010600,Glyma.02G034000,Glyma.02G190000,Glyma.02G249300,Glyma.03G008300,Glyma.03G078300,Glyma.03G131100,Glyma.03G139700,Glyma.03G202100,Glyma.03G221100,Glyma.04G248500,Glyma.06G114300,Glyma.06G144100,Glyma.06G183900,Glyma.06G254900,Glyma.07G028600,Glyma.07G146800,Glyma.08G002700,Glyma.08G056600,Glyma.08G288000,Glyma.09G065300…	Glyma.01G014200,Glyma.01G031500,Glyma.01G113000,Glyma.01G113200,Glyma.02G010600,Glyma.02G034000,Glyma.02G190000,Glyma.02G249300,Glyma.03G008300,Glyma.03G078300,Glyma.03G131100,Glyma.03G139700,Glyma.03G202100,Glyma.03G221100,Glyma.04G248500,Glyma.06G114300,Glyma.06G144100,Glyma.06G183900,Glyma.06G254900,Glyma.07G028600,Glyma.07G146800,Glyma.08G002700,Glyma.08G056600,Glyma.08G288000,Glyma.09G065300…	K00128,K00630,K00679,K00864,K00901,K01054,K03715,K06118,K06119,K07407,K09480,K11155,K13508,K13513,K13523,K14085,K14457,K14674,K15728,K15918,K21362
ko04910	Insulin signaling pathway	Organismal Systems	16/1425	19/2297	1.35741458910434	0.0337798914580084	0.240480655855822	16	Glyma.01G007200,Glyma.01G007300,Glyma.01G131500,Glyma.01G226900,Glyma.01G241300,Glyma.02G143800,Glyma.02G186300,Glyma.02G275500,Glyma.03G174300,Glyma.03G234700,Glyma.03G260200,Glyma.04G104900,Glyma.04G162400,Glyma.05G047800,Glyma.06G065600,Glyma.06G105900,Glyma.06G203900,Glyma.07G041100,Glyma.07G124500,Glyma.07G142700,Glyma.07G182300,Glyma.07G198600,Glyma.07G229500,Glyma.07G238700,Glyma.08G067500…	Glyma.01G007200,Glyma.01G007300,Glyma.01G131500,Glyma.01G226900,Glyma.01G241300,Glyma.02G143800,Glyma.02G186300,Glyma.02G275500,Glyma.03G174300,Glyma.03G234700,Glyma.03G260200,Glyma.04G104900,Glyma.04G162400,Glyma.05G047800,Glyma.06G065600,Glyma.06G105900,Glyma.06G203900,Glyma.07G041100,Glyma.07G124500,Glyma.07G142700,Glyma.07G182300,Glyma.07G198600,Glyma.07G229500,Glyma.07G238700,Glyma.08G067500…	K00688,K00844,K02183,K02991,K03259,K03841,K04368,K04371,K04688,K06269,K07192,K07195,K07198,K07199,K07203,K11262
ko00062	Fatty acid elongation	Metabolism	7/1425	7/2297	1.6119298245614	0.0351674945087375	0.244536764142151	7	Glyma.02G081200,Glyma.02G273300,Glyma.04G057800,Glyma.04G149300,Glyma.06G058500,Glyma.06G214800,Glyma.07G071300,Glyma.08G279700,Glyma.09G260200,Glyma.10G001800,Glyma.10G241700,Glyma.10G274400,Glyma.11G035966,Glyma.11G036032,Glyma.11G245600,Glyma.11G245700,Glyma.13G330100,Glyma.15G042500,Glyma.17G251000,Glyma.18G011500,Glyma.18G146900,Glyma.18G232000,Glyma.20G115500,Glyma.20G210900,Glyma.20G240900	Glyma.02G081200,Glyma.02G273300,Glyma.04G057800,Glyma.04G149300,Glyma.06G058500,Glyma.06G214800,Glyma.07G071300,Glyma.08G279700,Glyma.09G260200,Glyma.10G001800,Glyma.10G241700,Glyma.10G274400,Glyma.11G035966,Glyma.11G036032,Glyma.11G245600,Glyma.11G245700,Glyma.13G330100,Glyma.15G042500,Glyma.17G251000,Glyma.18G011500,Glyma.18G146900,Glyma.18G232000,Glyma.20G115500,Glyma.20G210900,Glyma.20G240900	K01068,K01074,K07512,K10251,K10258,K10703,K15397
ko00360	Phenylalanine metabolism	Metabolism	13/1425	15/2297	1.39700584795322	0.0379439168691828	0.257846162361038	13	Glyma.01G004200,Glyma.01G010000,Glyma.01G062400,Glyma.01G232400,Glyma.02G236500,Glyma.02G284600,Glyma.02G309300,Glyma.03G181600,Glyma.03G181700,Glyma.05G147000,Glyma.05G149500,Glyma.05G223400,Glyma.06G235500,Glyma.06G238876,Glyma.06G254700,Glyma.06G275700,Glyma.08G106000,Glyma.08G106100,Glyma.08G106200,Glyma.08G138800,Glyma.08G282800,Glyma.10G058200,Glyma.10G090600,Glyma.10G209800,Glyma.11G010500…	Glyma.01G004200,Glyma.01G010000,Glyma.01G062400,Glyma.01G232400,Glyma.02G236500,Glyma.02G284600,Glyma.02G309300,Glyma.03G181600,Glyma.03G181700,Glyma.05G147000,Glyma.05G149500,Glyma.05G223400,Glyma.06G235500,Glyma.06G238876,Glyma.06G254700,Glyma.06G275700,Glyma.08G106000,Glyma.08G106100,Glyma.08G106200,Glyma.08G138800,Glyma.08G282800,Glyma.10G058200,Glyma.10G090600,Glyma.10G209800,Glyma.11G010500…	K00074,K00276,K00457,K00487,K00588,K00811,K00815,K01426,K01904,K07253,K10775,K14455,K15849
ko00460	Cyanoamino acid metabolism	Metabolism	10/1425	11/2297	1.46539074960128	0.0401528401166171	0.266793315441523	10	Glyma.01G005200,Glyma.02G225000,Glyma.04G254300,Glyma.05G152100,Glyma.06G107800,Glyma.07G100500,Glyma.07G126200,Glyma.07G151900,Glyma.07G258600,Glyma.07G258700,Glyma.08G150400,Glyma.08G150500,Glyma.08G187800,Glyma.08G274400,Glyma.09G178100,Glyma.09G202000,Glyma.09G258000,Glyma.11G129300,Glyma.11G129600,Glyma.11G129700,Glyma.11G129800,Glyma.11G129900,Glyma.11G176400,Glyma.11G180900,Glyma.12G053900…	Glyma.01G005200,Glyma.02G225000,Glyma.04G254300,Glyma.05G152100,Glyma.06G107800,Glyma.07G100500,Glyma.07G126200,Glyma.07G151900,Glyma.07G258600,Glyma.07G258700,Glyma.08G150400,Glyma.08G150500,Glyma.08G187800,Glyma.08G274400,Glyma.09G178100,Glyma.09G202000,Glyma.09G258000,Glyma.11G129300,Glyma.11G129600,Glyma.11G129700,Glyma.11G129800,Glyma.11G129900,Glyma.11G176400,Glyma.11G180900,Glyma.12G053900…	K00600,K00681,K01188,K01455,K05349,K05350,K12153,K13034,K13035,K18592
ko00640	Propanoate metabolism	Metabolism	15/1425	18/2297	1.34327485380117	0.0468487095620131	0.298037535298764	15	Glyma.01G210400,Glyma.02G308500,Glyma.03G070200,Glyma.03G117300,Glyma.04G104900,Glyma.04G243000,Glyma.06G105900,Glyma.07G246000,Glyma.08G066600,Glyma.08G276400,Glyma.08G307800,Glyma.09G164900,Glyma.13G125400,Glyma.15G058900,Glyma.15G143100,Glyma.15G150900,Glyma.16G044600,Glyma.16G213200,Glyma.17G005300,Glyma.17G037900,Glyma.17G140600,Glyma.18G195700,Glyma.18G195900,Glyma.18G196000,Glyma.19G028800…	Glyma.01G210400,Glyma.02G308500,Glyma.03G070200,Glyma.03G117300,Glyma.04G104900,Glyma.04G243000,Glyma.06G105900,Glyma.07G246000,Glyma.08G066600,Glyma.08G276400,Glyma.08G307800,Glyma.09G164900,Glyma.13G125400,Glyma.15G058900,Glyma.15G143100,Glyma.15G150900,Glyma.16G044600,Glyma.16G213200,Glyma.17G005300,Glyma.17G037900,Glyma.17G140600,Glyma.18G195700,Glyma.18G195900,Glyma.18G196000,Glyma.19G028800…	K00016,K00140,K00166,K00167,K00249,K00382,K00626,K01895,K01899,K01900,K01962,K02160,K05605,K09699,K11262
ko04068	FoxO signaling pathway	Environmental Information Processing	15/1425	18/2297	1.34327485380117	0.0468487095620131	0.298037535298764	15	Glyma.01G003800,Glyma.01G131500,Glyma.01G189500,Glyma.02G087700,Glyma.02G186300,Glyma.02G275500,Glyma.02G277600,Glyma.03G123600,Glyma.03G260200,Glyma.04G001100,Glyma.04G149600,Glyma.04G182900,Glyma.04G242700,Glyma.05G058300,Glyma.06G000600,Glyma.06G120600,Glyma.07G128100,Glyma.09G003900,Glyma.09G013900,Glyma.09G079400,Glyma.09G277000,Glyma.10G117100,Glyma.10G193500,Glyma.11G031800,Glyma.11G052700…	Glyma.01G003800,Glyma.01G131500,Glyma.01G189500,Glyma.02G087700,Glyma.02G186300,Glyma.02G275500,Glyma.02G277600,Glyma.03G123600,Glyma.03G260200,Glyma.04G001100,Glyma.04G149600,Glyma.04G182900,Glyma.04G242700,Glyma.05G058300,Glyma.06G000600,Glyma.06G120600,Glyma.07G128100,Glyma.09G003900,Glyma.09G013900,Glyma.09G079400,Glyma.09G277000,Glyma.10G117100,Glyma.10G193500,Glyma.11G031800,Glyma.11G052700…	K01110,K02206,K03781,K03875,K04368,K04371,K04564,K04728,K05868,K07198,K07199,K08341,K08960,K11434,K11838
ko00920	Sulfur metabolism	Metabolism	12/1425	14/2297	1.38165413533835	0.0540571984204964	0.329859231178131	12	Glyma.01G230900,Glyma.02G299100,Glyma.07G191500,Glyma.07G206800,Glyma.07G261500,Glyma.08G164600,Glyma.08G167100,Glyma.08G327400,Glyma.09G004400,Glyma.09G235400,Glyma.09G246700,Glyma.09G258000,Glyma.10G159700,Glyma.10G159800,Glyma.11G014100,Glyma.11G047900,Glyma.11G093200,Glyma.13G051000,Glyma.13G185200,Glyma.13G244900,Glyma.13G261400,Glyma.14G014700,Glyma.15G068800,Glyma.15G108700,Glyma.15G260300…	Glyma.01G230900,Glyma.02G299100,Glyma.07G191500,Glyma.07G206800,Glyma.07G261500,Glyma.08G164600,Glyma.08G167100,Glyma.08G327400,Glyma.09G004400,Glyma.09G235400,Glyma.09G246700,Glyma.09G258000,Glyma.10G159700,Glyma.10G159800,Glyma.11G014100,Glyma.11G047900,Glyma.11G093200,Glyma.13G051000,Glyma.13G185200,Glyma.13G244900,Glyma.13G261400,Glyma.14G014700,Glyma.15G068800,Glyma.15G108700,Glyma.15G260300…	K00392,K00640,K00860,K01011,K01082,K01738,K01739,K05907,K08738,K13034,K13811,K17725
ko04139	Mitophagy - yeast	Cellular Processes	12/1425	14/2297	1.38165413533835	0.0540571984204964	0.329859231178131	12	Glyma.01G241300,Glyma.02G026700,Glyma.02G206500,Glyma.03G069800,Glyma.04G131700,Glyma.04G206100,Glyma.04G253100,Glyma.05G058300,Glyma.05G104600,Glyma.05G167300,Glyma.06G126000,Glyma.08G004600,Glyma.08G292900,Glyma.09G003900,Glyma.09G225200,Glyma.09G247500,Glyma.11G002600,Glyma.11G031800,Glyma.13G146700,Glyma.15G046400,Glyma.15G108200,Glyma.17G013000,Glyma.17G071400,Glyma.17G149300,Glyma.17G161800…	Glyma.01G241300,Glyma.02G026700,Glyma.02G206500,Glyma.03G069800,Glyma.04G131700,Glyma.04G206100,Glyma.04G253100,Glyma.05G058300,Glyma.05G104600,Glyma.05G167300,Glyma.06G126000,Glyma.08G004600,Glyma.08G292900,Glyma.09G003900,Glyma.09G225200,Glyma.09G247500,Glyma.11G002600,Glyma.11G031800,Glyma.13G146700,Glyma.15G046400,Glyma.15G108200,Glyma.17G013000,Glyma.17G071400,Glyma.17G149300,Glyma.17G161800…	K00889,K03097,K03115,K07203,K08269,K08330,K08341,K08955,K11644,K11841,K17065,K17800
ko00330	Arginine and proline metabolism	Metabolism	19/1425	24/2297	1.27611111111111	0.0594460518477991	0.350120732482994	19	Glyma.01G031500,Glyma.01G071300,Glyma.02G033900,Glyma.02G034000,Glyma.02G128000,Glyma.03G129100,Glyma.04G007700,Glyma.04G020200,Glyma.04G248500,Glyma.05G029200,Glyma.05G104400,Glyma.05G149500,Glyma.06G007500,Glyma.06G114300,Glyma.06G183900,Glyma.06G275700,Glyma.07G137300,Glyma.07G253200,Glyma.08G002700,Glyma.08G106000,Glyma.08G106100,Glyma.08G106200,Glyma.08G255800,Glyma.08G288000,Glyma.08G303800…	Glyma.01G031500,Glyma.01G071300,Glyma.02G033900,Glyma.02G034000,Glyma.02G128000,Glyma.03G129100,Glyma.04G007700,Glyma.04G020200,Glyma.04G248500,Glyma.05G029200,Glyma.05G104400,Glyma.05G149500,Glyma.06G007500,Glyma.06G114300,Glyma.06G183900,Glyma.06G275700,Glyma.07G137300,Glyma.07G253200,Glyma.08G002700,Glyma.08G106000,Glyma.08G106100,Glyma.08G106200,Glyma.08G255800,Glyma.08G288000,Glyma.08G303800…	K00128,K00286,K00294,K00318,K00472,K00797,K00811,K01426,K01581,K01583,K01611,K10536,K12251,K12259,K12657,K13366,K14085,K14455,K17839
ko00380	Tryptophan metabolism	Metabolism	9/1425	10/2297	1.45073684210526	0.0597195898215141	0.350120732482994	9	Glyma.01G031500,Glyma.01G036000,Glyma.02G029900,Glyma.02G034000,Glyma.02G308500,Glyma.03G142000,Glyma.04G248500,Glyma.05G149500,Glyma.06G072100,Glyma.06G114300,Glyma.06G183900,Glyma.08G002700,Glyma.08G106000,Glyma.08G106100,Glyma.08G106200,Glyma.08G288000,Glyma.10G092500,Glyma.12G057400,Glyma.13G128800,Glyma.13G170600,Glyma.13G340000,Glyma.14G141200,Glyma.14G223500,Glyma.15G034400,Glyma.15G156100…	Glyma.01G031500,Glyma.01G036000,Glyma.02G029900,Glyma.02G034000,Glyma.02G308500,Glyma.03G142000,Glyma.04G248500,Glyma.05G149500,Glyma.06G072100,Glyma.06G114300,Glyma.06G183900,Glyma.08G002700,Glyma.08G106000,Glyma.08G106100,Glyma.08G106200,Glyma.08G288000,Glyma.10G092500,Glyma.12G057400,Glyma.13G128800,Glyma.13G170600,Glyma.13G340000,Glyma.14G141200,Glyma.14G223500,Glyma.15G034400,Glyma.15G156100…	K00128,K00164,K00626,K01426,K03781,K07408,K11816,K11820,K14085
ko00052	Galactose metabolism	Metabolism	14/1425	17/2297	1.32747162022704	0.0644389744208748	0.37052410292003	14	Glyma.01G007200,Glyma.01G007300,Glyma.01G024800,Glyma.01G225800,Glyma.01G226900,Glyma.03G137900,Glyma.03G229800,Glyma.05G003900,Glyma.05G217100,Glyma.05G224900,Glyma.06G144100,Glyma.06G179200,Glyma.07G014300,Glyma.07G102900,Glyma.07G124500,Glyma.07G126400,Glyma.07G269500,Glyma.08G011800,Glyma.08G023100,Glyma.08G031700,Glyma.08G199800,Glyma.09G028000,Glyma.09G160400,Glyma.09G231500,Glyma.09G239800…	Glyma.01G007200,Glyma.01G007300,Glyma.01G024800,Glyma.01G225800,Glyma.01G226900,Glyma.03G137900,Glyma.03G229800,Glyma.05G003900,Glyma.05G217100,Glyma.05G224900,Glyma.06G144100,Glyma.06G179200,Glyma.07G014300,Glyma.07G102900,Glyma.07G124500,Glyma.07G126400,Glyma.07G269500,Glyma.08G011800,Glyma.08G023100,Glyma.08G031700,Glyma.08G199800,Glyma.09G028000,Glyma.09G160400,Glyma.09G231500,Glyma.09G239800…	K00844,K00850,K00963,K00965,K01187,K01190,K01193,K01784,K01785,K01835,K06617,K07407,K12309,K18819
ko00940	Phenylpropanoid biosynthesis	Metabolism	16/1425	20/2297	1.28954385964912	0.0722032493384166	0.407335312305407	16	Glyma.01G004200,Glyma.01G010000,Glyma.01G020900,Glyma.01G021000,Glyma.01G070200,Glyma.01G130500,Glyma.01G130800,Glyma.01G163100,Glyma.01G169200,Glyma.01G171100,Glyma.01G177900,Glyma.01G192500,Glyma.01G232400,Glyma.02G008900,Glyma.02G052700,Glyma.02G127300,Glyma.02G135100,Glyma.02G135200,Glyma.02G225000,Glyma.02G233800,Glyma.02G234000,Glyma.02G234200,Glyma.02G236500,Glyma.02G309300,Glyma.03G038100…	Glyma.01G004200,Glyma.01G010000,Glyma.01G020900,Glyma.01G021000,Glyma.01G070200,Glyma.01G130500,Glyma.01G130800,Glyma.01G163100,Glyma.01G169200,Glyma.01G171100,Glyma.01G177900,Glyma.01G192500,Glyma.01G232400,Glyma.02G008900,Glyma.02G052700,Glyma.02G127300,Glyma.02G135100,Glyma.02G135200,Glyma.02G225000,Glyma.02G233800,Glyma.02G234000,Glyma.02G234200,Glyma.02G236500,Glyma.02G309300,Glyma.03G038100…	K00083,K00430,K00487,K00588,K01188,K01904,K05349,K05350,K09753,K09755,K09756,K10775,K12355,K12356,K13065,K13066
ko04210	Apoptosis	Cellular Processes	11/1425	13/2297	1.36394062078273	0.076356625647199	0.415181165522391	11	Glyma.01G197500,Glyma.01G230900,Glyma.02G186300,Glyma.04G027600,Glyma.04G088500,Glyma.04G182900,Glyma.05G110200,Glyma.05G157300,Glyma.06G027700,Glyma.06G090500,Glyma.07G205400,Glyma.09G197000,Glyma.09G246700,Glyma.10G017700,Glyma.10G255500,Glyma.11G014100,Glyma.11G087200,Glyma.11G232500,Glyma.12G039400,Glyma.12G073700,Glyma.16G040100,Glyma.16G111800,Glyma.17G049000,Glyma.17G156900,Glyma.18G024800…	Glyma.01G197500,Glyma.01G230900,Glyma.02G186300,Glyma.04G027600,Glyma.04G088500,Glyma.04G182900,Glyma.05G110200,Glyma.05G157300,Glyma.06G027700,Glyma.06G090500,Glyma.07G205400,Glyma.09G197000,Glyma.09G246700,Glyma.10G017700,Glyma.10G255500,Glyma.11G014100,Glyma.11G087200,Glyma.11G232500,Glyma.12G039400,Glyma.12G073700,Glyma.16G040100,Glyma.16G111800,Glyma.17G049000,Glyma.17G156900,Glyma.18G024800…	K01365,K01366,K01373,K03237,K04368,K04371,K04728,K07374,K08738,K08852,K10798
ko00400	Phenylalanine, tyrosine and tryptophan biosynthesis	Metabolism	18/1425	23/2297	1.26151029748284	0.0780210607487576	0.415181165522391	18	Glyma.01G054500,Glyma.01G139600,Glyma.01G164300,Glyma.02G073000,Glyma.02G208400,Glyma.03G027400,Glyma.03G242400,Glyma.04G061100,Glyma.04G184900,Glyma.04G219200,Glyma.06G061700,Glyma.06G101700,Glyma.06G235500,Glyma.06G275700,Glyma.08G138800,Glyma.08G312300,Glyma.10G211400,Glyma.11G003500,Glyma.11G189100,Glyma.11G233900,Glyma.11G238300,Glyma.12G181800,Glyma.12G193000,Glyma.13G049500,Glyma.13G059400…	Glyma.01G054500,Glyma.01G139600,Glyma.01G164300,Glyma.02G073000,Glyma.02G208400,Glyma.03G027400,Glyma.03G242400,Glyma.04G061100,Glyma.04G184900,Glyma.04G219200,Glyma.06G061700,Glyma.06G101700,Glyma.06G235500,Glyma.06G275700,Glyma.08G138800,Glyma.08G312300,Glyma.10G211400,Glyma.11G003500,Glyma.11G189100,Glyma.11G233900,Glyma.11G238300,Glyma.12G181800,Glyma.12G193000,Glyma.13G049500,Glyma.13G059400…	K00766,K00800,K00811,K00815,K00891,K01626,K01657,K01696,K01735,K01736,K01817,K01850,K05359,K06001,K13832,K14455,K15227,K15849
ko01210	2-Oxocarboxylic acid metabolism	Metabolism	22/1425	29/2297	1.22284331518451	0.0855994828580763	0.415181165522391	22	Glyma.01G026700,Glyma.01G036000,Glyma.01G196300,Glyma.02G029900,Glyma.02G038100,Glyma.02G042100,Glyma.02G066100,Glyma.02G288500,Glyma.04G073800,Glyma.05G005300,Glyma.06G050100,Glyma.06G074900,Glyma.06G275700,Glyma.06G305700,Glyma.07G045900,Glyma.07G186000,Glyma.08G047800,Glyma.08G157700,Glyma.08G160500,Glyma.08G210500,Glyma.08G311200,Glyma.10G058100,Glyma.10G295400,Glyma.11G045300,Glyma.11G084000…	Glyma.01G026700,Glyma.01G036000,Glyma.01G196300,Glyma.02G029900,Glyma.02G038100,Glyma.02G042100,Glyma.02G066100,Glyma.02G288500,Glyma.04G073800,Glyma.05G005300,Glyma.06G050100,Glyma.06G074900,Glyma.06G275700,Glyma.06G305700,Glyma.07G045900,Glyma.07G186000,Glyma.08G047800,Glyma.08G157700,Glyma.08G160500,Glyma.08G210500,Glyma.08G311200,Glyma.10G058100,Glyma.10G295400,Glyma.11G045300,Glyma.11G084000…	K00030,K00031,K00052,K00053,K00133,K00811,K00814,K00826,K00928,K00930,K01647,K01649,K01652,K01681,K01703,K01704,K11820,K12153,K14272,K14455,K14677,K14682
ko04922	Glucagon signaling pathway	Organismal Systems	13/1425	16/2297	1.30969298245614	0.087830128157538	0.415181165522391	13	Glyma.01G003800,Glyma.01G131500,Glyma.01G200200,Glyma.01G210400,Glyma.02G143800,Glyma.02G165000,Glyma.02G165300,Glyma.02G275500,Glyma.03G260200,Glyma.04G104500,Glyma.04G104900,Glyma.04G149600,Glyma.05G000700,Glyma.05G066800,Glyma.05G217700,Glyma.06G105600,Glyma.06G105900,Glyma.07G128100,Glyma.07G229500,Glyma.07G238700,Glyma.08G096300,Glyma.08G292800,Glyma.09G013900,Glyma.09G016000,Glyma.09G079400…	Glyma.01G003800,Glyma.01G131500,Glyma.01G200200,Glyma.01G210400,Glyma.02G143800,Glyma.02G165000,Glyma.02G165300,Glyma.02G275500,Glyma.03G260200,Glyma.04G104500,Glyma.04G104900,Glyma.04G149600,Glyma.05G000700,Glyma.05G066800,Glyma.05G217700,Glyma.06G105600,Glyma.06G105900,Glyma.07G128100,Glyma.07G229500,Glyma.07G238700,Glyma.08G096300,Glyma.08G292800,Glyma.09G013900,Glyma.09G016000,Glyma.09G079400…	K00016,K00161,K00162,K00688,K00873,K01834,K02183,K06268,K07198,K07199,K11262,K11434,K17491
ko00450	Selenocompound metabolism	Metabolism	8/1425	9/2297	1.43282651072125	0.0881417781896051	0.415181165522391	8	Glyma.01G156600,Glyma.02G087900,Glyma.03G129700,Glyma.09G235400,Glyma.10G172700,Glyma.11G088200,Glyma.12G018300,Glyma.12G018400,Glyma.13G001200,Glyma.13G051000,Glyma.15G127400,Glyma.17G184900,Glyma.18G261600,Glyma.19G132000,Glyma.20G151500	Glyma.01G156600,Glyma.02G087900,Glyma.03G129700,Glyma.09G235400,Glyma.10G172700,Glyma.11G088200,Glyma.12G018300,Glyma.12G018400,Glyma.13G001200,Glyma.13G051000,Glyma.15G127400,Glyma.17G184900,Glyma.18G261600,Glyma.19G132000,Glyma.20G151500	K00384,K00549,K01739,K01760,K01761,K01874,K11717,K13811
ko00904	Diterpenoid biosynthesis	Metabolism	8/1425	9/2297	1.43282651072125	0.0881417781896051	0.415181165522391	8	Glyma.01G199800,Glyma.03G019800,Glyma.03G154400,Glyma.03G154700,Glyma.05G081600,Glyma.07G033800,Glyma.07G081700,Glyma.07G236100,Glyma.08G085400,Glyma.08G163900,Glyma.08G208300,Glyma.09G029400,Glyma.09G149200,Glyma.10G241100,Glyma.11G003200,Glyma.13G218200,Glyma.13G259400,Glyma.13G259500,Glyma.13G288000,Glyma.13G361700,Glyma.13G371400,Glyma.15G002200,Glyma.15G012100,Glyma.15G135200,Glyma.16G089700…	Glyma.01G199800,Glyma.03G019800,Glyma.03G154400,Glyma.03G154700,Glyma.05G081600,Glyma.07G033800,Glyma.07G081700,Glyma.07G236100,Glyma.08G085400,Glyma.08G163900,Glyma.08G208300,Glyma.09G029400,Glyma.09G149200,Glyma.10G241100,Glyma.11G003200,Glyma.13G218200,Glyma.13G259400,Glyma.13G259500,Glyma.13G288000,Glyma.13G361700,Glyma.13G371400,Glyma.15G002200,Glyma.15G012100,Glyma.15G135200,Glyma.16G089700…	K04120,K04121,K04122,K04123,K04124,K04125,K05282,K17961
ko00140	Steroid hormone biosynthesis	Metabolism	5/1425	5/2297	1.6119298245614	0.0916453408845412	0.415181165522391	5	Glyma.03G142000,Glyma.07G254900,Glyma.09G142500,Glyma.10G092500,Glyma.11G245600,Glyma.11G245700,Glyma.12G036600,Glyma.15G156100,Glyma.18G011500,Glyma.20G006700	Glyma.03G142000,Glyma.07G254900,Glyma.09G142500,Glyma.10G092500,Glyma.11G245600,Glyma.11G245700,Glyma.12G036600,Glyma.15G156100,Glyma.18G011500,Glyma.20G006700	K00512,K00699,K07408,K10251,K12345
ko00908	Zeatin biosynthesis	Metabolism	5/1425	5/2297	1.6119298245614	0.0916453408845412	0.415181165522391	5	Glyma.02G148600,Glyma.02G184200,Glyma.03G134500,Glyma.03G151800,Glyma.04G055600,Glyma.07G256700,Glyma.08G365000,Glyma.09G225400,Glyma.10G107900,Glyma.11G149100,Glyma.11G188100,Glyma.12G011400,Glyma.13G104700,Glyma.13G209101,Glyma.15G103800,Glyma.15G170300,Glyma.17G017400,Glyma.17G054500,Glyma.19G136700	Glyma.02G148600,Glyma.02G184200,Glyma.03G134500,Glyma.03G151800,Glyma.04G055600,Glyma.07G256700,Glyma.08G365000,Glyma.09G225400,Glyma.10G107900,Glyma.11G149100,Glyma.11G188100,Glyma.12G011400,Glyma.13G104700,Glyma.13G209101,Glyma.15G103800,Glyma.15G170300,Glyma.17G017400,Glyma.17G054500,Glyma.19G136700	K00279,K00791,K10717,K10760,K13495
ko00982	Drug metabolism - cytochrome P450	Metabolism	5/1425	5/2297	1.6119298245614	0.0916453408845412	0.415181165522391	5	Glyma.01G040000,Glyma.01G040200,Glyma.01G106000,Glyma.02G024600,Glyma.02G024800,Glyma.02G187200,Glyma.02G274000,Glyma.02G274100,Glyma.03G073702,Glyma.03G168700,Glyma.03G176300,Glyma.05G161300,Glyma.05G161400,Glyma.05G161500,Glyma.05G161600,Glyma.06G193500,Glyma.07G139600,Glyma.07G139700,Glyma.07G139800,Glyma.07G139900,Glyma.07G140000,Glyma.07G140100,Glyma.07G140200,Glyma.07G140400,Glyma.07G140700…	Glyma.01G040000,Glyma.01G040200,Glyma.01G106000,Glyma.02G024600,Glyma.02G024800,Glyma.02G187200,Glyma.02G274000,Glyma.02G274100,Glyma.03G073702,Glyma.03G168700,Glyma.03G176300,Glyma.05G161300,Glyma.05G161400,Glyma.05G161500,Glyma.05G161600,Glyma.06G193500,Glyma.07G139600,Glyma.07G139700,Glyma.07G139800,Glyma.07G139900,Glyma.07G140000,Glyma.07G140100,Glyma.07G140200,Glyma.07G140400,Glyma.07G140700…	K00001,K00121,K00485,K00699,K00799
ko04015	Rap1 signaling pathway	Environmental Information Processing	5/1425	5/2297	1.6119298245614	0.0916453408845412	0.415181165522391	5	Glyma.02G143800,Glyma.02G186300,Glyma.05G035200,Glyma.07G084200,Glyma.07G229500,Glyma.07G238700,Glyma.08G032500,Glyma.08G032600,Glyma.09G192700,Glyma.09G236800,Glyma.12G073700,Glyma.12G120600,Glyma.12G208000,Glyma.16G214500,Glyma.16G214800,Glyma.17G034900,Glyma.17G092100,Glyma.18G260700,Glyma.19G121900,Glyma.19G160100	Glyma.02G143800,Glyma.02G186300,Glyma.05G035200,Glyma.07G084200,Glyma.07G229500,Glyma.07G238700,Glyma.08G032500,Glyma.08G032600,Glyma.09G192700,Glyma.09G236800,Glyma.12G073700,Glyma.12G120600,Glyma.12G208000,Glyma.16G214500,Glyma.16G214800,Glyma.17G034900,Glyma.17G092100,Glyma.18G260700,Glyma.19G121900,Glyma.19G160100	K02183,K04368,K04371,K04392,K05759
ko04370	VEGF signaling pathway	Environmental Information Processing	5/1425	5/2297	1.6119298245614	0.0916453408845412	0.415181165522391	5	Glyma.02G186300,Glyma.05G035200,Glyma.05G066800,Glyma.05G217700,Glyma.07G084200,Glyma.08G058400,Glyma.09G016000,Glyma.09G192700,Glyma.12G073700,Glyma.12G120600,Glyma.12G208000,Glyma.17G092100,Glyma.17G229500	Glyma.02G186300,Glyma.05G035200,Glyma.05G066800,Glyma.05G217700,Glyma.07G084200,Glyma.08G058400,Glyma.09G016000,Glyma.09G192700,Glyma.12G073700,Glyma.12G120600,Glyma.12G208000,Glyma.17G092100,Glyma.17G229500	K04368,K04371,K04392,K04718,K06268
ko04380	Osteoclast differentiation	Organismal Systems	5/1425	5/2297	1.6119298245614	0.0916453408845412	0.415181165522391	5	Glyma.02G186300,Glyma.05G035200,Glyma.05G066800,Glyma.05G217700,Glyma.05G247900,Glyma.07G084200,Glyma.08G093300,Glyma.08G093500,Glyma.08G093600,Glyma.09G016000,Glyma.09G192700,Glyma.12G073700,Glyma.12G120600,Glyma.12G208000,Glyma.17G092100,Glyma.17G229500	Glyma.02G186300,Glyma.05G035200,Glyma.05G066800,Glyma.05G217700,Glyma.05G247900,Glyma.07G084200,Glyma.08G093300,Glyma.08G093500,Glyma.08G093600,Glyma.09G016000,Glyma.09G192700,Glyma.12G073700,Glyma.12G120600,Glyma.12G208000,Glyma.17G092100,Glyma.17G229500	K04368,K04371,K04392,K06268,K14379
ko04918	Thyroid hormone synthesis	Organismal Systems	5/1425	5/2297	1.6119298245614	0.0916453408845412	0.415181165522391	5	Glyma.01G219400,Glyma.02G141800,Glyma.02G305600,Glyma.04G202900,Glyma.05G219400,Glyma.05G219600,Glyma.05G240100,Glyma.06G162600,Glyma.08G013900,Glyma.08G025700,Glyma.08G047200,Glyma.11G024000,Glyma.11G024100,Glyma.14G007700,Glyma.14G165300,Glyma.14G219700,Glyma.16G155700,Glyma.17G258700,Glyma.19G154100	Glyma.01G219400,Glyma.02G141800,Glyma.02G305600,Glyma.04G202900,Glyma.05G219400,Glyma.05G219600,Glyma.05G240100,Glyma.06G162600,Glyma.08G013900,Glyma.08G025700,Glyma.08G047200,Glyma.11G024000,Glyma.11G024100,Glyma.14G007700,Glyma.14G165300,Glyma.14G219700,Glyma.16G155700,Glyma.17G258700,Glyma.19G154100	K00383,K00432,K08054,K09487,K09490
ko00910	Nitrogen metabolism	Metabolism	10/1425	12/2297	1.34327485380117	0.1068133154892	0.469664431342218	10	Glyma.01G030500,Glyma.01G204600,Glyma.02G072200,Glyma.02G213700,Glyma.03G128300,Glyma.04G236900,Glyma.05G007100,Glyma.05G066200,Glyma.06G127400,Glyma.06G182700,Glyma.07G012500,Glyma.08G196200,Glyma.08G286700,Glyma.10G005200,Glyma.10G059200,Glyma.10G059400,Glyma.10G073400,Glyma.11G196600,Glyma.11G215500,Glyma.12G175800,Glyma.13G146100,Glyma.13G210800,Glyma.13G323800,Glyma.13G324400,Glyma.14G162300…	Glyma.01G030500,Glyma.01G204600,Glyma.02G072200,Glyma.02G213700,Glyma.03G128300,Glyma.04G236900,Glyma.05G007100,Glyma.05G066200,Glyma.06G127400,Glyma.06G182700,Glyma.07G012500,Glyma.08G196200,Glyma.08G286700,Glyma.10G005200,Glyma.10G059200,Glyma.10G059400,Glyma.10G073400,Glyma.11G196600,Glyma.11G215500,Glyma.12G175800,Glyma.13G146100,Glyma.13G210800,Glyma.13G323800,Glyma.13G324400,Glyma.14G162300…	K00261,K00262,K00264,K00284,K01455,K01673,K01674,K01725,K01915,K02575
ko04612	Antigen processing and presentation	Organismal Systems	10/1425	12/2297	1.34327485380117	0.1068133154892	0.469664431342218	10	Glyma.02G085600,Glyma.02G093200,Glyma.02G195000,Glyma.02G300200,Glyma.02G303800,Glyma.03G203000,Glyma.04G202900,Glyma.05G055700,Glyma.05G183200,Glyma.06G162600,Glyma.07G006300,Glyma.07G036200,Glyma.07G154600,Glyma.07G184300,Glyma.07G205400,Glyma.08G065100,Glyma.08G329300,Glyma.09G014100,Glyma.09G023800,Glyma.09G068400,Glyma.10G147600,Glyma.11G126100,Glyma.12G236800,Glyma.13G107900,Glyma.13G202300…	Glyma.02G085600,Glyma.02G093200,Glyma.02G195000,Glyma.02G300200,Glyma.02G303800,Glyma.03G203000,Glyma.04G202900,Glyma.05G055700,Glyma.05G183200,Glyma.06G162600,Glyma.07G006300,Glyma.07G036200,Glyma.07G154600,Glyma.07G184300,Glyma.07G205400,Glyma.08G065100,Glyma.08G329300,Glyma.09G014100,Glyma.09G023800,Glyma.09G068400,Glyma.10G147600,Glyma.11G126100,Glyma.12G236800,Glyma.13G107900,Glyma.13G202300…	K01365,K01369,K03283,K04079,K08054,K08057,K08059,K08064,K08065,K09489
ko00350	Tyrosine metabolism	Metabolism	14/1425	18/2297	1.25372319688109	0.126004901426893	0.542859885128211	14	Glyma.01G062400,Glyma.01G142800,Glyma.02G274000,Glyma.02G274100,Glyma.02G284600,Glyma.03G168700,Glyma.04G121700,Glyma.06G235500,Glyma.06G275700,Glyma.07G149400,Glyma.08G138800,Glyma.08G282800,Glyma.09G010000,Glyma.10G090600,Glyma.11G238300,Glyma.12G015100,Glyma.12G015300,Glyma.12G015400,Glyma.12G158600,Glyma.13G100900,Glyma.13G183000,Glyma.13G183200,Glyma.13G183500,Glyma.13G242300,Glyma.14G042200…	Glyma.01G062400,Glyma.01G142800,Glyma.02G274000,Glyma.02G274100,Glyma.02G284600,Glyma.03G168700,Glyma.04G121700,Glyma.06G235500,Glyma.06G275700,Glyma.07G149400,Glyma.08G138800,Glyma.08G282800,Glyma.09G010000,Glyma.10G090600,Glyma.11G238300,Glyma.12G015100,Glyma.12G015300,Glyma.12G015400,Glyma.12G158600,Glyma.13G100900,Glyma.13G183000,Glyma.13G183200,Glyma.13G183500,Glyma.13G242300,Glyma.14G042200…	K00001,K00121,K00276,K00422,K00451,K00457,K00811,K00815,K01555,K01800,K07253,K14455,K15849,K18857
ko00780	Biotin metabolism	Metabolism	7/1425	8/2297	1.41043859649123	0.128906527906699	0.542859885128211	7	Glyma.04G130900,Glyma.05G218600,Glyma.08G179900,Glyma.08G345900,Glyma.11G094200,Glyma.11G248000,Glyma.12G020600,Glyma.13G094700,Glyma.13G112700,Glyma.15G052500,Glyma.16G042000,Glyma.17G047000,Glyma.18G009200	Glyma.04G130900,Glyma.05G218600,Glyma.08G179900,Glyma.08G345900,Glyma.11G094200,Glyma.11G248000,Glyma.12G020600,Glyma.13G094700,Glyma.13G112700,Glyma.15G052500,Glyma.16G042000,Glyma.17G047000,Glyma.18G009200	K00059,K00208,K00652,K01012,K02372,K09458,K19562
ko00830	Retinol metabolism	Metabolism	7/1425	8/2297	1.41043859649123	0.128906527906699	0.542859885128211	7	Glyma.02G274000,Glyma.02G274100,Glyma.03G142000,Glyma.03G168700,Glyma.04G030100,Glyma.07G149400,Glyma.07G254900,Glyma.09G008900,Glyma.09G065300,Glyma.10G092500,Glyma.12G015100,Glyma.12G015300,Glyma.12G015400,Glyma.13G106100,Glyma.14G042200,Glyma.14G042800,Glyma.15G113300,Glyma.15G156100,Glyma.18G200300	Glyma.02G274000,Glyma.02G274100,Glyma.03G142000,Glyma.03G168700,Glyma.04G030100,Glyma.07G149400,Glyma.07G254900,Glyma.09G008900,Glyma.09G065300,Glyma.10G092500,Glyma.12G015100,Glyma.12G015300,Glyma.12G015400,Glyma.13G106100,Glyma.14G042200,Glyma.14G042800,Glyma.15G113300,Glyma.15G156100,Glyma.18G200300	K00001,K00121,K00699,K07408,K07437,K11147,K11155
ko00430	Taurine and hypotaurine metabolism	Metabolism	4/1425	4/2297	1.6119298245614	0.147883720371748	0.559711802419654	4	Glyma.01G005200,Glyma.02G241400,Glyma.05G136100,Glyma.07G126200,Glyma.08G091301,Glyma.08G091400,Glyma.08G091500,Glyma.09G168900,Glyma.12G211700,Glyma.13G064300,Glyma.14G211100,Glyma.16G037600,Glyma.16G218500,Glyma.18G043600,Glyma.19G115300,Glyma.19G115600	Glyma.01G005200,Glyma.02G241400,Glyma.05G136100,Glyma.07G126200,Glyma.08G091301,Glyma.08G091400,Glyma.08G091500,Glyma.09G168900,Glyma.12G211700,Glyma.13G064300,Glyma.14G211100,Glyma.16G037600,Glyma.16G218500,Glyma.18G043600,Glyma.19G115300,Glyma.19G115600	K00681,K01580,K10712,K18592
ko00521	Streptomycin biosynthesis	Metabolism	4/1425	4/2297	1.6119298245614	0.147883720371748	0.559711802419654	4	Glyma.01G007200,Glyma.01G007300,Glyma.01G226900,Glyma.05G180600,Glyma.06G218300,Glyma.07G124500,Glyma.08G138200,Glyma.10G241000,Glyma.11G015800,Glyma.11G095600,Glyma.14G218800,Glyma.17G257800,Glyma.20G153600	Glyma.01G007200,Glyma.01G007300,Glyma.01G226900,Glyma.05G180600,Glyma.06G218300,Glyma.07G124500,Glyma.08G138200,Glyma.10G241000,Glyma.11G015800,Glyma.11G095600,Glyma.14G218800,Glyma.17G257800,Glyma.20G153600	K00844,K01092,K01835,K01858
ko00643	Styrene degradation	Metabolism	4/1425	4/2297	1.6119298245614	0.147883720371748	0.559711802419654	4	Glyma.01G142800,Glyma.05G149500,Glyma.08G106000,Glyma.08G106100,Glyma.08G106200,Glyma.09G010000,Glyma.12G158600,Glyma.17G003200	Glyma.01G142800,Glyma.05G149500,Glyma.08G106000,Glyma.08G106100,Glyma.08G106200,Glyma.09G010000,Glyma.12G158600,Glyma.17G003200	K00451,K01426,K01555,K01800
ko04540	Gap junction	Cellular Processes	4/1425	4/2297	1.6119298245614	0.147883720371748	0.559711802419654	4	Glyma.01G197500,Glyma.02G186300,Glyma.03G124400,Glyma.04G088500,Glyma.05G110200,Glyma.05G126100,Glyma.05G157300,Glyma.05G207500,Glyma.06G024100,Glyma.06G090500,Glyma.08G014200,Glyma.08G081100,Glyma.10G235100,Glyma.10G255500,Glyma.12G073700,Glyma.14G219300,Glyma.16G040100,Glyma.17G156900,Glyma.19G113000,Glyma.19G127700,Glyma.20G136000,Glyma.20G159200	Glyma.01G197500,Glyma.02G186300,Glyma.03G124400,Glyma.04G088500,Glyma.05G110200,Glyma.05G126100,Glyma.05G157300,Glyma.05G207500,Glyma.06G024100,Glyma.06G090500,Glyma.08G014200,Glyma.08G081100,Glyma.10G235100,Glyma.10G255500,Glyma.12G073700,Glyma.14G219300,Glyma.16G040100,Glyma.17G156900,Glyma.19G113000,Glyma.19G127700,Glyma.20G136000,Glyma.20G159200	K04368,K04371,K07374,K07375
ko04650	Natural killer cell mediated cytotoxicity	Organismal Systems	4/1425	4/2297	1.6119298245614	0.147883720371748	0.559711802419654	4	Glyma.02G186300,Glyma.05G035200,Glyma.05G066800,Glyma.05G217700,Glyma.07G084200,Glyma.09G016000,Glyma.09G192700,Glyma.12G073700,Glyma.12G120600,Glyma.12G208000,Glyma.17G092100,Glyma.17G229500	Glyma.02G186300,Glyma.05G035200,Glyma.05G066800,Glyma.05G217700,Glyma.07G084200,Glyma.09G016000,Glyma.09G192700,Glyma.12G073700,Glyma.12G120600,Glyma.12G208000,Glyma.17G092100,Glyma.17G229500	K04368,K04371,K04392,K06268
ko04659	Th17 cell differentiation	Organismal Systems	4/1425	4/2297	1.6119298245614	0.147883720371748	0.559711802419654	4	Glyma.01G241300,Glyma.05G066800,Glyma.05G217700,Glyma.09G016000,Glyma.11G002600,Glyma.12G073700,Glyma.16G178800,Glyma.17G229500	Glyma.01G241300,Glyma.05G066800,Glyma.05G217700,Glyma.09G016000,Glyma.11G002600,Glyma.12G073700,Glyma.16G178800,Glyma.17G229500	K04079,K04371,K06268,K07203
ko04668	TNF signaling pathway	Environmental Information Processing	4/1425	4/2297	1.6119298245614	0.147883720371748	0.559711802419654	4	Glyma.02G186300,Glyma.04G131700,Glyma.12G073700,Glyma.13G239400	Glyma.02G186300,Glyma.04G131700,Glyma.12G073700,Glyma.13G239400	K04368,K04371,K15637,K17065
ko04976	Bile secretion	Organismal Systems	4/1425	4/2297	1.6119298245614	0.147883720371748	0.559711802419654	4	Glyma.01G008200,Glyma.01G016500,Glyma.01G156700,Glyma.02G008000,Glyma.02G094800,Glyma.02G298200,Glyma.02G298500,Glyma.03G183600,Glyma.03G224100,Glyma.04G126500,Glyma.08G000800,Glyma.08G194600,Glyma.08G326200,Glyma.08G326300,Glyma.08G326400,Glyma.08G342600,Glyma.08G346966,Glyma.08G347032,Glyma.09G196000,Glyma.09G206300,Glyma.10G019000,Glyma.10G055000,Glyma.10G227400,Glyma.10G290800,Glyma.11G088000…	Glyma.01G008200,Glyma.01G016500,Glyma.01G156700,Glyma.02G008000,Glyma.02G094800,Glyma.02G298200,Glyma.02G298500,Glyma.03G183600,Glyma.03G224100,Glyma.04G126500,Glyma.08G000800,Glyma.08G194600,Glyma.08G326200,Glyma.08G326300,Glyma.08G326400,Glyma.08G342600,Glyma.08G346966,Glyma.08G347032,Glyma.09G196000,Glyma.09G206300,Glyma.10G019000,Glyma.10G055000,Glyma.10G227400,Glyma.10G290800,Glyma.11G088000…	K00021,K05658,K05666,K05681
ko00720	Carbon fixation pathways in prokaryotes	Metabolism	11/1425	14/2297	1.26651629072682	0.158121192145106	0.584256344630802	11	Glyma.01G028900,Glyma.02G015800,Glyma.02G036300,Glyma.02G308500,Glyma.05G005300,Glyma.06G277500,Glyma.06G305700,Glyma.07G253700,Glyma.08G159900,Glyma.08G160500,Glyma.09G035600,Glyma.10G016200,Glyma.10G112700,Glyma.10G205500,Glyma.10G293800,Glyma.12G098900,Glyma.12G193800,Glyma.13G270400,Glyma.13G290700,Glyma.13G308700,Glyma.14G211000,Glyma.15G140200,Glyma.15G140300,Glyma.16G044600,Glyma.17G005300…	Glyma.01G028900,Glyma.02G015800,Glyma.02G036300,Glyma.02G308500,Glyma.05G005300,Glyma.06G277500,Glyma.06G305700,Glyma.07G253700,Glyma.08G159900,Glyma.08G160500,Glyma.09G035600,Glyma.10G016200,Glyma.10G112700,Glyma.10G205500,Glyma.10G293800,Glyma.12G098900,Glyma.12G193800,Glyma.13G270400,Glyma.13G290700,Glyma.13G308700,Glyma.14G211000,Glyma.15G140200,Glyma.15G140300,Glyma.16G044600,Glyma.17G005300…	K00031,K00626,K01006,K01595,K01648,K01679,K01681,K01895,K01938,K01962,K02160
ko04212	Longevity regulating pathway - worm	Organismal Systems	13/1425	17/2297	1.23265221878225	0.163851377801696	0.584256344630802	13	Glyma.01G069500,Glyma.01G189500,Glyma.01G241300,Glyma.02G087700,Glyma.02G126300,Glyma.03G069800,Glyma.03G220202,Glyma.05G058300,Glyma.08G192700,Glyma.09G003900,Glyma.09G273600,Glyma.10G017700,Glyma.10G117100,Glyma.10G127800,Glyma.10G161100,Glyma.10G193200,Glyma.10G193500,Glyma.11G002600,Glyma.11G031800,Glyma.11G052700,Glyma.11G100300,Glyma.11G185300,Glyma.12G026400,Glyma.13G347400,Glyma.14G188100…	Glyma.01G069500,Glyma.01G189500,Glyma.01G241300,Glyma.02G087700,Glyma.02G126300,Glyma.03G069800,Glyma.03G220202,Glyma.05G058300,Glyma.08G192700,Glyma.09G003900,Glyma.09G273600,Glyma.10G017700,Glyma.10G117100,Glyma.10G127800,Glyma.10G161100,Glyma.10G193200,Glyma.10G193500,Glyma.11G002600,Glyma.11G031800,Glyma.11G052700,Glyma.11G100300,Glyma.11G185300,Glyma.12G026400,Glyma.13G347400,Glyma.14G188100…	K01110,K01358,K03781,K04077,K04564,K04688,K07203,K08269,K08341,K10798,K13356,K17491,K17794
ko00051	Fructose and mannose metabolism	Metabolism	15/1425	20/2297	1.20894736842105	0.16681736179287	0.584256344630802	15	Glyma.01G007200,Glyma.01G007300,Glyma.01G024800,Glyma.01G171900,Glyma.01G226900,Glyma.02G228700,Glyma.03G191500,Glyma.03G226000,Glyma.04G008300,Glyma.04G178400,Glyma.05G224900,Glyma.06G030500,Glyma.07G014300,Glyma.07G124500,Glyma.07G126400,Glyma.07G142700,Glyma.07G182300,Glyma.07G269500,Glyma.08G031700,Glyma.08G067500,Glyma.08G182300,Glyma.08G199800,Glyma.09G148100,Glyma.09G148900,Glyma.09G262400…	Glyma.01G007200,Glyma.01G007300,Glyma.01G024800,Glyma.01G171900,Glyma.01G226900,Glyma.02G228700,Glyma.03G191500,Glyma.03G226000,Glyma.04G008300,Glyma.04G178400,Glyma.05G224900,Glyma.06G030500,Glyma.07G014300,Glyma.07G124500,Glyma.07G126400,Glyma.07G142700,Glyma.07G182300,Glyma.07G269500,Glyma.08G031700,Glyma.08G067500,Glyma.08G182300,Glyma.08G199800,Glyma.09G148100,Glyma.09G148900,Glyma.09G262400…	K00008,K00844,K00847,K00850,K00895,K00966,K01103,K01623,K01803,K01809,K02377,K03841,K05305,K17497,K19355
ko00130	Ubiquinone and other terpenoid-quinone biosynthesis	Metabolism	15/1425	20/2297	1.20894736842105	0.16681736179287	0.584256344630802	15	Glyma.01G010000,Glyma.01G028200,Glyma.01G104100,Glyma.01G134600,Glyma.01G134700,Glyma.01G232400,Glyma.02G002000,Glyma.02G037000,Glyma.02G168000,Glyma.02G236500,Glyma.02G284600,Glyma.03G070600,Glyma.04G082500,Glyma.06G084100,Glyma.06G235500,Glyma.07G188200,Glyma.08G061200,Glyma.08G070600,Glyma.08G274800,Glyma.08G285500,Glyma.09G024500,Glyma.09G103500,Glyma.10G030600,Glyma.10G070300,Glyma.10G295300…	Glyma.01G010000,Glyma.01G028200,Glyma.01G104100,Glyma.01G134600,Glyma.01G134700,Glyma.01G232400,Glyma.02G002000,Glyma.02G037000,Glyma.02G168000,Glyma.02G236500,Glyma.02G284600,Glyma.03G070600,Glyma.04G082500,Glyma.06G084100,Glyma.06G235500,Glyma.07G188200,Glyma.08G061200,Glyma.08G070600,Glyma.08G274800,Glyma.08G285500,Glyma.09G024500,Glyma.09G103500,Glyma.10G030600,Glyma.10G070300,Glyma.10G295300…	K00457,K00487,K00815,K01661,K01904,K02548,K02552,K03183,K03809,K05928,K09833,K09834,K12501,K12502,K14760
ko04151	PI3K-Akt signaling pathway	Environmental Information Processing	17/1425	23/2297	1.19142639206712	0.168020145068588	0.584256344630802	17	Glyma.01G038800,Glyma.01G058000,Glyma.01G131500,Glyma.01G189500,Glyma.01G241300,Glyma.02G025900,Glyma.02G186300,Glyma.02G305600,Glyma.03G251300,Glyma.03G260200,Glyma.04G092600,Glyma.05G012200,Glyma.05G035200,Glyma.07G084200,Glyma.07G198600,Glyma.07G226000,Glyma.08G293400,Glyma.08G343800,Glyma.08G363800,Glyma.09G079400,Glyma.09G192700,Glyma.09G273600,Glyma.09G277000,Glyma.10G058900,Glyma.10G277100…	Glyma.01G038800,Glyma.01G058000,Glyma.01G131500,Glyma.01G189500,Glyma.01G241300,Glyma.02G025900,Glyma.02G186300,Glyma.02G305600,Glyma.03G251300,Glyma.03G260200,Glyma.04G092600,Glyma.05G012200,Glyma.05G035200,Glyma.07G084200,Glyma.07G198600,Glyma.07G226000,Glyma.08G293400,Glyma.08G343800,Glyma.08G363800,Glyma.09G079400,Glyma.09G192700,Glyma.09G273600,Glyma.09G277000,Glyma.10G058900,Glyma.10G277100…	K01110,K02206,K02991,K03259,K04079,K04354,K04368,K04371,K04382,K04392,K04688,K06630,K07198,K07203,K09487,K11583,K11584
ko00562	Inositol phosphate metabolism	Metabolism	19/1425	26/2297	1.17794871794872	0.168046975378759	0.584256344630802	19	Glyma.01G005100,Glyma.01G189500,Glyma.02G257000,Glyma.02G257200,Glyma.04G196700,Glyma.04G206100,Glyma.04G253100,Glyma.05G180600,Glyma.05G224500,Glyma.06G009800,Glyma.06G169100,Glyma.06G218300,Glyma.08G004600,Glyma.08G066600,Glyma.08G138200,Glyma.08G199300,Glyma.08G276400,Glyma.09G011100,Glyma.10G059500,Glyma.10G201300,Glyma.11G052700,Glyma.12G240900,Glyma.13G114800,Glyma.13G146200,Glyma.13G146700…	Glyma.01G005100,Glyma.01G189500,Glyma.02G257000,Glyma.02G257200,Glyma.04G196700,Glyma.04G206100,Glyma.04G253100,Glyma.05G180600,Glyma.05G224500,Glyma.06G009800,Glyma.06G169100,Glyma.06G218300,Glyma.08G004600,Glyma.08G066600,Glyma.08G138200,Glyma.08G199300,Glyma.08G276400,Glyma.09G011100,Glyma.10G059500,Glyma.10G201300,Glyma.11G052700,Glyma.12G240900,Glyma.13G114800,Glyma.13G146200,Glyma.13G146700…	K00140,K00469,K00889,K00913,K00915,K00921,K01092,K01106,K01110,K01114,K01803,K01858,K03103,K05857,K10047,K10572,K18081,K18649,K19517
ko00970	Aminoacyl-tRNA biosynthesis	Genetic Information Processing	19/1425	26/2297	1.17794871794872	0.168046975378759	0.584256344630802	19	Glyma.01G006100,Glyma.01G032500,Glyma.01G176800,Glyma.01G208100,Glyma.02G234500,Glyma.03G110500,Glyma.03G183400,Glyma.04G001600,Glyma.05G224000,Glyma.06G001100,Glyma.06G088000,Glyma.07G124000,Glyma.07G125400,Glyma.07G263100,Glyma.08G031100,Glyma.08G042400,Glyma.08G043900,Glyma.10G141500,Glyma.10G155000,Glyma.10G239500,Glyma.10G272400,Glyma.11G034100,Glyma.11G117800,Glyma.12G018300,Glyma.12G018400…	Glyma.01G006100,Glyma.01G032500,Glyma.01G176800,Glyma.01G208100,Glyma.02G234500,Glyma.03G110500,Glyma.03G183400,Glyma.04G001600,Glyma.05G224000,Glyma.06G001100,Glyma.06G088000,Glyma.07G124000,Glyma.07G125400,Glyma.07G263100,Glyma.08G031100,Glyma.08G042400,Glyma.08G043900,Glyma.10G141500,Glyma.10G155000,Glyma.10G239500,Glyma.10G272400,Glyma.11G034100,Glyma.11G117800,Glyma.12G018300,Glyma.12G018400…	K01866,K01867,K01868,K01869,K01870,K01872,K01873,K01874,K01875,K01876,K01881,K01883,K01885,K01886,K01887,K01889,K01892,K01893,K14164
ko02010	ABC transporters	Environmental Information Processing	6/1425	7/2297	1.38165413533835	0.186444722473031	0.626370472128497	6	Glyma.01G008200,Glyma.01G016500,Glyma.02G008000,Glyma.02G094800,Glyma.02G298200,Glyma.02G298500,Glyma.03G136000,Glyma.03G183600,Glyma.03G224100,Glyma.04G126500,Glyma.08G000800,Glyma.08G194600,Glyma.08G326200,Glyma.08G326300,Glyma.08G326400,Glyma.08G342600,Glyma.08G346966,Glyma.08G347032,Glyma.09G147400,Glyma.09G206300,Glyma.10G019000,Glyma.10G055000,Glyma.10G227400,Glyma.10G290800,Glyma.13G063700…	Glyma.01G008200,Glyma.01G016500,Glyma.02G008000,Glyma.02G094800,Glyma.02G298200,Glyma.02G298500,Glyma.03G136000,Glyma.03G183600,Glyma.03G224100,Glyma.04G126500,Glyma.08G000800,Glyma.08G194600,Glyma.08G326200,Glyma.08G326300,Glyma.08G326400,Glyma.08G342600,Glyma.08G346966,Glyma.08G347032,Glyma.09G147400,Glyma.09G206300,Glyma.10G019000,Glyma.10G055000,Glyma.10G227400,Glyma.10G290800,Glyma.13G063700…	K05643,K05657,K05658,K05666,K05674,K05681
ko04064	NF-kappa B signaling pathway	Environmental Information Processing	6/1425	7/2297	1.38165413533835	0.186444722473031	0.626370472128497	6	Glyma.01G013500,Glyma.01G020100,Glyma.01G044100,Glyma.01G098400,Glyma.01G179000,Glyma.01G240800,Glyma.02G000400,Glyma.02G088700,Glyma.02G100300,Glyma.02G100400,Glyma.02G221900,Glyma.02G229500,Glyma.02G311200,Glyma.03G002700,Glyma.03G003000,Glyma.03G003300,Glyma.03G180600,Glyma.03G188700,Glyma.03G241600,Glyma.03G253600,Glyma.04G017200,Glyma.04G042400,Glyma.04G127100,Glyma.04G182900,Glyma.05G005100…	Glyma.01G013500,Glyma.01G020100,Glyma.01G044100,Glyma.01G098400,Glyma.01G179000,Glyma.01G240800,Glyma.02G000400,Glyma.02G088700,Glyma.02G100300,Glyma.02G100400,Glyma.02G221900,Glyma.02G229500,Glyma.02G311200,Glyma.03G002700,Glyma.03G003000,Glyma.03G003300,Glyma.03G180600,Glyma.03G188700,Glyma.03G241600,Glyma.03G253600,Glyma.04G017200,Glyma.04G042400,Glyma.04G127100,Glyma.04G182900,Glyma.05G005100…	K03097,K03115,K04728,K04730,K04733,K10577
ko04915	Estrogen signaling pathway	Organismal Systems	6/1425	7/2297	1.38165413533835	0.186444722473031	0.626370472128497	6	Glyma.02G085600,Glyma.02G093200,Glyma.02G143800,Glyma.02G186300,Glyma.02G305600,Glyma.07G184300,Glyma.07G229500,Glyma.07G238700,Glyma.08G065100,Glyma.09G236800,Glyma.12G073700,Glyma.13G224000,Glyma.13G224100,Glyma.13G254900,Glyma.14G007700,Glyma.14G219700,Glyma.15G059900,Glyma.15G087900,Glyma.16G178800,Glyma.16G214500,Glyma.16G214800,Glyma.17G034900,Glyma.17G258700,Glyma.18G260700,Glyma.18G287800…	Glyma.02G085600,Glyma.02G093200,Glyma.02G143800,Glyma.02G186300,Glyma.02G305600,Glyma.07G184300,Glyma.07G229500,Glyma.07G238700,Glyma.08G065100,Glyma.09G236800,Glyma.12G073700,Glyma.13G224000,Glyma.13G224100,Glyma.13G254900,Glyma.14G007700,Glyma.14G219700,Glyma.15G059900,Glyma.15G087900,Glyma.16G178800,Glyma.16G214500,Glyma.16G214800,Glyma.17G034900,Glyma.17G258700,Glyma.18G260700,Glyma.18G287800…	K02183,K03283,K04079,K04368,K04371,K09487
ko00290	Valine, leucine and isoleucine biosynthesis	Metabolism	8/1425	10/2297	1.28954385964912	0.201830531661974	0.670525877410336	8	Glyma.01G196300,Glyma.06G050100,Glyma.07G186000,Glyma.08G210500,Glyma.10G064000,Glyma.10G295400,Glyma.11G045300,Glyma.12G122900,Glyma.13G241000,Glyma.15G005400,Glyma.15G072500,Glyma.20G199600,Glyma.20G245300	Glyma.01G196300,Glyma.06G050100,Glyma.07G186000,Glyma.08G210500,Glyma.10G064000,Glyma.10G295400,Glyma.11G045300,Glyma.12G122900,Glyma.13G241000,Glyma.15G005400,Glyma.15G072500,Glyma.20G199600,Glyma.20G245300	K00052,K00053,K00826,K01649,K01652,K01703,K01704,K01754
ko00983	Drug metabolism - other enzymes	Metabolism	10/1425	13/2297	1.23994601889339	0.208335614962543	0.676694686858685	10	Glyma.02G278600,Glyma.05G208400,Glyma.07G129300,Glyma.07G254900,Glyma.08G015000,Glyma.08G029000,Glyma.09G172700,Glyma.13G025800,Glyma.13G198700,Glyma.13G340300,Glyma.14G036000,Glyma.15G034000,Glyma.15G055500,Glyma.16G058200,Glyma.17G012702,Glyma.20G059200,Glyma.20G171100	Glyma.02G278600,Glyma.05G208400,Glyma.07G129300,Glyma.07G254900,Glyma.08G015000,Glyma.08G029000,Glyma.09G172700,Glyma.13G025800,Glyma.13G198700,Glyma.13G340300,Glyma.14G036000,Glyma.15G034000,Glyma.15G055500,Glyma.16G058200,Glyma.17G012702,Glyma.20G059200,Glyma.20G171100	K00106,K00207,K00699,K00760,K00857,K00876,K01464,K01489,K01951,K13421
ko04066	HIF-1 signaling pathway	Environmental Information Processing	12/1425	16/2297	1.20894736842105	0.210550914030381	0.676694686858685	12	Glyma.01G007200,Glyma.01G007300,Glyma.01G226900,Glyma.01G241300,Glyma.02G186300,Glyma.02G228700,Glyma.03G092700,Glyma.03G190500,Glyma.04G144300,Glyma.04G157000,Glyma.07G124500,Glyma.07G198600,Glyma.08G096300,Glyma.08G292800,Glyma.08G343800,Glyma.09G153900,Glyma.09G273600,Glyma.11G002600,Glyma.11G015800,Glyma.11G095600,Glyma.11G169700,Glyma.11G247600,Glyma.12G073700,Glyma.13G177800,Glyma.13G222400…	Glyma.01G007200,Glyma.01G007300,Glyma.01G226900,Glyma.01G241300,Glyma.02G186300,Glyma.02G228700,Glyma.03G092700,Glyma.03G190500,Glyma.04G144300,Glyma.04G157000,Glyma.07G124500,Glyma.07G198600,Glyma.08G096300,Glyma.08G292800,Glyma.08G343800,Glyma.09G153900,Glyma.09G273600,Glyma.11G002600,Glyma.11G015800,Glyma.11G095600,Glyma.11G169700,Glyma.11G247600,Glyma.12G073700,Glyma.13G177800,Glyma.13G222400…	K00134,K00161,K00162,K00844,K01103,K01689,K02991,K03259,K04368,K04371,K04688,K07203
ko04623	Cytosolic DNA-sensing pathway	Organismal Systems	12/1425	16/2297	1.20894736842105	0.210550914030381	0.676694686858685	12	Glyma.01G006500,Glyma.01G029400,Glyma.02G035900,Glyma.03G129500,Glyma.03G218500,Glyma.04G094900,Glyma.07G084000,Glyma.07G131200,Glyma.08G331900,Glyma.09G230700,Glyma.10G238600,Glyma.11G009900,Glyma.11G147317,Glyma.12G006000,Glyma.12G162990,Glyma.13G109200,Glyma.17G050400,Glyma.18G075300,Glyma.18G179600,Glyma.18G281100,Glyma.19G045500	Glyma.01G006500,Glyma.01G029400,Glyma.02G035900,Glyma.03G129500,Glyma.03G218500,Glyma.04G094900,Glyma.07G084000,Glyma.07G131200,Glyma.08G331900,Glyma.09G230700,Glyma.10G238600,Glyma.11G009900,Glyma.11G147317,Glyma.12G006000,Glyma.12G162990,Glyma.13G109200,Glyma.17G050400,Glyma.18G075300,Glyma.18G179600,Glyma.18G281100,Glyma.19G045500	K03007,K03013,K03014,K03018,K03019,K03020,K03021,K03022,K03023,K03026,K03027,K14721
ko00564	Glycerophospholipid metabolism	Metabolism	25/1425	36/2297	1.11939571150097	0.228704624129583	0.676694686858685	25	Glyma.01G014200,Glyma.01G113200,Glyma.01G215100,Glyma.02G010600,Glyma.02G190000,Glyma.02G218700,Glyma.02G249300,Glyma.03G008300,Glyma.03G110600,Glyma.03G139700,Glyma.03G221100,Glyma.04G020400,Glyma.04G060900,Glyma.04G132000,Glyma.04G196700,Glyma.05G020500,Glyma.05G221700,Glyma.05G246500,Glyma.06G047700,Glyma.06G061500,Glyma.06G169100,Glyma.06G176400,Glyma.06G254900,Glyma.06G309300,Glyma.07G031100…	Glyma.01G014200,Glyma.01G113200,Glyma.01G215100,Glyma.02G010600,Glyma.02G190000,Glyma.02G218700,Glyma.02G249300,Glyma.03G008300,Glyma.03G110600,Glyma.03G139700,Glyma.03G221100,Glyma.04G020400,Glyma.04G060900,Glyma.04G132000,Glyma.04G196700,Glyma.05G020500,Glyma.05G221700,Glyma.05G246500,Glyma.06G047700,Glyma.06G061500,Glyma.06G169100,Glyma.06G176400,Glyma.06G254900,Glyma.06G309300,Glyma.07G031100…	K00006,K00111,K00630,K00901,K00967,K00968,K00995,K01114,K01115,K01126,K01517,K01613,K05929,K06129,K06130,K08730,K13508,K13511,K13513,K13523,K14156,K14674,K15728,K16818,K16860
ko00072	Synthesis and degradation of ketone bodies	Metabolism	3/1425	3/2297	1.6119298245614	0.23856909601462	0.676694686858685	3	Glyma.01G215500,Glyma.02G277900,Glyma.02G308500,Glyma.07G235400,Glyma.11G027000,Glyma.16G200200,Glyma.17G005300,Glyma.19G128600,Glyma.20G043000	Glyma.01G215500,Glyma.02G277900,Glyma.02G308500,Glyma.07G235400,Glyma.11G027000,Glyma.16G200200,Glyma.17G005300,Glyma.19G128600,Glyma.20G043000	K00626,K01640,K01641
ko00625	Chloroalkane and chloroalkene degradation	Metabolism	3/1425	3/2297	1.6119298245614	0.23856909601462	0.676694686858685	3	Glyma.01G031500,Glyma.02G034000,Glyma.02G274000,Glyma.02G274100,Glyma.03G168700,Glyma.04G248500,Glyma.06G114300,Glyma.06G183900,Glyma.07G149400,Glyma.08G002700,Glyma.08G288000,Glyma.12G015100,Glyma.12G015300,Glyma.12G015400,Glyma.12G057400,Glyma.13G170600,Glyma.13G340000,Glyma.14G042200,Glyma.14G042800,Glyma.15G034400,Glyma.16G131700,Glyma.17G091000,Glyma.18G137300,Glyma.18G200300,Glyma.19G010767…	Glyma.01G031500,Glyma.02G034000,Glyma.02G274000,Glyma.02G274100,Glyma.03G168700,Glyma.04G248500,Glyma.06G114300,Glyma.06G183900,Glyma.07G149400,Glyma.08G002700,Glyma.08G288000,Glyma.12G015100,Glyma.12G015300,Glyma.12G015400,Glyma.12G057400,Glyma.13G170600,Glyma.13G340000,Glyma.14G042200,Glyma.14G042800,Glyma.15G034400,Glyma.16G131700,Glyma.17G091000,Glyma.18G137300,Glyma.18G200300,Glyma.19G010767…	K00001,K00121,K00128
ko00902	Monoterpenoid biosynthesis	Metabolism	3/1425	3/2297	1.6119298245614	0.23856909601462	0.676694686858685	3	Glyma.07G073800,Glyma.07G073900,Glyma.07G074100,Glyma.07G074400,Glyma.07G187700,Glyma.12G197400,Glyma.13G250400	Glyma.07G073800,Glyma.07G073900,Glyma.07G074100,Glyma.07G074400,Glyma.07G187700,Glyma.12G197400,Glyma.13G250400	K15086,K15095,K20979
ko00966	Glucosinolate biosynthesis	Metabolism	3/1425	3/2297	1.6119298245614	0.23856909601462	0.676694686858685	3	Glyma.01G036000,Glyma.02G029900,Glyma.13G051600,Glyma.20G199600	Glyma.01G036000,Glyma.02G029900,Glyma.13G051600,Glyma.20G199600	K01703,K11820,K12153
ko01220	Degradation of aromatic compounds	Metabolism	3/1425	3/2297	1.6119298245614	0.23856909601462	0.676694686858685	3	Glyma.02G236500,Glyma.02G274000,Glyma.02G274100,Glyma.03G168700,Glyma.07G149400,Glyma.12G015100,Glyma.12G015300,Glyma.12G015400,Glyma.14G042200,Glyma.14G042800,Glyma.14G205200,Glyma.18G200300,Glyma.20G114200	Glyma.02G236500,Glyma.02G274000,Glyma.02G274100,Glyma.03G168700,Glyma.07G149400,Glyma.12G015100,Glyma.12G015300,Glyma.12G015400,Glyma.14G042200,Glyma.14G042800,Glyma.14G205200,Glyma.18G200300,Glyma.20G114200	K00001,K00121,K00487
ko02026	Biofilm formation - Escherichia coli	Cellular Processes	3/1425	3/2297	1.6119298245614	0.23856909601462	0.676694686858685	3	Glyma.04G011900,Glyma.04G030300,Glyma.06G011700,Glyma.06G030400,Glyma.07G258500,Glyma.11G116600,Glyma.12G042400,Glyma.13G057800,Glyma.13G062700,Glyma.13G235600,Glyma.14G009300,Glyma.17G015600,Glyma.18G260101,Glyma.19G022900,Glyma.19G028400	Glyma.04G011900,Glyma.04G030300,Glyma.06G011700,Glyma.06G030400,Glyma.07G258500,Glyma.11G116600,Glyma.12G042400,Glyma.13G057800,Glyma.13G062700,Glyma.13G235600,Glyma.14G009300,Glyma.17G015600,Glyma.18G260101,Glyma.19G022900,Glyma.19G028400	K00688,K00703,K00975
ko04614	Renin-angiotensin system	Organismal Systems	3/1425	3/2297	1.6119298245614	0.23856909601462	0.676694686858685	3	Glyma.03G199100,Glyma.14G222700,Glyma.17G157700,Glyma.18G010200,Glyma.19G196700	Glyma.03G199100,Glyma.14G222700,Glyma.17G157700,Glyma.18G010200,Glyma.19G196700	K01285,K01322,K01392
ko04973	Carbohydrate digestion and absorption	Organismal Systems	3/1425	3/2297	1.6119298245614	0.23856909601462	0.676694686858685	3	Glyma.01G007200,Glyma.01G007300,Glyma.01G226900,Glyma.04G056600,Glyma.06G057000,Glyma.07G124500,Glyma.11G015800,Glyma.11G095600,Glyma.14G218800,Glyma.17G226700,Glyma.17G242400,Glyma.17G257800	Glyma.01G007200,Glyma.01G007300,Glyma.01G226900,Glyma.04G056600,Glyma.06G057000,Glyma.07G124500,Glyma.11G015800,Glyma.11G095600,Glyma.14G218800,Glyma.17G226700,Glyma.17G242400,Glyma.17G257800	K00844,K01176,K19729
ko00250	Alanine, aspartate and glutamate metabolism	Metabolism	19/1425	27/2297	1.13432098765432	0.245549803678055	0.676694686858685	19	Glyma.01G026700,Glyma.01G129400,Glyma.01G204600,Glyma.02G038100,Glyma.02G072200,Glyma.02G228100,Glyma.02G241400,Glyma.02G293500,Glyma.04G216000,Glyma.04G236900,Glyma.05G007600,Glyma.05G029200,Glyma.05G046900,Glyma.05G066200,Glyma.05G136100,Glyma.05G188500,Glyma.06G127400,Glyma.06G275700,Glyma.07G012500,Glyma.07G045900,Glyma.08G086000,Glyma.08G091301,Glyma.08G091400,Glyma.08G091500,Glyma.08G196200…	Glyma.01G026700,Glyma.01G129400,Glyma.01G204600,Glyma.02G038100,Glyma.02G072200,Glyma.02G228100,Glyma.02G241400,Glyma.02G293500,Glyma.04G216000,Glyma.04G236900,Glyma.05G007600,Glyma.05G029200,Glyma.05G046900,Glyma.05G066200,Glyma.05G136100,Glyma.05G188500,Glyma.06G127400,Glyma.06G275700,Glyma.07G012500,Glyma.07G045900,Glyma.08G086000,Glyma.08G091301,Glyma.08G091400,Glyma.08G091500,Glyma.08G196200…	K00261,K00262,K00264,K00278,K00294,K00609,K00811,K00814,K00827,K00830,K01580,K01756,K01915,K01940,K01953,K01955,K01956,K14272,K14455
ko00100	Steroid biosynthesis	Metabolism	13/1425	18/2297	1.16417153996101	0.262252216376187	0.676694686858685	13	Glyma.02G190000,Glyma.03G002500,Glyma.03G115300,Glyma.04G194500,Glyma.06G049500,Glyma.06G058200,Glyma.06G171500,Glyma.08G224200,Glyma.09G186700,Glyma.09G186800,Glyma.11G112000,Glyma.11G126300,Glyma.12G009200,Glyma.12G009300,Glyma.12G028300,Glyma.12G038200,Glyma.12G050900,Glyma.13G150900,Glyma.13G217400,Glyma.14G050400,Glyma.14G090400,Glyma.15G061800,Glyma.15G095000,Glyma.17G232255,Glyma.20G127800	Glyma.02G190000,Glyma.03G002500,Glyma.03G115300,Glyma.04G194500,Glyma.06G049500,Glyma.06G058200,Glyma.06G171500,Glyma.08G224200,Glyma.09G186700,Glyma.09G186800,Glyma.11G112000,Glyma.11G126300,Glyma.12G009200,Glyma.12G009300,Glyma.12G028300,Glyma.12G038200,Glyma.12G050900,Glyma.13G150900,Glyma.13G217400,Glyma.14G050400,Glyma.14G090400,Glyma.15G061800,Glyma.15G095000,Glyma.17G232255,Glyma.20G127800	K00213,K00222,K00511,K00559,K00801,K01052,K01824,K05917,K07748,K08246,K09828,K09832,K14674
ko00945	Stilbenoid, diarylheptanoid and gingerol biosynthesis	Metabolism	5/1425	6/2297	1.34327485380117	0.265979409931923	0.676694686858685	5	Glyma.01G004200,Glyma.02G236500,Glyma.05G147000,Glyma.05G223400,Glyma.06G286200,Glyma.06G286700,Glyma.07G021600,Glyma.08G311600,Glyma.08G311800,Glyma.10G202400,Glyma.13G371000,Glyma.14G200700,Glyma.14G201000,Glyma.14G205200,Glyma.16G039500,Glyma.16G039600,Glyma.17G015400,Glyma.17G171100,Glyma.18G103500,Glyma.18G104000,Glyma.18G104100,Glyma.20G114200	Glyma.01G004200,Glyma.02G236500,Glyma.05G147000,Glyma.05G223400,Glyma.06G286200,Glyma.06G286700,Glyma.07G021600,Glyma.08G311600,Glyma.08G311800,Glyma.10G202400,Glyma.13G371000,Glyma.14G200700,Glyma.14G201000,Glyma.14G205200,Glyma.16G039500,Glyma.16G039600,Glyma.17G015400,Glyma.17G171100,Glyma.18G103500,Glyma.18G104000,Glyma.18G104100,Glyma.20G114200	K00487,K00517,K00588,K13065,K16040
ko00980	Metabolism of xenobiotics by cytochrome P450	Metabolism	5/1425	6/2297	1.34327485380117	0.265979409931923	0.676694686858685	5	Glyma.01G040000,Glyma.01G040200,Glyma.01G106000,Glyma.02G024600,Glyma.02G024800,Glyma.02G187200,Glyma.02G274000,Glyma.02G274100,Glyma.03G073702,Glyma.03G142000,Glyma.03G168700,Glyma.03G176300,Glyma.05G161300,Glyma.05G161400,Glyma.05G161500,Glyma.05G161600,Glyma.06G193500,Glyma.07G139600,Glyma.07G139700,Glyma.07G139800,Glyma.07G139900,Glyma.07G140000,Glyma.07G140100,Glyma.07G140200,Glyma.07G140400…	Glyma.01G040000,Glyma.01G040200,Glyma.01G106000,Glyma.02G024600,Glyma.02G024800,Glyma.02G187200,Glyma.02G274000,Glyma.02G274100,Glyma.03G073702,Glyma.03G142000,Glyma.03G168700,Glyma.03G176300,Glyma.05G161300,Glyma.05G161400,Glyma.05G161500,Glyma.05G161600,Glyma.06G193500,Glyma.07G139600,Glyma.07G139700,Glyma.07G139800,Glyma.07G139900,Glyma.07G140000,Glyma.07G140100,Glyma.07G140200,Glyma.07G140400…	K00001,K00121,K00699,K00799,K07408
ko03070	Bacterial secretion system	Environmental Information Processing	5/1425	6/2297	1.34327485380117	0.265979409931923	0.676694686858685	5	Glyma.02G007700,Glyma.03G196900,Glyma.07G075900,Glyma.07G193700,Glyma.10G137800,Glyma.10G162200,Glyma.11G140600,Glyma.12G064100,Glyma.19G194985,Glyma.19G244900,Glyma.20G224600	Glyma.02G007700,Glyma.03G196900,Glyma.07G075900,Glyma.07G193700,Glyma.10G137800,Glyma.10G162200,Glyma.11G140600,Glyma.12G064100,Glyma.19G194985,Glyma.19G244900,Glyma.20G224600	K03070,K03106,K03110,K03116,K03217
ko04620	Toll-like receptor signaling pathway	Organismal Systems	5/1425	6/2297	1.34327485380117	0.265979409931923	0.676694686858685	5	Glyma.01G013500,Glyma.01G020100,Glyma.01G044100,Glyma.01G098400,Glyma.01G179000,Glyma.01G240800,Glyma.02G000400,Glyma.02G088700,Glyma.02G100300,Glyma.02G100400,Glyma.02G186300,Glyma.02G221900,Glyma.02G229500,Glyma.02G311200,Glyma.03G002700,Glyma.03G003000,Glyma.03G003300,Glyma.03G180600,Glyma.03G188700,Glyma.03G241600,Glyma.03G253600,Glyma.04G017200,Glyma.04G042400,Glyma.04G127100,Glyma.05G005100…	Glyma.01G013500,Glyma.01G020100,Glyma.01G044100,Glyma.01G098400,Glyma.01G179000,Glyma.01G240800,Glyma.02G000400,Glyma.02G088700,Glyma.02G100300,Glyma.02G100400,Glyma.02G186300,Glyma.02G221900,Glyma.02G229500,Glyma.02G311200,Glyma.03G002700,Glyma.03G003000,Glyma.03G003300,Glyma.03G180600,Glyma.03G188700,Glyma.03G241600,Glyma.03G253600,Glyma.04G017200,Glyma.04G042400,Glyma.04G127100,Glyma.05G005100…	K04368,K04371,K04392,K04730,K04733
ko04724	Glutamatergic synapse	Organismal Systems	5/1425	6/2297	1.34327485380117	0.265979409931923	0.676694686858685	5	Glyma.01G215100,Glyma.04G020400,Glyma.05G066800,Glyma.05G217700,Glyma.07G031100,Glyma.08G211700,Glyma.09G016000,Glyma.09G041400,Glyma.11G081500,Glyma.11G215500,Glyma.12G073700,Glyma.13G051100,Glyma.13G210800,Glyma.13G364900,Glyma.15G008367,Glyma.15G008433,Glyma.15G008500,Glyma.15G023500,Glyma.15G102000,Glyma.15G152100,Glyma.17G229500,Glyma.18G276800,Glyma.20G238000	Glyma.01G215100,Glyma.04G020400,Glyma.05G066800,Glyma.05G217700,Glyma.07G031100,Glyma.08G211700,Glyma.09G016000,Glyma.09G041400,Glyma.11G081500,Glyma.11G215500,Glyma.12G073700,Glyma.13G051100,Glyma.13G210800,Glyma.13G364900,Glyma.15G008367,Glyma.15G008433,Glyma.15G008500,Glyma.15G023500,Glyma.15G102000,Glyma.15G152100,Glyma.17G229500,Glyma.18G276800,Glyma.20G238000	K01115,K01915,K04371,K06268,K14207
ko04912	GnRH signaling pathway	Organismal Systems	5/1425	6/2297	1.34327485380117	0.265979409931923	0.676694686858685	5	Glyma.01G215100,Glyma.02G143800,Glyma.02G186300,Glyma.04G020400,Glyma.05G080900,Glyma.07G031100,Glyma.07G229500,Glyma.07G238700,Glyma.08G211700,Glyma.09G041400,Glyma.09G236800,Glyma.11G081500,Glyma.12G073700,Glyma.13G364900,Glyma.14G080100,Glyma.15G008367,Glyma.15G008433,Glyma.15G008500,Glyma.15G023500,Glyma.15G152100,Glyma.16G214500,Glyma.16G214800,Glyma.17G034900,Glyma.18G260700,Glyma.19G121900…	Glyma.01G215100,Glyma.02G143800,Glyma.02G186300,Glyma.04G020400,Glyma.05G080900,Glyma.07G031100,Glyma.07G229500,Glyma.07G238700,Glyma.08G211700,Glyma.09G041400,Glyma.09G236800,Glyma.11G081500,Glyma.12G073700,Glyma.13G364900,Glyma.14G080100,Glyma.15G008367,Glyma.15G008433,Glyma.15G008500,Glyma.15G023500,Glyma.15G152100,Glyma.16G214500,Glyma.16G214800,Glyma.17G034900,Glyma.18G260700,Glyma.19G121900…	K01115,K02183,K04368,K04371,K04421
ko04961	Endocrine and other factor-regulated calcium reabsorption	Organismal Systems	5/1425	6/2297	1.34327485380117	0.265979409931923	0.676694686858685	5	Glyma.01G179300,Glyma.01G199000,Glyma.02G176000,Glyma.03G259200,Glyma.05G111900,Glyma.07G052800,Glyma.09G003700,Glyma.11G042800,Glyma.11G241300,Glyma.12G180600,Glyma.13G320200,Glyma.16G021800,Glyma.17G151800,Glyma.18G015700,Glyma.19G258000	Glyma.01G179300,Glyma.01G199000,Glyma.02G176000,Glyma.03G259200,Glyma.05G111900,Glyma.07G052800,Glyma.09G003700,Glyma.11G042800,Glyma.11G241300,Glyma.12G180600,Glyma.13G320200,Glyma.16G021800,Glyma.17G151800,Glyma.18G015700,Glyma.19G258000	K01528,K04646,K07904,K11824,K11826
ko00061	Fatty acid biosynthesis	Metabolism	11/1425	15/2297	1.18208187134503	0.26705107782333	0.676694686858685	11	Glyma.01G225200,Glyma.02G010300,Glyma.04G104900,Glyma.04G151600,Glyma.05G012300,Glyma.05G218600,Glyma.06G105900,Glyma.06G211300,Glyma.07G207200,Glyma.08G179900,Glyma.08G345900,Glyma.10G010800,Glyma.11G017900,Glyma.11G122500,Glyma.11G248000,Glyma.11G254100,Glyma.12G047400,Glyma.13G010100,Glyma.13G112700,Glyma.14G149700,Glyma.15G003100,Glyma.15G052500,Glyma.16G042000,Glyma.17G047000,Glyma.18G009200…	Glyma.01G225200,Glyma.02G010300,Glyma.04G104900,Glyma.04G151600,Glyma.05G012300,Glyma.05G218600,Glyma.06G105900,Glyma.06G211300,Glyma.07G207200,Glyma.08G179900,Glyma.08G345900,Glyma.10G010800,Glyma.11G017900,Glyma.11G122500,Glyma.11G248000,Glyma.11G254100,Glyma.12G047400,Glyma.13G010100,Glyma.13G112700,Glyma.14G149700,Glyma.15G003100,Glyma.15G052500,Glyma.16G042000,Glyma.17G047000,Glyma.18G009200…	K00059,K00208,K00648,K01897,K01962,K02160,K02372,K03921,K09458,K10781,K11262
ko04115	p53 signaling pathway	Cellular Processes	9/1425	12/2297	1.20894736842105	0.27063990750657	0.676694686858685	9	Glyma.01G189500,Glyma.01G230900,Glyma.02G277600,Glyma.03G123600,Glyma.03G195600,Glyma.03G257700,Glyma.04G001100,Glyma.04G182900,Glyma.04G235700,Glyma.06G000600,Glyma.06G074300,Glyma.06G129000,Glyma.07G250900,Glyma.09G246700,Glyma.11G014100,Glyma.11G052700,Glyma.11G084500,Glyma.11G192900,Glyma.13G198800,Glyma.13G215600,Glyma.14G037100,Glyma.14G130700,Glyma.14G193200,Glyma.15G097300,Glyma.15G135800…	Glyma.01G189500,Glyma.01G230900,Glyma.02G277600,Glyma.03G123600,Glyma.03G195600,Glyma.03G257700,Glyma.04G001100,Glyma.04G182900,Glyma.04G235700,Glyma.06G000600,Glyma.06G074300,Glyma.06G129000,Glyma.07G250900,Glyma.09G246700,Glyma.11G014100,Glyma.11G052700,Glyma.11G084500,Glyma.11G192900,Glyma.13G198800,Glyma.13G215600,Glyma.14G037100,Glyma.14G130700,Glyma.14G193200,Glyma.15G097300,Glyma.15G135800…	K01110,K02206,K04506,K04728,K05868,K08738,K10140,K10144,K10808
ko04213	Longevity regulating pathway - multiple species	Organismal Systems	9/1425	12/2297	1.20894736842105	0.27063990750657	0.676694686858685	9	Glyma.01G131500,Glyma.01G241300,Glyma.02G085600,Glyma.02G087700,Glyma.02G093200,Glyma.02G275500,Glyma.03G242900,Glyma.03G260200,Glyma.04G062200,Glyma.05G022200,Glyma.06G202200,Glyma.07G184300,Glyma.08G065100,Glyma.09G013900,Glyma.09G079400,Glyma.09G273600,Glyma.09G277000,Glyma.10G117100,Glyma.10G193500,Glyma.11G002600,Glyma.11G192700,Glyma.12G081300,Glyma.12G178800,Glyma.13G058600,Glyma.13G224000…	Glyma.01G131500,Glyma.01G241300,Glyma.02G085600,Glyma.02G087700,Glyma.02G093200,Glyma.02G275500,Glyma.03G242900,Glyma.03G260200,Glyma.04G062200,Glyma.05G022200,Glyma.06G202200,Glyma.07G184300,Glyma.08G065100,Glyma.09G013900,Glyma.09G079400,Glyma.09G273600,Glyma.09G277000,Glyma.10G117100,Glyma.10G193500,Glyma.11G002600,Glyma.11G192700,Glyma.12G081300,Glyma.12G178800,Glyma.13G058600,Glyma.13G224000…	K03283,K03695,K03781,K04564,K04565,K04688,K07198,K07199,K07203
ko00073	Cutin, suberine and wax biosynthesis	Metabolism	7/1425	9/2297	1.25372319688109	0.271583151916529	0.676694686858685	7	Glyma.03G101200,Glyma.03G160100,Glyma.03G160300,Glyma.05G203000,Glyma.05G208900,Glyma.05G208981,Glyma.08G010500,Glyma.08G015600,Glyma.08G015650,Glyma.08G193100,Glyma.09G123800,Glyma.11G185300,Glyma.13G350300,Glyma.16G150600,Glyma.19G162100	Glyma.03G101200,Glyma.03G160100,Glyma.03G160300,Glyma.05G203000,Glyma.05G208900,Glyma.05G208981,Glyma.08G010500,Glyma.08G015600,Glyma.08G015650,Glyma.08G193100,Glyma.09G123800,Glyma.11G185300,Glyma.13G350300,Glyma.16G150600,Glyma.19G162100	K13356,K13407,K15398,K15400,K15403,K15404,K17991
ko00511	Other glycan degradation	Metabolism	7/1425	9/2297	1.25372319688109	0.271583151916529	0.676694686858685	7	Glyma.02G046800,Glyma.02G095200,Glyma.02G262251,Glyma.04G200900,Glyma.06G164500,Glyma.08G161900,Glyma.10G192400,Glyma.10G260900,Glyma.10G290900,Glyma.13G197000,Glyma.13G349600,Glyma.14G056500,Glyma.16G048100,Glyma.16G126400,Glyma.20G130366,Glyma.20G130432,Glyma.20G198000,Glyma.20G240000	Glyma.02G046800,Glyma.02G095200,Glyma.02G262251,Glyma.04G200900,Glyma.06G164500,Glyma.08G161900,Glyma.10G192400,Glyma.10G260900,Glyma.10G290900,Glyma.13G197000,Glyma.13G349600,Glyma.14G056500,Glyma.16G048100,Glyma.16G126400,Glyma.20G130366,Glyma.20G130432,Glyma.20G198000,Glyma.20G240000	K01190,K01191,K01227,K12309,K12373,K15923,K17108
ko00950	Isoquinoline alkaloid biosynthesis	Metabolism	7/1425	9/2297	1.25372319688109	0.271583151916529	0.676694686858685	7	Glyma.01G062400,Glyma.04G054100,Glyma.04G121700,Glyma.06G054400,Glyma.06G235500,Glyma.06G275700,Glyma.08G138800,Glyma.08G282800,Glyma.10G090600,Glyma.11G238300,Glyma.13G183000,Glyma.13G183200,Glyma.13G183500,Glyma.13G242300,Glyma.14G111800,Glyma.15G071000,Glyma.15G071200,Glyma.17G085500,Glyma.18G143600,Glyma.20G145100,Glyma.20G145200	Glyma.01G062400,Glyma.04G054100,Glyma.04G121700,Glyma.06G054400,Glyma.06G235500,Glyma.06G275700,Glyma.08G138800,Glyma.08G282800,Glyma.10G090600,Glyma.11G238300,Glyma.13G183000,Glyma.13G183200,Glyma.13G183500,Glyma.13G242300,Glyma.14G111800,Glyma.15G071000,Glyma.15G071200,Glyma.17G085500,Glyma.18G143600,Glyma.20G145100,Glyma.20G145200	K00276,K00422,K00811,K00815,K13384,K14455,K15849
ko04020	Calcium signaling pathway	Environmental Information Processing	7/1425	9/2297	1.25372319688109	0.271583151916529	0.676694686858685	7	Glyma.01G178500,Glyma.01G193700,Glyma.02G059200,Glyma.02G143800,Glyma.02G257000,Glyma.02G257200,Glyma.04G051800,Glyma.05G029700,Glyma.05G066800,Glyma.05G217700,Glyma.05G246200,Glyma.06G052500,Glyma.07G229500,Glyma.07G238700,Glyma.08G054100,Glyma.08G058400,Glyma.08G154900,Glyma.09G016000,Glyma.09G236800,Glyma.11G202000,Glyma.13G096000,Glyma.13G340500,Glyma.14G059200,Glyma.14G059400,Glyma.14G088800…	Glyma.01G178500,Glyma.01G193700,Glyma.02G059200,Glyma.02G143800,Glyma.02G257000,Glyma.02G257200,Glyma.04G051800,Glyma.05G029700,Glyma.05G066800,Glyma.05G217700,Glyma.05G246200,Glyma.06G052500,Glyma.07G229500,Glyma.07G238700,Glyma.08G054100,Glyma.08G058400,Glyma.08G154900,Glyma.09G016000,Glyma.09G236800,Glyma.11G202000,Glyma.13G096000,Glyma.13G340500,Glyma.14G059200,Glyma.14G059400,Glyma.14G088800…	K02183,K04718,K05857,K05863,K06268,K15040,K20858
ko04024	cAMP signaling pathway	Environmental Information Processing	7/1425	9/2297	1.25372319688109	0.271583151916529	0.676694686858685	7	Glyma.01G207500,Glyma.01G215100,Glyma.02G143800,Glyma.02G186300,Glyma.03G234700,Glyma.04G020400,Glyma.05G035200,Glyma.05G180100,Glyma.06G285400,Glyma.07G031100,Glyma.07G084200,Glyma.07G229500,Glyma.07G238700,Glyma.08G211700,Glyma.09G041400,Glyma.09G192700,Glyma.09G236800,Glyma.11G081500,Glyma.12G073700,Glyma.12G120300,Glyma.12G120600,Glyma.12G208000,Glyma.13G364900,Glyma.15G008367,Glyma.15G008433…	Glyma.01G207500,Glyma.01G215100,Glyma.02G143800,Glyma.02G186300,Glyma.03G234700,Glyma.04G020400,Glyma.05G035200,Glyma.05G180100,Glyma.06G285400,Glyma.07G031100,Glyma.07G084200,Glyma.07G229500,Glyma.07G238700,Glyma.08G211700,Glyma.09G041400,Glyma.09G192700,Glyma.09G236800,Glyma.11G081500,Glyma.12G073700,Glyma.12G120300,Glyma.12G120600,Glyma.12G208000,Glyma.13G364900,Glyma.15G008367,Glyma.15G008433…	K00232,K01115,K02183,K04368,K04371,K04392,K06269
ko04261	Adrenergic signaling in cardiomyocytes	Organismal Systems	7/1425	9/2297	1.25372319688109	0.271583151916529	0.676694686858685	7	Glyma.01G038800,Glyma.02G025900,Glyma.02G143800,Glyma.03G234700,Glyma.03G251300,Glyma.05G012200,Glyma.07G229500,Glyma.07G238700,Glyma.08G293400,Glyma.09G236800,Glyma.10G058900,Glyma.10G277100,Glyma.11G246900,Glyma.12G073700,Glyma.13G351800,Glyma.16G214500,Glyma.16G214800,Glyma.17G034900,Glyma.17G120300,Glyma.18G010400,Glyma.18G260700,Glyma.19G121900,Glyma.19G160100,Glyma.19G232300,Glyma.19G248700	Glyma.01G038800,Glyma.02G025900,Glyma.02G143800,Glyma.03G234700,Glyma.03G251300,Glyma.05G012200,Glyma.07G229500,Glyma.07G238700,Glyma.08G293400,Glyma.09G236800,Glyma.10G058900,Glyma.10G277100,Glyma.11G246900,Glyma.12G073700,Glyma.13G351800,Glyma.16G214500,Glyma.16G214800,Glyma.17G034900,Glyma.17G120300,Glyma.18G010400,Glyma.18G260700,Glyma.19G121900,Glyma.19G160100,Glyma.19G232300,Glyma.19G248700	K02183,K04354,K04371,K04382,K06269,K11583,K11584
ko00040	Pentose and glucuronate interconversions	Metabolism	10/1425	14/2297	1.15137844611529	0.333871672006148	0.772105941840953	10	Glyma.01G137700,Glyma.01G138000,Glyma.01G138100,Glyma.01G240300,Glyma.02G016500,Glyma.02G016600,Glyma.02G299200,Glyma.03G029000,Glyma.03G029100,Glyma.03G029200,Glyma.03G029400,Glyma.03G185400,Glyma.03G215800,Glyma.03G216000,Glyma.03G234100,Glyma.04G088400,Glyma.04G191100,Glyma.05G002500,Glyma.05G022600,Glyma.05G025300,Glyma.05G044000,Glyma.05G114000,Glyma.05G236900,Glyma.06G090401,Glyma.06G174700…	Glyma.01G137700,Glyma.01G138000,Glyma.01G138100,Glyma.01G240300,Glyma.02G016500,Glyma.02G016600,Glyma.02G299200,Glyma.03G029000,Glyma.03G029100,Glyma.03G029200,Glyma.03G029400,Glyma.03G185400,Glyma.03G215800,Glyma.03G216000,Glyma.03G234100,Glyma.04G088400,Glyma.04G191100,Glyma.05G002500,Glyma.05G022600,Glyma.05G025300,Glyma.05G044000,Glyma.05G114000,Glyma.05G236900,Glyma.06G090401,Glyma.06G174700…	K00008,K00012,K00699,K00854,K00963,K01051,K01213,K01728,K01783,K16190
ko00750	Vitamin B6 metabolism	Metabolism	6/1425	8/2297	1.20894736842105	0.359059306172025	0.772105941840953	6	Glyma.02G041900,Glyma.04G231451,Glyma.06G133700,Glyma.07G011700,Glyma.07G011800,Glyma.07G011900,Glyma.08G194900,Glyma.08G195000,Glyma.08G195100,Glyma.11G084400,Glyma.11G218700,Glyma.13G225000,Glyma.13G351600,Glyma.15G027000,Glyma.15G087200,Glyma.18G038600	Glyma.02G041900,Glyma.04G231451,Glyma.06G133700,Glyma.07G011700,Glyma.07G011800,Glyma.07G011900,Glyma.08G194900,Glyma.08G195000,Glyma.08G195100,Glyma.11G084400,Glyma.11G218700,Glyma.13G225000,Glyma.13G351600,Glyma.15G027000,Glyma.15G087200,Glyma.18G038600	K00831,K00868,K01733,K05275,K06215,K13248
ko00909	Sesquiterpenoid and triterpenoid biosynthesis	Metabolism	6/1425	8/2297	1.20894736842105	0.359059306172025	0.772105941840953	6	Glyma.03G121500,Glyma.06G049500,Glyma.07G001300,Glyma.08G350800,Glyma.11G112000,Glyma.12G038200,Glyma.12G138800,Glyma.14G090400,Glyma.15G061800,Glyma.15G065600,Glyma.15G101800,Glyma.17G232255,Glyma.20G192700	Glyma.03G121500,Glyma.06G049500,Glyma.07G001300,Glyma.08G350800,Glyma.11G112000,Glyma.12G038200,Glyma.12G138800,Glyma.14G090400,Glyma.15G061800,Glyma.15G065600,Glyma.15G101800,Glyma.17G232255,Glyma.20G192700	K00511,K00801,K15803,K15813,K15814,K20659
ko00960	Tropane, piperidine and pyridine alkaloid biosynthesis	Metabolism	6/1425	8/2297	1.20894736842105	0.359059306172025	0.772105941840953	6	Glyma.01G062400,Glyma.06G235500,Glyma.06G275700,Glyma.08G138800,Glyma.08G282800,Glyma.10G090600,Glyma.11G135700,Glyma.11G222300,Glyma.11G222500,Glyma.11G238300,Glyma.12G059100,Glyma.12G059200,Glyma.12G059300,Glyma.14G111800,Glyma.17G085500,Glyma.18G035100,Glyma.18G036102,Glyma.18G143600,Glyma.18G186400,Glyma.20G145100,Glyma.20G145200	Glyma.01G062400,Glyma.06G235500,Glyma.06G275700,Glyma.08G138800,Glyma.08G282800,Glyma.10G090600,Glyma.11G135700,Glyma.11G222300,Glyma.11G222500,Glyma.11G238300,Glyma.12G059100,Glyma.12G059200,Glyma.12G059300,Glyma.14G111800,Glyma.17G085500,Glyma.18G035100,Glyma.18G036102,Glyma.18G143600,Glyma.18G186400,Glyma.20G145100,Glyma.20G145200	K00276,K00811,K00815,K08081,K14455,K15849
ko03320	PPAR signaling pathway	Organismal Systems	6/1425	8/2297	1.20894736842105	0.359059306172025	0.772105941840953	6	Glyma.01G207500,Glyma.01G225200,Glyma.02G010300,Glyma.05G180100,Glyma.06G285400,Glyma.07G028600,Glyma.07G199900,Glyma.10G010800,Glyma.10G051100,Glyma.10G124700,Glyma.11G017900,Glyma.11G122500,Glyma.11G254100,Glyma.12G047400,Glyma.12G120300,Glyma.13G010100,Glyma.13G117700,Glyma.13G117900,Glyma.13G138600,Glyma.13G176100,Glyma.13G176400,Glyma.14G149700,Glyma.15G150900,Glyma.17G042100,Glyma.17G042200…	Glyma.01G207500,Glyma.01G225200,Glyma.02G010300,Glyma.05G180100,Glyma.06G285400,Glyma.07G028600,Glyma.07G199900,Glyma.10G010800,Glyma.10G051100,Glyma.10G124700,Glyma.11G017900,Glyma.11G122500,Glyma.11G254100,Glyma.12G047400,Glyma.12G120300,Glyma.13G010100,Glyma.13G117700,Glyma.13G117900,Glyma.13G138600,Glyma.13G176100,Glyma.13G176400,Glyma.14G149700,Glyma.15G150900,Glyma.17G042100,Glyma.17G042200…	K00232,K00249,K00864,K01897,K07513,K08770
ko04341	Hedgehog signaling pathway - fly	Environmental Information Processing	6/1425	8/2297	1.20894736842105	0.359059306172025	0.772105941840953	6	Glyma.03G211400,Glyma.04G247400,Glyma.10G024300,Glyma.10G118100,Glyma.11G125300,Glyma.11G222900,Glyma.11G234900,Glyma.13G063600,Glyma.13G078000,Glyma.14G151300,Glyma.16G123700,Glyma.17G025200,Glyma.18G034700,Glyma.19G153400,Glyma.19G166100,Glyma.20G069700,Glyma.20G069750	Glyma.03G211400,Glyma.04G247400,Glyma.10G024300,Glyma.10G118100,Glyma.11G125300,Glyma.11G222900,Glyma.11G234900,Glyma.13G063600,Glyma.13G078000,Glyma.14G151300,Glyma.16G123700,Glyma.17G025200,Glyma.18G034700,Glyma.19G153400,Glyma.19G166100,Glyma.20G069700,Glyma.20G069750	K03094,K03347,K03869,K06228,K08960,K10523
ko04710	Circadian rhythm	Organismal Systems	6/1425	8/2297	1.20894736842105	0.359059306172025	0.772105941840953	6	Glyma.01G131500,Glyma.02G275500,Glyma.03G211400,Glyma.03G260200,Glyma.08G209600,Glyma.09G013900,Glyma.09G079400,Glyma.09G277000,Glyma.11G125300,Glyma.13G228400,Glyma.15G187400,Glyma.16G123700,Glyma.17G025200,Glyma.19G166100	Glyma.01G131500,Glyma.02G275500,Glyma.03G211400,Glyma.03G260200,Glyma.08G209600,Glyma.09G013900,Glyma.09G079400,Glyma.09G277000,Glyma.11G125300,Glyma.13G228400,Glyma.15G187400,Glyma.16G123700,Glyma.17G025200,Glyma.19G166100	K02295,K03094,K03347,K07198,K07199,K08960
ko04727	GABAergic synapse	Organismal Systems	6/1425	8/2297	1.20894736842105	0.359059306172025	0.772105941840953	6	Glyma.01G218600,Glyma.02G179100,Glyma.02G241400,Glyma.05G058300,Glyma.05G136100,Glyma.08G091301,Glyma.08G091400,Glyma.08G091500,Glyma.09G003900,Glyma.09G168900,Glyma.09G238000,Glyma.09G238100,Glyma.10G094000,Glyma.10G208800,Glyma.11G031800,Glyma.11G166500,Glyma.11G215500,Glyma.13G051100,Glyma.13G180100,Glyma.13G210800,Glyma.14G211100,Glyma.15G102000,Glyma.15G108200,Glyma.16G218500,Glyma.17G013000…	Glyma.01G218600,Glyma.02G179100,Glyma.02G241400,Glyma.05G058300,Glyma.05G136100,Glyma.08G091301,Glyma.08G091400,Glyma.08G091500,Glyma.09G003900,Glyma.09G168900,Glyma.09G238000,Glyma.09G238100,Glyma.10G094000,Glyma.10G208800,Glyma.11G031800,Glyma.11G166500,Glyma.11G215500,Glyma.13G051100,Glyma.13G180100,Glyma.13G210800,Glyma.14G211100,Glyma.15G102000,Glyma.15G108200,Glyma.16G218500,Glyma.17G013000…	K01580,K01915,K06027,K08341,K14207,K15015
ko00531	Glycosaminoglycan degradation	Metabolism	4/1425	5/2297	1.28954385964912	0.372837238320577	0.772105941840953	4	Glyma.02G095200,Glyma.03G235250,Glyma.06G200000,Glyma.08G161900,Glyma.09G091100,Glyma.10G290900,Glyma.13G349600,Glyma.15G197800,Glyma.19G233000,Glyma.20G240000	Glyma.02G095200,Glyma.03G235250,Glyma.06G200000,Glyma.08G161900,Glyma.09G091100,Glyma.10G290900,Glyma.13G349600,Glyma.15G197800,Glyma.19G233000,Glyma.20G240000	K07964,K10532,K12309,K12373
ko00660	C5-Branched dibasic acid metabolism	Metabolism	4/1425	5/2297	1.28954385964912	0.372837238320577	0.772105941840953	4	Glyma.08G210500,Glyma.13G241000,Glyma.15G005400,Glyma.15G072500,Glyma.20G199600	Glyma.08G210500,Glyma.13G241000,Glyma.15G005400,Glyma.15G072500,Glyma.20G199600	K00052,K01652,K01703,K01704
ko04112	Cell cycle - Caulobacter	Cellular Processes	4/1425	5/2297	1.28954385964912	0.372837238320577	0.772105941840953	4	Glyma.01G203100,Glyma.03G220202,Glyma.05G242000,Glyma.11G100300,Glyma.12G026400,Glyma.20G213400	Glyma.01G203100,Glyma.03G220202,Glyma.05G242000,Glyma.11G100300,Glyma.12G026400,Glyma.20G213400	K01338,K01358,K02563,K03544
ko04270	Vascular smooth muscle contraction	Organismal Systems	4/1425	5/2297	1.28954385964912	0.372837238320577	0.772105941840953	4	Glyma.02G143800,Glyma.02G186300,Glyma.03G234700,Glyma.07G229500,Glyma.07G238700,Glyma.09G236800,Glyma.12G073700,Glyma.16G214500,Glyma.16G214800,Glyma.17G034900,Glyma.18G260700,Glyma.19G121900,Glyma.19G160100,Glyma.19G232300,Glyma.19G248700	Glyma.02G143800,Glyma.02G186300,Glyma.03G234700,Glyma.07G229500,Glyma.07G238700,Glyma.09G236800,Glyma.12G073700,Glyma.16G214500,Glyma.16G214800,Glyma.17G034900,Glyma.18G260700,Glyma.19G121900,Glyma.19G160100,Glyma.19G232300,Glyma.19G248700	K02183,K04368,K04371,K06269
ko04340	Hedgehog signaling pathway	Environmental Information Processing	4/1425	5/2297	1.28954385964912	0.372837238320577	0.772105941840953	4	Glyma.03G211400,Glyma.04G247400,Glyma.10G024300,Glyma.11G222900,Glyma.11G234900,Glyma.13G063600,Glyma.13G078000,Glyma.14G151300,Glyma.17G025200,Glyma.18G034700,Glyma.19G153400,Glyma.19G166100	Glyma.03G211400,Glyma.04G247400,Glyma.10G024300,Glyma.11G222900,Glyma.11G234900,Glyma.13G063600,Glyma.13G078000,Glyma.14G151300,Glyma.17G025200,Glyma.18G034700,Glyma.19G153400,Glyma.19G166100	K03347,K03869,K08960,K10523
ko04624	Toll and Imd signaling pathway	Organismal Systems	4/1425	5/2297	1.28954385964912	0.372837238320577	0.772105941840953	4	Glyma.01G013500,Glyma.01G020100,Glyma.01G044100,Glyma.01G098400,Glyma.01G179000,Glyma.01G240800,Glyma.02G000400,Glyma.02G088700,Glyma.02G100300,Glyma.02G100400,Glyma.02G221900,Glyma.02G229500,Glyma.02G311200,Glyma.03G002700,Glyma.03G003000,Glyma.03G003300,Glyma.03G180600,Glyma.03G188700,Glyma.03G241600,Glyma.03G253600,Glyma.04G017200,Glyma.04G042400,Glyma.04G127100,Glyma.05G005100,Glyma.05G100000…	Glyma.01G013500,Glyma.01G020100,Glyma.01G044100,Glyma.01G098400,Glyma.01G179000,Glyma.01G240800,Glyma.02G000400,Glyma.02G088700,Glyma.02G100300,Glyma.02G100400,Glyma.02G221900,Glyma.02G229500,Glyma.02G311200,Glyma.03G002700,Glyma.03G003000,Glyma.03G003300,Glyma.03G180600,Glyma.03G188700,Glyma.03G241600,Glyma.03G253600,Glyma.04G017200,Glyma.04G042400,Glyma.04G127100,Glyma.05G005100,Glyma.05G100000…	K04730,K04733,K06689,K10704
ko04662	B cell receptor signaling pathway	Organismal Systems	4/1425	5/2297	1.28954385964912	0.372837238320577	0.772105941840953	4	Glyma.02G186300,Glyma.05G035200,Glyma.05G066800,Glyma.05G217700,Glyma.07G084200,Glyma.09G016000,Glyma.09G192700,Glyma.12G073700,Glyma.12G120600,Glyma.12G208000,Glyma.17G092100,Glyma.17G229500	Glyma.02G186300,Glyma.05G035200,Glyma.05G066800,Glyma.05G217700,Glyma.07G084200,Glyma.09G016000,Glyma.09G192700,Glyma.12G073700,Glyma.12G120600,Glyma.12G208000,Glyma.17G092100,Glyma.17G229500	K04368,K04371,K04392,K06268
ko04917	Prolactin signaling pathway	Organismal Systems	4/1425	5/2297	1.28954385964912	0.372837238320577	0.772105941840953	4	Glyma.02G186300,Glyma.09G142500,Glyma.12G073700,Glyma.16G153300,Glyma.20G006700	Glyma.02G186300,Glyma.09G142500,Glyma.12G073700,Glyma.16G153300,Glyma.20G006700	K00512,K00965,K04368,K04371
ko04920	Adipocytokine signaling pathway	Organismal Systems	4/1425	5/2297	1.28954385964912	0.372837238320577	0.772105941840953	4	Glyma.01G131500,Glyma.01G225200,Glyma.01G241300,Glyma.02G010300,Glyma.02G275500,Glyma.03G260200,Glyma.09G013900,Glyma.09G079400,Glyma.09G277000,Glyma.10G010800,Glyma.11G002600,Glyma.11G017900,Glyma.11G122500,Glyma.11G254100,Glyma.12G047400,Glyma.13G010100,Glyma.13G228400,Glyma.14G149700,Glyma.15G187400,Glyma.20G060300,Glyma.20G143900	Glyma.01G131500,Glyma.01G225200,Glyma.01G241300,Glyma.02G010300,Glyma.02G275500,Glyma.03G260200,Glyma.09G013900,Glyma.09G079400,Glyma.09G277000,Glyma.10G010800,Glyma.11G002600,Glyma.11G017900,Glyma.11G122500,Glyma.11G254100,Glyma.12G047400,Glyma.13G010100,Glyma.13G228400,Glyma.14G149700,Glyma.15G187400,Glyma.20G060300,Glyma.20G143900	K01897,K07198,K07199,K07203
ko04978	Mineral absorption	Organismal Systems	4/1425	5/2297	1.28954385964912	0.372837238320577	0.772105941840953	4	Glyma.02G160500,Glyma.02G262500,Glyma.03G050100,Glyma.04G044000,Glyma.06G044200,Glyma.06G115800,Glyma.07G023600,Glyma.07G141600,Glyma.07G155200,Glyma.10G203200,Glyma.11G134700,Glyma.11G232600,Glyma.14G056800,Glyma.14G107100,Glyma.17G165200,Glyma.17G219400,Glyma.18G024600,Glyma.18G191900,Glyma.18G205800,Glyma.20G187100	Glyma.02G160500,Glyma.02G262500,Glyma.03G050100,Glyma.04G044000,Glyma.06G044200,Glyma.06G115800,Glyma.07G023600,Glyma.07G141600,Glyma.07G155200,Glyma.10G203200,Glyma.11G134700,Glyma.11G232600,Glyma.14G056800,Glyma.14G107100,Glyma.17G165200,Glyma.17G219400,Glyma.18G024600,Glyma.18G191900,Glyma.18G205800,Glyma.20G187100	K00522,K07213,K14686,K21398
ko00362	Benzoate degradation	Metabolism	2/1425	2/2297	1.6119298245614	0.384761823860542	0.772105941840953	2	Glyma.02G308500,Glyma.06G238876,Glyma.06G254700,Glyma.17G005300	Glyma.02G308500,Glyma.06G238876,Glyma.06G254700,Glyma.17G005300	K00074,K00626
ko00550	Peptidoglycan biosynthesis	Metabolism	2/1425	2/2297	1.6119298245614	0.384761823860542	0.772105941840953	2	Glyma.05G242000,Glyma.15G094900	Glyma.05G242000,Glyma.15G094900	K01000,K02563
ko00626	Naphthalene degradation	Metabolism	2/1425	2/2297	1.6119298245614	0.384761823860542	0.772105941840953	2	Glyma.02G274000,Glyma.02G274100,Glyma.03G168700,Glyma.07G149400,Glyma.12G015100,Glyma.12G015300,Glyma.12G015400,Glyma.14G042200,Glyma.14G042800,Glyma.18G200300	Glyma.02G274000,Glyma.02G274100,Glyma.03G168700,Glyma.07G149400,Glyma.12G015100,Glyma.12G015300,Glyma.12G015400,Glyma.14G042200,Glyma.14G042800,Glyma.18G200300	K00001,K00121
ko00901	Indole alkaloid biosynthesis	Metabolism	2/1425	2/2297	1.6119298245614	0.384761823860542	0.772105941840953	2	Glyma.02G062900,Glyma.02G063500,Glyma.02G063600,Glyma.04G178700,Glyma.11G059500,Glyma.11G059551,Glyma.13G231300,Glyma.13G231400,Glyma.13G231500,Glyma.13G231800,Glyma.15G080900,Glyma.15G081000,Glyma.15G081100,Glyma.15G081200,Glyma.15G081300,Glyma.16G145100,Glyma.16G145200	Glyma.02G062900,Glyma.02G063500,Glyma.02G063600,Glyma.04G178700,Glyma.11G059500,Glyma.11G059551,Glyma.13G231300,Glyma.13G231400,Glyma.13G231500,Glyma.13G231800,Glyma.15G080900,Glyma.15G081000,Glyma.15G081100,Glyma.15G081200,Glyma.15G081300,Glyma.16G145100,Glyma.16G145200	K08233,K21026
ko00903	Limonene and pinene degradation	Metabolism	2/1425	2/2297	1.6119298245614	0.384761823860542	0.772105941840953	2	Glyma.01G031500,Glyma.02G034000,Glyma.04G248500,Glyma.06G114300,Glyma.06G183900,Glyma.08G002700,Glyma.08G288000,Glyma.10G202400,Glyma.12G057400,Glyma.13G170600,Glyma.13G340000,Glyma.15G034400,Glyma.16G131700,Glyma.17G015400,Glyma.17G091000,Glyma.18G137300,Glyma.19G010767,Glyma.19G010833	Glyma.01G031500,Glyma.02G034000,Glyma.04G248500,Glyma.06G114300,Glyma.06G183900,Glyma.08G002700,Glyma.08G288000,Glyma.10G202400,Glyma.12G057400,Glyma.13G170600,Glyma.13G340000,Glyma.15G034400,Glyma.16G131700,Glyma.17G015400,Glyma.17G091000,Glyma.18G137300,Glyma.19G010767,Glyma.19G010833	K00128,K00517
ko04215	Apoptosis - multiple species	Cellular Processes	2/1425	2/2297	1.6119298245614	0.384761823860542	0.772105941840953	2	Glyma.01G230900,Glyma.04G141000,Glyma.09G246700,Glyma.11G014100	Glyma.01G230900,Glyma.04G141000,Glyma.09G246700,Glyma.11G014100	K08334,K08738
ko04320	Dorso-ventral axis formation	Organismal Systems	2/1425	2/2297	1.6119298245614	0.384761823860542	0.772105941840953	2	Glyma.02G186300,Glyma.12G073700	Glyma.02G186300,Glyma.12G073700	K04368,K04371
ko04611	Platelet activation	Organismal Systems	2/1425	2/2297	1.6119298245614	0.384761823860542	0.772105941840953	2	Glyma.03G234700,Glyma.12G073700,Glyma.19G232300,Glyma.19G248700	Glyma.03G234700,Glyma.12G073700,Glyma.19G232300,Glyma.19G248700	K04371,K06269
ko04658	Th1 and Th2 cell differentiation	Organismal Systems	2/1425	2/2297	1.6119298245614	0.384761823860542	0.772105941840953	2	Glyma.05G066800,Glyma.05G217700,Glyma.09G016000,Glyma.12G073700,Glyma.17G229500	Glyma.05G066800,Glyma.05G217700,Glyma.09G016000,Glyma.12G073700,Glyma.17G229500	K04371,K06268
ko04964	Proximal tubule bicarbonate reclamation	Organismal Systems	2/1425	2/2297	1.6119298245614	0.384761823860542	0.772105941840953	2	Glyma.01G204600,Glyma.02G005500,Glyma.02G072200,Glyma.05G066200,Glyma.10G006500,Glyma.16G041200,Glyma.16G153400,Glyma.17G148000,Glyma.19G111000	Glyma.01G204600,Glyma.02G005500,Glyma.02G072200,Glyma.05G066200,Glyma.10G006500,Glyma.16G041200,Glyma.16G153400,Glyma.17G148000,Glyma.19G111000	K00025,K00261
ko04974	Protein digestion and absorption	Organismal Systems	2/1425	2/2297	1.6119298245614	0.384761823860542	0.772105941840953	2	Glyma.03G199100,Glyma.13G051100,Glyma.17G157700,Glyma.18G276800,Glyma.19G196700	Glyma.03G199100,Glyma.13G051100,Glyma.17G157700,Glyma.18G276800,Glyma.19G196700	K01285,K14207
ko04371	Apelin signaling pathway	Environmental Information Processing	11/1425	16/2297	1.10820175438597	0.391351438167804	0.780093866747823	11	Glyma.01G131500,Glyma.01G241300,Glyma.02G143800,Glyma.02G186300,Glyma.02G275500,Glyma.03G260200,Glyma.04G141000,Glyma.05G058300,Glyma.07G198600,Glyma.07G229500,Glyma.07G238700,Glyma.08G058400,Glyma.08G343800,Glyma.09G003900,Glyma.09G013900,Glyma.09G079400,Glyma.09G236800,Glyma.09G273600,Glyma.09G277000,Glyma.11G002600,Glyma.11G031800,Glyma.12G073700,Glyma.13G177800,Glyma.13G228400,Glyma.13G237800…	Glyma.01G131500,Glyma.01G241300,Glyma.02G143800,Glyma.02G186300,Glyma.02G275500,Glyma.03G260200,Glyma.04G141000,Glyma.05G058300,Glyma.07G198600,Glyma.07G229500,Glyma.07G238700,Glyma.08G058400,Glyma.08G343800,Glyma.09G003900,Glyma.09G013900,Glyma.09G079400,Glyma.09G236800,Glyma.09G273600,Glyma.09G277000,Glyma.11G002600,Glyma.11G031800,Glyma.12G073700,Glyma.13G177800,Glyma.13G228400,Glyma.13G237800…	K02183,K02991,K04368,K04371,K04688,K04718,K07198,K07199,K07203,K08334,K08341
ko00760	Nicotinate and nicotinamide metabolism	Metabolism	9/1425	13/2297	1.11595141700405	0.410824565730625	0.802853236297104	9	Glyma.02G238100,Glyma.03G193800,Glyma.03G225500,Glyma.05G007600,Glyma.05G094000,Glyma.09G064600,Glyma.10G139400,Glyma.10G195001,Glyma.11G093600,Glyma.12G020100,Glyma.14G136600,Glyma.14G154600,Glyma.17G116600,Glyma.19G222500	Glyma.02G238100,Glyma.03G193800,Glyma.03G225500,Glyma.05G007600,Glyma.05G094000,Glyma.09G064600,Glyma.10G139400,Glyma.10G195001,Glyma.11G093600,Glyma.12G020100,Glyma.14G136600,Glyma.14G154600,Glyma.17G116600,Glyma.19G222500	K00278,K00763,K00767,K00858,K01081,K01240,K03426,K03787,K18551
ko04211	Longevity regulating pathway	Organismal Systems	9/1425	13/2297	1.11595141700405	0.410824565730625	0.802853236297104	9	Glyma.01G131500,Glyma.01G241300,Glyma.02G087700,Glyma.02G275500,Glyma.03G260200,Glyma.05G189000,Glyma.08G146700,Glyma.09G013900,Glyma.09G079400,Glyma.09G273600,Glyma.09G277000,Glyma.10G117100,Glyma.10G193500,Glyma.11G002600,Glyma.11G040100,Glyma.13G222400,Glyma.13G228400,Glyma.14G187000,Glyma.14G188100,Glyma.14G223500,Glyma.15G089800,Glyma.15G187400,Glyma.16G100200,Glyma.18G212800,Glyma.19G103550…	Glyma.01G131500,Glyma.01G241300,Glyma.02G087700,Glyma.02G275500,Glyma.03G260200,Glyma.05G189000,Glyma.08G146700,Glyma.09G013900,Glyma.09G079400,Glyma.09G273600,Glyma.09G277000,Glyma.10G117100,Glyma.10G193500,Glyma.11G002600,Glyma.11G040100,Glyma.13G222400,Glyma.13G228400,Glyma.14G187000,Glyma.14G188100,Glyma.14G223500,Glyma.15G089800,Glyma.15G187400,Glyma.16G100200,Glyma.18G212800,Glyma.19G103550…	K03259,K03781,K04564,K04688,K07198,K07199,K07203,K08331,K11420
ko04722	Neurotrophin signaling pathway	Organismal Systems	9/1425	13/2297	1.11595141700405	0.410824565730625	0.802853236297104	9	Glyma.01G013500,Glyma.01G020100,Glyma.01G044100,Glyma.01G058000,Glyma.01G098400,Glyma.01G179000,Glyma.01G240800,Glyma.02G000400,Glyma.02G088700,Glyma.02G100300,Glyma.02G100400,Glyma.02G143800,Glyma.02G186300,Glyma.02G221900,Glyma.02G229500,Glyma.02G311200,Glyma.03G002700,Glyma.03G003000,Glyma.03G003300,Glyma.03G180600,Glyma.03G188700,Glyma.03G241600,Glyma.03G253600,Glyma.04G017200,Glyma.04G042400…	Glyma.01G013500,Glyma.01G020100,Glyma.01G044100,Glyma.01G058000,Glyma.01G098400,Glyma.01G179000,Glyma.01G240800,Glyma.02G000400,Glyma.02G088700,Glyma.02G100300,Glyma.02G100400,Glyma.02G143800,Glyma.02G186300,Glyma.02G221900,Glyma.02G229500,Glyma.02G311200,Glyma.03G002700,Glyma.03G003000,Glyma.03G003300,Glyma.03G180600,Glyma.03G188700,Glyma.03G241600,Glyma.03G253600,Glyma.04G017200,Glyma.04G042400…	K02183,K04368,K04371,K04392,K04421,K04730,K04733,K06630,K12462
ko00650	Butanoate metabolism	Metabolism	7/1425	10/2297	1.12835087719298	0.434339265843832	0.827181149600674	7	Glyma.01G215500,Glyma.02G241400,Glyma.02G277900,Glyma.02G308500,Glyma.05G136100,Glyma.06G238876,Glyma.06G254700,Glyma.07G059800,Glyma.07G235400,Glyma.08G091301,Glyma.08G091400,Glyma.08G091500,Glyma.09G168900,Glyma.11G027000,Glyma.13G241000,Glyma.13G349100,Glyma.14G211100,Glyma.15G072500,Glyma.16G200200,Glyma.16G218500,Glyma.17G005300,Glyma.18G043600,Glyma.19G128600,Glyma.20G043000	Glyma.01G215500,Glyma.02G241400,Glyma.02G277900,Glyma.02G308500,Glyma.05G136100,Glyma.06G238876,Glyma.06G254700,Glyma.07G059800,Glyma.07G235400,Glyma.08G091301,Glyma.08G091400,Glyma.08G091500,Glyma.09G168900,Glyma.11G027000,Glyma.13G241000,Glyma.13G349100,Glyma.14G211100,Glyma.15G072500,Glyma.16G200200,Glyma.16G218500,Glyma.17G005300,Glyma.18G043600,Glyma.19G128600,Glyma.20G043000	K00074,K00626,K01580,K01640,K01641,K01652,K18121
ko04010	MAPK signaling pathway	Environmental Information Processing	7/1425	10/2297	1.12835087719298	0.434339265843832	0.827181149600674	7	Glyma.02G085600,Glyma.02G093200,Glyma.02G186300,Glyma.05G035200,Glyma.05G066800,Glyma.05G080900,Glyma.05G217700,Glyma.07G084200,Glyma.07G184300,Glyma.08G065100,Glyma.09G016000,Glyma.09G192700,Glyma.12G073700,Glyma.12G120600,Glyma.12G208000,Glyma.13G224000,Glyma.13G224100,Glyma.13G254900,Glyma.14G080100,Glyma.14G094400,Glyma.15G059900,Glyma.15G087900,Glyma.17G092100,Glyma.17G229100,Glyma.17G229500…	Glyma.02G085600,Glyma.02G093200,Glyma.02G186300,Glyma.05G035200,Glyma.05G066800,Glyma.05G080900,Glyma.05G217700,Glyma.07G084200,Glyma.07G184300,Glyma.08G065100,Glyma.09G016000,Glyma.09G192700,Glyma.12G073700,Glyma.12G120600,Glyma.12G208000,Glyma.13G224000,Glyma.13G224100,Glyma.13G254900,Glyma.14G080100,Glyma.14G094400,Glyma.15G059900,Glyma.15G087900,Glyma.17G092100,Glyma.17G229100,Glyma.17G229500…	K03283,K04368,K04371,K04392,K04421,K04424,K06268
ko04022	cGMP-PKG signaling pathway	Environmental Information Processing	7/1425	10/2297	1.12835087719298	0.434339265843832	0.827181149600674	7	Glyma.01G193700,Glyma.02G143800,Glyma.02G186300,Glyma.03G234700,Glyma.04G051800,Glyma.05G029700,Glyma.05G066800,Glyma.05G217700,Glyma.05G246200,Glyma.06G052500,Glyma.07G229500,Glyma.07G238700,Glyma.08G054100,Glyma.08G154900,Glyma.09G016000,Glyma.09G236800,Glyma.12G073700,Glyma.13G096000,Glyma.13G340500,Glyma.14G088800,Glyma.15G273600,Glyma.16G214500,Glyma.16G214800,Glyma.17G034900,Glyma.17G064100…	Glyma.01G193700,Glyma.02G143800,Glyma.02G186300,Glyma.03G234700,Glyma.04G051800,Glyma.05G029700,Glyma.05G066800,Glyma.05G217700,Glyma.05G246200,Glyma.06G052500,Glyma.07G229500,Glyma.07G238700,Glyma.08G054100,Glyma.08G154900,Glyma.09G016000,Glyma.09G236800,Glyma.12G073700,Glyma.13G096000,Glyma.13G340500,Glyma.14G088800,Glyma.15G273600,Glyma.16G214500,Glyma.16G214800,Glyma.17G034900,Glyma.17G064100…	K02183,K04368,K04371,K05863,K06268,K06269,K15040
ko04921	Oxytocin signaling pathway	Organismal Systems	7/1425	10/2297	1.12835087719298	0.434339265843832	0.827181149600674	7	Glyma.01G131500,Glyma.02G143800,Glyma.02G186300,Glyma.02G275500,Glyma.03G234700,Glyma.03G260200,Glyma.05G066800,Glyma.05G217700,Glyma.07G229500,Glyma.07G238700,Glyma.09G013900,Glyma.09G016000,Glyma.09G079400,Glyma.09G236800,Glyma.09G277000,Glyma.12G073700,Glyma.13G228400,Glyma.15G187400,Glyma.16G214500,Glyma.16G214800,Glyma.17G034900,Glyma.17G229500,Glyma.18G260700,Glyma.19G121900,Glyma.19G160100…	Glyma.01G131500,Glyma.02G143800,Glyma.02G186300,Glyma.02G275500,Glyma.03G234700,Glyma.03G260200,Glyma.05G066800,Glyma.05G217700,Glyma.07G229500,Glyma.07G238700,Glyma.09G013900,Glyma.09G016000,Glyma.09G079400,Glyma.09G236800,Glyma.09G277000,Glyma.12G073700,Glyma.13G228400,Glyma.15G187400,Glyma.16G214500,Glyma.16G214800,Glyma.17G034900,Glyma.17G229500,Glyma.18G260700,Glyma.19G121900,Glyma.19G160100…	K02183,K04368,K04371,K06268,K06269,K07198,K07199
ko04310	Wnt signaling pathway	Environmental Information Processing	12/1425	18/2297	1.07461988304094	0.443384970185298	0.833786830725812	12	Glyma.01G151600,Glyma.02G006600,Glyma.03G211400,Glyma.03G227600,Glyma.03G257700,Glyma.04G235700,Glyma.05G035200,Glyma.05G066800,Glyma.05G104600,Glyma.05G217700,Glyma.06G129000,Glyma.07G019000,Glyma.07G084200,Glyma.07G220200,Glyma.09G016000,Glyma.09G192700,Glyma.10G139200,Glyma.10G142100,Glyma.11G051700,Glyma.11G125300,Glyma.12G120600,Glyma.12G208000,Glyma.13G198800,Glyma.15G237300,Glyma.16G075800…	Glyma.01G151600,Glyma.02G006600,Glyma.03G211400,Glyma.03G227600,Glyma.03G257700,Glyma.04G235700,Glyma.05G035200,Glyma.05G066800,Glyma.05G104600,Glyma.05G217700,Glyma.06G129000,Glyma.07G019000,Glyma.07G084200,Glyma.07G220200,Glyma.09G016000,Glyma.09G192700,Glyma.10G139200,Glyma.10G142100,Glyma.11G051700,Glyma.11G125300,Glyma.12G120600,Glyma.12G208000,Glyma.13G198800,Glyma.15G237300,Glyma.16G075800…	K03094,K03097,K03115,K03347,K04392,K04499,K04506,K04507,K04508,K06268,K08960,K19882
ko04810	Regulation of actin cytoskeleton	Cellular Processes	12/1425	18/2297	1.07461988304094	0.443384970185298	0.833786830725812	12	Glyma.01G020200,Glyma.02G186300,Glyma.03G162900,Glyma.03G234700,Glyma.04G004250,Glyma.04G206100,Glyma.04G253100,Glyma.05G035200,Glyma.06G003900,Glyma.07G084200,Glyma.08G004600,Glyma.08G032500,Glyma.08G032600,Glyma.08G311700,Glyma.09G192700,Glyma.09G202200,Glyma.10G180700,Glyma.10G216300,Glyma.11G106600,Glyma.12G073700,Glyma.12G120600,Glyma.12G208000,Glyma.13G114800,Glyma.13G146700,Glyma.15G046400…	Glyma.01G020200,Glyma.02G186300,Glyma.03G162900,Glyma.03G234700,Glyma.04G004250,Glyma.04G206100,Glyma.04G253100,Glyma.05G035200,Glyma.06G003900,Glyma.07G084200,Glyma.08G004600,Glyma.08G032500,Glyma.08G032600,Glyma.08G311700,Glyma.09G192700,Glyma.09G202200,Glyma.10G180700,Glyma.10G216300,Glyma.11G106600,Glyma.12G073700,Glyma.12G120600,Glyma.12G208000,Glyma.13G114800,Glyma.13G146700,Glyma.15G046400…	K00889,K00921,K04368,K04371,K04392,K05749,K05752,K05757,K05759,K05765,K05768,K06269
ko04391	Hippo signaling pathway - fly	Environmental Information Processing	5/1425	7/2297	1.15137844611529	0.464816128579158	0.842086417175705	5	Glyma.01G038800,Glyma.01G058000,Glyma.02G025900,Glyma.03G119700,Glyma.04G092600,Glyma.05G202500,Glyma.06G166700,Glyma.07G226000,Glyma.08G009800,Glyma.08G293400,Glyma.08G363800,Glyma.12G229200,Glyma.13G270600,Glyma.13G351800,Glyma.19G123900,Glyma.19G166100,Glyma.20G168800	Glyma.01G038800,Glyma.01G058000,Glyma.02G025900,Glyma.03G119700,Glyma.04G092600,Glyma.05G202500,Glyma.06G166700,Glyma.07G226000,Glyma.08G009800,Glyma.08G293400,Glyma.08G363800,Glyma.12G229200,Glyma.13G270600,Glyma.13G351800,Glyma.19G123900,Glyma.19G166100,Glyma.20G168800	K04354,K04382,K06630,K08960,K16675
ko04510	Focal adhesion	Cellular Processes	5/1425	7/2297	1.15137844611529	0.464816128579158	0.842086417175705	5	Glyma.01G189500,Glyma.02G186300,Glyma.03G234700,Glyma.05G035200,Glyma.07G084200,Glyma.09G192700,Glyma.11G052700,Glyma.12G073700,Glyma.12G120600,Glyma.12G208000,Glyma.17G092100,Glyma.19G232300,Glyma.19G248700	Glyma.01G189500,Glyma.02G186300,Glyma.03G234700,Glyma.05G035200,Glyma.07G084200,Glyma.09G192700,Glyma.11G052700,Glyma.12G073700,Glyma.12G120600,Glyma.12G208000,Glyma.17G092100,Glyma.19G232300,Glyma.19G248700	K01110,K04368,K04371,K04392,K06269
ko04520	Adherens junction	Cellular Processes	5/1425	7/2297	1.15137844611529	0.464816128579158	0.842086417175705	5	Glyma.05G035200,Glyma.05G104600,Glyma.07G084200,Glyma.09G192700,Glyma.12G073700,Glyma.12G120600,Glyma.12G208000,Glyma.13G096600,Glyma.17G062900,Glyma.17G092100,Glyma.17G149300,Glyma.17G161800	Glyma.05G035200,Glyma.05G104600,Glyma.07G084200,Glyma.09G192700,Glyma.12G073700,Glyma.12G120600,Glyma.12G208000,Glyma.13G096600,Glyma.17G062900,Glyma.17G092100,Glyma.17G149300,Glyma.17G161800	K03097,K03115,K04371,K04392,K06085
ko04720	Long-term potentiation	Organismal Systems	5/1425	7/2297	1.15137844611529	0.464816128579158	0.842086417175705	5	Glyma.02G143800,Glyma.02G186300,Glyma.03G234700,Glyma.05G066800,Glyma.05G217700,Glyma.07G229500,Glyma.07G238700,Glyma.09G016000,Glyma.09G236800,Glyma.12G073700,Glyma.16G214500,Glyma.16G214800,Glyma.17G034900,Glyma.17G229500,Glyma.18G260700,Glyma.19G121900,Glyma.19G160100,Glyma.19G232300,Glyma.19G248700	Glyma.02G143800,Glyma.02G186300,Glyma.03G234700,Glyma.05G066800,Glyma.05G217700,Glyma.07G229500,Glyma.07G238700,Glyma.09G016000,Glyma.09G236800,Glyma.12G073700,Glyma.16G214500,Glyma.16G214800,Glyma.17G034900,Glyma.17G229500,Glyma.18G260700,Glyma.19G121900,Glyma.19G160100,Glyma.19G232300,Glyma.19G248700	K02183,K04368,K04371,K06268,K06269
ko04070	Phosphatidylinositol signaling system	Environmental Information Processing	15/1425	23/2297	1.0512585812357	0.467182130278728	0.842086417175705	15	Glyma.01G189500,Glyma.02G143800,Glyma.02G257000,Glyma.02G257200,Glyma.04G206100,Glyma.04G253100,Glyma.06G009800,Glyma.06G218300,Glyma.06G254900,Glyma.07G229500,Glyma.07G238700,Glyma.08G004600,Glyma.09G011100,Glyma.09G236800,Glyma.09G241100,Glyma.10G201300,Glyma.11G052700,Glyma.12G146700,Glyma.12G200100,Glyma.12G240900,Glyma.13G065500,Glyma.13G093100,Glyma.13G114800,Glyma.13G146700,Glyma.13G302166…	Glyma.01G189500,Glyma.02G143800,Glyma.02G257000,Glyma.02G257200,Glyma.04G206100,Glyma.04G253100,Glyma.06G009800,Glyma.06G218300,Glyma.06G254900,Glyma.07G229500,Glyma.07G238700,Glyma.08G004600,Glyma.09G011100,Glyma.09G236800,Glyma.09G241100,Glyma.10G201300,Glyma.11G052700,Glyma.12G146700,Glyma.12G200100,Glyma.12G240900,Glyma.13G065500,Glyma.13G093100,Glyma.13G114800,Glyma.13G146700,Glyma.13G302166…	K00889,K00901,K00913,K00915,K00921,K01092,K01106,K01110,K02183,K05857,K10047,K10572,K13024,K18081,K18649
ko04152	AMPK signaling pathway	Environmental Information Processing	15/1425	23/2297	1.0512585812357	0.467182130278728	0.842086417175705	15	Glyma.01G024800,Glyma.01G038800,Glyma.01G131500,Glyma.01G156700,Glyma.01G241300,Glyma.02G025900,Glyma.02G228700,Glyma.02G275500,Glyma.03G251300,Glyma.03G260200,Glyma.04G104900,Glyma.04G246600,Glyma.05G012200,Glyma.05G224900,Glyma.06G072900,Glyma.06G105900,Glyma.06G116100,Glyma.07G014300,Glyma.07G034100,Glyma.07G126400,Glyma.07G142700,Glyma.07G182300,Glyma.07G269500,Glyma.08G031700,Glyma.08G067500…	Glyma.01G024800,Glyma.01G038800,Glyma.01G131500,Glyma.01G156700,Glyma.01G241300,Glyma.02G025900,Glyma.02G228700,Glyma.02G275500,Glyma.03G251300,Glyma.03G260200,Glyma.04G104900,Glyma.04G246600,Glyma.05G012200,Glyma.05G224900,Glyma.06G072900,Glyma.06G105900,Glyma.06G116100,Glyma.07G014300,Glyma.07G034100,Glyma.07G126400,Glyma.07G142700,Glyma.07G182300,Glyma.07G269500,Glyma.08G031700,Glyma.08G067500…	K00021,K00850,K01103,K03841,K04354,K04382,K04688,K06627,K07198,K07199,K07203,K07901,K11262,K11583,K11584
ko04666	Fc gamma R-mediated phagocytosis	Organismal Systems	10/1425	15/2297	1.07461988304094	0.467512860371796	0.842086417175705	10	Glyma.01G215100,Glyma.02G186300,Glyma.03G162900,Glyma.04G004250,Glyma.04G020400,Glyma.04G206100,Glyma.04G253100,Glyma.05G035200,Glyma.06G003900,Glyma.07G031100,Glyma.07G084200,Glyma.08G004600,Glyma.08G058400,Glyma.08G211700,Glyma.08G311700,Glyma.09G041400,Glyma.09G192700,Glyma.09G273600,Glyma.10G180700,Glyma.10G216300,Glyma.11G081500,Glyma.11G106600,Glyma.12G073700,Glyma.12G120600,Glyma.12G208000…	Glyma.01G215100,Glyma.02G186300,Glyma.03G162900,Glyma.04G004250,Glyma.04G020400,Glyma.04G206100,Glyma.04G253100,Glyma.05G035200,Glyma.06G003900,Glyma.07G031100,Glyma.07G084200,Glyma.08G004600,Glyma.08G058400,Glyma.08G211700,Glyma.08G311700,Glyma.09G041400,Glyma.09G192700,Glyma.09G273600,Glyma.10G180700,Glyma.10G216300,Glyma.11G081500,Glyma.11G106600,Glyma.12G073700,Glyma.12G120600,Glyma.12G208000…	K00889,K01115,K04368,K04371,K04392,K04688,K04718,K05757,K05765,K05768
ko00627	Aminobenzoate degradation	Metabolism	3/1425	4/2297	1.20894736842105	0.510625222943236	0.898099656823692	3	Glyma.05G149500,Glyma.08G106000,Glyma.08G106100,Glyma.08G106200,Glyma.10G202400,Glyma.14G047400,Glyma.17G015400	Glyma.05G149500,Glyma.08G106000,Glyma.08G106100,Glyma.08G106200,Glyma.10G202400,Glyma.14G047400,Glyma.17G015400	K00517,K01113,K01426
ko04664	Fc epsilon RI signaling pathway	Organismal Systems	3/1425	4/2297	1.20894736842105	0.510625222943236	0.898099656823692	3	Glyma.02G186300,Glyma.05G035200,Glyma.07G084200,Glyma.09G192700,Glyma.12G073700,Glyma.12G120600,Glyma.12G208000,Glyma.17G092100	Glyma.02G186300,Glyma.05G035200,Glyma.07G084200,Glyma.09G192700,Glyma.12G073700,Glyma.12G120600,Glyma.12G208000,Glyma.17G092100	K04368,K04371,K04392
ko04730	Long-term depression	Organismal Systems	3/1425	4/2297	1.20894736842105	0.510625222943236	0.898099656823692	3	Glyma.01G038800,Glyma.02G025900,Glyma.02G186300,Glyma.08G293400,Glyma.12G073700	Glyma.01G038800,Glyma.02G025900,Glyma.02G186300,Glyma.08G293400,Glyma.12G073700	K04368,K04371,K04382
ko04975	Fat digestion and absorption	Organismal Systems	3/1425	4/2297	1.20894736842105	0.510625222943236	0.898099656823692	3	Glyma.06G275700,Glyma.09G065300,Glyma.13G106100,Glyma.16G115700	Glyma.06G275700,Glyma.09G065300,Glyma.13G106100,Glyma.16G115700	K11155,K14455,K14457
ko02020	Two-component system	Environmental Information Processing	6/1425	9/2297	1.07461988304094	0.534011614683023	0.933739606960374	6	Glyma.01G230900,Glyma.02G066500,Glyma.02G303400,Glyma.02G308500,Glyma.09G246700,Glyma.11G014100,Glyma.11G215500,Glyma.13G210800,Glyma.14G010400,Glyma.14G047400,Glyma.15G102000,Glyma.16G147600,Glyma.17G005300	Glyma.01G230900,Glyma.02G066500,Glyma.02G303400,Glyma.02G308500,Glyma.09G246700,Glyma.11G014100,Glyma.11G215500,Glyma.13G210800,Glyma.14G010400,Glyma.14G047400,Glyma.15G102000,Glyma.16G147600,Glyma.17G005300	K00411,K00626,K01113,K01915,K02259,K08738
ko00310	Lysine degradation	Metabolism	9/1425	14/2297	1.03624060150376	0.549339774434674	0.936828010184563	9	Glyma.01G031500,Glyma.02G012100,Glyma.02G034000,Glyma.02G292500,Glyma.02G308500,Glyma.04G248500,Glyma.06G114300,Glyma.06G183900,Glyma.08G002700,Glyma.08G288000,Glyma.11G040100,Glyma.11G054100,Glyma.11G067000,Glyma.12G057400,Glyma.13G115500,Glyma.13G170600,Glyma.13G340000,Glyma.14G022100,Glyma.15G034400,Glyma.15G178400,Glyma.16G100200,Glyma.16G131700,Glyma.17G005300,Glyma.17G044300,Glyma.17G091000…	Glyma.01G031500,Glyma.02G012100,Glyma.02G034000,Glyma.02G292500,Glyma.02G308500,Glyma.04G248500,Glyma.06G114300,Glyma.06G183900,Glyma.08G002700,Glyma.08G288000,Glyma.11G040100,Glyma.11G054100,Glyma.11G067000,Glyma.12G057400,Glyma.13G115500,Glyma.13G170600,Glyma.13G340000,Glyma.14G022100,Glyma.15G034400,Glyma.15G178400,Glyma.16G100200,Glyma.16G131700,Glyma.17G005300,Glyma.17G044300,Glyma.17G091000…	K00128,K00164,K00626,K00658,K11420,K11430,K11433,K14085,K14157
ko00790	Folate biosynthesis	Metabolism	9/1425	14/2297	1.03624060150376	0.549339774434674	0.936828010184563	9	Glyma.02G251400,Glyma.03G203800,Glyma.09G002300,Glyma.10G105400,Glyma.10G211600,Glyma.12G226400,Glyma.13G267851,Glyma.14G047400,Glyma.14G065400,Glyma.16G089300,Glyma.17G190800,Glyma.18G158900,Glyma.20G043800,Glyma.20G179400	Glyma.02G251400,Glyma.03G203800,Glyma.09G002300,Glyma.10G105400,Glyma.10G211600,Glyma.12G226400,Glyma.13G267851,Glyma.14G047400,Glyma.14G065400,Glyma.16G089300,Glyma.17G190800,Glyma.18G158900,Glyma.20G043800,Glyma.20G179400	K01113,K01307,K01495,K01633,K01930,K03635,K13950,K15631,K18482
ko04146	Peroxisome	Cellular Processes	23/1425	37/2297	1.00201043148412	0.566607779532191	0.936828010184563	23	Glyma.01G207500,Glyma.01G225200,Glyma.02G010300,Glyma.02G087700,Glyma.02G238800,Glyma.02G277900,Glyma.03G065400,Glyma.03G211067,Glyma.03G239000,Glyma.03G242900,Glyma.05G005300,Glyma.05G141300,Glyma.05G180100,Glyma.06G285400,Glyma.06G289700,Glyma.07G235400,Glyma.08G096700,Glyma.08G096800,Glyma.08G160500,Glyma.08G175800,Glyma.08G302600,Glyma.09G008900,Glyma.09G281200,Glyma.10G010800,Glyma.10G117100…	Glyma.01G207500,Glyma.01G225200,Glyma.02G010300,Glyma.02G087700,Glyma.02G238800,Glyma.02G277900,Glyma.03G065400,Glyma.03G211067,Glyma.03G239000,Glyma.03G242900,Glyma.05G005300,Glyma.05G141300,Glyma.05G180100,Glyma.06G285400,Glyma.06G289700,Glyma.07G235400,Glyma.08G096700,Glyma.08G096800,Glyma.08G160500,Glyma.08G175800,Glyma.08G302600,Glyma.09G008900,Glyma.09G281200,Glyma.10G010800,Glyma.10G117100…	K00031,K00106,K00232,K00830,K00869,K01640,K01897,K03426,K03781,K04564,K04565,K07513,K11147,K11517,K12261,K13339,K13341,K13344,K13346,K13347,K13348,K13354,K13356
ko04012	ErbB signaling pathway	Environmental Information Processing	4/1425	6/2297	1.07461988304094	0.586552895097873	0.936828010184563	4	Glyma.01G241300,Glyma.02G186300,Glyma.09G273600,Glyma.11G002600,Glyma.12G073700,Glyma.14G188100,Glyma.18G212800	Glyma.01G241300,Glyma.02G186300,Glyma.09G273600,Glyma.11G002600,Glyma.12G073700,Glyma.14G188100,Glyma.18G212800	K04368,K04371,K04688,K07203
ko04360	Axon guidance	Organismal Systems	4/1425	6/2297	1.07461988304094	0.586552895097873	0.936828010184563	4	Glyma.03G162900,Glyma.04G004250,Glyma.05G035200,Glyma.05G066800,Glyma.05G217700,Glyma.06G003900,Glyma.07G084200,Glyma.09G016000,Glyma.09G192700,Glyma.10G180700,Glyma.11G106600,Glyma.12G073700,Glyma.12G120600,Glyma.12G208000,Glyma.17G092100,Glyma.17G229500	Glyma.03G162900,Glyma.04G004250,Glyma.05G035200,Glyma.05G066800,Glyma.05G217700,Glyma.06G003900,Glyma.07G084200,Glyma.09G016000,Glyma.09G192700,Glyma.10G180700,Glyma.11G106600,Glyma.12G073700,Glyma.12G120600,Glyma.12G208000,Glyma.17G092100,Glyma.17G229500	K04371,K04392,K05765,K06268
ko04657	IL-17 signaling pathway	Organismal Systems	4/1425	6/2297	1.07461988304094	0.586552895097873	0.936828010184563	4	Glyma.02G305600,Glyma.04G229300,Glyma.12G073700,Glyma.14G007700,Glyma.14G219700,Glyma.16G178800,Glyma.17G258700	Glyma.02G305600,Glyma.04G229300,Glyma.12G073700,Glyma.14G007700,Glyma.14G219700,Glyma.16G178800,Glyma.17G258700	K04079,K04371,K09487,K12890
ko04962	Vasopressin-regulated water reabsorption	Organismal Systems	4/1425	6/2297	1.07461988304094	0.586552895097873	0.936828010184563	4	Glyma.02G176000,Glyma.03G259200,Glyma.05G149100,Glyma.05G230400,Glyma.05G235900,Glyma.07G052800,Glyma.08G037900,Glyma.08G043300,Glyma.09G003700,Glyma.09G010300,Glyma.09G043000,Glyma.11G241300,Glyma.11G252600,Glyma.12G223500,Glyma.13G125700,Glyma.13G180100,Glyma.13G277800,Glyma.13G357500,Glyma.15G114800,Glyma.16G021800,Glyma.16G151800,Glyma.18G004300,Glyma.18G015700,Glyma.19G166700,Glyma.19G258000	Glyma.02G176000,Glyma.03G259200,Glyma.05G149100,Glyma.05G230400,Glyma.05G235900,Glyma.07G052800,Glyma.08G037900,Glyma.08G043300,Glyma.09G003700,Glyma.09G010300,Glyma.09G043000,Glyma.11G241300,Glyma.11G252600,Glyma.12G223500,Glyma.13G125700,Glyma.13G180100,Glyma.13G277800,Glyma.13G357500,Glyma.15G114800,Glyma.16G021800,Glyma.16G151800,Glyma.18G004300,Glyma.18G015700,Glyma.19G166700,Glyma.19G258000	K06027,K07904,K10418,K12462
ko04214	Apoptosis - fly	Cellular Processes	7/1425	11/2297	1.02577352472089	0.588946899209391	0.936828010184563	7	Glyma.01G230900,Glyma.02G090800,Glyma.02G198400,Glyma.04G131700,Glyma.04G182900,Glyma.05G001200,Glyma.09G246700,Glyma.10G017700,Glyma.11G014100,Glyma.12G073700,Glyma.19G001200,Glyma.19G162800	Glyma.01G230900,Glyma.02G090800,Glyma.02G198400,Glyma.04G131700,Glyma.04G182900,Glyma.05G001200,Glyma.09G246700,Glyma.10G017700,Glyma.11G014100,Glyma.12G073700,Glyma.19G001200,Glyma.19G162800	K03262,K03386,K04371,K04728,K08738,K10798,K17065
ko03050	Proteasome	Genetic Information Processing	22/1425	36/2297	0.985068226120858	0.618050711062568	0.936828010184563	22	Glyma.01G011100,Glyma.01G124900,Glyma.02G013600,Glyma.02G046400,Glyma.02G299000,Glyma.03G049700,Glyma.03G134000,Glyma.03G170600,Glyma.04G217500,Glyma.05G044500,Glyma.05G241500,Glyma.06G029400,Glyma.06G113600,Glyma.06G148300,Glyma.07G046700,Glyma.08G048800,Glyma.08G167600,Glyma.08G224500,Glyma.08G336400,Glyma.11G200000,Glyma.12G147200,Glyma.14G014800,Glyma.14G081600,Glyma.14G152900,Glyma.15G260000…	Glyma.01G011100,Glyma.01G124900,Glyma.02G013600,Glyma.02G046400,Glyma.02G299000,Glyma.03G049700,Glyma.03G134000,Glyma.03G170600,Glyma.04G217500,Glyma.05G044500,Glyma.05G241500,Glyma.06G029400,Glyma.06G113600,Glyma.06G148300,Glyma.07G046700,Glyma.08G048800,Glyma.08G167600,Glyma.08G224500,Glyma.08G336400,Glyma.11G200000,Glyma.12G147200,Glyma.14G014800,Glyma.14G081600,Glyma.14G152900,Glyma.15G260000…	K02725,K02726,K02728,K02729,K02730,K02731,K02732,K02735,K02739,K03030,K03032,K03035,K03037,K03039,K03061,K03062,K03063,K03064,K03065,K03066,K06699,K10881
ko00254	Aflatoxin biosynthesis	Metabolism	1/1425	1/2297	1.6119298245614	0.620374401393122	0.936828010184563	1	Glyma.04G104900,Glyma.06G105900	Glyma.04G104900,Glyma.06G105900	K11262
ko00281	Geraniol degradation	Metabolism	1/1425	1/2297	1.6119298245614	0.620374401393122	0.936828010184563	1	Glyma.02G277900,Glyma.07G235400,Glyma.19G128600,Glyma.20G043000	Glyma.02G277900,Glyma.07G235400,Glyma.19G128600,Glyma.20G043000	K01640
ko00361	Chlorocyclohexane and chlorobenzene degradation	Metabolism	1/1425	1/2297	1.6119298245614	0.620374401393122	0.936828010184563	1	Glyma.06G307800,Glyma.06G325100	Glyma.06G307800,Glyma.06G325100	K01061
ko00363	Bisphenol degradation	Metabolism	1/1425	1/2297	1.6119298245614	0.620374401393122	0.936828010184563	1	Glyma.10G202400,Glyma.17G015400	Glyma.10G202400,Glyma.17G015400	K00517
ko00364	Fluorobenzoate degradation	Metabolism	1/1425	1/2297	1.6119298245614	0.620374401393122	0.936828010184563	1	Glyma.06G307800,Glyma.06G325100	Glyma.06G307800,Glyma.06G325100	K01061
ko00471	D-Glutamine and D-glutamate metabolism	Metabolism	1/1425	1/2297	1.6119298245614	0.620374401393122	0.936828010184563	1	Glyma.01G204600,Glyma.02G072200,Glyma.05G066200,Glyma.16G041200,Glyma.16G153400,Glyma.17G148000,Glyma.19G111000	Glyma.01G204600,Glyma.02G072200,Glyma.05G066200,Glyma.16G041200,Glyma.16G153400,Glyma.17G148000,Glyma.19G111000	K00261
ko00524	Neomycin, kanamycin and gentamicin biosynthesis	Metabolism	1/1425	1/2297	1.6119298245614	0.620374401393122	0.936828010184563	1	Glyma.01G007200,Glyma.01G007300,Glyma.01G226900,Glyma.07G124500,Glyma.11G015800,Glyma.11G095600,Glyma.14G218800,Glyma.17G257800	Glyma.01G007200,Glyma.01G007300,Glyma.01G226900,Glyma.07G124500,Glyma.11G015800,Glyma.11G095600,Glyma.14G218800,Glyma.17G257800	K00844
ko00623	Toluene degradation	Metabolism	1/1425	1/2297	1.6119298245614	0.620374401393122	0.936828010184563	1	Glyma.06G307800,Glyma.06G325100	Glyma.06G307800,Glyma.06G325100	K01061
ko00624	Polycyclic aromatic hydrocarbon degradation	Metabolism	1/1425	1/2297	1.6119298245614	0.620374401393122	0.936828010184563	1	Glyma.10G202400,Glyma.17G015400	Glyma.10G202400,Glyma.17G015400	K00517
ko00965	Betalain biosynthesis	Metabolism	1/1425	1/2297	1.6119298245614	0.620374401393122	0.936828010184563	1	Glyma.09G156900,Glyma.16G207700,Glyma.20G214400	Glyma.09G156900,Glyma.16G207700,Glyma.20G214400	K15777
ko00981	Insect hormone biosynthesis	Metabolism	1/1425	1/2297	1.6119298245614	0.620374401393122	0.936828010184563	1	Glyma.01G031500,Glyma.02G034000,Glyma.04G248500,Glyma.06G114300,Glyma.06G183900,Glyma.08G002700,Glyma.08G288000,Glyma.12G057400,Glyma.13G170600,Glyma.13G340000,Glyma.15G034400,Glyma.16G131700,Glyma.17G091000,Glyma.18G137300,Glyma.19G010767,Glyma.19G010833	Glyma.01G031500,Glyma.02G034000,Glyma.04G248500,Glyma.06G114300,Glyma.06G183900,Glyma.08G002700,Glyma.08G288000,Glyma.12G057400,Glyma.13G170600,Glyma.13G340000,Glyma.15G034400,Glyma.16G131700,Glyma.17G091000,Glyma.18G137300,Glyma.19G010767,Glyma.19G010833	K00128
ko01051	Biosynthesis of ansamycins	Metabolism	1/1425	1/2297	1.6119298245614	0.620374401393122	0.936828010184563	1	Glyma.03G027500,Glyma.10G293500,Glyma.20G243500	Glyma.03G027500,Glyma.10G293500,Glyma.20G243500	K00615
ko01053	Biosynthesis of siderophore group nonribosomal peptides	Metabolism	1/1425	1/2297	1.6119298245614	0.620374401393122	0.936828010184563	1	Glyma.01G104100,Glyma.03G070600	Glyma.01G104100,Glyma.03G070600	K02552
ko01062	Biosynthesis of terpenoids and steroids	Metabolism	1/1425	1/2297	1.6119298245614	0.620374401393122	0.936828010184563	1	Glyma.02G240200,Glyma.08G306200,Glyma.14G031200,Glyma.14G209700,Glyma.18G111900	Glyma.02G240200,Glyma.08G306200,Glyma.14G031200,Glyma.14G209700,Glyma.18G111900	K02291
ko04670	Leukocyte transendothelial migration	Organismal Systems	1/1425	1/2297	1.6119298245614	0.620374401393122	0.936828010184563	1	Glyma.05G035200,Glyma.07G084200,Glyma.09G192700,Glyma.12G120600,Glyma.12G208000,Glyma.17G092100	Glyma.05G035200,Glyma.07G084200,Glyma.09G192700,Glyma.12G120600,Glyma.12G208000,Glyma.17G092100	K04392
ko04742	Taste transduction	Organismal Systems	1/1425	1/2297	1.6119298245614	0.620374401393122	0.936828010184563	1	Glyma.04G056600,Glyma.06G057000,Glyma.17G226700	Glyma.04G056600,Glyma.06G057000,Glyma.17G226700	K19729
ko04923	Regulation of lipolysis in adipocytes	Organismal Systems	1/1425	1/2297	1.6119298245614	0.620374401393122	0.936828010184563	1	Glyma.08G056600,Glyma.10G211200,Glyma.19G047400,Glyma.20G240600	Glyma.08G056600,Glyma.10G211200,Glyma.19G047400,Glyma.20G240600	K01054
ko05111	Biofilm formation - Vibrio cholerae	Cellular Processes	1/1425	1/2297	1.6119298245614	0.620374401393122	0.936828010184563	1	Glyma.02G299100,Glyma.08G327400,Glyma.14G014700,Glyma.18G080000	Glyma.02G299100,Glyma.08G327400,Glyma.14G014700,Glyma.18G080000	K00640
ko03020	RNA polymerase	Genetic Information Processing	17/1425	28/2297	0.978671679197995	0.638291677167111	0.958410861390275	17	Glyma.01G006500,Glyma.01G029400,Glyma.02G035900,Glyma.03G129500,Glyma.03G178900,Glyma.03G218500,Glyma.04G094900,Glyma.07G084000,Glyma.07G131200,Glyma.08G331900,Glyma.09G230700,Glyma.10G095200,Glyma.10G238600,Glyma.11G009900,Glyma.11G147317,Glyma.12G006000,Glyma.12G162990,Glyma.13G109200,Glyma.13G192600,Glyma.15G121800,Glyma.15G165300,Glyma.17G050400,Glyma.18G075300,Glyma.18G179600,Glyma.18G281100…	Glyma.01G006500,Glyma.01G029400,Glyma.02G035900,Glyma.03G129500,Glyma.03G178900,Glyma.03G218500,Glyma.04G094900,Glyma.07G084000,Glyma.07G131200,Glyma.08G331900,Glyma.09G230700,Glyma.10G095200,Glyma.10G238600,Glyma.11G009900,Glyma.11G147317,Glyma.12G006000,Glyma.12G162990,Glyma.13G109200,Glyma.13G192600,Glyma.15G121800,Glyma.15G165300,Glyma.17G050400,Glyma.18G075300,Glyma.18G179600,Glyma.18G281100…	K02999,K03000,K03002,K03005,K03007,K03012,K03013,K03014,K03018,K03019,K03020,K03021,K03022,K03023,K03026,K03027,K14721
ko04390	Hippo signaling pathway	Environmental Information Processing	5/1425	8/2297	1.00745614035088	0.641077499257709	0.958410861390275	5	Glyma.01G038800,Glyma.01G058000,Glyma.02G025900,Glyma.03G234700,Glyma.04G092600,Glyma.07G226000,Glyma.08G293400,Glyma.08G363800,Glyma.12G229200,Glyma.13G270600,Glyma.13G351800,Glyma.19G166100,Glyma.19G232300,Glyma.19G248700	Glyma.01G038800,Glyma.01G058000,Glyma.02G025900,Glyma.03G234700,Glyma.04G092600,Glyma.07G226000,Glyma.08G293400,Glyma.08G363800,Glyma.12G229200,Glyma.13G270600,Glyma.13G351800,Glyma.19G166100,Glyma.19G232300,Glyma.19G248700	K04354,K04382,K06269,K06630,K08960
ko00240	Pyrimidine metabolism	Metabolism	44/1425	73/2297	0.971574140831531	0.671902661409995	0.96402132662549	44	Glyma.01G006500,Glyma.01G029400,Glyma.01G099700,Glyma.01G156600,Glyma.02G014200,Glyma.02G035900,Glyma.02G069900,Glyma.02G278600,Glyma.02G293500,Glyma.03G102700,Glyma.03G129500,Glyma.03G178900,Glyma.03G193800,Glyma.03G195600,Glyma.03G218500,Glyma.04G094900,Glyma.04G216000,Glyma.04G217300,Glyma.05G005200,Glyma.05G023900,Glyma.05G045200,Glyma.05G148900,Glyma.05G188500,Glyma.05G216700,Glyma.06G197800…	Glyma.01G006500,Glyma.01G029400,Glyma.01G099700,Glyma.01G156600,Glyma.02G014200,Glyma.02G035900,Glyma.02G069900,Glyma.02G278600,Glyma.02G293500,Glyma.03G102700,Glyma.03G129500,Glyma.03G178900,Glyma.03G193800,Glyma.03G195600,Glyma.03G218500,Glyma.04G094900,Glyma.04G216000,Glyma.04G217300,Glyma.05G005200,Glyma.05G023900,Glyma.05G045200,Glyma.05G148900,Glyma.05G188500,Glyma.05G216700,Glyma.06G197800…	K00207,K00384,K00609,K00761,K00857,K00876,K00940,K00962,K01081,K01240,K01464,K01489,K01937,K01955,K01956,K02320,K02335,K02684,K02685,K02999,K03000,K03002,K03005,K03007,K03012,K03013,K03014,K03018,K03019,K03020,K03021,K03022,K03023,K03026,K03027,K03787,K09903,K10807,K10808,K13421,K13800,K14641,K14721,K16904
ko00941	Flavonoid biosynthesis	Metabolism	9/1425	15/2297	0.967157894736842	0.672080145528976	0.96402132662549	9	Glyma.01G004200,Glyma.01G091400,Glyma.01G214200,Glyma.01G228700,Glyma.02G130400,Glyma.02G158700,Glyma.02G236500,Glyma.05G021900,Glyma.05G022100,Glyma.05G147000,Glyma.05G153200,Glyma.05G223400,Glyma.06G118550,Glyma.06G202300,Glyma.07G021600,Glyma.08G109200,Glyma.08G109300,Glyma.08G109400,Glyma.08G109500,Glyma.08G110300,Glyma.08G110340,Glyma.08G110420,Glyma.08G110460,Glyma.08G110500,Glyma.08G110701…	Glyma.01G004200,Glyma.01G091400,Glyma.01G214200,Glyma.01G228700,Glyma.02G130400,Glyma.02G158700,Glyma.02G236500,Glyma.05G021900,Glyma.05G022100,Glyma.05G147000,Glyma.05G153200,Glyma.05G223400,Glyma.06G118550,Glyma.06G202300,Glyma.07G021600,Glyma.08G109200,Glyma.08G109300,Glyma.08G109400,Glyma.08G109500,Glyma.08G110300,Glyma.08G110340,Glyma.08G110420,Glyma.08G110460,Glyma.08G110500,Glyma.08G110701…	K00487,K00588,K00660,K01859,K05277,K05280,K08243,K13065,K13082
ko04137	Mitophagy - animal	Cellular Processes	9/1425	15/2297	0.967157894736842	0.672080145528976	0.96402132662549	9	Glyma.03G162100,Glyma.03G169000,Glyma.04G141000,Glyma.05G041600,Glyma.05G058300,Glyma.05G104600,Glyma.09G003900,Glyma.10G035800,Glyma.11G031800,Glyma.13G122200,Glyma.13G239400,Glyma.15G108200,Glyma.17G013000,Glyma.17G084700,Glyma.17G112200,Glyma.17G149300,Glyma.17G161800,Glyma.19G163500	Glyma.03G162100,Glyma.03G169000,Glyma.04G141000,Glyma.05G041600,Glyma.05G058300,Glyma.05G104600,Glyma.09G003900,Glyma.10G035800,Glyma.11G031800,Glyma.13G122200,Glyma.13G239400,Glyma.15G108200,Glyma.17G013000,Glyma.17G084700,Glyma.17G112200,Glyma.17G149300,Glyma.17G161800,Glyma.19G163500	K03097,K03115,K08334,K08341,K15637,K17907,K17985,K17987,K20168
ko00440	Phosphonate and phosphinate metabolism	Metabolism	2/1425	3/2297	1.07461988304094	0.677147279552389	0.96402132662549	2	Glyma.05G221700,Glyma.08G028200,Glyma.09G051200,Glyma.15G157500	Glyma.05G221700,Glyma.08G028200,Glyma.09G051200,Glyma.15G157500	K00967,K00968
ko00604	Glycosphingolipid biosynthesis - ganglio series	Metabolism	2/1425	3/2297	1.07461988304094	0.677147279552389	0.96402132662549	2	Glyma.02G095200,Glyma.08G161900,Glyma.10G290900,Glyma.13G349600,Glyma.20G240000	Glyma.02G095200,Glyma.08G161900,Glyma.10G290900,Glyma.13G349600,Glyma.20G240000	K12309,K12373
ko04392	Hippo signaling pathway -multiple species	Environmental Information Processing	2/1425	3/2297	1.07461988304094	0.677147279552389	0.96402132662549	2	Glyma.13G348100,Glyma.15G025900,Glyma.19G166100	Glyma.13G348100,Glyma.15G025900,Glyma.19G166100	K02218,K08960
ko04745	Phototransduction - fly	Organismal Systems	2/1425	3/2297	1.07461988304094	0.677147279552389	0.96402132662549	2	Glyma.01G011600,Glyma.02G143800,Glyma.07G229500,Glyma.07G238700,Glyma.09G209400,Glyma.09G236800,Glyma.16G214500,Glyma.16G214800,Glyma.17G034900,Glyma.18G260700,Glyma.19G121900,Glyma.19G160100	Glyma.01G011600,Glyma.02G143800,Glyma.07G229500,Glyma.07G238700,Glyma.09G209400,Glyma.09G236800,Glyma.16G214500,Glyma.16G214800,Glyma.17G034900,Glyma.18G260700,Glyma.19G121900,Glyma.19G160100	K02183,K13806
ko04913	Ovarian steroidogenesis	Organismal Systems	2/1425	3/2297	1.07461988304094	0.677147279552389	0.96402132662549	2	Glyma.03G142000,Glyma.09G142500,Glyma.10G092500,Glyma.15G156100,Glyma.20G006700	Glyma.03G142000,Glyma.09G142500,Glyma.10G092500,Glyma.15G156100,Glyma.20G006700	K00512,K07408
ko04924	Renin secretion	Organismal Systems	2/1425	3/2297	1.07461988304094	0.677147279552389	0.96402132662549	2	Glyma.02G143800,Glyma.05G066800,Glyma.05G217700,Glyma.07G229500,Glyma.07G238700,Glyma.09G016000,Glyma.09G236800,Glyma.16G214500,Glyma.16G214800,Glyma.17G034900,Glyma.17G229500,Glyma.18G260700,Glyma.19G121900,Glyma.19G160100	Glyma.02G143800,Glyma.05G066800,Glyma.05G217700,Glyma.07G229500,Glyma.07G238700,Glyma.09G016000,Glyma.09G236800,Glyma.16G214500,Glyma.16G214800,Glyma.17G034900,Glyma.17G229500,Glyma.18G260700,Glyma.19G121900,Glyma.19G160100	K02183,K06268
ko04925	Aldosterone synthesis and secretion	Organismal Systems	2/1425	3/2297	1.07461988304094	0.677147279552389	0.96402132662549	2	Glyma.01G011600,Glyma.02G143800,Glyma.07G229500,Glyma.07G238700,Glyma.09G209400,Glyma.09G236800,Glyma.16G214500,Glyma.16G214800,Glyma.17G034900,Glyma.18G260700,Glyma.19G121900,Glyma.19G160100	Glyma.01G011600,Glyma.02G143800,Glyma.07G229500,Glyma.07G238700,Glyma.09G209400,Glyma.09G236800,Glyma.16G214500,Glyma.16G214800,Glyma.17G034900,Glyma.18G260700,Glyma.19G121900,Glyma.19G160100	K02183,K13806
ko04350	TGF-beta signaling pathway	Environmental Information Processing	6/1425	10/2297	0.967157894736842	0.683520137941819	0.96402132662549	6	Glyma.01G038800,Glyma.02G025900,Glyma.03G211400,Glyma.08G293400,Glyma.09G273600,Glyma.11G010800,Glyma.11G125300,Glyma.12G073700,Glyma.14G188100,Glyma.16G123700,Glyma.17G025200,Glyma.18G212800	Glyma.01G038800,Glyma.02G025900,Glyma.03G211400,Glyma.08G293400,Glyma.09G273600,Glyma.11G010800,Glyma.11G125300,Glyma.12G073700,Glyma.14G188100,Glyma.16G123700,Glyma.17G025200,Glyma.18G212800	K03094,K03347,K04371,K04382,K04683,K04688
ko04728	Dopaminergic synapse	Organismal Systems	6/1425	10/2297	0.967157894736842	0.683520137941819	0.96402132662549	6	Glyma.01G038800,Glyma.02G025900,Glyma.02G143800,Glyma.03G234700,Glyma.03G251300,Glyma.05G012200,Glyma.07G229500,Glyma.07G238700,Glyma.08G293400,Glyma.09G236800,Glyma.10G058900,Glyma.10G277100,Glyma.11G246900,Glyma.13G351800,Glyma.16G214500,Glyma.16G214800,Glyma.17G034900,Glyma.17G120300,Glyma.18G010400,Glyma.18G260700,Glyma.19G121900,Glyma.19G160100,Glyma.19G232300,Glyma.19G248700	Glyma.01G038800,Glyma.02G025900,Glyma.02G143800,Glyma.03G234700,Glyma.03G251300,Glyma.05G012200,Glyma.07G229500,Glyma.07G238700,Glyma.08G293400,Glyma.09G236800,Glyma.10G058900,Glyma.10G277100,Glyma.11G246900,Glyma.13G351800,Glyma.16G214500,Glyma.16G214800,Glyma.17G034900,Glyma.17G120300,Glyma.18G010400,Glyma.18G260700,Glyma.19G121900,Glyma.19G160100,Glyma.19G232300,Glyma.19G248700	K02183,K04354,K04382,K06269,K11583,K11584
ko04114	Oocyte meiosis	Cellular Processes	19/1425	32/2297	0.957083333333333	0.693539560509591	0.973560228133182	19	Glyma.01G038800,Glyma.01G058000,Glyma.01G229600,Glyma.02G025900,Glyma.02G143800,Glyma.02G186300,Glyma.03G204700,Glyma.03G211400,Glyma.03G234700,Glyma.04G092600,Glyma.04G255900,Glyma.05G012200,Glyma.05G066800,Glyma.05G217700,Glyma.06G290500,Glyma.07G159700,Glyma.07G226000,Glyma.07G229500,Glyma.07G238700,Glyma.08G184200,Glyma.08G293400,Glyma.08G363800,Glyma.09G016000,Glyma.09G236800,Glyma.10G058900…	Glyma.01G038800,Glyma.01G058000,Glyma.01G229600,Glyma.02G025900,Glyma.02G143800,Glyma.02G186300,Glyma.03G204700,Glyma.03G211400,Glyma.03G234700,Glyma.04G092600,Glyma.04G255900,Glyma.05G012200,Glyma.05G066800,Glyma.05G217700,Glyma.06G290500,Glyma.07G159700,Glyma.07G226000,Glyma.07G229500,Glyma.07G238700,Glyma.08G184200,Glyma.08G293400,Glyma.08G363800,Glyma.09G016000,Glyma.09G236800,Glyma.10G058900…	K02178,K02183,K02206,K02365,K02537,K03094,K03347,K03350,K03354,K03355,K03358,K03363,K04368,K04371,K04382,K06268,K06269,K06630,K11584
ko04914	Progesterone-mediated oocyte maturation	Organismal Systems	13/1425	22/2297	0.952503987240829	0.69797452652029	0.974885694378599	13	Glyma.02G186300,Glyma.02G277600,Glyma.03G123600,Glyma.04G001100,Glyma.04G246600,Glyma.04G255900,Glyma.06G000600,Glyma.06G072900,Glyma.06G116100,Glyma.06G290500,Glyma.07G034100,Glyma.07G159700,Glyma.08G208000,Glyma.10G142800,Glyma.11G027500,Glyma.11G084500,Glyma.11G219600,Glyma.11G247400,Glyma.12G016100,Glyma.12G073700,Glyma.12G116400,Glyma.13G031500,Glyma.13G049400,Glyma.14G037100,Glyma.14G087100…	Glyma.02G186300,Glyma.02G277600,Glyma.03G123600,Glyma.04G001100,Glyma.04G246600,Glyma.04G255900,Glyma.06G000600,Glyma.06G072900,Glyma.06G116100,Glyma.06G290500,Glyma.07G034100,Glyma.07G159700,Glyma.08G208000,Glyma.10G142800,Glyma.11G027500,Glyma.11G084500,Glyma.11G219600,Glyma.11G247400,Glyma.12G016100,Glyma.12G073700,Glyma.12G116400,Glyma.13G031500,Glyma.13G049400,Glyma.14G037100,Glyma.14G087100…	K02178,K02206,K02537,K03350,K03354,K03355,K03358,K03364,K04079,K04368,K04371,K05868,K06627
ko00770	Pantothenate and CoA biosynthesis	Metabolism	10/1425	17/2297	0.948194014447885	0.704602075042669	0.974885694378599	10	Glyma.01G196300,Glyma.02G164100,Glyma.02G278600,Glyma.03G212300,Glyma.05G037900,Glyma.06G050100,Glyma.07G064600,Glyma.07G186000,Glyma.08G285700,Glyma.09G172700,Glyma.11G045300,Glyma.12G122900,Glyma.13G154600,Glyma.13G241000,Glyma.14G036000,Glyma.15G055500,Glyma.15G072500,Glyma.17G089200,Glyma.18G172500	Glyma.01G196300,Glyma.02G164100,Glyma.02G278600,Glyma.03G212300,Glyma.05G037900,Glyma.06G050100,Glyma.07G064600,Glyma.07G186000,Glyma.08G285700,Glyma.09G172700,Glyma.11G045300,Glyma.12G122900,Glyma.13G154600,Glyma.13G241000,Glyma.14G036000,Glyma.15G055500,Glyma.15G072500,Glyma.17G089200,Glyma.18G172500	K00053,K00207,K00606,K00826,K00859,K01464,K01652,K01918,K06133,K09680
ko04130	SNARE interactions in vesicular transport	Genetic Information Processing	10/1425	17/2297	0.948194014447885	0.704602075042669	0.974885694378599	10	Glyma.02G069700,Glyma.02G195300,Glyma.02G195400,Glyma.02G211500,Glyma.06G074000,Glyma.08G304700,Glyma.10G082500,Glyma.10G236500,Glyma.12G194800,Glyma.13G102300,Glyma.13G121100,Glyma.14G017700,Glyma.14G179100,Glyma.16G151200,Glyma.16G154200,Glyma.18G096200,Glyma.19G025800,Glyma.20G158000,Glyma.U031123	Glyma.02G069700,Glyma.02G195300,Glyma.02G195400,Glyma.02G211500,Glyma.06G074000,Glyma.08G304700,Glyma.10G082500,Glyma.10G236500,Glyma.12G194800,Glyma.13G102300,Glyma.13G121100,Glyma.14G017700,Glyma.14G179100,Glyma.16G151200,Glyma.16G154200,Glyma.18G096200,Glyma.19G025800,Glyma.20G158000,Glyma.U031123	K08486,K08490,K08493,K08496,K08498,K08503,K08504,K08505,K08507,K08517
ko00591	Linoleic acid metabolism	Metabolism	3/1425	5/2297	0.967157894736842	0.71730719987723	0.974885694378599	3	Glyma.02G190000,Glyma.03G237300,Glyma.03G264300,Glyma.04G105500,Glyma.04G105900,Glyma.07G006900,Glyma.07G007000,Glyma.07G034800,Glyma.07G039900,Glyma.08G189200,Glyma.08G189500,Glyma.08G189600,Glyma.11G130200,Glyma.11G197500,Glyma.12G054700,Glyma.13G030300,Glyma.13G075900,Glyma.13G347700,Glyma.13G347800,Glyma.14G173500,Glyma.15G026400,Glyma.15G026500,Glyma.19G263300,Glyma.20G053700,Glyma.20G054000…	Glyma.02G190000,Glyma.03G237300,Glyma.03G264300,Glyma.04G105500,Glyma.04G105900,Glyma.07G006900,Glyma.07G007000,Glyma.07G034800,Glyma.07G039900,Glyma.08G189200,Glyma.08G189500,Glyma.08G189600,Glyma.11G130200,Glyma.11G197500,Glyma.12G054700,Glyma.13G030300,Glyma.13G075900,Glyma.13G347700,Glyma.13G347800,Glyma.14G173500,Glyma.15G026400,Glyma.15G026500,Glyma.19G263300,Glyma.20G053700,Glyma.20G054000…	K00454,K14674,K15718
ko04660	T cell receptor signaling pathway	Organismal Systems	3/1425	5/2297	0.967157894736842	0.71730719987723	0.974885694378599	3	Glyma.02G186300,Glyma.05G066800,Glyma.05G217700,Glyma.09G016000,Glyma.12G073700,Glyma.17G229500	Glyma.02G186300,Glyma.05G066800,Glyma.05G217700,Glyma.09G016000,Glyma.12G073700,Glyma.17G229500	K04368,K04371,K06268
ko04726	Serotonergic synapse	Organismal Systems	3/1425	5/2297	0.967157894736842	0.71730719987723	0.974885694378599	3	Glyma.02G186300,Glyma.08G238100,Glyma.12G073700	Glyma.02G186300,Glyma.08G238100,Glyma.12G073700	K04368,K04371,K07428
ko04972	Pancreatic secretion	Organismal Systems	3/1425	5/2297	0.967157894736842	0.71730719987723	0.974885694378599	3	Glyma.02G176000,Glyma.03G259200,Glyma.05G035200,Glyma.07G052800,Glyma.07G084200,Glyma.09G003700,Glyma.09G192700,Glyma.11G241300,Glyma.12G120600,Glyma.12G208000,Glyma.13G333500,Glyma.16G021800,Glyma.17G092100,Glyma.18G015700,Glyma.19G258000	Glyma.02G176000,Glyma.03G259200,Glyma.05G035200,Glyma.07G052800,Glyma.07G084200,Glyma.09G003700,Glyma.09G192700,Glyma.11G241300,Glyma.12G120600,Glyma.12G208000,Glyma.13G333500,Glyma.16G021800,Glyma.17G092100,Glyma.18G015700,Glyma.19G258000	K04392,K07901,K07904
ko04721	Synaptic vesicle cycle	Organismal Systems	14/1425	24/2297	0.940292397660819	0.724767736237051	0.980568113732481	14	Glyma.01G179300,Glyma.01G199000,Glyma.01G218600,Glyma.02G069700,Glyma.02G115100,Glyma.02G179100,Glyma.02G195300,Glyma.02G195400,Glyma.02G295900,Glyma.04G164400,Glyma.05G023100,Glyma.05G111900,Glyma.05G213800,Glyma.06G200100,Glyma.07G002300,Glyma.08G020600,Glyma.09G238000,Glyma.09G238100,Glyma.10G082500,Glyma.10G094000,Glyma.10G208800,Glyma.11G029600,Glyma.11G042800,Glyma.11G166500,Glyma.12G180600…	Glyma.01G179300,Glyma.01G199000,Glyma.01G218600,Glyma.02G069700,Glyma.02G115100,Glyma.02G179100,Glyma.02G195300,Glyma.02G195400,Glyma.02G295900,Glyma.04G164400,Glyma.05G023100,Glyma.05G111900,Glyma.05G213800,Glyma.06G200100,Glyma.07G002300,Glyma.08G020600,Glyma.09G238000,Glyma.09G238100,Glyma.10G082500,Glyma.10G094000,Glyma.10G208800,Glyma.11G029600,Glyma.11G042800,Glyma.11G166500,Glyma.12G180600…	K01528,K02145,K02147,K02150,K02153,K02155,K04646,K06027,K08486,K11824,K11826,K15015,K15292,K18211
ko04142	Lysosome	Cellular Processes	21/1425	36/2297	0.940292397660819	0.739554713920221	0.996066934514171	21	Glyma.01G153200,Glyma.01G179300,Glyma.02G095200,Glyma.03G235250,Glyma.04G027600,Glyma.04G044000,Glyma.05G055700,Glyma.05G247900,Glyma.06G027700,Glyma.06G044200,Glyma.06G047700,Glyma.06G115800,Glyma.07G023600,Glyma.07G205400,Glyma.08G093300,Glyma.08G093500,Glyma.08G093600,Glyma.08G161900,Glyma.08G360100,Glyma.09G277200,Glyma.10G145500,Glyma.10G290900,Glyma.11G015700,Glyma.11G035966,Glyma.11G036032…	Glyma.01G153200,Glyma.01G179300,Glyma.02G095200,Glyma.03G235250,Glyma.04G027600,Glyma.04G044000,Glyma.05G055700,Glyma.05G247900,Glyma.06G027700,Glyma.06G044200,Glyma.06G047700,Glyma.06G115800,Glyma.07G023600,Glyma.07G205400,Glyma.08G093300,Glyma.08G093500,Glyma.08G093600,Glyma.08G161900,Glyma.08G360100,Glyma.09G277200,Glyma.10G145500,Glyma.10G290900,Glyma.11G015700,Glyma.11G035966,Glyma.11G036032…	K01052,K01074,K01365,K01366,K01369,K01373,K02155,K04646,K06129,K10532,K12309,K12373,K12382,K12385,K12386,K12392,K12398,K12400,K14379,K19363,K21398
ko04621	NOD-like receptor signaling pathway	Organismal Systems	8/1425	14/2297	0.921102756892231	0.747092962302189	0.999346455594263	8	Glyma.01G013500,Glyma.01G020100,Glyma.01G040700,Glyma.01G044100,Glyma.01G098400,Glyma.01G170300,Glyma.01G178500,Glyma.01G179000,Glyma.01G193700,Glyma.01G240800,Glyma.02G000400,Glyma.02G023400,Glyma.02G059200,Glyma.02G088700,Glyma.02G100300,Glyma.02G100400,Glyma.02G221900,Glyma.02G229500,Glyma.02G311200,Glyma.03G002700,Glyma.03G003000,Glyma.03G003300,Glyma.03G180600,Glyma.03G188700,Glyma.03G241600…	Glyma.01G013500,Glyma.01G020100,Glyma.01G040700,Glyma.01G044100,Glyma.01G098400,Glyma.01G170300,Glyma.01G178500,Glyma.01G179000,Glyma.01G193700,Glyma.01G240800,Glyma.02G000400,Glyma.02G023400,Glyma.02G059200,Glyma.02G088700,Glyma.02G100300,Glyma.02G100400,Glyma.02G221900,Glyma.02G229500,Glyma.02G311200,Glyma.03G002700,Glyma.03G003000,Glyma.03G003300,Glyma.03G180600,Glyma.03G188700,Glyma.03G241600…	K03671,K04079,K04371,K04733,K08341,K15040,K17065,K20858
ko03060	Protein export	Genetic Information Processing	15/1425	26/2297	0.929959514170041	0.74867426773617	0.999346455594263	15	Glyma.02G007700,Glyma.02G141101,Glyma.03G196900,Glyma.03G239600,Glyma.04G036000,Glyma.05G144700,Glyma.05G219400,Glyma.05G219600,Glyma.06G036100,Glyma.06G116300,Glyma.06G223700,Glyma.07G075900,Glyma.07G193700,Glyma.08G025700,Glyma.08G101100,Glyma.08G284800,Glyma.08G336000,Glyma.10G137800,Glyma.10G162200,Glyma.11G140600,Glyma.11G155259,Glyma.11G249600,Glyma.12G064100,Glyma.13G327801,Glyma.14G165300…	Glyma.02G007700,Glyma.02G141101,Glyma.03G196900,Glyma.03G239600,Glyma.04G036000,Glyma.05G144700,Glyma.05G219400,Glyma.05G219600,Glyma.06G036100,Glyma.06G116300,Glyma.06G223700,Glyma.07G075900,Glyma.07G193700,Glyma.08G025700,Glyma.08G101100,Glyma.08G284800,Glyma.08G336000,Glyma.10G137800,Glyma.10G162200,Glyma.11G140600,Glyma.11G155259,Glyma.11G249600,Glyma.12G064100,Glyma.13G327801,Glyma.14G165300…	K03070,K03100,K03106,K03108,K03109,K03110,K03116,K03217,K09481,K09490,K10956,K12272,K12275,K12946,K12948
ko04919	Thyroid hormone signaling pathway	Organismal Systems	9/1425	16/2297	0.90671052631579	0.771892178865335	0.999999999999965	9	Glyma.01G241300,Glyma.02G026700,Glyma.02G186300,Glyma.02G257000,Glyma.02G257200,Glyma.03G201900,Glyma.03G247300,Glyma.04G196700,Glyma.06G169100,Glyma.08G292900,Glyma.11G002600,Glyma.12G073700,Glyma.14G059200,Glyma.14G059400,Glyma.14G193800,Glyma.16G081200,Glyma.18G027200,Glyma.18G027300,Glyma.18G130300,Glyma.19G016300,Glyma.19G160700,Glyma.20G040600	Glyma.01G241300,Glyma.02G026700,Glyma.02G186300,Glyma.02G257000,Glyma.02G257200,Glyma.03G201900,Glyma.03G247300,Glyma.04G196700,Glyma.06G169100,Glyma.08G292900,Glyma.11G002600,Glyma.12G073700,Glyma.14G059200,Glyma.14G059400,Glyma.14G193800,Glyma.16G081200,Glyma.18G027200,Glyma.18G027300,Glyma.18G130300,Glyma.19G016300,Glyma.19G160700,Glyma.20G040600	K01114,K04368,K04371,K05857,K06062,K07203,K11644,K15156,K15170
ko03015	mRNA surveillance pathway	Genetic Information Processing	29/1425	50/2297	0.934919298245614	0.772395075208902	0.999999999999965	29	Glyma.01G038800,Glyma.01G227300,Glyma.02G025900,Glyma.02G093700,Glyma.03G234700,Glyma.03G251300,Glyma.05G012200,Glyma.05G170200,Glyma.06G127000,Glyma.06G263000,Glyma.07G081500,Glyma.07G144500,Glyma.07G198200,Glyma.07G231800,Glyma.08G051200,Glyma.08G151700,Glyma.08G188800,Glyma.08G293400,Glyma.09G022200,Glyma.09G033500,Glyma.09G066700,Glyma.09G166000,Glyma.10G058900,Glyma.10G191400,Glyma.10G219500…	Glyma.01G038800,Glyma.01G227300,Glyma.02G025900,Glyma.02G093700,Glyma.03G234700,Glyma.03G251300,Glyma.05G012200,Glyma.05G170200,Glyma.06G127000,Glyma.06G263000,Glyma.07G081500,Glyma.07G144500,Glyma.07G198200,Glyma.07G231800,Glyma.08G051200,Glyma.08G151700,Glyma.08G188800,Glyma.08G293400,Glyma.09G022200,Glyma.09G033500,Glyma.09G066700,Glyma.09G166000,Glyma.10G058900,Glyma.10G191400,Glyma.10G219500…	K00565,K03265,K03267,K04354,K04382,K06269,K06965,K11583,K11584,K12876,K12881,K12882,K12883,K13114,K13126,K13171,K13917,K14294,K14324,K14376,K14396,K14397,K14403,K14404,K14405,K14407,K14409,K14411,K15542
ko00900	Terpenoid backbone biosynthesis	Metabolism	17/1425	30/2297	0.913426900584795	0.789378378145121	0.999999999999965	17	Glyma.01G156700,Glyma.01G215500,Glyma.02G308500,Glyma.03G239000,Glyma.05G026200,Glyma.05G037500,Glyma.05G100400,Glyma.07G252600,Glyma.08G277000,Glyma.08G277100,Glyma.09G015600,Glyma.09G196000,Glyma.09G200500,Glyma.09G250200,Glyma.11G021400,Glyma.11G027000,Glyma.11G088000,Glyma.11G120900,Glyma.12G046000,Glyma.12G173200,Glyma.13G072700,Glyma.13G213500,Glyma.13G262200,Glyma.13G326400,Glyma.13G326600…	Glyma.01G156700,Glyma.01G215500,Glyma.02G308500,Glyma.03G239000,Glyma.05G026200,Glyma.05G037500,Glyma.05G100400,Glyma.07G252600,Glyma.08G277000,Glyma.08G277100,Glyma.09G015600,Glyma.09G196000,Glyma.09G200500,Glyma.09G250200,Glyma.11G021400,Glyma.11G027000,Glyma.11G088000,Glyma.11G120900,Glyma.12G046000,Glyma.12G173200,Glyma.13G072700,Glyma.13G213500,Glyma.13G262200,Glyma.13G326400,Glyma.13G326600…	K00021,K00099,K00626,K00787,K00869,K00919,K01641,K01662,K01770,K01823,K03526,K03527,K05356,K10960,K13789,K14066,K15889
ko00730	Thiamine metabolism	Metabolism	6/1425	11/2297	0.879234449760765	0.797008024420724	0.999999999999965	6	Glyma.03G176800,Glyma.03G213500,Glyma.06G269700,Glyma.07G252600,Glyma.08G277000,Glyma.08G277100,Glyma.09G096800,Glyma.09G200500,Glyma.10G048200,Glyma.10G251500,Glyma.11G249500,Glyma.13G136000,Glyma.13G213500,Glyma.15G099300,Glyma.15G203100,Glyma.16G059400,Glyma.17G021800,Glyma.17G066500,Glyma.17G128300,Glyma.18G007700,Glyma.18G065700,Glyma.18G148700,Glyma.19G177500,Glyma.19G210300,Glyma.20G142000	Glyma.03G176800,Glyma.03G213500,Glyma.06G269700,Glyma.07G252600,Glyma.08G277000,Glyma.08G277100,Glyma.09G096800,Glyma.09G200500,Glyma.10G048200,Glyma.10G251500,Glyma.11G249500,Glyma.13G136000,Glyma.13G213500,Glyma.15G099300,Glyma.15G203100,Glyma.16G059400,Glyma.17G021800,Glyma.17G066500,Glyma.17G128300,Glyma.18G007700,Glyma.18G065700,Glyma.18G148700,Glyma.19G177500,Glyma.19G210300,Glyma.20G142000	K00939,K00949,K01662,K03146,K03147,K06949
ko04011	MAPK signaling pathway - yeast	Environmental Information Processing	7/1425	13/2297	0.867962213225371	0.816105358309962	0.999999999999965	7	Glyma.01G058000,Glyma.02G218700,Glyma.04G074200,Glyma.04G092600,Glyma.04G206100,Glyma.04G253100,Glyma.06G075300,Glyma.07G226000,Glyma.08G004600,Glyma.08G363800,Glyma.12G073700,Glyma.12G229200,Glyma.13G146700,Glyma.13G270600,Glyma.13G348100,Glyma.14G223500,Glyma.15G025900,Glyma.15G046400,Glyma.19G053500	Glyma.01G058000,Glyma.02G218700,Glyma.04G074200,Glyma.04G092600,Glyma.04G206100,Glyma.04G253100,Glyma.06G075300,Glyma.07G226000,Glyma.08G004600,Glyma.08G363800,Glyma.12G073700,Glyma.12G229200,Glyma.13G146700,Glyma.13G270600,Glyma.13G348100,Glyma.14G223500,Glyma.15G025900,Glyma.15G046400,Glyma.19G053500	K00006,K00889,K02218,K02516,K03781,K04371,K06630
ko04530	Tight junction	Cellular Processes	8/1425	15/2297	0.859695906432749	0.832821895757314	0.999999999999965	8	Glyma.01G038800,Glyma.01G131500,Glyma.01G197500,Glyma.02G025900,Glyma.02G275500,Glyma.03G260200,Glyma.04G088500,Glyma.05G035200,Glyma.05G110200,Glyma.05G157300,Glyma.06G090500,Glyma.07G006300,Glyma.07G084200,Glyma.08G293400,Glyma.09G013900,Glyma.09G079400,Glyma.09G192700,Glyma.09G277000,Glyma.10G255500,Glyma.12G120600,Glyma.12G208000,Glyma.13G228400,Glyma.13G333500,Glyma.13G351800,Glyma.13G359500…	Glyma.01G038800,Glyma.01G131500,Glyma.01G197500,Glyma.02G025900,Glyma.02G275500,Glyma.03G260200,Glyma.04G088500,Glyma.05G035200,Glyma.05G110200,Glyma.05G157300,Glyma.06G090500,Glyma.07G006300,Glyma.07G084200,Glyma.08G293400,Glyma.09G013900,Glyma.09G079400,Glyma.09G192700,Glyma.09G277000,Glyma.10G255500,Glyma.12G120600,Glyma.12G208000,Glyma.13G228400,Glyma.13G333500,Glyma.13G351800,Glyma.13G359500…	K04354,K04382,K04392,K07198,K07199,K07374,K07901,K09489
ko00603	Glycosphingolipid biosynthesis - globo and isoglobo series	Metabolism	2/1425	4/2297	0.805964912280702	0.84366933616154	0.999999999999965	2	Glyma.02G095200,Glyma.06G144100,Glyma.08G161900,Glyma.09G160400,Glyma.09G273400,Glyma.10G174600,Glyma.10G290900,Glyma.16G209800,Glyma.18G215700,Glyma.20G240000	Glyma.02G095200,Glyma.06G144100,Glyma.08G161900,Glyma.09G160400,Glyma.09G273400,Glyma.10G174600,Glyma.10G290900,Glyma.16G209800,Glyma.18G215700,Glyma.20G240000	K07407,K12373
ko00944	Flavone and flavonol biosynthesis	Metabolism	2/1425	4/2297	0.805964912280702	0.84366933616154	0.999999999999965	2	Glyma.05G021900,Glyma.05G022100,Glyma.06G202300,Glyma.13G056100,Glyma.19G030500	Glyma.05G021900,Glyma.05G022100,Glyma.06G202300,Glyma.13G056100,Glyma.19G030500	K05280,K13264
ko04713	Circadian entrainment	Organismal Systems	2/1425	4/2297	0.805964912280702	0.84366933616154	0.999999999999965	2	Glyma.02G143800,Glyma.07G229500,Glyma.07G238700,Glyma.09G236800,Glyma.12G073700,Glyma.16G214500,Glyma.16G214800,Glyma.17G034900,Glyma.18G260700,Glyma.19G121900,Glyma.19G160100	Glyma.02G143800,Glyma.07G229500,Glyma.07G238700,Glyma.09G236800,Glyma.12G073700,Glyma.16G214500,Glyma.16G214800,Glyma.17G034900,Glyma.18G260700,Glyma.19G121900,Glyma.19G160100	K02183,K04371
ko04725	Cholinergic synapse	Organismal Systems	2/1425	4/2297	0.805964912280702	0.84366933616154	0.999999999999965	2	Glyma.02G186300,Glyma.12G073700	Glyma.02G186300,Glyma.12G073700	K04368,K04371
ko04750	Inflammatory mediator regulation of TRP channels	Organismal Systems	2/1425	4/2297	0.805964912280702	0.84366933616154	0.999999999999965	2	Glyma.02G143800,Glyma.03G234700,Glyma.07G229500,Glyma.07G238700,Glyma.09G236800,Glyma.16G214500,Glyma.16G214800,Glyma.17G034900,Glyma.18G260700,Glyma.19G121900,Glyma.19G160100,Glyma.19G232300,Glyma.19G248700	Glyma.02G143800,Glyma.03G234700,Glyma.07G229500,Glyma.07G238700,Glyma.09G236800,Glyma.16G214500,Glyma.16G214800,Glyma.17G034900,Glyma.18G260700,Glyma.19G121900,Glyma.19G160100,Glyma.19G232300,Glyma.19G248700	K02183,K06269
ko00261	Monobactam biosynthesis	Metabolism	3/1425	6/2297	0.805964912280702	0.848061504656588	0.999999999999965	3	Glyma.02G066100,Glyma.08G047800,Glyma.13G051000,Glyma.16G147300,Glyma.20G151500	Glyma.02G066100,Glyma.08G047800,Glyma.13G051000,Glyma.16G147300,Glyma.20G151500	K00133,K00928,K13811
ko04062	Chemokine signaling pathway	Organismal Systems	3/1425	6/2297	0.805964912280702	0.848061504656588	0.999999999999965	3	Glyma.02G186300,Glyma.05G035200,Glyma.07G084200,Glyma.09G192700,Glyma.12G073700,Glyma.12G120600,Glyma.12G208000,Glyma.17G092100	Glyma.02G186300,Glyma.05G035200,Glyma.07G084200,Glyma.09G192700,Glyma.12G073700,Glyma.12G120600,Glyma.12G208000,Glyma.17G092100	K04368,K04371,K04392
ko04916	Melanogenesis	Organismal Systems	3/1425	6/2297	0.805964912280702	0.848061504656588	0.999999999999965	3	Glyma.02G143800,Glyma.02G186300,Glyma.07G229500,Glyma.07G238700,Glyma.09G236800,Glyma.12G073700,Glyma.16G214500,Glyma.16G214800,Glyma.17G034900,Glyma.18G260700,Glyma.19G121900,Glyma.19G160100	Glyma.02G143800,Glyma.02G186300,Glyma.07G229500,Glyma.07G238700,Glyma.09G236800,Glyma.12G073700,Glyma.16G214500,Glyma.16G214800,Glyma.17G034900,Glyma.18G260700,Glyma.19G121900,Glyma.19G160100	K02183,K04368,K04371
ko00195	Photosynthesis	Metabolism	28/1425	50/2297	0.902680701754386	0.84995428733535	0.999999999999965	28	Glyma.01G050900,Glyma.01G180800,Glyma.01G238000,Glyma.02G047600,Glyma.02G061100,Glyma.02G094900,Glyma.02G141700,Glyma.02G282500,Glyma.03G114600,Glyma.03G159100,Glyma.04G020300,Glyma.04G066000,Glyma.04G112800,Glyma.04G215800,Glyma.04G249700,Glyma.05G022900,Glyma.05G048000,Glyma.05G112100,Glyma.05G168400,Glyma.05G172300,Glyma.06G020400,Glyma.06G067400,Glyma.06G113200,Glyma.06G150300,Glyma.06G321900…	Glyma.01G050900,Glyma.01G180800,Glyma.01G238000,Glyma.02G047600,Glyma.02G061100,Glyma.02G094900,Glyma.02G141700,Glyma.02G282500,Glyma.03G114600,Glyma.03G159100,Glyma.04G020300,Glyma.04G066000,Glyma.04G112800,Glyma.04G215800,Glyma.04G249700,Glyma.05G022900,Glyma.05G048000,Glyma.05G112100,Glyma.05G168400,Glyma.05G172300,Glyma.06G020400,Glyma.06G067400,Glyma.06G113200,Glyma.06G150300,Glyma.06G321900…	K02109,K02111,K02113,K02115,K02636,K02638,K02639,K02641,K02692,K02693,K02694,K02695,K02698,K02699,K02701,K02703,K02716,K02717,K02721,K02723,K03541,K03542,K08901,K08902,K08903,K08905,K08906,K14332
ko00232	Caffeine metabolism	Metabolism	1/1425	2/2297	0.805964912280702	0.855986978925701	0.999999999999965	1	Glyma.13G340300,Glyma.15G034000	Glyma.13G340300,Glyma.15G034000	K00106
ko00401	Novobiocin biosynthesis	Metabolism	1/1425	2/2297	0.805964912280702	0.855986978925701	0.999999999999965	1	Glyma.06G235500	Glyma.06G235500	K00815
ko00405	Phenazine biosynthesis	Metabolism	1/1425	2/2297	0.805964912280702	0.855986978925701	0.999999999999965	1	Glyma.18G028900,Glyma.20G103200	Glyma.18G028900,Glyma.20G103200	K01657
ko00534	Glycosaminoglycan biosynthesis - heparan sulfate / heparin	Metabolism	1/1425	2/2297	0.805964912280702	0.855986978925701	0.999999999999965	1	Glyma.14G061400	Glyma.14G061400	K02367
ko00785	Lipoic acid metabolism	Metabolism	1/1425	2/2297	0.805964912280702	0.855986978925701	0.999999999999965	1	Glyma.08G314300,Glyma.18G099900	Glyma.08G314300,Glyma.18G099900	K03801
ko02025	Biofilm formation - Pseudomonas aeruginosa	Cellular Processes	1/1425	2/2297	0.805964912280702	0.855986978925701	0.999999999999965	1	Glyma.18G028900,Glyma.20G103200	Glyma.18G028900,Glyma.20G103200	K01657
ko04711	Circadian rhythm - fly	Organismal Systems	1/1425	2/2297	0.805964912280702	0.855986978925701	0.999999999999965	1	Glyma.19G166100	Glyma.19G166100	K08960
ko04744	Phototransduction	Organismal Systems	1/1425	2/2297	0.805964912280702	0.855986978925701	0.999999999999965	1	Glyma.02G143800,Glyma.07G229500,Glyma.07G238700,Glyma.09G236800,Glyma.16G214500,Glyma.16G214800,Glyma.17G034900,Glyma.18G260700,Glyma.19G121900,Glyma.19G160100	Glyma.02G143800,Glyma.07G229500,Glyma.07G238700,Glyma.09G236800,Glyma.16G214500,Glyma.16G214800,Glyma.17G034900,Glyma.18G260700,Glyma.19G121900,Glyma.19G160100	K02183
ko04911	Insulin secretion	Organismal Systems	1/1425	2/2297	0.805964912280702	0.855986978925701	0.999999999999965	1	Glyma.02G115100,Glyma.04G164400,Glyma.05G023100,Glyma.06G200100,Glyma.17G076600	Glyma.02G115100,Glyma.04G164400,Glyma.05G023100,Glyma.06G200100,Glyma.17G076600	K18211
ko04960	Aldosterone-regulated sodium reabsorption	Organismal Systems	1/1425	2/2297	0.805964912280702	0.855986978925701	0.999999999999965	1	Glyma.12G073700	Glyma.12G073700	K04371
ko04970	Salivary secretion	Organismal Systems	1/1425	2/2297	0.805964912280702	0.855986978925701	0.999999999999965	1	Glyma.02G143800,Glyma.07G229500,Glyma.07G238700,Glyma.09G236800,Glyma.16G214500,Glyma.16G214800,Glyma.17G034900,Glyma.18G260700,Glyma.19G121900,Glyma.19G160100	Glyma.02G143800,Glyma.07G229500,Glyma.07G238700,Glyma.09G236800,Glyma.16G214500,Glyma.16G214800,Glyma.17G034900,Glyma.18G260700,Glyma.19G121900,Glyma.19G160100	K02183
ko04971	Gastric acid secretion	Organismal Systems	1/1425	2/2297	0.805964912280702	0.855986978925701	0.999999999999965	1	Glyma.02G143800,Glyma.07G229500,Glyma.07G238700,Glyma.09G236800,Glyma.16G214500,Glyma.16G214800,Glyma.17G034900,Glyma.18G260700,Glyma.19G121900,Glyma.19G160100	Glyma.02G143800,Glyma.07G229500,Glyma.07G238700,Glyma.09G236800,Glyma.16G214500,Glyma.16G214800,Glyma.17G034900,Glyma.18G260700,Glyma.19G121900,Glyma.19G160100	K02183
ko00514	Other types of O-glycan biosynthesis	Metabolism	4/1425	8/2297	0.805964912280702	0.856659668321268	0.999999999999965	4	Glyma.02G279600,Glyma.03G012900,Glyma.16G014800,Glyma.16G109700	Glyma.02G279600,Glyma.03G012900,Glyma.16G014800,Glyma.16G109700	K03691,K13667,K20782,K20784
ko00540	Lipopolysaccharide biosynthesis	Metabolism	4/1425	8/2297	0.805964912280702	0.856659668321268	0.999999999999965	4	Glyma.02G085100,Glyma.06G245100,Glyma.09G244900,Glyma.12G151500,Glyma.13G150200,Glyma.18G248300	Glyma.02G085100,Glyma.06G245100,Glyma.09G244900,Glyma.12G151500,Glyma.13G150200,Glyma.18G248300	K00979,K01627,K02527,K02535
ko00565	Ether lipid metabolism	Metabolism	4/1425	8/2297	0.805964912280702	0.856659668321268	0.999999999999965	4	Glyma.01G215100,Glyma.02G190000,Glyma.04G020400,Glyma.04G060900,Glyma.04G196700,Glyma.06G061500,Glyma.06G169100,Glyma.07G031100,Glyma.08G211700,Glyma.09G041400,Glyma.11G081500,Glyma.13G364900,Glyma.15G008367,Glyma.15G008433,Glyma.15G008500,Glyma.15G023500,Glyma.15G152100,Glyma.16G081200,Glyma.20G040600,Glyma.20G238000	Glyma.01G215100,Glyma.02G190000,Glyma.04G020400,Glyma.04G060900,Glyma.04G196700,Glyma.06G061500,Glyma.06G169100,Glyma.07G031100,Glyma.08G211700,Glyma.09G041400,Glyma.11G081500,Glyma.13G364900,Glyma.15G008367,Glyma.15G008433,Glyma.15G008500,Glyma.15G023500,Glyma.15G152100,Glyma.16G081200,Glyma.20G040600,Glyma.20G238000	K01114,K01115,K14674,K16860
ko00590	Arachidonic acid metabolism	Metabolism	4/1425	8/2297	0.805964912280702	0.856659668321268	0.999999999999965	4	Glyma.01G005200,Glyma.01G219400,Glyma.02G190000,Glyma.04G023200,Glyma.05G240100,Glyma.07G102200,Glyma.08G013900,Glyma.08G047200,Glyma.09G177000,Glyma.11G024000,Glyma.11G024100,Glyma.19G154100	Glyma.01G005200,Glyma.01G219400,Glyma.02G190000,Glyma.04G023200,Glyma.05G240100,Glyma.07G102200,Glyma.08G013900,Glyma.08G047200,Glyma.09G177000,Glyma.11G024000,Glyma.11G024100,Glyma.19G154100	K00432,K05309,K14674,K18592
ko04216	Ferroptosis	Cellular Processes	4/1425	8/2297	0.805964912280702	0.856659668321268	0.999999999999965	4	Glyma.01G193700,Glyma.01G225200,Glyma.02G010300,Glyma.02G262500,Glyma.03G050100,Glyma.04G044000,Glyma.05G029700,Glyma.06G044200,Glyma.06G115800,Glyma.07G023600,Glyma.07G155200,Glyma.10G010800,Glyma.11G017900,Glyma.11G122500,Glyma.11G232600,Glyma.11G254100,Glyma.12G047400,Glyma.13G010100,Glyma.13G096000,Glyma.14G056800,Glyma.14G088800,Glyma.14G149700,Glyma.17G064100,Glyma.17G165200,Glyma.17G235700…	Glyma.01G193700,Glyma.01G225200,Glyma.02G010300,Glyma.02G262500,Glyma.03G050100,Glyma.04G044000,Glyma.05G029700,Glyma.06G044200,Glyma.06G115800,Glyma.07G023600,Glyma.07G155200,Glyma.10G010800,Glyma.11G017900,Glyma.11G122500,Glyma.11G232600,Glyma.11G254100,Glyma.12G047400,Glyma.13G010100,Glyma.13G096000,Glyma.14G056800,Glyma.14G088800,Glyma.14G149700,Glyma.17G064100,Glyma.17G165200,Glyma.17G235700…	K00522,K01897,K15040,K21398
ko00220	Arginine biosynthesis	Metabolism	11/1425	21/2297	0.844344193817878	0.872512781337521	0.999999999999965	11	Glyma.01G026700,Glyma.01G204600,Glyma.02G038100,Glyma.02G072200,Glyma.04G073800,Glyma.05G046900,Glyma.05G066200,Glyma.06G074900,Glyma.06G275700,Glyma.07G012500,Glyma.07G045900,Glyma.08G196200,Glyma.11G215500,Glyma.13G081500,Glyma.13G210800,Glyma.14G111800,Glyma.14G147702,Glyma.15G102000,Glyma.16G013900,Glyma.16G041200,Glyma.16G153400,Glyma.17G148000,Glyma.17G160300,Glyma.19G111000	Glyma.01G026700,Glyma.01G204600,Glyma.02G038100,Glyma.02G072200,Glyma.04G073800,Glyma.05G046900,Glyma.05G066200,Glyma.06G074900,Glyma.06G275700,Glyma.07G012500,Glyma.07G045900,Glyma.08G196200,Glyma.11G215500,Glyma.13G081500,Glyma.13G210800,Glyma.14G111800,Glyma.14G147702,Glyma.15G102000,Glyma.16G013900,Glyma.16G041200,Glyma.16G153400,Glyma.17G148000,Glyma.17G160300,Glyma.19G111000	K00261,K00262,K00811,K00814,K00930,K01915,K01940,K14272,K14455,K14677,K14682
ko04014	Ras signaling pathway	Environmental Information Processing	6/1425	12/2297	0.805964912280702	0.875918346187231	0.999999999999965	6	Glyma.01G012000,Glyma.01G215100,Glyma.02G143800,Glyma.02G186300,Glyma.04G020400,Glyma.05G035200,Glyma.07G031100,Glyma.07G084200,Glyma.07G229500,Glyma.07G238700,Glyma.08G211700,Glyma.09G041400,Glyma.09G192700,Glyma.09G236800,Glyma.11G081500,Glyma.12G073700,Glyma.12G120600,Glyma.12G208000,Glyma.13G364900,Glyma.15G008367,Glyma.15G008433,Glyma.15G008500,Glyma.15G023500,Glyma.15G152100,Glyma.16G214500…	Glyma.01G012000,Glyma.01G215100,Glyma.02G143800,Glyma.02G186300,Glyma.04G020400,Glyma.05G035200,Glyma.07G031100,Glyma.07G084200,Glyma.07G229500,Glyma.07G238700,Glyma.08G211700,Glyma.09G041400,Glyma.09G192700,Glyma.09G236800,Glyma.11G081500,Glyma.12G073700,Glyma.12G120600,Glyma.12G208000,Glyma.13G364900,Glyma.15G008367,Glyma.15G008433,Glyma.15G008500,Glyma.15G023500,Glyma.15G152100,Glyma.16G214500…	K01115,K02183,K04368,K04371,K04392,K19613
ko00230	Purine metabolism	Metabolism	51/1425	90/2297	0.913426900584795	0.880845324053703	0.999999999999965	51	Glyma.01G006500,Glyma.01G029400,Glyma.01G200200,Glyma.01G210800,Glyma.02G035900,Glyma.02G069900,Glyma.02G165000,Glyma.02G165300,Glyma.03G093200,Glyma.03G100800,Glyma.03G129500,Glyma.03G176800,Glyma.03G178900,Glyma.03G195600,Glyma.03G218500,Glyma.04G045000,Glyma.04G065800,Glyma.04G094900,Glyma.04G217300,Glyma.05G000700,Glyma.05G005200,Glyma.05G045200,Glyma.05G056500,Glyma.05G066500,Glyma.05G070500…	Glyma.01G006500,Glyma.01G029400,Glyma.01G200200,Glyma.01G210800,Glyma.02G035900,Glyma.02G069900,Glyma.02G165000,Glyma.02G165300,Glyma.03G093200,Glyma.03G100800,Glyma.03G129500,Glyma.03G176800,Glyma.03G178900,Glyma.03G195600,Glyma.03G218500,Glyma.04G045000,Glyma.04G065800,Glyma.04G094900,Glyma.04G217300,Glyma.05G000700,Glyma.05G005200,Glyma.05G045200,Glyma.05G056500,Glyma.05G066500,Glyma.05G070500…	K00106,K00759,K00760,K00860,K00873,K00939,K00940,K00942,K00948,K00962,K01081,K01466,K01488,K01490,K01517,K01522,K01756,K01835,K01951,K02083,K02320,K02335,K02684,K02685,K02999,K03000,K03002,K03005,K03007,K03012,K03013,K03014,K03018,K03019,K03020,K03021,K03022,K03023,K03026,K03027,K03787,K10807,K10808,K13484,K13811,K14641,K14721,K14977,K18151,K18532,K19964
ko04141	Protein processing in endoplasmic reticulum	Genetic Information Processing	43/1425	77/2297	0.900168603326498	0.89513384873356	0.999999999999965	43	Glyma.01G103200,Glyma.02G041700,Glyma.02G085600,Glyma.02G093200,Glyma.02G103800,Glyma.02G244300,Glyma.02G270000,Glyma.02G305600,Glyma.03G076500,Glyma.03G088400,Glyma.03G164400,Glyma.03G182800,Glyma.03G211400,Glyma.03G218300,Glyma.04G121000,Glyma.04G202900,Glyma.05G085550,Glyma.05G146400,Glyma.05G168600,Glyma.05G219400,Glyma.05G219600,Glyma.05G246700,Glyma.06G034500,Glyma.06G114800,Glyma.06G134900…	Glyma.01G103200,Glyma.02G041700,Glyma.02G085600,Glyma.02G093200,Glyma.02G103800,Glyma.02G244300,Glyma.02G270000,Glyma.02G305600,Glyma.03G076500,Glyma.03G088400,Glyma.03G164400,Glyma.03G182800,Glyma.03G211400,Glyma.03G218300,Glyma.04G121000,Glyma.04G202900,Glyma.05G085550,Glyma.05G146400,Glyma.05G168600,Glyma.05G219400,Glyma.05G219600,Glyma.05G246700,Glyma.06G034500,Glyma.06G114800,Glyma.06G134900…	K01228,K03094,K03237,K03283,K03347,K04079,K04523,K06689,K07765,K07953,K08054,K08057,K08852,K09481,K09486,K09487,K09490,K09503,K09517,K09561,K09562,K09580,K10084,K10575,K10578,K10661,K10666,K10950,K10956,K11718,K11863,K12275,K12667,K13250,K13525,K13719,K13989,K13993,K14009,K14011,K14012,K14016,K14026
ko04145	Phagosome	Cellular Processes	15/1425	29/2297	0.833756805807622	0.909182668749364	0.999999999999965	15	Glyma.01G197500,Glyma.02G295900,Glyma.03G124400,Glyma.04G088500,Glyma.04G202900,Glyma.05G035200,Glyma.05G110200,Glyma.05G126100,Glyma.05G157300,Glyma.05G207500,Glyma.05G213800,Glyma.06G024100,Glyma.06G090500,Glyma.06G162600,Glyma.06G223700,Glyma.07G002300,Glyma.07G084200,Glyma.07G205400,Glyma.08G014200,Glyma.08G020600,Glyma.08G081100,Glyma.09G192700,Glyma.10G147600,Glyma.10G235100,Glyma.10G236500…	Glyma.01G197500,Glyma.02G295900,Glyma.03G124400,Glyma.04G088500,Glyma.04G202900,Glyma.05G035200,Glyma.05G110200,Glyma.05G126100,Glyma.05G157300,Glyma.05G207500,Glyma.05G213800,Glyma.06G024100,Glyma.06G090500,Glyma.06G162600,Glyma.06G223700,Glyma.07G002300,Glyma.07G084200,Glyma.07G205400,Glyma.08G014200,Glyma.08G020600,Glyma.08G081100,Glyma.09G192700,Glyma.10G147600,Glyma.10G235100,Glyma.10G236500…	K00921,K01365,K02145,K02147,K02150,K02153,K02155,K04392,K07374,K07375,K08054,K08057,K08517,K09481,K10956
ko00740	Riboflavin metabolism	Metabolism	4/1425	9/2297	0.716413255360624	0.922059518997432	0.999999999999965	4	Glyma.05G175500,Glyma.05G247900,Glyma.08G093300,Glyma.08G093500,Glyma.08G093600,Glyma.08G177300,Glyma.09G249800,Glyma.12G210300,Glyma.15G055700	Glyma.05G175500,Glyma.05G247900,Glyma.08G093300,Glyma.08G093500,Glyma.08G093600,Glyma.08G177300,Glyma.09G249800,Glyma.12G210300,Glyma.15G055700	K11752,K14379,K14652,K20884
ko00905	Brassinosteroid biosynthesis	Metabolism	4/1425	9/2297	0.716413255360624	0.922059518997432	0.999999999999965	4	Glyma.02G051600,Glyma.02G256800,Glyma.05G010200,Glyma.06G215200,Glyma.11G228900,Glyma.14G059900,Glyma.17G118100,Glyma.18G028300,Glyma.18G272300	Glyma.02G051600,Glyma.02G256800,Glyma.05G010200,Glyma.06G215200,Glyma.11G228900,Glyma.14G059900,Glyma.17G118100,Glyma.18G028300,Glyma.18G272300	K09588,K09590,K12637,K15639
ko00340	Histidine metabolism	Metabolism	5/1425	11/2297	0.732695374800638	0.924042528334971	0.999999999999965	5	Glyma.01G031500,Glyma.02G034000,Glyma.04G248500,Glyma.06G009800,Glyma.06G114300,Glyma.06G183900,Glyma.08G002700,Glyma.08G288000,Glyma.10G226200,Glyma.12G057400,Glyma.13G170600,Glyma.13G340000,Glyma.15G034400,Glyma.15G050600,Glyma.15G178400,Glyma.16G131700,Glyma.17G091000,Glyma.18G093200,Glyma.18G137300,Glyma.19G010767,Glyma.19G010833	Glyma.01G031500,Glyma.02G034000,Glyma.04G248500,Glyma.06G009800,Glyma.06G114300,Glyma.06G183900,Glyma.08G002700,Glyma.08G288000,Glyma.10G226200,Glyma.12G057400,Glyma.13G170600,Glyma.13G340000,Glyma.15G034400,Glyma.15G050600,Glyma.15G178400,Glyma.16G131700,Glyma.17G091000,Glyma.18G093200,Glyma.18G137300,Glyma.19G010767,Glyma.19G010833	K00128,K01590,K01663,K14085,K18649
ko04966	Collecting duct acid secretion	Organismal Systems	5/1425	11/2297	0.732695374800638	0.924042528334971	0.999999999999965	5	Glyma.02G295900,Glyma.05G213800,Glyma.07G002300,Glyma.08G020600,Glyma.13G077900,Glyma.20G106500	Glyma.02G295900,Glyma.05G213800,Glyma.07G002300,Glyma.08G020600,Glyma.13G077900,Glyma.20G106500	K02145,K02147,K02150,K02153,K02155
ko04550	Signaling pathways regulating pluripotency of stem cells	Cellular Processes	2/1425	5/2297	0.644771929824561	0.927910760351081	0.999999999999965	2	Glyma.02G186300,Glyma.12G073700	Glyma.02G186300,Glyma.12G073700	K04368,K04371
ko04630	Jak-STAT signaling pathway	Environmental Information Processing	1/1425	3/2297	0.537309941520468	0.945406828612357	0.999999999999965	1	Glyma.01G241300,Glyma.11G002600	Glyma.01G241300,Glyma.11G002600	K07203
ko04740	Olfactory transduction	Organismal Systems	1/1425	3/2297	0.537309941520468	0.945406828612357	0.999999999999965	1	Glyma.02G143800,Glyma.07G229500,Glyma.07G238700,Glyma.09G236800,Glyma.16G214500,Glyma.16G214800,Glyma.17G034900,Glyma.18G260700,Glyma.19G121900,Glyma.19G160100	Glyma.02G143800,Glyma.07G229500,Glyma.07G238700,Glyma.09G236800,Glyma.16G214500,Glyma.16G214800,Glyma.17G034900,Glyma.18G260700,Glyma.19G121900,Glyma.19G160100	K02183
ko04150	mTOR signaling pathway	Environmental Information Processing	13/1425	27/2297	0.776114359974009	0.953196867868654	0.999999999999965	13	Glyma.01G131500,Glyma.01G189500,Glyma.01G241300,Glyma.02G186300,Glyma.03G069800,Glyma.03G260200,Glyma.04G242700,Glyma.05G213800,Glyma.06G120600,Glyma.07G002300,Glyma.07G198600,Glyma.08G020600,Glyma.08G343800,Glyma.09G079400,Glyma.09G273600,Glyma.09G277000,Glyma.11G002600,Glyma.11G052700,Glyma.11G178504,Glyma.12G073700,Glyma.13G177800,Glyma.13G222400,Glyma.13G228400,Glyma.13G237800,Glyma.14G118200…	Glyma.01G131500,Glyma.01G189500,Glyma.01G241300,Glyma.02G186300,Glyma.03G069800,Glyma.03G260200,Glyma.04G242700,Glyma.05G213800,Glyma.06G120600,Glyma.07G002300,Glyma.07G198600,Glyma.08G020600,Glyma.08G343800,Glyma.09G079400,Glyma.09G273600,Glyma.09G277000,Glyma.11G002600,Glyma.11G052700,Glyma.11G178504,Glyma.12G073700,Glyma.13G177800,Glyma.13G222400,Glyma.13G228400,Glyma.13G237800,Glyma.14G118200…	K01110,K02145,K02147,K02150,K02991,K03259,K03875,K04368,K04371,K04688,K07198,K07203,K08269
ko03013	RNA transport	Genetic Information Processing	52/1425	96/2297	0.87312865497076	0.957124476014665	0.999999999999965	52	Glyma.01G029600,Glyma.01G227300,Glyma.02G090800,Glyma.02G093700,Glyma.02G187100,Glyma.02G236700,Glyma.02G291500,Glyma.03G002400,Glyma.03G172200,Glyma.03G243400,Glyma.04G069200,Glyma.04G074200,Glyma.04G233700,Glyma.05G001200,Glyma.05G089000,Glyma.05G091100,Glyma.05G170200,Glyma.05G241400,Glyma.05G245100,Glyma.06G053200,Glyma.06G070600,Glyma.06G075300,Glyma.06G170500,Glyma.06G209700,Glyma.06G222100…	Glyma.01G029600,Glyma.01G227300,Glyma.02G090800,Glyma.02G093700,Glyma.02G187100,Glyma.02G236700,Glyma.02G291500,Glyma.03G002400,Glyma.03G172200,Glyma.03G243400,Glyma.04G069200,Glyma.04G074200,Glyma.04G233700,Glyma.05G001200,Glyma.05G089000,Glyma.05G091100,Glyma.05G170200,Glyma.05G241400,Glyma.05G245100,Glyma.06G053200,Glyma.06G070600,Glyma.06G075300,Glyma.06G170500,Glyma.06G209700,Glyma.06G222100…	K00784,K02516,K03113,K03231,K03236,K03237,K03238,K03239,K03242,K03243,K03245,K03246,K03248,K03250,K03251,K03252,K03253,K03254,K03257,K03259,K03262,K03680,K03754,K05019,K05749,K07562,K07936,K10577,K12160,K12876,K12879,K12881,K12882,K12883,K13114,K13126,K13151,K13171,K14289,K14290,K14293,K14294,K14295,K14297,K14308,K14309,K14310,K14313,K14314,K14318,K14324,K18213
ko03018	RNA degradation	Genetic Information Processing	25/1425	49/2297	0.822413175796634	0.958901455783251	0.999999999999965	25	Glyma.01G024800,Glyma.01G069500,Glyma.02G071300,Glyma.02G112000,Glyma.02G126300,Glyma.02G195500,Glyma.03G190500,Glyma.03G200000,Glyma.03G213600,Glyma.04G144300,Glyma.04G157000,Glyma.05G005200,Glyma.05G221200,Glyma.05G224900,Glyma.07G014300,Glyma.07G126400,Glyma.07G269500,Glyma.08G027700,Glyma.08G031700,Glyma.08G151700,Glyma.08G192700,Glyma.08G199800,Glyma.08G246800,Glyma.08G361900,Glyma.09G153900…	Glyma.01G024800,Glyma.01G069500,Glyma.02G071300,Glyma.02G112000,Glyma.02G126300,Glyma.02G195500,Glyma.03G190500,Glyma.03G200000,Glyma.03G213600,Glyma.04G144300,Glyma.04G157000,Glyma.05G005200,Glyma.05G221200,Glyma.05G224900,Glyma.07G014300,Glyma.07G126400,Glyma.07G269500,Glyma.08G027700,Glyma.08G031700,Glyma.08G151700,Glyma.08G192700,Glyma.08G199800,Glyma.08G246800,Glyma.08G361900,Glyma.09G153900…	K00850,K00962,K01689,K03514,K03654,K03678,K03679,K03681,K04077,K11600,K12580,K12581,K12586,K12587,K12590,K12591,K12593,K12598,K12607,K12608,K12617,K12619,K12623,K13126,K14442
ko00513	Various types of N-glycan biosynthesis	Metabolism	10/1425	22/2297	0.732695374800638	0.964654535133787	0.999999999999965	10	Glyma.01G048500,Glyma.02G073200,Glyma.02G095200,Glyma.02G108100,Glyma.02G131900,Glyma.03G164400,Glyma.05G086900,Glyma.07G056300,Glyma.07G212900,Glyma.08G161900,Glyma.08G324800,Glyma.08G324900,Glyma.10G217800,Glyma.10G290900,Glyma.12G230400,Glyma.13G270500,Glyma.18G085100,Glyma.20G174300,Glyma.20G240000	Glyma.01G048500,Glyma.02G073200,Glyma.02G095200,Glyma.02G108100,Glyma.02G131900,Glyma.03G164400,Glyma.05G086900,Glyma.07G056300,Glyma.07G212900,Glyma.08G161900,Glyma.08G324800,Glyma.08G324900,Glyma.10G217800,Glyma.10G290900,Glyma.12G230400,Glyma.13G270500,Glyma.18G085100,Glyma.20G174300,Glyma.20G240000	K00753,K03714,K03843,K03844,K03846,K07432,K12373,K12667,K14412,K14413
ko04140	Autophagy - animal	Cellular Processes	18/1425	37/2297	0.784182076813656	0.967183420408325	0.999999999999965	18	Glyma.01G038800,Glyma.01G131500,Glyma.01G189500,Glyma.01G241300,Glyma.02G025900,Glyma.02G186300,Glyma.03G069800,Glyma.03G162100,Glyma.03G169000,Glyma.03G260200,Glyma.04G141000,Glyma.05G058300,Glyma.05G189000,Glyma.07G205400,Glyma.08G146700,Glyma.08G293400,Glyma.09G003900,Glyma.09G079400,Glyma.09G197000,Glyma.09G273600,Glyma.09G277000,Glyma.10G035800,Glyma.11G002600,Glyma.11G004900,Glyma.11G031800…	Glyma.01G038800,Glyma.01G131500,Glyma.01G189500,Glyma.01G241300,Glyma.02G025900,Glyma.02G186300,Glyma.03G069800,Glyma.03G162100,Glyma.03G169000,Glyma.03G260200,Glyma.04G141000,Glyma.05G058300,Glyma.05G189000,Glyma.07G205400,Glyma.08G146700,Glyma.08G293400,Glyma.09G003900,Glyma.09G079400,Glyma.09G197000,Glyma.09G273600,Glyma.09G277000,Glyma.10G035800,Glyma.11G002600,Glyma.11G004900,Glyma.11G031800…	K01110,K01365,K03237,K04368,K04371,K04382,K04688,K07198,K07203,K08269,K08331,K08334,K08341,K08852,K17907,K17908,K17985,K21248
ko00300	Lysine biosynthesis	Metabolism	3/1425	9/2297	0.537309941520468	0.981871407748734	0.999999999999965	3	Glyma.02G066100,Glyma.08G047800,Glyma.15G178400,Glyma.16G147300	Glyma.02G066100,Glyma.08G047800,Glyma.15G178400,Glyma.16G147300	K00133,K00928,K14085
ko04122	Sulfur relay system	Genetic Information Processing	3/1425	9/2297	0.537309941520468	0.981871407748734	0.999999999999965	3	Glyma.06G321300,Glyma.08G167100,Glyma.15G260300,Glyma.20G043800	Glyma.06G321300,Glyma.08G167100,Glyma.15G260300,Glyma.20G043800	K01011,K03635,K21232
ko04330	Notch signaling pathway	Environmental Information Processing	2/1425	7/2297	0.460551378446115	0.985987065354893	0.999999999999965	2	Glyma.11G214700,Glyma.19G160700	Glyma.11G214700,Glyma.19G160700	K06062,K06171
ko04136	Autophagy - other	Cellular Processes	9/1425	22/2297	0.659425837320574	0.987353896751502	0.999999999999965	9	Glyma.01G038800,Glyma.01G241300,Glyma.02G025900,Glyma.02G206500,Glyma.03G069800,Glyma.03G162100,Glyma.04G141000,Glyma.05G058300,Glyma.05G189000,Glyma.08G146700,Glyma.08G293400,Glyma.09G003900,Glyma.10G035800,Glyma.11G002600,Glyma.11G031800,Glyma.13G122200,Glyma.14G187000,Glyma.15G108200,Glyma.17G013000,Glyma.17G070200,Glyma.17G071400,Glyma.19G163500	Glyma.01G038800,Glyma.01G241300,Glyma.02G025900,Glyma.02G206500,Glyma.03G069800,Glyma.03G162100,Glyma.04G141000,Glyma.05G058300,Glyma.05G189000,Glyma.08G146700,Glyma.08G293400,Glyma.09G003900,Glyma.10G035800,Glyma.11G002600,Glyma.11G031800,Glyma.13G122200,Glyma.14G187000,Glyma.15G108200,Glyma.17G013000,Glyma.17G070200,Glyma.17G071400,Glyma.19G163500	K04382,K07203,K08269,K08330,K08331,K08334,K08341,K17907,K17908
ko04260	Cardiac muscle contraction	Organismal Systems	4/1425	12/2297	0.537309941520468	0.989803857966336	0.999999999999965	4	Glyma.02G066500,Glyma.12G155300,Glyma.13G090900,Glyma.14G177100,Glyma.15G010900,Glyma.16G147600	Glyma.02G066500,Glyma.12G155300,Glyma.13G090900,Glyma.14G177100,Glyma.15G010900,Glyma.16G147600	K00411,K02262,K02265,K02267
ko00670	One carbon pool by folate	Metabolism	3/1425	10/2297	0.483578947368421	0.991573660931544	0.999999999999965	3	Glyma.04G254300,Glyma.05G152100,Glyma.06G107800,Glyma.07G262100,Glyma.08G187800,Glyma.08G274400,Glyma.09G004700,Glyma.09G202000,Glyma.10G112700,Glyma.10G293800,Glyma.12G170300,Glyma.13G084900,Glyma.15G109300,Glyma.17G012000,Glyma.18G150000,Glyma.20G243700	Glyma.04G254300,Glyma.05G152100,Glyma.06G107800,Glyma.07G262100,Glyma.08G187800,Glyma.08G274400,Glyma.09G004700,Glyma.09G202000,Glyma.10G112700,Glyma.10G293800,Glyma.12G170300,Glyma.13G084900,Glyma.15G109300,Glyma.17G012000,Glyma.18G150000,Glyma.20G243700	K00600,K00605,K01938
ko03450	Non-homologous end-joining	Genetic Information Processing	2/1425	8/2297	0.402982456140351	0.994004716640424	0.999999999999965	2	Glyma.17G005802,Glyma.20G205600	Glyma.17G005802,Glyma.20G205600	K10885,K10886
ko04120	Ubiquitin mediated proteolysis	Genetic Information Processing	27/1425	58/2297	0.75038112522686	0.994773077598108	0.999999999999965	27	Glyma.01G043600,Glyma.01G229600,Glyma.02G020000,Glyma.03G004200,Glyma.03G088400,Glyma.03G204700,Glyma.03G211400,Glyma.03G257700,Glyma.04G235700,Glyma.04G242700,Glyma.04G255900,Glyma.05G091100,Glyma.06G046400,Glyma.06G074300,Glyma.06G120600,Glyma.06G129000,Glyma.07G235800,Glyma.07G250900,Glyma.08G016100,Glyma.08G113700,Glyma.10G052000,Glyma.10G142800,Glyma.10G282000,Glyma.11G012400,Glyma.11G027500…	Glyma.01G043600,Glyma.01G229600,Glyma.02G020000,Glyma.03G004200,Glyma.03G088400,Glyma.03G204700,Glyma.03G211400,Glyma.03G257700,Glyma.04G235700,Glyma.04G242700,Glyma.04G255900,Glyma.05G091100,Glyma.06G046400,Glyma.06G074300,Glyma.06G120600,Glyma.06G129000,Glyma.07G235800,Glyma.07G250900,Glyma.08G016100,Glyma.08G113700,Glyma.10G052000,Glyma.10G142800,Glyma.10G282000,Glyma.11G012400,Glyma.11G027500…	K03094,K03347,K03350,K03354,K03355,K03358,K03363,K03364,K03869,K03875,K04506,K06688,K06689,K09561,K10140,K10144,K10570,K10573,K10575,K10576,K10577,K10578,K10581,K10583,K10589,K10604,K20217
ko03440	Homologous recombination	Genetic Information Processing	14/1425	34/2297	0.663735810113519	0.996073031254316	0.999999999999965	14	Glyma.01G244700,Glyma.02G013500,Glyma.03G027600,Glyma.04G182900,Glyma.05G084800,Glyma.05G084900,Glyma.05G186200,Glyma.06G155600,Glyma.07G200900,Glyma.08G339800,Glyma.09G213500,Glyma.12G029200,Glyma.12G206200,Glyma.12G236100,Glyma.13G115000,Glyma.13G175500,Glyma.13G294700,Glyma.14G133400,Glyma.15G092000,Glyma.15G170600,Glyma.17G198800,Glyma.19G036300	Glyma.01G244700,Glyma.02G013500,Glyma.03G027600,Glyma.04G182900,Glyma.05G084800,Glyma.05G084900,Glyma.05G186200,Glyma.06G155600,Glyma.07G200900,Glyma.08G339800,Glyma.09G213500,Glyma.12G029200,Glyma.12G206200,Glyma.12G236100,Glyma.13G115000,Glyma.13G175500,Glyma.13G294700,Glyma.14G133400,Glyma.15G092000,Glyma.15G170600,Glyma.17G198800,Glyma.19G036300	K02335,K03165,K03553,K04482,K04728,K07466,K10683,K10728,K10739,K10870,K10875,K10879,K10881,K10882
ko04144	Endocytosis	Cellular Processes	26/1425	57/2297	0.735266235764851	0.996361434605749	0.999999999999965	26	Glyma.01G004100,Glyma.01G030400,Glyma.01G083000,Glyma.01G096300,Glyma.01G179300,Glyma.01G199000,Glyma.01G215100,Glyma.02G043200,Glyma.02G085600,Glyma.02G093200,Glyma.02G176000,Glyma.02G294200,Glyma.03G022900,Glyma.03G188100,Glyma.03G259200,Glyma.04G020400,Glyma.04G206100,Glyma.04G253100,Glyma.05G111900,Glyma.07G005901,Glyma.07G031100,Glyma.07G052800,Glyma.07G093100,Glyma.07G127800,Glyma.07G184300…	Glyma.01G004100,Glyma.01G030400,Glyma.01G083000,Glyma.01G096300,Glyma.01G179300,Glyma.01G199000,Glyma.01G215100,Glyma.02G043200,Glyma.02G085600,Glyma.02G093200,Glyma.02G176000,Glyma.02G294200,Glyma.03G022900,Glyma.03G188100,Glyma.03G259200,Glyma.04G020400,Glyma.04G206100,Glyma.04G253100,Glyma.05G111900,Glyma.07G005901,Glyma.07G031100,Glyma.07G052800,Glyma.07G093100,Glyma.07G127800,Glyma.07G184300…	K00889,K01115,K01528,K03283,K04646,K05757,K07901,K07904,K07937,K11824,K11826,K11866,K12183,K12184,K12185,K12191,K12198,K12200,K12471,K12483,K12486,K12492,K12493,K18442,K19366,K19476
ko04622	RIG-I-like receptor signaling pathway	Organismal Systems	1/1425	6/2297	0.268654970760234	0.997038683398954	0.999999999999965	1	Glyma.05G155100,Glyma.08G113000,Glyma.11G256200,Glyma.13G168000,Glyma.17G115700,Glyma.18G000800	Glyma.05G155100,Glyma.08G113000,Glyma.11G256200,Glyma.13G168000,Glyma.17G115700,Glyma.18G000800	K11594
ko04138	Autophagy - yeast	Cellular Processes	19/1425	45/2297	0.680592592592593	0.997963909205256	0.999999999999965	19	Glyma.01G038800,Glyma.01G241300,Glyma.02G025900,Glyma.02G065400,Glyma.02G206500,Glyma.02G235100,Glyma.03G069800,Glyma.03G162100,Glyma.03G205700,Glyma.04G141000,Glyma.05G058300,Glyma.05G189000,Glyma.08G146700,Glyma.08G293400,Glyma.08G307900,Glyma.09G003900,Glyma.10G001700,Glyma.10G035800,Glyma.11G002600,Glyma.11G031800,Glyma.11G086600,Glyma.11G232500,Glyma.12G201100,Glyma.12G240900,Glyma.13G122200…	Glyma.01G038800,Glyma.01G241300,Glyma.02G025900,Glyma.02G065400,Glyma.02G206500,Glyma.02G235100,Glyma.03G069800,Glyma.03G162100,Glyma.03G205700,Glyma.04G141000,Glyma.05G058300,Glyma.05G189000,Glyma.08G146700,Glyma.08G293400,Glyma.08G307900,Glyma.09G003900,Glyma.10G001700,Glyma.10G035800,Glyma.11G002600,Glyma.11G031800,Glyma.11G086600,Glyma.11G232500,Glyma.12G201100,Glyma.12G240900,Glyma.13G122200…	K00654,K00915,K03237,K04382,K06027,K07203,K08269,K08330,K08331,K08334,K08341,K08493,K12761,K14209,K17907,K17908,K20178,K20180,K20181
ko04111	Cell cycle - yeast	Cellular Processes	22/1425	53/2297	0.669102946044356	0.999319428584379	0.999999999999965	22	Glyma.01G038800,Glyma.01G054100,Glyma.01G229600,Glyma.02G025900,Glyma.02G157700,Glyma.03G204700,Glyma.03G211400,Glyma.04G074200,Glyma.04G255900,Glyma.06G075300,Glyma.06G290500,Glyma.07G159700,Glyma.08G184200,Glyma.08G293400,Glyma.10G142800,Glyma.11G012400,Glyma.11G027500,Glyma.11G125300,Glyma.11G215600,Glyma.11G219600,Glyma.11G247400,Glyma.12G016100,Glyma.12G116400,Glyma.12G191300,Glyma.12G236600…	Glyma.01G038800,Glyma.01G054100,Glyma.01G229600,Glyma.02G025900,Glyma.02G157700,Glyma.03G204700,Glyma.03G211400,Glyma.04G074200,Glyma.04G255900,Glyma.06G075300,Glyma.06G290500,Glyma.07G159700,Glyma.08G184200,Glyma.08G293400,Glyma.10G142800,Glyma.11G012400,Glyma.11G027500,Glyma.11G125300,Glyma.11G215600,Glyma.11G219600,Glyma.11G247400,Glyma.12G016100,Glyma.12G116400,Glyma.12G191300,Glyma.12G236600…	K02178,K02180,K02365,K02516,K02537,K03094,K03347,K03350,K03354,K03355,K03358,K03363,K03364,K04354,K04382,K06628,K06672,K06674,K06675,K06676,K06677,K06678
ko03460	Fanconi anemia pathway	Genetic Information Processing	10/1425	29/2297	0.555837870538415	0.999347010606311	0.999999999999965	10	Glyma.01G204467,Glyma.01G204533,Glyma.01G243900,Glyma.03G027600,Glyma.05G043400,Glyma.05G084800,Glyma.05G084900,Glyma.05G186200,Glyma.06G155600,Glyma.07G200900,Glyma.09G213500,Glyma.11G038500,Glyma.11G190700,Glyma.12G206200,Glyma.13G115000,Glyma.13G175500,Glyma.13G294700,Glyma.14G133400	Glyma.01G204467,Glyma.01G204533,Glyma.01G243900,Glyma.03G027600,Glyma.05G043400,Glyma.05G084800,Glyma.05G084900,Glyma.05G186200,Glyma.06G155600,Glyma.07G200900,Glyma.09G213500,Glyma.11G038500,Glyma.11G190700,Glyma.12G206200,Glyma.13G115000,Glyma.13G175500,Glyma.13G294700,Glyma.14G133400	K03165,K03515,K04482,K07466,K10739,K10848,K10870,K10882,K15360,K15365
ko00563	Glycosylphosphatidylinositol (GPI)-anchor biosynthesis	Metabolism	6/1425	21/2297	0.460551378446115	0.999603266919808	0.999999999999965	6	Glyma.05G126500,Glyma.08G270900,Glyma.15G092700,Glyma.17G043102,Glyma.18G166600,Glyma.18G212600	Glyma.05G126500,Glyma.08G270900,Glyma.15G092700,Glyma.17G043102,Glyma.18G166600,Glyma.18G212600	K03434,K03860,K03861,K05283,K05288,K05291
ko03022	Basal transcription factors	Genetic Information Processing	10/1425	30/2297	0.537309941520468	0.999654487664606	0.999999999999965	10	Glyma.02G057100,Glyma.02G239900,Glyma.03G036800,Glyma.03G134600,Glyma.05G205200,Glyma.06G210400,Glyma.08G323500,Glyma.10G056900,Glyma.10G108600,Glyma.10G193000,Glyma.11G025300,Glyma.13G152882,Glyma.14G209200,Glyma.17G201300,Glyma.17G202802	Glyma.02G057100,Glyma.02G239900,Glyma.03G036800,Glyma.03G134600,Glyma.05G205200,Glyma.06G210400,Glyma.08G323500,Glyma.10G056900,Glyma.10G108600,Glyma.10G193000,Glyma.11G025300,Glyma.13G152882,Glyma.14G209200,Glyma.17G201300,Glyma.17G202802	K03120,K03124,K03126,K03132,K03136,K03137,K03141,K06634,K10843,K14649
ko03410	Base excision repair	Genetic Information Processing	7/1425	25/2297	0.451340350877193	0.999884951137502	0.999999999999965	7	Glyma.02G048200,Glyma.06G033900,Glyma.06G219600,Glyma.07G023100,Glyma.07G059700,Glyma.08G218700,Glyma.10G017700,Glyma.13G366800,Glyma.19G036300,Glyma.19G149400,Glyma.19G162800	Glyma.02G048200,Glyma.06G033900,Glyma.06G219600,Glyma.07G023100,Glyma.07G059700,Glyma.08G218700,Glyma.10G017700,Glyma.13G366800,Glyma.19G036300,Glyma.19G149400,Glyma.19G162800	K01246,K02335,K03575,K03652,K10563,K10772,K10798
ko00510	N-Glycan biosynthesis	Metabolism	9/1425	30/2297	0.483578947368421	0.999918783925368	0.999999999999965	9	Glyma.03G164400,Glyma.05G086900,Glyma.05G146400,Glyma.05G175000,Glyma.07G056300,Glyma.08G132300,Glyma.11G071400,Glyma.12G230400,Glyma.13G270500,Glyma.13G323400,Glyma.19G056500	Glyma.03G164400,Glyma.05G086900,Glyma.05G146400,Glyma.05G175000,Glyma.07G056300,Glyma.08G132300,Glyma.11G071400,Glyma.12G230400,Glyma.13G270500,Glyma.13G323400,Glyma.19G056500	K00737,K00902,K01228,K03843,K03844,K03846,K07252,K07432,K12667
ko04113	Meiosis - yeast	Cellular Processes	14/1425	41/2297	0.550415062045357	0.999930174056051	0.999999999999965	14	Glyma.01G038800,Glyma.01G229600,Glyma.02G025900,Glyma.02G235100,Glyma.02G299600,Glyma.03G204700,Glyma.03G234700,Glyma.04G255900,Glyma.05G012200,Glyma.06G290500,Glyma.07G159700,Glyma.08G184200,Glyma.08G293400,Glyma.10G001700,Glyma.10G048300,Glyma.10G058900,Glyma.10G142800,Glyma.10G277100,Glyma.11G012400,Glyma.11G246900,Glyma.11G247400,Glyma.12G016100,Glyma.12G116400,Glyma.13G049400,Glyma.17G120300…	Glyma.01G038800,Glyma.01G229600,Glyma.02G025900,Glyma.02G235100,Glyma.02G299600,Glyma.03G204700,Glyma.03G234700,Glyma.04G255900,Glyma.05G012200,Glyma.06G290500,Glyma.07G159700,Glyma.08G184200,Glyma.08G293400,Glyma.10G001700,Glyma.10G048300,Glyma.10G058900,Glyma.10G142800,Glyma.10G277100,Glyma.11G012400,Glyma.11G246900,Glyma.11G247400,Glyma.12G016100,Glyma.12G116400,Glyma.13G049400,Glyma.17G120300…	K02178,K02365,K02537,K03350,K03354,K03355,K03358,K03363,K04382,K06269,K06628,K10878,K11584,K12761
ko04110	Cell cycle	Cellular Processes	22/1425	59/2297	0.601058578650015	0.999972195872799	0.999999999999965	22	Glyma.01G054100,Glyma.01G058000,Glyma.01G229600,Glyma.02G198700,Glyma.02G277600,Glyma.03G123600,Glyma.03G204700,Glyma.03G211400,Glyma.04G001100,Glyma.04G092600,Glyma.04G182900,Glyma.04G242700,Glyma.04G246600,Glyma.04G255900,Glyma.06G000600,Glyma.06G024900,Glyma.06G072900,Glyma.06G116100,Glyma.06G120600,Glyma.06G290500,Glyma.07G034100,Glyma.07G159700,Glyma.07G226000,Glyma.08G184200,Glyma.08G208000…	Glyma.01G054100,Glyma.01G058000,Glyma.01G229600,Glyma.02G198700,Glyma.02G277600,Glyma.03G123600,Glyma.03G204700,Glyma.03G211400,Glyma.04G001100,Glyma.04G092600,Glyma.04G182900,Glyma.04G242700,Glyma.04G246600,Glyma.04G255900,Glyma.06G000600,Glyma.06G024900,Glyma.06G072900,Glyma.06G116100,Glyma.06G120600,Glyma.06G290500,Glyma.07G034100,Glyma.07G159700,Glyma.07G226000,Glyma.08G184200,Glyma.08G208000…	K02178,K02180,K02206,K02365,K02537,K03094,K03347,K03350,K03354,K03355,K03358,K03363,K03364,K03875,K04683,K04728,K05868,K06620,K06627,K06628,K06630,K06634
ko03430	Mismatch repair	Genetic Information Processing	4/1425	21/2297	0.30703425229741	0.999991409207493	0.999999999999965	4	Glyma.05G084800,Glyma.05G084900,Glyma.07G087700,Glyma.07G200900,Glyma.09G213500,Glyma.12G206200,Glyma.13G175500,Glyma.13G294700,Glyma.14G133400,Glyma.20G157600	Glyma.05G084800,Glyma.05G084900,Glyma.07G087700,Glyma.07G200900,Glyma.09G213500,Glyma.12G206200,Glyma.13G175500,Glyma.13G294700,Glyma.14G133400,Glyma.20G157600	K07466,K08736,K08737,K10739
ko03420	Nucleotide excision repair	Genetic Information Processing	11/1425	38/2297	0.466611265004617	0.999992933910619	0.999999999999965	11	Glyma.01G204467,Glyma.01G204533,Glyma.05G084800,Glyma.05G084900,Glyma.06G046400,Glyma.07G200900,Glyma.08G323500,Glyma.09G213500,Glyma.10G193000,Glyma.11G038500,Glyma.12G142900,Glyma.12G206200,Glyma.13G124600,Glyma.13G175500,Glyma.13G283600,Glyma.13G294700,Glyma.14G133400,Glyma.14G193200,Glyma.17G201300,Glyma.19G036300	Glyma.01G204467,Glyma.01G204533,Glyma.05G084800,Glyma.05G084900,Glyma.06G046400,Glyma.07G200900,Glyma.08G323500,Glyma.09G213500,Glyma.10G193000,Glyma.11G038500,Glyma.12G142900,Glyma.12G206200,Glyma.13G124600,Glyma.13G175500,Glyma.13G283600,Glyma.13G294700,Glyma.14G133400,Glyma.14G193200,Glyma.17G201300,Glyma.19G036300	K02335,K03141,K06634,K07466,K10140,K10570,K10739,K10840,K10841,K10843,K10848
ko03030	DNA replication	Genetic Information Processing	7/1425	32/2297	0.352609649122807	0.99999942140791	0.999999999999965	7	Glyma.05G084800,Glyma.05G084900,Glyma.05G148900,Glyma.06G078200,Glyma.07G200900,Glyma.09G213500,Glyma.12G206200,Glyma.13G029600,Glyma.13G175500,Glyma.13G294700,Glyma.14G028200,Glyma.14G133400,Glyma.19G036300	Glyma.05G084800,Glyma.05G084900,Glyma.05G148900,Glyma.06G078200,Glyma.07G200900,Glyma.09G213500,Glyma.12G206200,Glyma.13G029600,Glyma.13G175500,Glyma.13G294700,Glyma.14G028200,Glyma.14G133400,Glyma.19G036300	K02320,K02335,K02684,K02685,K07466,K10739,K10744
ko03040	Spliceosome	Genetic Information Processing	37/1425	103/2297	0.579042752512349	0.999999988634916	0.999999999999965	37	Glyma.01G040900,Glyma.01G227300,Glyma.02G003600,Glyma.02G003650,Glyma.02G010500,Glyma.02G085600,Glyma.02G093200,Glyma.02G093700,Glyma.02G139900,Glyma.02G220800,Glyma.02G229800,Glyma.02G241900,Glyma.02G247800,Glyma.02G275400,Glyma.03G190600,Glyma.03G213600,Glyma.03G221200,Glyma.03G231900,Glyma.04G229300,Glyma.04G236800,Glyma.05G003400,Glyma.05G005500,Glyma.05G117600,Glyma.05G151700,Glyma.05G241400…	Glyma.01G040900,Glyma.01G227300,Glyma.02G003600,Glyma.02G003650,Glyma.02G010500,Glyma.02G085600,Glyma.02G093200,Glyma.02G093700,Glyma.02G139900,Glyma.02G220800,Glyma.02G229800,Glyma.02G241900,Glyma.02G247800,Glyma.02G275400,Glyma.03G190600,Glyma.03G213600,Glyma.03G221200,Glyma.03G231900,Glyma.04G229300,Glyma.04G236800,Glyma.05G003400,Glyma.05G005500,Glyma.05G117600,Glyma.05G151700,Glyma.05G241400…	K03283,K11086,K11087,K11092,K11094,K12623,K12741,K12813,K12816,K12818,K12820,K12821,K12823,K12826,K12827,K12828,K12831,K12836,K12837,K12839,K12843,K12845,K12847,K12848,K12850,K12852,K12871,K12873,K12876,K12879,K12881,K12882,K12883,K12890,K12891,K12893,K12900
ko04723	Retrograde endocannabinoid signaling	Organismal Systems	4/1425	31/2297	0.207990945104697	0.999999998498111	0.999999999999965	4	Glyma.01G011600,Glyma.01G218600,Glyma.02G179100,Glyma.08G056600,Glyma.09G209400,Glyma.09G238000,Glyma.09G238100,Glyma.10G094000,Glyma.10G208800,Glyma.10G211200,Glyma.11G166500,Glyma.12G073700,Glyma.19G047400,Glyma.20G181900,Glyma.20G240600	Glyma.01G011600,Glyma.01G218600,Glyma.02G179100,Glyma.08G056600,Glyma.09G209400,Glyma.09G238000,Glyma.09G238100,Glyma.10G094000,Glyma.10G208800,Glyma.10G211200,Glyma.11G166500,Glyma.12G073700,Glyma.19G047400,Glyma.20G181900,Glyma.20G240600	K01054,K04371,K13806,K15015
ko00190	Oxidative phosphorylation	Metabolism	20/1425	85/2297	0.379277605779154	0.999999999999965	0.999999999999965	20	Glyma.02G057400,Glyma.02G066500,Glyma.02G295900,Glyma.02G303400,Glyma.04G066000,Glyma.05G048000,Glyma.05G092300,Glyma.05G213800,Glyma.06G067400,Glyma.06G076100,Glyma.06G242800,Glyma.07G002300,Glyma.07G048300,Glyma.08G020600,Glyma.08G317100,Glyma.09G056300,Glyma.11G070800,Glyma.12G154400,Glyma.12G155300,Glyma.12G232000,Glyma.13G068600,Glyma.13G077900,Glyma.13G090900,Glyma.13G097900,Glyma.13G132400…	Glyma.02G057400,Glyma.02G066500,Glyma.02G295900,Glyma.02G303400,Glyma.04G066000,Glyma.05G048000,Glyma.05G092300,Glyma.05G213800,Glyma.06G067400,Glyma.06G076100,Glyma.06G242800,Glyma.07G002300,Glyma.07G048300,Glyma.08G020600,Glyma.08G317100,Glyma.09G056300,Glyma.11G070800,Glyma.12G154400,Glyma.12G155300,Glyma.12G232000,Glyma.13G068600,Glyma.13G077900,Glyma.13G090900,Glyma.13G097900,Glyma.13G132400…	K00234,K00411,K01507,K01535,K02109,K02111,K02113,K02115,K02132,K02145,K02147,K02150,K02153,K02155,K02259,K02260,K02262,K02265,K02267,K05574
