# Supplementary material for: Digital gene expression profiling of the transcriptional response to Sclerotinia sclerotiorum and its antagonistic bacterium Bacillus amyloliquefaciens in soybean
Source: Front Microbiol. 2022 Nov 2;13:1025771. doi: 10.3389/fmicb.2022.1025771 (PMC9666723; doi:10.3389/fmicb.2022.1025771)
Supplement: Supplementary file 2 [file Data_Sheet_2.ZIP › ╕╜╝■9-21/Table S19 KEGG enrichment of differentially expressed genes in Gm-Ba-Ss vs Gm-Ss.xls]

TermID	Description	Category	GeneRatio	BgRatio	Enrich_factor	P_value	P_adjust	GeneCount	GeneIDs	GeneNames	KeggIDs
ko01110	Biosynthesis of secondary metabolites	Metabolism	230/958	412/2297	1.33852382593186	1.3158507408713e-10	3.76333311889192e-08	230	Glyma.01G002400,Glyma.01G021000,Glyma.01G031500,Glyma.01G035100,Glyma.01G036000,Glyma.01G054500,Glyma.01G062400,Glyma.01G070200,Glyma.01G086900,Glyma.01G099800,Glyma.01G103100,Glyma.01G113200,Glyma.01G116300,Glyma.01G119500,Glyma.01G129400,Glyma.01G131100,Glyma.01G134700,Glyma.01G140200,Glyma.01G154900,Glyma.01G163100,Glyma.01G169200,Glyma.01G175500,Glyma.01G194700,Glyma.01G198600,Glyma.01G199800…	Glyma.01G002400,Glyma.01G021000,Glyma.01G031500,Glyma.01G035100,Glyma.01G036000,Glyma.01G054500,Glyma.01G062400,Glyma.01G070200,Glyma.01G086900,Glyma.01G099800,Glyma.01G103100,Glyma.01G113200,Glyma.01G116300,Glyma.01G119500,Glyma.01G129400,Glyma.01G131100,Glyma.01G134700,Glyma.01G140200,Glyma.01G154900,Glyma.01G163100,Glyma.01G169200,Glyma.01G175500,Glyma.01G194700,Glyma.01G198600,Glyma.01G199800…	K00001,K00006,K00013,K00016,K00021,K00025,K00030,K00031,K00036,K00052,K00053,K00083,K00099,K00121,K00128,K00134,K00145,K00161,K00167,K00218,K00225,K00227,K00232,K00249,K00264,K00276,K00281,K00382,K00422,K00430,K00454,K00511,K00517,K00547,K00549,K00550,K00559,K00588,K00591,K00600,K00605,K00616,K00620,K00627,K00630,K00640,K00660,K00688,K00699,K00700,K00764,K00787,K00789,K00791,K00811,K00815,K00819,…
ko00500	Starch and sucrose metabolism	Metabolism	27/958	31/2297	2.08832244595596	1.88690444182118e-07	2.69827335180429e-05	27	Glyma.01G203400,Glyma.01G211000,Glyma.02G225000,Glyma.02G244700,Glyma.02G304500,Glyma.04G008400,Glyma.04G103600,Glyma.04G237900,Glyma.05G054900,Glyma.05G156000,Glyma.05G179800,Glyma.06G011700,Glyma.06G030400,Glyma.06G104800,Glyma.06G184200,Glyma.06G318500,Glyma.06G323700,Glyma.07G049900,Glyma.07G100500,Glyma.07G124500,Glyma.08G028400,Glyma.08G113900,Glyma.08G137500,Glyma.08G150500,Glyma.08G191900…	Glyma.01G203400,Glyma.01G211000,Glyma.02G225000,Glyma.02G244700,Glyma.02G304500,Glyma.04G008400,Glyma.04G103600,Glyma.04G237900,Glyma.05G054900,Glyma.05G156000,Glyma.05G179800,Glyma.06G011700,Glyma.06G030400,Glyma.06G104800,Glyma.06G184200,Glyma.06G318500,Glyma.06G323700,Glyma.07G049900,Glyma.07G100500,Glyma.07G124500,Glyma.08G028400,Glyma.08G113900,Glyma.08G137500,Glyma.08G150500,Glyma.08G191900…	K00688,K00695,K00696,K00700,K00705,K00844,K00847,K00963,K00975,K01087,K01177,K01179,K01187,K01188,K01193,K01214,K01810,K01835,K05349,K05350,K07024,K13679,K16055,K18447,K19891,K19892,K19893
ko04075	Plant hormone signal transduction	Environmental Information Processing	32/958	42/2297	1.82682175166518	4.91548419975013e-06	0.000468609493709512	32	Glyma.01G018400,Glyma.01G098000,Glyma.01G114000,Glyma.01G189700,Glyma.01G190600,Glyma.02G006200,Glyma.02G007300,Glyma.02G085900,Glyma.02G087000,Glyma.02G125600,Glyma.02G208500,Glyma.02G255800,Glyma.02G261900,Glyma.02G274600,Glyma.02G283300,Glyma.03G029600,Glyma.03G128200,Glyma.03G128600,Glyma.03G142400,Glyma.03G149400,Glyma.03G162700,Glyma.03G197200,Glyma.03G224800,Glyma.03G251700,Glyma.04G004800…	Glyma.01G018400,Glyma.01G098000,Glyma.01G114000,Glyma.01G189700,Glyma.01G190600,Glyma.02G006200,Glyma.02G007300,Glyma.02G085900,Glyma.02G087000,Glyma.02G125600,Glyma.02G208500,Glyma.02G255800,Glyma.02G261900,Glyma.02G274600,Glyma.02G283300,Glyma.03G029600,Glyma.03G128200,Glyma.03G128600,Glyma.03G142400,Glyma.03G149400,Glyma.03G162700,Glyma.03G197200,Glyma.03G224800,Glyma.03G251700,Glyma.04G004800…	K12126,K13415,K13416,K13422,K13449,K13464,K13946,K14431,K14432,K14484,K14485,K14486,K14487,K14488,K14489,K14490,K14491,K14492,K14493,K14494,K14495,K14496,K14497,K14498,K14500,K14503,K14505,K14508,K14509,K14514,K14516,K16189
ko00010	Glycolysis / Gluconeogenesis	Metabolism	25/958	32/2297	1.87320589770355	2.68367184275752e-05	0.00191882536757163	25	Glyma.01G031500,Glyma.01G116300,Glyma.01G210400,Glyma.01G223900,Glyma.02G202500,Glyma.03G255100,Glyma.04G104500,Glyma.04G248500,Glyma.05G058100,Glyma.05G073100,Glyma.05G080500,Glyma.06G105600,Glyma.06G208200,Glyma.07G124500,Glyma.07G153100,Glyma.07G160500,Glyma.08G002700,Glyma.08G031700,Glyma.09G007900,Glyma.09G203500,Glyma.10G066700,Glyma.10G178900,Glyma.10G215400,Glyma.11G095600,Glyma.12G015300…	Glyma.01G031500,Glyma.01G116300,Glyma.01G210400,Glyma.01G223900,Glyma.02G202500,Glyma.03G255100,Glyma.04G104500,Glyma.04G248500,Glyma.05G058100,Glyma.05G073100,Glyma.05G080500,Glyma.06G105600,Glyma.06G208200,Glyma.07G124500,Glyma.07G153100,Glyma.07G160500,Glyma.08G002700,Glyma.08G031700,Glyma.09G007900,Glyma.09G203500,Glyma.10G066700,Glyma.10G178900,Glyma.10G215400,Glyma.11G095600,Glyma.12G015300…	K00001,K00016,K00121,K00128,K00131,K00134,K00161,K00382,K00627,K00844,K00850,K00873,K00895,K01568,K01610,K01623,K01689,K01785,K01792,K01803,K01810,K01834,K01835,K15634,K18857
ko01130	Biosynthesis of antibiotics	Metabolism	107/958	195/2297	1.31566297307425	7.42834750728986e-05	0.0042490147741698	107	Glyma.01G031500,Glyma.01G054500,Glyma.01G103100,Glyma.01G116300,Glyma.01G119500,Glyma.01G131100,Glyma.01G140200,Glyma.01G194700,Glyma.01G198600,Glyma.01G201400,Glyma.01G210400,Glyma.01G215400,Glyma.01G215500,Glyma.01G223900,Glyma.02G005500,Glyma.02G042100,Glyma.02G076000,Glyma.02G120200,Glyma.02G211300,Glyma.02G254000,Glyma.03G002500,Glyma.03G055900,Glyma.03G109500,Glyma.03G115300,Glyma.03G239000…	Glyma.01G031500,Glyma.01G054500,Glyma.01G103100,Glyma.01G116300,Glyma.01G119500,Glyma.01G131100,Glyma.01G140200,Glyma.01G194700,Glyma.01G198600,Glyma.01G201400,Glyma.01G210400,Glyma.01G215400,Glyma.01G215500,Glyma.01G223900,Glyma.02G005500,Glyma.02G042100,Glyma.02G076000,Glyma.02G120200,Glyma.02G211300,Glyma.02G254000,Glyma.03G002500,Glyma.03G055900,Glyma.03G109500,Glyma.03G115300,Glyma.03G239000…	K00001,K00016,K00021,K00025,K00030,K00031,K00036,K00053,K00058,K00099,K00121,K00128,K00134,K00145,K00161,K00167,K00227,K00249,K00264,K00281,K00382,K00511,K00559,K00600,K00605,K00616,K00620,K00627,K00764,K00787,K00811,K00815,K00819,K00826,K00831,K00844,K00850,K00851,K00869,K00873,K00895,K00930,K00940,K00963,K00972,K01057,K01082,K01438,K01476,K01490,K01568,K01581,K01586,K01610,K01620,K01623,K01626,…
ko01100	Metabolic pathways	Metabolism	400/958	866/2297	1.10748431827277	0.000416408519942624	0.0198488061172651	400	Glyma.01G002400,Glyma.01G021000,Glyma.01G031500,Glyma.01G035100,Glyma.01G046500,Glyma.01G054500,Glyma.01G057100,Glyma.01G058600,Glyma.01G062400,Glyma.01G070200,Glyma.01G080600,Glyma.01G086900,Glyma.01G099800,Glyma.01G103100,Glyma.01G113200,Glyma.01G115900,Glyma.01G116300,Glyma.01G119500,Glyma.01G129400,Glyma.01G131100,Glyma.01G134700,Glyma.01G137700,Glyma.01G140200,Glyma.01G153500,Glyma.01G154900…	Glyma.01G002400,Glyma.01G021000,Glyma.01G031500,Glyma.01G035100,Glyma.01G046500,Glyma.01G054500,Glyma.01G057100,Glyma.01G058600,Glyma.01G062400,Glyma.01G070200,Glyma.01G080600,Glyma.01G086900,Glyma.01G099800,Glyma.01G103100,Glyma.01G113200,Glyma.01G115900,Glyma.01G116300,Glyma.01G119500,Glyma.01G129400,Glyma.01G131100,Glyma.01G134700,Glyma.01G137700,Glyma.01G140200,Glyma.01G153500,Glyma.01G154900…	K00001,K00011,K00012,K00013,K00016,K00020,K00021,K00025,K00028,K00029,K00030,K00031,K00036,K00052,K00053,K00058,K00059,K00083,K00099,K00121,K00122,K00128,K00131,K00134,K00145,K00161,K00167,K00208,K00218,K00225,K00227,K00232,K00249,K00261,K00264,K00276,K00281,K00294,K00382,K00387,K00392,K00412,K00422,K00423,K00430,K00454,K00457,K00472,K00511,K00512,K00517,K00547,K00549,K00550,K00558,K00559,K00588,…
ko01120	Microbial metabolism in diverse environments	Metabolism	79/958	144/2297	1.31540680816516	0.00069735101107447	0.0284917698810426	79	Glyma.01G031500,Glyma.01G116300,Glyma.01G131100,Glyma.01G210400,Glyma.01G223900,Glyma.01G230900,Glyma.02G005500,Glyma.02G042100,Glyma.02G120200,Glyma.02G132100,Glyma.02G202500,Glyma.02G241400,Glyma.02G244000,Glyma.03G014600,Glyma.03G128300,Glyma.03G250800,Glyma.03G255100,Glyma.04G086300,Glyma.04G104500,Glyma.04G236900,Glyma.04G248500,Glyma.04G254300,Glyma.05G005300,Glyma.05G045900,Glyma.05G056400…	Glyma.01G031500,Glyma.01G116300,Glyma.01G131100,Glyma.01G210400,Glyma.01G223900,Glyma.01G230900,Glyma.02G005500,Glyma.02G042100,Glyma.02G120200,Glyma.02G132100,Glyma.02G202500,Glyma.02G241400,Glyma.02G244000,Glyma.03G014600,Glyma.03G128300,Glyma.03G250800,Glyma.03G255100,Glyma.04G086300,Glyma.04G104500,Glyma.04G236900,Glyma.04G248500,Glyma.04G254300,Glyma.05G005300,Glyma.05G045900,Glyma.05G056400…	K00001,K00016,K00025,K00028,K00029,K00030,K00031,K00036,K00058,K00121,K00122,K00128,K00131,K00134,K00161,K00264,K00284,K00366,K00382,K00387,K00392,K00485,K00517,K00600,K00616,K00627,K00640,K00831,K00844,K00850,K00851,K00860,K00873,K00895,K01006,K01011,K01057,K01082,K01426,K01466,K01512,K01580,K01586,K01595,K01602,K01610,K01620,K01623,K01637,K01638,K01647,K01648,K01681,K01689,K01738,K01783,K01785,…
ko00520	Amino sugar and nucleotide sugar metabolism	Metabolism	27/958	40/2297	1.61844989561587	0.000799796190313427	0.028592713803705	27	Glyma.01G057100,Glyma.01G201400,Glyma.01G215400,Glyma.01G225800,Glyma.02G115400,Glyma.02G250800,Glyma.02G304500,Glyma.03G019700,Glyma.03G131100,Glyma.03G217500,Glyma.03G247000,Glyma.04G178400,Glyma.05G002500,Glyma.05G018500,Glyma.05G132100,Glyma.05G152300,Glyma.05G217100,Glyma.06G011700,Glyma.06G030400,Glyma.06G205900,Glyma.07G124500,Glyma.07G269900,Glyma.07G271200,Glyma.08G023100,Glyma.08G074700…	Glyma.01G057100,Glyma.01G201400,Glyma.01G215400,Glyma.01G225800,Glyma.02G115400,Glyma.02G250800,Glyma.02G304500,Glyma.03G019700,Glyma.03G131100,Glyma.03G217500,Glyma.03G247000,Glyma.04G178400,Glyma.05G002500,Glyma.05G018500,Glyma.05G132100,Glyma.05G152300,Glyma.05G217100,Glyma.06G011700,Glyma.06G030400,Glyma.06G205900,Glyma.07G124500,Glyma.07G269900,Glyma.07G271200,Glyma.08G023100,Glyma.08G074700…	K00012,K00770,K00844,K00847,K00963,K00966,K00972,K00975,K01183,K01209,K01784,K01809,K01810,K01835,K01836,K02377,K06118,K08678,K08679,K10046,K12373,K12446,K12451,K13379,K13648,K15920,K16190
ko00920	Sulfur metabolism	Metabolism	12/958	14/2297	2.05517447062332	0.000925964007364549	0.0294250784562512	12	Glyma.01G230900,Glyma.05G105300,Glyma.09G235400,Glyma.10G159800,Glyma.10G242600,Glyma.11G014100,Glyma.12G019400,Glyma.12G148400,Glyma.13G051000,Glyma.13G185200,Glyma.13G261400,Glyma.14G014700,Glyma.15G108700,Glyma.15G260300,Glyma.19G071800,Glyma.19G242300,Glyma.20G228900	Glyma.01G230900,Glyma.05G105300,Glyma.09G235400,Glyma.10G159800,Glyma.10G242600,Glyma.11G014100,Glyma.12G019400,Glyma.12G148400,Glyma.13G051000,Glyma.13G185200,Glyma.13G261400,Glyma.14G014700,Glyma.15G108700,Glyma.15G260300,Glyma.19G071800,Glyma.19G242300,Glyma.20G228900	K00387,K00392,K00640,K00860,K01011,K01082,K01738,K01739,K05907,K08738,K13811,K17725
ko00270	Cysteine and methionine metabolism	Metabolism	25/958	37/2297	1.62006996558145	0.00122596079237328	0.0350624786618758	25	Glyma.01G129400,Glyma.01G131100,Glyma.01G160300,Glyma.01G210400,Glyma.02G005500,Glyma.02G033900,Glyma.02G087900,Glyma.02G268200,Glyma.02G268400,Glyma.03G129700,Glyma.03G184000,Glyma.03G223000,Glyma.04G049200,Glyma.04G245900,Glyma.05G058100,Glyma.05G151100,Glyma.05G152000,Glyma.05G211700,Glyma.06G050100,Glyma.06G117200,Glyma.06G126700,Glyma.06G235500,Glyma.07G186000,Glyma.07G264200,Glyma.08G018000…	Glyma.01G129400,Glyma.01G131100,Glyma.01G160300,Glyma.01G210400,Glyma.02G005500,Glyma.02G033900,Glyma.02G087900,Glyma.02G268200,Glyma.02G268400,Glyma.03G129700,Glyma.03G184000,Glyma.03G223000,Glyma.04G049200,Glyma.04G245900,Glyma.05G058100,Glyma.05G151100,Glyma.05G152000,Glyma.05G211700,Glyma.06G050100,Glyma.06G117200,Glyma.06G126700,Glyma.06G235500,Glyma.07G186000,Glyma.07G264200,Glyma.08G018000…	K00016,K00025,K00547,K00549,K00558,K00640,K00789,K00797,K00811,K00815,K00826,K00827,K01011,K01251,K01611,K01738,K01739,K01760,K01761,K01762,K05933,K08967,K12524,K14455,K20772
ko00940	Phenylpropanoid biosynthesis	Metabolism	15/958	20/2297	1.79827766179541	0.0025562310999502	0.0626645079850409	15	Glyma.01G021000,Glyma.01G070200,Glyma.01G163100,Glyma.01G169200,Glyma.01G177900,Glyma.01G200400,Glyma.02G008900,Glyma.02G103500,Glyma.02G127300,Glyma.02G225000,Glyma.02G233800,Glyma.02G234200,Glyma.03G038100,Glyma.03G038200,Glyma.03G038300,Glyma.03G038500,Glyma.03G038700,Glyma.03G122000,Glyma.03G145600,Glyma.04G220600,Glyma.05G103600,Glyma.05G147000,Glyma.05G231900,Glyma.06G145300,Glyma.06G239500…	Glyma.01G021000,Glyma.01G070200,Glyma.01G163100,Glyma.01G169200,Glyma.01G177900,Glyma.01G200400,Glyma.02G008900,Glyma.02G103500,Glyma.02G127300,Glyma.02G225000,Glyma.02G233800,Glyma.02G234200,Glyma.03G038100,Glyma.03G038200,Glyma.03G038300,Glyma.03G038500,Glyma.03G038700,Glyma.03G122000,Glyma.03G145600,Glyma.04G220600,Glyma.05G103600,Glyma.05G147000,Glyma.05G231900,Glyma.06G145300,Glyma.06G239500…	K00083,K00430,K00588,K01188,K01904,K05349,K05350,K09753,K09754,K09755,K09756,K12355,K12356,K13065,K13066
ko04626	Plant-pathogen interaction	Organismal Systems	20/958	29/2297	1.65358865452451	0.0026292800553164	0.0626645079850409	20	Glyma.01G010700,Glyma.01G068000,Glyma.01G128100,Glyma.01G171000,Glyma.01G185600,Glyma.02G002100,Glyma.02G008500,Glyma.02G059600,Glyma.02G124500,Glyma.02G204300,Glyma.02G236800,Glyma.02G291300,Glyma.02G311800,Glyma.03G042700,Glyma.03G138000,Glyma.03G157800,Glyma.03G236300,Glyma.04G076432,Glyma.04G115500,Glyma.04G136600,Glyma.04G177700,Glyma.04G194800,Glyma.05G030800,Glyma.05G047100,Glyma.05G079700…	Glyma.01G010700,Glyma.01G068000,Glyma.01G128100,Glyma.01G171000,Glyma.01G185600,Glyma.02G002100,Glyma.02G008500,Glyma.02G059600,Glyma.02G124500,Glyma.02G204300,Glyma.02G236800,Glyma.02G291300,Glyma.02G311800,Glyma.03G042700,Glyma.03G138000,Glyma.03G157800,Glyma.03G236300,Glyma.04G076432,Glyma.04G115500,Glyma.04G136600,Glyma.04G177700,Glyma.04G194800,Glyma.05G030800,Glyma.05G047100,Glyma.05G079700…	K02183,K04079,K05391,K09487,K12795,K13412,K13414,K13416,K13420,K13424,K13425,K13434,K13436,K13447,K13448,K13449,K13457,K13459,K18835,K18875
ko00330	Arginine and proline metabolism	Metabolism	17/958	24/2297	1.69837334725122	0.00359103954867023	0.0790028700707451	17	Glyma.01G031500,Glyma.01G099800,Glyma.01G131100,Glyma.01G140200,Glyma.02G033900,Glyma.02G240000,Glyma.04G007700,Glyma.04G020200,Glyma.04G248500,Glyma.05G029200,Glyma.06G126700,Glyma.08G002700,Glyma.08G097800,Glyma.08G106000,Glyma.08G255800,Glyma.09G063000,Glyma.09G227500,Glyma.10G259100,Glyma.11G209027,Glyma.13G066500,Glyma.13G104100,Glyma.13G170600,Glyma.14G111800,Glyma.15G034400,Glyma.15G169600…	Glyma.01G031500,Glyma.01G099800,Glyma.01G131100,Glyma.01G140200,Glyma.02G033900,Glyma.02G240000,Glyma.04G007700,Glyma.04G020200,Glyma.04G248500,Glyma.05G029200,Glyma.06G126700,Glyma.08G002700,Glyma.08G097800,Glyma.08G106000,Glyma.08G255800,Glyma.09G063000,Glyma.09G227500,Glyma.10G259100,Glyma.11G209027,Glyma.13G066500,Glyma.13G104100,Glyma.13G170600,Glyma.14G111800,Glyma.15G034400,Glyma.15G169600…	K00128,K00294,K00472,K00797,K00811,K00819,K01426,K01476,K01581,K01583,K01611,K10536,K12259,K12657,K13366,K14455,K17839
ko01040	Biosynthesis of unsaturated fatty acids	Metabolism	8/958	9/2297	2.13129204360937	0.00511140384216616	0.0994322140087135	8	Glyma.02G138100,Glyma.03G009800,Glyma.07G180100,Glyma.07G207200,Glyma.09G111900,Glyma.11G035200,Glyma.11G245600,Glyma.14G043500,Glyma.14G125300,Glyma.16G042000,Glyma.18G009200,Glyma.20G009100	Glyma.02G138100,Glyma.03G009800,Glyma.07G180100,Glyma.07G207200,Glyma.09G111900,Glyma.11G035200,Glyma.11G245600,Glyma.14G043500,Glyma.14G125300,Glyma.16G042000,Glyma.18G009200,Glyma.20G009100	K00059,K00232,K01068,K03921,K07513,K10251,K10256,K10258
ko04724	Glutamatergic synapse	Organismal Systems	6/958	6/2297	2.39770354906054	0.00521497625919826	0.0994322140087135	6	Glyma.01G215100,Glyma.01G222000,Glyma.02G244000,Glyma.03G018900,Glyma.04G013100,Glyma.05G168300,Glyma.06G020500,Glyma.06G068700,Glyma.07G010900,Glyma.07G031100,Glyma.07G080400,Glyma.07G104500,Glyma.08G194100,Glyma.09G173200,Glyma.11G038900,Glyma.11G081500,Glyma.11G215500,Glyma.13G364900,Glyma.15G008367,Glyma.15G008433,Glyma.15G008500,Glyma.15G023500,Glyma.17G149000,Glyma.18G041100,Glyma.18G288600…	Glyma.01G215100,Glyma.01G222000,Glyma.02G244000,Glyma.03G018900,Glyma.04G013100,Glyma.05G168300,Glyma.06G020500,Glyma.06G068700,Glyma.07G010900,Glyma.07G031100,Glyma.07G080400,Glyma.07G104500,Glyma.08G194100,Glyma.09G173200,Glyma.11G038900,Glyma.11G081500,Glyma.11G215500,Glyma.13G364900,Glyma.15G008367,Glyma.15G008433,Glyma.15G008500,Glyma.15G023500,Glyma.17G149000,Glyma.18G041100,Glyma.18G288600…	K01115,K01915,K04371,K04536,K06268,K14207
ko01230	Biosynthesis of amino acids	Metabolism	54/958	99/2297	1.30783829948757	0.00575885573526209	0.10293954626781	54	Glyma.01G054500,Glyma.01G099800,Glyma.01G131100,Glyma.01G140200,Glyma.01G194700,Glyma.01G198600,Glyma.02G042100,Glyma.02G244000,Glyma.03G129700,Glyma.03G184000,Glyma.03G223000,Glyma.03G250800,Glyma.04G049200,Glyma.04G073800,Glyma.04G094600,Glyma.04G104500,Glyma.04G196100,Glyma.04G236900,Glyma.04G254300,Glyma.05G005300,Glyma.05G014000,Glyma.05G046700,Glyma.05G046900,Glyma.05G056400,Glyma.05G073100…	Glyma.01G054500,Glyma.01G099800,Glyma.01G131100,Glyma.01G140200,Glyma.01G194700,Glyma.01G198600,Glyma.02G042100,Glyma.02G244000,Glyma.03G129700,Glyma.03G184000,Glyma.03G223000,Glyma.03G250800,Glyma.04G049200,Glyma.04G073800,Glyma.04G094600,Glyma.04G104500,Glyma.04G196100,Glyma.04G236900,Glyma.04G254300,Glyma.05G005300,Glyma.05G014000,Glyma.05G046700,Glyma.05G046900,Glyma.05G056400,Glyma.05G073100…	K00013,K00030,K00031,K00052,K00053,K00058,K00134,K00145,K00264,K00549,K00600,K00616,K00620,K00640,K00789,K00811,K00815,K00826,K00831,K00850,K00873,K00930,K01438,K01476,K01586,K01620,K01623,K01626,K01647,K01652,K01663,K01681,K01687,K01689,K01738,K01739,K01755,K01760,K01783,K01803,K01807,K01834,K01850,K01915,K01940,K05359,K06001,K12524,K12657,K14455,K14677,K14682,K15227,K15634
ko04016	MAPK signaling pathway - plant	Environmental Information Processing	27/958	44/2297	1.47131808692351	0.00626620822590153	0.105419738388696	27	Glyma.01G018400,Glyma.01G128100,Glyma.02G006200,Glyma.02G082800,Glyma.02G208500,Glyma.02G261900,Glyma.02G274600,Glyma.03G042700,Glyma.03G109500,Glyma.03G162700,Glyma.03G236300,Glyma.03G237600,Glyma.03G251700,Glyma.04G205400,Glyma.05G079700,Glyma.05G119500,Glyma.05G119600,Glyma.05G132900,Glyma.05G176100,Glyma.05G211700,Glyma.05G244600,Glyma.06G017900,Glyma.06G054000,Glyma.06G160100,Glyma.06G307600…	Glyma.01G018400,Glyma.01G128100,Glyma.02G006200,Glyma.02G082800,Glyma.02G208500,Glyma.02G261900,Glyma.02G274600,Glyma.03G042700,Glyma.03G109500,Glyma.03G162700,Glyma.03G236300,Glyma.03G237600,Glyma.03G251700,Glyma.04G205400,Glyma.05G079700,Glyma.05G119500,Glyma.05G119600,Glyma.05G132900,Glyma.05G176100,Glyma.05G211700,Glyma.05G244600,Glyma.06G017900,Glyma.06G054000,Glyma.06G160100,Glyma.06G307600…	K00940,K02183,K03781,K13414,K13416,K13420,K13422,K13424,K13425,K13447,K13449,K14496,K14497,K14498,K14509,K14514,K14516,K17686,K20536,K20538,K20557,K20604,K20606,K20716,K20717,K20718,K20772
ko00053	Ascorbate and aldarate metabolism	Metabolism	12/958	16/2297	1.79827766179541	0.00714646617629463	0.113549407023348	12	Glyma.01G005100,Glyma.01G031500,Glyma.01G057100,Glyma.02G115400,Glyma.02G166300,Glyma.03G247000,Glyma.04G248300,Glyma.04G248500,Glyma.05G002500,Glyma.07G254900,Glyma.07G266200,Glyma.08G002700,Glyma.08G064100,Glyma.08G199300,Glyma.08G243000,Glyma.10G067500,Glyma.10G104100,Glyma.12G073100,Glyma.13G057700,Glyma.13G170600,Glyma.15G034400,Glyma.15G115500,Glyma.18G265100,Glyma.19G028500,Glyma.19G244600…	Glyma.01G005100,Glyma.01G031500,Glyma.01G057100,Glyma.02G115400,Glyma.02G166300,Glyma.03G247000,Glyma.04G248300,Glyma.04G248500,Glyma.05G002500,Glyma.07G254900,Glyma.07G266200,Glyma.08G002700,Glyma.08G064100,Glyma.08G199300,Glyma.08G243000,Glyma.10G067500,Glyma.10G104100,Glyma.12G073100,Glyma.13G057700,Glyma.13G170600,Glyma.15G034400,Glyma.15G115500,Glyma.18G265100,Glyma.19G028500,Glyma.19G244600…	K00012,K00128,K00225,K00423,K00434,K00469,K00699,K08232,K10046,K10047,K16190,K17744
ko01210	2-Oxocarboxylic acid metabolism	Metabolism	19/958	29/2297	1.57090922179829	0.00795269877265727	0.119709044683157	19	Glyma.01G036000,Glyma.01G131100,Glyma.01G194700,Glyma.01G198600,Glyma.02G029900,Glyma.02G042100,Glyma.04G049200,Glyma.04G073800,Glyma.04G196100,Glyma.05G005300,Glyma.06G050100,Glyma.06G169700,Glyma.07G179700,Glyma.07G186000,Glyma.08G157700,Glyma.10G044300,Glyma.12G098900,Glyma.12G122900,Glyma.13G051600,Glyma.13G081500,Glyma.13G207900,Glyma.13G291300,Glyma.13G367900,Glyma.14G111800,Glyma.16G118900	Glyma.01G036000,Glyma.01G131100,Glyma.01G194700,Glyma.01G198600,Glyma.02G029900,Glyma.02G042100,Glyma.04G049200,Glyma.04G073800,Glyma.04G196100,Glyma.05G005300,Glyma.06G050100,Glyma.06G169700,Glyma.07G179700,Glyma.07G186000,Glyma.08G157700,Glyma.10G044300,Glyma.12G098900,Glyma.12G122900,Glyma.13G051600,Glyma.13G081500,Glyma.13G207900,Glyma.13G291300,Glyma.13G367900,Glyma.14G111800,Glyma.16G118900	K00030,K00031,K00052,K00053,K00145,K00620,K00811,K00826,K00930,K01438,K01647,K01652,K01681,K01687,K11820,K12153,K14455,K14677,K14682
ko01200	Carbon metabolism	Metabolism	50/958	92/2297	1.30309975492421	0.00852418703198692	0.121895874557413	50	Glyma.01G131100,Glyma.02G005500,Glyma.02G042100,Glyma.02G120200,Glyma.02G202500,Glyma.03G014600,Glyma.04G086300,Glyma.04G104500,Glyma.04G254300,Glyma.05G005300,Glyma.05G045900,Glyma.05G056400,Glyma.05G066200,Glyma.05G073100,Glyma.05G080500,Glyma.05G199800,Glyma.05G227400,Glyma.06G017900,Glyma.06G052100,Glyma.06G087800,Glyma.06G105600,Glyma.06G208200,Glyma.06G277500,Glyma.07G082000,Glyma.07G124500…	Glyma.01G131100,Glyma.02G005500,Glyma.02G042100,Glyma.02G120200,Glyma.02G202500,Glyma.03G014600,Glyma.04G086300,Glyma.04G104500,Glyma.04G254300,Glyma.05G005300,Glyma.05G045900,Glyma.05G056400,Glyma.05G066200,Glyma.05G073100,Glyma.05G080500,Glyma.05G199800,Glyma.05G227400,Glyma.06G017900,Glyma.06G052100,Glyma.06G087800,Glyma.06G105600,Glyma.06G208200,Glyma.06G277500,Glyma.07G082000,Glyma.07G124500…	K00025,K00028,K00029,K00030,K00031,K00036,K00058,K00121,K00122,K00131,K00134,K00161,K00249,K00261,K00281,K00382,K00600,K00605,K00616,K00627,K00640,K00831,K00844,K00850,K00851,K00873,K01006,K01057,K01595,K01602,K01610,K01623,K01637,K01638,K01647,K01681,K01689,K01738,K01783,K01803,K01807,K01810,K01834,K01962,K02160,K03781,K14455,K15634,K15918,K15919
ko00830	Retinol metabolism	Metabolism	7/958	8/2297	2.09799060542798	0.0110366936582488	0.150309256488531	7	Glyma.01G116300,Glyma.03G142000,Glyma.04G030100,Glyma.07G254900,Glyma.09G008900,Glyma.09G065300,Glyma.10G092500,Glyma.12G015300,Glyma.18G200300,Glyma.19G170100	Glyma.01G116300,Glyma.03G142000,Glyma.04G030100,Glyma.07G254900,Glyma.09G008900,Glyma.09G065300,Glyma.10G092500,Glyma.12G015300,Glyma.18G200300,Glyma.19G170100	K00001,K00121,K00699,K07408,K07437,K11147,K11155
ko00982	Drug metabolism - cytochrome P450	Metabolism	5/958	5/2297	2.39770354906054	0.0125422094292576	0.163048722580349	5	Glyma.01G116300,Glyma.02G024600,Glyma.02G024800,Glyma.02G187200,Glyma.02G283900,Glyma.05G161300,Glyma.05G161400,Glyma.05G206900,Glyma.06G193500,Glyma.07G139600,Glyma.07G139700,Glyma.07G139800,Glyma.07G139900,Glyma.07G140000,Glyma.07G140200,Glyma.07G140551,Glyma.07G254900,Glyma.08G174900,Glyma.08G175200,Glyma.08G306800,Glyma.12G015300,Glyma.13G129000,Glyma.15G200600,Glyma.15G251600,Glyma.15G251800…	Glyma.01G116300,Glyma.02G024600,Glyma.02G024800,Glyma.02G187200,Glyma.02G283900,Glyma.05G161300,Glyma.05G161400,Glyma.05G206900,Glyma.06G193500,Glyma.07G139600,Glyma.07G139700,Glyma.07G139800,Glyma.07G139900,Glyma.07G140000,Glyma.07G140200,Glyma.07G140551,Glyma.07G254900,Glyma.08G174900,Glyma.08G175200,Glyma.08G306800,Glyma.12G015300,Glyma.13G129000,Glyma.15G200600,Glyma.15G251600,Glyma.15G251800…	K00001,K00121,K00485,K00699,K00799
ko00030	Pentose phosphate pathway	Metabolism	12/958	17/2297	1.69249662286627	0.0151507498267639	0.180546435435603	12	Glyma.02G120200,Glyma.02G202500,Glyma.05G056400,Glyma.05G199800,Glyma.07G160500,Glyma.08G031700,Glyma.08G289900,Glyma.09G007900,Glyma.10G066700,Glyma.10G265400,Glyma.15G112300,Glyma.17G138600,Glyma.18G134600,Glyma.19G017200,Glyma.19G077300,Glyma.19G088400,Glyma.20G153600	Glyma.02G120200,Glyma.02G202500,Glyma.05G056400,Glyma.05G199800,Glyma.07G160500,Glyma.08G031700,Glyma.08G289900,Glyma.09G007900,Glyma.10G066700,Glyma.10G265400,Glyma.15G112300,Glyma.17G138600,Glyma.18G134600,Glyma.19G017200,Glyma.19G077300,Glyma.19G088400,Glyma.20G153600	K00036,K00131,K00616,K00850,K00851,K00895,K01057,K01623,K01783,K01807,K01810,K01835
ko00052	Galactose metabolism	Metabolism	12/958	17/2297	1.69249662286627	0.0151507498267639	0.180546435435603	12	Glyma.01G211000,Glyma.01G225800,Glyma.03G137900,Glyma.03G222000,Glyma.04G190000,Glyma.05G003900,Glyma.05G040300,Glyma.05G217100,Glyma.06G318500,Glyma.07G124500,Glyma.07G271200,Glyma.08G023100,Glyma.08G031700,Glyma.08G191900,Glyma.09G028000,Glyma.09G160400,Glyma.10G145300,Glyma.10G174600,Glyma.11G095600,Glyma.11G210989,Glyma.12G036700,Glyma.13G064200,Glyma.13G349300,Glyma.14G218800,Glyma.15G024600…	Glyma.01G211000,Glyma.01G225800,Glyma.03G137900,Glyma.03G222000,Glyma.04G190000,Glyma.05G003900,Glyma.05G040300,Glyma.05G217100,Glyma.06G318500,Glyma.07G124500,Glyma.07G271200,Glyma.08G023100,Glyma.08G031700,Glyma.08G191900,Glyma.09G028000,Glyma.09G160400,Glyma.10G145300,Glyma.10G174600,Glyma.11G095600,Glyma.11G210989,Glyma.12G036700,Glyma.13G064200,Glyma.13G349300,Glyma.14G218800,Glyma.15G024600…	K00011,K00844,K00850,K00963,K01187,K01193,K01784,K01785,K01835,K06617,K07407,K18819
ko01212	Fatty acid metabolism	Metabolism	16/958	25/2297	1.53453027139875	0.0199293795017668	0.21647057092789	16	Glyma.02G138100,Glyma.04G151600,Glyma.05G012300,Glyma.05G129600,Glyma.05G151200,Glyma.06G112900,Glyma.07G161900,Glyma.07G180100,Glyma.07G207200,Glyma.08G024700,Glyma.08G084300,Glyma.08G345900,Glyma.09G042000,Glyma.09G111900,Glyma.09G248900,Glyma.11G035200,Glyma.11G164500,Glyma.11G180750,Glyma.11G245600,Glyma.13G057400,Glyma.13G079900,Glyma.13G112700,Glyma.14G043500,Glyma.14G125300,Glyma.15G003100…	Glyma.02G138100,Glyma.04G151600,Glyma.05G012300,Glyma.05G129600,Glyma.05G151200,Glyma.06G112900,Glyma.07G161900,Glyma.07G180100,Glyma.07G207200,Glyma.08G024700,Glyma.08G084300,Glyma.08G345900,Glyma.09G042000,Glyma.09G111900,Glyma.09G248900,Glyma.11G035200,Glyma.11G164500,Glyma.11G180750,Glyma.11G245600,Glyma.13G057400,Glyma.13G079900,Glyma.13G112700,Glyma.14G043500,Glyma.14G125300,Glyma.15G003100…	K00059,K00208,K00232,K00249,K00645,K00648,K01897,K01962,K02160,K03921,K07513,K09458,K10251,K10256,K10258,K10781
ko00910	Nitrogen metabolism	Metabolism	9/958	12/2297	1.79827766179541	0.0204360329197658	0.21647057092789	9	Glyma.01G030500,Glyma.02G035000,Glyma.02G132100,Glyma.02G244000,Glyma.03G128300,Glyma.04G236900,Glyma.05G066200,Glyma.06G109200,Glyma.06G127400,Glyma.06G182700,Glyma.07G104500,Glyma.07G212800,Glyma.08G286700,Glyma.09G173200,Glyma.11G215500,Glyma.13G084000,Glyma.13G323800,Glyma.13G324400,Glyma.15G057700,Glyma.16G041200,Glyma.16G153400,Glyma.17G148000,Glyma.18G041100,Glyma.18G138400,Glyma.18G141900…	Glyma.01G030500,Glyma.02G035000,Glyma.02G132100,Glyma.02G244000,Glyma.03G128300,Glyma.04G236900,Glyma.05G066200,Glyma.06G109200,Glyma.06G127400,Glyma.06G182700,Glyma.07G104500,Glyma.07G212800,Glyma.08G286700,Glyma.09G173200,Glyma.11G215500,Glyma.13G084000,Glyma.13G323800,Glyma.13G324400,Glyma.15G057700,Glyma.16G041200,Glyma.16G153400,Glyma.17G148000,Glyma.18G041100,Glyma.18G138400,Glyma.18G141900…	K00261,K00264,K00284,K00366,K01673,K01674,K01915,K02575,K10534
ko04115	p53 signaling pathway	Cellular Processes	9/958	12/2297	1.79827766179541	0.0204360329197658	0.21647057092789	9	Glyma.01G189500,Glyma.01G230900,Glyma.02G226300,Glyma.03G123600,Glyma.06G074300,Glyma.10G284200,Glyma.11G014100,Glyma.11G052700,Glyma.11G084500,Glyma.13G198800,Glyma.14G037100,Glyma.15G097300,Glyma.15G135800,Glyma.16G056300,Glyma.17G202700,Glyma.19G091400,Glyma.19G127301	Glyma.01G189500,Glyma.01G230900,Glyma.02G226300,Glyma.03G123600,Glyma.06G074300,Glyma.10G284200,Glyma.11G014100,Glyma.11G052700,Glyma.11G084500,Glyma.13G198800,Glyma.14G037100,Glyma.15G097300,Glyma.15G135800,Glyma.16G056300,Glyma.17G202700,Glyma.19G091400,Glyma.19G127301	K01110,K02206,K04506,K05868,K06640,K08738,K10140,K10144,K10808
ko00620	Pyruvate metabolism	Metabolism	19/958	31/2297	1.46956023974678	0.0212315536629662	0.216865155271726	19	Glyma.01G031500,Glyma.01G146300,Glyma.01G210400,Glyma.02G005500,Glyma.03G014600,Glyma.04G086300,Glyma.04G248500,Glyma.05G045900,Glyma.05G058100,Glyma.05G227400,Glyma.06G087800,Glyma.06G277500,Glyma.08G002700,Glyma.09G004300,Glyma.09G193800,Glyma.09G203500,Glyma.09G248900,Glyma.10G006500,Glyma.10G178900,Glyma.10G215400,Glyma.12G210600,Glyma.13G057400,Glyma.13G142500,Glyma.13G170600,Glyma.13G290700…	Glyma.01G031500,Glyma.01G146300,Glyma.01G210400,Glyma.02G005500,Glyma.03G014600,Glyma.04G086300,Glyma.04G248500,Glyma.05G045900,Glyma.05G058100,Glyma.05G227400,Glyma.06G087800,Glyma.06G277500,Glyma.08G002700,Glyma.09G004300,Glyma.09G193800,Glyma.09G203500,Glyma.09G248900,Glyma.10G006500,Glyma.10G178900,Glyma.10G215400,Glyma.12G210600,Glyma.13G057400,Glyma.13G142500,Glyma.13G170600,Glyma.13G290700…	K00016,K00025,K00028,K00029,K00128,K00161,K00382,K00627,K00873,K01006,K01069,K01512,K01595,K01610,K01638,K01759,K01962,K02160,K18881
ko04915	Estrogen signaling pathway	Organismal Systems	6/958	7/2297	2.05517447062332	0.023502675633445	0.226958197215188	6	Glyma.01G068000,Glyma.01G222000,Glyma.02G085600,Glyma.02G124500,Glyma.05G079700,Glyma.07G184300,Glyma.07G238700,Glyma.09G131500,Glyma.11G140500,Glyma.12G064000,Glyma.14G007700,Glyma.14G011600,Glyma.14G089045,Glyma.16G088000,Glyma.17G072400,Glyma.18G287800,Glyma.18G289100,Glyma.18G289600,Glyma.19G160100	Glyma.01G068000,Glyma.01G222000,Glyma.02G085600,Glyma.02G124500,Glyma.05G079700,Glyma.07G184300,Glyma.07G238700,Glyma.09G131500,Glyma.11G140500,Glyma.12G064000,Glyma.14G007700,Glyma.14G011600,Glyma.14G089045,Glyma.16G088000,Glyma.17G072400,Glyma.18G287800,Glyma.18G289100,Glyma.18G289600,Glyma.19G160100	K02183,K03283,K04079,K04371,K09487,K09571
ko00040	Pentose and glucuronate interconversions	Metabolism	10/958	14/2297	1.7126453921861	0.0238068039036911	0.226958197215188	10	Glyma.01G057100,Glyma.01G137700,Glyma.02G115400,Glyma.02G299200,Glyma.03G029000,Glyma.03G029100,Glyma.03G029200,Glyma.03G215800,Glyma.03G234100,Glyma.04G191100,Glyma.05G002500,Glyma.05G044000,Glyma.05G236900,Glyma.07G254900,Glyma.08G243000,Glyma.08G285350,Glyma.10G125000,Glyma.11G210989,Glyma.12G036700,Glyma.13G057700,Glyma.13G115400,Glyma.15G110500,Glyma.16G014000,Glyma.16G014100,Glyma.17G044500…	Glyma.01G057100,Glyma.01G137700,Glyma.02G115400,Glyma.02G299200,Glyma.03G029000,Glyma.03G029100,Glyma.03G029200,Glyma.03G215800,Glyma.03G234100,Glyma.04G191100,Glyma.05G002500,Glyma.05G044000,Glyma.05G236900,Glyma.07G254900,Glyma.08G243000,Glyma.08G285350,Glyma.10G125000,Glyma.11G210989,Glyma.12G036700,Glyma.13G057700,Glyma.13G115400,Glyma.15G110500,Glyma.16G014000,Glyma.16G014100,Glyma.17G044500…	K00011,K00012,K00699,K00963,K01051,K01184,K01213,K01728,K01783,K16190
ko04068	FoxO signaling pathway	Environmental Information Processing	12/958	18/2297	1.59846903270703	0.0284198393461599	0.261265353512745	12	Glyma.01G131500,Glyma.01G189500,Glyma.01G222000,Glyma.02G008800,Glyma.02G087700,Glyma.03G123600,Glyma.03G260200,Glyma.04G149600,Glyma.05G228700,Glyma.06G017900,Glyma.08G240400,Glyma.10G117100,Glyma.11G031800,Glyma.11G052700,Glyma.11G084500,Glyma.11G178504,Glyma.13G119500,Glyma.13G125000,Glyma.13G228400,Glyma.14G037100,Glyma.14G118200,Glyma.15G118600,Glyma.15G135800,Glyma.15G187400,Glyma.17G013000…	Glyma.01G131500,Glyma.01G189500,Glyma.01G222000,Glyma.02G008800,Glyma.02G087700,Glyma.03G123600,Glyma.03G260200,Glyma.04G149600,Glyma.05G228700,Glyma.06G017900,Glyma.08G240400,Glyma.10G117100,Glyma.11G031800,Glyma.11G052700,Glyma.11G084500,Glyma.11G178504,Glyma.13G119500,Glyma.13G125000,Glyma.13G228400,Glyma.14G037100,Glyma.14G118200,Glyma.15G118600,Glyma.15G135800,Glyma.15G187400,Glyma.17G013000…	K01110,K02206,K03781,K03875,K04371,K04564,K05868,K07198,K07199,K08341,K08960,K11434
ko00051	Fructose and mannose metabolism	Metabolism	13/958	20/2297	1.55850730688935	0.0299004279362577	0.261265353512745	13	Glyma.02G228700,Glyma.02G250800,Glyma.03G002100,Glyma.04G178400,Glyma.05G054900,Glyma.06G030500,Glyma.07G124500,Glyma.07G160500,Glyma.08G031700,Glyma.08G365900,Glyma.09G007900,Glyma.09G273500,Glyma.09G280100,Glyma.10G066700,Glyma.11G095600,Glyma.12G036700,Glyma.12G113400,Glyma.12G204700,Glyma.13G146200,Glyma.13G296600,Glyma.14G065900,Glyma.14G218800,Glyma.15G112300,Glyma.16G200600,Glyma.16G220300…	Glyma.02G228700,Glyma.02G250800,Glyma.03G002100,Glyma.04G178400,Glyma.05G054900,Glyma.06G030500,Glyma.07G124500,Glyma.07G160500,Glyma.08G031700,Glyma.08G365900,Glyma.09G007900,Glyma.09G273500,Glyma.09G280100,Glyma.10G066700,Glyma.11G095600,Glyma.12G036700,Glyma.12G113400,Glyma.12G204700,Glyma.13G146200,Glyma.13G296600,Glyma.14G065900,Glyma.14G218800,Glyma.15G112300,Glyma.16G200600,Glyma.16G220300…	K00011,K00844,K00847,K00850,K00895,K00966,K01103,K01623,K01803,K01809,K02377,K18447,K19355
ko04976	Bile secretion	Organismal Systems	4/958	4/2297	2.39770354906054	0.0301460023283937	0.261265353512745	4	Glyma.03G183600,Glyma.08G000800,Glyma.08G270300,Glyma.08G342600,Glyma.08G347032,Glyma.09G044500,Glyma.10G137600,Glyma.11G088000,Glyma.13G119000,Glyma.15G090200,Glyma.16G172500,Glyma.16G172600,Glyma.18G158400,Glyma.19G016600,Glyma.19G021500,Glyma.19G184300	Glyma.03G183600,Glyma.08G000800,Glyma.08G270300,Glyma.08G342600,Glyma.08G347032,Glyma.09G044500,Glyma.10G137600,Glyma.11G088000,Glyma.13G119000,Glyma.15G090200,Glyma.16G172500,Glyma.16G172600,Glyma.18G158400,Glyma.19G016600,Glyma.19G021500,Glyma.19G184300	K00021,K05658,K05666,K05681
ko00450	Selenocompound metabolism	Metabolism	7/958	9/2297	1.8648805381582	0.0317752080145384	0.262506615518213	7	Glyma.01G156600,Glyma.02G087900,Glyma.03G129700,Glyma.09G235400,Glyma.10G242600,Glyma.12G018300,Glyma.13G028400,Glyma.13G051000,Glyma.16G038300,Glyma.17G184900,Glyma.19G114500,Glyma.20G055900	Glyma.01G156600,Glyma.02G087900,Glyma.03G129700,Glyma.09G235400,Glyma.10G242600,Glyma.12G018300,Glyma.13G028400,Glyma.13G051000,Glyma.16G038300,Glyma.17G184900,Glyma.19G114500,Glyma.20G055900	K00384,K00549,K01739,K01760,K01761,K01874,K13811
ko00561	Glycerolipid metabolism	Metabolism	16/958	26/2297	1.47550987634495	0.0321249354655156	0.262506615518213	16	Glyma.01G031500,Glyma.01G080600,Glyma.01G113200,Glyma.02G010600,Glyma.02G249300,Glyma.03G078600,Glyma.03G131100,Glyma.03G139700,Glyma.04G248500,Glyma.06G254900,Glyma.07G106400,Glyma.07G146800,Glyma.07G236300,Glyma.08G002700,Glyma.08G056600,Glyma.08G085800,Glyma.09G065300,Glyma.09G160400,Glyma.09G207900,Glyma.10G011000,Glyma.10G174600,Glyma.10G211200,Glyma.12G036700,Glyma.12G045700,Glyma.12G200100…	Glyma.01G031500,Glyma.01G080600,Glyma.01G113200,Glyma.02G010600,Glyma.02G249300,Glyma.03G078600,Glyma.03G131100,Glyma.03G139700,Glyma.04G248500,Glyma.06G254900,Glyma.07G106400,Glyma.07G146800,Glyma.07G236300,Glyma.08G002700,Glyma.08G056600,Glyma.08G085800,Glyma.09G065300,Glyma.09G160400,Glyma.09G207900,Glyma.10G011000,Glyma.10G174600,Glyma.10G211200,Glyma.12G036700,Glyma.12G045700,Glyma.12G200100…	K00011,K00128,K00630,K00679,K00901,K01054,K03715,K06118,K07407,K11155,K13506,K13508,K13513,K13523,K15918,K21362
ko00071	Fatty acid degradation	Metabolism	8/958	11/2297	1.74378439931676	0.037790989284238	0.300228414869224	8	Glyma.01G031500,Glyma.01G116300,Glyma.04G248500,Glyma.05G151200,Glyma.06G112900,Glyma.07G161900,Glyma.07G180100,Glyma.08G002700,Glyma.09G042000,Glyma.11G035200,Glyma.12G015300,Glyma.13G079900,Glyma.13G170600,Glyma.14G121200,Glyma.14G125300,Glyma.14G156400,Glyma.15G034400,Glyma.18G200300,Glyma.19G170100,Glyma.19G218300,Glyma.20G007900,Glyma.20G009100	Glyma.01G031500,Glyma.01G116300,Glyma.04G248500,Glyma.05G151200,Glyma.06G112900,Glyma.07G161900,Glyma.07G180100,Glyma.08G002700,Glyma.09G042000,Glyma.11G035200,Glyma.12G015300,Glyma.13G079900,Glyma.13G170600,Glyma.14G121200,Glyma.14G125300,Glyma.14G156400,Glyma.15G034400,Glyma.18G200300,Glyma.19G170100,Glyma.19G218300,Glyma.20G007900,Glyma.20G009100	K00001,K00121,K00128,K00232,K00249,K01897,K07513,K18857
ko00061	Fatty acid biosynthesis	Metabolism	10/958	15/2297	1.59846903270703	0.0450777360858349	0.327093379766335	10	Glyma.02G138100,Glyma.04G151600,Glyma.05G012300,Glyma.05G129600,Glyma.05G151200,Glyma.06G112900,Glyma.07G161900,Glyma.07G207200,Glyma.08G024700,Glyma.08G084300,Glyma.08G345900,Glyma.09G248900,Glyma.11G164500,Glyma.11G180750,Glyma.13G057400,Glyma.13G079900,Glyma.13G112700,Glyma.15G003100,Glyma.16G042000,Glyma.18G009200,Glyma.18G156100,Glyma.18G195700,Glyma.18G195900,Glyma.18G196000,Glyma.18G243500…	Glyma.02G138100,Glyma.04G151600,Glyma.05G012300,Glyma.05G129600,Glyma.05G151200,Glyma.06G112900,Glyma.07G161900,Glyma.07G207200,Glyma.08G024700,Glyma.08G084300,Glyma.08G345900,Glyma.09G248900,Glyma.11G164500,Glyma.11G180750,Glyma.13G057400,Glyma.13G079900,Glyma.13G112700,Glyma.15G003100,Glyma.16G042000,Glyma.18G009200,Glyma.18G156100,Glyma.18G195700,Glyma.18G195900,Glyma.18G196000,Glyma.18G243500…	K00059,K00208,K00645,K00648,K01897,K01962,K02160,K03921,K09458,K10781
ko00592	alpha-Linolenic acid metabolism	Metabolism	10/958	15/2297	1.59846903270703	0.0450777360858349	0.327093379766335	10	Glyma.01G002400,Glyma.01G086900,Glyma.02G099200,Glyma.03G073726,Glyma.04G035000,Glyma.07G180100,Glyma.08G028800,Glyma.08G256600,Glyma.11G007600,Glyma.11G035200,Glyma.11G122700,Glyma.12G054700,Glyma.13G030300,Glyma.13G047300,Glyma.13G070900,Glyma.13G109700,Glyma.14G078600,Glyma.14G121200,Glyma.14G125300,Glyma.14G156400,Glyma.16G008700,Glyma.17G049900,Glyma.17G050000,Glyma.18G280900,Glyma.19G044900…	Glyma.01G002400,Glyma.01G086900,Glyma.02G099200,Glyma.03G073726,Glyma.04G035000,Glyma.07G180100,Glyma.08G028800,Glyma.08G256600,Glyma.11G007600,Glyma.11G035200,Glyma.11G122700,Glyma.12G054700,Glyma.13G030300,Glyma.13G047300,Glyma.13G070900,Glyma.13G109700,Glyma.14G078600,Glyma.14G121200,Glyma.14G125300,Glyma.14G156400,Glyma.16G008700,Glyma.17G049900,Glyma.17G050000,Glyma.18G280900,Glyma.19G044900…	K00232,K00454,K01047,K01723,K05894,K07513,K08241,K10525,K10529,K18857
ko03008	Ribosome biogenesis in eukaryotes	Genetic Information Processing	30/958	56/2297	1.28448404413958	0.0467523510826792	0.327093379766335	30	Glyma.02G076000,Glyma.02G151500,Glyma.03G186500,Glyma.03G214900,Glyma.04G139900,Glyma.05G016600,Glyma.05G016800,Glyma.05G038000,Glyma.05G038800,Glyma.05G185000,Glyma.05G206400,Glyma.07G032500,Glyma.07G035600,Glyma.07G244100,Glyma.08G013300,Glyma.08G143000,Glyma.08G176900,Glyma.08G340000,Glyma.08G359600,Glyma.09G084600,Glyma.09G261800,Glyma.10G022600,Glyma.10G122200,Glyma.11G068600,Glyma.11G114300…	Glyma.02G076000,Glyma.02G151500,Glyma.03G186500,Glyma.03G214900,Glyma.04G139900,Glyma.05G016600,Glyma.05G016800,Glyma.05G038000,Glyma.05G038800,Glyma.05G185000,Glyma.05G206400,Glyma.07G032500,Glyma.07G035600,Glyma.07G244100,Glyma.08G013300,Glyma.08G143000,Glyma.08G176900,Glyma.08G340000,Glyma.08G359600,Glyma.09G084600,Glyma.09G261800,Glyma.10G022600,Glyma.10G122200,Glyma.11G068600,Glyma.11G114300…	K01164,K06943,K07178,K11108,K11129,K11131,K11883,K12845,K14521,K14538,K14544,K14545,K14546,K14549,K14550,K14552,K14554,K14555,K14556,K14558,K14559,K14561,K14564,K14565,K14567,K14569,K14570,K14572,K14573,K18532
ko00630	Glyoxylate and dicarboxylate metabolism	Metabolism	16/958	27/2297	1.42086136240625	0.0489939655592417	0.327093379766335	16	Glyma.02G005500,Glyma.02G244000,Glyma.03G128300,Glyma.04G254300,Glyma.05G045900,Glyma.06G017900,Glyma.06G052100,Glyma.07G082000,Glyma.07G104500,Glyma.07G262100,Glyma.08G108900,Glyma.08G157700,Glyma.08G274400,Glyma.09G173200,Glyma.10G006500,Glyma.11G215500,Glyma.12G098900,Glyma.12G100500,Glyma.13G361400,Glyma.14G094700,Glyma.15G109300,Glyma.17G012000,Glyma.17G032300,Glyma.17G037900,Glyma.17G128100…	Glyma.02G005500,Glyma.02G244000,Glyma.03G128300,Glyma.04G254300,Glyma.05G045900,Glyma.06G017900,Glyma.06G052100,Glyma.07G082000,Glyma.07G104500,Glyma.07G262100,Glyma.08G108900,Glyma.08G157700,Glyma.08G274400,Glyma.09G173200,Glyma.10G006500,Glyma.11G215500,Glyma.12G098900,Glyma.12G100500,Glyma.13G361400,Glyma.14G094700,Glyma.15G109300,Glyma.17G012000,Glyma.17G032300,Glyma.17G037900,Glyma.17G128100…	K00025,K00122,K00281,K00284,K00382,K00600,K00605,K01602,K01637,K01638,K01647,K01681,K01915,K03781,K15918,K15919
ko00220	Arginine biosynthesis	Metabolism	13/958	21/2297	1.48429267322796	0.0490911973771595	0.327093379766335	13	Glyma.01G131100,Glyma.01G140200,Glyma.01G194700,Glyma.01G198600,Glyma.02G244000,Glyma.04G073800,Glyma.04G094600,Glyma.05G046700,Glyma.05G046900,Glyma.05G066200,Glyma.06G096700,Glyma.07G104500,Glyma.07G179700,Glyma.09G173200,Glyma.10G044300,Glyma.11G215500,Glyma.13G081500,Glyma.14G111800,Glyma.16G041200,Glyma.16G153400,Glyma.17G128600,Glyma.17G131300,Glyma.17G148000,Glyma.18G041100,Glyma.19G111000	Glyma.01G131100,Glyma.01G140200,Glyma.01G194700,Glyma.01G198600,Glyma.02G244000,Glyma.04G073800,Glyma.04G094600,Glyma.05G046700,Glyma.05G046900,Glyma.05G066200,Glyma.06G096700,Glyma.07G104500,Glyma.07G179700,Glyma.09G173200,Glyma.10G044300,Glyma.11G215500,Glyma.13G081500,Glyma.14G111800,Glyma.16G041200,Glyma.16G153400,Glyma.17G128600,Glyma.17G131300,Glyma.17G148000,Glyma.18G041100,Glyma.19G111000	K00145,K00261,K00620,K00811,K00930,K01438,K01476,K01755,K01915,K01940,K14455,K14677,K14682
ko00945	Stilbenoid, diarylheptanoid and gingerol biosynthesis	Metabolism	5/958	6/2297	1.99808629088379	0.0491783752795538	0.327093379766335	5	Glyma.02G103500,Glyma.03G122000,Glyma.05G147000,Glyma.07G214700,Glyma.10G202400,Glyma.14G200800,Glyma.14G200900,Glyma.14G201000,Glyma.14G201100,Glyma.16G039500,Glyma.18G103500,Glyma.19G126000	Glyma.02G103500,Glyma.03G122000,Glyma.05G147000,Glyma.07G214700,Glyma.10G202400,Glyma.14G200800,Glyma.14G200900,Glyma.14G201000,Glyma.14G201100,Glyma.16G039500,Glyma.18G103500,Glyma.19G126000	K00517,K00588,K09754,K13065,K16040
ko00980	Metabolism of xenobiotics by cytochrome P450	Metabolism	5/958	6/2297	1.99808629088379	0.0491783752795538	0.327093379766335	5	Glyma.01G116300,Glyma.02G024600,Glyma.02G024800,Glyma.02G187200,Glyma.02G283900,Glyma.03G142000,Glyma.05G161300,Glyma.05G161400,Glyma.05G206900,Glyma.06G193500,Glyma.07G139600,Glyma.07G139700,Glyma.07G139800,Glyma.07G139900,Glyma.07G140000,Glyma.07G140200,Glyma.07G140551,Glyma.07G254900,Glyma.08G174900,Glyma.08G175200,Glyma.08G306800,Glyma.10G092500,Glyma.12G015300,Glyma.13G129000,Glyma.15G251600…	Glyma.01G116300,Glyma.02G024600,Glyma.02G024800,Glyma.02G187200,Glyma.02G283900,Glyma.03G142000,Glyma.05G161300,Glyma.05G161400,Glyma.05G206900,Glyma.06G193500,Glyma.07G139600,Glyma.07G139700,Glyma.07G139800,Glyma.07G139900,Glyma.07G140000,Glyma.07G140200,Glyma.07G140551,Glyma.07G254900,Glyma.08G174900,Glyma.08G175200,Glyma.08G306800,Glyma.10G092500,Glyma.12G015300,Glyma.13G129000,Glyma.15G251600…	K00001,K00121,K00699,K00799,K07408
ko04727	GABAergic synapse	Organismal Systems	6/958	8/2297	1.79827766179541	0.0609006215590331	0.395854040133715	6	Glyma.01G218600,Glyma.02G008800,Glyma.02G241400,Glyma.02G244000,Glyma.04G013100,Glyma.05G136100,Glyma.07G104500,Glyma.08G091301,Glyma.08G091400,Glyma.08G091500,Glyma.09G173200,Glyma.10G208800,Glyma.11G031800,Glyma.11G215500,Glyma.14G211100,Glyma.17G013000,Glyma.17G140700,Glyma.18G041100,Glyma.18G043600,Glyma.19G037400	Glyma.01G218600,Glyma.02G008800,Glyma.02G241400,Glyma.02G244000,Glyma.04G013100,Glyma.05G136100,Glyma.07G104500,Glyma.08G091301,Glyma.08G091400,Glyma.08G091500,Glyma.09G173200,Glyma.10G208800,Glyma.11G031800,Glyma.11G215500,Glyma.14G211100,Glyma.17G013000,Glyma.17G140700,Glyma.18G041100,Glyma.18G043600,Glyma.19G037400	K01580,K01915,K04536,K08341,K14207,K15015
ko04072	Phospholipase D signaling pathway	Environmental Information Processing	7/958	10/2297	1.67839248434238	0.0681310563900099	0.428708271146292	7	Glyma.01G215100,Glyma.01G222000,Glyma.03G018900,Glyma.03G139700,Glyma.05G168300,Glyma.05G169400,Glyma.06G020500,Glyma.06G068700,Glyma.06G254900,Glyma.07G010900,Glyma.07G031100,Glyma.07G080400,Glyma.07G273100,Glyma.08G127700,Glyma.08G194100,Glyma.11G081500,Glyma.12G200100,Glyma.13G364900,Glyma.15G008367,Glyma.15G008433,Glyma.15G008500,Glyma.15G023500,Glyma.17G067400,Glyma.18G288600,Glyma.19G219200	Glyma.01G215100,Glyma.01G222000,Glyma.03G018900,Glyma.03G139700,Glyma.05G168300,Glyma.05G169400,Glyma.06G020500,Glyma.06G068700,Glyma.06G254900,Glyma.07G010900,Glyma.07G031100,Glyma.07G080400,Glyma.07G273100,Glyma.08G127700,Glyma.08G194100,Glyma.11G081500,Glyma.12G200100,Glyma.13G364900,Glyma.15G008367,Glyma.15G008433,Glyma.15G008500,Glyma.15G023500,Glyma.17G067400,Glyma.18G288600,Glyma.19G219200	K00889,K00901,K01115,K01528,K04371,K07937,K13523
ko00625	Chloroalkane and chloroalkene degradation	Metabolism	3/958	3/2297	2.39770354906054	0.0724135385773141	0.428708271146292	3	Glyma.01G031500,Glyma.01G116300,Glyma.04G248500,Glyma.08G002700,Glyma.12G015300,Glyma.13G170600,Glyma.15G034400,Glyma.18G200300,Glyma.19G170100	Glyma.01G031500,Glyma.01G116300,Glyma.04G248500,Glyma.08G002700,Glyma.12G015300,Glyma.13G170600,Glyma.15G034400,Glyma.18G200300,Glyma.19G170100	K00001,K00121,K00128
ko04213	Longevity regulating pathway - multiple species	Organismal Systems	8/958	12/2297	1.59846903270703	0.0725009020131827	0.428708271146292	8	Glyma.01G131500,Glyma.01G245100,Glyma.02G085600,Glyma.02G087700,Glyma.03G260200,Glyma.04G062200,Glyma.04G187000,Glyma.05G040600,Glyma.06G017900,Glyma.06G063202,Glyma.06G178700,Glyma.06G178800,Glyma.06G202200,Glyma.07G184300,Glyma.08G240400,Glyma.10G117100,Glyma.11G140500,Glyma.11G192700,Glyma.12G064000,Glyma.13G119500,Glyma.13G228400,Glyma.15G118600,Glyma.15G187400,Glyma.17G072400,Glyma.18G055000…	Glyma.01G131500,Glyma.01G245100,Glyma.02G085600,Glyma.02G087700,Glyma.03G260200,Glyma.04G062200,Glyma.04G187000,Glyma.05G040600,Glyma.06G017900,Glyma.06G063202,Glyma.06G178700,Glyma.06G178800,Glyma.06G202200,Glyma.07G184300,Glyma.08G240400,Glyma.10G117100,Glyma.11G140500,Glyma.11G192700,Glyma.12G064000,Glyma.13G119500,Glyma.13G228400,Glyma.15G118600,Glyma.15G187400,Glyma.17G072400,Glyma.18G055000…	K03283,K03695,K03781,K04564,K04565,K06067,K07198,K07199
ko04612	Antigen processing and presentation	Organismal Systems	8/958	12/2297	1.59846903270703	0.0725009020131827	0.428708271146292	8	Glyma.01G238600,Glyma.02G085600,Glyma.03G050500,Glyma.03G203000,Glyma.07G006300,Glyma.07G036200,Glyma.07G184300,Glyma.08G329300,Glyma.09G131500,Glyma.09G248600,Glyma.11G126100,Glyma.11G140500,Glyma.12G050700,Glyma.12G064000,Glyma.14G011600,Glyma.14G024200,Glyma.14G092800,Glyma.15G118800,Glyma.17G072400,Glyma.17G137800,Glyma.17G230700,Glyma.18G077500,Glyma.18G244100,Glyma.18G287800,Glyma.18G289100…	Glyma.01G238600,Glyma.02G085600,Glyma.03G050500,Glyma.03G203000,Glyma.07G006300,Glyma.07G036200,Glyma.07G184300,Glyma.08G329300,Glyma.09G131500,Glyma.09G248600,Glyma.11G126100,Glyma.11G140500,Glyma.12G050700,Glyma.12G064000,Glyma.14G011600,Glyma.14G024200,Glyma.14G092800,Glyma.15G118800,Glyma.17G072400,Glyma.17G137800,Glyma.17G230700,Glyma.18G077500,Glyma.18G244100,Glyma.18G287800,Glyma.18G289100…	K01369,K03283,K04079,K08057,K08059,K08064,K08065,K09489
ko04922	Glucagon signaling pathway	Organismal Systems	10/958	16/2297	1.49856471816284	0.0761638705413325	0.428708271146292	10	Glyma.01G131500,Glyma.01G210400,Glyma.03G260200,Glyma.04G104500,Glyma.04G149600,Glyma.05G058100,Glyma.05G079700,Glyma.06G105600,Glyma.07G238700,Glyma.08G240400,Glyma.10G178900,Glyma.11G038900,Glyma.13G057800,Glyma.13G119500,Glyma.13G228400,Glyma.15G118600,Glyma.15G187400,Glyma.17G149000,Glyma.18G055000,Glyma.18G212200,Glyma.19G028400,Glyma.19G160100,Glyma.19G260000,Glyma.20G164500,Glyma.20G211200	Glyma.01G131500,Glyma.01G210400,Glyma.03G260200,Glyma.04G104500,Glyma.04G149600,Glyma.05G058100,Glyma.05G079700,Glyma.06G105600,Glyma.07G238700,Glyma.08G240400,Glyma.10G178900,Glyma.11G038900,Glyma.13G057800,Glyma.13G119500,Glyma.13G228400,Glyma.15G118600,Glyma.15G187400,Glyma.17G149000,Glyma.18G055000,Glyma.18G212200,Glyma.19G028400,Glyma.19G160100,Glyma.19G260000,Glyma.20G164500,Glyma.20G211200	K00016,K00161,K00688,K00873,K01834,K02183,K06268,K07198,K07199,K11434
ko00100	Steroid biosynthesis	Metabolism	11/958	18/2297	1.46526327998144	0.0764479784211919	0.428708271146292	11	Glyma.01G035100,Glyma.02G030900,Glyma.03G002500,Glyma.03G115300,Glyma.04G194500,Glyma.05G053300,Glyma.06G171500,Glyma.07G110900,Glyma.09G186700,Glyma.11G103500,Glyma.11G126300,Glyma.12G009200,Glyma.12G028300,Glyma.12G050900,Glyma.13G217400,Glyma.15G061800,Glyma.15G095000,Glyma.17G135800,Glyma.18G118100,Glyma.19G050500	Glyma.01G035100,Glyma.02G030900,Glyma.03G002500,Glyma.03G115300,Glyma.04G194500,Glyma.05G053300,Glyma.06G171500,Glyma.07G110900,Glyma.09G186700,Glyma.11G103500,Glyma.11G126300,Glyma.12G009200,Glyma.12G028300,Glyma.12G050900,Glyma.13G217400,Glyma.15G061800,Glyma.15G095000,Glyma.17G135800,Glyma.18G118100,Glyma.19G050500	K00227,K00511,K00559,K01824,K05917,K07748,K08246,K09828,K09832,K14423,K14424
ko00680	Methane metabolism	Metabolism	11/958	18/2297	1.46526327998144	0.0764479784211919	0.428708271146292	11	Glyma.04G104500,Glyma.04G254300,Glyma.05G080500,Glyma.06G105600,Glyma.06G208200,Glyma.06G277500,Glyma.08G031700,Glyma.08G108900,Glyma.08G223300,Glyma.08G274400,Glyma.10G066700,Glyma.11G084400,Glyma.12G015300,Glyma.12G210600,Glyma.13G290700,Glyma.19G009000,Glyma.19G170100,Glyma.19G190900,Glyma.20G129400	Glyma.04G104500,Glyma.04G254300,Glyma.05G080500,Glyma.06G105600,Glyma.06G208200,Glyma.06G277500,Glyma.08G031700,Glyma.08G108900,Glyma.08G223300,Glyma.08G274400,Glyma.10G066700,Glyma.11G084400,Glyma.12G015300,Glyma.12G210600,Glyma.13G290700,Glyma.19G009000,Glyma.19G170100,Glyma.19G190900,Glyma.20G129400	K00058,K00121,K00122,K00600,K00831,K00850,K01595,K01623,K01689,K01834,K15634
ko00230	Purine metabolism	Metabolism	44/958	90/2297	1.17221062398515	0.0971864336893523	0.471483536762824	44	Glyma.01G119500,Glyma.01G210800,Glyma.02G076000,Glyma.02G211300,Glyma.02G254000,Glyma.02G289700,Glyma.03G055900,Glyma.03G065300,Glyma.03G109500,Glyma.03G129500,Glyma.03G178900,Glyma.03G218500,Glyma.05G054900,Glyma.05G056500,Glyma.05G066500,Glyma.05G105300,Glyma.05G186900,Glyma.05G208400,Glyma.06G155300,Glyma.07G008700,Glyma.07G131200,Glyma.08G079500,Glyma.08G149500,Glyma.08G191700,Glyma.08G313400…	Glyma.01G119500,Glyma.01G210800,Glyma.02G076000,Glyma.02G211300,Glyma.02G254000,Glyma.02G289700,Glyma.03G055900,Glyma.03G065300,Glyma.03G109500,Glyma.03G129500,Glyma.03G178900,Glyma.03G218500,Glyma.05G054900,Glyma.05G056500,Glyma.05G066500,Glyma.05G105300,Glyma.05G186900,Glyma.05G208400,Glyma.06G155300,Glyma.07G008700,Glyma.07G131200,Glyma.08G079500,Glyma.08G149500,Glyma.08G191700,Glyma.08G313400…	K00759,K00764,K00860,K00873,K00940,K00962,K01081,K01466,K01488,K01490,K01514,K01519,K01522,K01756,K01835,K01923,K01951,K01952,K02083,K02321,K02327,K02335,K02999,K03000,K03002,K03008,K03010,K03012,K03013,K03016,K03019,K03020,K03022,K03026,K03505,K03787,K10807,K10808,K11808,K13811,K14977,K18151,K18447,K18532
ko00140	Steroid hormone biosynthesis	Metabolism	4/958	5/2297	1.91816283924843	0.100561173924938	0.471483536762824	4	Glyma.03G142000,Glyma.07G254900,Glyma.09G142500,Glyma.10G092500,Glyma.11G245600	Glyma.03G142000,Glyma.07G254900,Glyma.09G142500,Glyma.10G092500,Glyma.11G245600	K00512,K00699,K07408,K10251
ko00908	Zeatin biosynthesis	Metabolism	4/958	5/2297	1.91816283924843	0.100561173924938	0.471483536762824	4	Glyma.07G256700,Glyma.12G011400,Glyma.13G271500,Glyma.15G170300,Glyma.17G017400,Glyma.17G054500,Glyma.18G297200	Glyma.07G256700,Glyma.12G011400,Glyma.13G271500,Glyma.15G170300,Glyma.17G017400,Glyma.17G054500,Glyma.18G297200	K00279,K00791,K10717,K10760
ko04015	Rap1 signaling pathway	Environmental Information Processing	4/958	5/2297	1.91816283924843	0.100561173924938	0.471483536762824	4	Glyma.01G222000,Glyma.05G079700,Glyma.07G203100,Glyma.07G238700,Glyma.08G032600,Glyma.12G208000,Glyma.13G172600,Glyma.13G293100,Glyma.19G160100	Glyma.01G222000,Glyma.05G079700,Glyma.07G203100,Glyma.07G238700,Glyma.08G032600,Glyma.12G208000,Glyma.13G172600,Glyma.13G293100,Glyma.19G160100	K02183,K04371,K04392,K05759
ko04112	Cell cycle - Caulobacter	Cellular Processes	4/958	5/2297	1.91816283924843	0.100561173924938	0.471483536762824	4	Glyma.02G011800,Glyma.02G295800,Glyma.03G195200,Glyma.05G065900,Glyma.08G322800,Glyma.09G213800,Glyma.10G012300,Glyma.13G153300,Glyma.17G151100,Glyma.18G089400,Glyma.20G213400	Glyma.02G011800,Glyma.02G295800,Glyma.03G195200,Glyma.05G065900,Glyma.08G322800,Glyma.09G213800,Glyma.10G012300,Glyma.13G153300,Glyma.17G151100,Glyma.18G089400,Glyma.20G213400	K01338,K01358,K03531,K03544
ko04270	Vascular smooth muscle contraction	Organismal Systems	4/958	5/2297	1.91816283924843	0.100561173924938	0.471483536762824	4	Glyma.01G002400,Glyma.01G222000,Glyma.03G234700,Glyma.05G079700,Glyma.07G238700,Glyma.08G028800,Glyma.19G160100,Glyma.19G232300	Glyma.01G002400,Glyma.01G222000,Glyma.03G234700,Glyma.05G079700,Glyma.07G238700,Glyma.08G028800,Glyma.19G160100,Glyma.19G232300	K01047,K02183,K04371,K06269
ko04380	Osteoclast differentiation	Organismal Systems	4/958	5/2297	1.91816283924843	0.100561173924938	0.471483536762824	4	Glyma.01G222000,Glyma.05G247900,Glyma.07G203100,Glyma.08G093500,Glyma.08G093600,Glyma.11G038900,Glyma.12G208000,Glyma.13G172600,Glyma.13G293100,Glyma.17G149000	Glyma.01G222000,Glyma.05G247900,Glyma.07G203100,Glyma.08G093500,Glyma.08G093600,Glyma.11G038900,Glyma.12G208000,Glyma.13G172600,Glyma.13G293100,Glyma.17G149000	K04371,K04392,K06268,K14379
ko04624	Toll and Imd signaling pathway	Organismal Systems	4/958	5/2297	1.91816283924843	0.100561173924938	0.471483536762824	4	Glyma.01G020100,Glyma.01G034100,Glyma.01G044100,Glyma.01G179000,Glyma.02G019500,Glyma.02G032200,Glyma.02G221900,Glyma.02G229500,Glyma.02G263900,Glyma.02G311200,Glyma.03G002700,Glyma.03G003000,Glyma.03G003300,Glyma.03G180600,Glyma.03G199900,Glyma.03G241600,Glyma.04G017200,Glyma.04G042400,Glyma.05G139500,Glyma.06G012800,Glyma.06G124900,Glyma.06G255900,Glyma.07G096100,Glyma.07G108200,Glyma.07G166700…	Glyma.01G020100,Glyma.01G034100,Glyma.01G044100,Glyma.01G179000,Glyma.02G019500,Glyma.02G032200,Glyma.02G221900,Glyma.02G229500,Glyma.02G263900,Glyma.02G311200,Glyma.03G002700,Glyma.03G003000,Glyma.03G003300,Glyma.03G180600,Glyma.03G199900,Glyma.03G241600,Glyma.04G017200,Glyma.04G042400,Glyma.05G139500,Glyma.06G012800,Glyma.06G124900,Glyma.06G255900,Glyma.07G096100,Glyma.07G108200,Glyma.07G166700…	K04730,K04733,K06689,K10704
ko04920	Adipocytokine signaling pathway	Organismal Systems	4/958	5/2297	1.91816283924843	0.100561173924938	0.471483536762824	4	Glyma.01G131500,Glyma.03G260200,Glyma.05G151200,Glyma.06G112900,Glyma.06G223600,Glyma.07G161900,Glyma.08G240400,Glyma.13G079900,Glyma.13G119500,Glyma.13G161500,Glyma.13G228400,Glyma.15G118600,Glyma.15G187400,Glyma.17G109800,Glyma.18G055000,Glyma.18G212200,Glyma.19G218300,Glyma.20G007900	Glyma.01G131500,Glyma.03G260200,Glyma.05G151200,Glyma.06G112900,Glyma.06G223600,Glyma.07G161900,Glyma.08G240400,Glyma.13G079900,Glyma.13G119500,Glyma.13G161500,Glyma.13G228400,Glyma.15G118600,Glyma.15G187400,Glyma.17G109800,Glyma.18G055000,Glyma.18G212200,Glyma.19G218300,Glyma.20G007900	K01897,K07198,K07199,K07297
ko04978	Mineral absorption	Organismal Systems	4/958	5/2297	1.91816283924843	0.100561173924938	0.471483536762824	4	Glyma.01G124500,Glyma.05G101700,Glyma.06G044200,Glyma.07G023600,Glyma.07G155200,Glyma.10G203200,Glyma.14G107100,Glyma.20G187100	Glyma.01G124500,Glyma.05G101700,Glyma.06G044200,Glyma.07G023600,Glyma.07G155200,Glyma.10G203200,Glyma.14G107100,Glyma.20G187100	K00522,K07213,K14686,K21398
ko00250	Alanine, aspartate and glutamate metabolism	Metabolism	15/958	27/2297	1.33205752725586	0.102445356778812	0.472570516753875	15	Glyma.01G129400,Glyma.01G131100,Glyma.02G241400,Glyma.02G244000,Glyma.02G254000,Glyma.04G094600,Glyma.04G236900,Glyma.05G029200,Glyma.05G046700,Glyma.05G046900,Glyma.05G066200,Glyma.05G131400,Glyma.05G136100,Glyma.05G188500,Glyma.06G096700,Glyma.06G127400,Glyma.07G104500,Glyma.08G086000,Glyma.08G091301,Glyma.08G091400,Glyma.08G091500,Glyma.09G173200,Glyma.09G222700,Glyma.11G170300,Glyma.11G215500…	Glyma.01G129400,Glyma.01G131100,Glyma.02G241400,Glyma.02G244000,Glyma.02G254000,Glyma.04G094600,Glyma.04G236900,Glyma.05G029200,Glyma.05G046700,Glyma.05G046900,Glyma.05G066200,Glyma.05G131400,Glyma.05G136100,Glyma.05G188500,Glyma.06G096700,Glyma.06G127400,Glyma.07G104500,Glyma.08G086000,Glyma.08G091301,Glyma.08G091400,Glyma.08G091500,Glyma.09G173200,Glyma.09G222700,Glyma.11G170300,Glyma.11G215500…	K00261,K00264,K00294,K00609,K00764,K00811,K00827,K01580,K01755,K01756,K01915,K01940,K01953,K01956,K14455
ko00280	Valine, leucine and isoleucine degradation	Metabolism	12/958	21/2297	1.37011631374888	0.112093452092053	0.488096186053126	12	Glyma.01G031500,Glyma.01G103100,Glyma.01G129400,Glyma.01G215500,Glyma.02G145300,Glyma.04G049200,Glyma.04G248500,Glyma.06G050100,Glyma.07G019100,Glyma.07G180100,Glyma.07G186000,Glyma.08G002700,Glyma.08G204300,Glyma.09G025100,Glyma.09G042000,Glyma.11G236200,Glyma.13G170600,Glyma.15G034400,Glyma.15G131200,Glyma.17G032300,Glyma.17G037900,Glyma.18G210500,Glyma.19G128600,Glyma.20G009100	Glyma.01G031500,Glyma.01G103100,Glyma.01G129400,Glyma.01G215500,Glyma.02G145300,Glyma.04G049200,Glyma.04G248500,Glyma.06G050100,Glyma.07G019100,Glyma.07G180100,Glyma.07G186000,Glyma.08G002700,Glyma.08G204300,Glyma.09G025100,Glyma.09G042000,Glyma.11G236200,Glyma.13G170600,Glyma.15G034400,Glyma.15G131200,Glyma.17G032300,Glyma.17G037900,Glyma.18G210500,Glyma.19G128600,Glyma.20G009100	K00020,K00128,K00167,K00249,K00382,K00826,K00827,K01640,K01641,K01968,K07513,K18660
ko04391	Hippo signaling pathway - fly	Environmental Information Processing	5/958	7/2297	1.7126453921861	0.113367624394827	0.488096186053126	5	Glyma.04G185200,Glyma.05G202500,Glyma.05G228700,Glyma.08G009800,Glyma.08G363800,Glyma.09G069000,Glyma.10G222900,Glyma.12G229200,Glyma.13G125000,Glyma.13G270600,Glyma.15G177000	Glyma.04G185200,Glyma.05G202500,Glyma.05G228700,Glyma.08G009800,Glyma.08G363800,Glyma.09G069000,Glyma.10G222900,Glyma.12G229200,Glyma.13G125000,Glyma.13G270600,Glyma.15G177000	K04354,K06630,K06685,K08960,K16675
ko00073	Cutin, suberine and wax biosynthesis	Metabolism	6/958	9/2297	1.59846903270703	0.119151448648022	0.488096186053126	6	Glyma.03G101200,Glyma.03G160100,Glyma.05G203000,Glyma.08G010500,Glyma.09G123800,Glyma.09G124200,Glyma.11G100100,Glyma.11G175900,Glyma.14G192500,Glyma.16G053300,Glyma.19G096100,Glyma.19G162100	Glyma.03G101200,Glyma.03G160100,Glyma.05G203000,Glyma.08G010500,Glyma.09G123800,Glyma.09G124200,Glyma.11G100100,Glyma.11G175900,Glyma.14G192500,Glyma.16G053300,Glyma.19G096100,Glyma.19G162100	K13407,K15400,K15401,K15402,K15404,K17991
ko00905	Brassinosteroid biosynthesis	Metabolism	6/958	9/2297	1.59846903270703	0.119151448648022	0.488096186053126	6	Glyma.01G175500,Glyma.02G051600,Glyma.02G256800,Glyma.05G010200,Glyma.06G215200,Glyma.07G039800,Glyma.07G144400,Glyma.17G118100,Glyma.18G028300	Glyma.01G175500,Glyma.02G051600,Glyma.02G256800,Glyma.05G010200,Glyma.06G215200,Glyma.07G039800,Glyma.07G144400,Glyma.17G118100,Glyma.18G028300	K09587,K09588,K09591,K12637,K15639,K20623
ko00950	Isoquinoline alkaloid biosynthesis	Metabolism	6/958	9/2297	1.59846903270703	0.119151448648022	0.488096186053126	6	Glyma.01G062400,Glyma.01G131100,Glyma.04G054100,Glyma.06G054400,Glyma.06G178400,Glyma.06G235500,Glyma.06G270400,Glyma.10G248700,Glyma.13G242300,Glyma.14G111800,Glyma.15G071000,Glyma.15G071200,Glyma.15G276400,Glyma.18G225000,Glyma.20G145400	Glyma.01G062400,Glyma.01G131100,Glyma.04G054100,Glyma.06G054400,Glyma.06G178400,Glyma.06G235500,Glyma.06G270400,Glyma.10G248700,Glyma.13G242300,Glyma.14G111800,Glyma.15G071000,Glyma.15G071200,Glyma.15G276400,Glyma.18G225000,Glyma.20G145400	K00276,K00422,K00811,K00815,K13384,K14455
ko04020	Calcium signaling pathway	Environmental Information Processing	6/958	9/2297	1.59846903270703	0.119151448648022	0.488096186053126	6	Glyma.01G178500,Glyma.02G059200,Glyma.05G079700,Glyma.07G238700,Glyma.11G038900,Glyma.11G063700,Glyma.11G230100,Glyma.13G340500,Glyma.14G059300,Glyma.14G059400,Glyma.14G077100,Glyma.17G149000,Glyma.17G235700,Glyma.19G020100,Glyma.19G160100	Glyma.01G178500,Glyma.02G059200,Glyma.05G079700,Glyma.07G238700,Glyma.11G038900,Glyma.11G063700,Glyma.11G230100,Glyma.13G340500,Glyma.14G059300,Glyma.14G059400,Glyma.14G077100,Glyma.17G149000,Glyma.17G235700,Glyma.19G020100,Glyma.19G160100	K02183,K05857,K05863,K06268,K15040,K20858
ko04024	cAMP signaling pathway	Environmental Information Processing	6/958	9/2297	1.59846903270703	0.119151448648022	0.488096186053126	6	Glyma.01G215100,Glyma.01G222000,Glyma.03G018900,Glyma.03G234700,Glyma.05G079700,Glyma.05G168300,Glyma.06G020500,Glyma.06G068700,Glyma.07G010900,Glyma.07G031100,Glyma.07G080400,Glyma.07G203100,Glyma.07G238700,Glyma.08G194100,Glyma.11G035200,Glyma.11G081500,Glyma.12G208000,Glyma.13G172600,Glyma.13G293100,Glyma.13G364900,Glyma.14G125300,Glyma.15G008367,Glyma.15G008433,Glyma.15G008500,Glyma.15G023500…	Glyma.01G215100,Glyma.01G222000,Glyma.03G018900,Glyma.03G234700,Glyma.05G079700,Glyma.05G168300,Glyma.06G020500,Glyma.06G068700,Glyma.07G010900,Glyma.07G031100,Glyma.07G080400,Glyma.07G203100,Glyma.07G238700,Glyma.08G194100,Glyma.11G035200,Glyma.11G081500,Glyma.12G208000,Glyma.13G172600,Glyma.13G293100,Glyma.13G364900,Glyma.14G125300,Glyma.15G008367,Glyma.15G008433,Glyma.15G008500,Glyma.15G023500…	K00232,K01115,K02183,K04371,K04392,K06269
ko00360	Phenylalanine metabolism	Metabolism	9/958	15/2297	1.43862212943633	0.119828588380299	0.488096186053126	9	Glyma.01G062400,Glyma.01G131100,Glyma.02G103500,Glyma.02G284600,Glyma.05G147000,Glyma.06G178400,Glyma.06G235500,Glyma.07G214700,Glyma.08G106000,Glyma.10G248700,Glyma.13G372000,Glyma.14G111800,Glyma.15G001700,Glyma.15G276400,Glyma.17G064600,Glyma.18G207200,Glyma.20G145400	Glyma.01G062400,Glyma.01G131100,Glyma.02G103500,Glyma.02G284600,Glyma.05G147000,Glyma.06G178400,Glyma.06G235500,Glyma.07G214700,Glyma.08G106000,Glyma.10G248700,Glyma.13G372000,Glyma.14G111800,Glyma.15G001700,Glyma.15G276400,Glyma.17G064600,Glyma.18G207200,Glyma.20G145400	K00276,K00457,K00588,K00811,K00815,K01426,K01904,K07253,K14455
ko04722	Neurotrophin signaling pathway	Organismal Systems	8/958	13/2297	1.47550987634495	0.121170731502699	0.488096186053126	8	Glyma.01G020100,Glyma.01G034100,Glyma.01G044100,Glyma.01G179000,Glyma.01G222000,Glyma.02G019500,Glyma.02G032200,Glyma.02G221900,Glyma.02G229500,Glyma.02G263900,Glyma.02G311200,Glyma.03G002700,Glyma.03G003000,Glyma.03G003300,Glyma.03G180600,Glyma.03G241600,Glyma.04G017200,Glyma.04G042400,Glyma.05G079700,Glyma.05G080900,Glyma.05G139500,Glyma.06G012800,Glyma.06G255900,Glyma.07G096100,Glyma.07G108200…	Glyma.01G020100,Glyma.01G034100,Glyma.01G044100,Glyma.01G179000,Glyma.01G222000,Glyma.02G019500,Glyma.02G032200,Glyma.02G221900,Glyma.02G229500,Glyma.02G263900,Glyma.02G311200,Glyma.03G002700,Glyma.03G003000,Glyma.03G003300,Glyma.03G180600,Glyma.03G241600,Glyma.04G017200,Glyma.04G042400,Glyma.05G079700,Glyma.05G080900,Glyma.05G139500,Glyma.06G012800,Glyma.06G255900,Glyma.07G096100,Glyma.07G108200…	K02183,K04371,K04392,K04421,K04730,K04733,K06630,K12462
ko00710	Carbon fixation in photosynthetic organisms	Metabolism	13/958	24/2297	1.29875608907446	0.150113639910317	0.559148620843194	13	Glyma.01G131100,Glyma.02G005500,Glyma.03G014600,Glyma.04G086300,Glyma.05G073100,Glyma.05G227400,Glyma.06G087800,Glyma.06G277500,Glyma.09G203500,Glyma.10G006500,Glyma.10G066700,Glyma.10G265400,Glyma.12G210600,Glyma.13G146200,Glyma.13G290700,Glyma.13G354900,Glyma.17G020600,Glyma.18G229300,Glyma.19G046600,Glyma.19G088400	Glyma.01G131100,Glyma.02G005500,Glyma.03G014600,Glyma.04G086300,Glyma.05G073100,Glyma.05G227400,Glyma.06G087800,Glyma.06G277500,Glyma.09G203500,Glyma.10G006500,Glyma.10G066700,Glyma.10G265400,Glyma.12G210600,Glyma.13G146200,Glyma.13G290700,Glyma.13G354900,Glyma.17G020600,Glyma.18G229300,Glyma.19G046600,Glyma.19G088400	K00025,K00028,K00029,K00134,K01006,K01595,K01602,K01610,K01623,K01783,K01803,K01807,K14455
ko00350	Tyrosine metabolism	Metabolism	10/958	18/2297	1.33205752725586	0.169236519260773	0.559148620843194	10	Glyma.01G062400,Glyma.01G116300,Glyma.01G131100,Glyma.02G284600,Glyma.06G178400,Glyma.06G235500,Glyma.06G270400,Glyma.10G248700,Glyma.12G015300,Glyma.13G242300,Glyma.14G111800,Glyma.14G121200,Glyma.14G156400,Glyma.15G071000,Glyma.15G071200,Glyma.15G276400,Glyma.18G200300,Glyma.18G207200,Glyma.18G225000,Glyma.19G170100,Glyma.20G145400	Glyma.01G062400,Glyma.01G116300,Glyma.01G131100,Glyma.02G284600,Glyma.06G178400,Glyma.06G235500,Glyma.06G270400,Glyma.10G248700,Glyma.12G015300,Glyma.13G242300,Glyma.14G111800,Glyma.14G121200,Glyma.14G156400,Glyma.15G071000,Glyma.15G071200,Glyma.15G276400,Glyma.18G200300,Glyma.18G207200,Glyma.18G225000,Glyma.19G170100,Glyma.20G145400	K00001,K00121,K00276,K00422,K00457,K00811,K00815,K07253,K14455,K18857
ko00480	Glutathione metabolism	Metabolism	10/958	18/2297	1.33205752725586	0.169236519260773	0.559148620843194	10	Glyma.01G219400,Glyma.02G024600,Glyma.02G024800,Glyma.02G033900,Glyma.02G187200,Glyma.02G283900,Glyma.04G020200,Glyma.04G248300,Glyma.05G005300,Glyma.05G161300,Glyma.05G161400,Glyma.05G186900,Glyma.05G206900,Glyma.06G126700,Glyma.06G193500,Glyma.07G139600,Glyma.07G139700,Glyma.07G139800,Glyma.07G139900,Glyma.07G140000,Glyma.07G140200,Glyma.07G140551,Glyma.08G013900,Glyma.08G047200,Glyma.08G174900…	Glyma.01G219400,Glyma.02G024600,Glyma.02G024800,Glyma.02G033900,Glyma.02G187200,Glyma.02G283900,Glyma.04G020200,Glyma.04G248300,Glyma.05G005300,Glyma.05G161300,Glyma.05G161400,Glyma.05G186900,Glyma.05G206900,Glyma.06G126700,Glyma.06G193500,Glyma.07G139600,Glyma.07G139700,Glyma.07G139800,Glyma.07G139900,Glyma.07G140000,Glyma.07G140200,Glyma.07G140551,Glyma.08G013900,Glyma.08G047200,Glyma.08G174900…	K00031,K00036,K00432,K00434,K00797,K00799,K01581,K10807,K10808,K18592
ko04810	Regulation of actin cytoskeleton	Cellular Processes	10/958	18/2297	1.33205752725586	0.169236519260773	0.559148620843194	10	Glyma.01G218900,Glyma.01G222000,Glyma.03G234700,Glyma.04G004250,Glyma.05G169400,Glyma.06G033400,Glyma.07G203100,Glyma.07G216600,Glyma.08G032600,Glyma.08G127700,Glyma.10G044000,Glyma.10G136400,Glyma.12G031700,Glyma.12G208000,Glyma.13G131700,Glyma.13G172600,Glyma.13G293100,Glyma.16G013500,Glyma.17G061200,Glyma.19G138700,Glyma.19G232300,Glyma.20G013500,Glyma.20G019300,Glyma.20G173200	Glyma.01G218900,Glyma.01G222000,Glyma.03G234700,Glyma.04G004250,Glyma.05G169400,Glyma.06G033400,Glyma.07G203100,Glyma.07G216600,Glyma.08G032600,Glyma.08G127700,Glyma.10G044000,Glyma.10G136400,Glyma.12G031700,Glyma.12G208000,Glyma.13G131700,Glyma.13G172600,Glyma.13G293100,Glyma.16G013500,Glyma.17G061200,Glyma.19G138700,Glyma.19G232300,Glyma.20G013500,Glyma.20G019300,Glyma.20G173200	K00889,K00921,K04371,K04392,K05750,K05758,K05759,K05765,K05768,K06269
ko00626	Naphthalene degradation	Metabolism	2/958	2/2297	2.39770354906054	0.173837940413113	0.559148620843194	2	Glyma.01G116300,Glyma.12G015300,Glyma.18G200300,Glyma.19G170100	Glyma.01G116300,Glyma.12G015300,Glyma.18G200300,Glyma.19G170100	K00001,K00121
ko00901	Indole alkaloid biosynthesis	Metabolism	2/958	2/2297	2.39770354906054	0.173837940413113	0.559148620843194	2	Glyma.13G231800,Glyma.16G145100	Glyma.13G231800,Glyma.16G145100	K08233,K21026
ko00903	Limonene and pinene degradation	Metabolism	2/958	2/2297	2.39770354906054	0.173837940413113	0.559148620843194	2	Glyma.01G031500,Glyma.04G248500,Glyma.08G002700,Glyma.10G202400,Glyma.13G170600,Glyma.15G034400	Glyma.01G031500,Glyma.04G248500,Glyma.08G002700,Glyma.10G202400,Glyma.13G170600,Glyma.15G034400	K00128,K00517
ko04611	Platelet activation	Organismal Systems	2/958	2/2297	2.39770354906054	0.173837940413113	0.559148620843194	2	Glyma.01G222000,Glyma.03G234700,Glyma.19G232300	Glyma.01G222000,Glyma.03G234700,Glyma.19G232300	K04371,K06269
ko04658	Th1 and Th2 cell differentiation	Organismal Systems	2/958	2/2297	2.39770354906054	0.173837940413113	0.559148620843194	2	Glyma.01G222000,Glyma.11G038900,Glyma.17G149000	Glyma.01G222000,Glyma.11G038900,Glyma.17G149000	K04371,K06268
ko04744	Phototransduction	Organismal Systems	2/958	2/2297	2.39770354906054	0.173837940413113	0.559148620843194	2	Glyma.04G013100,Glyma.05G079700,Glyma.07G238700,Glyma.19G160100	Glyma.04G013100,Glyma.05G079700,Glyma.07G238700,Glyma.19G160100	K02183,K04536
ko04964	Proximal tubule bicarbonate reclamation	Organismal Systems	2/958	2/2297	2.39770354906054	0.173837940413113	0.559148620843194	2	Glyma.02G005500,Glyma.05G066200,Glyma.10G006500,Glyma.16G041200,Glyma.16G153400,Glyma.17G148000,Glyma.19G111000	Glyma.02G005500,Glyma.05G066200,Glyma.10G006500,Glyma.16G041200,Glyma.16G153400,Glyma.17G148000,Glyma.19G111000	K00025,K00261
ko04621	NOD-like receptor signaling pathway	Organismal Systems	8/958	14/2297	1.37011631374888	0.182760937501471	0.559148620843194	8	Glyma.01G020100,Glyma.01G034100,Glyma.01G040700,Glyma.01G041200,Glyma.01G044100,Glyma.01G178500,Glyma.01G179000,Glyma.01G222000,Glyma.02G008800,Glyma.02G019500,Glyma.02G023400,Glyma.02G032200,Glyma.02G059200,Glyma.02G221900,Glyma.02G229500,Glyma.02G263900,Glyma.02G311200,Glyma.03G001800,Glyma.03G002700,Glyma.03G003000,Glyma.03G003300,Glyma.03G180600,Glyma.03G241600,Glyma.04G017200,Glyma.04G042400…	Glyma.01G020100,Glyma.01G034100,Glyma.01G040700,Glyma.01G041200,Glyma.01G044100,Glyma.01G178500,Glyma.01G179000,Glyma.01G222000,Glyma.02G008800,Glyma.02G019500,Glyma.02G023400,Glyma.02G032200,Glyma.02G059200,Glyma.02G221900,Glyma.02G229500,Glyma.02G263900,Glyma.02G311200,Glyma.03G001800,Glyma.03G002700,Glyma.03G003000,Glyma.03G003300,Glyma.03G180600,Glyma.03G241600,Glyma.04G017200,Glyma.04G042400…	K03671,K04079,K04371,K04733,K08341,K12795,K15040,K20858
ko00196	Photosynthesis - antenna proteins	Metabolism	7/958	12/2297	1.39866040361865	0.189441554361809	0.559148620843194	7	Glyma.01G115900,Glyma.02G305400,Glyma.03G060300,Glyma.03G262300,Glyma.04G167900,Glyma.05G128000,Glyma.06G194900,Glyma.08G082900,Glyma.08G180000,Glyma.14G008000,Glyma.15G052400,Glyma.17G262400	Glyma.01G115900,Glyma.02G305400,Glyma.03G060300,Glyma.03G262300,Glyma.04G167900,Glyma.05G128000,Glyma.06G194900,Glyma.08G082900,Glyma.08G180000,Glyma.14G008000,Glyma.15G052400,Glyma.17G262400	K08908,K08910,K08912,K08913,K08915,K08917,K14172
ko04013	MAPK signaling pathway - fly	Environmental Information Processing	7/958	12/2297	1.39866040361865	0.189441554361809	0.559148620843194	7	Glyma.01G222000,Glyma.02G087700,Glyma.04G043300,Glyma.06G043800,Glyma.06G124900,Glyma.07G203100,Glyma.08G032600,Glyma.10G117100,Glyma.11G051700,Glyma.12G208000,Glyma.13G172600,Glyma.13G198800,Glyma.13G293100,Glyma.20G050800	Glyma.01G222000,Glyma.02G087700,Glyma.04G043300,Glyma.06G043800,Glyma.06G124900,Glyma.07G203100,Glyma.08G032600,Glyma.10G117100,Glyma.11G051700,Glyma.12G208000,Glyma.13G172600,Glyma.13G198800,Glyma.13G293100,Glyma.20G050800	K04371,K04392,K04506,K04508,K04564,K05759,K06689
ko04014	Ras signaling pathway	Environmental Information Processing	7/958	12/2297	1.39866040361865	0.189441554361809	0.559148620843194	7	Glyma.01G002400,Glyma.01G012000,Glyma.01G215100,Glyma.01G222000,Glyma.03G018900,Glyma.04G013100,Glyma.05G079700,Glyma.05G168300,Glyma.06G020500,Glyma.06G068700,Glyma.07G010900,Glyma.07G031100,Glyma.07G080400,Glyma.07G203100,Glyma.07G238700,Glyma.08G028800,Glyma.08G194100,Glyma.11G081500,Glyma.12G208000,Glyma.13G172600,Glyma.13G293100,Glyma.13G364900,Glyma.15G008367,Glyma.15G008433,Glyma.15G008500…	Glyma.01G002400,Glyma.01G012000,Glyma.01G215100,Glyma.01G222000,Glyma.03G018900,Glyma.04G013100,Glyma.05G079700,Glyma.05G168300,Glyma.06G020500,Glyma.06G068700,Glyma.07G010900,Glyma.07G031100,Glyma.07G080400,Glyma.07G203100,Glyma.07G238700,Glyma.08G028800,Glyma.08G194100,Glyma.11G081500,Glyma.12G208000,Glyma.13G172600,Glyma.13G293100,Glyma.13G364900,Glyma.15G008367,Glyma.15G008433,Glyma.15G008500…	K01047,K01115,K02183,K04371,K04392,K04536,K19613
ko00380	Tryptophan metabolism	Metabolism	6/958	10/2297	1.43862212943633	0.195682037035045	0.559148620843194	6	Glyma.01G031500,Glyma.01G036000,Glyma.02G029900,Glyma.03G142000,Glyma.03G208900,Glyma.04G070100,Glyma.04G248500,Glyma.06G017900,Glyma.08G002700,Glyma.08G106000,Glyma.10G092500,Glyma.13G128800,Glyma.13G170600,Glyma.14G141200,Glyma.15G034400,Glyma.19G206200	Glyma.01G031500,Glyma.01G036000,Glyma.02G029900,Glyma.03G142000,Glyma.03G208900,Glyma.04G070100,Glyma.04G248500,Glyma.06G017900,Glyma.08G002700,Glyma.08G106000,Glyma.10G092500,Glyma.13G128800,Glyma.13G170600,Glyma.14G141200,Glyma.15G034400,Glyma.19G206200	K00128,K01426,K03781,K07408,K11816,K11820
ko04022	cGMP-PKG signaling pathway	Environmental Information Processing	6/958	10/2297	1.43862212943633	0.195682037035045	0.559148620843194	6	Glyma.01G222000,Glyma.03G234700,Glyma.05G079700,Glyma.07G238700,Glyma.11G038900,Glyma.13G340500,Glyma.17G149000,Glyma.17G235700,Glyma.19G020100,Glyma.19G160100,Glyma.19G232300	Glyma.01G222000,Glyma.03G234700,Glyma.05G079700,Glyma.07G238700,Glyma.11G038900,Glyma.13G340500,Glyma.17G149000,Glyma.17G235700,Glyma.19G020100,Glyma.19G160100,Glyma.19G232300	K02183,K04371,K05863,K06268,K06269,K15040
ko04921	Oxytocin signaling pathway	Organismal Systems	6/958	10/2297	1.43862212943633	0.195682037035045	0.559148620843194	6	Glyma.01G131500,Glyma.01G222000,Glyma.03G234700,Glyma.03G260200,Glyma.05G079700,Glyma.07G238700,Glyma.08G240400,Glyma.11G038900,Glyma.13G119500,Glyma.13G228400,Glyma.15G118600,Glyma.15G187400,Glyma.17G149000,Glyma.18G055000,Glyma.18G212200,Glyma.19G160100,Glyma.19G232300	Glyma.01G131500,Glyma.01G222000,Glyma.03G234700,Glyma.03G260200,Glyma.05G079700,Glyma.07G238700,Glyma.08G240400,Glyma.11G038900,Glyma.13G119500,Glyma.13G228400,Glyma.15G118600,Glyma.15G187400,Glyma.17G149000,Glyma.18G055000,Glyma.18G212200,Glyma.19G160100,Glyma.19G232300	K02183,K04371,K06268,K06269,K07198,K07199
ko00430	Taurine and hypotaurine metabolism	Metabolism	3/958	4/2297	1.79827766179541	0.199216147324075	0.559148620843194	3	Glyma.02G241400,Glyma.05G136100,Glyma.08G091301,Glyma.08G091400,Glyma.08G091500,Glyma.11G235800,Glyma.11G236100,Glyma.14G211100,Glyma.17G187300,Glyma.18G043600	Glyma.02G241400,Glyma.05G136100,Glyma.08G091301,Glyma.08G091400,Glyma.08G091500,Glyma.11G235800,Glyma.11G236100,Glyma.14G211100,Glyma.17G187300,Glyma.18G043600	K01580,K10712,K18592
ko00521	Streptomycin biosynthesis	Metabolism	3/958	4/2297	1.79827766179541	0.199216147324075	0.559148620843194	3	Glyma.07G124500,Glyma.11G095600,Glyma.14G218800,Glyma.18G018600,Glyma.20G153600	Glyma.07G124500,Glyma.11G095600,Glyma.14G218800,Glyma.18G018600,Glyma.20G153600	K00844,K01835,K01858
ko00603	Glycosphingolipid biosynthesis - globo and isoglobo series	Metabolism	3/958	4/2297	1.79827766179541	0.199216147324075	0.559148620843194	3	Glyma.07G147600,Glyma.08G159500,Glyma.09G160400,Glyma.10G174600,Glyma.16G209800	Glyma.07G147600,Glyma.08G159500,Glyma.09G160400,Glyma.10G174600,Glyma.16G209800	K01988,K07407,K12373
ko00627	Aminobenzoate degradation	Metabolism	3/958	4/2297	1.79827766179541	0.199216147324075	0.559148620843194	3	Glyma.08G106000,Glyma.10G202400,Glyma.13G142500	Glyma.08G106000,Glyma.10G202400,Glyma.13G142500	K00517,K01426,K01512
ko04540	Gap junction	Cellular Processes	3/958	4/2297	1.79827766179541	0.199216147324075	0.559148620843194	3	Glyma.01G109300,Glyma.01G222000,Glyma.03G124400,Glyma.04G023900,Glyma.04G088500,Glyma.05G157300,Glyma.05G207500,Glyma.06G024100,Glyma.06G090500,Glyma.08G014200,Glyma.08G115100,Glyma.10G235100,Glyma.14G219300,Glyma.17G156900,Glyma.19G127700,Glyma.20G136000	Glyma.01G109300,Glyma.01G222000,Glyma.03G124400,Glyma.04G023900,Glyma.04G088500,Glyma.05G157300,Glyma.05G207500,Glyma.06G024100,Glyma.06G090500,Glyma.08G014200,Glyma.08G115100,Glyma.10G235100,Glyma.14G219300,Glyma.17G156900,Glyma.19G127700,Glyma.20G136000	K04371,K07374,K07375
ko04650	Natural killer cell mediated cytotoxicity	Organismal Systems	3/958	4/2297	1.79827766179541	0.199216147324075	0.559148620843194	3	Glyma.01G222000,Glyma.07G203100,Glyma.11G038900,Glyma.12G208000,Glyma.13G172600,Glyma.13G293100,Glyma.17G149000	Glyma.01G222000,Glyma.07G203100,Glyma.11G038900,Glyma.12G208000,Glyma.13G172600,Glyma.13G293100,Glyma.17G149000	K04371,K04392,K06268
ko04659	Th17 cell differentiation	Organismal Systems	3/958	4/2297	1.79827766179541	0.199216147324075	0.559148620843194	3	Glyma.01G222000,Glyma.09G131500,Glyma.11G038900,Glyma.14G011600,Glyma.17G149000	Glyma.01G222000,Glyma.09G131500,Glyma.11G038900,Glyma.14G011600,Glyma.17G149000	K04079,K04371,K06268
ko04713	Circadian entrainment	Organismal Systems	3/958	4/2297	1.79827766179541	0.199216147324075	0.559148620843194	3	Glyma.01G222000,Glyma.04G013100,Glyma.05G079700,Glyma.07G238700,Glyma.19G160100	Glyma.01G222000,Glyma.04G013100,Glyma.05G079700,Glyma.07G238700,Glyma.19G160100	K02183,K04371,K04536
ko04975	Fat digestion and absorption	Organismal Systems	3/958	4/2297	1.79827766179541	0.199216147324075	0.559148620843194	3	Glyma.01G002400,Glyma.01G131100,Glyma.08G028800,Glyma.09G065300	Glyma.01G002400,Glyma.01G131100,Glyma.08G028800,Glyma.09G065300	K01047,K11155,K14455
ko00960	Tropane, piperidine and pyridine alkaloid biosynthesis	Metabolism	5/958	8/2297	1.49856471816284	0.200812629121149	0.559148620843194	5	Glyma.01G062400,Glyma.01G131100,Glyma.06G178400,Glyma.06G235500,Glyma.07G136100,Glyma.10G248700,Glyma.11G135700,Glyma.11G222300,Glyma.12G059200,Glyma.14G111800,Glyma.15G276400,Glyma.20G145400	Glyma.01G062400,Glyma.01G131100,Glyma.06G178400,Glyma.06G235500,Glyma.07G136100,Glyma.10G248700,Glyma.11G135700,Glyma.11G222300,Glyma.12G059200,Glyma.14G111800,Glyma.15G276400,Glyma.20G145400	K00276,K00811,K00815,K08081,K14455
ko03320	PPAR signaling pathway	Organismal Systems	5/958	8/2297	1.49856471816284	0.200812629121149	0.559148620843194	5	Glyma.05G151200,Glyma.06G112900,Glyma.07G161900,Glyma.07G180100,Glyma.09G042000,Glyma.11G035200,Glyma.13G079900,Glyma.13G138600,Glyma.14G125300,Glyma.17G042200,Glyma.19G218300,Glyma.20G007900,Glyma.20G009100	Glyma.05G151200,Glyma.06G112900,Glyma.07G161900,Glyma.07G180100,Glyma.09G042000,Glyma.11G035200,Glyma.13G079900,Glyma.13G138600,Glyma.14G125300,Glyma.17G042200,Glyma.19G218300,Glyma.20G007900,Glyma.20G009100	K00232,K00249,K01897,K07513,K08770
ko04390	Hippo signaling pathway	Environmental Information Processing	5/958	8/2297	1.49856471816284	0.200812629121149	0.559148620843194	5	Glyma.03G234700,Glyma.04G185200,Glyma.05G228700,Glyma.08G363800,Glyma.09G069000,Glyma.12G229200,Glyma.13G125000,Glyma.13G270600,Glyma.15G177000,Glyma.19G232300	Glyma.03G234700,Glyma.04G185200,Glyma.05G228700,Glyma.08G363800,Glyma.09G069000,Glyma.12G229200,Glyma.13G125000,Glyma.13G270600,Glyma.15G177000,Glyma.19G232300	K04354,K06269,K06630,K06685,K08960
ko04360	Axon guidance	Organismal Systems	4/958	6/2297	1.59846903270703	0.203326771215707	0.559148620843194	4	Glyma.01G218900,Glyma.01G222000,Glyma.04G004250,Glyma.06G033400,Glyma.07G203100,Glyma.10G044000,Glyma.11G038900,Glyma.12G031700,Glyma.12G208000,Glyma.13G131700,Glyma.13G172600,Glyma.13G293100,Glyma.17G149000	Glyma.01G218900,Glyma.01G222000,Glyma.04G004250,Glyma.06G033400,Glyma.07G203100,Glyma.10G044000,Glyma.11G038900,Glyma.12G031700,Glyma.12G208000,Glyma.13G131700,Glyma.13G172600,Glyma.13G293100,Glyma.17G149000	K04371,K04392,K05765,K06268
ko04620	Toll-like receptor signaling pathway	Organismal Systems	4/958	6/2297	1.59846903270703	0.203326771215707	0.559148620843194	4	Glyma.01G020100,Glyma.01G034100,Glyma.01G044100,Glyma.01G179000,Glyma.01G222000,Glyma.02G019500,Glyma.02G032200,Glyma.02G221900,Glyma.02G229500,Glyma.02G263900,Glyma.02G311200,Glyma.03G002700,Glyma.03G003000,Glyma.03G003300,Glyma.03G180600,Glyma.03G241600,Glyma.04G017200,Glyma.04G042400,Glyma.05G139500,Glyma.06G012800,Glyma.06G255900,Glyma.07G096100,Glyma.07G108200,Glyma.07G166700,Glyma.07G203100…	Glyma.01G020100,Glyma.01G034100,Glyma.01G044100,Glyma.01G179000,Glyma.01G222000,Glyma.02G019500,Glyma.02G032200,Glyma.02G221900,Glyma.02G229500,Glyma.02G263900,Glyma.02G311200,Glyma.03G002700,Glyma.03G003000,Glyma.03G003300,Glyma.03G180600,Glyma.03G241600,Glyma.04G017200,Glyma.04G042400,Glyma.05G139500,Glyma.06G012800,Glyma.06G255900,Glyma.07G096100,Glyma.07G108200,Glyma.07G166700,Glyma.07G203100…	K04371,K04392,K04730,K04733
ko04912	GnRH signaling pathway	Organismal Systems	4/958	6/2297	1.59846903270703	0.203326771215707	0.559148620843194	4	Glyma.01G215100,Glyma.01G222000,Glyma.03G018900,Glyma.05G079700,Glyma.05G080900,Glyma.05G168300,Glyma.06G020500,Glyma.06G068700,Glyma.07G010900,Glyma.07G031100,Glyma.07G080400,Glyma.07G238700,Glyma.08G194100,Glyma.11G081500,Glyma.13G364900,Glyma.14G080100,Glyma.15G008367,Glyma.15G008433,Glyma.15G008500,Glyma.15G023500,Glyma.18G288600,Glyma.19G160100	Glyma.01G215100,Glyma.01G222000,Glyma.03G018900,Glyma.05G079700,Glyma.05G080900,Glyma.05G168300,Glyma.06G020500,Glyma.06G068700,Glyma.07G010900,Glyma.07G031100,Glyma.07G080400,Glyma.07G238700,Glyma.08G194100,Glyma.11G081500,Glyma.13G364900,Glyma.14G080100,Glyma.15G008367,Glyma.15G008433,Glyma.15G008500,Glyma.15G023500,Glyma.18G288600,Glyma.19G160100	K01115,K02183,K04371,K04421
ko04151	PI3K-Akt signaling pathway	Environmental Information Processing	12/958	23/2297	1.25097576472724	0.207889244889071	0.566250705126422	12	Glyma.01G068000,Glyma.01G131500,Glyma.01G189500,Glyma.01G222000,Glyma.02G124500,Glyma.02G270300,Glyma.03G260200,Glyma.04G013100,Glyma.04G185200,Glyma.07G203100,Glyma.08G240400,Glyma.08G363800,Glyma.09G131500,Glyma.11G052700,Glyma.11G246900,Glyma.12G208000,Glyma.12G229200,Glyma.13G119500,Glyma.13G172600,Glyma.13G227200,Glyma.13G228400,Glyma.13G270600,Glyma.13G293100,Glyma.14G007700,Glyma.14G011600…	Glyma.01G068000,Glyma.01G131500,Glyma.01G189500,Glyma.01G222000,Glyma.02G124500,Glyma.02G270300,Glyma.03G260200,Glyma.04G013100,Glyma.04G185200,Glyma.07G203100,Glyma.08G240400,Glyma.08G363800,Glyma.09G131500,Glyma.11G052700,Glyma.11G246900,Glyma.12G208000,Glyma.12G229200,Glyma.13G119500,Glyma.13G172600,Glyma.13G227200,Glyma.13G228400,Glyma.13G270600,Glyma.13G293100,Glyma.14G007700,Glyma.14G011600…	K01110,K02206,K04079,K04354,K04371,K04392,K04536,K06630,K07198,K08266,K09487,K11584
ko00195	Photosynthesis	Metabolism	24/958	50/2297	1.15089770354906	0.220585891971367	0.595165708526519	24	Glyma.01G058600,Glyma.01G153500,Glyma.01G180800,Glyma.02G282500,Glyma.04G095000,Glyma.04G215800,Glyma.05G022900,Glyma.05G074900,Glyma.05G172300,Glyma.06G020400,Glyma.06G113200,Glyma.06G217900,Glyma.06G321900,Glyma.08G126800,Glyma.09G090100,Glyma.09G250800,Glyma.10G042100,Glyma.11G077600,Glyma.12G231900,Glyma.12G232000,Glyma.12G232700,Glyma.13G028200,Glyma.13G127200,Glyma.14G031800,Glyma.15G114600…	Glyma.01G058600,Glyma.01G153500,Glyma.01G180800,Glyma.02G282500,Glyma.04G095000,Glyma.04G215800,Glyma.05G022900,Glyma.05G074900,Glyma.05G172300,Glyma.06G020400,Glyma.06G113200,Glyma.06G217900,Glyma.06G321900,Glyma.08G126800,Glyma.09G090100,Glyma.09G250800,Glyma.10G042100,Glyma.11G077600,Glyma.12G231900,Glyma.12G232000,Glyma.12G232700,Glyma.13G028200,Glyma.13G127200,Glyma.14G031800,Glyma.15G114600…	K02109,K02111,K02635,K02637,K02638,K02639,K02641,K02690,K02692,K02693,K02694,K02699,K02701,K02703,K02705,K02706,K02707,K02716,K02717,K02723,K03541,K03542,K08903,K08905
ko00941	Flavonoid biosynthesis	Metabolism	8/958	15/2297	1.27877522616562	0.254683622211376	0.680743139742557	8	Glyma.01G214200,Glyma.02G103500,Glyma.02G130400,Glyma.03G122000,Glyma.05G021900,Glyma.05G022100,Glyma.05G147000,Glyma.05G153200,Glyma.06G118550,Glyma.06G202300,Glyma.07G214700,Glyma.08G109300,Glyma.08G109400,Glyma.08G109500,Glyma.08G110300,Glyma.08G110420,Glyma.08G110460,Glyma.08G110801,Glyma.08G110901,Glyma.11G027700,Glyma.13G082300,Glyma.14G005700,Glyma.16G039500,Glyma.18G103500,Glyma.19G126000	Glyma.01G214200,Glyma.02G103500,Glyma.02G130400,Glyma.03G122000,Glyma.05G021900,Glyma.05G022100,Glyma.05G147000,Glyma.05G153200,Glyma.06G118550,Glyma.06G202300,Glyma.07G214700,Glyma.08G109300,Glyma.08G109400,Glyma.08G109500,Glyma.08G110300,Glyma.08G110420,Glyma.08G110460,Glyma.08G110801,Glyma.08G110901,Glyma.11G027700,Glyma.13G082300,Glyma.14G005700,Glyma.16G039500,Glyma.18G103500,Glyma.19G126000	K00588,K00660,K05277,K05278,K05280,K08243,K09754,K13065
ko02024	Quorum sensing	Cellular Processes	7/958	13/2297	1.29107114180183	0.269090847697436	0.706054884784098	7	Glyma.02G241400,Glyma.03G092800,Glyma.04G036000,Glyma.04G191100,Glyma.04G196700,Glyma.05G044000,Glyma.05G136100,Glyma.05G151200,Glyma.06G101700,Glyma.06G112900,Glyma.07G161900,Glyma.08G091301,Glyma.08G091400,Glyma.08G091500,Glyma.10G125000,Glyma.11G245300,Glyma.13G079900,Glyma.14G211100,Glyma.15G110500,Glyma.17G126500,Glyma.18G011900,Glyma.18G043600,Glyma.18G175300,Glyma.19G218300,Glyma.20G007900…	Glyma.02G241400,Glyma.03G092800,Glyma.04G036000,Glyma.04G191100,Glyma.04G196700,Glyma.05G044000,Glyma.05G136100,Glyma.05G151200,Glyma.06G101700,Glyma.06G112900,Glyma.07G161900,Glyma.08G091301,Glyma.08G091400,Glyma.08G091500,Glyma.10G125000,Glyma.11G245300,Glyma.13G079900,Glyma.14G211100,Glyma.15G110500,Glyma.17G126500,Glyma.18G011900,Glyma.18G043600,Glyma.18G175300,Glyma.19G218300,Glyma.20G007900…	K01114,K01580,K01626,K01728,K01897,K03100,K03217
ko04011	MAPK signaling pathway - yeast	Environmental Information Processing	7/958	13/2297	1.29107114180183	0.269090847697436	0.706054884784098	7	Glyma.01G222000,Glyma.03G133800,Glyma.04G013100,Glyma.04G074200,Glyma.05G169400,Glyma.06G017900,Glyma.08G127700,Glyma.08G363800,Glyma.12G011200,Glyma.12G229200,Glyma.13G270600,Glyma.19G136100	Glyma.01G222000,Glyma.03G133800,Glyma.04G013100,Glyma.04G074200,Glyma.05G169400,Glyma.06G017900,Glyma.08G127700,Glyma.08G363800,Glyma.12G011200,Glyma.12G229200,Glyma.13G270600,Glyma.19G136100	K00006,K00889,K02516,K03781,K04371,K04536,K06630
ko00460	Cyanoamino acid metabolism	Metabolism	6/958	11/2297	1.30783829948757	0.285029072886967	0.734399232843897	6	Glyma.02G225000,Glyma.04G254300,Glyma.07G100500,Glyma.08G108900,Glyma.08G150500,Glyma.08G274400,Glyma.11G129300,Glyma.11G129500,Glyma.11G129700,Glyma.11G129800,Glyma.11G235800,Glyma.11G236100,Glyma.12G054000,Glyma.12G054100,Glyma.12G222900,Glyma.12G240000,Glyma.13G051600,Glyma.15G105900,Glyma.15G270900,Glyma.15G271000,Glyma.19G113500,Glyma.19G113600,Glyma.20G026300	Glyma.02G225000,Glyma.04G254300,Glyma.07G100500,Glyma.08G108900,Glyma.08G150500,Glyma.08G274400,Glyma.11G129300,Glyma.11G129500,Glyma.11G129700,Glyma.11G129800,Glyma.11G235800,Glyma.11G236100,Glyma.12G054000,Glyma.12G054100,Glyma.12G222900,Glyma.12G240000,Glyma.13G051600,Glyma.15G105900,Glyma.15G270900,Glyma.15G271000,Glyma.19G113500,Glyma.19G113600,Glyma.20G026300	K00600,K01188,K05349,K05350,K12153,K18592
ko00730	Thiamine metabolism	Metabolism	6/958	11/2297	1.30783829948757	0.285029072886967	0.734399232843897	6	Glyma.07G252600,Glyma.08G277000,Glyma.09G200500,Glyma.10G127400,Glyma.11G176200,Glyma.11G249500,Glyma.12G135000,Glyma.13G213500,Glyma.17G021800,Glyma.17G066500,Glyma.18G065700,Glyma.19G210300,Glyma.20G142000	Glyma.07G252600,Glyma.08G277000,Glyma.09G200500,Glyma.10G127400,Glyma.11G176200,Glyma.11G249500,Glyma.12G135000,Glyma.13G213500,Glyma.17G021800,Glyma.17G066500,Glyma.18G065700,Glyma.19G210300,Glyma.20G142000	K00878,K00949,K01662,K03146,K03147,K06949
ko00020	Citrate cycle (TCA cycle)	Metabolism	10/958	20/2297	1.19885177453027	0.296242811705474	0.740395589297362	10	Glyma.02G005500,Glyma.02G042100,Glyma.05G005300,Glyma.08G157700,Glyma.09G203500,Glyma.10G006500,Glyma.10G215400,Glyma.12G098900,Glyma.15G267000,Glyma.16G118900,Glyma.17G032300,Glyma.17G033600,Glyma.17G037900,Glyma.19G260000	Glyma.02G005500,Glyma.02G042100,Glyma.05G005300,Glyma.08G157700,Glyma.09G203500,Glyma.10G006500,Glyma.10G215400,Glyma.12G098900,Glyma.15G267000,Glyma.16G118900,Glyma.17G032300,Glyma.17G033600,Glyma.17G037900,Glyma.19G260000	K00025,K00030,K00031,K00161,K00382,K00627,K01610,K01647,K01648,K01681
ko00130	Ubiquinone and other terpenoid-quinone biosynthesis	Metabolism	10/958	20/2297	1.19885177453027	0.296242811705474	0.740395589297362	10	Glyma.01G134700,Glyma.02G168000,Glyma.02G284600,Glyma.06G084100,Glyma.06G235500,Glyma.08G061200,Glyma.08G274800,Glyma.08G285500,Glyma.09G024500,Glyma.10G070300,Glyma.11G120200,Glyma.12G045300,Glyma.12G141900,Glyma.12G161400,Glyma.13G152814,Glyma.13G372000,Glyma.14G026600,Glyma.15G001700,Glyma.15G064700,Glyma.17G064600	Glyma.01G134700,Glyma.02G168000,Glyma.02G284600,Glyma.06G084100,Glyma.06G235500,Glyma.08G061200,Glyma.08G274800,Glyma.08G285500,Glyma.09G024500,Glyma.10G070300,Glyma.11G120200,Glyma.12G045300,Glyma.12G141900,Glyma.12G161400,Glyma.13G152814,Glyma.13G372000,Glyma.14G026600,Glyma.15G001700,Glyma.15G064700,Glyma.17G064600	K00457,K00591,K00815,K01661,K01904,K03809,K09833,K09834,K12501,K14760
ko00511	Other glycan degradation	Metabolism	5/958	9/2297	1.33205752725586	0.302889104712557	0.740395589297362	5	Glyma.07G273300,Glyma.08G159500,Glyma.10G241800,Glyma.14G056500,Glyma.16G126400	Glyma.07G273300,Glyma.08G159500,Glyma.10G241800,Glyma.14G056500,Glyma.16G126400	K01191,K01206,K01227,K12373,K17108
ko00904	Diterpenoid biosynthesis	Metabolism	5/958	9/2297	1.33205752725586	0.302889104712557	0.740395589297362	5	Glyma.01G199800,Glyma.02G010100,Glyma.03G154400,Glyma.03G154700,Glyma.03G221600,Glyma.05G081600,Glyma.07G236100,Glyma.08G163900,Glyma.09G029400,Glyma.10G010700,Glyma.13G259500,Glyma.15G093900,Glyma.15G135200,Glyma.16G089700,Glyma.16G089900	Glyma.01G199800,Glyma.02G010100,Glyma.03G154400,Glyma.03G154700,Glyma.03G221600,Glyma.05G081600,Glyma.07G236100,Glyma.08G163900,Glyma.09G029400,Glyma.10G010700,Glyma.13G259500,Glyma.15G093900,Glyma.15G135200,Glyma.16G089700,Glyma.16G089900	K04120,K04121,K04123,K04125,K17961
ko02020	Two-component system	Environmental Information Processing	5/958	9/2297	1.33205752725586	0.302889104712557	0.740395589297362	5	Glyma.01G230900,Glyma.02G203300,Glyma.02G244000,Glyma.05G092000,Glyma.07G104500,Glyma.07G122200,Glyma.09G173200,Glyma.11G014100,Glyma.11G215500,Glyma.14G010400,Glyma.18G041100	Glyma.01G230900,Glyma.02G203300,Glyma.02G244000,Glyma.05G092000,Glyma.07G104500,Glyma.07G122200,Glyma.09G173200,Glyma.11G014100,Glyma.11G215500,Glyma.14G010400,Glyma.18G041100	K00412,K01915,K02259,K08738,K10255
ko04261	Adrenergic signaling in cardiomyocytes	Organismal Systems	5/958	9/2297	1.33205752725586	0.302889104712557	0.740395589297362	5	Glyma.01G222000,Glyma.02G270300,Glyma.03G234700,Glyma.04G185200,Glyma.05G079700,Glyma.07G238700,Glyma.11G246900,Glyma.14G128900,Glyma.17G120300,Glyma.18G010400,Glyma.19G160100,Glyma.19G232300	Glyma.01G222000,Glyma.02G270300,Glyma.03G234700,Glyma.04G185200,Glyma.05G079700,Glyma.07G238700,Glyma.11G246900,Glyma.14G128900,Glyma.17G120300,Glyma.18G010400,Glyma.19G160100,Glyma.19G232300	K02183,K04354,K04371,K06269,K11584
ko04071	Sphingolipid signaling pathway	Environmental Information Processing	9/958	18/2297	1.19885177453027	0.313834982974026	0.74894679621562	9	Glyma.01G189500,Glyma.01G215100,Glyma.01G222000,Glyma.02G270300,Glyma.03G018900,Glyma.04G185200,Glyma.05G168300,Glyma.06G020500,Glyma.06G068700,Glyma.07G010900,Glyma.07G031100,Glyma.07G080400,Glyma.07G203100,Glyma.08G194100,Glyma.08G335200,Glyma.11G052700,Glyma.11G081500,Glyma.11G246900,Glyma.12G208000,Glyma.13G172600,Glyma.13G293100,Glyma.13G364900,Glyma.14G128900,Glyma.15G008367,Glyma.15G008433…	Glyma.01G189500,Glyma.01G215100,Glyma.01G222000,Glyma.02G270300,Glyma.03G018900,Glyma.04G185200,Glyma.05G168300,Glyma.06G020500,Glyma.06G068700,Glyma.07G010900,Glyma.07G031100,Glyma.07G080400,Glyma.07G203100,Glyma.08G194100,Glyma.08G335200,Glyma.11G052700,Glyma.11G081500,Glyma.11G246900,Glyma.12G208000,Glyma.13G172600,Glyma.13G293100,Glyma.13G364900,Glyma.14G128900,Glyma.15G008367,Glyma.15G008433…	K00654,K01110,K01115,K04354,K04371,K04392,K04712,K11584,K12349
ko00062	Fatty acid elongation	Metabolism	4/958	7/2297	1.37011631374888	0.323272300310215	0.74894679621562	4	Glyma.02G001500,Glyma.03G009800,Glyma.03G260300,Glyma.04G057800,Glyma.04G149300,Glyma.06G012500,Glyma.06G214800,Glyma.10G179400,Glyma.10G241700,Glyma.10G274400,Glyma.10G291700,Glyma.11G245600,Glyma.14G043500,Glyma.17G251000,Glyma.20G115500,Glyma.20G210900,Glyma.20G240900	Glyma.02G001500,Glyma.03G009800,Glyma.03G260300,Glyma.04G057800,Glyma.04G149300,Glyma.06G012500,Glyma.06G214800,Glyma.10G179400,Glyma.10G241700,Glyma.10G274400,Glyma.10G291700,Glyma.11G245600,Glyma.14G043500,Glyma.17G251000,Glyma.20G115500,Glyma.20G210900,Glyma.20G240900	K01068,K10251,K10258,K15397
ko04510	Focal adhesion	Cellular Processes	4/958	7/2297	1.37011631374888	0.323272300310215	0.74894679621562	4	Glyma.01G189500,Glyma.01G222000,Glyma.03G234700,Glyma.07G203100,Glyma.11G052700,Glyma.12G208000,Glyma.13G172600,Glyma.13G293100,Glyma.19G232300	Glyma.01G189500,Glyma.01G222000,Glyma.03G234700,Glyma.07G203100,Glyma.11G052700,Glyma.12G208000,Glyma.13G172600,Glyma.13G293100,Glyma.19G232300	K01110,K04371,K04392,K06269
ko04720	Long-term potentiation	Organismal Systems	4/958	7/2297	1.37011631374888	0.323272300310215	0.74894679621562	4	Glyma.01G222000,Glyma.03G234700,Glyma.05G079700,Glyma.07G238700,Glyma.11G038900,Glyma.17G149000,Glyma.19G160100,Glyma.19G232300	Glyma.01G222000,Glyma.03G234700,Glyma.05G079700,Glyma.07G238700,Glyma.11G038900,Glyma.17G149000,Glyma.19G160100,Glyma.19G232300	K02183,K04371,K06268,K06269
ko00410	beta-Alanine metabolism	Metabolism	8/958	16/2297	1.19885177453027	0.333398304535239	0.74894679621562	8	Glyma.01G031500,Glyma.01G062400,Glyma.02G033900,Glyma.02G240000,Glyma.02G241400,Glyma.04G248500,Glyma.05G136100,Glyma.06G126700,Glyma.06G178400,Glyma.08G002700,Glyma.08G091301,Glyma.08G091400,Glyma.08G091500,Glyma.09G042000,Glyma.09G063000,Glyma.09G227500,Glyma.10G248700,Glyma.11G209027,Glyma.13G104100,Glyma.13G170600,Glyma.14G211100,Glyma.15G034400,Glyma.15G169600,Glyma.15G276400,Glyma.15G276500…	Glyma.01G031500,Glyma.01G062400,Glyma.02G033900,Glyma.02G240000,Glyma.02G241400,Glyma.04G248500,Glyma.05G136100,Glyma.06G126700,Glyma.06G178400,Glyma.08G002700,Glyma.08G091301,Glyma.08G091400,Glyma.08G091500,Glyma.09G042000,Glyma.09G063000,Glyma.09G227500,Glyma.10G248700,Glyma.11G209027,Glyma.13G104100,Glyma.13G170600,Glyma.14G211100,Glyma.15G034400,Glyma.15G169600,Glyma.15G276400,Glyma.15G276500…	K00128,K00249,K00276,K00797,K01580,K12259,K13366,K17839
ko00531	Glycosaminoglycan degradation	Metabolism	3/958	5/2297	1.43862212943633	0.347198607422782	0.74894679621562	3	Glyma.04G164500,Glyma.05G023200,Glyma.08G159500,Glyma.09G091100,Glyma.13G163000,Glyma.15G197800,Glyma.17G108200,Glyma.18G298500	Glyma.04G164500,Glyma.05G023200,Glyma.08G159500,Glyma.09G091100,Glyma.13G163000,Glyma.15G197800,Glyma.17G108200,Glyma.18G298500	K07964,K10532,K12373
ko00591	Linoleic acid metabolism	Metabolism	3/958	5/2297	1.43862212943633	0.347198607422782	0.74894679621562	3	Glyma.01G002400,Glyma.03G237300,Glyma.07G007000,Glyma.08G028800,Glyma.10G153900,Glyma.10G249100,Glyma.12G054700,Glyma.13G030300,Glyma.15G026300,Glyma.15G026400,Glyma.16G008700,Glyma.20G054100,Glyma.U039300	Glyma.01G002400,Glyma.03G237300,Glyma.07G007000,Glyma.08G028800,Glyma.10G153900,Glyma.10G249100,Glyma.12G054700,Glyma.13G030300,Glyma.15G026300,Glyma.15G026400,Glyma.16G008700,Glyma.20G054100,Glyma.U039300	K00454,K01047,K15718
ko04340	Hedgehog signaling pathway	Environmental Information Processing	3/958	5/2297	1.43862212943633	0.347198607422782	0.74894679621562	3	Glyma.05G228700,Glyma.06G115300,Glyma.11G234900,Glyma.13G125000,Glyma.18G022100,Glyma.18G072800,Glyma.19G021600	Glyma.05G228700,Glyma.06G115300,Glyma.11G234900,Glyma.13G125000,Glyma.18G022100,Glyma.18G072800,Glyma.19G021600	K03869,K08960,K10523
ko04370	VEGF signaling pathway	Environmental Information Processing	3/958	5/2297	1.43862212943633	0.347198607422782	0.74894679621562	3	Glyma.01G222000,Glyma.07G203100,Glyma.11G038900,Glyma.12G208000,Glyma.13G172600,Glyma.13G293100,Glyma.17G149000	Glyma.01G222000,Glyma.07G203100,Glyma.11G038900,Glyma.12G208000,Glyma.13G172600,Glyma.13G293100,Glyma.17G149000	K04371,K04392,K06268
ko04662	B cell receptor signaling pathway	Organismal Systems	3/958	5/2297	1.43862212943633	0.347198607422782	0.74894679621562	3	Glyma.01G222000,Glyma.07G203100,Glyma.11G038900,Glyma.12G208000,Glyma.13G172600,Glyma.13G293100,Glyma.17G149000	Glyma.01G222000,Glyma.07G203100,Glyma.11G038900,Glyma.12G208000,Glyma.13G172600,Glyma.13G293100,Glyma.17G149000	K04371,K04392,K06268
ko04972	Pancreatic secretion	Organismal Systems	3/958	5/2297	1.43862212943633	0.347198607422782	0.74894679621562	3	Glyma.01G002400,Glyma.07G203100,Glyma.08G028800,Glyma.09G003700,Glyma.10G092700,Glyma.12G207900,Glyma.12G208000,Glyma.12G230600,Glyma.13G172600,Glyma.13G293100,Glyma.18G015700	Glyma.01G002400,Glyma.07G203100,Glyma.08G028800,Glyma.09G003700,Glyma.10G092700,Glyma.12G207900,Glyma.12G208000,Glyma.12G230600,Glyma.13G172600,Glyma.13G293100,Glyma.18G015700	K01047,K04392,K07904
ko00720	Carbon fixation pathways in prokaryotes	Metabolism	7/958	14/2297	1.19885177453027	0.355420757893392	0.74894679621562	7	Glyma.05G005300,Glyma.06G277500,Glyma.09G248900,Glyma.12G098900,Glyma.12G210600,Glyma.13G057400,Glyma.13G290700,Glyma.15G267000,Glyma.17G020600,Glyma.17G033600,Glyma.18G195700,Glyma.18G195900,Glyma.18G196000,Glyma.18G243500,Glyma.18G265300	Glyma.05G005300,Glyma.06G277500,Glyma.09G248900,Glyma.12G098900,Glyma.12G210600,Glyma.13G057400,Glyma.13G290700,Glyma.15G267000,Glyma.17G020600,Glyma.17G033600,Glyma.18G195700,Glyma.18G195900,Glyma.18G196000,Glyma.18G243500,Glyma.18G265300	K00031,K01006,K01595,K01648,K01681,K01962,K02160
ko00906	Carotenoid biosynthesis	Metabolism	10/958	21/2297	1.14176359479073	0.367124874707252	0.74894679621562	10	Glyma.01G154900,Glyma.02G272200,Glyma.03G128900,Glyma.05G140900,Glyma.06G085800,Glyma.07G212700,Glyma.08G096200,Glyma.08G176300,Glyma.09G000600,Glyma.09G252800,Glyma.11G151400,Glyma.14G045100,Glyma.14G082900,Glyma.15G250100,Glyma.17G174500,Glyma.17G242200,Glyma.18G003900,Glyma.19G251000	Glyma.01G154900,Glyma.02G272200,Glyma.03G128900,Glyma.05G140900,Glyma.06G085800,Glyma.07G212700,Glyma.08G096200,Glyma.08G176300,Glyma.09G000600,Glyma.09G252800,Glyma.11G151400,Glyma.14G045100,Glyma.14G082900,Glyma.15G250100,Glyma.17G174500,Glyma.17G242200,Glyma.18G003900,Glyma.19G251000	K02293,K06443,K09838,K09839,K09840,K09841,K09842,K09843,K15747,K17913
ko00072	Synthesis and degradation of ketone bodies	Metabolism	2/958	3/2297	1.59846903270703	0.376686744084711	0.74894679621562	2	Glyma.01G215500,Glyma.19G128600	Glyma.01G215500,Glyma.19G128600	K01640,K01641
ko00966	Glucosinolate biosynthesis	Metabolism	2/958	3/2297	1.59846903270703	0.376686744084711	0.74894679621562	2	Glyma.01G036000,Glyma.02G029900,Glyma.13G051600	Glyma.01G036000,Glyma.02G029900,Glyma.13G051600	K11820,K12153
ko01220	Degradation of aromatic compounds	Metabolism	2/958	3/2297	1.59846903270703	0.376686744084711	0.74894679621562	2	Glyma.01G116300,Glyma.12G015300,Glyma.18G200300,Glyma.19G170100	Glyma.01G116300,Glyma.12G015300,Glyma.18G200300,Glyma.19G170100	K00001,K00121
ko02026	Biofilm formation - Escherichia coli	Cellular Processes	2/958	3/2297	1.59846903270703	0.376686744084711	0.74894679621562	2	Glyma.02G304500,Glyma.06G011700,Glyma.06G030400,Glyma.11G116600,Glyma.12G042400,Glyma.13G057800,Glyma.14G009300,Glyma.19G028400	Glyma.02G304500,Glyma.06G011700,Glyma.06G030400,Glyma.11G116600,Glyma.12G042400,Glyma.13G057800,Glyma.14G009300,Glyma.19G028400	K00688,K00975
ko04392	Hippo signaling pathway -multiple species	Environmental Information Processing	2/958	3/2297	1.59846903270703	0.376686744084711	0.74894679621562	2	Glyma.05G228700,Glyma.09G069000,Glyma.13G125000,Glyma.15G177000	Glyma.05G228700,Glyma.09G069000,Glyma.13G125000,Glyma.15G177000	K06685,K08960
ko04740	Olfactory transduction	Organismal Systems	2/958	3/2297	1.59846903270703	0.376686744084711	0.74894679621562	2	Glyma.04G013100,Glyma.05G079700,Glyma.07G238700,Glyma.19G160100	Glyma.04G013100,Glyma.05G079700,Glyma.07G238700,Glyma.19G160100	K02183,K04536
ko04745	Phototransduction - fly	Organismal Systems	2/958	3/2297	1.59846903270703	0.376686744084711	0.74894679621562	2	Glyma.01G011600,Glyma.05G079700,Glyma.07G238700,Glyma.09G209400,Glyma.19G160100	Glyma.01G011600,Glyma.05G079700,Glyma.07G238700,Glyma.09G209400,Glyma.19G160100	K02183,K13806
ko04913	Ovarian steroidogenesis	Organismal Systems	2/958	3/2297	1.59846903270703	0.376686744084711	0.74894679621562	2	Glyma.03G142000,Glyma.09G142500,Glyma.10G092500	Glyma.03G142000,Glyma.09G142500,Glyma.10G092500	K00512,K07408
ko04924	Renin secretion	Organismal Systems	2/958	3/2297	1.59846903270703	0.376686744084711	0.74894679621562	2	Glyma.05G079700,Glyma.07G238700,Glyma.11G038900,Glyma.17G149000,Glyma.19G160100	Glyma.05G079700,Glyma.07G238700,Glyma.11G038900,Glyma.17G149000,Glyma.19G160100	K02183,K06268
ko04925	Aldosterone synthesis and secretion	Organismal Systems	2/958	3/2297	1.59846903270703	0.376686744084711	0.74894679621562	2	Glyma.01G011600,Glyma.05G079700,Glyma.07G238700,Glyma.09G209400,Glyma.19G160100	Glyma.01G011600,Glyma.05G079700,Glyma.07G238700,Glyma.09G209400,Glyma.19G160100	K02183,K13806
ko00970	Aminoacyl-tRNA biosynthesis	Genetic Information Processing	12/958	26/2297	1.10663240725871	0.39283352901791	0.74894679621562	12	Glyma.02G032800,Glyma.02G234500,Glyma.03G108900,Glyma.04G065100,Glyma.04G099400,Glyma.05G001000,Glyma.05G016400,Glyma.08G047100,Glyma.12G018300,Glyma.12G020700,Glyma.14G202100,Glyma.16G179800,Glyma.17G083700,Glyma.18G070000	Glyma.02G032800,Glyma.02G234500,Glyma.03G108900,Glyma.04G065100,Glyma.04G099400,Glyma.05G001000,Glyma.05G016400,Glyma.08G047100,Glyma.12G018300,Glyma.12G020700,Glyma.14G202100,Glyma.16G179800,Glyma.17G083700,Glyma.18G070000	K00604,K01866,K01867,K01868,K01870,K01874,K01875,K01880,K01881,K01883,K01890,K02434
ko00260	Glycine, serine and threonine metabolism	Metabolism	15/958	33/2297	1.08986524957297	0.39342486578219	0.74894679621562	15	Glyma.01G062400,Glyma.01G129400,Glyma.03G250800,Glyma.04G104500,Glyma.04G254300,Glyma.05G080500,Glyma.05G151100,Glyma.06G052100,Glyma.06G105600,Glyma.06G178400,Glyma.07G082000,Glyma.07G262100,Glyma.08G107800,Glyma.08G108900,Glyma.08G223300,Glyma.08G274400,Glyma.10G248700,Glyma.11G084400,Glyma.11G236200,Glyma.13G049500,Glyma.13G361400,Glyma.14G094700,Glyma.15G109300,Glyma.15G276400,Glyma.17G012000…	Glyma.01G062400,Glyma.01G129400,Glyma.03G250800,Glyma.04G104500,Glyma.04G254300,Glyma.05G080500,Glyma.05G151100,Glyma.06G052100,Glyma.06G105600,Glyma.06G178400,Glyma.07G082000,Glyma.07G262100,Glyma.08G107800,Glyma.08G108900,Glyma.08G223300,Glyma.08G274400,Glyma.10G248700,Glyma.11G084400,Glyma.11G236200,Glyma.13G049500,Glyma.13G361400,Glyma.14G094700,Glyma.15G109300,Glyma.15G276400,Glyma.17G012000…	K00058,K00276,K00281,K00382,K00600,K00605,K00827,K00831,K01620,K01834,K06001,K12524,K15634,K15918,K15919
ko00290	Valine, leucine and isoleucine biosynthesis	Metabolism	5/958	10/2297	1.19885177453027	0.410096172390066	0.74894679621562	5	Glyma.04G049200,Glyma.04G196100,Glyma.06G050100,Glyma.06G169700,Glyma.07G186000,Glyma.12G122900,Glyma.13G207900,Glyma.13G291300,Glyma.13G367900	Glyma.04G049200,Glyma.04G196100,Glyma.06G050100,Glyma.06G169700,Glyma.07G186000,Glyma.12G122900,Glyma.13G207900,Glyma.13G291300,Glyma.13G367900	K00052,K00053,K00826,K01652,K01687
ko04010	MAPK signaling pathway	Environmental Information Processing	5/958	10/2297	1.19885177453027	0.410096172390066	0.74894679621562	5	Glyma.01G222000,Glyma.02G085600,Glyma.05G080900,Glyma.07G184300,Glyma.07G203100,Glyma.11G038900,Glyma.11G140500,Glyma.12G064000,Glyma.12G208000,Glyma.13G172600,Glyma.13G293100,Glyma.14G080100,Glyma.17G072400,Glyma.17G149000,Glyma.18G287800,Glyma.18G289100,Glyma.18G289600	Glyma.01G222000,Glyma.02G085600,Glyma.05G080900,Glyma.07G184300,Glyma.07G203100,Glyma.11G038900,Glyma.11G140500,Glyma.12G064000,Glyma.12G208000,Glyma.13G172600,Glyma.13G293100,Glyma.14G080100,Glyma.17G072400,Glyma.17G149000,Glyma.18G287800,Glyma.18G289100,Glyma.18G289600	K03283,K04371,K04392,K04421,K06268
ko04728	Dopaminergic synapse	Organismal Systems	5/958	10/2297	1.19885177453027	0.410096172390066	0.74894679621562	5	Glyma.02G270300,Glyma.03G234700,Glyma.04G013100,Glyma.04G185200,Glyma.05G079700,Glyma.07G238700,Glyma.11G246900,Glyma.14G128900,Glyma.17G120300,Glyma.18G010400,Glyma.19G160100,Glyma.19G232300	Glyma.02G270300,Glyma.03G234700,Glyma.04G013100,Glyma.04G185200,Glyma.05G079700,Glyma.07G238700,Glyma.11G246900,Glyma.14G128900,Glyma.17G120300,Glyma.18G010400,Glyma.19G160100,Glyma.19G232300	K02183,K04354,K04536,K06269,K11584
ko00860	Porphyrin and chlorophyll metabolism	Metabolism	14/958	31/2297	1.08283386086605	0.413556820147326	0.74894679621562	14	Glyma.01G226700,Glyma.02G273800,Glyma.03G007300,Glyma.03G119500,Glyma.03G137000,Glyma.06G113500,Glyma.06G247100,Glyma.07G097000,Glyma.07G184700,Glyma.07G254900,Glyma.08G064700,Glyma.09G181000,Glyma.10G003200,Glyma.10G128400,Glyma.12G082100,Glyma.12G222200,Glyma.13G269900,Glyma.14G010400,Glyma.17G100700,Glyma.19G123800	Glyma.01G226700,Glyma.02G273800,Glyma.03G007300,Glyma.03G119500,Glyma.03G137000,Glyma.06G113500,Glyma.06G247100,Glyma.07G097000,Glyma.07G184700,Glyma.07G254900,Glyma.08G064700,Glyma.09G181000,Glyma.10G003200,Glyma.10G128400,Glyma.12G082100,Glyma.12G222200,Glyma.13G269900,Glyma.14G010400,Glyma.17G100700,Glyma.19G123800	K00218,K00699,K01599,K02259,K02492,K03403,K03404,K04035,K08099,K10960,K13071,K13600,K18010,K19054
ko04212	Longevity regulating pathway - worm	Organismal Systems	8/958	17/2297	1.12833108191084	0.415053907573296	0.74894679621562	8	Glyma.01G189500,Glyma.02G008800,Glyma.02G011800,Glyma.02G087700,Glyma.05G065900,Glyma.06G017900,Glyma.07G009600,Glyma.08G192700,Glyma.09G213800,Glyma.10G012300,Glyma.10G117100,Glyma.10G127800,Glyma.11G031800,Glyma.11G052700,Glyma.11G103100,Glyma.11G184100,Glyma.15G250500,Glyma.17G013000,Glyma.17G140700,Glyma.19G162800,Glyma.20G050800,Glyma.20G079300	Glyma.01G189500,Glyma.02G008800,Glyma.02G011800,Glyma.02G087700,Glyma.05G065900,Glyma.06G017900,Glyma.07G009600,Glyma.08G192700,Glyma.09G213800,Glyma.10G012300,Glyma.10G117100,Glyma.10G127800,Glyma.11G031800,Glyma.11G052700,Glyma.11G103100,Glyma.11G184100,Glyma.15G250500,Glyma.17G013000,Glyma.17G140700,Glyma.19G162800,Glyma.20G050800,Glyma.20G079300	K01110,K01358,K03781,K04077,K04564,K08341,K10798,K12824
ko00281	Geraniol degradation	Metabolism	1/958	1/2297	2.39770354906054	0.417065737919025	0.74894679621562	1	Glyma.19G128600	Glyma.19G128600	K01640
ko00363	Bisphenol degradation	Metabolism	1/958	1/2297	2.39770354906054	0.417065737919025	0.74894679621562	1	Glyma.10G202400	Glyma.10G202400	K00517
ko00471	D-Glutamine and D-glutamate metabolism	Metabolism	1/958	1/2297	2.39770354906054	0.417065737919025	0.74894679621562	1	Glyma.05G066200,Glyma.16G041200,Glyma.16G153400,Glyma.17G148000,Glyma.19G111000	Glyma.05G066200,Glyma.16G041200,Glyma.16G153400,Glyma.17G148000,Glyma.19G111000	K00261
ko00523	Polyketide sugar unit biosynthesis	Metabolism	1/958	1/2297	2.39770354906054	0.417065737919025	0.74894679621562	1	Glyma.01G215400	Glyma.01G215400	K12451
ko00524	Neomycin, kanamycin and gentamicin biosynthesis	Metabolism	1/958	1/2297	2.39770354906054	0.417065737919025	0.74894679621562	1	Glyma.07G124500,Glyma.11G095600,Glyma.14G218800	Glyma.07G124500,Glyma.11G095600,Glyma.14G218800	K00844
ko00601	Glycosphingolipid biosynthesis - lacto and neolacto series	Metabolism	1/958	1/2297	2.39770354906054	0.417065737919025	0.74894679621562	1	Glyma.07G147600	Glyma.07G147600	K01988
ko00624	Polycyclic aromatic hydrocarbon degradation	Metabolism	1/958	1/2297	2.39770354906054	0.417065737919025	0.74894679621562	1	Glyma.10G202400	Glyma.10G202400	K00517
ko00965	Betalain biosynthesis	Metabolism	1/958	1/2297	2.39770354906054	0.417065737919025	0.74894679621562	1	Glyma.09G156900,Glyma.20G214400	Glyma.09G156900,Glyma.20G214400	K15777
ko00981	Insect hormone biosynthesis	Metabolism	1/958	1/2297	2.39770354906054	0.417065737919025	0.74894679621562	1	Glyma.01G031500,Glyma.04G248500,Glyma.08G002700,Glyma.13G170600,Glyma.15G034400	Glyma.01G031500,Glyma.04G248500,Glyma.08G002700,Glyma.13G170600,Glyma.15G034400	K00128
ko04670	Leukocyte transendothelial migration	Organismal Systems	1/958	1/2297	2.39770354906054	0.417065737919025	0.74894679621562	1	Glyma.07G203100,Glyma.12G208000,Glyma.13G172600,Glyma.13G293100	Glyma.07G203100,Glyma.12G208000,Glyma.13G172600,Glyma.13G293100	K04392
ko04923	Regulation of lipolysis in adipocytes	Organismal Systems	1/958	1/2297	2.39770354906054	0.417065737919025	0.74894679621562	1	Glyma.01G080600,Glyma.07G106400,Glyma.08G056600,Glyma.10G211200	Glyma.01G080600,Glyma.07G106400,Glyma.08G056600,Glyma.10G211200	K01054
ko05111	Biofilm formation - Vibrio cholerae	Cellular Processes	1/958	1/2297	2.39770354906054	0.417065737919025	0.74894679621562	1	Glyma.14G014700	Glyma.14G014700	K00640
ko04144	Endocytosis	Cellular Processes	25/958	57/2297	1.05162436362305	0.418991214666081	0.74894679621562	25	Glyma.01G011400,Glyma.01G030400,Glyma.01G083000,Glyma.01G215100,Glyma.02G085600,Glyma.02G228400,Glyma.03G018900,Glyma.05G168300,Glyma.05G169400,Glyma.06G020500,Glyma.06G068700,Glyma.07G010900,Glyma.07G031100,Glyma.07G080400,Glyma.07G093100,Glyma.07G127300,Glyma.07G184300,Glyma.07G273100,Glyma.08G031200,Glyma.08G127700,Glyma.08G194100,Glyma.08G257600,Glyma.08G260500,Glyma.08G364700,Glyma.09G003700…	Glyma.01G011400,Glyma.01G030400,Glyma.01G083000,Glyma.01G215100,Glyma.02G085600,Glyma.02G228400,Glyma.03G018900,Glyma.05G168300,Glyma.05G169400,Glyma.06G020500,Glyma.06G068700,Glyma.07G010900,Glyma.07G031100,Glyma.07G080400,Glyma.07G093100,Glyma.07G127300,Glyma.07G184300,Glyma.07G273100,Glyma.08G031200,Glyma.08G127700,Glyma.08G194100,Glyma.08G257600,Glyma.08G260500,Glyma.08G364700,Glyma.09G003700…	K00889,K01115,K01528,K03283,K04646,K05758,K07897,K07904,K07937,K10365,K11866,K12183,K12189,K12191,K12192,K12193,K12194,K12196,K12197,K12471,K12483,K12486,K12489,K18443,K19476
ko00564	Glycerophospholipid metabolism	Metabolism	16/958	36/2297	1.06564602180469	0.430911441915305	0.76334936436403	16	Glyma.01G002400,Glyma.01G113200,Glyma.01G215100,Glyma.02G010600,Glyma.02G249300,Glyma.03G018900,Glyma.03G078600,Glyma.03G092800,Glyma.03G133800,Glyma.03G139700,Glyma.04G068500,Glyma.04G132000,Glyma.04G196700,Glyma.05G020500,Glyma.05G168300,Glyma.05G246500,Glyma.06G020500,Glyma.06G068700,Glyma.06G254900,Glyma.07G010900,Glyma.07G031100,Glyma.07G080400,Glyma.07G102700,Glyma.07G146800,Glyma.08G028800…	Glyma.01G002400,Glyma.01G113200,Glyma.01G215100,Glyma.02G010600,Glyma.02G249300,Glyma.03G018900,Glyma.03G078600,Glyma.03G092800,Glyma.03G133800,Glyma.03G139700,Glyma.04G068500,Glyma.04G132000,Glyma.04G196700,Glyma.05G020500,Glyma.05G168300,Glyma.05G246500,Glyma.06G020500,Glyma.06G068700,Glyma.06G254900,Glyma.07G010900,Glyma.07G031100,Glyma.07G080400,Glyma.07G102700,Glyma.07G146800,Glyma.08G028800…	K00006,K00550,K00630,K00901,K00967,K01047,K01114,K01115,K01126,K05929,K06130,K13506,K13508,K13513,K13523,K14156
ko00600	Sphingolipid metabolism	Metabolism	7/958	15/2297	1.11892832289492	0.443565751615165	0.76334936436403	7	Glyma.01G046500,Glyma.07G273300,Glyma.08G335200,Glyma.09G160400,Glyma.10G174600,Glyma.13G207200,Glyma.15G072800,Glyma.16G209800,Glyma.17G239700,Glyma.18G068800	Glyma.01G046500,Glyma.07G273300,Glyma.08G335200,Glyma.09G160400,Glyma.10G174600,Glyma.13G207200,Glyma.15G072800,Glyma.16G209800,Glyma.17G239700,Glyma.18G068800	K00654,K04708,K04712,K04713,K07407,K12349,K17108
ko04137	Mitophagy - animal	Cellular Processes	7/958	15/2297	1.11892832289492	0.443565751615165	0.76334936436403	7	Glyma.02G008800,Glyma.03G162100,Glyma.05G041600,Glyma.08G145100,Glyma.11G031800,Glyma.11G118800,Glyma.12G044100,Glyma.13G122200,Glyma.13G239400,Glyma.14G033900,Glyma.15G073900,Glyma.17G013000,Glyma.17G084700,Glyma.17G140700	Glyma.02G008800,Glyma.03G162100,Glyma.05G041600,Glyma.08G145100,Glyma.11G031800,Glyma.11G118800,Glyma.12G044100,Glyma.13G122200,Glyma.13G239400,Glyma.14G033900,Glyma.15G073900,Glyma.17G013000,Glyma.17G084700,Glyma.17G140700	K07897,K08341,K11851,K15637,K17907,K17969,K17987
ko04530	Tight junction	Cellular Processes	7/958	15/2297	1.11892832289492	0.443565751615165	0.76334936436403	7	Glyma.01G131500,Glyma.01G238600,Glyma.03G260200,Glyma.04G088500,Glyma.04G185200,Glyma.05G157300,Glyma.06G090500,Glyma.07G006300,Glyma.07G203100,Glyma.08G115100,Glyma.08G240400,Glyma.12G208000,Glyma.13G119500,Glyma.13G172600,Glyma.13G228400,Glyma.13G293100,Glyma.14G024200,Glyma.15G118600,Glyma.15G187400,Glyma.17G156900,Glyma.18G055000,Glyma.18G212200,Glyma.19G095900,Glyma.20G136000	Glyma.01G131500,Glyma.01G238600,Glyma.03G260200,Glyma.04G088500,Glyma.04G185200,Glyma.05G157300,Glyma.06G090500,Glyma.07G006300,Glyma.07G203100,Glyma.08G115100,Glyma.08G240400,Glyma.12G208000,Glyma.13G119500,Glyma.13G172600,Glyma.13G228400,Glyma.13G293100,Glyma.14G024200,Glyma.15G118600,Glyma.15G187400,Glyma.17G156900,Glyma.18G055000,Glyma.18G212200,Glyma.19G095900,Glyma.20G136000	K04354,K04392,K07198,K07199,K07374,K09489,K17260
ko04666	Fc gamma R-mediated phagocytosis	Organismal Systems	7/958	15/2297	1.11892832289492	0.443565751615165	0.76334936436403	7	Glyma.01G215100,Glyma.01G218900,Glyma.01G222000,Glyma.03G018900,Glyma.04G004250,Glyma.05G168300,Glyma.05G169400,Glyma.06G020500,Glyma.06G033400,Glyma.06G068700,Glyma.07G010900,Glyma.07G031100,Glyma.07G080400,Glyma.07G203100,Glyma.08G127700,Glyma.08G194100,Glyma.10G044000,Glyma.10G136400,Glyma.11G081500,Glyma.12G031700,Glyma.12G208000,Glyma.13G131700,Glyma.13G172600,Glyma.13G293100,Glyma.13G364900…	Glyma.01G215100,Glyma.01G218900,Glyma.01G222000,Glyma.03G018900,Glyma.04G004250,Glyma.05G168300,Glyma.05G169400,Glyma.06G020500,Glyma.06G033400,Glyma.06G068700,Glyma.07G010900,Glyma.07G031100,Glyma.07G080400,Glyma.07G203100,Glyma.08G127700,Glyma.08G194100,Glyma.10G044000,Glyma.10G136400,Glyma.11G081500,Glyma.12G031700,Glyma.12G208000,Glyma.13G131700,Glyma.13G172600,Glyma.13G293100,Glyma.13G364900…	K00889,K01115,K04371,K04392,K05758,K05765,K05768
ko00590	Arachidonic acid metabolism	Metabolism	4/958	8/2297	1.19885177453027	0.445731971499276	0.76334936436403	4	Glyma.01G002400,Glyma.01G219400,Glyma.08G013900,Glyma.08G028800,Glyma.08G047200,Glyma.11G024100,Glyma.11G235800,Glyma.11G236100,Glyma.20G244100	Glyma.01G002400,Glyma.01G219400,Glyma.08G013900,Glyma.08G028800,Glyma.08G047200,Glyma.11G024100,Glyma.11G235800,Glyma.11G236100,Glyma.20G244100	K00432,K01047,K01254,K18592
ko04216	Ferroptosis	Cellular Processes	4/958	8/2297	1.19885177453027	0.445731971499276	0.76334936436403	4	Glyma.01G124500,Glyma.05G101700,Glyma.05G151200,Glyma.06G044200,Glyma.06G112900,Glyma.07G023600,Glyma.07G155200,Glyma.07G161900,Glyma.13G079900,Glyma.17G235700,Glyma.19G020100,Glyma.19G218300,Glyma.20G007900	Glyma.01G124500,Glyma.05G101700,Glyma.05G151200,Glyma.06G044200,Glyma.06G112900,Glyma.07G023600,Glyma.07G155200,Glyma.07G161900,Glyma.13G079900,Glyma.17G235700,Glyma.19G020100,Glyma.19G218300,Glyma.20G007900	K00522,K01897,K15040,K21398
ko00760	Nicotinate and nicotinamide metabolism	Metabolism	6/958	13/2297	1.10663240725871	0.476210086024718	0.801153438841584	6	Glyma.03G065300,Glyma.03G193800,Glyma.05G042400,Glyma.05G219500,Glyma.07G008700,Glyma.08G191700,Glyma.17G172500,Glyma.20G195000	Glyma.03G065300,Glyma.03G193800,Glyma.05G042400,Glyma.05G219500,Glyma.07G008700,Glyma.08G191700,Glyma.17G172500,Glyma.20G195000	K00763,K01081,K01240,K01950,K03517,K03787
ko04210	Apoptosis	Cellular Processes	6/958	13/2297	1.10663240725871	0.476210086024718	0.801153438841584	6	Glyma.01G222000,Glyma.01G230900,Glyma.04G088500,Glyma.05G157300,Glyma.06G090500,Glyma.08G115100,Glyma.10G207100,Glyma.11G014100,Glyma.11G184100,Glyma.16G111800,Glyma.17G156900,Glyma.19G162800,Glyma.20G136000	Glyma.01G222000,Glyma.01G230900,Glyma.04G088500,Glyma.05G157300,Glyma.06G090500,Glyma.08G115100,Glyma.10G207100,Glyma.11G014100,Glyma.11G184100,Glyma.16G111800,Glyma.17G156900,Glyma.19G162800,Glyma.20G136000	K01373,K04371,K07374,K08738,K08852,K10798
ko04211	Longevity regulating pathway	Organismal Systems	6/958	13/2297	1.10663240725871	0.476210086024718	0.801153438841584	6	Glyma.01G131500,Glyma.02G087700,Glyma.03G260200,Glyma.04G125500,Glyma.06G017900,Glyma.06G223600,Glyma.08G240400,Glyma.10G117100,Glyma.13G119500,Glyma.13G161500,Glyma.13G228400,Glyma.15G118600,Glyma.15G187400,Glyma.16G047800,Glyma.16G100200,Glyma.17G109800,Glyma.18G055000,Glyma.18G212200,Glyma.19G103550,Glyma.20G005400,Glyma.20G050800	Glyma.01G131500,Glyma.02G087700,Glyma.03G260200,Glyma.04G125500,Glyma.06G017900,Glyma.06G223600,Glyma.08G240400,Glyma.10G117100,Glyma.13G119500,Glyma.13G161500,Glyma.13G228400,Glyma.15G118600,Glyma.15G187400,Glyma.16G047800,Glyma.16G100200,Glyma.17G109800,Glyma.18G055000,Glyma.18G212200,Glyma.19G103550,Glyma.20G005400,Glyma.20G050800	K03781,K04564,K07198,K07199,K07297,K11420
ko03410	Base excision repair	Genetic Information Processing	11/958	25/2297	1.05498956158664	0.483635849581941	0.802549410732219	11	Glyma.01G082000,Glyma.02G048200,Glyma.02G123800,Glyma.02G289700,Glyma.06G031700,Glyma.06G033900,Glyma.06G155300,Glyma.07G059700,Glyma.08G079500,Glyma.08G162500,Glyma.08G263200,Glyma.08G313400,Glyma.10G141800,Glyma.11G184100,Glyma.13G343700,Glyma.13G366800,Glyma.14G025300,Glyma.17G073900,Glyma.19G162800	Glyma.01G082000,Glyma.02G048200,Glyma.02G123800,Glyma.02G289700,Glyma.06G031700,Glyma.06G033900,Glyma.06G155300,Glyma.07G059700,Glyma.08G079500,Glyma.08G162500,Glyma.08G263200,Glyma.08G313400,Glyma.10G141800,Glyma.11G184100,Glyma.13G343700,Glyma.13G366800,Glyma.14G025300,Glyma.17G073900,Glyma.19G162800	K01246,K01247,K02327,K02335,K03505,K03575,K04799,K10563,K10772,K10773,K10798
ko04062	Chemokine signaling pathway	Organismal Systems	3/958	6/2297	1.19885177453027	0.491070443629854	0.802549410732219	3	Glyma.01G222000,Glyma.04G013100,Glyma.07G203100,Glyma.12G208000,Glyma.13G172600,Glyma.13G293100	Glyma.01G222000,Glyma.04G013100,Glyma.07G203100,Glyma.12G208000,Glyma.13G172600,Glyma.13G293100	K04371,K04392,K04536
ko04657	IL-17 signaling pathway	Organismal Systems	3/958	6/2297	1.19885177453027	0.491070443629854	0.802549410732219	3	Glyma.01G068000,Glyma.01G222000,Glyma.02G124500,Glyma.09G131500,Glyma.14G007700,Glyma.14G011600	Glyma.01G068000,Glyma.01G222000,Glyma.02G124500,Glyma.09G131500,Glyma.14G007700,Glyma.14G011600	K04079,K04371,K09487
ko04961	Endocrine and other factor-regulated calcium reabsorption	Organismal Systems	3/958	6/2297	1.19885177453027	0.491070443629854	0.802549410732219	3	Glyma.02G228400,Glyma.07G273100,Glyma.09G003700,Glyma.10G092700,Glyma.11G062900,Glyma.12G207900,Glyma.12G230600,Glyma.14G195400,Glyma.18G015700	Glyma.02G228400,Glyma.07G273100,Glyma.09G003700,Glyma.10G092700,Glyma.11G062900,Glyma.12G207900,Glyma.12G230600,Glyma.14G195400,Glyma.18G015700	K01528,K04646,K07904
ko04962	Vasopressin-regulated water reabsorption	Organismal Systems	3/958	6/2297	1.19885177453027	0.491070443629854	0.802549410732219	3	Glyma.02G070300,Glyma.08G037900,Glyma.09G003700,Glyma.09G043000,Glyma.10G092700,Glyma.11G252600,Glyma.12G207900,Glyma.12G230600,Glyma.18G015700,Glyma.19G166700	Glyma.02G070300,Glyma.08G037900,Glyma.09G003700,Glyma.09G043000,Glyma.10G092700,Glyma.11G252600,Glyma.12G207900,Glyma.12G230600,Glyma.18G015700,Glyma.19G166700	K07904,K10418,K12462
ko04310	Wnt signaling pathway	Environmental Information Processing	8/958	18/2297	1.06564602180469	0.496029047252704	0.806047201785644	8	Glyma.02G006600,Glyma.03G227600,Glyma.04G043300,Glyma.05G228700,Glyma.06G043800,Glyma.07G019000,Glyma.07G203100,Glyma.07G220200,Glyma.08G204200,Glyma.10G139200,Glyma.11G038900,Glyma.11G051700,Glyma.12G208000,Glyma.13G125000,Glyma.13G172600,Glyma.13G198800,Glyma.13G293100,Glyma.16G107500,Glyma.16G107600,Glyma.17G042900,Glyma.17G149000	Glyma.02G006600,Glyma.03G227600,Glyma.04G043300,Glyma.05G228700,Glyma.06G043800,Glyma.07G019000,Glyma.07G203100,Glyma.07G220200,Glyma.08G204200,Glyma.10G139200,Glyma.11G038900,Glyma.11G051700,Glyma.12G208000,Glyma.13G125000,Glyma.13G172600,Glyma.13G198800,Glyma.13G293100,Glyma.16G107500,Glyma.16G107600,Glyma.17G042900,Glyma.17G149000	K04392,K04499,K04506,K04507,K04508,K06268,K08960,K19882
ko04152	AMPK signaling pathway	Environmental Information Processing	10/958	23/2297	1.04247980393937	0.510946357730854	0.825596939610306	10	Glyma.01G131500,Glyma.02G228700,Glyma.02G270300,Glyma.03G260200,Glyma.04G185200,Glyma.06G043900,Glyma.06G223600,Glyma.07G081100,Glyma.08G031700,Glyma.08G240400,Glyma.09G016700,Glyma.11G088000,Glyma.11G246900,Glyma.13G119500,Glyma.13G161500,Glyma.13G228400,Glyma.14G087100,Glyma.14G128900,Glyma.15G118600,Glyma.15G187400,Glyma.17G109800,Glyma.17G120300,Glyma.18G010400,Glyma.18G055000,Glyma.18G060600…	Glyma.01G131500,Glyma.02G228700,Glyma.02G270300,Glyma.03G260200,Glyma.04G185200,Glyma.06G043900,Glyma.06G223600,Glyma.07G081100,Glyma.08G031700,Glyma.08G240400,Glyma.09G016700,Glyma.11G088000,Glyma.11G246900,Glyma.13G119500,Glyma.13G161500,Glyma.13G228400,Glyma.14G087100,Glyma.14G128900,Glyma.15G118600,Glyma.15G187400,Glyma.17G109800,Glyma.17G120300,Glyma.18G010400,Glyma.18G055000,Glyma.18G060600…	K00021,K00850,K01103,K04354,K06627,K07198,K07199,K07297,K07877,K11584
ko03020	RNA polymerase	Genetic Information Processing	12/958	28/2297	1.02758723531166	0.523062770585821	0.840426698806431	12	Glyma.03G129500,Glyma.03G178900,Glyma.03G218500,Glyma.07G131200,Glyma.08G149500,Glyma.09G066000,Glyma.09G228500,Glyma.10G095200,Glyma.15G121800,Glyma.17G050400,Glyma.17G183400,Glyma.18G281100	Glyma.03G129500,Glyma.03G178900,Glyma.03G218500,Glyma.07G131200,Glyma.08G149500,Glyma.09G066000,Glyma.09G228500,Glyma.10G095200,Glyma.15G121800,Glyma.17G050400,Glyma.17G183400,Glyma.18G281100	K02999,K03000,K03002,K03008,K03010,K03012,K03013,K03016,K03019,K03020,K03022,K03026
ko00562	Inositol phosphate metabolism	Metabolism	11/958	26/2297	1.01441303998715	0.550224217995546	0.861353258053087	11	Glyma.01G005100,Glyma.01G189500,Glyma.03G092800,Glyma.04G088000,Glyma.04G196700,Glyma.05G169400,Glyma.06G089800,Glyma.07G216600,Glyma.07G266200,Glyma.08G127700,Glyma.08G199300,Glyma.09G206100,Glyma.11G052700,Glyma.11G230100,Glyma.13G146200,Glyma.14G059300,Glyma.14G059400,Glyma.14G193500,Glyma.15G115500,Glyma.16G013500,Glyma.17G089000,Glyma.18G018600,Glyma.20G013500,Glyma.20G040600,Glyma.20G173200	Glyma.01G005100,Glyma.01G189500,Glyma.03G092800,Glyma.04G088000,Glyma.04G196700,Glyma.05G169400,Glyma.06G089800,Glyma.07G216600,Glyma.07G266200,Glyma.08G127700,Glyma.08G199300,Glyma.09G206100,Glyma.11G052700,Glyma.11G230100,Glyma.13G146200,Glyma.14G059300,Glyma.14G059400,Glyma.14G193500,Glyma.15G115500,Glyma.16G013500,Glyma.17G089000,Glyma.18G018600,Glyma.20G013500,Glyma.20G040600,Glyma.20G173200	K00469,K00889,K00913,K00921,K01110,K01114,K01803,K01858,K05857,K10047,K19517
ko00944	Flavone and flavonol biosynthesis	Metabolism	2/958	4/2297	1.19885177453027	0.554157340845343	0.861353258053087	2	Glyma.05G021900,Glyma.05G022100,Glyma.06G137100,Glyma.06G137300,Glyma.06G202300	Glyma.05G021900,Glyma.05G022100,Glyma.06G137100,Glyma.06G137300,Glyma.06G202300	K05279,K05280
ko04664	Fc epsilon RI signaling pathway	Organismal Systems	2/958	4/2297	1.19885177453027	0.554157340845343	0.861353258053087	2	Glyma.01G222000,Glyma.07G203100,Glyma.12G208000,Glyma.13G172600,Glyma.13G293100	Glyma.01G222000,Glyma.07G203100,Glyma.12G208000,Glyma.13G172600,Glyma.13G293100	K04371,K04392
ko04668	TNF signaling pathway	Environmental Information Processing	2/958	4/2297	1.19885177453027	0.554157340845343	0.861353258053087	2	Glyma.01G222000,Glyma.13G239400,Glyma.15G073900	Glyma.01G222000,Glyma.13G239400,Glyma.15G073900	K04371,K15637
ko04725	Cholinergic synapse	Organismal Systems	2/958	4/2297	1.19885177453027	0.554157340845343	0.861353258053087	2	Glyma.01G222000,Glyma.04G013100	Glyma.01G222000,Glyma.04G013100	K04371,K04536
ko04750	Inflammatory mediator regulation of TRP channels	Organismal Systems	2/958	4/2297	1.19885177453027	0.554157340845343	0.861353258053087	2	Glyma.03G234700,Glyma.05G079700,Glyma.07G238700,Glyma.19G160100,Glyma.19G232300	Glyma.03G234700,Glyma.05G079700,Glyma.07G238700,Glyma.19G160100,Glyma.19G232300	K02183,K06269
ko00310	Lysine degradation	Metabolism	6/958	14/2297	1.02758723531166	0.566802082123212	0.876245381012101	6	Glyma.01G031500,Glyma.04G125500,Glyma.04G248500,Glyma.06G223300,Glyma.08G002700,Glyma.10G292500,Glyma.11G067000,Glyma.13G115500,Glyma.13G170600,Glyma.15G034400,Glyma.16G047800,Glyma.16G100200,Glyma.19G103550,Glyma.20G005400	Glyma.01G031500,Glyma.04G125500,Glyma.04G248500,Glyma.06G223300,Glyma.08G002700,Glyma.10G292500,Glyma.11G067000,Glyma.13G115500,Glyma.13G170600,Glyma.15G034400,Glyma.16G047800,Glyma.16G100200,Glyma.19G103550,Glyma.20G005400	K00128,K11420,K11423,K11430,K14157,K19199
ko04910	Insulin signaling pathway	Organismal Systems	8/958	19/2297	1.00955938907812	0.573299273085834	0.881524688723379	8	Glyma.01G131500,Glyma.01G222000,Glyma.03G174300,Glyma.03G234700,Glyma.03G260200,Glyma.05G047800,Glyma.05G079700,Glyma.06G203900,Glyma.07G124500,Glyma.07G238700,Glyma.08G240400,Glyma.10G046000,Glyma.11G095600,Glyma.11G144600,Glyma.13G057800,Glyma.13G119500,Glyma.13G134100,Glyma.13G228400,Glyma.14G218800,Glyma.15G118600,Glyma.15G187400,Glyma.16G052600,Glyma.18G055000,Glyma.18G212200,Glyma.19G028400…	Glyma.01G131500,Glyma.01G222000,Glyma.03G174300,Glyma.03G234700,Glyma.03G260200,Glyma.05G047800,Glyma.05G079700,Glyma.06G203900,Glyma.07G124500,Glyma.07G238700,Glyma.08G240400,Glyma.10G046000,Glyma.11G095600,Glyma.11G144600,Glyma.13G057800,Glyma.13G119500,Glyma.13G134100,Glyma.13G228400,Glyma.14G218800,Glyma.15G118600,Glyma.15G187400,Glyma.16G052600,Glyma.18G055000,Glyma.18G212200,Glyma.19G028400…	K00688,K00844,K02183,K04371,K06269,K07195,K07198,K07199
ko00240	Pyrimidine metabolism	Metabolism	30/958	73/2297	0.985357622901593	0.587824558120362	0.899025794772318	30	Glyma.01G156600,Glyma.02G014200,Glyma.02G289700,Glyma.02G302900,Glyma.03G065300,Glyma.03G109500,Glyma.03G129500,Glyma.03G178900,Glyma.03G193800,Glyma.03G218500,Glyma.05G023900,Glyma.05G131400,Glyma.05G186900,Glyma.05G188500,Glyma.05G222300,Glyma.06G155300,Glyma.07G008700,Glyma.07G131200,Glyma.08G029000,Glyma.08G079500,Glyma.08G086000,Glyma.08G149500,Glyma.08G191700,Glyma.08G232600,Glyma.08G264800…	Glyma.01G156600,Glyma.02G014200,Glyma.02G289700,Glyma.02G302900,Glyma.03G065300,Glyma.03G109500,Glyma.03G129500,Glyma.03G178900,Glyma.03G193800,Glyma.03G218500,Glyma.05G023900,Glyma.05G131400,Glyma.05G186900,Glyma.05G188500,Glyma.05G222300,Glyma.06G155300,Glyma.07G008700,Glyma.07G131200,Glyma.08G029000,Glyma.08G079500,Glyma.08G086000,Glyma.08G149500,Glyma.08G191700,Glyma.08G232600,Glyma.08G264800…	K00384,K00609,K00876,K00940,K00962,K01081,K01240,K01489,K01937,K01956,K02321,K02327,K02335,K02999,K03000,K03002,K03008,K03010,K03012,K03013,K03016,K03019,K03020,K03022,K03026,K03505,K03787,K10807,K10808,K16904
ko04914	Progesterone-mediated oocyte maturation	Organismal Systems	9/958	22/2297	0.980878724615676	0.610772980118396	0.928578218134287	9	Glyma.01G222000,Glyma.02G258100,Glyma.03G123600,Glyma.04G255900,Glyma.06G043900,Glyma.07G081100,Glyma.09G131500,Glyma.11G084500,Glyma.14G011600,Glyma.14G037100,Glyma.14G058400,Glyma.14G087100,Glyma.15G135800,Glyma.17G133000,Glyma.19G042200,Glyma.19G127301	Glyma.01G222000,Glyma.02G258100,Glyma.03G123600,Glyma.04G255900,Glyma.06G043900,Glyma.07G081100,Glyma.09G131500,Glyma.11G084500,Glyma.14G011600,Glyma.14G037100,Glyma.14G058400,Glyma.14G087100,Glyma.15G135800,Glyma.17G133000,Glyma.19G042200,Glyma.19G127301	K02206,K03348,K03350,K03354,K03364,K04079,K04371,K05868,K06627
ko02010	ABC transporters	Environmental Information Processing	3/958	7/2297	1.02758723531166	0.61691905111959	0.928578218134287	3	Glyma.03G183600,Glyma.08G000800,Glyma.08G270300,Glyma.08G342600,Glyma.08G347032,Glyma.09G044500,Glyma.10G137600,Glyma.13G119000,Glyma.15G090200,Glyma.16G172500,Glyma.16G172600,Glyma.18G158400,Glyma.19G016600,Glyma.19G021500,Glyma.19G184300	Glyma.03G183600,Glyma.08G000800,Glyma.08G270300,Glyma.08G342600,Glyma.08G347032,Glyma.09G044500,Glyma.10G137600,Glyma.13G119000,Glyma.15G090200,Glyma.16G172500,Glyma.16G172600,Glyma.18G158400,Glyma.19G016600,Glyma.19G021500,Glyma.19G184300	K05658,K05666,K05681
ko00900	Terpenoid backbone biosynthesis	Metabolism	12/958	30/2297	0.959081419624217	0.64335939794459	0.928578218134287	12	Glyma.01G215500,Glyma.02G273800,Glyma.03G239000,Glyma.05G037500,Glyma.06G038700,Glyma.06G185500,Glyma.07G252600,Glyma.08G277000,Glyma.09G015600,Glyma.09G200500,Glyma.11G088000,Glyma.12G173200,Glyma.13G153052,Glyma.13G213500,Glyma.13G262200,Glyma.17G021800,Glyma.17G066500,Glyma.17G100700	Glyma.01G215500,Glyma.02G273800,Glyma.03G239000,Glyma.05G037500,Glyma.06G038700,Glyma.06G185500,Glyma.07G252600,Glyma.08G277000,Glyma.09G015600,Glyma.09G200500,Glyma.11G088000,Glyma.12G173200,Glyma.13G153052,Glyma.13G213500,Glyma.13G262200,Glyma.17G021800,Glyma.17G066500,Glyma.17G100700	K00021,K00099,K00787,K00869,K01641,K01662,K03526,K05356,K05954,K08658,K10960,K15891
ko00650	Butanoate metabolism	Metabolism	4/958	10/2297	0.959081419624217	0.659946326621034	0.928578218134287	4	Glyma.01G215500,Glyma.02G241400,Glyma.04G196100,Glyma.05G136100,Glyma.06G169700,Glyma.08G091301,Glyma.08G091400,Glyma.08G091500,Glyma.14G211100,Glyma.18G043600,Glyma.19G128600	Glyma.01G215500,Glyma.02G241400,Glyma.04G196100,Glyma.05G136100,Glyma.06G169700,Glyma.08G091301,Glyma.08G091400,Glyma.08G091500,Glyma.14G211100,Glyma.18G043600,Glyma.19G128600	K01580,K01640,K01641,K01652
ko00943	Isoflavonoid biosynthesis	Metabolism	4/958	10/2297	0.959081419624217	0.659946326621034	0.928578218134287	4	Glyma.13G173300,Glyma.16G175600,Glyma.18G080400,Glyma.18G267900,Glyma.20G213700	Glyma.13G173300,Glyma.16G175600,Glyma.18G080400,Glyma.18G267900,Glyma.20G213700	K13259,K13262,K13263,K13267
ko00401	Novobiocin biosynthesis	Metabolism	1/958	2/2297	1.19885177453027	0.660293535424937	0.928578218134287	1	Glyma.06G235500	Glyma.06G235500	K00815
ko00534	Glycosaminoglycan biosynthesis - heparan sulfate / heparin	Metabolism	1/958	2/2297	1.19885177453027	0.660293535424937	0.928578218134287	1	Glyma.09G150200	Glyma.09G150200	K02366
ko04215	Apoptosis - multiple species	Cellular Processes	1/958	2/2297	1.19885177453027	0.660293535424937	0.928578218134287	1	Glyma.01G230900,Glyma.11G014100	Glyma.01G230900,Glyma.11G014100	K08738
ko04320	Dorso-ventral axis formation	Organismal Systems	1/958	2/2297	1.19885177453027	0.660293535424937	0.928578218134287	1	Glyma.01G222000	Glyma.01G222000	K04371
ko04711	Circadian rhythm - fly	Organismal Systems	1/958	2/2297	1.19885177453027	0.660293535424937	0.928578218134287	1	Glyma.05G228700,Glyma.13G125000	Glyma.05G228700,Glyma.13G125000	K08960
ko04911	Insulin secretion	Organismal Systems	1/958	2/2297	1.19885177453027	0.660293535424937	0.928578218134287	1	Glyma.02G115100,Glyma.04G164400,Glyma.05G023100,Glyma.06G200100,Glyma.17G076600	Glyma.02G115100,Glyma.04G164400,Glyma.05G023100,Glyma.06G200100,Glyma.17G076600	K18211
ko04960	Aldosterone-regulated sodium reabsorption	Organismal Systems	1/958	2/2297	1.19885177453027	0.660293535424937	0.928578218134287	1	Glyma.01G222000	Glyma.01G222000	K04371
ko04970	Salivary secretion	Organismal Systems	1/958	2/2297	1.19885177453027	0.660293535424937	0.928578218134287	1	Glyma.05G079700,Glyma.07G238700,Glyma.19G160100	Glyma.05G079700,Glyma.07G238700,Glyma.19G160100	K02183
ko04971	Gastric acid secretion	Organismal Systems	1/958	2/2297	1.19885177453027	0.660293535424937	0.928578218134287	1	Glyma.05G079700,Glyma.07G238700,Glyma.19G160100	Glyma.05G079700,Glyma.07G238700,Glyma.19G160100	K02183
ko04974	Protein digestion and absorption	Organismal Systems	1/958	2/2297	1.19885177453027	0.660293535424937	0.928578218134287	1	Glyma.19G037400	Glyma.19G037400	K14207
ko04120	Ubiquitin mediated proteolysis	Genetic Information Processing	23/958	58/2297	0.950813476351595	0.673499373759391	0.928578218134287	23	Glyma.01G222500,Glyma.02G226300,Glyma.02G229700,Glyma.02G258100,Glyma.04G045700,Glyma.04G255900,Glyma.06G046400,Glyma.06G074300,Glyma.06G124900,Glyma.06G166300,Glyma.06G243300,Glyma.07G069300,Glyma.08G113700,Glyma.10G133700,Glyma.11G178504,Glyma.12G021800,Glyma.12G078402,Glyma.13G139400,Glyma.13G198800,Glyma.14G058400,Glyma.14G118200,Glyma.14G183000,Glyma.14G196800,Glyma.15G097300,Glyma.16G035000…	Glyma.01G222500,Glyma.02G226300,Glyma.02G229700,Glyma.02G258100,Glyma.04G045700,Glyma.04G255900,Glyma.06G046400,Glyma.06G074300,Glyma.06G124900,Glyma.06G166300,Glyma.06G243300,Glyma.07G069300,Glyma.08G113700,Glyma.10G133700,Glyma.11G178504,Glyma.12G021800,Glyma.12G078402,Glyma.13G139400,Glyma.13G198800,Glyma.14G058400,Glyma.14G118200,Glyma.14G183000,Glyma.14G196800,Glyma.15G097300,Glyma.16G035000…	K03178,K03348,K03350,K03354,K03364,K03869,K03875,K04506,K04649,K04706,K06688,K06689,K10140,K10144,K10570,K10576,K10581,K10583,K10592,K10599,K10604,K10610,K20217
ko04070	Phosphatidylinositol signaling system	Environmental Information Processing	9/958	23/2297	0.93823182354543	0.67494723736755	0.928578218134287	9	Glyma.01G189500,Glyma.04G088000,Glyma.05G079700,Glyma.05G169400,Glyma.06G089800,Glyma.06G254900,Glyma.07G216600,Glyma.07G238700,Glyma.07G266200,Glyma.08G127700,Glyma.09G206100,Glyma.09G241100,Glyma.11G052700,Glyma.11G230100,Glyma.12G200100,Glyma.14G059300,Glyma.14G059400,Glyma.15G115500,Glyma.16G013500,Glyma.17G067400,Glyma.17G089000,Glyma.18G255000,Glyma.19G160100,Glyma.20G013500,Glyma.20G173200	Glyma.01G189500,Glyma.04G088000,Glyma.05G079700,Glyma.05G169400,Glyma.06G089800,Glyma.06G254900,Glyma.07G216600,Glyma.07G238700,Glyma.07G266200,Glyma.08G127700,Glyma.09G206100,Glyma.09G241100,Glyma.11G052700,Glyma.11G230100,Glyma.12G200100,Glyma.14G059300,Glyma.14G059400,Glyma.15G115500,Glyma.16G013500,Glyma.17G067400,Glyma.17G089000,Glyma.18G255000,Glyma.19G160100,Glyma.20G013500,Glyma.20G173200	K00889,K00901,K00913,K00921,K01110,K02183,K05857,K10047,K13024
ko00660	C5-Branched dibasic acid metabolism	Metabolism	2/958	5/2297	0.959081419624217	0.692129829793717	0.928578218134287	2	Glyma.04G196100,Glyma.06G169700,Glyma.13G367900	Glyma.04G196100,Glyma.06G169700,Glyma.13G367900	K00052,K01652
ko04660	T cell receptor signaling pathway	Organismal Systems	2/958	5/2297	0.959081419624217	0.692129829793717	0.928578218134287	2	Glyma.01G222000,Glyma.11G038900,Glyma.17G149000	Glyma.01G222000,Glyma.11G038900,Glyma.17G149000	K04371,K06268
ko04726	Serotonergic synapse	Organismal Systems	2/958	5/2297	0.959081419624217	0.692129829793717	0.928578218134287	2	Glyma.01G222000,Glyma.04G013100	Glyma.01G222000,Glyma.04G013100	K04371,K04536
ko04917	Prolactin signaling pathway	Organismal Systems	2/958	5/2297	0.959081419624217	0.692129829793717	0.928578218134287	2	Glyma.01G222000,Glyma.09G142500	Glyma.01G222000,Glyma.09G142500	K00512,K04371
ko04918	Thyroid hormone synthesis	Organismal Systems	2/958	5/2297	0.959081419624217	0.692129829793717	0.928578218134287	2	Glyma.01G068000,Glyma.01G219400,Glyma.02G124500,Glyma.08G013900,Glyma.08G047200,Glyma.11G024100,Glyma.14G007700	Glyma.01G068000,Glyma.01G219400,Glyma.02G124500,Glyma.08G013900,Glyma.08G047200,Glyma.11G024100,Glyma.14G007700	K00432,K09487
ko00983	Drug metabolism - other enzymes	Metabolism	5/958	13/2297	0.922193672715593	0.693326685278613	0.928578218134287	5	Glyma.02G302900,Glyma.05G208400,Glyma.05G222300,Glyma.07G254900,Glyma.08G029000,Glyma.08G333400,Glyma.10G125100,Glyma.14G011000,Glyma.17G129000,Glyma.18G073400	Glyma.02G302900,Glyma.05G208400,Glyma.05G222300,Glyma.07G254900,Glyma.08G029000,Glyma.08G333400,Glyma.10G125100,Glyma.14G011000,Glyma.17G129000,Glyma.18G073400	K00699,K00876,K01489,K01519,K01951
ko00563	Glycosylphosphatidylinositol (GPI)-anchor biosynthesis	Metabolism	8/958	21/2297	0.913410875832588	0.708569635304299	0.928578218134287	8	Glyma.01G023700,Glyma.03G064400,Glyma.07G221600,Glyma.10G041600,Glyma.13G091700,Glyma.13G128600,Glyma.13G196100,Glyma.13G219700,Glyma.18G212600,Glyma.19G004600	Glyma.01G023700,Glyma.03G064400,Glyma.07G221600,Glyma.10G041600,Glyma.13G091700,Glyma.13G128600,Glyma.13G196100,Glyma.13G219700,Glyma.18G212600,Glyma.19G004600	K03860,K03861,K05286,K05289,K05292,K05310,K07542,K09658
ko00540	Lipopolysaccharide biosynthesis	Metabolism	3/958	8/2297	0.899138830897704	0.719631298891779	0.928578218134287	3	Glyma.02G085100,Glyma.08G318300,Glyma.09G244900,Glyma.13G368200	Glyma.02G085100,Glyma.08G318300,Glyma.09G244900,Glyma.13G368200	K00912,K01627,K02535
ko00565	Ether lipid metabolism	Metabolism	3/958	8/2297	0.899138830897704	0.719631298891779	0.928578218134287	3	Glyma.01G002400,Glyma.01G215100,Glyma.03G018900,Glyma.03G092800,Glyma.04G196700,Glyma.05G168300,Glyma.06G020500,Glyma.06G068700,Glyma.07G010900,Glyma.07G031100,Glyma.07G080400,Glyma.08G028800,Glyma.08G194100,Glyma.11G081500,Glyma.13G364900,Glyma.15G008367,Glyma.15G008433,Glyma.15G008500,Glyma.15G023500,Glyma.18G288600,Glyma.20G040600	Glyma.01G002400,Glyma.01G215100,Glyma.03G018900,Glyma.03G092800,Glyma.04G196700,Glyma.05G168300,Glyma.06G020500,Glyma.06G068700,Glyma.07G010900,Glyma.07G031100,Glyma.07G080400,Glyma.08G028800,Glyma.08G194100,Glyma.11G081500,Glyma.13G364900,Glyma.15G008367,Glyma.15G008433,Glyma.15G008500,Glyma.15G023500,Glyma.18G288600,Glyma.20G040600	K01047,K01114,K01115
ko00780	Biotin metabolism	Metabolism	3/958	8/2297	0.899138830897704	0.719631298891779	0.928578218134287	3	Glyma.05G129600,Glyma.08G024700,Glyma.08G084300,Glyma.08G345900,Glyma.11G180750,Glyma.13G112700,Glyma.16G042000,Glyma.18G009200,Glyma.18G156100	Glyma.05G129600,Glyma.08G024700,Glyma.08G084300,Glyma.08G345900,Glyma.11G180750,Glyma.13G112700,Glyma.16G042000,Glyma.18G009200,Glyma.18G156100	K00059,K00208,K09458
ko00909	Sesquiterpenoid and triterpenoid biosynthesis	Metabolism	3/958	8/2297	0.899138830897704	0.719631298891779	0.928578218134287	3	Glyma.06G038700,Glyma.07G001300,Glyma.15G061800,Glyma.18G118100	Glyma.06G038700,Glyma.07G001300,Glyma.15G061800,Glyma.18G118100	K00511,K15813,K15891
ko03450	Non-homologous end-joining	Genetic Information Processing	3/958	8/2297	0.899138830897704	0.719631298891779	0.928578218134287	3	Glyma.10G141800,Glyma.12G219100,Glyma.18G002400	Glyma.10G141800,Glyma.12G219100,Glyma.18G002400	K04799,K10865,K10866
ko04341	Hedgehog signaling pathway - fly	Environmental Information Processing	3/958	8/2297	0.899138830897704	0.719631298891779	0.928578218134287	3	Glyma.05G228700,Glyma.06G115300,Glyma.11G234900,Glyma.13G125000,Glyma.18G022100,Glyma.18G072800,Glyma.19G021600	Glyma.05G228700,Glyma.06G115300,Glyma.11G234900,Glyma.13G125000,Glyma.18G022100,Glyma.18G072800,Glyma.19G021600	K03869,K08960,K10523
ko04710	Circadian rhythm	Organismal Systems	3/958	8/2297	0.899138830897704	0.719631298891779	0.928578218134287	3	Glyma.01G131500,Glyma.03G260200,Glyma.05G228700,Glyma.08G240400,Glyma.13G119500,Glyma.13G125000,Glyma.13G228400,Glyma.15G118600,Glyma.15G187400,Glyma.18G055000,Glyma.18G212200	Glyma.01G131500,Glyma.03G260200,Glyma.05G228700,Glyma.08G240400,Glyma.13G119500,Glyma.13G125000,Glyma.13G228400,Glyma.15G118600,Glyma.15G187400,Glyma.18G055000,Glyma.18G212200	K07198,K07199,K08960
ko04066	HIF-1 signaling pathway	Environmental Information Processing	6/958	16/2297	0.899138830897704	0.720784490999342	0.928578218134287	6	Glyma.01G222000,Glyma.02G228700,Glyma.05G073100,Glyma.06G208200,Glyma.07G124500,Glyma.11G095600,Glyma.14G218800,Glyma.18G060600,Glyma.19G190900,Glyma.19G260000	Glyma.01G222000,Glyma.02G228700,Glyma.05G073100,Glyma.06G208200,Glyma.07G124500,Glyma.11G095600,Glyma.14G218800,Glyma.18G060600,Glyma.19G190900,Glyma.19G260000	K00134,K00161,K00844,K01103,K01689,K04371
ko04371	Apelin signaling pathway	Environmental Information Processing	6/958	16/2297	0.899138830897704	0.720784490999342	0.928578218134287	6	Glyma.01G131500,Glyma.01G222000,Glyma.02G008800,Glyma.03G260200,Glyma.04G013100,Glyma.05G079700,Glyma.07G238700,Glyma.08G240400,Glyma.11G031800,Glyma.13G119500,Glyma.13G228400,Glyma.15G118600,Glyma.15G187400,Glyma.17G013000,Glyma.17G140700,Glyma.18G055000,Glyma.18G212200,Glyma.19G160100	Glyma.01G131500,Glyma.01G222000,Glyma.02G008800,Glyma.03G260200,Glyma.04G013100,Glyma.05G079700,Glyma.07G238700,Glyma.08G240400,Glyma.11G031800,Glyma.13G119500,Glyma.13G228400,Glyma.15G118600,Glyma.15G187400,Glyma.17G013000,Glyma.17G140700,Glyma.18G055000,Glyma.18G212200,Glyma.19G160100	K02183,K04371,K04536,K07198,K07199,K08341
ko04623	Cytosolic DNA-sensing pathway	Organismal Systems	6/958	16/2297	0.899138830897704	0.720784490999342	0.928578218134287	6	Glyma.03G129500,Glyma.03G218500,Glyma.07G131200,Glyma.08G149500,Glyma.17G050400,Glyma.18G281100	Glyma.03G129500,Glyma.03G218500,Glyma.07G131200,Glyma.08G149500,Glyma.17G050400,Glyma.18G281100	K03013,K03016,K03019,K03020,K03022,K03026
ko04919	Thyroid hormone signaling pathway	Organismal Systems	6/958	16/2297	0.899138830897704	0.720784490999342	0.928578218134287	6	Glyma.01G222000,Glyma.01G245100,Glyma.03G092800,Glyma.04G187000,Glyma.04G196700,Glyma.05G040600,Glyma.06G178700,Glyma.06G178800,Glyma.08G292900,Glyma.08G293000,Glyma.11G230100,Glyma.14G059300,Glyma.14G059400,Glyma.18G130400,Glyma.19G160700,Glyma.20G040600	Glyma.01G222000,Glyma.01G245100,Glyma.03G092800,Glyma.04G187000,Glyma.04G196700,Glyma.05G040600,Glyma.06G178700,Glyma.06G178800,Glyma.08G292900,Glyma.08G293000,Glyma.11G230100,Glyma.14G059300,Glyma.14G059400,Glyma.18G130400,Glyma.19G160700,Glyma.20G040600	K01114,K04371,K05857,K06062,K06067,K11644
ko00340	Histidine metabolism	Metabolism	4/958	11/2297	0.871892199658379	0.743162081656304	0.948858729257602	4	Glyma.01G031500,Glyma.04G248500,Glyma.08G002700,Glyma.09G025600,Glyma.10G226200,Glyma.13G170600,Glyma.15G034400,Glyma.15G131700,Glyma.18G108300	Glyma.01G031500,Glyma.04G248500,Glyma.08G002700,Glyma.09G025600,Glyma.10G226200,Glyma.13G170600,Glyma.15G034400,Glyma.15G131700,Glyma.18G108300	K00013,K00128,K01590,K01663
ko04214	Apoptosis - fly	Cellular Processes	4/958	11/2297	0.871892199658379	0.743162081656304	0.948858729257602	4	Glyma.01G222000,Glyma.01G230900,Glyma.10G284200,Glyma.11G014100,Glyma.11G184100,Glyma.19G162800	Glyma.01G222000,Glyma.01G230900,Glyma.10G284200,Glyma.11G014100,Glyma.11G184100,Glyma.19G162800	K04371,K06640,K08738,K10798
ko04139	Mitophagy - yeast	Cellular Processes	5/958	14/2297	0.856322696093051	0.763618131476057	0.967931317692762	5	Glyma.02G008800,Glyma.05G169400,Glyma.08G127700,Glyma.08G292900,Glyma.08G293000,Glyma.09G247500,Glyma.11G031800,Glyma.14G033900,Glyma.17G013000,Glyma.17G140700,Glyma.18G130400	Glyma.02G008800,Glyma.05G169400,Glyma.08G127700,Glyma.08G292900,Glyma.08G293000,Glyma.09G247500,Glyma.11G031800,Glyma.14G033900,Glyma.17G013000,Glyma.17G140700,Glyma.18G130400	K00889,K08341,K11644,K17800,K17969
ko00261	Monobactam biosynthesis	Metabolism	2/958	6/2297	0.799234516353514	0.79265952287565	0.967931317692762	2	Glyma.05G151100,Glyma.08G107800,Glyma.10G242600,Glyma.13G051000	Glyma.05G151100,Glyma.08G107800,Glyma.10G242600,Glyma.13G051000	K12524,K13811
ko03070	Bacterial secretion system	Environmental Information Processing	2/958	6/2297	0.799234516353514	0.79265952287565	0.967931317692762	2	Glyma.03G247200,Glyma.11G245300,Glyma.18G011900,Glyma.19G244900	Glyma.03G247200,Glyma.11G245300,Glyma.18G011900,Glyma.19G244900	K03116,K03217
ko04916	Melanogenesis	Organismal Systems	2/958	6/2297	0.799234516353514	0.79265952287565	0.967931317692762	2	Glyma.01G222000,Glyma.05G079700,Glyma.07G238700,Glyma.19G160100	Glyma.01G222000,Glyma.05G079700,Glyma.07G238700,Glyma.19G160100	K02183,K04371
ko04712	Circadian rhythm - plant	Organismal Systems	7/958	20/2297	0.83919624217119	0.797732997060085	0.967931317692762	7	Glyma.02G130400,Glyma.03G261300,Glyma.04G101500,Glyma.05G153200,Glyma.06G118550,Glyma.08G046500,Glyma.08G109300,Glyma.08G109400,Glyma.08G109500,Glyma.08G110300,Glyma.08G110420,Glyma.08G110460,Glyma.08G110801,Glyma.08G110901,Glyma.10G141400,Glyma.14G174200,Glyma.16G027200,Glyma.19G222000,Glyma.19G224200,Glyma.19G260400	Glyma.02G130400,Glyma.03G261300,Glyma.04G101500,Glyma.05G153200,Glyma.06G118550,Glyma.08G046500,Glyma.08G109300,Glyma.08G109400,Glyma.08G109500,Glyma.08G110300,Glyma.08G110420,Glyma.08G110460,Glyma.08G110801,Glyma.08G110901,Glyma.10G141400,Glyma.14G174200,Glyma.16G027200,Glyma.19G222000,Glyma.19G224200,Glyma.19G260400	K00660,K12116,K12118,K12120,K12126,K12130,K16240
ko00740	Riboflavin metabolism	Metabolism	3/958	9/2297	0.799234516353514	0.799443815873343	0.967931317692762	3	Glyma.05G175500,Glyma.05G247900,Glyma.08G093500,Glyma.08G093600,Glyma.08G177300,Glyma.12G210300,Glyma.15G055700	Glyma.05G175500,Glyma.05G247900,Glyma.08G093500,Glyma.08G093600,Glyma.08G177300,Glyma.12G210300,Glyma.15G055700	K14379,K14652,K20884
ko04122	Sulfur relay system	Genetic Information Processing	3/958	9/2297	0.799234516353514	0.799443815873343	0.967931317692762	3	Glyma.03G136900,Glyma.14G019100,Glyma.14G020732,Glyma.15G260300	Glyma.03G136900,Glyma.14G019100,Glyma.14G020732,Glyma.15G260300	K01011,K11996,K14169
ko00440	Phosphonate and phosphinate metabolism	Metabolism	1/958	3/2297	0.799234516353514	0.802096931095051	0.967931317692762	1	Glyma.09G270100	Glyma.09G270100	K00967
ko00604	Glycosphingolipid biosynthesis - ganglio series	Metabolism	1/958	3/2297	0.799234516353514	0.802096931095051	0.967931317692762	1	Glyma.08G159500	Glyma.08G159500	K12373
ko00902	Monoterpenoid biosynthesis	Metabolism	1/958	3/2297	0.799234516353514	0.802096931095051	0.967931317692762	1	Glyma.03G014300,Glyma.03G014500,Glyma.07G074100	Glyma.03G014300,Glyma.03G014500,Glyma.07G074100	K15095
ko04614	Renin-angiotensin system	Organismal Systems	1/958	3/2297	0.799234516353514	0.802096931095051	0.967931317692762	1	Glyma.14G222700	Glyma.14G222700	K01322
ko04630	Jak-STAT signaling pathway	Environmental Information Processing	1/958	3/2297	0.799234516353514	0.802096931095051	0.967931317692762	1	Glyma.01G222500	Glyma.01G222500	K04706
ko04973	Carbohydrate digestion and absorption	Organismal Systems	1/958	3/2297	0.799234516353514	0.802096931095051	0.967931317692762	1	Glyma.07G124500,Glyma.11G095600,Glyma.14G218800	Glyma.07G124500,Glyma.11G095600,Glyma.14G218800	K00844
ko00400	Phenylalanine, tyrosine and tryptophan biosynthesis	Metabolism	8/958	23/2297	0.833983843151493	0.812190078747732	0.975993119839711	8	Glyma.01G054500,Glyma.01G131100,Glyma.05G014000,Glyma.06G101700,Glyma.06G235500,Glyma.13G049500,Glyma.14G102700,Glyma.14G111800,Glyma.17G012600	Glyma.01G054500,Glyma.01G131100,Glyma.05G014000,Glyma.06G101700,Glyma.06G235500,Glyma.13G049500,Glyma.14G102700,Glyma.14G111800,Glyma.17G012600	K00811,K00815,K01626,K01850,K05359,K06001,K14455,K15227
ko00640	Propanoate metabolism	Metabolism	6/958	18/2297	0.799234516353514	0.831880743760384	0.995472354458033	6	Glyma.01G103100,Glyma.01G210400,Glyma.05G058100,Glyma.09G042000,Glyma.09G248900,Glyma.13G057400,Glyma.17G032300,Glyma.17G037900,Glyma.18G195700,Glyma.18G195900,Glyma.18G196000,Glyma.18G243500,Glyma.18G265300	Glyma.01G103100,Glyma.01G210400,Glyma.05G058100,Glyma.09G042000,Glyma.09G248900,Glyma.13G057400,Glyma.17G032300,Glyma.17G037900,Glyma.18G195700,Glyma.18G195900,Glyma.18G196000,Glyma.18G243500,Glyma.18G265300	K00016,K00167,K00249,K00382,K01962,K02160
ko04145	Phagosome	Cellular Processes	10/958	29/2297	0.826794327262256	0.837189542523748	0.997650871507466	10	Glyma.01G109300,Glyma.03G124400,Glyma.03G180700,Glyma.04G023900,Glyma.04G088500,Glyma.05G157300,Glyma.05G207500,Glyma.06G024100,Glyma.06G090500,Glyma.06G223700,Glyma.07G203100,Glyma.07G216600,Glyma.08G014200,Glyma.08G115100,Glyma.09G248600,Glyma.10G235100,Glyma.10G236500,Glyma.11G118800,Glyma.11G126100,Glyma.12G044100,Glyma.12G050700,Glyma.12G171400,Glyma.12G208000,Glyma.13G172600,Glyma.13G293100…	Glyma.01G109300,Glyma.03G124400,Glyma.03G180700,Glyma.04G023900,Glyma.04G088500,Glyma.05G157300,Glyma.05G207500,Glyma.06G024100,Glyma.06G090500,Glyma.06G223700,Glyma.07G203100,Glyma.07G216600,Glyma.08G014200,Glyma.08G115100,Glyma.09G248600,Glyma.10G235100,Glyma.10G236500,Glyma.11G118800,Glyma.11G126100,Glyma.12G044100,Glyma.12G050700,Glyma.12G171400,Glyma.12G208000,Glyma.13G172600,Glyma.13G293100…	K00921,K02152,K04392,K07374,K07375,K07897,K08057,K08517,K09481,K10956
ko03430	Mismatch repair	Genetic Information Processing	7/958	21/2297	0.799234516353514	0.842314677937974	0.999593352241745	7	Glyma.04G248900,Glyma.04G254900,Glyma.05G020600,Glyma.06G114100,Glyma.06G155300,Glyma.06G308700,Glyma.07G087700,Glyma.08G079500,Glyma.09G213500,Glyma.17G078700	Glyma.04G248900,Glyma.04G254900,Glyma.05G020600,Glyma.06G114100,Glyma.06G155300,Glyma.06G308700,Glyma.07G087700,Glyma.08G079500,Glyma.09G213500,Glyma.17G078700	K02327,K03505,K07466,K08734,K08737,K10754,K10756
ko00670	One carbon pool by folate	Metabolism	3/958	10/2297	0.719311064718163	0.859228454124329	0.999999628403269	3	Glyma.04G254300,Glyma.05G001000,Glyma.07G262100,Glyma.08G108900,Glyma.08G274400,Glyma.15G109300,Glyma.17G012000	Glyma.04G254300,Glyma.05G001000,Glyma.07G262100,Glyma.08G108900,Glyma.08G274400,Glyma.15G109300,Glyma.17G012000	K00600,K00604,K00605
ko04064	NF-kappa B signaling pathway	Environmental Information Processing	2/958	7/2297	0.685058156874441	0.862955711578075	0.999999628403269	2	Glyma.01G020100,Glyma.01G034100,Glyma.01G044100,Glyma.01G179000,Glyma.02G019500,Glyma.02G032200,Glyma.02G221900,Glyma.02G229500,Glyma.02G263900,Glyma.02G311200,Glyma.03G002700,Glyma.03G003000,Glyma.03G003300,Glyma.03G180600,Glyma.03G241600,Glyma.04G017200,Glyma.04G042400,Glyma.05G139500,Glyma.06G012800,Glyma.06G255900,Glyma.07G096100,Glyma.07G108200,Glyma.07G166700,Glyma.08G061900,Glyma.08G062700…	Glyma.01G020100,Glyma.01G034100,Glyma.01G044100,Glyma.01G179000,Glyma.02G019500,Glyma.02G032200,Glyma.02G221900,Glyma.02G229500,Glyma.02G263900,Glyma.02G311200,Glyma.03G002700,Glyma.03G003000,Glyma.03G003300,Glyma.03G180600,Glyma.03G241600,Glyma.04G017200,Glyma.04G042400,Glyma.05G139500,Glyma.06G012800,Glyma.06G255900,Glyma.07G096100,Glyma.07G108200,Glyma.07G166700,Glyma.08G061900,Glyma.08G062700…	K04730,K04733
ko04330	Notch signaling pathway	Environmental Information Processing	2/958	7/2297	0.685058156874441	0.862955711578075	0.999999628403269	2	Glyma.01G245100,Glyma.04G187000,Glyma.05G040600,Glyma.06G178700,Glyma.06G178800,Glyma.19G160700	Glyma.01G245100,Glyma.04G187000,Glyma.05G040600,Glyma.06G178700,Glyma.06G178800,Glyma.19G160700	K06062,K06067
ko04520	Adherens junction	Cellular Processes	2/958	7/2297	0.685058156874441	0.862955711578075	0.999999628403269	2	Glyma.01G222000,Glyma.07G203100,Glyma.12G208000,Glyma.13G172600,Glyma.13G293100	Glyma.01G222000,Glyma.07G203100,Glyma.12G208000,Glyma.13G172600,Glyma.13G293100	K04371,K04392
ko04110	Cell cycle	Cellular Processes	21/958	59/2297	0.853419907292736	0.86441819206597	0.999999628403269	21	Glyma.01G245100,Glyma.02G258100,Glyma.03G109300,Glyma.03G123600,Glyma.03G211900,Glyma.04G024800,Glyma.04G187000,Glyma.04G255900,Glyma.05G040600,Glyma.06G024900,Glyma.06G043900,Glyma.06G178700,Glyma.06G178800,Glyma.07G081100,Glyma.08G151600,Glyma.08G363800,Glyma.10G284200,Glyma.11G084500,Glyma.11G178504,Glyma.12G229200,Glyma.13G192400,Glyma.13G270600,Glyma.14G037100,Glyma.14G058400,Glyma.14G087100…	Glyma.01G245100,Glyma.02G258100,Glyma.03G109300,Glyma.03G123600,Glyma.03G211900,Glyma.04G024800,Glyma.04G187000,Glyma.04G255900,Glyma.05G040600,Glyma.06G024900,Glyma.06G043900,Glyma.06G178700,Glyma.06G178800,Glyma.07G081100,Glyma.08G151600,Glyma.08G363800,Glyma.10G284200,Glyma.11G084500,Glyma.11G178504,Glyma.12G229200,Glyma.13G192400,Glyma.13G270600,Glyma.14G037100,Glyma.14G058400,Glyma.14G087100…	K02180,K02206,K02213,K02214,K02603,K02607,K03348,K03350,K03354,K03364,K03875,K04681,K05868,K06067,K06620,K06627,K06630,K06632,K06634,K06640,K06670
ko00643	Styrene degradation	Metabolism	1/958	4/2297	0.599425887265136	0.884743461178285	0.999999628403269	1	Glyma.08G106000	Glyma.08G106000	K01426
ko04730	Long-term depression	Organismal Systems	1/958	4/2297	0.599425887265136	0.884743461178285	0.999999628403269	1	Glyma.01G222000	Glyma.01G222000	K04371
ko04142	Lysosome	Cellular Processes	12/958	36/2297	0.799234516353514	0.885449342431804	0.999999628403269	12	Glyma.02G056900,Glyma.02G228400,Glyma.05G101700,Glyma.05G247900,Glyma.06G017700,Glyma.06G044200,Glyma.07G023600,Glyma.08G093500,Glyma.08G093600,Glyma.08G159500,Glyma.10G207100,Glyma.11G062900,Glyma.14G092800,Glyma.14G195400,Glyma.17G137800,Glyma.17G230700,Glyma.18G298500,Glyma.19G080800,Glyma.19G111400,Glyma.19G227500	Glyma.02G056900,Glyma.02G228400,Glyma.05G101700,Glyma.05G247900,Glyma.06G017700,Glyma.06G044200,Glyma.07G023600,Glyma.08G093500,Glyma.08G093600,Glyma.08G159500,Glyma.10G207100,Glyma.11G062900,Glyma.14G092800,Glyma.14G195400,Glyma.17G137800,Glyma.17G230700,Glyma.18G298500,Glyma.19G080800,Glyma.19G111400,Glyma.19G227500	K01369,K01373,K04646,K10532,K12373,K12382,K12385,K12386,K12398,K12399,K14379,K21398
ko00790	Folate biosynthesis	Metabolism	4/958	14/2297	0.685058156874441	0.900811708855136	0.999999628403269	4	Glyma.02G191500,Glyma.03G203800,Glyma.07G068300,Glyma.10G211600,Glyma.16G089300	Glyma.02G191500,Glyma.03G203800,Glyma.07G068300,Glyma.10G211600,Glyma.16G089300	K01495,K01633,K01930,K13950
ko00770	Pantothenate and CoA biosynthesis	Metabolism	5/958	17/2297	0.705206926194277	0.901818336199722	0.999999628403269	5	Glyma.04G049200,Glyma.04G196100,Glyma.05G037900,Glyma.06G050100,Glyma.06G169700,Glyma.07G186000,Glyma.12G122900,Glyma.13G146900,Glyma.13G207900,Glyma.13G291300	Glyma.04G049200,Glyma.04G196100,Glyma.05G037900,Glyma.06G050100,Glyma.06G169700,Glyma.07G186000,Glyma.12G122900,Glyma.13G146900,Glyma.13G207900,Glyma.13G291300	K00053,K00826,K01652,K01687,K09680
ko04130	SNARE interactions in vesicular transport	Genetic Information Processing	5/958	17/2297	0.705206926194277	0.901818336199722	0.999999628403269	5	Glyma.01G173050,Glyma.02G195300,Glyma.02G195400,Glyma.02G211500,Glyma.02G291600,Glyma.06G098800,Glyma.10G008300,Glyma.10G082400,Glyma.10G082500,Glyma.10G236500,Glyma.13G121100,Glyma.13G307600	Glyma.01G173050,Glyma.02G195300,Glyma.02G195400,Glyma.02G211500,Glyma.02G291600,Glyma.06G098800,Glyma.10G008300,Glyma.10G082400,Glyma.10G082500,Glyma.10G236500,Glyma.13G121100,Glyma.13G307600	K08486,K08498,K08504,K08505,K08517
ko03440	Homologous recombination	Genetic Information Processing	11/958	34/2297	0.775727618813705	0.902911154955778	0.999999628403269	11	Glyma.02G261800,Glyma.02G289700,Glyma.05G020600,Glyma.06G155300,Glyma.06G155600,Glyma.07G164800,Glyma.07G164900,Glyma.08G079500,Glyma.08G313400,Glyma.08G339800,Glyma.09G064300,Glyma.09G213500,Glyma.12G029200,Glyma.12G219100,Glyma.12G236100,Glyma.14G025300,Glyma.15G211400,Glyma.17G078700,Glyma.18G002400,Glyma.U027200	Glyma.02G261800,Glyma.02G289700,Glyma.05G020600,Glyma.06G155300,Glyma.06G155600,Glyma.07G164800,Glyma.07G164900,Glyma.08G079500,Glyma.08G313400,Glyma.08G339800,Glyma.09G064300,Glyma.09G213500,Glyma.12G029200,Glyma.12G219100,Glyma.12G236100,Glyma.14G025300,Glyma.15G211400,Glyma.17G078700,Glyma.18G002400,Glyma.U027200	K02327,K02335,K03165,K03505,K03553,K03655,K07466,K10865,K10866,K10875,K10879
ko04146	Peroxisome	Cellular Processes	12/958	37/2297	0.777633583479095	0.908375349254171	0.999999628403269	12	Glyma.02G087700,Glyma.02G238800,Glyma.03G239000,Glyma.05G005300,Glyma.05G151200,Glyma.06G017900,Glyma.06G112900,Glyma.07G161900,Glyma.07G180100,Glyma.09G008900,Glyma.10G117100,Glyma.11G035200,Glyma.11G125400,Glyma.11G192700,Glyma.13G079900,Glyma.13G346400,Glyma.14G125300,Glyma.14G207700,Glyma.19G128600,Glyma.19G218300,Glyma.20G007900,Glyma.20G009100,Glyma.20G050800	Glyma.02G087700,Glyma.02G238800,Glyma.03G239000,Glyma.05G005300,Glyma.05G151200,Glyma.06G017900,Glyma.06G112900,Glyma.07G161900,Glyma.07G180100,Glyma.09G008900,Glyma.10G117100,Glyma.11G035200,Glyma.11G125400,Glyma.11G192700,Glyma.13G079900,Glyma.13G346400,Glyma.14G125300,Glyma.14G207700,Glyma.19G128600,Glyma.19G218300,Glyma.20G007900,Glyma.20G009100,Glyma.20G050800	K00031,K00232,K00869,K01640,K01897,K03781,K04564,K04565,K07513,K11147,K12261,K13344
ko00514	Other types of O-glycan biosynthesis	Metabolism	2/958	8/2297	0.599425887265136	0.910730515806841	0.999999628403269	2	Glyma.02G279600,Glyma.16G014800,Glyma.20G040500	Glyma.02G279600,Glyma.16G014800,Glyma.20G040500	K03691,K20782
ko00750	Vitamin B6 metabolism	Metabolism	2/958	8/2297	0.599425887265136	0.910730515806841	0.999999628403269	2	Glyma.07G011900,Glyma.08G195000,Glyma.08G195100,Glyma.11G084400	Glyma.07G011900,Glyma.08G195000,Glyma.08G195100,Glyma.11G084400	K00831,K13248
ko04114	Oocyte meiosis	Cellular Processes	10/958	32/2297	0.74928235908142	0.919486379382249	0.999999628403269	10	Glyma.01G222000,Glyma.02G258100,Glyma.02G270300,Glyma.03G234700,Glyma.04G255900,Glyma.05G079700,Glyma.07G238700,Glyma.08G363800,Glyma.11G038900,Glyma.11G246900,Glyma.12G229200,Glyma.13G270600,Glyma.14G058400,Glyma.14G128900,Glyma.15G135800,Glyma.17G120300,Glyma.17G149000,Glyma.18G010400,Glyma.19G042200,Glyma.19G160100,Glyma.19G232300	Glyma.01G222000,Glyma.02G258100,Glyma.02G270300,Glyma.03G234700,Glyma.04G255900,Glyma.05G079700,Glyma.07G238700,Glyma.08G363800,Glyma.11G038900,Glyma.11G246900,Glyma.12G229200,Glyma.13G270600,Glyma.14G058400,Glyma.14G128900,Glyma.15G135800,Glyma.17G120300,Glyma.17G149000,Glyma.18G010400,Glyma.19G042200,Glyma.19G160100,Glyma.19G232300	K02183,K02206,K03348,K03350,K03354,K04371,K06268,K06269,K06630,K11584
ko03420	Nucleotide excision repair	Genetic Information Processing	12/958	38/2297	0.757169541808592	0.927344317935072	0.999999628403269	12	Glyma.02G226300,Glyma.02G289700,Glyma.04G045700,Glyma.04G248900,Glyma.05G020600,Glyma.06G046400,Glyma.06G114100,Glyma.06G155300,Glyma.06G308700,Glyma.08G079500,Glyma.08G313400,Glyma.09G213500,Glyma.12G078402,Glyma.12G142900,Glyma.12G217500,Glyma.13G283600,Glyma.14G025300,Glyma.17G078700,Glyma.17G201300,Glyma.18G297400,Glyma.U031908,Glyma.U032008	Glyma.02G226300,Glyma.02G289700,Glyma.04G045700,Glyma.04G248900,Glyma.05G020600,Glyma.06G046400,Glyma.06G114100,Glyma.06G155300,Glyma.06G308700,Glyma.08G079500,Glyma.08G313400,Glyma.09G213500,Glyma.12G078402,Glyma.12G142900,Glyma.12G217500,Glyma.13G283600,Glyma.14G025300,Glyma.17G078700,Glyma.17G201300,Glyma.18G297400,Glyma.U031908,Glyma.U032008	K02327,K02335,K03505,K06634,K07466,K10140,K10570,K10610,K10754,K10756,K10839,K10840
ko04721	Synaptic vesicle cycle	Organismal Systems	7/958	24/2297	0.699330201809325	0.930612936717153	0.999999628403269	7	Glyma.01G173050,Glyma.01G218600,Glyma.02G115100,Glyma.02G195300,Glyma.02G195400,Glyma.02G228400,Glyma.03G180700,Glyma.04G164400,Glyma.05G023100,Glyma.05G053100,Glyma.06G200100,Glyma.07G273100,Glyma.10G082400,Glyma.10G082500,Glyma.10G208800,Glyma.11G062900,Glyma.13G307600,Glyma.14G195400,Glyma.17G076600,Glyma.18G253300	Glyma.01G173050,Glyma.01G218600,Glyma.02G115100,Glyma.02G195300,Glyma.02G195400,Glyma.02G228400,Glyma.03G180700,Glyma.04G164400,Glyma.05G023100,Glyma.05G053100,Glyma.06G200100,Glyma.07G273100,Glyma.10G082400,Glyma.10G082500,Glyma.10G208800,Glyma.11G062900,Glyma.13G307600,Glyma.14G195400,Glyma.17G076600,Glyma.18G253300	K01528,K02152,K04646,K08486,K15015,K15292,K18211
ko04550	Signaling pathways regulating pluripotency of stem cells	Cellular Processes	1/958	5/2297	0.479540709812109	0.932896869024426	0.999999628403269	1	Glyma.01G222000	Glyma.01G222000	K04371
ko04260	Cardiac muscle contraction	Organismal Systems	3/958	12/2297	0.599425887265136	0.933726801063337	0.999999628403269	3	Glyma.03G094400,Glyma.05G092000,Glyma.07G122200,Glyma.12G155300	Glyma.03G094400,Glyma.05G092000,Glyma.07G122200,Glyma.12G155300	K00412,K02256,K02262
ko04141	Protein processing in endoplasmic reticulum	Genetic Information Processing	26/958	77/2297	0.809614185397067	0.941352333962545	0.999999628403269	26	Glyma.01G068000,Glyma.01G127800,Glyma.01G178600,Glyma.02G085600,Glyma.02G124500,Glyma.02G291000,Glyma.03G218300,Glyma.03G232000,Glyma.04G034500,Glyma.04G054400,Glyma.04G121000,Glyma.05G235400,Glyma.06G054700,Glyma.06G124900,Glyma.06G157800,Glyma.06G223700,Glyma.06G317800,Glyma.07G020200,Glyma.07G184300,Glyma.08G068800,Glyma.08G069000,Glyma.08G187500,Glyma.09G086800,Glyma.09G091600,Glyma.09G131500…	Glyma.01G068000,Glyma.01G127800,Glyma.01G178600,Glyma.02G085600,Glyma.02G124500,Glyma.02G291000,Glyma.03G218300,Glyma.03G232000,Glyma.04G034500,Glyma.04G054400,Glyma.04G121000,Glyma.05G235400,Glyma.06G054700,Glyma.06G124900,Glyma.06G157800,Glyma.06G223700,Glyma.06G317800,Glyma.07G020200,Glyma.07G184300,Glyma.08G068800,Glyma.08G069000,Glyma.08G187500,Glyma.09G086800,Glyma.09G091600,Glyma.09G131500…	K01230,K03283,K04079,K06689,K08057,K08288,K08852,K09481,K09487,K09517,K09580,K09584,K10088,K10666,K10839,K10950,K10956,K11718,K13525,K13719,K13989,K13993,K14009,K14011,K14016,K14018
ko00300	Lysine biosynthesis	Metabolism	2/958	9/2297	0.532823010902343	0.942526715787841	0.999999628403269	2	Glyma.05G151100,Glyma.08G107800,Glyma.13G140700	Glyma.05G151100,Glyma.08G107800,Glyma.13G140700	K01586,K12524
ko04723	Retrograde endocannabinoid signaling	Organismal Systems	9/958	31/2297	0.696107481985319	0.950453653853517	0.999999628403269	9	Glyma.01G011600,Glyma.01G080600,Glyma.01G218600,Glyma.01G222000,Glyma.04G013100,Glyma.07G106400,Glyma.08G056600,Glyma.09G209400,Glyma.10G098500,Glyma.10G208800,Glyma.10G211200,Glyma.15G187600,Glyma.15G187666,Glyma.15G187800,Glyma.15G188000,Glyma.17G186100	Glyma.01G011600,Glyma.01G080600,Glyma.01G218600,Glyma.01G222000,Glyma.04G013100,Glyma.07G106400,Glyma.08G056600,Glyma.09G209400,Glyma.10G098500,Glyma.10G208800,Glyma.10G211200,Glyma.15G187600,Glyma.15G187666,Glyma.15G187800,Glyma.15G188000,Glyma.17G186100	K01054,K03881,K03882,K03883,K03935,K04371,K04536,K13806,K15015
ko03018	RNA degradation	Genetic Information Processing	15/958	49/2297	0.733990882365472	0.960907320684258	0.999999628403269	15	Glyma.01G053700,Glyma.02G003500,Glyma.04G040700,Glyma.04G062300,Glyma.05G242800,Glyma.06G063300,Glyma.06G143500,Glyma.06G208200,Glyma.07G009600,Glyma.07G049500,Glyma.08G031700,Glyma.08G050200,Glyma.08G192700,Glyma.08G361900,Glyma.09G216700,Glyma.10G019100,Glyma.10G127800,Glyma.11G180500,Glyma.12G093100,Glyma.14G004366,Glyma.15G216000,Glyma.15G250500,Glyma.16G036100,Glyma.19G005800,Glyma.19G190900…	Glyma.01G053700,Glyma.02G003500,Glyma.04G040700,Glyma.04G062300,Glyma.05G242800,Glyma.06G063300,Glyma.06G143500,Glyma.06G208200,Glyma.07G009600,Glyma.07G049500,Glyma.08G031700,Glyma.08G050200,Glyma.08G192700,Glyma.08G361900,Glyma.09G216700,Glyma.10G019100,Glyma.10G127800,Glyma.11G180500,Glyma.12G093100,Glyma.14G004366,Glyma.15G216000,Glyma.15G250500,Glyma.16G036100,Glyma.19G005800,Glyma.19G190900…	K00850,K00962,K01148,K01689,K03681,K04077,K12581,K12585,K12589,K12598,K12603,K12608,K12623,K13126,K14442
ko04012	ErbB signaling pathway	Environmental Information Processing	1/958	6/2297	0.399617258176757	0.960944338254182	0.999999628403269	1	Glyma.01G222000	Glyma.01G222000	K04371
ko03060	Protein export	Genetic Information Processing	7/958	26/2297	0.645535570900915	0.96193927096698	0.999999628403269	7	Glyma.03G247200,Glyma.04G036000,Glyma.06G223700,Glyma.11G245300,Glyma.11G249600,Glyma.12G171400,Glyma.13G327801,Glyma.17G073300,Glyma.18G011900,Glyma.19G244900	Glyma.03G247200,Glyma.04G036000,Glyma.06G223700,Glyma.11G245300,Glyma.11G249600,Glyma.12G171400,Glyma.13G327801,Glyma.17G073300,Glyma.18G011900,Glyma.19G244900	K03100,K03116,K03217,K09481,K10956,K12946,K13431
ko04350	TGF-beta signaling pathway	Environmental Information Processing	2/958	10/2297	0.479540709812109	0.963351281203718	0.999999628403269	2	Glyma.01G222000,Glyma.13G192400,Glyma.15G230300	Glyma.01G222000,Glyma.13G192400,Glyma.15G230300	K04371,K04681
ko03015	mRNA surveillance pathway	Genetic Information Processing	15/958	50/2297	0.719311064718163	0.969225053755969	0.999999628403269	15	Glyma.02G270300,Glyma.03G234700,Glyma.04G040700,Glyma.04G185200,Glyma.07G049500,Glyma.08G128300,Glyma.08G188800,Glyma.09G035800,Glyma.09G153100,Glyma.11G123500,Glyma.11G246900,Glyma.14G006400,Glyma.14G084400,Glyma.14G103000,Glyma.14G128900,Glyma.15G140800,Glyma.15G255400,Glyma.16G071900,Glyma.16G182300,Glyma.16G203900,Glyma.17G120300,Glyma.17G240500,Glyma.18G010400,Glyma.18G288400,Glyma.19G232300…	Glyma.02G270300,Glyma.03G234700,Glyma.04G040700,Glyma.04G185200,Glyma.07G049500,Glyma.08G128300,Glyma.08G188800,Glyma.09G035800,Glyma.09G153100,Glyma.11G123500,Glyma.11G246900,Glyma.14G006400,Glyma.14G084400,Glyma.14G103000,Glyma.14G128900,Glyma.15G140800,Glyma.15G255400,Glyma.16G071900,Glyma.16G182300,Glyma.16G203900,Glyma.17G120300,Glyma.17G240500,Glyma.18G010400,Glyma.18G288400,Glyma.19G232300…	K04354,K06269,K08873,K11584,K12881,K13126,K14294,K14325,K14401,K14402,K14403,K14404,K14405,K14411,K14962
ko04113	Meiosis - yeast	Cellular Processes	11/958	41/2297	0.643286318040633	0.984502713678511	0.999999628403269	11	Glyma.02G235100,Glyma.02G258100,Glyma.02G270300,Glyma.03G109300,Glyma.03G234700,Glyma.04G255900,Glyma.10G048300,Glyma.11G246900,Glyma.14G058400,Glyma.14G128900,Glyma.15G034300,Glyma.17G120300,Glyma.18G010400,Glyma.18G066900,Glyma.18G234000,Glyma.19G042200,Glyma.19G232300	Glyma.02G235100,Glyma.02G258100,Glyma.02G270300,Glyma.03G109300,Glyma.03G234700,Glyma.04G255900,Glyma.10G048300,Glyma.11G246900,Glyma.14G058400,Glyma.14G128900,Glyma.15G034300,Glyma.17G120300,Glyma.18G010400,Glyma.18G066900,Glyma.18G234000,Glyma.19G042200,Glyma.19G232300	K02213,K02214,K02603,K02607,K03348,K03350,K03354,K06269,K10878,K11584,K12761
ko03030	DNA replication	Genetic Information Processing	8/958	32/2297	0.599425887265136	0.984952756607734	0.999999628403269	8	Glyma.02G289700,Glyma.04G248900,Glyma.05G020600,Glyma.06G114100,Glyma.06G155300,Glyma.06G308700,Glyma.08G079500,Glyma.08G313400,Glyma.09G213500,Glyma.10G141800,Glyma.11G247900,Glyma.14G025300,Glyma.17G078700	Glyma.02G289700,Glyma.04G248900,Glyma.05G020600,Glyma.06G114100,Glyma.06G155300,Glyma.06G308700,Glyma.08G079500,Glyma.08G313400,Glyma.09G213500,Glyma.10G141800,Glyma.11G247900,Glyma.14G025300,Glyma.17G078700	K02321,K02327,K02335,K03505,K04799,K07466,K10754,K10756
ko04111	Cell cycle - yeast	Cellular Processes	15/958	53/2297	0.678595344073739	0.985544964082437	0.999999628403269	15	Glyma.02G258100,Glyma.03G109300,Glyma.04G074200,Glyma.04G185200,Glyma.04G255900,Glyma.06G308100,Glyma.08G151600,Glyma.09G069000,Glyma.13G202100,Glyma.14G058400,Glyma.15G034300,Glyma.15G177000,Glyma.16G060000,Glyma.17G133000,Glyma.18G066900,Glyma.18G234000,Glyma.19G042200,Glyma.20G133400	Glyma.02G258100,Glyma.03G109300,Glyma.04G074200,Glyma.04G185200,Glyma.04G255900,Glyma.06G308100,Glyma.08G151600,Glyma.09G069000,Glyma.13G202100,Glyma.14G058400,Glyma.15G034300,Glyma.15G177000,Glyma.16G060000,Glyma.17G133000,Glyma.18G066900,Glyma.18G234000,Glyma.19G042200,Glyma.20G133400	K02180,K02213,K02214,K02516,K02603,K02607,K03348,K03350,K03354,K03364,K04354,K06670,K06674,K06676,K06685
ko04150	mTOR signaling pathway	Environmental Information Processing	6/958	27/2297	0.532823010902343	0.990475401397372	0.999999628403269	6	Glyma.01G131500,Glyma.01G189500,Glyma.01G222000,Glyma.03G180700,Glyma.03G260200,Glyma.08G240400,Glyma.11G052700,Glyma.11G178504,Glyma.13G119500,Glyma.13G227200,Glyma.13G228400,Glyma.14G118200,Glyma.15G187400,Glyma.18G055000,Glyma.18G212200,Glyma.18G253300	Glyma.01G131500,Glyma.01G189500,Glyma.01G222000,Glyma.03G180700,Glyma.03G260200,Glyma.08G240400,Glyma.11G052700,Glyma.11G178504,Glyma.13G119500,Glyma.13G227200,Glyma.13G228400,Glyma.14G118200,Glyma.15G187400,Glyma.18G055000,Glyma.18G212200,Glyma.18G253300	K01110,K02152,K03875,K04371,K07198,K08266
ko04140	Autophagy - animal	Cellular Processes	9/958	37/2297	0.583225187609321	0.991800780214624	0.999999628403269	9	Glyma.01G131500,Glyma.01G189500,Glyma.01G222000,Glyma.02G008800,Glyma.03G162100,Glyma.03G260200,Glyma.07G124300,Glyma.08G240400,Glyma.11G031800,Glyma.11G052700,Glyma.11G118800,Glyma.12G044100,Glyma.13G119500,Glyma.13G122200,Glyma.13G227200,Glyma.13G228400,Glyma.15G187400,Glyma.16G111800,Glyma.17G013000,Glyma.17G140700,Glyma.18G055000,Glyma.18G212200	Glyma.01G131500,Glyma.01G189500,Glyma.01G222000,Glyma.02G008800,Glyma.03G162100,Glyma.03G260200,Glyma.07G124300,Glyma.08G240400,Glyma.11G031800,Glyma.11G052700,Glyma.11G118800,Glyma.12G044100,Glyma.13G119500,Glyma.13G122200,Glyma.13G227200,Glyma.13G228400,Glyma.15G187400,Glyma.16G111800,Glyma.17G013000,Glyma.17G140700,Glyma.18G055000,Glyma.18G212200	K01110,K04371,K07198,K07897,K08266,K08341,K08852,K17888,K17907
ko03013	RNA transport	Genetic Information Processing	29/958	96/2297	0.724306280445372	0.993398987195436	0.999999628403269	29	Glyma.01G181500,Glyma.02G147200,Glyma.02G206900,Glyma.02G266200,Glyma.03G106500,Glyma.03G243400,Glyma.04G040700,Glyma.04G049800,Glyma.04G074200,Glyma.04G195500,Glyma.05G003500,Glyma.05G219300,Glyma.06G222100,Glyma.07G042000,Glyma.07G049500,Glyma.08G025600,Glyma.08G037600,Glyma.08G128300,Glyma.08G316700,Glyma.10G055100,Glyma.10G212900,Glyma.10G250400,Glyma.11G162365,Glyma.11G229000,Glyma.12G135100…	Glyma.01G181500,Glyma.02G147200,Glyma.02G206900,Glyma.02G266200,Glyma.03G106500,Glyma.03G243400,Glyma.04G040700,Glyma.04G049800,Glyma.04G074200,Glyma.04G195500,Glyma.05G003500,Glyma.05G219300,Glyma.06G222100,Glyma.07G042000,Glyma.07G049500,Glyma.08G025600,Glyma.08G037600,Glyma.08G128300,Glyma.08G316700,Glyma.10G055100,Glyma.10G212900,Glyma.10G250400,Glyma.11G162365,Glyma.11G229000,Glyma.12G135100…	K00784,K01164,K02516,K03113,K03231,K03251,K03257,K03260,K12881,K13126,K13151,K13174,K14289,K14291,K14293,K14294,K14301,K14303,K14305,K14306,K14307,K14309,K14310,K14314,K14315,K14318,K14319,K14325,K18213
ko04136	Autophagy - other	Cellular Processes	4/958	22/2297	0.43594609982919	0.99528310955176	0.999999628403269	4	Glyma.02G008800,Glyma.03G162100,Glyma.07G124300,Glyma.11G031800,Glyma.13G122200,Glyma.13G227200,Glyma.17G013000,Glyma.17G140700	Glyma.02G008800,Glyma.03G162100,Glyma.07G124300,Glyma.11G031800,Glyma.13G122200,Glyma.13G227200,Glyma.17G013000,Glyma.17G140700	K08266,K08341,K17888,K17907
ko00510	N-Glycan biosynthesis	Metabolism	6/958	30/2297	0.479540709812109	0.996848246887935	0.999999628403269	6	Glyma.01G171800,Glyma.05G175000,Glyma.07G020200,Glyma.07G131100,Glyma.08G132300,Glyma.10G041600,Glyma.13G128600,Glyma.13G323400,Glyma.17G112400,Glyma.18G014100,Glyma.19G003100,Glyma.19G056500	Glyma.01G171800,Glyma.05G175000,Glyma.07G020200,Glyma.07G131100,Glyma.08G132300,Glyma.10G041600,Glyma.13G128600,Glyma.13G323400,Glyma.17G112400,Glyma.18G014100,Glyma.19G003100,Glyma.19G056500	K00737,K00902,K01230,K03850,K07252,K09658
ko04966	Collecting duct acid secretion	Organismal Systems	1/958	11/2297	0.217973049914595	0.997403761992614	0.999999628403269	1	Glyma.03G180700,Glyma.18G253300	Glyma.03G180700,Glyma.18G253300	K02152
ko03022	Basal transcription factors	Genetic Information Processing	5/958	30/2297	0.399617258176757	0.99922236918331	0.999999628403269	5	Glyma.01G217900,Glyma.02G057100,Glyma.04G044700,Glyma.06G027900,Glyma.11G025300,Glyma.17G201300	Glyma.01G217900,Glyma.02G057100,Glyma.04G044700,Glyma.06G027900,Glyma.11G025300,Glyma.17G201300	K03120,K03129,K03137,K03139,K06634
ko04138	Autophagy - yeast	Cellular Processes	9/958	45/2297	0.479540709812109	0.999475858538645	0.999999628403269	9	Glyma.02G008800,Glyma.02G235100,Glyma.03G162100,Glyma.07G124300,Glyma.11G031800,Glyma.11G118800,Glyma.12G044100,Glyma.13G122200,Glyma.13G227200,Glyma.17G013000,Glyma.17G140700,Glyma.17G239700,Glyma.19G095900,Glyma.19G203200	Glyma.02G008800,Glyma.02G235100,Glyma.03G162100,Glyma.07G124300,Glyma.11G031800,Glyma.11G118800,Glyma.12G044100,Glyma.13G122200,Glyma.13G227200,Glyma.17G013000,Glyma.17G140700,Glyma.17G239700,Glyma.19G095900,Glyma.19G203200	K00654,K07897,K08266,K08341,K12761,K14209,K17260,K17888,K17907
ko03460	Fanconi anemia pathway	Genetic Information Processing	4/958	29/2297	0.330717730904902	0.999767372100173	0.999999628403269	4	Glyma.04G254900,Glyma.05G020600,Glyma.06G155600,Glyma.09G213500,Glyma.10G284200,Glyma.17G078700	Glyma.04G254900,Glyma.05G020600,Glyma.06G155600,Glyma.09G213500,Glyma.10G284200,Glyma.17G078700	K03165,K06640,K07466,K08734
ko00513	Various types of N-glycan biosynthesis	Metabolism	2/958	22/2297	0.217973049914595	0.999889761864506	0.999999628403269	2	Glyma.07G020200,Glyma.08G159500	Glyma.07G020200,Glyma.08G159500	K01230,K12373
ko03010	Ribosome	Genetic Information Processing	32/958	127/2297	0.604145776141239	0.999978155109641	0.999999628403269	32	Glyma.01G124300,Glyma.02G067300,Glyma.03G110100,Glyma.04G079800,Glyma.04G130200,Glyma.05G091932,Glyma.05G178000,Glyma.06G081400,Glyma.06G239200,Glyma.08G024900,Glyma.08G135000,Glyma.08G307702,Glyma.08G327500,Glyma.09G264400,Glyma.10G016300,Glyma.10G134600,Glyma.11G037500,Glyma.11G094400,Glyma.11G201700,Glyma.11G247000,Glyma.12G081500,Glyma.12G182000,Glyma.12G215900,Glyma.12G240600,Glyma.13G230600…	Glyma.01G124300,Glyma.02G067300,Glyma.03G110100,Glyma.04G079800,Glyma.04G130200,Glyma.05G091932,Glyma.05G178000,Glyma.06G081400,Glyma.06G239200,Glyma.08G024900,Glyma.08G135000,Glyma.08G307702,Glyma.08G327500,Glyma.09G264400,Glyma.10G016300,Glyma.10G134600,Glyma.11G037500,Glyma.11G094400,Glyma.11G201700,Glyma.11G247000,Glyma.12G081500,Glyma.12G182000,Glyma.12G215900,Glyma.12G240600,Glyma.13G230600…	K02866,K02867,K02868,K02876,K02879,K02882,K02884,K02885,K02890,K02894,K02895,K02896,K02897,K02904,K02914,K02925,K02926,K02930,K02932,K02933,K02939,K02945,K02946,K02954,K02959,K02978,K02983,K02985,K02987,K02988,K02990,K02996
ko03050	Proteasome	Genetic Information Processing	3/958	36/2297	0.199808629088379	0.999998902575884	0.999999628403269	3	Glyma.02G013600,Glyma.05G241500,Glyma.08G048800,Glyma.09G059100	Glyma.02G013600,Glyma.05G241500,Glyma.08G048800,Glyma.09G059100	K02729,K03032,K06700
ko03040	Spliceosome	Genetic Information Processing	21/958	103/2297	0.488852179905548	0.999999169050309	0.999999628403269	21	Glyma.01G040900,Glyma.02G003600,Glyma.02G085600,Glyma.03G221200,Glyma.04G236800,Glyma.06G127500,Glyma.07G105302,Glyma.07G184300,Glyma.07G205500,Glyma.09G001000,Glyma.09G043800,Glyma.10G019100,Glyma.10G133700,Glyma.10G291300,Glyma.11G103100,Glyma.11G140500,Glyma.11G199100,Glyma.11G242300,Glyma.12G064000,Glyma.13G154200,Glyma.13G165400,Glyma.13G366100,Glyma.15G007100,Glyma.15G173200,Glyma.17G072400…	Glyma.01G040900,Glyma.02G003600,Glyma.02G085600,Glyma.03G221200,Glyma.04G236800,Glyma.06G127500,Glyma.07G105302,Glyma.07G184300,Glyma.07G205500,Glyma.09G001000,Glyma.09G043800,Glyma.10G019100,Glyma.10G133700,Glyma.10G291300,Glyma.11G103100,Glyma.11G140500,Glyma.11G199100,Glyma.11G242300,Glyma.12G064000,Glyma.13G154200,Glyma.13G165400,Glyma.13G366100,Glyma.15G007100,Glyma.15G173200,Glyma.17G072400…	K03283,K10599,K12623,K12741,K12813,K12818,K12820,K12823,K12824,K12825,K12827,K12830,K12831,K12836,K12837,K12845,K12847,K12852,K12856,K12862,K12881
ko00190	Oxidative phosphorylation	Metabolism	15/958	85/2297	0.423124155716566	0.999999628403269	0.999999628403269	15	Glyma.03G094400,Glyma.03G180700,Glyma.05G092000,Glyma.05G092300,Glyma.06G076100,Glyma.06G189900,Glyma.07G028500,Glyma.07G122200,Glyma.08G214300,Glyma.10G098500,Glyma.11G070800,Glyma.12G155300,Glyma.12G231900,Glyma.12G232000,Glyma.13G065400,Glyma.13G068600,Glyma.13G097900,Glyma.13G132400,Glyma.13G162800,Glyma.14G010400,Glyma.14G134100,Glyma.15G187600,Glyma.15G187666,Glyma.15G187800,Glyma.15G188000…	Glyma.03G094400,Glyma.03G180700,Glyma.05G092000,Glyma.05G092300,Glyma.06G076100,Glyma.06G189900,Glyma.07G028500,Glyma.07G122200,Glyma.08G214300,Glyma.10G098500,Glyma.11G070800,Glyma.12G155300,Glyma.12G231900,Glyma.12G232000,Glyma.13G065400,Glyma.13G068600,Glyma.13G097900,Glyma.13G132400,Glyma.13G162800,Glyma.14G010400,Glyma.14G134100,Glyma.15G187600,Glyma.15G187666,Glyma.15G187800,Glyma.15G188000…	K00412,K01507,K01535,K02109,K02111,K02132,K02152,K02256,K02259,K02262,K03881,K03882,K03883,K03935,K05574
