# Supplementary material for: Digital gene expression profiling of the transcriptional response to Sclerotinia sclerotiorum and its antagonistic bacterium Bacillus amyloliquefaciens in soybean
Source: Front Microbiol. 2022 Nov 2;13:1025771. doi: 10.3389/fmicb.2022.1025771 (PMC9666723; doi:10.3389/fmicb.2022.1025771)
Supplement: Supplementary file 2 [file Data_Sheet_2.ZIP › ╕╜╝■9-21/Table S20 KEGG enrichment of differentially expressed genes in Gm-Ba-Ss vs Gm-Ba.xls]

TermID	Description	Category	GeneRatio	BgRatio	Enrich_factor	P_value	P_adjust	GeneCount	GeneIDs	GeneNames	KeggIDs
ko01110	Biosynthesis of secondary metabolites	Metabolism	190/609	412/2297	1.73940249015575	0	0	190	Glyma.01G000322,Glyma.01G007300,Glyma.01G014200,Glyma.01G021000,Glyma.01G024800,Glyma.01G031500,Glyma.01G036000,Glyma.01G062400,Glyma.01G070200,Glyma.01G091400,Glyma.01G097400,Glyma.01G113200,Glyma.01G118000,Glyma.01G130500,Glyma.01G130800,Glyma.01G134600,Glyma.01G156700,Glyma.01G169200,Glyma.01G192500,Glyma.01G196100,Glyma.01G199800,Glyma.01G200400,Glyma.01G210400,Glyma.01G215100,Glyma.01G215500…	Glyma.01G000322,Glyma.01G007300,Glyma.01G014200,Glyma.01G021000,Glyma.01G024800,Glyma.01G031500,Glyma.01G036000,Glyma.01G062400,Glyma.01G070200,Glyma.01G091400,Glyma.01G097400,Glyma.01G113200,Glyma.01G118000,Glyma.01G130500,Glyma.01G130800,Glyma.01G134600,Glyma.01G156700,Glyma.01G169200,Glyma.01G192500,Glyma.01G196100,Glyma.01G199800,Glyma.01G200400,Glyma.01G210400,Glyma.01G215100,Glyma.01G215500…	K00006,K00016,K00021,K00026,K00033,K00036,K00083,K00106,K00111,K00121,K00128,K00134,K00164,K00166,K00218,K00222,K00232,K00276,K00281,K00318,K00422,K00430,K00454,K00487,K00511,K00514,K00517,K00549,K00559,K00600,K00605,K00606,K00615,K00626,K00630,K00640,K00660,K00688,K00699,K00700,K00703,K00764,K00789,K00815,K00826,K00827,K00844,K00850,K00851,K00873,K00891,K00901,K00919,K00939,K00975,K01114,K01115,…
ko01100	Metabolic pathways	Metabolism	301/609	866/2297	1.31096864962438	9.09439190621697e-12	1.2322901032924e-09	301	Glyma.01G000322,Glyma.01G005200,Glyma.01G007300,Glyma.01G008500,Glyma.01G010200,Glyma.01G014200,Glyma.01G021000,Glyma.01G024800,Glyma.01G031500,Glyma.01G031700,Glyma.01G031900,Glyma.01G048500,Glyma.01G062400,Glyma.01G070200,Glyma.01G091400,Glyma.01G097400,Glyma.01G113200,Glyma.01G115900,Glyma.01G118000,Glyma.01G130500,Glyma.01G130800,Glyma.01G134600,Glyma.01G137700,Glyma.01G138000,Glyma.01G138100…	Glyma.01G000322,Glyma.01G005200,Glyma.01G007300,Glyma.01G008500,Glyma.01G010200,Glyma.01G014200,Glyma.01G021000,Glyma.01G024800,Glyma.01G031500,Glyma.01G031700,Glyma.01G031900,Glyma.01G048500,Glyma.01G062400,Glyma.01G070200,Glyma.01G091400,Glyma.01G097400,Glyma.01G113200,Glyma.01G115900,Glyma.01G118000,Glyma.01G130500,Glyma.01G130800,Glyma.01G134600,Glyma.01G137700,Glyma.01G138000,Glyma.01G138100…	K00016,K00020,K00021,K00026,K00028,K00029,K00033,K00036,K00051,K00059,K00083,K00106,K00121,K00122,K00128,K00131,K00134,K00164,K00166,K00218,K00222,K00232,K00261,K00276,K00281,K00318,K00392,K00422,K00423,K00430,K00454,K00457,K00472,K00487,K00511,K00512,K00514,K00517,K00549,K00559,K00600,K00605,K00606,K00609,K00615,K00626,K00630,K00640,K00648,K00654,K00660,K00681,K00688,K00696,K00699,K00700,K00703,…
ko04075	Plant hormone signal transduction	Environmental Information Processing	28/609	42/2297	2.51450465243569	4.48041397642477e-08	4.04730729203704e-06	28	Glyma.01G096600,Glyma.01G097000,Glyma.01G103500,Glyma.01G107850,Glyma.01G107901,Glyma.01G107951,Glyma.01G137500,Glyma.01G190600,Glyma.01G204400,Glyma.01G225100,Glyma.02G006200,Glyma.02G087000,Glyma.02G125600,Glyma.02G142600,Glyma.02G176800,Glyma.03G003400,Glyma.03G063600,Glyma.03G073770,Glyma.03G142400,Glyma.03G149400,Glyma.03G162500,Glyma.03G162700,Glyma.03G256200,Glyma.03G258300,Glyma.04G013800…	Glyma.01G096600,Glyma.01G097000,Glyma.01G103500,Glyma.01G107850,Glyma.01G107901,Glyma.01G107951,Glyma.01G137500,Glyma.01G190600,Glyma.01G204400,Glyma.01G225100,Glyma.02G006200,Glyma.02G087000,Glyma.02G125600,Glyma.02G142600,Glyma.02G176800,Glyma.03G003400,Glyma.03G063600,Glyma.03G073770,Glyma.03G142400,Glyma.03G149400,Glyma.03G162500,Glyma.03G162700,Glyma.03G256200,Glyma.03G258300,Glyma.04G013800…	K12126,K13413,K13416,K13422,K13449,K13464,K13946,K14431,K14432,K14484,K14486,K14487,K14488,K14489,K14490,K14491,K14492,K14495,K14496,K14497,K14498,K14500,K14505,K14506,K14514,K14515,K14516,K16189
ko00500	Starch and sucrose metabolism	Metabolism	21/609	31/2297	2.55506117908788	1.58531002148952e-06	0.000107404753955915	21	Glyma.01G007300,Glyma.01G031900,Glyma.01G203400,Glyma.02G033500,Glyma.02G225000,Glyma.04G008400,Glyma.04G011900,Glyma.04G030300,Glyma.04G074000,Glyma.04G111300,Glyma.04G119700,Glyma.04G180900,Glyma.04G237900,Glyma.05G068000,Glyma.05G179800,Glyma.06G008200,Glyma.06G011700,Glyma.06G030400,Glyma.06G075100,Glyma.06G104800,Glyma.06G184200,Glyma.06G318400,Glyma.06G323100,Glyma.06G323700,Glyma.07G049900…	Glyma.01G007300,Glyma.01G031900,Glyma.01G203400,Glyma.02G033500,Glyma.02G225000,Glyma.04G008400,Glyma.04G011900,Glyma.04G030300,Glyma.04G074000,Glyma.04G111300,Glyma.04G119700,Glyma.04G180900,Glyma.04G237900,Glyma.05G068000,Glyma.05G179800,Glyma.06G008200,Glyma.06G011700,Glyma.06G030400,Glyma.06G075100,Glyma.06G104800,Glyma.06G184200,Glyma.06G318400,Glyma.06G323100,Glyma.06G323700,Glyma.07G049900…	K00688,K00696,K00700,K00703,K00844,K00847,K00975,K01087,K01177,K01179,K01187,K01188,K01193,K01810,K01835,K05349,K05350,K13679,K16055,K19892,K19893
ko01200	Carbon metabolism	Metabolism	45/609	92/2297	1.84488113086314	2.24878594790034e-06	0.000121884198376198	45	Glyma.01G007300,Glyma.01G008500,Glyma.01G010200,Glyma.01G024800,Glyma.01G097400,Glyma.02G038100,Glyma.02G041900,Glyma.02G072200,Glyma.02G096800,Glyma.02G202500,Glyma.02G274000,Glyma.02G288500,Glyma.02G299100,Glyma.03G117300,Glyma.04G015900,Glyma.05G141300,Glyma.05G224900,Glyma.06G015900,Glyma.06G017900,Glyma.06G105600,Glyma.06G231500,Glyma.07G126400,Glyma.07G185400,Glyma.07G253700,Glyma.07G268550…	Glyma.01G007300,Glyma.01G008500,Glyma.01G010200,Glyma.01G024800,Glyma.01G097400,Glyma.02G038100,Glyma.02G041900,Glyma.02G072200,Glyma.02G096800,Glyma.02G202500,Glyma.02G274000,Glyma.02G288500,Glyma.02G299100,Glyma.03G117300,Glyma.04G015900,Glyma.05G141300,Glyma.05G224900,Glyma.06G015900,Glyma.06G017900,Glyma.06G105600,Glyma.06G231500,Glyma.07G126400,Glyma.07G185400,Glyma.07G253700,Glyma.07G268550…	K00026,K00028,K00029,K00033,K00036,K00051,K00121,K00122,K00131,K00134,K00164,K00261,K00281,K00600,K00605,K00615,K00626,K00640,K00831,K00844,K00850,K00851,K00855,K00873,K01006,K01455,K01595,K01610,K01623,K01647,K01689,K01738,K01803,K01807,K01810,K01834,K01962,K03781,K03841,K05298,K05605,K11517,K13034,K14272,K18121
ko01120	Microbial metabolism in diverse environments	Metabolism	63/609	144/2297	1.65014367816092	2.88628729216978e-06	0.000130363976029668	63	Glyma.01G007300,Glyma.01G008500,Glyma.01G010200,Glyma.01G024800,Glyma.01G031500,Glyma.01G097400,Glyma.01G210400,Glyma.01G230900,Glyma.02G034000,Glyma.02G038100,Glyma.02G041900,Glyma.02G096800,Glyma.02G202500,Glyma.02G218300,Glyma.02G241400,Glyma.02G274000,Glyma.02G288500,Glyma.02G299100,Glyma.03G250800,Glyma.04G015900,Glyma.05G136100,Glyma.05G141300,Glyma.05G149500,Glyma.05G224900,Glyma.06G015900…	Glyma.01G007300,Glyma.01G008500,Glyma.01G010200,Glyma.01G024800,Glyma.01G031500,Glyma.01G097400,Glyma.01G210400,Glyma.01G230900,Glyma.02G034000,Glyma.02G038100,Glyma.02G041900,Glyma.02G096800,Glyma.02G202500,Glyma.02G218300,Glyma.02G241400,Glyma.02G274000,Glyma.02G288500,Glyma.02G299100,Glyma.03G250800,Glyma.04G015900,Glyma.05G136100,Glyma.05G141300,Glyma.05G149500,Glyma.05G224900,Glyma.06G015900…	K00016,K00026,K00028,K00029,K00033,K00036,K00051,K00106,K00121,K00122,K00128,K00131,K00134,K00164,K00392,K00485,K00517,K00600,K00615,K00626,K00640,K00831,K00844,K00850,K00851,K00855,K00860,K00873,K01006,K01082,K01426,K01466,K01580,K01595,K01610,K01620,K01623,K01647,K01689,K01738,K01785,K01803,K01807,K01810,K01834,K01835,K01915,K01962,K02083,K02492,K03841,K05298,K05907,K08738,K11517,K13034,K13811,…
ko00940	Phenylpropanoid biosynthesis	Metabolism	15/609	20/2297	2.82881773399015	7.59450191646247e-06	0.000294015717051619	15	Glyma.01G021000,Glyma.01G070200,Glyma.01G130500,Glyma.01G130800,Glyma.01G169200,Glyma.01G177900,Glyma.01G192500,Glyma.01G200400,Glyma.02G008900,Glyma.02G052700,Glyma.02G127300,Glyma.02G225000,Glyma.02G234000,Glyma.02G234200,Glyma.03G038100,Glyma.03G038200,Glyma.03G038300,Glyma.03G038500,Glyma.03G038700,Glyma.03G145600,Glyma.03G181600,Glyma.03G181700,Glyma.05G187700,Glyma.06G221700,Glyma.06G239500…	Glyma.01G021000,Glyma.01G070200,Glyma.01G130500,Glyma.01G130800,Glyma.01G169200,Glyma.01G177900,Glyma.01G192500,Glyma.01G200400,Glyma.02G008900,Glyma.02G052700,Glyma.02G127300,Glyma.02G225000,Glyma.02G234000,Glyma.02G234200,Glyma.03G038100,Glyma.03G038200,Glyma.03G038300,Glyma.03G038500,Glyma.03G038700,Glyma.03G145600,Glyma.03G181600,Glyma.03G181700,Glyma.05G187700,Glyma.06G221700,Glyma.06G239500…	K00083,K00430,K00487,K01188,K01904,K05349,K05350,K09753,K09755,K09756,K10775,K12355,K12356,K13065,K13066
ko04626	Plant-pathogen interaction	Organismal Systems	19/609	29/2297	2.47115112394542	1.0790498911144e-05	0.000365528150615003	19	Glyma.01G010500,Glyma.01G010700,Glyma.01G166100,Glyma.01G222300,Glyma.02G002100,Glyma.02G059600,Glyma.02G143800,Glyma.02G182900,Glyma.02G232600,Glyma.02G245700,Glyma.02G311800,Glyma.03G084000,Glyma.03G138000,Glyma.03G157800,Glyma.03G236300,Glyma.04G076432,Glyma.04G136200,Glyma.04G136600,Glyma.04G175300,Glyma.04G194800,Glyma.04G204400,Glyma.04G245000,Glyma.04G253500,Glyma.05G047100,Glyma.05G119500…	Glyma.01G010500,Glyma.01G010700,Glyma.01G166100,Glyma.01G222300,Glyma.02G002100,Glyma.02G059600,Glyma.02G143800,Glyma.02G182900,Glyma.02G232600,Glyma.02G245700,Glyma.02G311800,Glyma.03G084000,Glyma.03G138000,Glyma.03G157800,Glyma.03G236300,Glyma.04G076432,Glyma.04G136200,Glyma.04G136600,Glyma.04G175300,Glyma.04G194800,Glyma.04G204400,Glyma.04G245000,Glyma.04G253500,Glyma.05G047100,Glyma.05G119500…	K02183,K05391,K09487,K13412,K13413,K13414,K13416,K13420,K13424,K13425,K13429,K13436,K13447,K13448,K13449,K13456,K13457,K13459,K18875
ko04016	MAPK signaling pathway - plant	Environmental Information Processing	25/609	44/2297	2.14304373787132	1.72290030148694e-05	0.000518784424114401	25	Glyma.01G096600,Glyma.01G097000,Glyma.01G219001,Glyma.01G222300,Glyma.01G225100,Glyma.02G006200,Glyma.02G042500,Glyma.02G143800,Glyma.02G232600,Glyma.03G088800,Glyma.03G162500,Glyma.03G162700,Glyma.03G236300,Glyma.04G147000,Glyma.04G205400,Glyma.04G214700,Glyma.04G253500,Glyma.05G119500,Glyma.05G126400,Glyma.05G128200,Glyma.05G132900,Glyma.05G190000,Glyma.05G211700,Glyma.06G017900,Glyma.06G124400…	Glyma.01G096600,Glyma.01G097000,Glyma.01G219001,Glyma.01G222300,Glyma.01G225100,Glyma.02G006200,Glyma.02G042500,Glyma.02G143800,Glyma.02G232600,Glyma.03G088800,Glyma.03G162500,Glyma.03G162700,Glyma.03G236300,Glyma.04G147000,Glyma.04G205400,Glyma.04G214700,Glyma.04G253500,Glyma.05G119500,Glyma.05G126400,Glyma.05G128200,Glyma.05G132900,Glyma.05G190000,Glyma.05G211700,Glyma.06G017900,Glyma.06G124400…	K02183,K03781,K13413,K13414,K13416,K13420,K13422,K13424,K13425,K13447,K13449,K14496,K14497,K14498,K14514,K14515,K14516,K17686,K20536,K20547,K20714,K20716,K20725,K20726,K20772
ko00710	Carbon fixation in photosynthetic organisms	Metabolism	16/609	24/2297	2.51450465243569	4.04095192356149e-05	0.00109509797128516	16	Glyma.01G008500,Glyma.01G010200,Glyma.01G097400,Glyma.02G038100,Glyma.04G015900,Glyma.06G015900,Glyma.06G231500,Glyma.07G185400,Glyma.07G253700,Glyma.08G063800,Glyma.08G182300,Glyma.09G203500,Glyma.09G262900,Glyma.10G059500,Glyma.10G066700,Glyma.10G205500,Glyma.10G265400,Glyma.10G293500,Glyma.11G111100,Glyma.11G111400,Glyma.11G247600,Glyma.12G037400,Glyma.13G146200,Glyma.13G151800,Glyma.15G136200…	Glyma.01G008500,Glyma.01G010200,Glyma.01G097400,Glyma.02G038100,Glyma.04G015900,Glyma.06G015900,Glyma.06G231500,Glyma.07G185400,Glyma.07G253700,Glyma.08G063800,Glyma.08G182300,Glyma.09G203500,Glyma.09G262900,Glyma.10G059500,Glyma.10G066700,Glyma.10G205500,Glyma.10G265400,Glyma.10G293500,Glyma.11G111100,Glyma.11G111400,Glyma.11G247600,Glyma.12G037400,Glyma.13G146200,Glyma.13G151800,Glyma.15G136200…	K00026,K00028,K00029,K00051,K00134,K00615,K00855,K01006,K01595,K01610,K01623,K01803,K01807,K03841,K05298,K14272
ko00196	Photosynthesis - antenna proteins	Metabolism	10/609	12/2297	3.14313081554461	6.22958552245304e-05	0.00153474334234979	10	Glyma.01G115900,Glyma.02G064700,Glyma.02G305400,Glyma.02G309500,Glyma.03G060300,Glyma.03G262300,Glyma.04G167900,Glyma.05G128000,Glyma.06G194900,Glyma.07G047600,Glyma.08G074000,Glyma.08G180000,Glyma.09G154700,Glyma.10G177200,Glyma.12G219300,Glyma.13G282000,Glyma.14G003400,Glyma.14G008000,Glyma.15G052400,Glyma.16G016100,Glyma.16G145800,Glyma.16G165500,Glyma.16G205200	Glyma.01G115900,Glyma.02G064700,Glyma.02G305400,Glyma.02G309500,Glyma.03G060300,Glyma.03G262300,Glyma.04G167900,Glyma.05G128000,Glyma.06G194900,Glyma.07G047600,Glyma.08G074000,Glyma.08G180000,Glyma.09G154700,Glyma.10G177200,Glyma.12G219300,Glyma.13G282000,Glyma.14G003400,Glyma.14G008000,Glyma.15G052400,Glyma.16G016100,Glyma.16G145800,Glyma.16G165500,Glyma.16G205200	K08907,K08908,K08909,K08910,K08912,K08913,K08914,K08915,K08916,K08917
ko00010	Glycolysis / Gluconeogenesis	Metabolism	19/609	32/2297	2.23948070607553	8.06749949979014e-05	0.00182191030370261	19	Glyma.01G007300,Glyma.01G024800,Glyma.01G031500,Glyma.01G097400,Glyma.01G118000,Glyma.01G210400,Glyma.02G034000,Glyma.02G202500,Glyma.02G274000,Glyma.05G224900,Glyma.06G105600,Glyma.06G114300,Glyma.07G102900,Glyma.07G126400,Glyma.07G153100,Glyma.08G031700,Glyma.08G182300,Glyma.09G153900,Glyma.09G203500,Glyma.09G239800,Glyma.10G059500,Glyma.10G066700,Glyma.10G201100,Glyma.10G241000,Glyma.11G111100…	Glyma.01G007300,Glyma.01G024800,Glyma.01G031500,Glyma.01G097400,Glyma.01G118000,Glyma.01G210400,Glyma.02G034000,Glyma.02G202500,Glyma.02G274000,Glyma.05G224900,Glyma.06G105600,Glyma.06G114300,Glyma.07G102900,Glyma.07G126400,Glyma.07G153100,Glyma.08G031700,Glyma.08G182300,Glyma.09G153900,Glyma.09G203500,Glyma.09G239800,Glyma.10G059500,Glyma.10G066700,Glyma.10G201100,Glyma.10G241000,Glyma.11G111100…	K00016,K00121,K00128,K00131,K00134,K00844,K00850,K00873,K01568,K01610,K01623,K01689,K01785,K01803,K01810,K01834,K01835,K03841,K18857
ko01130	Biosynthesis of antibiotics	Metabolism	75/609	195/2297	1.45067576102059	9.03067112806299e-05	0.00188254759669621	75	Glyma.01G007300,Glyma.01G024800,Glyma.01G031500,Glyma.01G097400,Glyma.01G118000,Glyma.01G156700,Glyma.01G210400,Glyma.01G215400,Glyma.01G215500,Glyma.02G034000,Glyma.02G038100,Glyma.02G041900,Glyma.02G073000,Glyma.02G096800,Glyma.02G274000,Glyma.02G288500,Glyma.03G250800,Glyma.04G007300,Glyma.04G020200,Glyma.04G212100,Glyma.04G219200,Glyma.05G046900,Glyma.05G141300,Glyma.05G224900,Glyma.06G017900…	Glyma.01G007300,Glyma.01G024800,Glyma.01G031500,Glyma.01G097400,Glyma.01G118000,Glyma.01G156700,Glyma.01G210400,Glyma.01G215400,Glyma.01G215500,Glyma.02G034000,Glyma.02G038100,Glyma.02G041900,Glyma.02G073000,Glyma.02G096800,Glyma.02G274000,Glyma.02G288500,Glyma.03G250800,Glyma.04G007300,Glyma.04G020200,Glyma.04G212100,Glyma.04G219200,Glyma.05G046900,Glyma.05G141300,Glyma.05G224900,Glyma.06G017900…	K00016,K00021,K00026,K00033,K00036,K00121,K00128,K00134,K00164,K00166,K00222,K00281,K00318,K00511,K00559,K00600,K00605,K00615,K00626,K00764,K00815,K00826,K00831,K00844,K00850,K00851,K00873,K00891,K00919,K00939,K01082,K01568,K01581,K01610,K01620,K01623,K01626,K01641,K01647,K01652,K01657,K01662,K01689,K01696,K01738,K01739,K01770,K01785,K01803,K01807,K01809,K01810,K01834,K01835,K01850,K01858,K01940,…
ko00592	alpha-Linolenic acid metabolism	Metabolism	11/609	15/2297	2.76595511767926	0.000194708910967713	0.00359672551832254	11	Glyma.01G235600,Glyma.03G073726,Glyma.03G130900,Glyma.04G035000,Glyma.05G180100,Glyma.07G039900,Glyma.08G256600,Glyma.10G124700,Glyma.11G007600,Glyma.12G054700,Glyma.13G030300,Glyma.13G047300,Glyma.13G070900,Glyma.13G109800,Glyma.13G186200,Glyma.14G156400,Glyma.14G223200,Glyma.14G223600,Glyma.15G223900,Glyma.17G049900,Glyma.17G209900,Glyma.17G246500,Glyma.19G011700,Glyma.19G044900,Glyma.19G132900…	Glyma.01G235600,Glyma.03G073726,Glyma.03G130900,Glyma.04G035000,Glyma.05G180100,Glyma.07G039900,Glyma.08G256600,Glyma.10G124700,Glyma.11G007600,Glyma.12G054700,Glyma.13G030300,Glyma.13G047300,Glyma.13G070900,Glyma.13G109800,Glyma.13G186200,Glyma.14G156400,Glyma.14G223200,Glyma.14G223600,Glyma.15G223900,Glyma.17G049900,Glyma.17G209900,Glyma.17G246500,Glyma.19G011700,Glyma.19G044900,Glyma.19G132900…	K00232,K00454,K01723,K05894,K07513,K08241,K10525,K10526,K10529,K14674,K18857
ko00460	Cyanoamino acid metabolism	Metabolism	9/609	11/2297	3.08598298253471	0.000199080748246635	0.00359672551832254	9	Glyma.01G005200,Glyma.02G225000,Glyma.07G100500,Glyma.07G126200,Glyma.07G258700,Glyma.08G150400,Glyma.08G150500,Glyma.08G274400,Glyma.09G178100,Glyma.09G258000,Glyma.11G129300,Glyma.11G129600,Glyma.11G129700,Glyma.11G129800,Glyma.11G129900,Glyma.12G053900,Glyma.12G054000,Glyma.12G054100,Glyma.12G054200,Glyma.12G054300,Glyma.12G054500,Glyma.12G130200,Glyma.13G051600,Glyma.13G084900,Glyma.14G191900…	Glyma.01G005200,Glyma.02G225000,Glyma.07G100500,Glyma.07G126200,Glyma.07G258700,Glyma.08G150400,Glyma.08G150500,Glyma.08G274400,Glyma.09G178100,Glyma.09G258000,Glyma.11G129300,Glyma.11G129600,Glyma.11G129700,Glyma.11G129800,Glyma.11G129900,Glyma.12G053900,Glyma.12G054000,Glyma.12G054100,Glyma.12G054200,Glyma.12G054300,Glyma.12G054500,Glyma.12G130200,Glyma.13G051600,Glyma.13G084900,Glyma.14G191900…	K00600,K00681,K01188,K01455,K05349,K05350,K12153,K13034,K18592
ko00920	Sulfur metabolism	Metabolism	10/609	14/2297	2.69411212760966	0.000550434043933272	0.00932297661911979	10	Glyma.01G230900,Glyma.02G299100,Glyma.07G261500,Glyma.09G258000,Glyma.10G159800,Glyma.11G047900,Glyma.11G093200,Glyma.13G185200,Glyma.14G014700,Glyma.15G068800,Glyma.15G262500,Glyma.18G080000,Glyma.18G234600,Glyma.18G261600,Glyma.20G151500	Glyma.01G230900,Glyma.02G299100,Glyma.07G261500,Glyma.09G258000,Glyma.10G159800,Glyma.11G047900,Glyma.11G093200,Glyma.13G185200,Glyma.14G014700,Glyma.15G068800,Glyma.15G262500,Glyma.18G080000,Glyma.18G234600,Glyma.18G261600,Glyma.20G151500	K00392,K00640,K00860,K01082,K01738,K01739,K05907,K08738,K13034,K13811
ko00380	Tryptophan metabolism	Metabolism	8/609	10/2297	3.01740558292282	0.00062476708753522	0.00940621559566914	8	Glyma.01G031500,Glyma.01G036000,Glyma.02G029900,Glyma.02G034000,Glyma.05G149500,Glyma.06G017900,Glyma.06G114300,Glyma.07G268550,Glyma.08G106000,Glyma.08G106200,Glyma.10G092500,Glyma.13G128800,Glyma.13G170600,Glyma.15G034400,Glyma.15G156100,Glyma.16G131700,Glyma.17G005300,Glyma.17G091000,Glyma.19G206200,Glyma.20G099200	Glyma.01G031500,Glyma.01G036000,Glyma.02G029900,Glyma.02G034000,Glyma.05G149500,Glyma.06G017900,Glyma.06G114300,Glyma.07G268550,Glyma.08G106000,Glyma.08G106200,Glyma.10G092500,Glyma.13G128800,Glyma.13G170600,Glyma.15G034400,Glyma.15G156100,Glyma.16G131700,Glyma.17G005300,Glyma.17G091000,Glyma.19G206200,Glyma.20G099200	K00128,K00164,K00626,K01426,K03781,K07408,K11816,K11820
ko00943	Isoflavonoid biosynthesis	Metabolism	8/609	10/2297	3.01740558292282	0.00062476708753522	0.00940621559566914	8	Glyma.01G239600,Glyma.03G143700,Glyma.07G202300,Glyma.11G004200,Glyma.13G173300,Glyma.13G173401,Glyma.13G173500,Glyma.18G080400,Glyma.18G220500,Glyma.18G267900,Glyma.19G030500,Glyma.20G213700	Glyma.01G239600,Glyma.03G143700,Glyma.07G202300,Glyma.11G004200,Glyma.13G173300,Glyma.13G173401,Glyma.13G173500,Glyma.18G080400,Glyma.18G220500,Glyma.18G267900,Glyma.19G030500,Glyma.20G213700	K13257,K13258,K13259,K13261,K13262,K13264,K13265,K13267
ko00270	Cysteine and methionine metabolism	Metabolism	19/609	37/2297	1.93684817822749	0.00101503323026557	0.0139021208097694	19	Glyma.01G031700,Glyma.01G196100,Glyma.01G210400,Glyma.01G244200,Glyma.02G087900,Glyma.02G268200,Glyma.02G268400,Glyma.02G268500,Glyma.02G299100,Glyma.04G245900,Glyma.05G211700,Glyma.06G050100,Glyma.06G184100,Glyma.06G231500,Glyma.06G235500,Glyma.07G065700,Glyma.07G129000,Glyma.07G185400,Glyma.07G186000,Glyma.07G254000,Glyma.08G018000,Glyma.08G050400,Glyma.08G063800,Glyma.08G140200,Glyma.08G255800…	Glyma.01G031700,Glyma.01G196100,Glyma.01G210400,Glyma.01G244200,Glyma.02G087900,Glyma.02G268200,Glyma.02G268400,Glyma.02G268500,Glyma.02G299100,Glyma.04G245900,Glyma.05G211700,Glyma.06G050100,Glyma.06G184100,Glyma.06G231500,Glyma.06G235500,Glyma.07G065700,Glyma.07G129000,Glyma.07G185400,Glyma.07G186000,Glyma.07G254000,Glyma.08G018000,Glyma.08G050400,Glyma.08G063800,Glyma.08G140200,Glyma.08G255800…	K00016,K00026,K00549,K00640,K00789,K00797,K00815,K00826,K00827,K00899,K01611,K01738,K01739,K01761,K01762,K05933,K08967,K13034,K20772
ko00030	Pentose phosphate pathway	Metabolism	11/609	17/2297	2.4405486332464	0.00102598677562874	0.0139021208097694	11	Glyma.01G024800,Glyma.02G096800,Glyma.02G202500,Glyma.05G224900,Glyma.07G126400,Glyma.08G031700,Glyma.08G182300,Glyma.08G254500,Glyma.08G289900,Glyma.10G066700,Glyma.10G241000,Glyma.10G265400,Glyma.10G293500,Glyma.11G111100,Glyma.11G111400,Glyma.12G037400,Glyma.13G151800,Glyma.15G136200,Glyma.17G075300,Glyma.18G193600,Glyma.19G017200,Glyma.20G125200,Glyma.20G243500	Glyma.01G024800,Glyma.02G096800,Glyma.02G202500,Glyma.05G224900,Glyma.07G126400,Glyma.08G031700,Glyma.08G182300,Glyma.08G254500,Glyma.08G289900,Glyma.10G066700,Glyma.10G241000,Glyma.10G265400,Glyma.10G293500,Glyma.11G111100,Glyma.11G111400,Glyma.12G037400,Glyma.13G151800,Glyma.15G136200,Glyma.17G075300,Glyma.18G193600,Glyma.19G017200,Glyma.20G125200,Glyma.20G243500	K00033,K00036,K00131,K00615,K00850,K00851,K01623,K01807,K01810,K01835,K03841
ko00073	Cutin, suberine and wax biosynthesis	Metabolism	7/609	9/2297	2.93358876117497	0.00191851414129336	0.0226051014039348	7	Glyma.03G101200,Glyma.03G160100,Glyma.03G160300,Glyma.08G010500,Glyma.09G123800,Glyma.11G100100,Glyma.11G185300,Glyma.14G192500,Glyma.19G162100	Glyma.03G101200,Glyma.03G160100,Glyma.03G160300,Glyma.08G010500,Glyma.09G123800,Glyma.11G100100,Glyma.11G185300,Glyma.14G192500,Glyma.19G162100	K13356,K13407,K15400,K15401,K15402,K15404,K17991
ko00904	Diterpenoid biosynthesis	Metabolism	7/609	9/2297	2.93358876117497	0.00191851414129336	0.0226051014039348	7	Glyma.01G199800,Glyma.03G154400,Glyma.03G221600,Glyma.05G081600,Glyma.07G236100,Glyma.08G085400,Glyma.09G149200,Glyma.10G241100,Glyma.11G104800,Glyma.13G259500,Glyma.15G002200,Glyma.16G089700,Glyma.16G089900,Glyma.16G200800,Glyma.17G205300,Glyma.19G157000,Glyma.19G218700,Glyma.20G141200	Glyma.01G199800,Glyma.03G154400,Glyma.03G221600,Glyma.05G081600,Glyma.07G236100,Glyma.08G085400,Glyma.09G149200,Glyma.10G241100,Glyma.11G104800,Glyma.13G259500,Glyma.15G002200,Glyma.16G089700,Glyma.16G089900,Glyma.16G200800,Glyma.17G205300,Glyma.19G157000,Glyma.19G218700,Glyma.20G141200	K04120,K04122,K04123,K04124,K04125,K05282,K17961
ko04020	Calcium signaling pathway	Environmental Information Processing	7/609	9/2297	2.93358876117497	0.00191851414129336	0.0226051014039348	7	Glyma.01G178500,Glyma.02G059200,Glyma.02G143800,Glyma.03G251400,Glyma.04G051800,Glyma.05G066800,Glyma.06G128700,Glyma.07G229500,Glyma.07G238700,Glyma.08G058400,Glyma.09G016000,Glyma.09G236800,Glyma.14G059400,Glyma.16G142100,Glyma.16G214500,Glyma.16G214800,Glyma.17G034900,Glyma.18G260700,Glyma.19G160100	Glyma.01G178500,Glyma.02G059200,Glyma.02G143800,Glyma.03G251400,Glyma.04G051800,Glyma.05G066800,Glyma.06G128700,Glyma.07G229500,Glyma.07G238700,Glyma.08G058400,Glyma.09G016000,Glyma.09G236800,Glyma.14G059400,Glyma.16G142100,Glyma.16G214500,Glyma.16G214800,Glyma.17G034900,Glyma.18G260700,Glyma.19G160100	K02183,K04515,K04718,K05857,K05863,K06268,K20858
ko00195	Photosynthesis	Metabolism	23/609	50/2297	1.73500821018062	0.00212794135191474	0.0240280044320373	23	Glyma.01G180800,Glyma.02G047600,Glyma.02G061100,Glyma.02G141700,Glyma.02G282500,Glyma.03G114600,Glyma.03G159100,Glyma.04G215800,Glyma.04G249700,Glyma.05G022900,Glyma.05G048000,Glyma.05G172300,Glyma.06G020400,Glyma.06G150300,Glyma.07G019700,Glyma.07G112000,Glyma.07G221900,Glyma.08G126800,Glyma.08G204800,Glyma.08G304200,Glyma.09G087700,Glyma.10G032200,Glyma.10G042000,Glyma.10G042100,Glyma.10G249000…	Glyma.01G180800,Glyma.02G047600,Glyma.02G061100,Glyma.02G141700,Glyma.02G282500,Glyma.03G114600,Glyma.03G159100,Glyma.04G215800,Glyma.04G249700,Glyma.05G022900,Glyma.05G048000,Glyma.05G172300,Glyma.06G020400,Glyma.06G150300,Glyma.07G019700,Glyma.07G112000,Glyma.07G221900,Glyma.08G126800,Glyma.08G204800,Glyma.08G304200,Glyma.09G087700,Glyma.10G032200,Glyma.10G042000,Glyma.10G042100,Glyma.10G249000…	K02111,K02113,K02115,K02636,K02638,K02639,K02641,K02692,K02693,K02694,K02695,K02698,K02699,K02701,K02716,K02717,K02721,K02723,K03541,K03542,K08901,K08906,K14332
ko00280	Valine, leucine and isoleucine degradation	Metabolism	12/609	21/2297	2.15528970208773	0.00278299607690925	0.0301676774736963	12	Glyma.01G031500,Glyma.01G215500,Glyma.02G034000,Glyma.02G277900,Glyma.03G117300,Glyma.04G212100,Glyma.06G050100,Glyma.06G114300,Glyma.06G120300,Glyma.07G019100,Glyma.07G186000,Glyma.07G268550,Glyma.08G140200,Glyma.08G204300,Glyma.10G124700,Glyma.11G236200,Glyma.13G170600,Glyma.15G034400,Glyma.15G131200,Glyma.16G131700,Glyma.17G005300,Glyma.17G028000,Glyma.17G091000,Glyma.20G077000	Glyma.01G031500,Glyma.01G215500,Glyma.02G034000,Glyma.02G277900,Glyma.03G117300,Glyma.04G212100,Glyma.06G050100,Glyma.06G114300,Glyma.06G120300,Glyma.07G019100,Glyma.07G186000,Glyma.07G268550,Glyma.08G140200,Glyma.08G204300,Glyma.10G124700,Glyma.11G236200,Glyma.13G170600,Glyma.15G034400,Glyma.15G131200,Glyma.16G131700,Glyma.17G005300,Glyma.17G028000,Glyma.17G091000,Glyma.20G077000	K00020,K00128,K00166,K00626,K00826,K00827,K01640,K01641,K05605,K07513,K09699,K18660
ko00520	Amino sugar and nucleotide sugar metabolism	Metabolism	19/609	40/2297	1.79158456486043	0.00327302502702309	0.0341149916278176	19	Glyma.01G007300,Glyma.01G215400,Glyma.01G225800,Glyma.02G042500,Glyma.02G141600,Glyma.03G217500,Glyma.03G247000,Glyma.04G011900,Glyma.04G030300,Glyma.05G002500,Glyma.05G152300,Glyma.05G217100,Glyma.06G011700,Glyma.06G030400,Glyma.06G205600,Glyma.08G023100,Glyma.09G126200,Glyma.09G148900,Glyma.09G252600,Glyma.10G032400,Glyma.10G227700,Glyma.10G241000,Glyma.10G290900,Glyma.11G124500,Glyma.12G049100…	Glyma.01G007300,Glyma.01G215400,Glyma.01G225800,Glyma.02G042500,Glyma.02G141600,Glyma.03G217500,Glyma.03G247000,Glyma.04G011900,Glyma.04G030300,Glyma.05G002500,Glyma.05G152300,Glyma.05G217100,Glyma.06G011700,Glyma.06G030400,Glyma.06G205600,Glyma.08G023100,Glyma.09G126200,Glyma.09G148900,Glyma.09G252600,Glyma.10G032400,Glyma.10G227700,Glyma.10G241000,Glyma.10G290900,Glyma.11G124500,Glyma.12G049100…	K00770,K00844,K00847,K00975,K01183,K01209,K01784,K01809,K01810,K01835,K08679,K10046,K12373,K12450,K12451,K13379,K13648,K16190,K20547
ko00052	Galactose metabolism	Metabolism	10/609	17/2297	2.21868057567855	0.00478457371938279	0.0480229436278791	10	Glyma.01G007300,Glyma.01G024800,Glyma.01G225800,Glyma.05G003900,Glyma.05G217100,Glyma.05G224900,Glyma.07G102900,Glyma.07G126400,Glyma.08G023100,Glyma.08G031700,Glyma.09G028000,Glyma.09G231500,Glyma.09G239800,Glyma.10G145300,Glyma.10G174600,Glyma.10G241000,Glyma.12G005100,Glyma.13G064200,Glyma.13G349300,Glyma.14G010500,Glyma.14G218800,Glyma.15G024600,Glyma.15G133700,Glyma.17G111400,Glyma.18G215700…	Glyma.01G007300,Glyma.01G024800,Glyma.01G225800,Glyma.05G003900,Glyma.05G217100,Glyma.05G224900,Glyma.07G102900,Glyma.07G126400,Glyma.08G023100,Glyma.08G031700,Glyma.09G028000,Glyma.09G231500,Glyma.09G239800,Glyma.10G145300,Glyma.10G174600,Glyma.10G241000,Glyma.12G005100,Glyma.13G064200,Glyma.13G349300,Glyma.14G010500,Glyma.14G218800,Glyma.15G024600,Glyma.15G133700,Glyma.17G111400,Glyma.18G215700…	K00844,K00850,K01187,K01193,K01784,K01785,K01835,K06617,K07407,K18819
ko00130	Ubiquinone and other terpenoid-quinone biosynthesis	Metabolism	11/609	20/2297	2.07446633825944	0.00620368918070897	0.0600428488561475	11	Glyma.01G000322,Glyma.01G134600,Glyma.02G002000,Glyma.02G168000,Glyma.02G284600,Glyma.06G235500,Glyma.08G070600,Glyma.08G274800,Glyma.10G070300,Glyma.10G295300,Glyma.11G010500,Glyma.11G194500,Glyma.12G014200,Glyma.12G161400,Glyma.13G152814,Glyma.14G030400,Glyma.15G064700,Glyma.20G114200,Glyma.20G245100	Glyma.01G000322,Glyma.01G134600,Glyma.02G002000,Glyma.02G168000,Glyma.02G284600,Glyma.06G235500,Glyma.08G070600,Glyma.08G274800,Glyma.10G070300,Glyma.10G295300,Glyma.11G010500,Glyma.11G194500,Glyma.12G014200,Glyma.12G161400,Glyma.13G152814,Glyma.14G030400,Glyma.15G064700,Glyma.20G114200,Glyma.20G245100	K00457,K00487,K00815,K01904,K02548,K03809,K05928,K09833,K12501,K12502,K14759
ko02024	Quorum sensing	Cellular Processes	8/609	13/2297	2.32108121763294	0.00813080429801807	0.0744733218634405	8	Glyma.02G241400,Glyma.03G196900,Glyma.04G036000,Glyma.04G191100,Glyma.04G196700,Glyma.05G044000,Glyma.05G136100,Glyma.06G036100,Glyma.06G101700,Glyma.06G116300,Glyma.06G169100,Glyma.06G174700,Glyma.07G161900,Glyma.10G010800,Glyma.10G125000,Glyma.14G211100,Glyma.15G110500,Glyma.16G081200,Glyma.18G043600,Glyma.19G053800,Glyma.20G060300,Glyma.20G077300,Glyma.20G103200	Glyma.02G241400,Glyma.03G196900,Glyma.04G036000,Glyma.04G191100,Glyma.04G196700,Glyma.05G044000,Glyma.05G136100,Glyma.06G036100,Glyma.06G101700,Glyma.06G116300,Glyma.06G169100,Glyma.06G174700,Glyma.07G161900,Glyma.10G010800,Glyma.10G125000,Glyma.14G211100,Glyma.15G110500,Glyma.16G081200,Glyma.18G043600,Glyma.19G053800,Glyma.20G060300,Glyma.20G077300,Glyma.20G103200	K01114,K01580,K01626,K01657,K01728,K01897,K03100,K03106
ko00680	Methane metabolism	Metabolism	10/609	18/2297	2.09542054369641	0.00824849074375259	0.0744733218634405	10	Glyma.01G024800,Glyma.02G041900,Glyma.02G274000,Glyma.05G224900,Glyma.06G105600,Glyma.07G126400,Glyma.08G031700,Glyma.08G182300,Glyma.08G274400,Glyma.09G153900,Glyma.10G066700,Glyma.10G205500,Glyma.11G111100,Glyma.11G111400,Glyma.12G015300,Glyma.12G037400,Glyma.13G084900,Glyma.13G151800,Glyma.14G042200,Glyma.16G204600,Glyma.18G150000,Glyma.18G193600,Glyma.19G009100,Glyma.19G190900,Glyma.20G050300	Glyma.01G024800,Glyma.02G041900,Glyma.02G274000,Glyma.05G224900,Glyma.06G105600,Glyma.07G126400,Glyma.08G031700,Glyma.08G182300,Glyma.08G274400,Glyma.09G153900,Glyma.10G066700,Glyma.10G205500,Glyma.11G111100,Glyma.11G111400,Glyma.12G015300,Glyma.12G037400,Glyma.13G084900,Glyma.13G151800,Glyma.14G042200,Glyma.16G204600,Glyma.18G150000,Glyma.18G193600,Glyma.19G009100,Glyma.19G190900,Glyma.20G050300	K00121,K00122,K00600,K00831,K00850,K01595,K01623,K01689,K01834,K03841
ko00561	Glycerolipid metabolism	Metabolism	13/609	26/2297	1.88587848932677	0.00851908847884375	0.0744733218634405	13	Glyma.01G014200,Glyma.01G031500,Glyma.01G113200,Glyma.02G010600,Glyma.02G034000,Glyma.02G249300,Glyma.03G078600,Glyma.03G130900,Glyma.03G139700,Glyma.03G221100,Glyma.06G114300,Glyma.06G254900,Glyma.07G146800,Glyma.09G065300,Glyma.09G207900,Glyma.09G263300,Glyma.10G011000,Glyma.10G174600,Glyma.12G146700,Glyma.13G093100,Glyma.13G170600,Glyma.13G302166,Glyma.14G067200,Glyma.15G034400,Glyma.16G131700…	Glyma.01G014200,Glyma.01G031500,Glyma.01G113200,Glyma.02G010600,Glyma.02G034000,Glyma.02G249300,Glyma.03G078600,Glyma.03G130900,Glyma.03G139700,Glyma.03G221100,Glyma.06G114300,Glyma.06G254900,Glyma.07G146800,Glyma.09G065300,Glyma.09G207900,Glyma.09G263300,Glyma.10G011000,Glyma.10G174600,Glyma.12G146700,Glyma.13G093100,Glyma.13G170600,Glyma.13G302166,Glyma.14G067200,Glyma.15G034400,Glyma.16G131700…	K00128,K00630,K00901,K01054,K06119,K07407,K09480,K11155,K13508,K13513,K13523,K14674,K21362
ko00071	Fatty acid degradation	Metabolism	7/609	11/2297	2.40020898641588	0.0104975788303048	0.087508071174333	7	Glyma.01G031500,Glyma.02G034000,Glyma.02G274000,Glyma.05G180100,Glyma.06G114300,Glyma.07G161900,Glyma.07G268550,Glyma.10G010800,Glyma.10G124700,Glyma.12G015300,Glyma.13G170600,Glyma.14G042200,Glyma.14G156400,Glyma.15G034400,Glyma.16G131700,Glyma.17G005300,Glyma.17G091000,Glyma.20G050300,Glyma.20G060300,Glyma.20G077000	Glyma.01G031500,Glyma.02G034000,Glyma.02G274000,Glyma.05G180100,Glyma.06G114300,Glyma.07G161900,Glyma.07G268550,Glyma.10G010800,Glyma.10G124700,Glyma.12G015300,Glyma.13G170600,Glyma.14G042200,Glyma.14G156400,Glyma.15G034400,Glyma.16G131700,Glyma.17G005300,Glyma.17G091000,Glyma.20G050300,Glyma.20G060300,Glyma.20G077000	K00121,K00128,K00232,K00626,K01897,K07513,K18857
ko00410	beta-Alanine metabolism	Metabolism	9/609	16/2297	2.12161330049261	0.0109788723982558	0.087508071174333	9	Glyma.01G031500,Glyma.01G031700,Glyma.01G062400,Glyma.02G034000,Glyma.02G241400,Glyma.02G278600,Glyma.03G117300,Glyma.05G136100,Glyma.06G114300,Glyma.06G184100,Glyma.08G303800,Glyma.09G063000,Glyma.10G090700,Glyma.11G209027,Glyma.13G104100,Glyma.13G170600,Glyma.14G211100,Glyma.15G034400,Glyma.15G276400,Glyma.16G131700,Glyma.17G055000,Glyma.17G091000,Glyma.17G091100,Glyma.17G092400,Glyma.18G043600…	Glyma.01G031500,Glyma.01G031700,Glyma.01G062400,Glyma.02G034000,Glyma.02G241400,Glyma.02G278600,Glyma.03G117300,Glyma.05G136100,Glyma.06G114300,Glyma.06G184100,Glyma.08G303800,Glyma.09G063000,Glyma.10G090700,Glyma.11G209027,Glyma.13G104100,Glyma.13G170600,Glyma.14G211100,Glyma.15G034400,Glyma.15G276400,Glyma.16G131700,Glyma.17G055000,Glyma.17G091000,Glyma.17G091100,Glyma.17G092400,Glyma.18G043600…	K00128,K00276,K00797,K01464,K01580,K05605,K12259,K13366,K17839
ko04922	Glucagon signaling pathway	Organismal Systems	9/609	16/2297	2.12161330049261	0.0109788723982558	0.087508071174333	9	Glyma.01G131500,Glyma.01G210400,Glyma.02G143800,Glyma.03G251400,Glyma.03G260200,Glyma.05G066800,Glyma.06G105600,Glyma.06G128700,Glyma.07G229500,Glyma.07G238700,Glyma.09G013900,Glyma.09G016000,Glyma.09G236800,Glyma.10G201100,Glyma.13G119500,Glyma.14G040700,Glyma.15G187400,Glyma.16G214500,Glyma.16G214800,Glyma.17G034900,Glyma.18G260700,Glyma.19G028400,Glyma.19G111300,Glyma.19G160100	Glyma.01G131500,Glyma.01G210400,Glyma.02G143800,Glyma.03G251400,Glyma.03G260200,Glyma.05G066800,Glyma.06G105600,Glyma.06G128700,Glyma.07G229500,Glyma.07G238700,Glyma.09G013900,Glyma.09G016000,Glyma.09G236800,Glyma.10G201100,Glyma.13G119500,Glyma.14G040700,Glyma.15G187400,Glyma.16G214500,Glyma.16G214800,Glyma.17G034900,Glyma.18G260700,Glyma.19G028400,Glyma.19G111300,Glyma.19G160100	K00016,K00688,K00873,K01834,K02183,K04515,K06268,K07198,K07199
ko00330	Arginine and proline metabolism	Metabolism	12/609	24/2297	1.88587848932677	0.0113900337401148	0.0881914041020317	12	Glyma.01G031500,Glyma.01G031700,Glyma.02G034000,Glyma.04G007700,Glyma.04G020200,Glyma.05G149500,Glyma.06G007500,Glyma.06G114300,Glyma.06G184100,Glyma.07G137300,Glyma.07G254000,Glyma.08G106000,Glyma.08G106200,Glyma.08G255800,Glyma.08G303800,Glyma.09G063000,Glyma.10G090700,Glyma.10G259100,Glyma.11G080700,Glyma.11G209027,Glyma.13G049700,Glyma.13G104100,Glyma.13G170600,Glyma.15G034400,Glyma.16G131700…	Glyma.01G031500,Glyma.01G031700,Glyma.02G034000,Glyma.04G007700,Glyma.04G020200,Glyma.05G149500,Glyma.06G007500,Glyma.06G114300,Glyma.06G184100,Glyma.07G137300,Glyma.07G254000,Glyma.08G106000,Glyma.08G106200,Glyma.08G255800,Glyma.08G303800,Glyma.09G063000,Glyma.10G090700,Glyma.10G259100,Glyma.11G080700,Glyma.11G209027,Glyma.13G049700,Glyma.13G104100,Glyma.13G170600,Glyma.15G034400,Glyma.16G131700…	K00128,K00318,K00472,K00797,K01426,K01581,K01583,K01611,K12259,K12657,K13366,K17839
ko00630	Glyoxylate and dicarboxylate metabolism	Metabolism	13/609	27/2297	1.81603113787022	0.0125360928158111	0.0943689209190224	13	Glyma.02G038100,Glyma.02G288500,Glyma.05G141300,Glyma.06G017900,Glyma.06G231500,Glyma.07G185400,Glyma.07G268550,Glyma.08G063800,Glyma.08G175800,Glyma.08G274400,Glyma.08G311200,Glyma.13G084900,Glyma.13G210800,Glyma.13G349100,Glyma.14G026400,Glyma.15G102000,Glyma.15G109300,Glyma.15G250800,Glyma.17G005300,Glyma.17G161900,Glyma.17G228800,Glyma.18G150000,Glyma.19G009100	Glyma.02G038100,Glyma.02G288500,Glyma.05G141300,Glyma.06G017900,Glyma.06G231500,Glyma.07G185400,Glyma.07G268550,Glyma.08G063800,Glyma.08G175800,Glyma.08G274400,Glyma.08G311200,Glyma.13G084900,Glyma.13G210800,Glyma.13G349100,Glyma.14G026400,Glyma.15G102000,Glyma.15G109300,Glyma.15G250800,Glyma.17G005300,Glyma.17G161900,Glyma.17G228800,Glyma.18G150000,Glyma.19G009100	K00026,K00122,K00281,K00600,K00605,K00626,K01455,K01647,K01915,K03781,K11517,K14272,K18121
ko00072	Synthesis and degradation of ketone bodies	Metabolism	3/609	3/2297	3.77175697865353	0.0185692342211138	0.114932865161609	3	Glyma.01G215500,Glyma.02G277900,Glyma.07G268550,Glyma.17G005300	Glyma.01G215500,Glyma.02G277900,Glyma.07G268550,Glyma.17G005300	K00626,K01640,K01641
ko00966	Glucosinolate biosynthesis	Metabolism	3/609	3/2297	3.77175697865353	0.0185692342211138	0.114932865161609	3	Glyma.01G036000,Glyma.02G029900,Glyma.13G051600,Glyma.20G199600	Glyma.01G036000,Glyma.02G029900,Glyma.13G051600,Glyma.20G199600	K01703,K11820,K12153
ko02026	Biofilm formation - Escherichia coli	Cellular Processes	3/609	3/2297	3.77175697865353	0.0185692342211138	0.114932865161609	3	Glyma.04G011900,Glyma.04G030300,Glyma.06G011700,Glyma.06G030400,Glyma.19G022900,Glyma.19G028400	Glyma.04G011900,Glyma.04G030300,Glyma.06G011700,Glyma.06G030400,Glyma.19G022900,Glyma.19G028400	K00688,K00703,K00975
ko04745	Phototransduction - fly	Organismal Systems	3/609	3/2297	3.77175697865353	0.0185692342211138	0.114932865161609	3	Glyma.01G011600,Glyma.02G143800,Glyma.03G251400,Glyma.07G229500,Glyma.07G238700,Glyma.09G209400,Glyma.09G236800,Glyma.16G214500,Glyma.16G214800,Glyma.17G034900,Glyma.18G260700,Glyma.19G160100	Glyma.01G011600,Glyma.02G143800,Glyma.03G251400,Glyma.07G229500,Glyma.07G238700,Glyma.09G209400,Glyma.09G236800,Glyma.16G214500,Glyma.16G214800,Glyma.17G034900,Glyma.18G260700,Glyma.19G160100	K02183,K04515,K13806
ko04925	Aldosterone synthesis and secretion	Organismal Systems	3/609	3/2297	3.77175697865353	0.0185692342211138	0.114932865161609	3	Glyma.01G011600,Glyma.02G143800,Glyma.03G251400,Glyma.07G229500,Glyma.07G238700,Glyma.09G209400,Glyma.09G236800,Glyma.16G214500,Glyma.16G214800,Glyma.17G034900,Glyma.18G260700,Glyma.19G160100	Glyma.01G011600,Glyma.02G143800,Glyma.03G251400,Glyma.07G229500,Glyma.07G238700,Glyma.09G209400,Glyma.09G236800,Glyma.16G214500,Glyma.16G214800,Glyma.17G034900,Glyma.18G260700,Glyma.19G160100	K02183,K04515,K13806
ko00620	Pyruvate metabolism	Metabolism	14/609	31/2297	1.70337411939192	0.0186830964308192	0.114932865161609	14	Glyma.01G008500,Glyma.01G031500,Glyma.01G097400,Glyma.01G210400,Glyma.02G034000,Glyma.06G114300,Glyma.06G231500,Glyma.07G185400,Glyma.07G253700,Glyma.07G268550,Glyma.08G063800,Glyma.09G203500,Glyma.09G262900,Glyma.10G201100,Glyma.10G205500,Glyma.13G170600,Glyma.15G034400,Glyma.15G108400,Glyma.16G077800,Glyma.16G131700,Glyma.17G005300,Glyma.17G020600,Glyma.17G091000,Glyma.18G045900,Glyma.18G195700…	Glyma.01G008500,Glyma.01G031500,Glyma.01G097400,Glyma.01G210400,Glyma.02G034000,Glyma.06G114300,Glyma.06G231500,Glyma.07G185400,Glyma.07G253700,Glyma.07G268550,Glyma.08G063800,Glyma.09G203500,Glyma.09G262900,Glyma.10G201100,Glyma.10G205500,Glyma.13G170600,Glyma.15G034400,Glyma.15G108400,Glyma.16G077800,Glyma.16G131700,Glyma.17G005300,Glyma.17G020600,Glyma.17G091000,Glyma.18G045900,Glyma.18G195700…	K00016,K00026,K00028,K00029,K00051,K00128,K00626,K00873,K01006,K01595,K01610,K01759,K01962,K18881
ko00908	Zeatin biosynthesis	Metabolism	4/609	5/2297	3.01740558292282	0.0193498552813147	0.114932865161609	4	Glyma.02G184200,Glyma.03G134500,Glyma.03G151800,Glyma.04G055600,Glyma.08G365000,Glyma.09G225400,Glyma.10G273500,Glyma.11G149100,Glyma.13G104700,Glyma.13G209101,Glyma.15G170300,Glyma.17G054500,Glyma.19G136700	Glyma.02G184200,Glyma.03G134500,Glyma.03G151800,Glyma.04G055600,Glyma.08G365000,Glyma.09G225400,Glyma.10G273500,Glyma.11G149100,Glyma.13G104700,Glyma.13G209101,Glyma.15G170300,Glyma.17G054500,Glyma.19G136700	K00279,K10717,K10760,K13495
ko00982	Drug metabolism - cytochrome P450	Metabolism	4/609	5/2297	3.01740558292282	0.0193498552813147	0.114932865161609	4	Glyma.01G106000,Glyma.02G187200,Glyma.02G274000,Glyma.03G073702,Glyma.03G176300,Glyma.05G161300,Glyma.05G161600,Glyma.06G193500,Glyma.07G139700,Glyma.07G139800,Glyma.07G139900,Glyma.07G140700,Glyma.07G254900,Glyma.08G174900,Glyma.08G175200,Glyma.08G306800,Glyma.09G094000,Glyma.10G047700,Glyma.10G192900,Glyma.11G198500,Glyma.12G015300,Glyma.13G129100,Glyma.14G042200,Glyma.15G200600,Glyma.15G251700…	Glyma.01G106000,Glyma.02G187200,Glyma.02G274000,Glyma.03G073702,Glyma.03G176300,Glyma.05G161300,Glyma.05G161600,Glyma.06G193500,Glyma.07G139700,Glyma.07G139800,Glyma.07G139900,Glyma.07G140700,Glyma.07G254900,Glyma.08G174900,Glyma.08G175200,Glyma.08G306800,Glyma.09G094000,Glyma.10G047700,Glyma.10G192900,Glyma.11G198500,Glyma.12G015300,Glyma.13G129100,Glyma.14G042200,Glyma.15G200600,Glyma.15G251700…	K00121,K00485,K00699,K00799
ko04978	Mineral absorption	Organismal Systems	4/609	5/2297	3.01740558292282	0.0193498552813147	0.114932865161609	4	Glyma.06G044200,Glyma.10G203200,Glyma.11G134700,Glyma.18G024600,Glyma.20G187100	Glyma.06G044200,Glyma.10G203200,Glyma.11G134700,Glyma.18G024600,Glyma.20G187100	K00522,K07213,K14686,K21398
ko04213	Longevity regulating pathway - multiple species	Organismal Systems	7/609	12/2297	2.20019157088123	0.0195088996215278	0.114932865161609	7	Glyma.01G131500,Glyma.02G085600,Glyma.02G093200,Glyma.03G260200,Glyma.05G022200,Glyma.06G017900,Glyma.09G013900,Glyma.13G119500,Glyma.14G040700,Glyma.14G188100,Glyma.15G187400,Glyma.16G153900,Glyma.18G289600,Glyma.19G111300	Glyma.01G131500,Glyma.02G085600,Glyma.02G093200,Glyma.03G260200,Glyma.05G022200,Glyma.06G017900,Glyma.09G013900,Glyma.13G119500,Glyma.14G040700,Glyma.14G188100,Glyma.15G187400,Glyma.16G153900,Glyma.18G289600,Glyma.19G111300	K03283,K03695,K03781,K04565,K04688,K07198,K07199
ko00650	Butanoate metabolism	Metabolism	6/609	10/2297	2.26305418719212	0.0260259063809872	0.14693792977599	6	Glyma.01G215500,Glyma.02G241400,Glyma.02G277900,Glyma.05G136100,Glyma.06G169700,Glyma.07G268550,Glyma.13G349100,Glyma.14G211100,Glyma.17G005300,Glyma.18G043600	Glyma.01G215500,Glyma.02G241400,Glyma.02G277900,Glyma.05G136100,Glyma.06G169700,Glyma.07G268550,Glyma.13G349100,Glyma.14G211100,Glyma.17G005300,Glyma.18G043600	K00626,K01580,K01640,K01641,K01652,K18121
ko04921	Oxytocin signaling pathway	Organismal Systems	6/609	10/2297	2.26305418719212	0.0260259063809872	0.14693792977599	6	Glyma.01G131500,Glyma.02G143800,Glyma.03G234700,Glyma.03G251400,Glyma.03G260200,Glyma.05G066800,Glyma.06G128700,Glyma.07G229500,Glyma.07G238700,Glyma.09G013900,Glyma.09G016000,Glyma.09G236800,Glyma.13G119500,Glyma.14G040700,Glyma.15G187400,Glyma.16G214500,Glyma.16G214800,Glyma.17G034900,Glyma.18G260700,Glyma.19G111300,Glyma.19G160100,Glyma.19G232300	Glyma.01G131500,Glyma.02G143800,Glyma.03G234700,Glyma.03G251400,Glyma.03G260200,Glyma.05G066800,Glyma.06G128700,Glyma.07G229500,Glyma.07G238700,Glyma.09G013900,Glyma.09G016000,Glyma.09G236800,Glyma.13G119500,Glyma.14G040700,Glyma.15G187400,Glyma.16G214500,Glyma.16G214800,Glyma.17G034900,Glyma.18G260700,Glyma.19G111300,Glyma.19G160100,Glyma.19G232300	K02183,K04515,K06268,K06269,K07198,K07199
ko00480	Glutathione metabolism	Metabolism	9/609	18/2297	1.88587848932677	0.0276464260801926	0.152901662606779	9	Glyma.01G005200,Glyma.01G031700,Glyma.01G106000,Glyma.01G219400,Glyma.02G096800,Glyma.02G187200,Glyma.03G073702,Glyma.03G176300,Glyma.04G020200,Glyma.05G161300,Glyma.05G161600,Glyma.06G184100,Glyma.06G193500,Glyma.07G126200,Glyma.07G139700,Glyma.07G139800,Glyma.07G139900,Glyma.07G140700,Glyma.08G174900,Glyma.08G175200,Glyma.08G254500,Glyma.08G306800,Glyma.10G047700,Glyma.10G192900,Glyma.11G024100…	Glyma.01G005200,Glyma.01G031700,Glyma.01G106000,Glyma.01G219400,Glyma.02G096800,Glyma.02G187200,Glyma.03G073702,Glyma.03G176300,Glyma.04G020200,Glyma.05G161300,Glyma.05G161600,Glyma.06G184100,Glyma.06G193500,Glyma.07G126200,Glyma.07G139700,Glyma.07G139800,Glyma.07G139900,Glyma.07G140700,Glyma.08G174900,Glyma.08G175200,Glyma.08G254500,Glyma.08G306800,Glyma.10G047700,Glyma.10G192900,Glyma.11G024100…	K00033,K00036,K00383,K00432,K00681,K00797,K00799,K01581,K18592
ko01230	Biosynthesis of amino acids	Metabolism	35/609	99/2297	1.33344943689771	0.0298207979601118	0.161628724943806	35	Glyma.01G024800,Glyma.02G038100,Glyma.02G041900,Glyma.02G073000,Glyma.02G288500,Glyma.02G299100,Glyma.03G250800,Glyma.04G219200,Glyma.05G046900,Glyma.05G224900,Glyma.06G050100,Glyma.06G061700,Glyma.06G101700,Glyma.06G105600,Glyma.06G169700,Glyma.06G235500,Glyma.07G126400,Glyma.07G137300,Glyma.07G186000,Glyma.08G031700,Glyma.08G274400,Glyma.08G311200,Glyma.09G153900,Glyma.09G258000,Glyma.10G059500…	Glyma.01G024800,Glyma.02G038100,Glyma.02G041900,Glyma.02G073000,Glyma.02G288500,Glyma.02G299100,Glyma.03G250800,Glyma.04G219200,Glyma.05G046900,Glyma.05G224900,Glyma.06G050100,Glyma.06G061700,Glyma.06G101700,Glyma.06G105600,Glyma.06G169700,Glyma.06G235500,Glyma.07G126400,Glyma.07G137300,Glyma.07G186000,Glyma.08G031700,Glyma.08G274400,Glyma.08G311200,Glyma.09G153900,Glyma.09G258000,Glyma.10G059500…	K00134,K00549,K00600,K00615,K00640,K00789,K00815,K00826,K00831,K00850,K00873,K00891,K01620,K01623,K01626,K01647,K01652,K01657,K01689,K01696,K01703,K01738,K01739,K01803,K01807,K01834,K01850,K01915,K01940,K05359,K06001,K12657,K13034,K14272,K15227
ko04722	Neurotrophin signaling pathway	Organismal Systems	7/609	13/2297	2.03094606542882	0.0327833441656223	0.174019695344635	7	Glyma.01G098400,Glyma.01G179000,Glyma.01G240800,Glyma.02G000400,Glyma.02G088700,Glyma.02G100300,Glyma.02G100400,Glyma.02G143800,Glyma.02G221900,Glyma.03G002700,Glyma.03G003000,Glyma.03G241600,Glyma.03G251400,Glyma.04G042400,Glyma.04G127100,Glyma.05G080900,Glyma.05G100000,Glyma.05G139500,Glyma.05G237100,Glyma.07G068750,Glyma.07G094800,Glyma.07G095900,Glyma.07G108200,Glyma.07G108400,Glyma.07G166700…	Glyma.01G098400,Glyma.01G179000,Glyma.01G240800,Glyma.02G000400,Glyma.02G088700,Glyma.02G100300,Glyma.02G100400,Glyma.02G143800,Glyma.02G221900,Glyma.03G002700,Glyma.03G003000,Glyma.03G241600,Glyma.03G251400,Glyma.04G042400,Glyma.04G127100,Glyma.05G080900,Glyma.05G100000,Glyma.05G139500,Glyma.05G237100,Glyma.07G068750,Glyma.07G094800,Glyma.07G095900,Glyma.07G108200,Glyma.07G108400,Glyma.07G166700…	K02183,K04421,K04515,K04730,K04733,K06630,K12462
ko00900	Terpenoid backbone biosynthesis	Metabolism	13/609	30/2297	1.6344280240832	0.0334011041895441	0.174019695344635	13	Glyma.01G156700,Glyma.01G215500,Glyma.05G026200,Glyma.06G302200,Glyma.07G268550,Glyma.08G277000,Glyma.09G200500,Glyma.11G021400,Glyma.11G088000,Glyma.11G120900,Glyma.13G213500,Glyma.13G326600,Glyma.14G023000,Glyma.15G243100,Glyma.16G099800,Glyma.17G005300,Glyma.17G100700,Glyma.17G166000,Glyma.18G148700,Glyma.19G040900,Glyma.20G046800	Glyma.01G156700,Glyma.01G215500,Glyma.05G026200,Glyma.06G302200,Glyma.07G268550,Glyma.08G277000,Glyma.09G200500,Glyma.11G021400,Glyma.11G088000,Glyma.11G120900,Glyma.13G213500,Glyma.13G326600,Glyma.14G023000,Glyma.15G243100,Glyma.16G099800,Glyma.17G005300,Glyma.17G100700,Glyma.17G166000,Glyma.18G148700,Glyma.19G040900,Glyma.20G046800	K00021,K00626,K00919,K01641,K01662,K01770,K03527,K05356,K10960,K12742,K13789,K14066,K15889
ko00830	Retinol metabolism	Metabolism	5/609	8/2297	2.35734811165846	0.0346755112494844	0.174019695344635	5	Glyma.02G274000,Glyma.07G254900,Glyma.09G065300,Glyma.10G092500,Glyma.12G015300,Glyma.14G042200,Glyma.15G113300,Glyma.15G156100,Glyma.20G050300	Glyma.02G274000,Glyma.07G254900,Glyma.09G065300,Glyma.10G092500,Glyma.12G015300,Glyma.14G042200,Glyma.15G113300,Glyma.15G156100,Glyma.20G050300	K00121,K00699,K07408,K11147,K11155
ko04727	GABAergic synapse	Organismal Systems	5/609	8/2297	2.35734811165846	0.0346755112494844	0.174019695344635	5	Glyma.01G210200,Glyma.01G218600,Glyma.02G241400,Glyma.05G058300,Glyma.05G136100,Glyma.10G208800,Glyma.11G031800,Glyma.13G210800,Glyma.14G211100,Glyma.15G102000,Glyma.18G043600,Glyma.18G276800	Glyma.01G210200,Glyma.01G218600,Glyma.02G241400,Glyma.05G058300,Glyma.05G136100,Glyma.10G208800,Glyma.11G031800,Glyma.13G210800,Glyma.14G211100,Glyma.15G102000,Glyma.18G043600,Glyma.18G276800	K01580,K01915,K08341,K14207,K15015
ko04910	Insulin signaling pathway	Organismal Systems	9/609	19/2297	1.78662172673062	0.040508304135032	0.199595462192612	9	Glyma.01G007300,Glyma.01G131500,Glyma.02G143800,Glyma.03G174300,Glyma.03G234700,Glyma.03G260200,Glyma.04G162400,Glyma.05G047800,Glyma.06G203900,Glyma.07G041100,Glyma.07G229500,Glyma.07G238700,Glyma.08G182300,Glyma.09G013900,Glyma.09G236800,Glyma.10G046000,Glyma.11G144600,Glyma.12G075200,Glyma.13G119500,Glyma.13G134100,Glyma.14G040700,Glyma.14G188100,Glyma.14G218800,Glyma.15G187400,Glyma.16G052600…	Glyma.01G007300,Glyma.01G131500,Glyma.02G143800,Glyma.03G174300,Glyma.03G234700,Glyma.03G260200,Glyma.04G162400,Glyma.05G047800,Glyma.06G203900,Glyma.07G041100,Glyma.07G229500,Glyma.07G238700,Glyma.08G182300,Glyma.09G013900,Glyma.09G236800,Glyma.10G046000,Glyma.11G144600,Glyma.12G075200,Glyma.13G119500,Glyma.13G134100,Glyma.14G040700,Glyma.14G188100,Glyma.14G218800,Glyma.15G187400,Glyma.16G052600…	K00688,K00844,K02183,K03841,K04688,K06269,K07195,K07198,K07199
ko00860	Porphyrin and chlorophyll metabolism	Metabolism	13/609	31/2297	1.58170453943535	0.0440307764597182	0.207446276294051	13	Glyma.01G226700,Glyma.02G218300,Glyma.03G119500,Glyma.03G137000,Glyma.04G050400,Glyma.05G026200,Glyma.05G200500,Glyma.06G221900,Glyma.07G184700,Glyma.07G254900,Glyma.08G005000,Glyma.08G064700,Glyma.10G097800,Glyma.12G222200,Glyma.13G078400,Glyma.13G215400,Glyma.13G232500,Glyma.14G150600,Glyma.14G185700,Glyma.15G080200,Glyma.17G100700,Glyma.19G123800,Glyma.19G139300	Glyma.01G226700,Glyma.02G218300,Glyma.03G119500,Glyma.03G137000,Glyma.04G050400,Glyma.05G026200,Glyma.05G200500,Glyma.06G221900,Glyma.07G184700,Glyma.07G254900,Glyma.08G005000,Glyma.08G064700,Glyma.10G097800,Glyma.12G222200,Glyma.13G078400,Glyma.13G215400,Glyma.13G232500,Glyma.14G150600,Glyma.14G185700,Glyma.15G080200,Glyma.17G100700,Glyma.19G123800,Glyma.19G139300	K00218,K00699,K01772,K02492,K03403,K03404,K03405,K03428,K04035,K10960,K13600,K19073,K21480
ko00945	Stilbenoid, diarylheptanoid and gingerol biosynthesis	Metabolism	4/609	6/2297	2.51450465243569	0.0459290648621515	0.207446276294051	4	Glyma.06G286200,Glyma.06G286700,Glyma.07G021600,Glyma.14G200700,Glyma.14G201000,Glyma.15G241300,Glyma.16G039600,Glyma.17G015400,Glyma.18G103500,Glyma.18G104100,Glyma.20G114200	Glyma.06G286200,Glyma.06G286700,Glyma.07G021600,Glyma.14G200700,Glyma.14G201000,Glyma.15G241300,Glyma.16G039600,Glyma.17G015400,Glyma.18G103500,Glyma.18G104100,Glyma.20G114200	K00487,K00517,K13065,K16040
ko00980	Metabolism of xenobiotics by cytochrome P450	Metabolism	4/609	6/2297	2.51450465243569	0.0459290648621515	0.207446276294051	4	Glyma.01G106000,Glyma.02G187200,Glyma.02G274000,Glyma.03G073702,Glyma.03G176300,Glyma.05G161300,Glyma.05G161600,Glyma.06G193500,Glyma.07G139700,Glyma.07G139800,Glyma.07G139900,Glyma.07G140700,Glyma.07G254900,Glyma.08G174900,Glyma.08G175200,Glyma.08G306800,Glyma.10G047700,Glyma.10G092500,Glyma.10G192900,Glyma.11G198500,Glyma.12G015300,Glyma.13G129100,Glyma.14G042200,Glyma.15G156100,Glyma.15G251700…	Glyma.01G106000,Glyma.02G187200,Glyma.02G274000,Glyma.03G073702,Glyma.03G176300,Glyma.05G161300,Glyma.05G161600,Glyma.06G193500,Glyma.07G139700,Glyma.07G139800,Glyma.07G139900,Glyma.07G140700,Glyma.07G254900,Glyma.08G174900,Glyma.08G175200,Glyma.08G306800,Glyma.10G047700,Glyma.10G092500,Glyma.10G192900,Glyma.11G198500,Glyma.12G015300,Glyma.13G129100,Glyma.14G042200,Glyma.15G156100,Glyma.15G251700…	K00121,K00699,K00799,K07408
ko04724	Glutamatergic synapse	Organismal Systems	4/609	6/2297	2.51450465243569	0.0459290648621515	0.207446276294051	4	Glyma.01G215100,Glyma.05G066800,Glyma.06G128700,Glyma.09G016000,Glyma.09G041400,Glyma.13G210800,Glyma.15G008367,Glyma.15G008433,Glyma.15G008500,Glyma.15G102000,Glyma.15G152100,Glyma.18G276800	Glyma.01G215100,Glyma.05G066800,Glyma.06G128700,Glyma.09G016000,Glyma.09G041400,Glyma.13G210800,Glyma.15G008367,Glyma.15G008433,Glyma.15G008500,Glyma.15G102000,Glyma.15G152100,Glyma.18G276800	K01115,K01915,K06268,K14207
ko04912	GnRH signaling pathway	Organismal Systems	4/609	6/2297	2.51450465243569	0.0459290648621515	0.207446276294051	4	Glyma.01G215100,Glyma.02G143800,Glyma.03G251400,Glyma.05G080900,Glyma.07G229500,Glyma.07G238700,Glyma.09G041400,Glyma.09G236800,Glyma.14G080100,Glyma.15G008367,Glyma.15G008433,Glyma.15G008500,Glyma.15G152100,Glyma.16G214500,Glyma.16G214800,Glyma.17G034900,Glyma.18G260700,Glyma.19G160100	Glyma.01G215100,Glyma.02G143800,Glyma.03G251400,Glyma.05G080900,Glyma.07G229500,Glyma.07G238700,Glyma.09G041400,Glyma.09G236800,Glyma.14G080100,Glyma.15G008367,Glyma.15G008433,Glyma.15G008500,Glyma.15G152100,Glyma.16G214500,Glyma.16G214800,Glyma.17G034900,Glyma.18G260700,Glyma.19G160100	K01115,K02183,K04421,K04515
ko00040	Pentose and glucuronate interconversions	Metabolism	7/609	14/2297	1.88587848932677	0.0509381480435906	0.226298985570706	7	Glyma.01G137700,Glyma.01G138000,Glyma.01G138100,Glyma.02G016600,Glyma.02G299200,Glyma.03G029000,Glyma.03G029100,Glyma.03G029200,Glyma.03G029400,Glyma.03G215800,Glyma.03G216000,Glyma.03G234100,Glyma.04G088400,Glyma.04G191100,Glyma.05G002500,Glyma.05G044000,Glyma.05G236900,Glyma.06G174700,Glyma.07G254900,Glyma.09G041600,Glyma.10G125000,Glyma.15G110500,Glyma.19G006200,Glyma.19G053800,Glyma.19G212300…	Glyma.01G137700,Glyma.01G138000,Glyma.01G138100,Glyma.02G016600,Glyma.02G299200,Glyma.03G029000,Glyma.03G029100,Glyma.03G029200,Glyma.03G029400,Glyma.03G215800,Glyma.03G216000,Glyma.03G234100,Glyma.04G088400,Glyma.04G191100,Glyma.05G002500,Glyma.05G044000,Glyma.05G236900,Glyma.06G174700,Glyma.07G254900,Glyma.09G041600,Glyma.10G125000,Glyma.15G110500,Glyma.19G006200,Glyma.19G053800,Glyma.19G212300…	K00699,K00854,K01051,K01184,K01213,K01728,K16190
ko00430	Taurine and hypotaurine metabolism	Metabolism	3/609	4/2297	2.82881773399015	0.0595607782907391	0.24796097209383	3	Glyma.01G005200,Glyma.02G241400,Glyma.05G136100,Glyma.07G126200,Glyma.14G211100,Glyma.18G043600	Glyma.01G005200,Glyma.02G241400,Glyma.05G136100,Glyma.07G126200,Glyma.14G211100,Glyma.18G043600	K00681,K01580,K18592
ko00521	Streptomycin biosynthesis	Metabolism	3/609	4/2297	2.82881773399015	0.0595607782907391	0.24796097209383	3	Glyma.01G007300,Glyma.08G138200,Glyma.10G241000,Glyma.14G218800	Glyma.01G007300,Glyma.08G138200,Glyma.10G241000,Glyma.14G218800	K00844,K01835,K01858
ko04750	Inflammatory mediator regulation of TRP channels	Organismal Systems	3/609	4/2297	2.82881773399015	0.0595607782907391	0.24796097209383	3	Glyma.02G143800,Glyma.03G234700,Glyma.03G251400,Glyma.07G229500,Glyma.07G238700,Glyma.09G236800,Glyma.16G214500,Glyma.16G214800,Glyma.17G034900,Glyma.18G260700,Glyma.19G160100,Glyma.19G232300	Glyma.02G143800,Glyma.03G234700,Glyma.03G251400,Glyma.07G229500,Glyma.07G238700,Glyma.09G236800,Glyma.16G214500,Glyma.16G214800,Glyma.17G034900,Glyma.18G260700,Glyma.19G160100,Glyma.19G232300	K02183,K04515,K06269
ko04976	Bile secretion	Organismal Systems	3/609	4/2297	2.82881773399015	0.0595607782907391	0.24796097209383	3	Glyma.01G016500,Glyma.01G156700,Glyma.02G008000,Glyma.02G094800,Glyma.02G298200,Glyma.02G298400,Glyma.02G298500,Glyma.08G326300,Glyma.08G346966,Glyma.08G347032,Glyma.10G019000,Glyma.10G055000,Glyma.10G227400,Glyma.10G290800,Glyma.11G088000,Glyma.13G119000,Glyma.14G015300,Glyma.15G090200,Glyma.16G172500,Glyma.16G172600,Glyma.17G041200,Glyma.18G079600,Glyma.18G079700,Glyma.18G158400,Glyma.18G286600…	Glyma.01G016500,Glyma.01G156700,Glyma.02G008000,Glyma.02G094800,Glyma.02G298200,Glyma.02G298400,Glyma.02G298500,Glyma.08G326300,Glyma.08G346966,Glyma.08G347032,Glyma.10G019000,Glyma.10G055000,Glyma.10G227400,Glyma.10G290800,Glyma.11G088000,Glyma.13G119000,Glyma.14G015300,Glyma.15G090200,Glyma.16G172500,Glyma.16G172600,Glyma.17G041200,Glyma.18G079600,Glyma.18G079700,Glyma.18G158400,Glyma.18G286600…	K00021,K05658,K05666
ko00450	Selenocompound metabolism	Metabolism	5/609	9/2297	2.09542054369641	0.0613040041707994	0.24796097209383	5	Glyma.02G087900,Glyma.10G172700,Glyma.11G088200,Glyma.13G001200,Glyma.17G184900,Glyma.18G261600,Glyma.20G151500	Glyma.02G087900,Glyma.10G172700,Glyma.11G088200,Glyma.13G001200,Glyma.17G184900,Glyma.18G261600,Glyma.20G151500	K00384,K00549,K01739,K01761,K13811
ko04024	cAMP signaling pathway	Environmental Information Processing	5/609	9/2297	2.09542054369641	0.0613040041707994	0.24796097209383	5	Glyma.01G215100,Glyma.02G143800,Glyma.03G234700,Glyma.03G251400,Glyma.05G180100,Glyma.07G229500,Glyma.07G238700,Glyma.09G041400,Glyma.09G236800,Glyma.15G008367,Glyma.15G008433,Glyma.15G008500,Glyma.15G152100,Glyma.16G214500,Glyma.16G214800,Glyma.17G034900,Glyma.18G260700,Glyma.19G160100,Glyma.19G232300	Glyma.01G215100,Glyma.02G143800,Glyma.03G234700,Glyma.03G251400,Glyma.05G180100,Glyma.07G229500,Glyma.07G238700,Glyma.09G041400,Glyma.09G236800,Glyma.15G008367,Glyma.15G008433,Glyma.15G008500,Glyma.15G152100,Glyma.16G214500,Glyma.16G214800,Glyma.17G034900,Glyma.18G260700,Glyma.19G160100,Glyma.19G232300	K00232,K01115,K02183,K04515,K06269
ko00564	Glycerophospholipid metabolism	Metabolism	14/609	36/2297	1.46679438058748	0.0698055507170433	0.257113904841057	14	Glyma.01G014200,Glyma.01G113200,Glyma.01G215100,Glyma.02G010600,Glyma.02G249300,Glyma.03G078600,Glyma.03G130900,Glyma.03G133800,Glyma.03G139700,Glyma.03G221100,Glyma.04G068500,Glyma.04G132000,Glyma.04G196700,Glyma.06G061500,Glyma.06G070100,Glyma.06G169100,Glyma.06G254900,Glyma.06G309300,Glyma.07G146800,Glyma.08G028200,Glyma.08G209800,Glyma.09G041400,Glyma.09G207900,Glyma.10G011000,Glyma.10G221200…	Glyma.01G014200,Glyma.01G113200,Glyma.01G215100,Glyma.02G010600,Glyma.02G249300,Glyma.03G078600,Glyma.03G130900,Glyma.03G133800,Glyma.03G139700,Glyma.03G221100,Glyma.04G068500,Glyma.04G132000,Glyma.04G196700,Glyma.06G061500,Glyma.06G070100,Glyma.06G169100,Glyma.06G254900,Glyma.06G309300,Glyma.07G146800,Glyma.08G028200,Glyma.08G209800,Glyma.09G041400,Glyma.09G207900,Glyma.10G011000,Glyma.10G221200…	K00006,K00111,K00630,K00901,K00967,K01114,K01115,K06130,K13508,K13513,K13523,K14156,K14674,K16860
ko04612	Antigen processing and presentation	Organismal Systems	6/609	12/2297	1.88587848932677	0.0698108992620754	0.257113904841057	6	Glyma.02G085600,Glyma.02G093200,Glyma.02G195000,Glyma.02G303800,Glyma.05G183200,Glyma.07G006300,Glyma.09G014100,Glyma.09G068400,Glyma.10G147600,Glyma.12G236800,Glyma.13G107900,Glyma.13G202300,Glyma.14G092800,Glyma.15G118800,Glyma.18G289600,Glyma.19G200800	Glyma.02G085600,Glyma.02G093200,Glyma.02G195000,Glyma.02G303800,Glyma.05G183200,Glyma.07G006300,Glyma.09G014100,Glyma.09G068400,Glyma.10G147600,Glyma.12G236800,Glyma.13G107900,Glyma.13G202300,Glyma.14G092800,Glyma.15G118800,Glyma.18G289600,Glyma.19G200800	K01369,K03283,K08057,K08064,K08065,K09489
ko00901	Indole alkaloid biosynthesis	Metabolism	2/609	2/2297	3.77175697865353	0.0702082249381485	0.257113904841057	2	Glyma.02G062900,Glyma.11G059500,Glyma.11G059551,Glyma.13G231400,Glyma.13G231500,Glyma.13G231800,Glyma.16G145100,Glyma.16G145200	Glyma.02G062900,Glyma.11G059500,Glyma.11G059551,Glyma.13G231400,Glyma.13G231500,Glyma.13G231800,Glyma.16G145100,Glyma.16G145200	K08233,K21026
ko00903	Limonene and pinene degradation	Metabolism	2/609	2/2297	3.77175697865353	0.0702082249381485	0.257113904841057	2	Glyma.01G031500,Glyma.02G034000,Glyma.06G114300,Glyma.13G170600,Glyma.15G034400,Glyma.16G131700,Glyma.17G015400,Glyma.17G091000	Glyma.01G031500,Glyma.02G034000,Glyma.06G114300,Glyma.13G170600,Glyma.15G034400,Glyma.16G131700,Glyma.17G015400,Glyma.17G091000	K00128,K00517
ko04911	Insulin secretion	Organismal Systems	2/609	2/2297	3.77175697865353	0.0702082249381485	0.257113904841057	2	Glyma.02G115100,Glyma.03G251400,Glyma.04G164400,Glyma.05G023100,Glyma.06G200100,Glyma.17G076600	Glyma.02G115100,Glyma.03G251400,Glyma.04G164400,Glyma.05G023100,Glyma.06G200100,Glyma.17G076600	K04515,K18211
ko04971	Gastric acid secretion	Organismal Systems	2/609	2/2297	3.77175697865353	0.0702082249381485	0.257113904841057	2	Glyma.02G143800,Glyma.03G251400,Glyma.07G229500,Glyma.07G238700,Glyma.09G236800,Glyma.16G214500,Glyma.16G214800,Glyma.17G034900,Glyma.18G260700,Glyma.19G160100	Glyma.02G143800,Glyma.03G251400,Glyma.07G229500,Glyma.07G238700,Glyma.09G236800,Glyma.16G214500,Glyma.16G214800,Glyma.17G034900,Glyma.18G260700,Glyma.19G160100	K02183,K04515
ko04974	Protein digestion and absorption	Organismal Systems	2/609	2/2297	3.77175697865353	0.0702082249381485	0.257113904841057	2	Glyma.03G199100,Glyma.18G276800	Glyma.03G199100,Glyma.18G276800	K01285,K14207
ko00360	Phenylalanine metabolism	Metabolism	7/609	15/2297	1.76015325670498	0.0743314438421403	0.2685842837496	7	Glyma.01G062400,Glyma.02G284600,Glyma.03G181600,Glyma.03G181700,Glyma.05G149500,Glyma.06G235500,Glyma.08G106000,Glyma.08G106200,Glyma.11G010500,Glyma.11G194500,Glyma.14G030400,Glyma.15G276400,Glyma.20G114200,Glyma.20G145200	Glyma.01G062400,Glyma.02G284600,Glyma.03G181600,Glyma.03G181700,Glyma.05G149500,Glyma.06G235500,Glyma.08G106000,Glyma.08G106200,Glyma.11G010500,Glyma.11G194500,Glyma.14G030400,Glyma.15G276400,Glyma.20G114200,Glyma.20G145200	K00276,K00457,K00487,K00815,K01426,K01904,K10775
ko00906	Carotenoid biosynthesis	Metabolism	9/609	21/2297	1.6164672765658	0.0769601692421645	0.274423761376666	9	Glyma.01G153300,Glyma.02G104300,Glyma.02G132200,Glyma.02G283400,Glyma.05G140900,Glyma.08G096200,Glyma.08G176300,Glyma.09G132200,Glyma.11G151700,Glyma.14G045100,Glyma.14G082900,Glyma.15G250100,Glyma.16G179100,Glyma.18G239900,Glyma.20G227900	Glyma.01G153300,Glyma.02G104300,Glyma.02G132200,Glyma.02G283400,Glyma.05G140900,Glyma.08G096200,Glyma.08G176300,Glyma.09G132200,Glyma.11G151700,Glyma.14G045100,Glyma.14G082900,Glyma.15G250100,Glyma.16G179100,Glyma.18G239900,Glyma.20G227900	K00514,K02291,K09840,K09841,K09842,K09843,K14595,K15746,K15747
ko04720	Long-term potentiation	Organismal Systems	4/609	7/2297	2.15528970208773	0.0850495776105507	0.29933033159038	4	Glyma.02G143800,Glyma.03G234700,Glyma.03G251400,Glyma.05G066800,Glyma.06G128700,Glyma.07G229500,Glyma.07G238700,Glyma.09G016000,Glyma.09G236800,Glyma.16G214500,Glyma.16G214800,Glyma.17G034900,Glyma.18G260700,Glyma.19G160100,Glyma.19G232300	Glyma.02G143800,Glyma.03G234700,Glyma.03G251400,Glyma.05G066800,Glyma.06G128700,Glyma.07G229500,Glyma.07G238700,Glyma.09G016000,Glyma.09G236800,Glyma.16G214500,Glyma.16G214800,Glyma.17G034900,Glyma.18G260700,Glyma.19G160100,Glyma.19G232300	K02183,K04515,K06268,K06269
ko04072	Phospholipase D signaling pathway	Environmental Information Processing	5/609	10/2297	1.88587848932677	0.0965821019606091	0.335560892709296	5	Glyma.01G215100,Glyma.03G139700,Glyma.06G254900,Glyma.08G058400,Glyma.09G041400,Glyma.12G146700,Glyma.13G093100,Glyma.13G146700,Glyma.13G302166,Glyma.14G164700,Glyma.15G008367,Glyma.15G008433,Glyma.15G008500,Glyma.15G152100,Glyma.17G067400	Glyma.01G215100,Glyma.03G139700,Glyma.06G254900,Glyma.08G058400,Glyma.09G041400,Glyma.12G146700,Glyma.13G093100,Glyma.13G146700,Glyma.13G302166,Glyma.14G164700,Glyma.15G008367,Glyma.15G008433,Glyma.15G008500,Glyma.15G152100,Glyma.17G067400	K00889,K00901,K01115,K04718,K13523
ko00140	Steroid hormone biosynthesis	Metabolism	3/609	5/2297	2.26305418719212	0.119877162804876	0.391406158073752	3	Glyma.07G254900,Glyma.09G142500,Glyma.10G092500,Glyma.15G156100	Glyma.07G254900,Glyma.09G142500,Glyma.10G092500,Glyma.15G156100	K00512,K00699,K07408
ko00591	Linoleic acid metabolism	Metabolism	3/609	5/2297	2.26305418719212	0.119877162804876	0.391406158073752	3	Glyma.03G130900,Glyma.03G237300,Glyma.04G105900,Glyma.07G007000,Glyma.07G034800,Glyma.07G039900,Glyma.08G189500,Glyma.08G189600,Glyma.12G054700,Glyma.13G030300,Glyma.13G347700,Glyma.13G347800,Glyma.15G026400,Glyma.15G026500,Glyma.19G132900,Glyma.19G263300,Glyma.20G053700,Glyma.20G054100	Glyma.03G130900,Glyma.03G237300,Glyma.04G105900,Glyma.07G007000,Glyma.07G034800,Glyma.07G039900,Glyma.08G189500,Glyma.08G189600,Glyma.12G054700,Glyma.13G030300,Glyma.13G347700,Glyma.13G347800,Glyma.15G026400,Glyma.15G026500,Glyma.19G132900,Glyma.19G263300,Glyma.20G053700,Glyma.20G054100	K00454,K14674,K15718
ko04624	Toll and Imd signaling pathway	Organismal Systems	3/609	5/2297	2.26305418719212	0.119877162804876	0.391406158073752	3	Glyma.01G098400,Glyma.01G179000,Glyma.01G240800,Glyma.02G000400,Glyma.02G088700,Glyma.02G100300,Glyma.02G100400,Glyma.02G221900,Glyma.03G002700,Glyma.03G003000,Glyma.03G241600,Glyma.04G042400,Glyma.04G127100,Glyma.05G100000,Glyma.05G139500,Glyma.05G237100,Glyma.07G068750,Glyma.07G094800,Glyma.07G095900,Glyma.07G108200,Glyma.07G108400,Glyma.07G166700,Glyma.07G183900,Glyma.08G044300,Glyma.08G062900…	Glyma.01G098400,Glyma.01G179000,Glyma.01G240800,Glyma.02G000400,Glyma.02G088700,Glyma.02G100300,Glyma.02G100400,Glyma.02G221900,Glyma.03G002700,Glyma.03G003000,Glyma.03G241600,Glyma.04G042400,Glyma.04G127100,Glyma.05G100000,Glyma.05G139500,Glyma.05G237100,Glyma.07G068750,Glyma.07G094800,Glyma.07G095900,Glyma.07G108200,Glyma.07G108400,Glyma.07G166700,Glyma.07G183900,Glyma.08G044300,Glyma.08G062900…	K04730,K04733,K06689
ko04918	Thyroid hormone synthesis	Organismal Systems	3/609	5/2297	2.26305418719212	0.119877162804876	0.391406158073752	3	Glyma.01G219400,Glyma.11G024100,Glyma.16G155700,Glyma.17G258700	Glyma.01G219400,Glyma.11G024100,Glyma.16G155700,Glyma.17G258700	K00383,K00432,K09487
ko04920	Adipocytokine signaling pathway	Organismal Systems	3/609	5/2297	2.26305418719212	0.119877162804876	0.391406158073752	3	Glyma.01G131500,Glyma.03G260200,Glyma.07G161900,Glyma.09G013900,Glyma.10G010800,Glyma.13G119500,Glyma.14G040700,Glyma.15G187400,Glyma.19G111300,Glyma.20G060300	Glyma.01G131500,Glyma.03G260200,Glyma.07G161900,Glyma.09G013900,Glyma.10G010800,Glyma.13G119500,Glyma.14G040700,Glyma.15G187400,Glyma.19G111300,Glyma.20G060300	K01897,K07198,K07199
ko00400	Phenylalanine, tyrosine and tryptophan biosynthesis	Metabolism	9/609	23/2297	1.47590490469051	0.128500514230524	0.414567135196095	9	Glyma.02G073000,Glyma.04G219200,Glyma.06G061700,Glyma.06G101700,Glyma.06G235500,Glyma.11G003500,Glyma.11G233900,Glyma.12G193000,Glyma.13G049500,Glyma.13G059400,Glyma.14G102700,Glyma.17G122300,Glyma.20G103200	Glyma.02G073000,Glyma.04G219200,Glyma.06G061700,Glyma.06G101700,Glyma.06G235500,Glyma.11G003500,Glyma.11G233900,Glyma.12G193000,Glyma.13G049500,Glyma.13G059400,Glyma.14G102700,Glyma.17G122300,Glyma.20G103200	K00815,K00891,K01626,K01657,K01696,K01850,K05359,K06001,K15227
ko00051	Fructose and mannose metabolism	Metabolism	8/609	20/2297	1.50870279146141	0.132977429494948	0.417043267230772	8	Glyma.01G007300,Glyma.01G024800,Glyma.01G171900,Glyma.05G224900,Glyma.06G030500,Glyma.07G126400,Glyma.08G031700,Glyma.08G182300,Glyma.09G148900,Glyma.10G059500,Glyma.10G066700,Glyma.11G071300,Glyma.11G111100,Glyma.11G111400,Glyma.12G037400,Glyma.13G045700,Glyma.13G146200,Glyma.13G151800,Glyma.14G218800,Glyma.16G200600,Glyma.18G193600,Glyma.18G296300	Glyma.01G007300,Glyma.01G024800,Glyma.01G171900,Glyma.05G224900,Glyma.06G030500,Glyma.07G126400,Glyma.08G031700,Glyma.08G182300,Glyma.09G148900,Glyma.10G059500,Glyma.10G066700,Glyma.11G071300,Glyma.11G111100,Glyma.11G111400,Glyma.12G037400,Glyma.13G045700,Glyma.13G146200,Glyma.13G151800,Glyma.14G218800,Glyma.16G200600,Glyma.18G193600,Glyma.18G296300	K00844,K00847,K00850,K01623,K01803,K01809,K03841,K19355
ko00565	Ether lipid metabolism	Metabolism	4/609	8/2297	1.88587848932677	0.135423643971616	0.417043267230772	4	Glyma.01G215100,Glyma.03G130900,Glyma.04G196700,Glyma.06G061500,Glyma.06G169100,Glyma.09G041400,Glyma.15G008367,Glyma.15G008433,Glyma.15G008500,Glyma.15G152100,Glyma.16G081200,Glyma.19G132900	Glyma.01G215100,Glyma.03G130900,Glyma.04G196700,Glyma.06G061500,Glyma.06G169100,Glyma.09G041400,Glyma.15G008367,Glyma.15G008433,Glyma.15G008500,Glyma.15G152100,Glyma.16G081200,Glyma.19G132900	K01114,K01115,K14674,K16860
ko03320	PPAR signaling pathway	Organismal Systems	4/609	8/2297	1.88587848932677	0.135423643971616	0.417043267230772	4	Glyma.05G180100,Glyma.07G161900,Glyma.10G010800,Glyma.10G051100,Glyma.10G124700,Glyma.13G117700,Glyma.13G117900,Glyma.13G176100,Glyma.13G176400,Glyma.17G042100,Glyma.17G042200,Glyma.20G060300,Glyma.20G077000	Glyma.05G180100,Glyma.07G161900,Glyma.10G010800,Glyma.10G051100,Glyma.10G124700,Glyma.13G117700,Glyma.13G117900,Glyma.13G176100,Glyma.13G176400,Glyma.17G042100,Glyma.17G042200,Glyma.20G060300,Glyma.20G077000	K00232,K01897,K07513,K08770
ko04710	Circadian rhythm	Organismal Systems	4/609	8/2297	1.88587848932677	0.135423643971616	0.417043267230772	4	Glyma.01G131500,Glyma.03G260200,Glyma.06G084300,Glyma.08G209600,Glyma.09G013900,Glyma.13G119500,Glyma.14G040700,Glyma.15G187400,Glyma.19G111300	Glyma.01G131500,Glyma.03G260200,Glyma.06G084300,Glyma.08G209600,Glyma.09G013900,Glyma.13G119500,Glyma.14G040700,Glyma.15G187400,Glyma.19G111300	K02295,K07198,K07199,K08960
ko00260	Glycine, serine and threonine metabolism	Metabolism	12/609	33/2297	1.37154799223765	0.138043699301532	0.420335309109159	12	Glyma.01G062400,Glyma.02G038100,Glyma.02G041900,Glyma.03G250800,Glyma.05G206600,Glyma.06G105600,Glyma.08G140200,Glyma.08G274400,Glyma.10G166000,Glyma.11G003500,Glyma.11G236200,Glyma.13G049500,Glyma.13G084900,Glyma.15G109300,Glyma.15G276400,Glyma.17G228800,Glyma.18G150000,Glyma.20G145200	Glyma.01G062400,Glyma.02G038100,Glyma.02G041900,Glyma.03G250800,Glyma.05G206600,Glyma.06G105600,Glyma.08G140200,Glyma.08G274400,Glyma.10G166000,Glyma.11G003500,Glyma.11G236200,Glyma.13G049500,Glyma.13G084900,Glyma.15G109300,Glyma.15G276400,Glyma.17G228800,Glyma.18G150000,Glyma.20G145200	K00276,K00281,K00600,K00605,K00827,K00831,K01620,K01696,K01834,K06001,K12235,K14272
ko00730	Thiamine metabolism	Metabolism	5/609	11/2297	1.71443499029706	0.13985060405962	0.421105707779522	5	Glyma.08G277000,Glyma.09G200500,Glyma.10G048200,Glyma.10G251500,Glyma.12G135000,Glyma.13G213500,Glyma.15G203100,Glyma.18G065700,Glyma.18G148700,Glyma.19G210300,Glyma.20G142000	Glyma.08G277000,Glyma.09G200500,Glyma.10G048200,Glyma.10G251500,Glyma.12G135000,Glyma.13G213500,Glyma.15G203100,Glyma.18G065700,Glyma.18G148700,Glyma.19G210300,Glyma.20G142000	K00939,K00949,K01662,K03146,K03147
ko00625	Chloroalkane and chloroalkene degradation	Metabolism	2/609	3/2297	2.51450465243569	0.173486206372218	0.479717685682966	2	Glyma.01G031500,Glyma.02G034000,Glyma.02G274000,Glyma.06G114300,Glyma.12G015300,Glyma.13G170600,Glyma.14G042200,Glyma.15G034400,Glyma.16G131700,Glyma.17G091000,Glyma.20G050300	Glyma.01G031500,Glyma.02G034000,Glyma.02G274000,Glyma.06G114300,Glyma.12G015300,Glyma.13G170600,Glyma.14G042200,Glyma.15G034400,Glyma.16G131700,Glyma.17G091000,Glyma.20G050300	K00121,K00128
ko00902	Monoterpenoid biosynthesis	Metabolism	2/609	3/2297	2.51450465243569	0.173486206372218	0.479717685682966	2	Glyma.07G073800,Glyma.12G197400	Glyma.07G073800,Glyma.12G197400	K15095,K20979
ko01220	Degradation of aromatic compounds	Metabolism	2/609	3/2297	2.51450465243569	0.173486206372218	0.479717685682966	2	Glyma.02G274000,Glyma.12G015300,Glyma.14G042200,Glyma.20G050300,Glyma.20G114200	Glyma.02G274000,Glyma.12G015300,Glyma.14G042200,Glyma.20G050300,Glyma.20G114200	K00121,K00487
ko04614	Renin-angiotensin system	Organismal Systems	2/609	3/2297	2.51450465243569	0.173486206372218	0.479717685682966	2	Glyma.03G199100,Glyma.14G222700	Glyma.03G199100,Glyma.14G222700	K01285,K01322
ko04740	Olfactory transduction	Organismal Systems	2/609	3/2297	2.51450465243569	0.173486206372218	0.479717685682966	2	Glyma.02G143800,Glyma.03G251400,Glyma.07G229500,Glyma.07G238700,Glyma.09G236800,Glyma.16G214500,Glyma.16G214800,Glyma.17G034900,Glyma.18G260700,Glyma.19G160100	Glyma.02G143800,Glyma.03G251400,Glyma.07G229500,Glyma.07G238700,Glyma.09G236800,Glyma.16G214500,Glyma.16G214800,Glyma.17G034900,Glyma.18G260700,Glyma.19G160100	K02183,K04515
ko04913	Ovarian steroidogenesis	Organismal Systems	2/609	3/2297	2.51450465243569	0.173486206372218	0.479717685682966	2	Glyma.09G142500,Glyma.10G092500,Glyma.15G156100	Glyma.09G142500,Glyma.10G092500,Glyma.15G156100	K00512,K07408
ko04924	Renin secretion	Organismal Systems	2/609	3/2297	2.51450465243569	0.173486206372218	0.479717685682966	2	Glyma.02G143800,Glyma.05G066800,Glyma.06G128700,Glyma.07G229500,Glyma.07G238700,Glyma.09G016000,Glyma.09G236800,Glyma.16G214500,Glyma.16G214800,Glyma.17G034900,Glyma.18G260700,Glyma.19G160100	Glyma.02G143800,Glyma.05G066800,Glyma.06G128700,Glyma.07G229500,Glyma.07G238700,Glyma.09G016000,Glyma.09G236800,Glyma.16G214500,Glyma.16G214800,Glyma.17G034900,Glyma.18G260700,Glyma.19G160100	K02183,K06268
ko04973	Carbohydrate digestion and absorption	Organismal Systems	2/609	3/2297	2.51450465243569	0.173486206372218	0.479717685682966	2	Glyma.01G007300,Glyma.04G056600,Glyma.06G057000,Glyma.14G218800	Glyma.01G007300,Glyma.04G056600,Glyma.06G057000,Glyma.14G218800	K00844,K19729
ko00100	Steroid biosynthesis	Metabolism	7/609	18/2297	1.46679438058748	0.175289402038118	0.479717685682966	7	Glyma.03G130900,Glyma.06G171500,Glyma.08G063700,Glyma.12G009200,Glyma.12G009300,Glyma.12G028300,Glyma.13G150900,Glyma.13G217400,Glyma.14G090400,Glyma.15G095000,Glyma.17G232255,Glyma.19G132900	Glyma.03G130900,Glyma.06G171500,Glyma.08G063700,Glyma.12G009200,Glyma.12G009300,Glyma.12G028300,Glyma.13G150900,Glyma.13G217400,Glyma.14G090400,Glyma.15G095000,Glyma.17G232255,Glyma.19G132900	K00222,K00511,K00559,K08246,K09828,K09832,K14674
ko00600	Sphingolipid metabolism	Metabolism	6/609	15/2297	1.50870279146141	0.182957029639643	0.479717685682966	6	Glyma.08G058400,Glyma.10G174600,Glyma.10G192400,Glyma.16G146500,Glyma.18G215700,Glyma.18G284300,Glyma.19G204500,Glyma.20G198000	Glyma.08G058400,Glyma.10G174600,Glyma.10G192400,Glyma.16G146500,Glyma.18G215700,Glyma.18G284300,Glyma.19G204500,Glyma.20G198000	K00654,K01634,K04716,K04718,K07407,K17108
ko00941	Flavonoid biosynthesis	Metabolism	6/609	15/2297	1.50870279146141	0.182957029639643	0.479717685682966	6	Glyma.01G091400,Glyma.02G130400,Glyma.02G158700,Glyma.05G153200,Glyma.07G021600,Glyma.08G109200,Glyma.08G109400,Glyma.08G110340,Glyma.08G110500,Glyma.08G110701,Glyma.08G110901,Glyma.09G075200,Glyma.11G027700,Glyma.13G082300,Glyma.15G241300,Glyma.16G039600,Glyma.18G103500,Glyma.18G104100,Glyma.19G105100,Glyma.20G114200	Glyma.01G091400,Glyma.02G130400,Glyma.02G158700,Glyma.05G153200,Glyma.07G021600,Glyma.08G109200,Glyma.08G109400,Glyma.08G110340,Glyma.08G110500,Glyma.08G110701,Glyma.08G110901,Glyma.09G075200,Glyma.11G027700,Glyma.13G082300,Glyma.15G241300,Glyma.16G039600,Glyma.18G103500,Glyma.18G104100,Glyma.19G105100,Glyma.20G114200	K00487,K00660,K05277,K05278,K13065,K13082
ko04666	Fc gamma R-mediated phagocytosis	Organismal Systems	6/609	15/2297	1.50870279146141	0.182957029639643	0.479717685682966	6	Glyma.01G215100,Glyma.08G058400,Glyma.09G041400,Glyma.10G216300,Glyma.13G146700,Glyma.14G164700,Glyma.14G188100,Glyma.15G008367,Glyma.15G008433,Glyma.15G008500,Glyma.15G152100,Glyma.17G061200	Glyma.01G215100,Glyma.08G058400,Glyma.09G041400,Glyma.10G216300,Glyma.13G146700,Glyma.14G164700,Glyma.14G188100,Glyma.15G008367,Glyma.15G008433,Glyma.15G008500,Glyma.15G152100,Glyma.17G061200	K00889,K01115,K04688,K04718,K05757,K05768
ko00910	Nitrogen metabolism	Metabolism	5/609	12/2297	1.5715654077723	0.189878964629272	0.479717685682966	5	Glyma.02G072200,Glyma.02G213700,Glyma.06G182700,Glyma.10G059200,Glyma.11G196600,Glyma.12G175800,Glyma.13G210800,Glyma.13G324400,Glyma.15G057700,Glyma.15G102000,Glyma.16G153400,Glyma.17G148000,Glyma.17G161900	Glyma.02G072200,Glyma.02G213700,Glyma.06G182700,Glyma.10G059200,Glyma.11G196600,Glyma.12G175800,Glyma.13G210800,Glyma.13G324400,Glyma.15G057700,Glyma.15G102000,Glyma.16G153400,Glyma.17G148000,Glyma.17G161900	K00261,K01455,K01673,K01674,K01915
ko04115	p53 signaling pathway	Cellular Processes	5/609	12/2297	1.5715654077723	0.189878964629272	0.479717685682966	5	Glyma.01G159700,Glyma.01G230900,Glyma.02G277600,Glyma.03G123600,Glyma.04G001100,Glyma.13G198800,Glyma.14G037100,Glyma.14G193200,Glyma.15G097300,Glyma.19G127200,Glyma.19G127301	Glyma.01G159700,Glyma.01G230900,Glyma.02G277600,Glyma.03G123600,Glyma.04G001100,Glyma.13G198800,Glyma.14G037100,Glyma.14G193200,Glyma.15G097300,Glyma.19G127200,Glyma.19G127301	K04506,K05868,K08738,K10140,K10144
ko04962	Vasopressin-regulated water reabsorption	Organismal Systems	3/609	6/2297	1.88587848932677	0.193825260747592	0.479717685682966	3	Glyma.07G052800,Glyma.08G037900,Glyma.09G003700,Glyma.11G252600,Glyma.12G207900,Glyma.12G223500,Glyma.16G021800,Glyma.18G004300,Glyma.19G166700,Glyma.19G258000	Glyma.07G052800,Glyma.08G037900,Glyma.09G003700,Glyma.11G252600,Glyma.12G207900,Glyma.12G223500,Glyma.16G021800,Glyma.18G004300,Glyma.19G166700,Glyma.19G258000	K07904,K10418,K12462
ko01212	Fatty acid metabolism	Metabolism	9/609	25/2297	1.35783251231527	0.194158142316887	0.479717685682966	9	Glyma.05G012300,Glyma.05G180100,Glyma.07G161900,Glyma.07G268550,Glyma.09G111900,Glyma.10G010800,Glyma.10G124700,Glyma.11G248000,Glyma.15G003100,Glyma.17G005300,Glyma.18G009200,Glyma.18G195700,Glyma.18G196000,Glyma.20G060300,Glyma.20G077000	Glyma.05G012300,Glyma.05G180100,Glyma.07G161900,Glyma.07G268550,Glyma.09G111900,Glyma.10G010800,Glyma.10G124700,Glyma.11G248000,Glyma.15G003100,Glyma.17G005300,Glyma.18G009200,Glyma.18G195700,Glyma.18G196000,Glyma.20G060300,Glyma.20G077000	K00059,K00232,K00626,K00648,K01897,K01962,K07513,K10256,K10781
ko00511	Other glycan degradation	Metabolism	4/609	9/2297	1.67633643495712	0.194719355812274	0.479717685682966	4	Glyma.02G262251,Glyma.04G200900,Glyma.06G164500,Glyma.10G192400,Glyma.10G290900,Glyma.20G198000,Glyma.20G240000	Glyma.02G262251,Glyma.04G200900,Glyma.06G164500,Glyma.10G192400,Glyma.10G290900,Glyma.20G198000,Glyma.20G240000	K01191,K01227,K12373,K17108
ko00905	Brassinosteroid biosynthesis	Metabolism	4/609	9/2297	1.67633643495712	0.194719355812274	0.479717685682966	4	Glyma.05G010200,Glyma.06G215200,Glyma.07G010700,Glyma.11G228900,Glyma.18G272300	Glyma.05G010200,Glyma.06G215200,Glyma.07G010700,Glyma.11G228900,Glyma.18G272300	K09588,K09590,K12638,K15639
ko01040	Biosynthesis of unsaturated fatty acids	Metabolism	4/609	9/2297	1.67633643495712	0.194719355812274	0.479717685682966	4	Glyma.05G180100,Glyma.09G111900,Glyma.10G124700,Glyma.11G248000,Glyma.18G009200,Glyma.20G077000	Glyma.05G180100,Glyma.09G111900,Glyma.10G124700,Glyma.11G248000,Glyma.18G009200,Glyma.20G077000	K00059,K00232,K07513,K10256
ko04261	Adrenergic signaling in cardiomyocytes	Organismal Systems	4/609	9/2297	1.67633643495712	0.194719355812274	0.479717685682966	4	Glyma.02G143800,Glyma.03G234700,Glyma.03G251400,Glyma.07G229500,Glyma.07G238700,Glyma.09G236800,Glyma.16G214500,Glyma.16G214800,Glyma.17G034900,Glyma.18G010400,Glyma.18G260700,Glyma.19G160100,Glyma.19G232300	Glyma.02G143800,Glyma.03G234700,Glyma.03G251400,Glyma.07G229500,Glyma.07G238700,Glyma.09G236800,Glyma.16G214500,Glyma.16G214800,Glyma.17G034900,Glyma.18G010400,Glyma.18G260700,Glyma.19G160100,Glyma.19G232300	K02183,K04515,K06269,K11584
ko00053	Ascorbate and aldarate metabolism	Metabolism	6/609	16/2297	1.41440886699507	0.230910322861545	0.536192567852943	6	Glyma.01G031500,Glyma.02G034000,Glyma.03G247000,Glyma.05G002500,Glyma.06G114300,Glyma.07G254900,Glyma.08G199300,Glyma.13G170600,Glyma.15G034400,Glyma.16G131700,Glyma.17G091000,Glyma.19G244700,Glyma.20G051700,Glyma.20G051900,Glyma.20G224400	Glyma.01G031500,Glyma.02G034000,Glyma.03G247000,Glyma.05G002500,Glyma.06G114300,Glyma.07G254900,Glyma.08G199300,Glyma.13G170600,Glyma.15G034400,Glyma.16G131700,Glyma.17G091000,Glyma.19G244700,Glyma.20G051700,Glyma.20G051900,Glyma.20G224400	K00128,K00423,K00469,K00699,K10046,K16190
ko04371	Apelin signaling pathway	Environmental Information Processing	6/609	16/2297	1.41440886699507	0.230910322861545	0.536192567852943	6	Glyma.01G131500,Glyma.01G210200,Glyma.02G143800,Glyma.03G260200,Glyma.05G058300,Glyma.07G229500,Glyma.07G238700,Glyma.08G058400,Glyma.09G013900,Glyma.09G236800,Glyma.11G031800,Glyma.13G119500,Glyma.14G040700,Glyma.14G188100,Glyma.15G187400,Glyma.16G214500,Glyma.16G214800,Glyma.17G034900,Glyma.18G260700,Glyma.19G111300,Glyma.19G160100	Glyma.01G131500,Glyma.01G210200,Glyma.02G143800,Glyma.03G260200,Glyma.05G058300,Glyma.07G229500,Glyma.07G238700,Glyma.08G058400,Glyma.09G013900,Glyma.09G236800,Glyma.11G031800,Glyma.13G119500,Glyma.14G040700,Glyma.14G188100,Glyma.15G187400,Glyma.16G214500,Glyma.16G214800,Glyma.17G034900,Glyma.18G260700,Glyma.19G111300,Glyma.19G160100	K02183,K04688,K04718,K07198,K07199,K08341
ko00562	Inositol phosphate metabolism	Metabolism	9/609	26/2297	1.30560818491853	0.231443339504392	0.536192567852943	9	Glyma.04G196700,Glyma.06G169100,Glyma.08G138200,Glyma.08G199300,Glyma.10G059500,Glyma.13G114800,Glyma.13G146200,Glyma.13G146700,Glyma.14G059400,Glyma.14G072200,Glyma.14G164700,Glyma.14G193500,Glyma.16G081200,Glyma.17G045200	Glyma.04G196700,Glyma.06G169100,Glyma.08G138200,Glyma.08G199300,Glyma.10G059500,Glyma.13G114800,Glyma.13G146200,Glyma.13G146700,Glyma.14G059400,Glyma.14G072200,Glyma.14G164700,Glyma.14G193500,Glyma.16G081200,Glyma.17G045200	K00469,K00889,K00921,K01114,K01803,K01858,K05857,K10572,K19517
ko00760	Nicotinate and nicotinamide metabolism	Metabolism	5/609	13/2297	1.45067576102059	0.245085315253518	0.536192567852943	5	Glyma.03G193800,Glyma.03G225500,Glyma.05G042400,Glyma.09G064600,Glyma.13G032400,Glyma.19G193700	Glyma.03G193800,Glyma.03G225500,Glyma.05G042400,Glyma.09G064600,Glyma.13G032400,Glyma.19G193700	K00858,K01240,K03517,K03787,K18551
ko00983	Drug metabolism - other enzymes	Metabolism	5/609	13/2297	1.45067576102059	0.245085315253518	0.536192567852943	5	Glyma.02G278600,Glyma.02G302900,Glyma.07G129300,Glyma.07G254900,Glyma.08G029000,Glyma.13G340300,Glyma.16G058200	Glyma.02G278600,Glyma.02G302900,Glyma.07G129300,Glyma.07G254900,Glyma.08G029000,Glyma.13G340300,Glyma.16G058200	K00106,K00699,K00876,K01464,K01489
ko04211	Longevity regulating pathway	Organismal Systems	5/609	13/2297	1.45067576102059	0.245085315253518	0.536192567852943	5	Glyma.01G131500,Glyma.03G260200,Glyma.06G017900,Glyma.09G013900,Glyma.13G119500,Glyma.14G040700,Glyma.14G188100,Glyma.15G187400,Glyma.16G100200,Glyma.19G103550,Glyma.19G111300	Glyma.01G131500,Glyma.03G260200,Glyma.06G017900,Glyma.09G013900,Glyma.13G119500,Glyma.14G040700,Glyma.14G188100,Glyma.15G187400,Glyma.16G100200,Glyma.19G103550,Glyma.19G111300	K03781,K04688,K07198,K07199,K11420
ko04152	AMPK signaling pathway	Environmental Information Processing	8/609	23/2297	1.31191547083601	0.246572164935651	0.536192567852943	8	Glyma.01G024800,Glyma.01G131500,Glyma.01G156700,Glyma.03G260200,Glyma.05G224900,Glyma.06G116100,Glyma.07G126400,Glyma.08G031700,Glyma.08G182300,Glyma.09G013900,Glyma.11G088000,Glyma.13G119500,Glyma.14G040700,Glyma.14G188100,Glyma.15G187400,Glyma.17G204900,Glyma.18G010400,Glyma.18G193600,Glyma.19G111300	Glyma.01G024800,Glyma.01G131500,Glyma.01G156700,Glyma.03G260200,Glyma.05G224900,Glyma.06G116100,Glyma.07G126400,Glyma.08G031700,Glyma.08G182300,Glyma.09G013900,Glyma.11G088000,Glyma.13G119500,Glyma.14G040700,Glyma.14G188100,Glyma.15G187400,Glyma.17G204900,Glyma.18G010400,Glyma.18G193600,Glyma.19G111300	K00021,K00850,K03841,K04688,K06627,K07198,K07199,K11584
ko04146	Peroxisome	Cellular Processes	12/609	37/2297	1.22327253361736	0.257473070296763	0.536192567852943	12	Glyma.02G238800,Glyma.02G277900,Glyma.03G065400,Glyma.05G141300,Glyma.05G180100,Glyma.06G017900,Glyma.07G161900,Glyma.08G175800,Glyma.10G010800,Glyma.10G124700,Glyma.11G185300,Glyma.13G340300,Glyma.14G207700,Glyma.15G113300,Glyma.15G250800,Glyma.16G153900,Glyma.20G060300,Glyma.20G077000	Glyma.02G238800,Glyma.02G277900,Glyma.03G065400,Glyma.05G141300,Glyma.05G180100,Glyma.06G017900,Glyma.07G161900,Glyma.08G175800,Glyma.10G010800,Glyma.10G124700,Glyma.11G185300,Glyma.13G340300,Glyma.14G207700,Glyma.15G113300,Glyma.15G250800,Glyma.16G153900,Glyma.20G060300,Glyma.20G077000	K00106,K00232,K01640,K01897,K03781,K04565,K07513,K11147,K11517,K12261,K13347,K13356
ko04010	MAPK signaling pathway	Environmental Information Processing	4/609	10/2297	1.50870279146141	0.260144191713374	0.536192567852943	4	Glyma.02G085600,Glyma.02G093200,Glyma.02G266300,Glyma.05G066800,Glyma.05G080900,Glyma.06G128700,Glyma.09G016000,Glyma.14G080100,Glyma.18G289600	Glyma.02G085600,Glyma.02G093200,Glyma.02G266300,Glyma.05G066800,Glyma.05G080900,Glyma.06G128700,Glyma.09G016000,Glyma.14G080100,Glyma.18G289600	K03283,K04421,K04459,K06268
ko04022	cGMP-PKG signaling pathway	Environmental Information Processing	4/609	10/2297	1.50870279146141	0.260144191713374	0.536192567852943	4	Glyma.02G143800,Glyma.03G234700,Glyma.04G051800,Glyma.05G066800,Glyma.06G128700,Glyma.07G229500,Glyma.07G238700,Glyma.09G016000,Glyma.09G236800,Glyma.16G214500,Glyma.16G214800,Glyma.17G034900,Glyma.18G260700,Glyma.19G160100,Glyma.19G232300	Glyma.02G143800,Glyma.03G234700,Glyma.04G051800,Glyma.05G066800,Glyma.06G128700,Glyma.07G229500,Glyma.07G238700,Glyma.09G016000,Glyma.09G236800,Glyma.16G214500,Glyma.16G214800,Glyma.17G034900,Glyma.18G260700,Glyma.19G160100,Glyma.19G232300	K02183,K05863,K06268,K06269
ko04728	Dopaminergic synapse	Organismal Systems	4/609	10/2297	1.50870279146141	0.260144191713374	0.536192567852943	4	Glyma.02G143800,Glyma.03G234700,Glyma.03G251400,Glyma.07G229500,Glyma.07G238700,Glyma.09G236800,Glyma.16G214500,Glyma.16G214800,Glyma.17G034900,Glyma.18G010400,Glyma.18G260700,Glyma.19G160100,Glyma.19G232300	Glyma.02G143800,Glyma.03G234700,Glyma.03G251400,Glyma.07G229500,Glyma.07G238700,Glyma.09G236800,Glyma.16G214500,Glyma.16G214800,Glyma.17G034900,Glyma.18G010400,Glyma.18G260700,Glyma.19G160100,Glyma.19G232300	K02183,K04515,K06269,K11584
ko00281	Geraniol degradation	Metabolism	1/609	1/2297	3.77175697865353	0.26512842838485	0.536192567852943	1	Glyma.02G277900	Glyma.02G277900	K01640
ko00363	Bisphenol degradation	Metabolism	1/609	1/2297	3.77175697865353	0.26512842838485	0.536192567852943	1	Glyma.17G015400	Glyma.17G015400	K00517
ko00471	D-Glutamine and D-glutamate metabolism	Metabolism	1/609	1/2297	3.77175697865353	0.26512842838485	0.536192567852943	1	Glyma.02G072200,Glyma.16G153400,Glyma.17G148000	Glyma.02G072200,Glyma.16G153400,Glyma.17G148000	K00261
ko00523	Polyketide sugar unit biosynthesis	Metabolism	1/609	1/2297	3.77175697865353	0.26512842838485	0.536192567852943	1	Glyma.01G215400	Glyma.01G215400	K12451
ko00524	Neomycin, kanamycin and gentamicin biosynthesis	Metabolism	1/609	1/2297	3.77175697865353	0.26512842838485	0.536192567852943	1	Glyma.01G007300,Glyma.14G218800	Glyma.01G007300,Glyma.14G218800	K00844
ko00624	Polycyclic aromatic hydrocarbon degradation	Metabolism	1/609	1/2297	3.77175697865353	0.26512842838485	0.536192567852943	1	Glyma.17G015400	Glyma.17G015400	K00517
ko00965	Betalain biosynthesis	Metabolism	1/609	1/2297	3.77175697865353	0.26512842838485	0.536192567852943	1	Glyma.16G207700,Glyma.20G214400	Glyma.16G207700,Glyma.20G214400	K15777
ko00981	Insect hormone biosynthesis	Metabolism	1/609	1/2297	3.77175697865353	0.26512842838485	0.536192567852943	1	Glyma.01G031500,Glyma.02G034000,Glyma.06G114300,Glyma.13G170600,Glyma.15G034400,Glyma.16G131700,Glyma.17G091000	Glyma.01G031500,Glyma.02G034000,Glyma.06G114300,Glyma.13G170600,Glyma.15G034400,Glyma.16G131700,Glyma.17G091000	K00128
ko01051	Biosynthesis of ansamycins	Metabolism	1/609	1/2297	3.77175697865353	0.26512842838485	0.536192567852943	1	Glyma.10G293500,Glyma.20G243500	Glyma.10G293500,Glyma.20G243500	K00615
ko01062	Biosynthesis of terpenoids and steroids	Metabolism	1/609	1/2297	3.77175697865353	0.26512842838485	0.536192567852943	1	Glyma.02G283400	Glyma.02G283400	K02291
ko04742	Taste transduction	Organismal Systems	1/609	1/2297	3.77175697865353	0.26512842838485	0.536192567852943	1	Glyma.04G056600,Glyma.06G057000	Glyma.04G056600,Glyma.06G057000	K19729
ko04923	Regulation of lipolysis in adipocytes	Organismal Systems	1/609	1/2297	3.77175697865353	0.26512842838485	0.536192567852943	1	Glyma.19G047400	Glyma.19G047400	K01054
ko05111	Biofilm formation - Vibrio cholerae	Cellular Processes	1/609	1/2297	3.77175697865353	0.26512842838485	0.536192567852943	1	Glyma.02G299100,Glyma.14G014700,Glyma.18G080000	Glyma.02G299100,Glyma.14G014700,Glyma.18G080000	K00640
ko00250	Alanine, aspartate and glutamate metabolism	Metabolism	9/609	27/2297	1.25725232621784	0.271070832948507	0.540835530871028	9	Glyma.02G038100,Glyma.02G072200,Glyma.02G241400,Glyma.04G007300,Glyma.05G046900,Glyma.05G136100,Glyma.08G140200,Glyma.11G170300,Glyma.11G236200,Glyma.13G210800,Glyma.14G021000,Glyma.14G211100,Glyma.15G102000,Glyma.16G153400,Glyma.17G148000,Glyma.18G043600,Glyma.18G061100	Glyma.02G038100,Glyma.02G072200,Glyma.02G241400,Glyma.04G007300,Glyma.05G046900,Glyma.05G136100,Glyma.08G140200,Glyma.11G170300,Glyma.11G236200,Glyma.13G210800,Glyma.14G021000,Glyma.14G211100,Glyma.15G102000,Glyma.16G153400,Glyma.17G148000,Glyma.18G043600,Glyma.18G061100	K00261,K00609,K00764,K00827,K01580,K01915,K01940,K01953,K14272
ko04064	NF-kappa B signaling pathway	Environmental Information Processing	3/609	7/2297	1.6164672765658	0.275407023100376	0.540835530871028	3	Glyma.01G098400,Glyma.01G179000,Glyma.01G240800,Glyma.02G000400,Glyma.02G088700,Glyma.02G100300,Glyma.02G100400,Glyma.02G221900,Glyma.03G002700,Glyma.03G003000,Glyma.03G241600,Glyma.04G042400,Glyma.04G127100,Glyma.05G091100,Glyma.05G100000,Glyma.05G139500,Glyma.05G237100,Glyma.07G068750,Glyma.07G094800,Glyma.07G095900,Glyma.07G108200,Glyma.07G108400,Glyma.07G166700,Glyma.07G183900,Glyma.08G044300…	Glyma.01G098400,Glyma.01G179000,Glyma.01G240800,Glyma.02G000400,Glyma.02G088700,Glyma.02G100300,Glyma.02G100400,Glyma.02G221900,Glyma.03G002700,Glyma.03G003000,Glyma.03G241600,Glyma.04G042400,Glyma.04G127100,Glyma.05G091100,Glyma.05G100000,Glyma.05G139500,Glyma.05G237100,Glyma.07G068750,Glyma.07G094800,Glyma.07G095900,Glyma.07G108200,Glyma.07G108400,Glyma.07G166700,Glyma.07G183900,Glyma.08G044300…	K04730,K04733,K10577
ko04391	Hippo signaling pathway - fly	Environmental Information Processing	3/609	7/2297	1.6164672765658	0.275407023100376	0.540835530871028	3	Glyma.05G202500,Glyma.06G084300,Glyma.06G166700,Glyma.07G226000,Glyma.08G009800	Glyma.05G202500,Glyma.06G084300,Glyma.06G166700,Glyma.07G226000,Glyma.08G009800	K06630,K08960,K16675
ko04915	Estrogen signaling pathway	Organismal Systems	3/609	7/2297	1.6164672765658	0.275407023100376	0.540835530871028	3	Glyma.02G085600,Glyma.02G093200,Glyma.02G143800,Glyma.07G229500,Glyma.07G238700,Glyma.09G236800,Glyma.16G214500,Glyma.16G214800,Glyma.17G034900,Glyma.17G258700,Glyma.18G260700,Glyma.18G289600,Glyma.19G160100	Glyma.02G085600,Glyma.02G093200,Glyma.02G143800,Glyma.07G229500,Glyma.07G238700,Glyma.09G236800,Glyma.16G214500,Glyma.16G214800,Glyma.17G034900,Glyma.17G258700,Glyma.18G260700,Glyma.18G289600,Glyma.19G160100	K02183,K03283,K09487
ko00770	Pantothenate and CoA biosynthesis	Metabolism	6/609	17/2297	1.33120834540713	0.28222155064927	0.548510936175717	6	Glyma.02G278600,Glyma.05G037900,Glyma.06G050100,Glyma.06G169700,Glyma.07G064600,Glyma.07G082800,Glyma.07G186000	Glyma.02G278600,Glyma.05G037900,Glyma.06G050100,Glyma.06G169700,Glyma.07G064600,Glyma.07G082800,Glyma.07G186000	K00606,K00826,K01464,K01598,K01652,K09680
ko00603	Glycosphingolipid biosynthesis - globo and isoglobo series	Metabolism	2/609	4/2297	1.88587848932677	0.287411634453697	0.548510936175717	2	Glyma.10G174600,Glyma.10G290900,Glyma.18G215700,Glyma.20G240000	Glyma.10G174600,Glyma.10G290900,Glyma.18G215700,Glyma.20G240000	K07407,K12373
ko00627	Aminobenzoate degradation	Metabolism	2/609	4/2297	1.88587848932677	0.287411634453697	0.548510936175717	2	Glyma.05G149500,Glyma.08G106000,Glyma.08G106200,Glyma.17G015400	Glyma.05G149500,Glyma.08G106000,Glyma.08G106200,Glyma.17G015400	K00517,K01426
ko04713	Circadian entrainment	Organismal Systems	2/609	4/2297	1.88587848932677	0.287411634453697	0.548510936175717	2	Glyma.02G143800,Glyma.03G251400,Glyma.07G229500,Glyma.07G238700,Glyma.09G236800,Glyma.16G214500,Glyma.16G214800,Glyma.17G034900,Glyma.18G260700,Glyma.19G160100	Glyma.02G143800,Glyma.03G251400,Glyma.07G229500,Glyma.07G238700,Glyma.09G236800,Glyma.16G214500,Glyma.16G214800,Glyma.17G034900,Glyma.18G260700,Glyma.19G160100	K02183,K04515
ko00310	Lysine degradation	Metabolism	5/609	14/2297	1.34705606380483	0.30374004854957	0.575619252845689	5	Glyma.01G031500,Glyma.02G034000,Glyma.06G114300,Glyma.07G268550,Glyma.11G067000,Glyma.13G170600,Glyma.15G034400,Glyma.16G100200,Glyma.16G131700,Glyma.17G005300,Glyma.17G091000,Glyma.19G103550,Glyma.20G099200	Glyma.01G031500,Glyma.02G034000,Glyma.06G114300,Glyma.07G268550,Glyma.11G067000,Glyma.13G170600,Glyma.15G034400,Glyma.16G100200,Glyma.16G131700,Glyma.17G005300,Glyma.17G091000,Glyma.19G103550,Glyma.20G099200	K00128,K00164,K00626,K11420,K11430
ko00350	Tyrosine metabolism	Metabolism	6/609	18/2297	1.25725232621784	0.335687624954831	0.61054594874335	6	Glyma.01G062400,Glyma.02G274000,Glyma.02G284600,Glyma.04G121700,Glyma.06G235500,Glyma.12G015300,Glyma.13G183000,Glyma.13G242300,Glyma.14G030400,Glyma.14G042200,Glyma.14G156400,Glyma.15G071000,Glyma.15G071200,Glyma.15G276400,Glyma.20G050300,Glyma.20G145200	Glyma.01G062400,Glyma.02G274000,Glyma.02G284600,Glyma.04G121700,Glyma.06G235500,Glyma.12G015300,Glyma.13G183000,Glyma.13G242300,Glyma.14G030400,Glyma.14G042200,Glyma.14G156400,Glyma.15G071000,Glyma.15G071200,Glyma.15G276400,Glyma.20G050300,Glyma.20G145200	K00121,K00276,K00422,K00457,K00815,K18857
ko00640	Propanoate metabolism	Metabolism	6/609	18/2297	1.25725232621784	0.335687624954831	0.61054594874335	6	Glyma.01G210400,Glyma.03G117300,Glyma.04G212100,Glyma.06G120300,Glyma.07G268550,Glyma.17G005300,Glyma.17G028000,Glyma.18G195700,Glyma.18G196000	Glyma.01G210400,Glyma.03G117300,Glyma.04G212100,Glyma.06G120300,Glyma.07G268550,Glyma.17G005300,Glyma.17G028000,Glyma.18G195700,Glyma.18G196000	K00016,K00166,K00626,K01962,K05605,K09699
ko04068	FoxO signaling pathway	Environmental Information Processing	6/609	18/2297	1.25725232621784	0.335687624954831	0.61054594874335	6	Glyma.01G131500,Glyma.01G159700,Glyma.01G210200,Glyma.02G277600,Glyma.03G123600,Glyma.03G260200,Glyma.04G001100,Glyma.05G058300,Glyma.06G017900,Glyma.06G084300,Glyma.09G013900,Glyma.11G031800,Glyma.13G119500,Glyma.14G037100,Glyma.14G040700,Glyma.15G187400,Glyma.19G111300,Glyma.19G127200,Glyma.19G127301	Glyma.01G131500,Glyma.01G159700,Glyma.01G210200,Glyma.02G277600,Glyma.03G123600,Glyma.03G260200,Glyma.04G001100,Glyma.05G058300,Glyma.06G017900,Glyma.06G084300,Glyma.09G013900,Glyma.11G031800,Glyma.13G119500,Glyma.14G037100,Glyma.14G040700,Glyma.15G187400,Glyma.19G111300,Glyma.19G127200,Glyma.19G127301	K03781,K05868,K07198,K07199,K08341,K08960
ko04071	Sphingolipid signaling pathway	Environmental Information Processing	6/609	18/2297	1.25725232621784	0.335687624954831	0.61054594874335	6	Glyma.01G215100,Glyma.08G058400,Glyma.09G041400,Glyma.15G008367,Glyma.15G008433,Glyma.15G008500,Glyma.15G152100,Glyma.16G146500,Glyma.18G010400,Glyma.18G284300,Glyma.19G204500	Glyma.01G215100,Glyma.08G058400,Glyma.09G041400,Glyma.15G008367,Glyma.15G008433,Glyma.15G008500,Glyma.15G152100,Glyma.16G146500,Glyma.18G010400,Glyma.18G284300,Glyma.19G204500	K00654,K01115,K01634,K04716,K04718,K11584
ko04310	Wnt signaling pathway	Environmental Information Processing	6/609	18/2297	1.25725232621784	0.335687624954831	0.61054594874335	6	Glyma.02G006600,Glyma.03G251400,Glyma.05G066800,Glyma.06G084300,Glyma.06G128700,Glyma.09G016000,Glyma.10G139200,Glyma.10G142100,Glyma.11G051700,Glyma.13G198800,Glyma.16G107600,Glyma.18G179800	Glyma.02G006600,Glyma.03G251400,Glyma.05G066800,Glyma.06G084300,Glyma.06G128700,Glyma.09G016000,Glyma.10G139200,Glyma.10G142100,Glyma.11G051700,Glyma.13G198800,Glyma.16G107600,Glyma.18G179800	K04506,K04508,K04515,K06268,K08960,K19882
ko04810	Regulation of actin cytoskeleton	Cellular Processes	6/609	18/2297	1.25725232621784	0.335687624954831	0.61054594874335	6	Glyma.03G234700,Glyma.09G202200,Glyma.10G216300,Glyma.13G114800,Glyma.13G146700,Glyma.14G164700,Glyma.17G045200,Glyma.17G061200,Glyma.19G232300	Glyma.03G234700,Glyma.09G202200,Glyma.10G216300,Glyma.13G114800,Glyma.13G146700,Glyma.14G164700,Glyma.17G045200,Glyma.17G061200,Glyma.19G232300	K00889,K00921,K05752,K05757,K05768,K06269
ko00590	Arachidonic acid metabolism	Metabolism	3/609	8/2297	1.41440886699507	0.359397050577649	0.628365165848664	3	Glyma.01G005200,Glyma.01G219400,Glyma.03G130900,Glyma.11G024100,Glyma.19G132900	Glyma.01G005200,Glyma.01G219400,Glyma.03G130900,Glyma.11G024100,Glyma.19G132900	K00432,K14674,K18592
ko00909	Sesquiterpenoid and triterpenoid biosynthesis	Metabolism	3/609	8/2297	1.41440886699507	0.359397050577649	0.628365165848664	3	Glyma.07G001300,Glyma.08G063700,Glyma.08G350800,Glyma.14G090400,Glyma.15G065600,Glyma.17G232255	Glyma.07G001300,Glyma.08G063700,Glyma.08G350800,Glyma.14G090400,Glyma.15G065600,Glyma.17G232255	K00511,K15813,K15814
ko00960	Tropane, piperidine and pyridine alkaloid biosynthesis	Metabolism	3/609	8/2297	1.41440886699507	0.359397050577649	0.628365165848664	3	Glyma.01G062400,Glyma.06G235500,Glyma.11G135700,Glyma.12G059100,Glyma.12G059200,Glyma.12G059300,Glyma.15G276400,Glyma.20G145200	Glyma.01G062400,Glyma.06G235500,Glyma.11G135700,Glyma.12G059100,Glyma.12G059200,Glyma.12G059300,Glyma.15G276400,Glyma.20G145200	K00276,K00815,K08081
ko04216	Ferroptosis	Cellular Processes	3/609	8/2297	1.41440886699507	0.359397050577649	0.628365165848664	3	Glyma.06G044200,Glyma.07G161900,Glyma.10G010800,Glyma.18G024600,Glyma.20G060300	Glyma.06G044200,Glyma.07G161900,Glyma.10G010800,Glyma.18G024600,Glyma.20G060300	K00522,K01897,K21398
ko04341	Hedgehog signaling pathway - fly	Environmental Information Processing	3/609	8/2297	1.41440886699507	0.359397050577649	0.628365165848664	3	Glyma.06G084300,Glyma.10G024300,Glyma.10G118100,Glyma.20G069700	Glyma.06G084300,Glyma.10G024300,Glyma.10G118100,Glyma.20G069700	K06228,K08960,K10523
ko04390	Hippo signaling pathway	Environmental Information Processing	3/609	8/2297	1.41440886699507	0.359397050577649	0.628365165848664	3	Glyma.03G234700,Glyma.06G084300,Glyma.07G226000,Glyma.19G232300	Glyma.03G234700,Glyma.06G084300,Glyma.07G226000,Glyma.19G232300	K06269,K06630,K08960
ko00061	Fatty acid biosynthesis	Metabolism	5/609	15/2297	1.25725232621784	0.364131558004551	0.632561873200214	5	Glyma.05G012300,Glyma.07G161900,Glyma.10G010800,Glyma.11G248000,Glyma.15G003100,Glyma.18G009200,Glyma.18G195700,Glyma.18G196000,Glyma.20G060300	Glyma.05G012300,Glyma.07G161900,Glyma.10G010800,Glyma.11G248000,Glyma.15G003100,Glyma.18G009200,Glyma.18G195700,Glyma.18G196000,Glyma.20G060300	K00059,K00648,K01897,K01962,K10781
ko00531	Glycosaminoglycan degradation	Metabolism	2/609	5/2297	1.50870279146141	0.399101282219576	0.667632391861143	2	Glyma.03G235250,Glyma.10G290900,Glyma.19G233000,Glyma.20G240000	Glyma.03G235250,Glyma.10G290900,Glyma.19G233000,Glyma.20G240000	K10532,K12373
ko00660	C5-Branched dibasic acid metabolism	Metabolism	2/609	5/2297	1.50870279146141	0.399101282219576	0.667632391861143	2	Glyma.06G169700,Glyma.20G199600	Glyma.06G169700,Glyma.20G199600	K01652,K01703
ko04270	Vascular smooth muscle contraction	Organismal Systems	2/609	5/2297	1.50870279146141	0.399101282219576	0.667632391861143	2	Glyma.02G143800,Glyma.03G234700,Glyma.07G229500,Glyma.07G238700,Glyma.09G236800,Glyma.16G214500,Glyma.16G214800,Glyma.17G034900,Glyma.18G260700,Glyma.19G160100,Glyma.19G232300	Glyma.02G143800,Glyma.03G234700,Glyma.07G229500,Glyma.07G238700,Glyma.09G236800,Glyma.16G214500,Glyma.16G214800,Glyma.17G034900,Glyma.18G260700,Glyma.19G160100,Glyma.19G232300	K02183,K06269
ko04340	Hedgehog signaling pathway	Environmental Information Processing	2/609	5/2297	1.50870279146141	0.399101282219576	0.667632391861143	2	Glyma.06G084300,Glyma.10G024300	Glyma.06G084300,Glyma.10G024300	K08960,K10523
ko04370	VEGF signaling pathway	Environmental Information Processing	2/609	5/2297	1.50870279146141	0.399101282219576	0.667632391861143	2	Glyma.05G066800,Glyma.06G128700,Glyma.08G058400,Glyma.09G016000	Glyma.05G066800,Glyma.06G128700,Glyma.08G058400,Glyma.09G016000	K04718,K06268
ko04380	Osteoclast differentiation	Organismal Systems	2/609	5/2297	1.50870279146141	0.399101282219576	0.667632391861143	2	Glyma.05G066800,Glyma.05G138400,Glyma.06G128700,Glyma.08G056400,Glyma.08G093300,Glyma.08G093600,Glyma.09G016000	Glyma.05G066800,Glyma.05G138400,Glyma.06G128700,Glyma.08G056400,Glyma.08G093300,Glyma.08G093600,Glyma.09G016000	K06268,K14379
ko04070	Phosphatidylinositol signaling system	Environmental Information Processing	7/609	23/2297	1.14792603698151	0.410636842368938	0.682715240993756	7	Glyma.02G143800,Glyma.06G254900,Glyma.07G229500,Glyma.07G238700,Glyma.09G236800,Glyma.12G146700,Glyma.13G093100,Glyma.13G114800,Glyma.13G146700,Glyma.13G302166,Glyma.14G059400,Glyma.14G072200,Glyma.14G164700,Glyma.16G214500,Glyma.16G214800,Glyma.17G034900,Glyma.17G045200,Glyma.17G067400,Glyma.18G255000,Glyma.18G260700,Glyma.19G160100	Glyma.02G143800,Glyma.06G254900,Glyma.07G229500,Glyma.07G238700,Glyma.09G236800,Glyma.12G146700,Glyma.13G093100,Glyma.13G114800,Glyma.13G146700,Glyma.13G302166,Glyma.14G059400,Glyma.14G072200,Glyma.14G164700,Glyma.16G214500,Glyma.16G214800,Glyma.17G034900,Glyma.17G045200,Glyma.17G067400,Glyma.18G255000,Glyma.18G260700,Glyma.19G160100	K00889,K00901,K00921,K02183,K05857,K10572,K13024
ko04066	HIF-1 signaling pathway	Environmental Information Processing	5/609	16/2297	1.17867405582923	0.424686664887722	0.692628773479724	5	Glyma.01G007300,Glyma.03G251400,Glyma.09G153900,Glyma.11G247600,Glyma.14G188100,Glyma.14G218800,Glyma.16G204600,Glyma.18G009700,Glyma.19G190900	Glyma.01G007300,Glyma.03G251400,Glyma.09G153900,Glyma.11G247600,Glyma.14G188100,Glyma.14G218800,Glyma.16G204600,Glyma.18G009700,Glyma.19G190900	K00134,K00844,K01689,K04515,K04688
ko00740	Riboflavin metabolism	Metabolism	3/609	9/2297	1.25725232621784	0.441735897960342	0.692628773479724	3	Glyma.05G138400,Glyma.08G056400,Glyma.08G093300,Glyma.08G093600,Glyma.08G177300,Glyma.12G210300,Glyma.15G055700	Glyma.05G138400,Glyma.08G056400,Glyma.08G093300,Glyma.08G093600,Glyma.08G177300,Glyma.12G210300,Glyma.15G055700	K14379,K14652,K20884
ko00950	Isoquinoline alkaloid biosynthesis	Metabolism	3/609	9/2297	1.25725232621784	0.441735897960342	0.692628773479724	3	Glyma.01G062400,Glyma.04G121700,Glyma.06G235500,Glyma.13G183000,Glyma.13G242300,Glyma.15G071000,Glyma.15G071200,Glyma.15G276400,Glyma.20G145200	Glyma.01G062400,Glyma.04G121700,Glyma.06G235500,Glyma.13G183000,Glyma.13G242300,Glyma.15G071000,Glyma.15G071200,Glyma.15G276400,Glyma.20G145200	K00276,K00422,K00815
ko02020	Two-component system	Environmental Information Processing	3/609	9/2297	1.25725232621784	0.441735897960342	0.692628773479724	3	Glyma.01G230900,Glyma.07G268550,Glyma.13G210800,Glyma.15G102000,Glyma.17G005300	Glyma.01G230900,Glyma.07G268550,Glyma.13G210800,Glyma.15G102000,Glyma.17G005300	K00626,K01915,K08738
ko00232	Caffeine metabolism	Metabolism	1/609	2/2297	1.88587848932677	0.460048631831551	0.692628773479724	1	Glyma.13G340300	Glyma.13G340300	K00106
ko00362	Benzoate degradation	Metabolism	1/609	2/2297	1.88587848932677	0.460048631831551	0.692628773479724	1	Glyma.07G268550,Glyma.17G005300	Glyma.07G268550,Glyma.17G005300	K00626
ko00401	Novobiocin biosynthesis	Metabolism	1/609	2/2297	1.88587848932677	0.460048631831551	0.692628773479724	1	Glyma.06G235500	Glyma.06G235500	K00815
ko00405	Phenazine biosynthesis	Metabolism	1/609	2/2297	1.88587848932677	0.460048631831551	0.692628773479724	1	Glyma.20G103200	Glyma.20G103200	K01657
ko00626	Naphthalene degradation	Metabolism	1/609	2/2297	1.88587848932677	0.460048631831551	0.692628773479724	1	Glyma.02G274000,Glyma.12G015300,Glyma.14G042200,Glyma.20G050300	Glyma.02G274000,Glyma.12G015300,Glyma.14G042200,Glyma.20G050300	K00121
ko02025	Biofilm formation - Pseudomonas aeruginosa	Cellular Processes	1/609	2/2297	1.88587848932677	0.460048631831551	0.692628773479724	1	Glyma.20G103200	Glyma.20G103200	K01657
ko04215	Apoptosis - multiple species	Cellular Processes	1/609	2/2297	1.88587848932677	0.460048631831551	0.692628773479724	1	Glyma.01G230900	Glyma.01G230900	K08738
ko04611	Platelet activation	Organismal Systems	1/609	2/2297	1.88587848932677	0.460048631831551	0.692628773479724	1	Glyma.03G234700,Glyma.19G232300	Glyma.03G234700,Glyma.19G232300	K06269
ko04658	Th1 and Th2 cell differentiation	Organismal Systems	1/609	2/2297	1.88587848932677	0.460048631831551	0.692628773479724	1	Glyma.05G066800,Glyma.06G128700,Glyma.09G016000	Glyma.05G066800,Glyma.06G128700,Glyma.09G016000	K06268
ko04711	Circadian rhythm - fly	Organismal Systems	1/609	2/2297	1.88587848932677	0.460048631831551	0.692628773479724	1	Glyma.06G084300	Glyma.06G084300	K08960
ko04744	Phototransduction	Organismal Systems	1/609	2/2297	1.88587848932677	0.460048631831551	0.692628773479724	1	Glyma.02G143800,Glyma.07G229500,Glyma.07G238700,Glyma.09G236800,Glyma.16G214500,Glyma.16G214800,Glyma.17G034900,Glyma.18G260700,Glyma.19G160100	Glyma.02G143800,Glyma.07G229500,Glyma.07G238700,Glyma.09G236800,Glyma.16G214500,Glyma.16G214800,Glyma.17G034900,Glyma.18G260700,Glyma.19G160100	K02183
ko04964	Proximal tubule bicarbonate reclamation	Organismal Systems	1/609	2/2297	1.88587848932677	0.460048631831551	0.692628773479724	1	Glyma.02G072200,Glyma.16G153400,Glyma.17G148000	Glyma.02G072200,Glyma.16G153400,Glyma.17G148000	K00261
ko04970	Salivary secretion	Organismal Systems	1/609	2/2297	1.88587848932677	0.460048631831551	0.692628773479724	1	Glyma.02G143800,Glyma.07G229500,Glyma.07G238700,Glyma.09G236800,Glyma.16G214500,Glyma.16G214800,Glyma.17G034900,Glyma.18G260700,Glyma.19G160100	Glyma.02G143800,Glyma.07G229500,Glyma.07G238700,Glyma.09G236800,Glyma.16G214500,Glyma.16G214800,Glyma.17G034900,Glyma.18G260700,Glyma.19G160100	K02183
ko04011	MAPK signaling pathway - yeast	Environmental Information Processing	4/609	13/2297	1.16054060881647	0.466519052192659	0.69465199529786	4	Glyma.03G133800,Glyma.06G017900,Glyma.07G226000,Glyma.13G146700,Glyma.14G164700,Glyma.19G136100	Glyma.03G133800,Glyma.06G017900,Glyma.07G226000,Glyma.13G146700,Glyma.14G164700,Glyma.19G136100	K00006,K00889,K03781,K06630
ko04210	Apoptosis	Cellular Processes	4/609	13/2297	1.16054060881647	0.466519052192659	0.69465199529786	4	Glyma.01G230900,Glyma.09G069800,Glyma.09G197000,Glyma.10G017700,Glyma.11G184100,Glyma.16G111800,Glyma.19G162800	Glyma.01G230900,Glyma.09G069800,Glyma.09G197000,Glyma.10G017700,Glyma.11G184100,Glyma.16G111800,Glyma.19G162800	K01366,K08738,K08852,K10798
ko04212	Longevity regulating pathway - worm	Organismal Systems	5/609	17/2297	1.10934028783927	0.484047129153739	0.716812961752258	5	Glyma.01G210200,Glyma.05G058300,Glyma.06G017900,Glyma.10G017700,Glyma.11G031800,Glyma.11G184100,Glyma.11G185300,Glyma.14G188100,Glyma.19G162800	Glyma.01G210200,Glyma.05G058300,Glyma.06G017900,Glyma.10G017700,Glyma.11G031800,Glyma.11G184100,Glyma.11G185300,Glyma.14G188100,Glyma.19G162800	K03781,K04688,K08341,K10798,K13356
ko04142	Lysosome	Cellular Processes	10/609	36/2297	1.0477102718482	0.4950573490403	0.723251853143388	10	Glyma.03G235250,Glyma.05G138400,Glyma.06G017700,Glyma.06G044200,Glyma.08G056400,Glyma.08G093300,Glyma.08G093600,Glyma.09G069800,Glyma.10G290900,Glyma.14G092800,Glyma.18G301900,Glyma.19G055100,Glyma.19G111400,Glyma.19G233000,Glyma.20G240000	Glyma.03G235250,Glyma.05G138400,Glyma.06G017700,Glyma.06G044200,Glyma.08G056400,Glyma.08G093300,Glyma.08G093600,Glyma.09G069800,Glyma.10G290900,Glyma.14G092800,Glyma.18G301900,Glyma.19G055100,Glyma.19G111400,Glyma.19G233000,Glyma.20G240000	K01366,K01369,K10532,K12373,K12382,K12385,K12386,K14379,K19363,K21398
ko04012	ErbB signaling pathway	Environmental Information Processing	2/609	6/2297	1.25725232621784	0.501739292955561	0.723251853143388	2	Glyma.03G251400,Glyma.14G188100	Glyma.03G251400,Glyma.14G188100	K04515,K04688
ko04360	Axon guidance	Organismal Systems	2/609	6/2297	1.25725232621784	0.501739292955561	0.723251853143388	2	Glyma.03G251400,Glyma.05G066800,Glyma.06G128700,Glyma.09G016000	Glyma.03G251400,Glyma.05G066800,Glyma.06G128700,Glyma.09G016000	K04515,K06268
ko04620	Toll-like receptor signaling pathway	Organismal Systems	2/609	6/2297	1.25725232621784	0.501739292955561	0.723251853143388	2	Glyma.01G098400,Glyma.01G179000,Glyma.01G240800,Glyma.02G000400,Glyma.02G088700,Glyma.02G100300,Glyma.02G100400,Glyma.02G221900,Glyma.03G002700,Glyma.03G003000,Glyma.03G241600,Glyma.04G042400,Glyma.04G127100,Glyma.05G100000,Glyma.05G139500,Glyma.05G237100,Glyma.07G068750,Glyma.07G094800,Glyma.07G095900,Glyma.07G108200,Glyma.07G108400,Glyma.07G166700,Glyma.07G183900,Glyma.08G044300,Glyma.08G062900…	Glyma.01G098400,Glyma.01G179000,Glyma.01G240800,Glyma.02G000400,Glyma.02G088700,Glyma.02G100300,Glyma.02G100400,Glyma.02G221900,Glyma.03G002700,Glyma.03G003000,Glyma.03G241600,Glyma.04G042400,Glyma.04G127100,Glyma.05G100000,Glyma.05G139500,Glyma.05G237100,Glyma.07G068750,Glyma.07G094800,Glyma.07G095900,Glyma.07G108200,Glyma.07G108400,Glyma.07G166700,Glyma.07G183900,Glyma.08G044300,Glyma.08G062900…	K04730,K04733
ko04916	Melanogenesis	Organismal Systems	2/609	6/2297	1.25725232621784	0.501739292955561	0.723251853143388	2	Glyma.02G143800,Glyma.03G251400,Glyma.07G229500,Glyma.07G238700,Glyma.09G236800,Glyma.16G214500,Glyma.16G214800,Glyma.17G034900,Glyma.18G260700,Glyma.19G160100	Glyma.02G143800,Glyma.03G251400,Glyma.07G229500,Glyma.07G238700,Glyma.09G236800,Glyma.16G214500,Glyma.16G214800,Glyma.17G034900,Glyma.18G260700,Glyma.19G160100	K02183,K04515
ko00290	Valine, leucine and isoleucine biosynthesis	Metabolism	3/609	10/2297	1.13152709359606	0.519560914923322	0.744978878011747	3	Glyma.06G050100,Glyma.06G169700,Glyma.07G186000,Glyma.20G199600	Glyma.06G050100,Glyma.06G169700,Glyma.07G186000,Glyma.20G199600	K00826,K01652,K01703
ko00720	Carbon fixation pathways in prokaryotes	Metabolism	4/609	14/2297	1.07764485104387	0.531630653649895	0.750374516349591	4	Glyma.07G253700,Glyma.07G268550,Glyma.10G205500,Glyma.17G005300,Glyma.17G020600,Glyma.18G195700,Glyma.18G196000	Glyma.07G253700,Glyma.07G268550,Glyma.10G205500,Glyma.17G005300,Glyma.17G020600,Glyma.18G195700,Glyma.18G196000	K00626,K01006,K01595,K01962
ko04139	Mitophagy - yeast	Cellular Processes	4/609	14/2297	1.07764485104387	0.531630653649895	0.750374516349591	4	Glyma.01G210200,Glyma.02G206500,Glyma.05G058300,Glyma.06G126000,Glyma.11G031800,Glyma.13G146700,Glyma.14G164700,Glyma.17G071400	Glyma.01G210200,Glyma.02G206500,Glyma.05G058300,Glyma.06G126000,Glyma.11G031800,Glyma.13G146700,Glyma.14G164700,Glyma.17G071400	K00889,K08330,K08341,K08955
ko04621	NOD-like receptor signaling pathway	Organismal Systems	4/609	14/2297	1.07764485104387	0.531630653649895	0.750374516349591	4	Glyma.01G041200,Glyma.01G098400,Glyma.01G178500,Glyma.01G179000,Glyma.01G210200,Glyma.01G240800,Glyma.02G000400,Glyma.02G059200,Glyma.02G088700,Glyma.02G100300,Glyma.02G100400,Glyma.02G221900,Glyma.03G002700,Glyma.03G003000,Glyma.03G241600,Glyma.04G042400,Glyma.04G127100,Glyma.05G058300,Glyma.05G100000,Glyma.05G139500,Glyma.05G237100,Glyma.06G245200,Glyma.06G266700,Glyma.07G068750,Glyma.07G094800…	Glyma.01G041200,Glyma.01G098400,Glyma.01G178500,Glyma.01G179000,Glyma.01G210200,Glyma.01G240800,Glyma.02G000400,Glyma.02G059200,Glyma.02G088700,Glyma.02G100300,Glyma.02G100400,Glyma.02G221900,Glyma.03G002700,Glyma.03G003000,Glyma.03G241600,Glyma.04G042400,Glyma.04G127100,Glyma.05G058300,Glyma.05G100000,Glyma.05G139500,Glyma.05G237100,Glyma.06G245200,Glyma.06G266700,Glyma.07G068750,Glyma.07G094800…	K03671,K04733,K08341,K20858
ko00513	Various types of N-glycan biosynthesis	Metabolism	6/609	22/2297	1.02866099417824	0.549090442821682	0.771002642511274	6	Glyma.01G048500,Glyma.02G108100,Glyma.03G164400,Glyma.08G324900,Glyma.10G217800,Glyma.10G290900,Glyma.16G213300,Glyma.20G240000	Glyma.01G048500,Glyma.02G108100,Glyma.03G164400,Glyma.08G324900,Glyma.10G217800,Glyma.10G290900,Glyma.16G213300,Glyma.20G240000	K03714,K07151,K12373,K12667,K14412,K14413
ko02010	ABC transporters	Environmental Information Processing	2/609	7/2297	1.07764485104387	0.592272200897631	0.827349311563185	2	Glyma.01G016500,Glyma.02G008000,Glyma.02G094800,Glyma.02G298200,Glyma.02G298400,Glyma.02G298500,Glyma.08G326300,Glyma.08G346966,Glyma.08G347032,Glyma.10G019000,Glyma.10G055000,Glyma.10G227400,Glyma.10G290800,Glyma.13G119000,Glyma.14G015300,Glyma.15G090200,Glyma.16G172500,Glyma.16G172600,Glyma.17G041200,Glyma.18G079600,Glyma.18G079700,Glyma.18G158400,Glyma.18G286600,Glyma.19G016600,Glyma.19G016700…	Glyma.01G016500,Glyma.02G008000,Glyma.02G094800,Glyma.02G298200,Glyma.02G298400,Glyma.02G298500,Glyma.08G326300,Glyma.08G346966,Glyma.08G347032,Glyma.10G019000,Glyma.10G055000,Glyma.10G227400,Glyma.10G290800,Glyma.13G119000,Glyma.14G015300,Glyma.15G090200,Glyma.16G172500,Glyma.16G172600,Glyma.17G041200,Glyma.18G079600,Glyma.18G079700,Glyma.18G158400,Glyma.18G286600,Glyma.19G016600,Glyma.19G016700…	K05658,K05666
ko00440	Phosphonate and phosphinate metabolism	Metabolism	1/609	3/2297	1.25725232621784	0.603329844561218	0.829961359777107	1	Glyma.08G028200	Glyma.08G028200	K00967
ko00604	Glycosphingolipid biosynthesis - ganglio series	Metabolism	1/609	3/2297	1.25725232621784	0.603329844561218	0.829961359777107	1	Glyma.10G290900,Glyma.20G240000	Glyma.10G290900,Glyma.20G240000	K12373
ko04392	Hippo signaling pathway -multiple species	Environmental Information Processing	1/609	3/2297	1.25725232621784	0.603329844561218	0.829961359777107	1	Glyma.06G084300	Glyma.06G084300	K08960
ko04114	Oocyte meiosis	Cellular Processes	8/609	32/2297	0.942939244663383	0.644025333190291	0.881469016639237	8	Glyma.02G143800,Glyma.03G234700,Glyma.03G251400,Glyma.05G066800,Glyma.06G128700,Glyma.07G159700,Glyma.07G226000,Glyma.07G229500,Glyma.07G238700,Glyma.09G016000,Glyma.09G236800,Glyma.11G247400,Glyma.16G214500,Glyma.16G214800,Glyma.17G034900,Glyma.18G010400,Glyma.18G260700,Glyma.19G160100,Glyma.19G232300	Glyma.02G143800,Glyma.03G234700,Glyma.03G251400,Glyma.05G066800,Glyma.06G128700,Glyma.07G159700,Glyma.07G226000,Glyma.07G229500,Glyma.07G238700,Glyma.09G016000,Glyma.09G236800,Glyma.11G247400,Glyma.16G214500,Glyma.16G214800,Glyma.17G034900,Glyma.18G010400,Glyma.18G260700,Glyma.19G160100,Glyma.19G232300	K02178,K02183,K02537,K04515,K06268,K06269,K06630,K11584
ko04013	MAPK signaling pathway - fly	Environmental Information Processing	3/609	12/2297	0.942939244663383	0.655291453472588	0.887919919455357	3	Glyma.11G051700,Glyma.13G007000,Glyma.13G198800	Glyma.11G051700,Glyma.13G007000,Glyma.13G198800	K04506,K04508,K06689
ko04014	Ras signaling pathway	Environmental Information Processing	3/609	12/2297	0.942939244663383	0.655291453472588	0.887919919455357	3	Glyma.01G012000,Glyma.01G215100,Glyma.02G143800,Glyma.07G229500,Glyma.07G238700,Glyma.09G041400,Glyma.09G236800,Glyma.15G008367,Glyma.15G008433,Glyma.15G008500,Glyma.15G152100,Glyma.16G214500,Glyma.16G214800,Glyma.17G034900,Glyma.18G260700,Glyma.19G160100	Glyma.01G012000,Glyma.01G215100,Glyma.02G143800,Glyma.07G229500,Glyma.07G238700,Glyma.09G041400,Glyma.09G236800,Glyma.15G008367,Glyma.15G008433,Glyma.15G008500,Glyma.15G152100,Glyma.16G214500,Glyma.16G214800,Glyma.17G034900,Glyma.18G260700,Glyma.19G160100	K01115,K02183,K19613
ko00750	Vitamin B6 metabolism	Metabolism	2/609	8/2297	0.942939244663383	0.6698972510043	0.89872353971369	2	Glyma.02G041900,Glyma.07G011800,Glyma.07G011900,Glyma.08G195000,Glyma.08G195100,Glyma.13G351600	Glyma.02G041900,Glyma.07G011800,Glyma.07G011900,Glyma.08G195000,Glyma.08G195100,Glyma.13G351600	K00831,K13248
ko00780	Biotin metabolism	Metabolism	2/609	8/2297	0.942939244663383	0.6698972510043	0.89872353971369	2	Glyma.11G248000,Glyma.13G094700,Glyma.18G009200	Glyma.11G248000,Glyma.13G094700,Glyma.18G009200	K00059,K19562
ko01210	2-Oxocarboxylic acid metabolism	Metabolism	7/609	29/2297	0.91042409829568	0.683320010897005	0.912215384005361	7	Glyma.01G036000,Glyma.02G029900,Glyma.02G038100,Glyma.02G288500,Glyma.06G050100,Glyma.06G169700,Glyma.07G186000,Glyma.08G311200,Glyma.13G051600,Glyma.14G026400,Glyma.20G199600	Glyma.01G036000,Glyma.02G029900,Glyma.02G038100,Glyma.02G288500,Glyma.06G050100,Glyma.06G169700,Glyma.07G186000,Glyma.08G311200,Glyma.13G051600,Glyma.14G026400,Glyma.20G199600	K00826,K01647,K01652,K01703,K11820,K12153,K14272
ko00643	Styrene degradation	Metabolism	1/609	4/2297	0.942939244663383	0.708635914597059	0.918853267252646	1	Glyma.05G149500,Glyma.08G106000,Glyma.08G106200	Glyma.05G149500,Glyma.08G106000,Glyma.08G106200	K01426
ko00944	Flavone and flavonol biosynthesis	Metabolism	1/609	4/2297	0.942939244663383	0.708635914597059	0.918853267252646	1	Glyma.19G030500	Glyma.19G030500	K13264
ko04650	Natural killer cell mediated cytotoxicity	Organismal Systems	1/609	4/2297	0.942939244663383	0.708635914597059	0.918853267252646	1	Glyma.05G066800,Glyma.06G128700,Glyma.09G016000	Glyma.05G066800,Glyma.06G128700,Glyma.09G016000	K06268
ko04659	Th17 cell differentiation	Organismal Systems	1/609	4/2297	0.942939244663383	0.708635914597059	0.918853267252646	1	Glyma.05G066800,Glyma.06G128700,Glyma.09G016000	Glyma.05G066800,Glyma.06G128700,Glyma.09G016000	K06268
ko04725	Cholinergic synapse	Organismal Systems	1/609	4/2297	0.942939244663383	0.708635914597059	0.918853267252646	1	Glyma.03G251400	Glyma.03G251400	K04515
ko04975	Fat digestion and absorption	Organismal Systems	1/609	4/2297	0.942939244663383	0.708635914597059	0.918853267252646	1	Glyma.09G065300	Glyma.09G065300	K11155
ko00790	Folate biosynthesis	Metabolism	3/609	14/2297	0.808233638282899	0.761093861185657	0.979911777390081	3	Glyma.13G267851,Glyma.16G089300,Glyma.17G190800,Glyma.18G158900	Glyma.13G267851,Glyma.16G089300,Glyma.17G190800,Glyma.18G158900	K01307,K01495,K18482
ko04151	PI3K-Akt signaling pathway	Environmental Information Processing	5/609	23/2297	0.819947169272507	0.770699804278733	0.979911777390081	5	Glyma.01G131500,Glyma.03G260200,Glyma.07G226000,Glyma.13G119500,Glyma.14G188100,Glyma.15G187400,Glyma.17G258700,Glyma.18G010400,Glyma.19G111300	Glyma.01G131500,Glyma.03G260200,Glyma.07G226000,Glyma.13G119500,Glyma.14G188100,Glyma.15G187400,Glyma.17G258700,Glyma.18G010400,Glyma.19G111300	K04688,K06630,K07198,K09487,K11584
ko04015	Rap1 signaling pathway	Environmental Information Processing	1/609	5/2297	0.754351395730706	0.786019572691429	0.979911777390081	1	Glyma.02G143800,Glyma.07G229500,Glyma.07G238700,Glyma.09G236800,Glyma.16G214500,Glyma.16G214800,Glyma.17G034900,Glyma.18G260700,Glyma.19G160100	Glyma.02G143800,Glyma.07G229500,Glyma.07G238700,Glyma.09G236800,Glyma.16G214500,Glyma.16G214800,Glyma.17G034900,Glyma.18G260700,Glyma.19G160100	K02183
ko04660	T cell receptor signaling pathway	Organismal Systems	1/609	5/2297	0.754351395730706	0.786019572691429	0.979911777390081	1	Glyma.05G066800,Glyma.06G128700,Glyma.09G016000	Glyma.05G066800,Glyma.06G128700,Glyma.09G016000	K06268
ko04662	B cell receptor signaling pathway	Organismal Systems	1/609	5/2297	0.754351395730706	0.786019572691429	0.979911777390081	1	Glyma.05G066800,Glyma.06G128700,Glyma.09G016000	Glyma.05G066800,Glyma.06G128700,Glyma.09G016000	K06268
ko04726	Serotonergic synapse	Organismal Systems	1/609	5/2297	0.754351395730706	0.786019572691429	0.979911777390081	1	Glyma.08G238100	Glyma.08G238100	K07428
ko04917	Prolactin signaling pathway	Organismal Systems	1/609	5/2297	0.754351395730706	0.786019572691429	0.979911777390081	1	Glyma.09G142500	Glyma.09G142500	K00512
ko04972	Pancreatic secretion	Organismal Systems	1/609	5/2297	0.754351395730706	0.786019572691429	0.979911777390081	1	Glyma.07G052800,Glyma.09G003700,Glyma.12G207900,Glyma.16G021800,Glyma.19G258000	Glyma.07G052800,Glyma.09G003700,Glyma.12G207900,Glyma.16G021800,Glyma.19G258000	K07904
ko00670	One carbon pool by folate	Metabolism	2/609	10/2297	0.754351395730706	0.788967532540244	0.979911777390081	2	Glyma.08G274400,Glyma.13G084900,Glyma.15G109300,Glyma.18G150000	Glyma.08G274400,Glyma.13G084900,Glyma.15G109300,Glyma.18G150000	K00600,K00605
ko00230	Purine metabolism	Metabolism	21/609	90/2297	0.88007662835249	0.791884425270951	0.979911777390081	21	Glyma.01G210800,Glyma.04G007300,Glyma.04G045000,Glyma.04G094900,Glyma.05G056500,Glyma.07G131200,Glyma.09G016100,Glyma.09G064600,Glyma.10G048200,Glyma.10G187200,Glyma.10G201100,Glyma.10G241000,Glyma.11G031200,Glyma.11G047900,Glyma.13G240600,Glyma.13G340300,Glyma.15G073000,Glyma.15G102400,Glyma.15G106200,Glyma.15G121800,Glyma.15G156900,Glyma.15G203100,Glyma.16G036100,Glyma.16G043500,Glyma.18G049000…	Glyma.01G210800,Glyma.04G007300,Glyma.04G045000,Glyma.04G094900,Glyma.05G056500,Glyma.07G131200,Glyma.09G016100,Glyma.09G064600,Glyma.10G048200,Glyma.10G187200,Glyma.10G201100,Glyma.10G241000,Glyma.11G031200,Glyma.11G047900,Glyma.13G240600,Glyma.13G340300,Glyma.15G073000,Glyma.15G102400,Glyma.15G106200,Glyma.15G121800,Glyma.15G156900,Glyma.15G203100,Glyma.16G036100,Glyma.16G043500,Glyma.18G049000…	K00106,K00759,K00764,K00860,K00873,K00939,K00942,K00962,K01466,K01488,K01522,K01835,K02083,K03007,K03012,K03019,K03787,K13811,K14641,K18151,K18532
ko04137	Mitophagy - animal	Cellular Processes	3/609	15/2297	0.754351395730706	0.803232472556386	0.984959276302175	3	Glyma.01G210200,Glyma.05G041600,Glyma.05G058300,Glyma.10G035800,Glyma.11G031800,Glyma.13G122200,Glyma.19G163500	Glyma.01G210200,Glyma.05G041600,Glyma.05G058300,Glyma.10G035800,Glyma.11G031800,Glyma.13G122200,Glyma.19G163500	K08341,K17907,K17987
ko04530	Tight junction	Cellular Processes	3/609	15/2297	0.754351395730706	0.803232472556386	0.984959276302175	3	Glyma.01G131500,Glyma.03G260200,Glyma.07G006300,Glyma.09G013900,Glyma.13G119500,Glyma.14G040700,Glyma.15G187400,Glyma.19G111300	Glyma.01G131500,Glyma.03G260200,Glyma.07G006300,Glyma.09G013900,Glyma.13G119500,Glyma.14G040700,Glyma.15G187400,Glyma.19G111300	K07198,K07199,K09489
ko00020	Citrate cycle (TCA cycle)	Metabolism	4/609	20/2297	0.754351395730706	0.818708681422343	0.999414651646193	4	Glyma.01G097400,Glyma.02G288500,Glyma.06G231500,Glyma.07G185400,Glyma.08G063800,Glyma.08G311200,Glyma.09G203500,Glyma.14G026400,Glyma.20G099200	Glyma.01G097400,Glyma.02G288500,Glyma.06G231500,Glyma.07G185400,Glyma.08G063800,Glyma.08G311200,Glyma.09G203500,Glyma.14G026400,Glyma.20G099200	K00026,K00164,K01610,K01647
ko00340	Histidine metabolism	Metabolism	2/609	11/2297	0.685773996118824	0.832945875599705	0.999970508705851	2	Glyma.01G031500,Glyma.02G034000,Glyma.06G114300,Glyma.10G226200,Glyma.13G170600,Glyma.15G034400,Glyma.16G131700,Glyma.17G091000	Glyma.01G031500,Glyma.02G034000,Glyma.06G114300,Glyma.10G226200,Glyma.13G170600,Glyma.15G034400,Glyma.16G131700,Glyma.17G091000	K00128,K01590
ko04214	Apoptosis - fly	Cellular Processes	2/609	11/2297	0.685773996118824	0.832945875599705	0.999970508705851	2	Glyma.01G230900,Glyma.10G017700,Glyma.11G184100,Glyma.19G162800	Glyma.01G230900,Glyma.10G017700,Glyma.11G184100,Glyma.19G162800	K08738,K10798
ko00261	Monobactam biosynthesis	Metabolism	1/609	6/2297	0.628626163108922	0.8428756286386	0.999970508705851	1	Glyma.20G151500	Glyma.20G151500	K13811
ko03070	Bacterial secretion system	Environmental Information Processing	1/609	6/2297	0.628626163108922	0.8428756286386	0.999970508705851	1	Glyma.03G196900	Glyma.03G196900	K03106
ko04657	IL-17 signaling pathway	Organismal Systems	1/609	6/2297	0.628626163108922	0.8428756286386	0.999970508705851	1	Glyma.17G258700	Glyma.17G258700	K09487
ko04961	Endocrine and other factor-regulated calcium reabsorption	Organismal Systems	1/609	6/2297	0.628626163108922	0.8428756286386	0.999970508705851	1	Glyma.07G052800,Glyma.09G003700,Glyma.12G207900,Glyma.16G021800,Glyma.19G258000	Glyma.07G052800,Glyma.09G003700,Glyma.12G207900,Glyma.16G021800,Glyma.19G258000	K07904
ko04141	Protein processing in endoplasmic reticulum	Genetic Information Processing	17/609	77/2297	0.832725566715715	0.848453825032856	0.999970508705851	17	Glyma.02G085600,Glyma.02G093200,Glyma.03G073722,Glyma.03G164400,Glyma.03G182800,Glyma.06G134900,Glyma.06G223700,Glyma.07G200200,Glyma.08G157200,Glyma.08G284700,Glyma.09G197000,Glyma.10G147600,Glyma.11G134200,Glyma.12G058200,Glyma.12G061700,Glyma.12G067700,Glyma.12G079202,Glyma.12G112000,Glyma.12G171400,Glyma.12G192600,Glyma.12G203900,Glyma.13G007000,Glyma.16G111800,Glyma.16G213300,Glyma.17G032000…	Glyma.02G085600,Glyma.02G093200,Glyma.03G073722,Glyma.03G164400,Glyma.03G182800,Glyma.06G134900,Glyma.06G223700,Glyma.07G200200,Glyma.08G157200,Glyma.08G284700,Glyma.09G197000,Glyma.10G147600,Glyma.11G134200,Glyma.12G058200,Glyma.12G061700,Glyma.12G067700,Glyma.12G079202,Glyma.12G112000,Glyma.12G171400,Glyma.12G192600,Glyma.12G203900,Glyma.13G007000,Glyma.16G111800,Glyma.16G213300,Glyma.17G032000…	K03283,K06689,K07151,K07953,K08057,K08852,K09481,K09486,K09487,K09580,K10666,K10956,K12667,K13525,K13993,K14009,K14016
ko00220	Arginine biosynthesis	Metabolism	4/609	21/2297	0.718429900695911	0.848683457573231	0.999970508705851	4	Glyma.02G038100,Glyma.02G072200,Glyma.05G046900,Glyma.13G210800,Glyma.15G102000,Glyma.16G153400,Glyma.17G148000	Glyma.02G038100,Glyma.02G072200,Glyma.05G046900,Glyma.13G210800,Glyma.15G102000,Glyma.16G153400,Glyma.17G148000	K00261,K01915,K01940,K14272
ko04144	Endocytosis	Cellular Processes	12/609	57/2297	0.794054100769164	0.86514175538413	0.999999999945032	12	Glyma.01G004100,Glyma.01G083000,Glyma.01G215100,Glyma.02G043200,Glyma.02G085600,Glyma.02G093200,Glyma.07G005901,Glyma.07G052800,Glyma.07G093100,Glyma.07G127800,Glyma.08G206300,Glyma.08G260500,Glyma.08G364700,Glyma.09G003700,Glyma.09G041400,Glyma.10G216300,Glyma.11G106900,Glyma.12G207900,Glyma.13G146700,Glyma.13G335800,Glyma.14G164700,Glyma.15G008367,Glyma.15G008433,Glyma.15G008500,Glyma.15G113200…	Glyma.01G004100,Glyma.01G083000,Glyma.01G215100,Glyma.02G043200,Glyma.02G085600,Glyma.02G093200,Glyma.07G005901,Glyma.07G052800,Glyma.07G093100,Glyma.07G127800,Glyma.08G206300,Glyma.08G260500,Glyma.08G364700,Glyma.09G003700,Glyma.09G041400,Glyma.10G216300,Glyma.11G106900,Glyma.12G207900,Glyma.13G146700,Glyma.13G335800,Glyma.14G164700,Glyma.15G008367,Glyma.15G008433,Glyma.15G008500,Glyma.15G113200…	K00889,K01115,K03283,K05757,K07904,K11866,K12185,K12191,K12471,K12483,K19366,K19476
ko04914	Progesterone-mediated oocyte maturation	Organismal Systems	4/609	22/2297	0.685773996118824	0.874358249359769	0.999999999945032	4	Glyma.01G159700,Glyma.02G277600,Glyma.03G123600,Glyma.04G001100,Glyma.06G116100,Glyma.07G159700,Glyma.11G247400,Glyma.14G037100,Glyma.17G204900,Glyma.19G127200,Glyma.19G127301	Glyma.01G159700,Glyma.02G277600,Glyma.03G123600,Glyma.04G001100,Glyma.06G116100,Glyma.07G159700,Glyma.11G247400,Glyma.14G037100,Glyma.17G204900,Glyma.19G127200,Glyma.19G127301	K02178,K02537,K05868,K06627
ko00062	Fatty acid elongation	Metabolism	1/609	7/2297	0.538822425521933	0.884642866595427	0.999999999945032	1	Glyma.04G149300,Glyma.06G058500,Glyma.06G214800,Glyma.10G179400,Glyma.10G241700,Glyma.10G274400,Glyma.10G291700,Glyma.20G210900	Glyma.04G149300,Glyma.06G058500,Glyma.06G214800,Glyma.10G179400,Glyma.10G241700,Glyma.10G274400,Glyma.10G291700,Glyma.20G210900	K15397
ko04510	Focal adhesion	Cellular Processes	1/609	7/2297	0.538822425521933	0.884642866595427	0.999999999945032	1	Glyma.03G234700,Glyma.19G232300	Glyma.03G234700,Glyma.19G232300	K06269
ko04721	Synaptic vesicle cycle	Organismal Systems	4/609	24/2297	0.628626163108922	0.914600450968861	0.999999999945032	4	Glyma.01G218600,Glyma.02G069700,Glyma.02G115100,Glyma.02G195300,Glyma.02G195400,Glyma.04G164400,Glyma.05G023100,Glyma.06G200100,Glyma.10G082400,Glyma.10G082500,Glyma.10G208800,Glyma.16G151200,Glyma.17G076600,Glyma.17G135500	Glyma.01G218600,Glyma.02G069700,Glyma.02G115100,Glyma.02G195300,Glyma.02G195400,Glyma.04G164400,Glyma.05G023100,Glyma.06G200100,Glyma.10G082400,Glyma.10G082500,Glyma.10G208800,Glyma.16G151200,Glyma.17G076600,Glyma.17G135500	K08486,K15015,K15292,K18211
ko00514	Other types of O-glycan biosynthesis	Metabolism	1/609	8/2297	0.471469622331691	0.915320811679876	0.999999999945032	1	Glyma.02G279600,Glyma.07G231500	Glyma.02G279600,Glyma.07G231500	K20782
ko04145	Phagosome	Cellular Processes	5/609	29/2297	0.650302927354057	0.917177618452026	0.999999999945032	5	Glyma.06G223700,Glyma.10G147600,Glyma.10G236500,Glyma.12G171400,Glyma.13G114800,Glyma.17G045200	Glyma.06G223700,Glyma.10G147600,Glyma.10G236500,Glyma.12G171400,Glyma.13G114800,Glyma.17G045200	K00921,K08057,K08517,K09481,K10956
ko03060	Protein export	Genetic Information Processing	4/609	26/2297	0.580270304408235	0.942927899653191	0.999999999945032	4	Glyma.03G196900,Glyma.04G036000,Glyma.06G036100,Glyma.06G116300,Glyma.06G223700,Glyma.12G171400	Glyma.03G196900,Glyma.04G036000,Glyma.06G036100,Glyma.06G116300,Glyma.06G223700,Glyma.12G171400	K03100,K03106,K09481,K10956
ko00240	Pyrimidine metabolism	Metabolism	14/609	73/2297	0.723350653440403	0.94672135828704	0.999999999945032	14	Glyma.02G278600,Glyma.02G302900,Glyma.03G193800,Glyma.04G094900,Glyma.05G023900,Glyma.07G129300,Glyma.07G131200,Glyma.08G029000,Glyma.08G161000,Glyma.09G016100,Glyma.09G064600,Glyma.11G088200,Glyma.14G021000,Glyma.15G121800,Glyma.15G266600,Glyma.16G036100,Glyma.16G043500,Glyma.16G058200,Glyma.19G193700	Glyma.02G278600,Glyma.02G302900,Glyma.03G193800,Glyma.04G094900,Glyma.05G023900,Glyma.07G129300,Glyma.07G131200,Glyma.08G029000,Glyma.08G161000,Glyma.09G016100,Glyma.09G064600,Glyma.11G088200,Glyma.14G021000,Glyma.15G121800,Glyma.15G266600,Glyma.16G036100,Glyma.16G043500,Glyma.16G058200,Glyma.19G193700	K00384,K00609,K00876,K00962,K01240,K01464,K01489,K01937,K03007,K03012,K03019,K03787,K14641,K16904
ko04623	Cytosolic DNA-sensing pathway	Organismal Systems	2/609	16/2297	0.471469622331691	0.951559356385967	0.999999999945032	2	Glyma.04G094900,Glyma.07G131200	Glyma.04G094900,Glyma.07G131200	K03007,K03019
ko04919	Thyroid hormone signaling pathway	Organismal Systems	2/609	16/2297	0.471469622331691	0.951559356385967	0.999999999945032	2	Glyma.04G196700,Glyma.06G169100,Glyma.14G059400,Glyma.16G081200	Glyma.04G196700,Glyma.06G169100,Glyma.14G059400,Glyma.16G081200	K01114,K05857
ko04350	TGF-beta signaling pathway	Environmental Information Processing	1/609	10/2297	0.377175697865353	0.95439264862081	0.999999999945032	1	Glyma.14G188100	Glyma.14G188100	K04688
ko04136	Autophagy - other	Cellular Processes	3/609	22/2297	0.514330497089118	0.956283892076241	0.999999999945032	3	Glyma.01G210200,Glyma.02G206500,Glyma.05G058300,Glyma.10G035800,Glyma.11G031800,Glyma.13G122200,Glyma.17G071400,Glyma.19G163500	Glyma.01G210200,Glyma.02G206500,Glyma.05G058300,Glyma.10G035800,Glyma.11G031800,Glyma.13G122200,Glyma.17G071400,Glyma.19G163500	K08330,K08341,K17907
ko04130	SNARE interactions in vesicular transport	Genetic Information Processing	2/609	17/2297	0.443736115135709	0.962579150310111	0.999999999945032	2	Glyma.02G069700,Glyma.02G195300,Glyma.02G195400,Glyma.10G082400,Glyma.10G082500,Glyma.10G236500,Glyma.16G151200	Glyma.02G069700,Glyma.02G195300,Glyma.02G195400,Glyma.10G082400,Glyma.10G082500,Glyma.10G236500,Glyma.16G151200	K08486,K08517
ko04260	Cardiac muscle contraction	Organismal Systems	1/609	12/2297	0.314313081554461	0.975451922822719	0.999999999945032	1	Glyma.12G155300	Glyma.12G155300	K02262
ko04723	Retrograde endocannabinoid signaling	Organismal Systems	4/609	31/2297	0.486678319826262	0.980405007368129	0.999999999945032	4	Glyma.01G011600,Glyma.01G218600,Glyma.09G209400,Glyma.10G208800,Glyma.15G187666,Glyma.19G047400	Glyma.01G011600,Glyma.01G218600,Glyma.09G209400,Glyma.10G208800,Glyma.15G187666,Glyma.19G047400	K01054,K03935,K13806,K15015
ko04140	Autophagy - animal	Cellular Processes	5/609	37/2297	0.509696889007234	0.982900580951172	0.999999999945032	5	Glyma.01G131500,Glyma.01G210200,Glyma.03G260200,Glyma.05G058300,Glyma.09G197000,Glyma.10G035800,Glyma.11G031800,Glyma.13G119500,Glyma.13G122200,Glyma.14G188100,Glyma.15G187400,Glyma.16G111800,Glyma.19G111300,Glyma.19G163500	Glyma.01G131500,Glyma.01G210200,Glyma.03G260200,Glyma.05G058300,Glyma.09G197000,Glyma.10G035800,Glyma.11G031800,Glyma.13G119500,Glyma.13G122200,Glyma.14G188100,Glyma.15G187400,Glyma.16G111800,Glyma.19G111300,Glyma.19G163500	K04688,K07198,K08341,K08852,K17907
ko00970	Aminoacyl-tRNA biosynthesis	Genetic Information Processing	3/609	26/2297	0.435202728306177	0.982955157612116	0.999999999945032	3	Glyma.03G110500,Glyma.06G001100,Glyma.17G231300	Glyma.03G110500,Glyma.06G001100,Glyma.17G231300	K01872,K01889,K14164
ko04712	Circadian rhythm - plant	Organismal Systems	2/609	20/2297	0.377175697865353	0.983011959920271	0.999999999945032	2	Glyma.01G091400,Glyma.02G130400,Glyma.05G153200,Glyma.08G109200,Glyma.08G109400,Glyma.08G110340,Glyma.08G110500,Glyma.08G110701,Glyma.08G110901,Glyma.09G075200,Glyma.19G105100,Glyma.19G222000	Glyma.01G091400,Glyma.02G130400,Glyma.05G153200,Glyma.08G109200,Glyma.08G109400,Glyma.08G110340,Glyma.08G110500,Glyma.08G110701,Glyma.08G110901,Glyma.09G075200,Glyma.19G105100,Glyma.19G222000	K00660,K12126
ko04120	Ubiquitin mediated proteolysis	Genetic Information Processing	9/609	58/2297	0.585272634618651	0.985076502357981	0.999999999945032	9	Glyma.02G020000,Glyma.05G091100,Glyma.06G046400,Glyma.06G243300,Glyma.11G095700,Glyma.12G021800,Glyma.13G007000,Glyma.13G198800,Glyma.14G193200,Glyma.15G097300	Glyma.02G020000,Glyma.05G091100,Glyma.06G046400,Glyma.06G243300,Glyma.11G095700,Glyma.12G021800,Glyma.13G007000,Glyma.13G198800,Glyma.14G193200,Glyma.15G097300	K04506,K06688,K06689,K10140,K10144,K10570,K10573,K10577,K10581
ko03430	Mismatch repair	Genetic Information Processing	2/609	21/2297	0.359214950347955	0.987001406909352	0.999999999945032	2	Glyma.03G219033,Glyma.13G175500	Glyma.03G219033,Glyma.13G175500	K07466,K08737
ko03018	RNA degradation	Genetic Information Processing	7/609	49/2297	0.538822425521933	0.987618204265897	0.999999999945032	7	Glyma.01G024800,Glyma.05G224900,Glyma.07G126400,Glyma.08G031700,Glyma.09G153900,Glyma.11G180500,Glyma.12G093100,Glyma.12G187400,Glyma.13G314100,Glyma.16G018200,Glyma.16G036100,Glyma.16G204600,Glyma.18G048900,Glyma.18G267600,Glyma.19G190900	Glyma.01G024800,Glyma.05G224900,Glyma.07G126400,Glyma.08G031700,Glyma.09G153900,Glyma.11G180500,Glyma.12G093100,Glyma.12G187400,Glyma.13G314100,Glyma.16G018200,Glyma.16G036100,Glyma.16G204600,Glyma.18G048900,Glyma.18G267600,Glyma.19G190900	K00850,K00962,K01689,K03654,K12581,K12586,K13126
ko03020	RNA polymerase	Genetic Information Processing	3/609	28/2297	0.40411681914145	0.989527559109404	0.999999999945032	3	Glyma.04G094900,Glyma.07G131200,Glyma.09G016100,Glyma.15G121800	Glyma.04G094900,Glyma.07G131200,Glyma.09G016100,Glyma.15G121800	K03007,K03012,K03019
ko04138	Autophagy - yeast	Cellular Processes	6/609	45/2297	0.502900930487137	0.990249296311561	0.999999999945032	6	Glyma.01G210200,Glyma.02G206500,Glyma.02G235100,Glyma.03G205700,Glyma.05G058300,Glyma.10G001700,Glyma.10G035800,Glyma.11G031800,Glyma.11G086600,Glyma.13G122200,Glyma.16G146500,Glyma.17G071400,Glyma.19G163500	Glyma.01G210200,Glyma.02G206500,Glyma.02G235100,Glyma.03G205700,Glyma.05G058300,Glyma.10G001700,Glyma.10G035800,Glyma.11G031800,Glyma.11G086600,Glyma.13G122200,Glyma.16G146500,Glyma.17G071400,Glyma.19G163500	K00654,K08330,K08341,K12761,K14209,K17907
ko04113	Meiosis - yeast	Cellular Processes	5/609	41/2297	0.459970363250431	0.992751091453497	0.999999999945032	5	Glyma.02G235100,Glyma.03G234700,Glyma.07G159700,Glyma.10G001700,Glyma.11G247400,Glyma.18G010400,Glyma.19G232300	Glyma.02G235100,Glyma.03G234700,Glyma.07G159700,Glyma.10G001700,Glyma.11G247400,Glyma.18G010400,Glyma.19G232300	K02178,K02537,K06269,K11584,K12761
ko00510	N-Glycan biosynthesis	Metabolism	3/609	30/2297	0.377175697865353	0.993623956426119	0.999999999945032	3	Glyma.03G164400,Glyma.05G175000,Glyma.08G132300,Glyma.16G213300	Glyma.03G164400,Glyma.05G175000,Glyma.08G132300,Glyma.16G213300	K00737,K07151,K12667
ko03420	Nucleotide excision repair	Genetic Information Processing	4/609	38/2297	0.397027050384582	0.996086611516215	0.999999999945032	4	Glyma.06G046400,Glyma.12G142900,Glyma.13G175500,Glyma.14G193200	Glyma.06G046400,Glyma.12G142900,Glyma.13G175500,Glyma.14G193200	K07466,K10140,K10570,K10840
ko04150	mTOR signaling pathway	Environmental Information Processing	2/609	27/2297	0.279389405826187	0.997483979744846	0.999999999945032	2	Glyma.01G131500,Glyma.03G260200,Glyma.13G119500,Glyma.14G188100,Glyma.15G187400,Glyma.19G111300	Glyma.01G131500,Glyma.03G260200,Glyma.13G119500,Glyma.14G188100,Glyma.15G187400,Glyma.19G111300	K04688,K07198
ko04110	Cell cycle	Cellular Processes	7/609	59/2297	0.447496590687707	0.998399215687014	0.999999999945032	7	Glyma.01G159700,Glyma.02G277600,Glyma.03G123600,Glyma.04G001100,Glyma.06G116100,Glyma.07G159700,Glyma.07G226000,Glyma.11G180100,Glyma.11G247400,Glyma.14G037100,Glyma.17G204900,Glyma.19G087000,Glyma.19G127200,Glyma.19G127301	Glyma.01G159700,Glyma.02G277600,Glyma.03G123600,Glyma.04G001100,Glyma.06G116100,Glyma.07G159700,Glyma.07G226000,Glyma.11G180100,Glyma.11G247400,Glyma.14G037100,Glyma.17G204900,Glyma.19G087000,Glyma.19G127200,Glyma.19G127301	K02178,K02537,K05868,K06620,K06627,K06630,K06670
ko03460	Fanconi anemia pathway	Genetic Information Processing	2/609	29/2297	0.260121170941623	0.998560918125372	0.999999999945032	2	Glyma.11G161200,Glyma.13G175500,Glyma.18G054900	Glyma.11G161200,Glyma.13G175500,Glyma.18G054900	K07466,K15078
ko03015	mRNA surveillance pathway	Genetic Information Processing	5/609	50/2297	0.377175697865353	0.999072451041479	0.999999999945032	5	Glyma.03G234700,Glyma.09G066700,Glyma.16G018200,Glyma.16G109600,Glyma.18G010400,Glyma.19G232300	Glyma.03G234700,Glyma.09G066700,Glyma.16G018200,Glyma.16G109600,Glyma.18G010400,Glyma.19G232300	K06269,K11584,K13126,K14397,K14411
ko03030	DNA replication	Genetic Information Processing	2/609	32/2297	0.235734811165846	0.999382768450639	0.999999999945032	2	Glyma.06G078200,Glyma.13G175500	Glyma.06G078200,Glyma.13G175500	K07466,K10744
ko03410	Base excision repair	Genetic Information Processing	1/609	25/2297	0.150870279146141	0.9995688297219	0.999999999945032	1	Glyma.10G017700,Glyma.11G184100,Glyma.19G162800	Glyma.10G017700,Glyma.11G184100,Glyma.19G162800	K10798
ko03440	Homologous recombination	Genetic Information Processing	2/609	34/2297	0.221868057567855	0.999650723102462	0.999999999945032	2	Glyma.08G339800,Glyma.12G236100,Glyma.13G175500	Glyma.08G339800,Glyma.12G236100,Glyma.13G175500	K07466,K10875
ko03050	Proteasome	Genetic Information Processing	2/609	36/2297	0.209542054369641	0.999803064717026	0.999999999945032	2	Glyma.08G336400,Glyma.17G243800,Glyma.18G071500	Glyma.08G336400,Glyma.17G243800,Glyma.18G071500	K03030,K06699
ko00190	Oxidative phosphorylation	Metabolism	9/609	85/2297	0.399362503622139	0.999937036188375	0.999999999945032	9	Glyma.05G048000,Glyma.05G092300,Glyma.12G155300,Glyma.12G232000,Glyma.13G068600,Glyma.13G097900,Glyma.13G132400,Glyma.13G204800,Glyma.15G107900,Glyma.15G187666	Glyma.05G048000,Glyma.05G092300,Glyma.12G155300,Glyma.12G232000,Glyma.13G068600,Glyma.13G097900,Glyma.13G132400,Glyma.13G204800,Glyma.15G107900,Glyma.15G187666	K01507,K01535,K02111,K02113,K02115,K02132,K02262,K03935,K05574
ko04111	Cell cycle - yeast	Cellular Processes	3/609	53/2297	0.213495678036992	0.999986250846239	0.999999999945032	3	Glyma.07G159700,Glyma.11G247400,Glyma.19G087000	Glyma.07G159700,Glyma.11G247400,Glyma.19G087000	K02178,K02537,K06670
ko03013	RNA transport	Genetic Information Processing	8/609	96/2297	0.314313081554461	0.999998843328198	0.999999999945032	8	Glyma.05G003500,Glyma.05G091100,Glyma.06G053200,Glyma.07G060900,Glyma.08G316700,Glyma.10G212900,Glyma.12G100700,Glyma.14G023300,Glyma.15G017900,Glyma.15G246500,Glyma.16G018200,Glyma.18G096400,Glyma.U031613	Glyma.05G003500,Glyma.05G091100,Glyma.06G053200,Glyma.07G060900,Glyma.08G316700,Glyma.10G212900,Glyma.12G100700,Glyma.14G023300,Glyma.15G017900,Glyma.15G246500,Glyma.16G018200,Glyma.18G096400,Glyma.U031613	K00784,K03113,K03231,K03236,K03257,K10577,K13126,K14314
ko03008	Ribosome biogenesis in eukaryotes	Genetic Information Processing	2/609	56/2297	0.134705606380483	0.999999449340359	0.999999999945032	2	Glyma.09G158100,Glyma.10G187200,Glyma.16G208600	Glyma.09G158100,Glyma.10G187200,Glyma.16G208600	K03264,K18532
ko03040	Spliceosome	Genetic Information Processing	4/609	103/2297	0.146475999171011	0.999999999924129	0.999999999945032	4	Glyma.01G040900,Glyma.02G085600,Glyma.02G093200,Glyma.18G004000,Glyma.18G289600,Glyma.19G191100	Glyma.01G040900,Glyma.02G085600,Glyma.02G093200,Glyma.18G004000,Glyma.18G289600,Glyma.19G191100	K03283,K12813,K12818,K12836
ko03010	Ribosome	Genetic Information Processing	7/609	127/2297	0.207892116933659	0.999999999945032	0.999999999945032	7	Glyma.02G015900,Glyma.04G229000,Glyma.05G223500,Glyma.07G114900,Glyma.07G198500,Glyma.10G016300,Glyma.17G037700,Glyma.18G050600	Glyma.02G015900,Glyma.04G229000,Glyma.05G223500,Glyma.07G114900,Glyma.07G198500,Glyma.10G016300,Glyma.17G037700,Glyma.18G050600	K02866,K02885,K02926,K02942,K02945,K02957,K02988
