# Supplementary material for: Digital gene expression profiling of the transcriptional response to Sclerotinia sclerotiorum and its antagonistic bacterium Bacillus amyloliquefaciens in soybean
Source: Front Microbiol. 2022 Nov 2;13:1025771. doi: 10.3389/fmicb.2022.1025771 (PMC9666723; doi:10.3389/fmicb.2022.1025771)
Supplement: Supplementary file 2 [file Data_Sheet_2.ZIP › ╕╜╝■9-21/Table S21 FPKM value of candidate genes proposed though genome-wide association and epistatic studies.xlsx]

## Sheet: Sheet1
gene ID	Gm	Gm-Ba	Gm-Ba-Ss	Gm-Ss	Annotation
Glyma.08g33200	26.6172	108.934	102.049	36.3897	Multi antimicrobial extrusion (MatE) protein
Glyma.11g254900	48.3686	19.7625	16.5752	19.3369	UDP-glucuronate 4-epimerase
Glyma.11g12900	13.3133	19.5731	33.5711	36.7353	Aspartyl protease
Glyma.04g209700	57.6809	7.56087	1.59383	0	Lipase (class 3)
Glyma.18g211100	23.7849	13.7263	1.30243	3.34301	Peroxidase
Glyma.07g136600	11.7154	12.2197	10.3473	5.33401	Serine/threonine-protein kinase
Glyma.07g135400	3.09154	4.42321	9.47947	22.5179	LRR-RLK, legume lectin domai
Glyma.14g172200	7.0968	8.87577	12.3381	10.0124	Protein containing VQ motif
Glyma.13g328100	6.11891	8.17124	11.258	11.3088	Small ubiquitin-like modifier (SUMO) ligase
Glyma.19g115000	0.671357	3.70768	8.16766	3.80757	LRR-RLK, BRI1-like
Glyma.02g13900	4.01014	0.635517	2.62175	2.24607	Myeloblastosis (myb)-like DNA binding protein
Glyma.14g188400	1.05399	2.00119	2.58468	2.20971	Pathogenesis-related thaumatin superfamily protein
Glyma.19g248900	2.12933	1.24135	1.94477	2.499	Ethylene response factor
Glyma.16g17700	0.020342	0.208674	0.186116	6.75036	Basic helix-loop-helix (bHLH) DNA-binding superfamily
Glyma.13g172400	1.69051	1.85004	1.49889	1.55656	Negative regulator of systemic acquired resistance (SAR)
Glyma.12g171300	1.71222	1.459	2.32816	0.638111	7 transmembrane MLO family protein
Glyma.05g144500	3.45568	0.782971	0.386704	0.165744	Two component response regulator
Glyma.09g127800	0.0415275	0.581995	1.38933	0.874209	Adenine phosphoribosyl transferase
Glyma.19g134100	1.33482	0.438826	0.358504	0.525496	LRR and NB-ARC domain-containing disease resistance protein
Glyma.09g126900	0.201821	0.482397	1.1164	0.302716	Voltage dependent anion channel
