# Supplementary material for: Digital gene expression profiling of the transcriptional response to Sclerotinia sclerotiorum and its antagonistic bacterium Bacillus amyloliquefaciens in soybean
Source: Front Microbiol. 2022 Nov 2;13:1025771. doi: 10.3389/fmicb.2022.1025771 (PMC9666723; doi:10.3389/fmicb.2022.1025771)
Supplement: Supplementary file 2 [file Data_Sheet_2.ZIP › ╕╜╝■9-21/Table S9 Differentially expressed genes in Gm-Ba-Ss vs Gm-Ss.xls]

gene_id	expression_Gm-Ba-Ss	expression_Gm-Ss	log2FC(Gm-Ba-Ss/Gm-Ss)	pval	padj	regulate	significant	fpkm_Gm-Ba-Ss-1	fpkm_Gm-Ba-Ss-2	fpkm_Gm-Ba-Ss-3	fpkm_Gm-Ss-1	fpkm_Gm-Ss-2	fpkm_Gm-Ss-3	chr	start	end	strand	gene_name	gene_biotype	GO_biological_process	GO_cellular_component	GO_molecular_function	KEGG_genes	KEGG_pathways	gene_length	NR_tophit_name	NR_tophit_description	Swissprot_tophit_name	Swissprot_tophit_description	String_tophit_name	String_tophit_description	COG	KOG	NOG	Pfam
Glyma.01G002100	7.814513296	2.768237014	1.493831333	6.75E-26	4.57E-25	up	yes	7.412273123	7.671441321	8.359825445	2.834579585	2.995891088	2.47424037	Gm01	295052	300318	-	Glyma.01G002100	--	GO:0006351|transcription, DNA-templated; GO:0006355|regulation of transcription, DNA-templated; GO:0009734|auxin-activated signaling pathway	GO:0005634|nucleus	GO:0003677|DNA binding	--	--	3315	XP_003517174.1	XP_003517174.1 auxin response factor 19 isoform X1 [Glycine max]	sp|Q0D9R7|ARFS_ORYSJ	sp|Q0D9R7|ARFS_ORYSJ Auxin response factor 19 OS=Oryza sativa subsp. japonica GN=ARF19 PE=2 SV=2	_	_	_	_	_	PF06507.10|Auxin_resp|Auxin response factor|Glyma.01G002100.1|m.51:240-323;PF02362.18|B3|B3 DNA binding domain|Glyma.01G002100.1|m.51:114-215;PF02309.13|AUX_IAA|AUX/IAA family|Glyma.01G002100.1|m.51:991-1077
Glyma.01G002400	3.534743613	0.461415669	2.910609665	1.52E-06	3.77E-06	up	yes	3.990087984	2.677957601	3.936185253	0.592120446	0	0.792126562	Gm01	332066	334533	+	Glyma.01G002400	--	GO:0006644|phospholipid metabolic process; GO:0016042|lipid catabolic process; GO:0050482|arachidonic acid secretion	GO:0005576|extracellular region; GO:0005634|nucleus; GO:0005773|vacuole; GO:0005794|Golgi apparatus; GO:0031410|cytoplasmic vesicle	GO:0004623|phospholipase A2 activity; GO:0005509|calcium ion binding; GO:0102567|phospholipase A2 activity (consuming 1,2-dipalmitoylphosphatidylcholine); GO:0102568|phospholipase A2 activity consuming 1,2-dioleoylphosphatidylethanolamine)	ko:K01047|PLA2G,SPLA2	ko00564|Glycerophospholipid metabolism; ko00565|Ether lipid metabolism; ko00590|Arachidonic acid metabolism; ko00591|Linoleic acid metabolism; ko00592|alpha-Linolenic acid metabolism; ko01100|Metabolic pathways; ko01110|Biosynthesis of secondary metabolites; ko04014|Ras signaling pathway; ko04270|Vascular smooth muscle contraction; ko04972|Pancreatic secretion; ko04975|Fat digestion and absorption	681	NP_001241376.1	NP_001241376.1 uncharacterized protein LOC100797904 precursor [Glycine max]	sp|Q8S8N6|PLA2A_ARATH	sp|Q8S8N6|PLA2A_ARATH Phospholipase A2-alpha OS=Arabidopsis thaliana GN=PLA2-ALPHA PE=1 SV=1	_	_	_	_	_	_
Glyma.01G003000	4.945363947	12.93490201	-1.38532112	1.01E-22	6.17E-22	down	yes	5.443989357	4.902390124	4.489712359	12.88710887	12.16847568	13.74912149	Gm01	366537	368106	-	Glyma.01G003000	--	GO:0000122|negative regulation of transcription by RNA polymerase II; GO:0006351|transcription, DNA-templated; GO:0006355|regulation of transcription, DNA-templated; GO:0009646|response to absence of light; GO:0009651|response to salt stress; GO:0009723|response to ethylene; GO:0009733|response to auxin; GO:0009737|response to abscisic acid; GO:0009739|response to gibberellin; GO:0009751|response…	GO:0005634|nucleus	GO:0000976|transcription regulatory region sequence-specific DNA binding; GO:0003700|DNA-binding transcription factor activity; GO:0008270|zinc ion binding	--	--	837	NP_001235955.2	NP_001235955.2 MYB transcription factor MYB128 [Glycine max]	sp|Q9LVS0|KUA1_ARATH	sp|Q9LVS0|KUA1_ARATH Transcription factor KUA1 OS=Arabidopsis thaliana GN=KUA1 PE=1 SV=1	_	_	_	_	_	PF00249.28|Myb_DNA-binding|Myb-like DNA-binding domain|Glyma.01G003000.1|m.67:97-141
Glyma.01G003600	18.20001304	8.407154296	1.113327486	1.43E-17	7.11E-17	up	yes	18.29926993	18.58928078	17.71148839	9.211588052	7.100235084	8.909639751	Gm01	391263	393793	-	Glyma.01G003600	--	--	--	--	--	--	1554	XP_006572921.1	XP_006572921.1 uncharacterized protein LOC100790501 [Glycine max]	_	_	_	_	_	_	_	_
Glyma.01G004000	3.938412059	12.85949743	-1.704611252	4.89E-16	2.27E-15	down	yes	4.085147911	4.039279473	3.690808795	9.669880659	14.2476217	14.66098994	Gm01	418434	420376	+	Glyma.01G004000	--	GO:0006644|phospholipid metabolic process; GO:0016042|lipid catabolic process; GO:0050482|arachidonic acid secretion	GO:0005576|extracellular region	GO:0004623|phospholipase A2 activity; GO:0005509|calcium ion binding; GO:0102567|phospholipase A2 activity (consuming 1,2-dipalmitoylphosphatidylcholine); GO:0102568|phospholipase A2 activity consuming 1,2-dioleoylphosphatidylethanolamine)	--	--	417	NP_001235986.2	NP_001235986.2 phospholipase A2 precursor [Glycine max]	sp|Q9XG80|PLA21_ORYSJ	sp|Q9XG80|PLA21_ORYSJ Probable phospholipase A2 homolog 1 OS=Oryza sativa subsp. japonica GN=PLA2-I PE=2 SV=1	_	_	_	_	_	_
Glyma.01G004700	5.862790537	24.15806083	-2.040983633	1.22E-63	1.83E-62	down	yes	5.965160513	5.513012537	6.110198563	23.01564061	24.41612979	25.0424121	Gm01	445357	447970	-	Glyma.01G004700	--	GO:0006302|double-strand break repair; GO:0007131|reciprocal meiotic recombination; GO:0009553|embryo sac development; GO:0009555|pollen development; GO:0010212|response to ionizing radiation	GO:0005634|nucleus; GO:0005730|nucleolus	GO:0003690|double-stranded DNA binding	--	--	657	XP_003517991.1	XP_003517991.1 meiotic nuclear division protein 1 homolog isoform X1 [Glycine max]	sp|Q8GYD2|MND1_ARATH	sp|Q8GYD2|MND1_ARATH Meiotic nuclear division protein 1 homolog OS=Arabidopsis thaliana GN=MND1 PE=1 SV=1	_	_	_	_	_	PF03962.12|Mnd1|Mnd1 family|Glyma.01G004700.1|m.91:16-204
Glyma.01G004800	56.76001049	154.7205753	-1.446557393	1.40E-108	3.66E-107	down	yes	53.17485119	54.90835478	62.19682549	154.490937	157.6731438	151.9976451	Gm01	450191	455645	+	Glyma.01G004800	--	--	GO:0016021|integral component of membrane	GO:0004674|protein serine/threonine kinase activity; GO:0005524|ATP binding	--	--	2706	XP_006572924.1	XP_006572924.1 probable LRR receptor-like serine/threonine-protein kinase At4g29180 isoform X1 [Glycine max]	sp|C0LGR6|Y4291_ARATH	sp|C0LGR6|Y4291_ARATH Probable LRR receptor-like serine/threonine-protein kinase At4g29180 OS=Arabidopsis thaliana GN=At4g29180 PE=2 SV=2	_	_	_	_	_	PF12819.4|Malectin_like|Carbohydrate-binding protein of the ER|Glyma.01G004800.1|m.94:33-360;PF07714.14|Pkinase_Tyr|Protein tyrosine kinase|Glyma.01G004800.1|m.94:577-853;PF00069.22|Pkinase|Protein kinase domain|Glyma.01G004800.1|m.94:578-793;PF13855.3|LRR_8|Leucine rich repeat|Glyma.01G004800.1|m.94:417-476
Glyma.01G005100	1.847138327	0.600515083	1.604982433	0.00114534	0.002046852	up	yes	1.797654654	1.921324904	1.822435422	0.969312556	0.544071268	0.288161426	Gm01	508478	510840	+	Glyma.01G005100	--	GO:0019310|inositol catabolic process; GO:0019853|L-ascorbic acid biosynthetic process	GO:0005737|cytoplasm	GO:0005506|iron ion binding; GO:0050113|inositol oxygenase activity	ko:K00469|MIOX	ko00053|Ascorbate and aldarate metabolism; ko00562|Inositol phosphate metabolism	936	NP_001241072.1	NP_001241072.1 uncharacterized protein LOC100794523 [Glycine max]	sp|O82200|MIOX2_ARATH	sp|O82200|MIOX2_ARATH Inositol oxygenase 2 OS=Arabidopsis thaliana GN=MIOX2 PE=2 SV=2	_	_	_	_	_	PF05153.12|MIOX|Myo-inositol oxygenase|Glyma.01G005100.1|m.104:62-311
Glyma.01G005500	4.214918013	1.503385669	1.481143657	5.29E-07	1.37E-06	up	yes	3.659669929	4.034867755	4.950216357	1.131884978	1.548598642	1.829673388	Gm01	548488	553101	+	Glyma.01G005500	--	GO:0006351|transcription, DNA-templated	GO:0005634|nucleus	GO:0003700|DNA-binding transcription factor activity; GO:0044212|transcription regulatory region DNA binding	--	--	1356	XP_006572925.1	XP_006572925.1 NAC domain-containing protein 75 isoform X1 [Glycine max]	sp|Q9M0F8|NAC75_ARATH	sp|Q9M0F8|NAC75_ARATH NAC domain-containing protein 75 OS=Arabidopsis thaliana GN=NAC075 PE=2 SV=1	_	_	_	_	_	PF02365.12|NAM|No apical meristem (NAM) protein|Glyma.01G005500.11|m.111:48-189
Glyma.01G006000	33.93029179	4.230084944	3.000833895	1.24E-38	1.16E-37	up	yes	32.13114673	33.50256324	36.15716541	2.144861827	4.966097321	5.579295685	Gm01	588751	589563	+	Glyma.01G006000	--	--	--	--	--	--	564	NP_001237279.1	NP_001237279.1 uncharacterized protein LOC100306340 [Glycine max]	_	_	_	_	_	_	_	_
Glyma.01G007000	1.329730019	0.412677109	1.664314412	0.001328685	0.002354416	up	yes	1.688041242	1.113032754	1.188116061	0.478900265	0.403207211	0.355923851	Gm01	686694	688219	-	Glyma.01G007000	--	--	--	--	--	--	1263	XP_003517637.1	XP_003517637.1 protein IQ-DOMAIN 14 [Glycine max]	_	_	_	_	_	_	_	PF13178.3|DUF4005|Protein of unknown function (DUF4005)|Glyma.01G007000.1|m.145:312-392;PF00612.24|IQ|IQ calmodulin-binding motif|Glyma.01G007000.1|m.145:122-141;PF00612.24|IQ|IQ calmodulin-binding motif|Glyma.01G007000.1|m.145:147-160
Glyma.01G008100	2.436334829	6.211608815	-1.346665809	2.40E-13	9.76E-13	down	yes	2.322435826	2.75849509	2.228073572	5.600472548	7.484578294	5.549775602	Gm01	791957	795640	+	Glyma.01G008100	--	GO:0002239|response to oomycetes; GO:0009409|response to cold; GO:0009651|response to salt stress	GO:0009507|chloroplast	--	--	--	1134	XP_003517642.1	XP_003517642.1 senescence/dehydration-associated protein At4g35985, chloroplastic [Glycine max]	sp|F4JNX2|SDEH4_ARATH	sp|F4JNX2|SDEH4_ARATH Senescence/dehydration-associated protein At4g35985, chloroplastic OS=Arabidopsis thaliana GN=P85 PE=2 SV=1	_	_	_	_	_	PF06911.9|Senescence|Senescence-associated protein|Glyma.01G008100.1|m.159:173-353
Glyma.01G009600	5.100015208	0.460223428	3.441909258	1.02E-11	3.76E-11	up	yes	4.640586716	5.343082635	5.316376272	0.495982809	0	0.884687476	Gm01	942435	944942	-	Glyma.01G009600	--	GO:0006351|transcription, DNA-templated; GO:0006355|regulation of transcription, DNA-templated	GO:0005634|nucleus	GO:0003677|DNA binding; GO:0003700|DNA-binding transcription factor activity	--	--	813	XP_003516829.1	XP_003516829.1 myb family transcription factor PHL11 isoform X1 [Glycine max]	sp|C0SVS4|PHLB_ARATH	sp|C0SVS4|PHLB_ARATH Myb family transcription factor PHL11 OS=Arabidopsis thaliana GN=PHL11 PE=1 SV=1	_	_	_	_	_	PF14379.3|Myb_CC_LHEQLE|MYB-CC type transfactor, LHEQLE motif|Glyma.01G009600.1|m.181:119-164;PF00249.28|Myb_DNA-binding|Myb-like DNA-binding domain|Glyma.01G009600.1|m.181:23-74
Glyma.01G009700	6.263670259	1.375075488	2.179345097	4.83E-16	2.24E-15	up	yes	6.403965704	6.363640547	6.023404526	0.74950562	1.314670351	2.061050493	Gm01	957982	961316	+	Glyma.01G009700	--	--	--	--	--	--	1614	XP_014620666.1	XP_014620666.1 uncharacterized protein LOC100812276 [Glycine max]	_	_	_	_	_	_	_	_
Glyma.01G009900	1.478805275	0.353416536	2.0344591	0.000715036	0.001312645	up	yes	1.760884057	1.46875036	1.206781409	0.44117508	0.619074528	0	Gm01	972267	976144	-	Glyma.01G009900	--	GO:0009658|chloroplast organization; GO:0009853|photorespiration; GO:0097339|glycolate transmembrane transport; GO:1901975|glycerate transmembrane transport	GO:0009507|chloroplast; GO:0009706|chloroplast inner membrane; GO:0009941|chloroplast envelope; GO:0016020|membrane; GO:0016021|integral component of membrane	GO:0043879|glycolate transmembrane transporter activity; GO:1901974|glycerate transmembrane transporter activity	--	--	1371	XP_003516843.1	XP_003516843.1 plastidal glycolate/glycerate translocator 1, chloroplastic [Glycine max]	sp|Q9FVQ4|PLGG1_ARATH	sp|Q9FVQ4|PLGG1_ARATH Plastidal glycolate/glycerate translocator 1, chloroplastic OS=Arabidopsis thaliana GN=PLGG1 PE=1 SV=1	_	_	_	_	_	PF04172.13|LrgB|LrgB-like family|Glyma.01G009900.1|m.184:220-444
Glyma.01G010100	2.935350973	1.374446441	1.089130316	2.91E-05	6.33E-05	up	yes	2.955430554	2.920137141	2.930485224	0.842176323	1.666303483	1.614859517	Gm01	985649	992189	-	Glyma.01G010100	--	GO:0006811|ion transport	GO:0000139|Golgi membrane; GO:0005794|Golgi apparatus; GO:0005886|plasma membrane; GO:0009506|plasmodesma; GO:0016021|integral component of membrane	--	--	--	2394	XP_003516847.1	XP_003516847.1 CSC1-like protein At1g32090 [Glycine max]	sp|Q9FVQ5|CSCL1_ARATH	sp|Q9FVQ5|CSCL1_ARATH CSC1-like protein At1g32090 OS=Arabidopsis thaliana GN=At1g32090 PE=1 SV=1	_	_	_	_	_	PF02714.12|RSN1_7TM|Calcium-dependent channel, 7TM region, putative phosphate|Glyma.01G010100.2|m.186:373-645;PF13967.3|RSN1_TM|Late exocytosis, associated with Golgi transport|Glyma.01G010100.2|m.186:7-179;PF14703.3|PHM7_cyt|Cytosolic domain of 10TM putative phosphate transporter|Glyma.01G010100.2|m.186:200-362
Glyma.01G010700	3.555781034	16.06800814	-2.172798668	7.97E-82	1.56E-80	down	yes	3.641834427	3.824761601	3.200747074	17.88366313	16.49104719	13.82931411	Gm01	1034124	1037996	+	Glyma.01G010700	--	GO:0007165|signal transduction; GO:0009626|plant-type hypersensitive response	GO:0005886|plasma membrane; GO:0012505|endomembrane system; GO:0019897|extrinsic component of plasma membrane	GO:0000166|nucleotide binding; GO:0005524|ATP binding; GO:0043531|ADP binding	ko:K13457|RPM1,RPS3	ko04626|Plant-pathogen interaction	2841	XP_003517650.1	XP_003517650.1 disease resistance protein RPM1 [Glycine max]	sp|Q39214|RPM1_ARATH	sp|Q39214|RPM1_ARATH Disease resistance protein RPM1 OS=Arabidopsis thaliana GN=RPM1 PE=1 SV=1	_	_	_	_	_	PF00931.19|NB-ARC|NB-ARC domain|Glyma.01G010700.1|m.197:168-456
Glyma.01G011000	9.169295191	1.855184962	2.299064681	7.97E-06	1.84E-05	up	yes	8.9755314	10.03227678	8.500077391	0.395327474	1.997061597	3.173165815	Gm01	1058037	1058291	-	Glyma.01G011000	--	--	--	--	--	--	255	KHN40413.1	KHN40413.1 hypothetical protein glysoja_000911 [Glycine soja]	_	_	_	_	_	_	_	_
Glyma.01G011400	4.241110783	10.76149587	-1.341306854	2.51E-12	9.56E-12	down	yes	3.754604586	4.456030529	4.512697234	11.01426268	9.116216362	12.15400857	Gm01	1092783	1095259	+	Glyma.01G011400	--	GO:0043328|protein transport to vacuole involved in ubiquitin-dependent protein catabolic process via the multivesicular body sorting pathway	GO:0000814|ESCRT II complex	GO:0005198|structural molecule activity; GO:0042803|protein homodimerization activity	ko:K12189|VPS25,EAP20	ko04144|Endocytosis	540	XP_003516889.1	XP_003516889.1 vacuolar protein sorting-associated protein 25 isoform X3 [Glycine max]	sp|Q8VZC9|VPS25_ARATH	sp|Q8VZC9|VPS25_ARATH Vacuolar protein sorting-associated protein 25 OS=Arabidopsis thaliana GN=VPS25 PE=1 SV=1	_	_	_	_	_	PF05871.9|ESCRT-II|ESCRT-II complex subunit|Glyma.01G011400.1|m.217:13-145
Glyma.01G011600	4.023657226	9.852789461	-1.289907246	3.11E-27	2.19E-26	down	yes	3.63132307	4.172699108	4.266949499	9.711802107	10.03020018	9.816366094	Gm01	1127035	1131260	-	Glyma.01G011600	--	GO:0007405|neuroblast proliferation; GO:0016042|lipid catabolic process; GO:0019369|arachidonic acid metabolic process; GO:0042136|neurotransmitter biosynthetic process	GO:0005634|nucleus; GO:0005765|lysosomal membrane; GO:0005886|plasma membrane; GO:0016021|integral component of membrane	GO:0046872|metal ion binding; GO:0047372|acylglycerol lipase activity	ko:K13806|DAGL	ko04723|Retrograde endocannabinoid signaling; ko04745|Phototransduction - fly; ko04925|Aldosterone synthesis and secretion	1557	XP_003517654.1	XP_003517654.1 uncharacterized protein LOC100808014 [Glycine max]	sp|Q8NCG7|DGLB_HUMAN	sp|Q8NCG7|DGLB_HUMAN Sn1-specific diacylglycerol lipase beta OS=Homo sapiens GN=DAGLB PE=1 SV=2	_	_	_	_	_	PF01764.22|Lipase_3|Lipase (class 3)|Glyma.01G011600.1|m.220:145-276
Glyma.01G012000	0.755103734	0.047958497	3.722563282	3.97E-08	1.13E-07	up	yes	0.791159457	0.757705596	0.716446149	0.061543654	0	0.082331836	Gm01	1161855	1165130	+	Glyma.01G012000	--	--	--	--	ko:K19613|SHOC2,SUR8	ko04014|Ras signaling pathway	3276	XP_006572949.1	XP_006572949.1 putative disease resistance protein RGA3 [Glycine max]	_	_	_	_	_	_	_	PF00931.19|NB-ARC|NB-ARC domain|Glyma.01G012000.1|m.235:172-227;PF00931.19|NB-ARC|NB-ARC domain|Glyma.01G012000.1|m.235:244-418;PF13855.3|LRR_8|Leucine rich repeat|Glyma.01G012000.1|m.235:550-603
Glyma.01G012300	15.2095094	41.31312038	-1.441027345	1.73E-40	1.70E-39	down	yes	16.35139974	15.32933134	13.94779711	42.84361499	41.19979679	39.89594936	Gm01	1195364	1196817	-	Glyma.01G012300	--	GO:0006259|DNA metabolic process; GO:0007059|chromosome segregation; GO:0009944|polarity specification of adaxial/abaxial axis; GO:0016226|iron-sulfur cluster assembly; GO:0042127|regulation of cell population proliferation; GO:0051726|regulation of cell cycle; GO:1990067|intrachromosomal DNA recombination; GO:2001022|positive regulation of response to DNA damage stimulus	GO:0005634|nucleus; GO:0005737|cytoplasm	GO:0010209|vacuolar sorting signal binding	--	--	480	XP_006572950.1	XP_006572950.1 protein AE7 [Glycine max]	sp|Q9C9G6|AE7_ARATH	sp|Q9C9G6|AE7_ARATH Protein AE7 OS=Arabidopsis thaliana GN=AE7 PE=1 SV=2	_	_	_	_	_	PF01883.16|DUF59|Domain of unknown function DUF59|Glyma.01G012300.1|m.242:39-114
Glyma.01G013800	6.646405734	2.773845415	1.257664272	2.26E-11	8.09E-11	up	yes	6.868128725	6.414881185	6.65620729	2.750410006	3.171490169	2.39963607	Gm01	1316669	1318354	+	Glyma.01G013800	--	GO:0006457|protein folding	--	GO:0051082|unfolded protein binding	--	--	1686	XP_003517663.1	XP_003517663.1 uncharacterized protein LOC100813361 [Glycine max]	sp|P50027|DNAJH_SYNY3	sp|P50027|DNAJH_SYNY3 DnAJ-like protein slr0093 OS=Synechocystis sp. (strain PCC 6803 / Kazusa) GN=slr0093 PE=4 SV=1	_	_	_	_	_	PF11926.5|DUF3444|Domain of unknown function (DUF3444)|Glyma.01G013800.1|m.258:334-533;PF00226.28|DnaJ|DnaJ domain|Glyma.01G013800.1|m.258:59-120
Glyma.01G014000	16.920017	91.07129056	-2.427571312	0	0	down	yes	17.62373889	16.76528828	16.37102383	92.55043643	90.91776104	89.7456742	Gm01	1340256	1344313	-	Glyma.01G014000	--	GO:0030244|cellulose biosynthetic process; GO:0071555|cell wall organization	GO:0000139|Golgi membrane; GO:0016021|integral component of membrane	GO:0016760|cellulose synthase (UDP-forming) activity	ko:K20924|CSLD	--	3357	XP_006572955.1	XP_006572955.1 cellulose synthase-like protein D2 [Glycine max]	sp|A2YU42|CSLD2_ORYSI	sp|A2YU42|CSLD2_ORYSI Cellulose synthase-like protein D2 OS=Oryza sativa subsp. indica GN=CSLD2 PE=3 SV=1	_	_	_	_	_	PF03552.11|Cellulose_synt|Cellulose synthase|Glyma.01G014000.1|m.266:347-1106;PF14570.3|zf-RING_4|RING/Ubox like zinc-binding domain|Glyma.01G014000.1|m.266:107-156;PF13632.3|Glyco_trans_2_3|Glycosyl transferase family group 2|Glyma.01G014000.1|m.266:811-926
Glyma.01G014100	7.57374197	1.441512198	2.385353183	2.35E-19	1.26E-18	up	yes	7.949219686	7.615259604	7.15674662	1.729557699	0.832108999	1.762869897	Gm01	1354752	1359296	-	Glyma.01G014100	--	--	--	GO:0016787|hydrolase activity	--	--	1224	XP_006572957.1	XP_006572957.1 alpha/beta hydrolase domain-containing protein 17B isoform X1 [Glycine max]	sp|Q7ZVZ7|AB17C_DANRE	sp|Q7ZVZ7|AB17C_DANRE Protein ABHD17C OS=Danio rerio GN=abhd17c PE=2 SV=1	_	_	_	_	_	PF01738.15|DLH|Dienelactone hydrolase family|Glyma.01G014100.1|m.275:122-225
Glyma.01G014500	12.93752229	5.473197496	1.239586699	1.38E-10	4.71E-10	up	yes	13.92330439	11.88325571	13.00600676	5.891406187	4.592809408	5.935376894	Gm01	1397445	1400149	-	Glyma.01G014500	--	--	--	--	--	--	924	NP_001241958.2	NP_001241958.2 uncharacterized protein LOC100792596 [Glycine max]	_	_	_	_	_	_	_	_
Glyma.01G014700	18.33075058	49.23838612	-1.425023767	1.37E-188	7.25E-187	down	yes	18.1784811	18.07315964	18.74061099	49.59158594	49.61391404	48.50965837	Gm01	1430587	1436125	+	Glyma.01G014700	--	GO:0006351|transcription, DNA-templated; GO:0006355|regulation of transcription, DNA-templated; GO:0045815|positive regulation of gene expression, epigenetic; GO:0048439|flower morphogenesis	GO:0000792|heterochromatin; GO:0005634|nucleus	GO:0032454|histone demethylase activity (H3-K9 specific); GO:0046872|metal ion binding; GO:0051213|dioxygenase activity	--	--	2655	XP_014622048.1	XP_014622048.1 jmjC domain-containing protein isoform X2 [Glycine max]	sp|Q336N8|JM706_ORYSJ	sp|Q336N8|JM706_ORYSJ Lysine-specific demethylase JMJ706 OS=Oryza sativa subsp. japonica GN=JMJ706 PE=2 SV=1	_	_	_	_	_	PF02373.19|JmjC|JmjC domain, hydroxylase|Glyma.01G014700.1|m.299:290-413;PF02375.14|JmjN|jmjN domain|Glyma.01G014700.1|m.299:114-146;PF02928.13|zf-C5HC2|C5HC2 zinc finger|Glyma.01G014700.1|m.299:510-561
Glyma.01G014800	3.975459794	1.527989031	1.373700961	2.85E-05	6.22E-05	up	yes	3.51430172	3.973907146	4.438170517	1.083962429	1.742304472	1.757700191	Gm01	1462364	1466972	+	Glyma.01G014800	--	GO:0006351|transcription, DNA-templated; GO:0006355|regulation of transcription, DNA-templated; GO:0009944|polarity specification of adaxial/abaxial axis; GO:0030154|cell differentiation; GO:0048440|carpel development; GO:0048481|plant ovule development	GO:0005634|nucleus	GO:0003700|DNA-binding transcription factor activity; GO:0044212|transcription regulatory region DNA binding	--	--	1023	RCW19549.1	RCW19549.1 hypothetical protein GLYMA_01G014800 [Glycine max]	sp|Q9C616|KAN2_ARATH	sp|Q9C616|KAN2_ARATH Probable transcription factor KAN2 OS=Arabidopsis thaliana GN=KAN2 PE=2 SV=1	_	_	_	_	_	PF00249.28|Myb_DNA-binding|Myb-like DNA-binding domain|Glyma.01G014800.1|m.303:195-246
Glyma.01G015000	61.59231947	201.625599	-1.710693793	4.72E-203	2.77E-201	down	yes	63.35256948	64.11321141	57.31117751	208.6221631	200.5301373	195.7244966	Gm01	1488149	1493333	-	Glyma.01G015000	--	GO:0000303|response to superoxide; GO:0006809|nitric oxide biosynthetic process; GO:0006970|response to osmotic stress; GO:0009414|response to water deprivation; GO:0009651|response to salt stress; GO:0009723|response to ethylene; GO:0009793|embryo development ending in seed dormancy; GO:0009816|defense response to bacterium, incompatible interaction; GO:0009867|jasmonic acid mediated signaling p…	GO:0005634|nucleus; GO:0005737|cytoplasm; GO:0016363|nuclear matrix	GO:0003950|NAD+ ADP-ribosyltransferase activity	--	--	1842	XP_003516978.1	XP_003516978.1 inactive poly [ADP-ribose] polymerase RCD1 isoform X1 [Glycine max]	sp|Q8RY59|RCD1_ARATH	sp|Q8RY59|RCD1_ARATH Inactive poly [ADP-ribose] polymerase RCD1 OS=Arabidopsis thaliana GN=RCD1 PE=1 SV=1	_	_	_	_	_	PF12174.5|RST|RCD1-SRO-TAF4 (RST) plant domain|Glyma.01G015000.2|m.307:532-596
Glyma.01G015200	2.803910627	8.84820048	-1.654437141	4.40E-23	2.72E-22	down	yes	2.413984127	2.645007857	3.352739898	9.411582498	7.806632555	9.326386386	Gm01	1503861	1506620	-	Glyma.01G015200	--	GO:0000303|response to superoxide; GO:0006809|nitric oxide biosynthetic process; GO:0006970|response to osmotic stress; GO:0009414|response to water deprivation; GO:0009651|response to salt stress; GO:0009723|response to ethylene; GO:0009793|embryo development ending in seed dormancy; GO:0009816|defense response to bacterium, incompatible interaction; GO:0009867|jasmonic acid mediated signaling p…	GO:0005634|nucleus; GO:0005737|cytoplasm; GO:0016363|nuclear matrix	GO:0003950|NAD+ ADP-ribosyltransferase activity	--	--	1446	KHN04854.1	KHN04854.1 Inactive poly [ADP-ribose] polymerase RCD1 [Glycine soja]	sp|Q8RY59|RCD1_ARATH	sp|Q8RY59|RCD1_ARATH Inactive poly [ADP-ribose] polymerase RCD1 OS=Arabidopsis thaliana GN=RCD1 PE=1 SV=1	_	_	_	_	_	_
Glyma.01G015400	6.090953555	2.379357016	1.352412312	0.004707813	0.007726298	up	yes	6.913297344	5.825019101	5.534544221	4.42828062	1.3158933	1.393897128	Gm01	1512890	1513479	+	Glyma.01G015400	--	--	--	--	--	--	387	XP_003516991.1	XP_003516991.1 uncharacterized protein LOC100808005 [Glycine max]	_	_	_	_	_	_	_	_
Glyma.01G015700	2.044735611	4.301375881	-1.069195578	0.000691861	0.001272266	down	yes	2.133338414	2.294715866	1.706152552	3.236970372	3.89335403	5.773803241	Gm01	1531404	1534453	+	Glyma.01G015700	--	GO:0009555|pollen development; GO:0009556|microsporogenesis; GO:0045732|positive regulation of protein catabolic process; GO:0046621|negative regulation of organ growth	--	GO:0010997|anaphase-promoting complex binding	--	--	345	KRH74383.1	KRH74383.1 hypothetical protein GLYMA_01G015700 [Glycine max]	sp|Q9C613|SAMBA_ARATH	sp|Q9C613|SAMBA_ARATH Protein SAMBA OS=Arabidopsis thaliana GN=SAMBA PE=1 SV=1	_	_	_	_	_	_
Glyma.01G016600	4.830818689	0.647632736	2.879897038	1.85E-14	7.96E-14	up	yes	4.654796592	5.087451859	4.750207615	0.861611161	0.483618905	0.597668142	Gm01	1595358	1597568	+	Glyma.01G016600	--	GO:0006357|regulation of transcription by RNA polymerase II; GO:0030154|cell differentiation	GO:0005634|nucleus	GO:0000981|DNA-binding transcription factor activity, RNA polymerase II-specific; GO:0001135|RNA polymerase II transcription regulator recruiting activity; GO:0003700|DNA-binding transcription factor activity; GO:0043565|sequence-specific DNA binding; GO:0044212|transcription regulatory region DNA binding	ko:K09422|MYBP	--	1053	XP_006572975.1	XP_006572975.1 transcription factor MYB39 [Glycine max]	sp|Q8GWP0|MYB39_ARATH	sp|Q8GWP0|MYB39_ARATH Transcription factor MYB39 OS=Arabidopsis thaliana GN=MYB39 PE=2 SV=1	_	_	_	_	_	PF00249.28|Myb_DNA-binding|Myb-like DNA-binding domain|Glyma.01G016600.1|m.335:15-62;PF00249.28|Myb_DNA-binding|Myb-like DNA-binding domain|Glyma.01G016600.1|m.335:68-112;PF13921.3|Myb_DNA-bind_6|Myb-like DNA-binding domain|Glyma.01G016600.1|m.335:18-76;PF13921.3|Myb_DNA-bind_6|Myb-like DNA-binding domain|Glyma.01G016600.1|m.335:71-118
Glyma.01G017300	7.170348251	1.076117692	2.724873375	7.61E-17	3.66E-16	up	yes	7.272723698	6.800667213	7.437653841	0.460312812	1.782765033	0.98527523	Gm01	1651017	1652111	-	Glyma.01G017300	--	GO:0016567|protein ubiquitination; GO:0043161|proteasome-mediated ubiquitin-dependent protein catabolic process	GO:0016021|integral component of membrane	GO:0004842|ubiquitin-protein transferase activity; GO:0046872|metal ion binding; GO:0061630|ubiquitin protein ligase activity	--	--	1095	NP_001304580.2	NP_001304580.2 putative E3 ubiquitin-protein ligase [Glycine max]	sp|Q7XLY8|ATL41_ORYSJ	sp|Q7XLY8|ATL41_ORYSJ E3 ubiquitin-protein ligase Os04g0590900 OS=Oryza sativa subsp. japonica GN=Os04g0590900 PE=2 SV=2	_	_	_	_	_	PF13639.3|zf-RING_2|Ring finger domain|Glyma.01G017300.2|m.345:141-184;PF17123.2|zf-RING_11|RING-like zinc finger|Glyma.01G017300.2|m.345:141-170;PF12678.4|zf-rbx1|RING-H2 zinc finger domain|Glyma.01G017300.2|m.345:142-184;PF13923.3|zf-C3HC4_2|Zinc finger, C3HC4 type (RING finger)|Glyma.01G017300.2|m.345:142-183;PF00097.22|zf-C3HC4|Zinc finger, C3HC4 type (RING finger)|Glyma.01G017300.2|m.345:142…
Glyma.01G017700	75.49712533	225.2601933	-1.576971738	2.28E-142	8.31E-141	down	yes	75.50856228	71.05305442	79.92975928	226.1456637	217.9774475	231.6574687	Gm01	1692461	1694160	-	Glyma.01G017700	--	--	--	--	--	--	711	NP_001288359.1	NP_001288359.1 uncharacterized protein LOC100797900 [Glycine max]	_	_	_	_	_	_	_	PF04640.11|PLATZ|PLATZ transcription factor|Glyma.01G017700.1|m.347:89-160
Glyma.01G018100	11.20247282	0.801495094	3.788378306	2.36E-20	1.32E-19	up	yes	11.33461973	11.47013147	10.80266727	0.983497618	0.690041609	0.730946055	Gm01	1747654	1748268	+	Glyma.01G018100	--	--	--	--	--	--	615	KRH74414.1	KRH74414.1 hypothetical protein GLYMA_01G018100 [Glycine max]	_	_	_	_	_	_	_	_
Glyma.01G018400	70.24938182	145.5437945	-1.050789663	3.28E-69	5.36E-68	down	yes	72.91319043	73.38228999	64.45266503	141.6630169	142.6194356	152.3489312	Gm01	1775261	1777234	+	Glyma.01G018400	--	GO:0006351|transcription, DNA-templated; GO:0009269|response to desiccation; GO:0009611|response to wounding; GO:0009737|response to abscisic acid; GO:0009738|abscisic acid-activated signaling pathway; GO:0009753|response to jasmonic acid; GO:0009963|positive regulation of flavonoid biosynthetic process; GO:0010200|response to chitin; GO:0043619|regulation of transcription from RNA polymerase II …	GO:0005634|nucleus	GO:0003677|DNA binding; GO:0003700|DNA-binding transcription factor activity; GO:0043565|sequence-specific DNA binding; GO:0046983|protein dimerization activity	ko:K13422|MYC2	ko04016|MAPK signaling pathway - plant; ko04075|Plant hormone signal transduction	1974	KRH74418.1	KRH74418.1 hypothetical protein GLYMA_01G018400 [Glycine max]	sp|Q39204|MYC2_ARATH	sp|Q39204|MYC2_ARATH Transcription factor MYC2 OS=Arabidopsis thaliana GN=MYC2 PE=1 SV=2	_	_	_	_	_	PF14215.3|bHLH-MYC_N|bHLH-MYC and R2R3-MYB transcription factors N-terminal|Glyma.01G018400.1|m.357:42-227;PF00010.23|HLH|Helix-loop-helix DNA-binding domain|Glyma.01G018400.1|m.357:474-519
Glyma.01G019500	9.519190705	1.985383296	2.255687792	7.51E-08	2.09E-07	up	yes	8.942292277	8.742166815	10.87311302	3.439660305	1.336616029	1.179873553	Gm01	1908954	1909533	+	Glyma.01G019500	--	--	GO:0005886|plasma membrane; GO:0016021|integral component of membrane	--	--	--	381	XP_003517141.1	XP_003517141.1 uncharacterized protein At5g65660 [Glycine max]	sp|Q9LSK9|Y5566_ARATH	sp|Q9LSK9|Y5566_ARATH Uncharacterized protein At5g65660 OS=Arabidopsis thaliana GN=At5g65660 PE=2 SV=1	_	_	_	_	_	_
Glyma.01G019700	3.787677438	0.572704831	2.704280196	2.21E-07	5.89E-07	up	yes	3.361776641	3.975350851	4.025904821	0	0.494898646	1.223215847	Gm01	1944436	1945870	-	Glyma.01G019700	--	GO:0006351|transcription, DNA-templated; GO:0007275|multicellular organism development; GO:0010371|regulation of gibberellin biosynthetic process; GO:0045487|gibberellin catabolic process	GO:0005634|nucleus	GO:0003677|DNA binding; GO:0003700|DNA-binding transcription factor activity; GO:0046983|protein dimerization activity	--	--	1005	XP_003517154.1	XP_003517154.1 transcription factor bHLH93 isoform X1 [Glycine max]	sp|Q9LSL1|BH093_ARATH	sp|Q9LSL1|BH093_ARATH Transcription factor bHLH93 OS=Arabidopsis thaliana GN=BHLH93 PE=1 SV=1	_	_	_	_	_	PF00010.23|HLH|Helix-loop-helix DNA-binding domain|Glyma.01G019700.1|m.376:167-210
Glyma.01G020100	1.065410475	4.794815056	-2.159593471	6.84E-61	9.88E-60	down	yes	1.048882702	1.059964241	1.087384482	5.113474935	4.612778144	4.658192087	Gm01	2008016	2015590	+	Glyma.01G020100	--	GO:0009877|nodulation	GO:0016021|integral component of membrane	GO:0004674|protein serine/threonine kinase activity; GO:0005524|ATP binding	ko:K04733|IRAK4	ko04064|NF-kappa B signaling pathway; ko04620|Toll-like receptor signaling pathway; ko04621|NOD-like receptor signaling pathway; ko04624|Toll and Imd signaling pathway; ko04722|Neurotrophin signaling pathway; ko05133|Pertussis; ko05140|Leishmaniasis; ko05142|Chagas disease (American trypanosomiasis); ko05145|Toxoplasmosis; ko05152|Tuberculosis; ko05162|Measles; ko05164|Influenza A	2760	XP_003517193.1	XP_003517193.1 nodulation receptor kinase [Glycine max]	sp|Q8LKZ1|NORK_PEA	sp|Q8LKZ1|NORK_PEA Nodulation receptor kinase OS=Pisum sativum GN=NORK PE=1 SV=1	_	_	_	_	_	PF12819.4|Malectin_like|Carbohydrate-binding protein of the ER|Glyma.01G020100.1|m.405:42-343;PF07714.14|Pkinase_Tyr|Protein tyrosine kinase|Glyma.01G020100.1|m.405:594-862;PF00069.22|Pkinase|Protein kinase domain|Glyma.01G020100.1|m.405:593-797;PF11721.5|Malectin|Di-glucose binding within endoplasmic reticulum|Glyma.01G020100.1|m.405:193-321;PF08263.9|LRRNT_2|Leucine rich repeat N-terminal domai…
Glyma.01G021000	84.89366365	40.99542695	1.050011949	4.06E-39	3.85E-38	up	yes	87.35261752	85.7316821	81.59669131	41.53683807	38.74391954	42.70552326	Gm01	2129460	2131910	+	Glyma.01G021000	--	--	--	GO:0008270|zinc ion binding; GO:0046029|mannitol dehydrogenase activity	ko:K00083|E1.1.1.195	ko00940|Phenylpropanoid biosynthesis; ko01100|Metabolic pathways; ko01110|Biosynthesis of secondary metabolites	1080	XP_003517258.1	XP_003517258.1 probable mannitol dehydrogenase [Glycine max]	sp|Q9ZRF1|MTDH_FRAAN	sp|Q9ZRF1|MTDH_FRAAN Probable mannitol dehydrogenase OS=Fragaria ananassa GN=CAD PE=2 SV=1	_	_	_	_	_	PF08240.9|ADH_N|Alcohol dehydrogenase GroES-like domain|Glyma.01G021000.1|m.419:38-151;PF00107.23|ADH_zinc_N|Zinc-binding dehydrogenase|Glyma.01G021000.1|m.419:194-317;PF02826.16|2-Hacid_dh_C|D-isomer specific 2-hydroxyacid dehydrogenase, NAD binding domain|Glyma.01G021000.1|m.419:178-223;PF01262.18|AlaDh_PNT_C|Alanine dehydrogenase/PNT, C-terminal domain|Glyma.01G021000.1|m.419:186-256
Glyma.01G022700	1.695013785	0.191347272	3.082025571	3.89E-09	1.20E-08	up	yes	1.945479255	1.440072416	1.699489685	0.184884926	0.389156891	0	Gm01	2296800	2301655	-	Glyma.01G022700	--	GO:0055085|transmembrane transport	GO:0005886|plasma membrane; GO:0016021|integral component of membrane	GO:0005215|transporter activity	--	--	2181	XP_006572997.1	XP_006572997.1 nucleobase-ascorbate transporter 11 [Glycine max]	sp|Q6SZ87|NAT11_ARATH	sp|Q6SZ87|NAT11_ARATH Nucleobase-ascorbate transporter 11 OS=Arabidopsis thaliana GN=NAT11 PE=2 SV=1	_	_	_	_	_	PF00860.17|Xan_ur_permease|Permease family|Glyma.01G022700.1|m.444:201-620
Glyma.01G022800	10.29126625	5.031527373	1.030888905	1.30E-09	4.12E-09	up	yes	11.26532183	9.876279753	9.73219716	4.239318738	5.406392788	5.448870591	Gm01	2305728	2312326	+	Glyma.01G022800	--	GO:0006366|transcription by RNA polymerase II	GO:0005634|nucleus	GO:0003713|transcription coactivator activity	--	--	1617	RCW19551.1	RCW19551.1 hypothetical protein GLYMA_01G022800 [Glycine max]	sp|Q9LSM5|ECD_ARATH	sp|Q9LSM5|ECD_ARATH Protein ecdysoneless homolog OS=Arabidopsis thaliana GN=At5g65490 PE=1 SV=1	_	_	_	_	_	PF07093.8|SGT1|SGT1 protein|Glyma.01G022800.1|m.445:13-498
Glyma.01G023300	16.42927381	4.117192882	1.993913802	9.53E-43	9.84E-42	up	yes	16.88595024	16.66554511	15.73632608	3.574769712	4.487272511	4.289536423	Gm01	2352425	2356547	-	Glyma.01G023300	--	GO:0006004|fucose metabolic process; GO:0006486|protein glycosylation	GO:0016021|integral component of membrane	GO:0016757|transferase activity, transferring glycosyl groups	--	--	1551	XP_003517397.1	XP_003517397.1 O-fucosyltransferase 39 isoform X1 [Glycine max]	sp|Q0WUZ5|OFT39_ARATH	sp|Q0WUZ5|OFT39_ARATH O-fucosyltransferase 39 OS=Arabidopsis thaliana GN=OFUT39 PE=2 SV=1	_	_	_	_	_	PF10250.6|O-FucT|GDP-fucose protein O-fucosyltransferase|Glyma.01G023300.1|m.453:102-454
Glyma.01G023700	5.384361073	2.172741198	1.305311008	1.27E-10	4.36E-10	up	yes	5.627170794	5.802971861	4.722940562	1.691985664	2.079853509	2.746384422	Gm01	2414011	2422947	+	Glyma.01G023700	--	--	--	--	ko:K05310|GPI7	ko00563|Glycosylphosphatidylinositol (GPI)-anchor biosynthesis	2979	XP_003517700.1	XP_003517700.1 GPI ethanolamine phosphate transferase 2 isoform X1 [Glycine max]	_	_	_	_	_	_	_	PF01663.19|Phosphodiest|Type I phosphodiesterase / nucleotide pyrophosphatase|Glyma.01G023700.1|m.461:224-300
Glyma.01G024000	138.0839047	1424.785347	-3.367033163	0	0	down	yes	150.7063663	146.7171283	116.8282194	1412.270106	1429.709794	1432.37614	Gm01	2464843	2465796	+	Glyma.01G024000	--	GO:0006839|mitochondrial transport; GO:0008272|sulfate transport; GO:0015709|thiosulfate transport; GO:0015729|oxaloacetate transport; GO:0035435|phosphate ion transmembrane transport; GO:0071422|succinate transmembrane transport; GO:0071423|malate transmembrane transport; GO:1902600|proton transmembrane transport	GO:0005743|mitochondrial inner membrane; GO:0016021|integral component of membrane	GO:0005310|dicarboxylic acid transmembrane transporter activity; GO:0015114|phosphate ion transmembrane transporter activity; GO:0015116|sulfate transmembrane transporter activity; GO:0015117|thiosulfate transmembrane transporter activity; GO:0015131|oxaloacetate transmembrane transporter activity; GO:0015140|malate transmembrane transporter activity; GO:0015141|succinate transmembrane transporte…	ko:K15104|SLC25A11,OGC	--	954	XP_003517430.1	XP_003517430.1 mitochondrial uncoupling protein 5 [Glycine max]	sp|Q9SJY5|PUMP5_ARATH	sp|Q9SJY5|PUMP5_ARATH Mitochondrial uncoupling protein 5 OS=Arabidopsis thaliana GN=PUMP5 PE=2 SV=1	_	_	_	_	_	PF00153.24|Mito_carr|Mitochondrial carrier protein|Glyma.01G024000.1|m.471:4-116;PF00153.24|Mito_carr|Mitochondrial carrier protein|Glyma.01G024000.1|m.471:124-218;PF00153.24|Mito_carr|Mitochondrial carrier protein|Glyma.01G024000.1|m.471:226-315
Glyma.01G024500	1.316349755	10.2821927	-2.956017208	2.47E-31	1.95E-30	down	yes	1.105255604	1.847967005	0.995826657	9.581531348	10.79402436	10.4710224	Gm01	2511690	2512436	+	Glyma.01G024500	--	--	--	--	--	--	747	XP_014633174.1	XP_014633174.1 uncharacterized protein LOC102668650 [Glycine max]	_	_	_	_	_	_	_	_
Glyma.01G025400	1.458369898	0.079185221	4.041266975	4.32E-06	1.02E-05	up	yes	1.395194657	1.501678788	1.47823625	0.167178285	0.070377378	0	Gm01	2683297	2684502	+	Glyma.01G025400	--	GO:0006351|transcription, DNA-templated; GO:0009734|auxin-activated signaling pathway; GO:0009735|response to cytokinin; GO:0009736|cytokinin-activated signaling pathway; GO:0009873|ethylene-activated signaling pathway; GO:0009880|embryonic pattern specification; GO:0048825|cotyledon development; GO:0090708|specification of plant organ axis polarity; GO:1905392|plant organ morphogenesis	GO:0005634|nucleus; GO:0005829|cytosol	GO:0003677|DNA binding; GO:0003700|DNA-binding transcription factor activity	--	--	1206	XP_006573022.1	XP_006573022.1 ethylene-responsive transcription factor ESR2 [Glycine max]	sp|Q9SAD4|ESR1_ARATH	sp|Q9SAD4|ESR1_ARATH Ethylene-responsive transcription factor ESR1 OS=Arabidopsis thaliana GN=ESR1 PE=1 SV=1	_	_	_	_	_	PF00847.17|AP2|AP2 domain|Glyma.01G025400.1|m.492:50-99
Glyma.01G026200	68.10381998	19.92989473	1.772289751	5.63E-36	4.95E-35	up	yes	73.45206719	71.83874956	59.02064317	23.89103318	18.80662534	17.09202567	Gm01	2747139	2754697	-	Glyma.01G026200	--	GO:0006855|drug transmembrane transport	GO:0005773|vacuole; GO:0005774|vacuolar membrane; GO:0016021|integral component of membrane	GO:0015297|antiporter activity; GO:0042910|xenobiotic transmembrane transporter activity	ko:K03327|TC.MATE,SLC47A,norM,mdtK,dinF	--	1557	XP_003517712.1	XP_003517712.1 protein DETOXIFICATION 29 [Glycine max]	sp|Q38956|DTX29_ARATH	sp|Q38956|DTX29_ARATH Protein DETOXIFICATION 29 OS=Arabidopsis thaliana GN=DTX29 PE=1 SV=1	_	_	_	_	_	PF01554.15|MatE|MatE|Glyma.01G026200.1|m.500:68-228;PF01554.15|MatE|MatE|Glyma.01G026200.1|m.500:289-450
Glyma.01G027500	31.36666633	67.99942667	-1.116042651	1.47E-49	1.73E-48	down	yes	30.99602157	29.20338423	33.90059318	72.56807426	66.83545866	64.59474708	Gm01	2877911	2880712	-	Glyma.01G027500	--	--	--	--	--	--	1383	KHN14548.1	KHN14548.1 Lipase [Glycine soja]	_	_	_	_	_	_	_	_
Glyma.01G027800	1.341694794	0.610018321	1.124386684	0.013915198	0.021239875	up	yes	1.513027578	1.180589712	1.331467092	0.355962238	0.83916077	0.634931954	Gm01	2899467	2903780	-	Glyma.01G027800	--	--	--	--	--	--	1416	XP_003517602.1	XP_003517602.1 uncharacterized protein LOC100776639 [Glycine max]	_	_	_	_	_	_	_	PF03080.12|DUF239|Domain of unknown function (DUF239)|Glyma.01G027800.1|m.526:242-464;PF14365.3|DUF4409|Domain of unknown function (DUF4409)|Glyma.01G027800.1|m.526:123-229
Glyma.01G028300	1.210083809	0.24737182	2.245054247	0.000888389	0.00161207	up	yes	1.211139431	1.11258293	1.306529067	0	0.23796762	0.50414784	Gm01	2952374	2961137	-	Glyma.01G028300	--	GO:0010073|meristem maintenance	GO:0005634|nucleus	GO:0003700|DNA-binding transcription factor activity; GO:0043565|sequence-specific DNA binding	--	--	1032	XP_003517631.1	XP_003517631.1 homeobox protein knotted-1-like 6 [Glycine max]	sp|Q84JS6|KNAT6_ARATH	sp|Q84JS6|KNAT6_ARATH Homeobox protein knotted-1-like 6 OS=Arabidopsis thaliana GN=KNAT6 PE=1 SV=1	_	_	_	_	_	PF03791.10|KNOX2|KNOX2 domain|Glyma.01G028300.4|m.537:156-202;PF03790.10|KNOX1|KNOX1 domain|Glyma.01G028300.4|m.537:102-143;PF05920.8|Homeobox_KN|Homeobox KN domain|Glyma.01G028300.4|m.537:280-319;PF03789.10|ELK|ELK domain|Glyma.01G028300.4|m.537:240-261;PF00046.26|Homeobox|Homeobox domain|Glyma.01G028300.4|m.537:286-320
Glyma.01G028600	1.019450681	0.321086819	1.636593232	0.002407852	0.004119796	up	yes	0.860979061	1.051362816	1.146010164	0.127767435	0.322719079	0.512773943	Gm01	3005354	3009638	-	Glyma.01G028600	--	GO:0071554|cell wall organization or biogenesis	GO:0005794|Golgi apparatus; GO:0016021|integral component of membrane	GO:0016413|O-acetyltransferase activity	--	--	1578	XP_003517720.1	XP_003517720.1 protein trichome birefringence-like 2 [Glycine max]	sp|Q8VYR3|TBL2_ARATH	sp|Q8VYR3|TBL2_ARATH Protein trichome birefringence-like 2 OS=Arabidopsis thaliana GN=TBL2 PE=2 SV=1	_	_	_	_	_	PF13839.3|PC-Esterase|GDSL/SGNH-like Acyl-Esterase family found in Pmr5 and Cas1p|Glyma.01G028600.1|m.540:228-512;PF14416.3|PMR5N|PMR5 N terminal Domain|Glyma.01G028600.1|m.540:175-227
Glyma.01G028700	5.440969708	1.55444541	1.800861585	6.20E-15	2.73E-14	up	yes	6.082489766	5.673601471	4.566817887	1.365572407	1.601417318	1.696346505	Gm01	3017185	3022288	-	Glyma.01G028700	--	GO:0006468|protein phosphorylation; GO:0006952|defense response; GO:0007166|cell surface receptor signaling pathway; GO:0016032|viral process	GO:0005886|plasma membrane; GO:0016021|integral component of membrane	GO:0004675|transmembrane receptor protein serine/threonine kinase activity; GO:0005524|ATP binding	--	--	1872	KHN14560.1	KHN14560.1 Protein NSP-INTERACTING KINASE 3 [Glycine soja]	sp|Q93ZS4|NIK3_ARATH	sp|Q93ZS4|NIK3_ARATH Protein NSP-INTERACTING KINASE 3 OS=Arabidopsis thaliana GN=NIK3 PE=1 SV=1	_	_	_	_	_	PF00069.22|Pkinase|Protein kinase domain|Glyma.01G028700.1|m.541:303-573;PF07714.14|Pkinase_Tyr|Protein tyrosine kinase|Glyma.01G028700.1|m.541:305-575;PF08263.9|LRRNT_2|Leucine rich repeat N-terminal domain|Glyma.01G028700.1|m.541:32-71
Glyma.01G028800	9.793976158	2.182225008	2.160971093	2.96E-15	1.32E-14	up	yes	10.46032588	9.543773366	9.377829227	0.993632226	2.81396	2.739082797	Gm01	3040099	3041214	-	Glyma.01G028800	--	--	--	--	--	--	1116	XP_003517722.1	XP_003517722.1 F-box/kelch-repeat protein At1g23390 [Glycine max]	sp|Q9LDE3|FBK9_ARATH	sp|Q9LDE3|FBK9_ARATH F-box/kelch-repeat protein At1g23390 OS=Arabidopsis thaliana GN=At1g23390 PE=2 SV=1	_	_	_	_	_	PF00646.30|F-box|F-box domain|Glyma.01G028800.1|m.543:12-45
Glyma.01G030000	14.83773139	6.842142151	1.11561553	0.002299714	0.003945503	up	yes	15.3048521	13.8746719	15.33367018	3.136264627	6.601398055	10.78876377	Gm01	3162935	3163384	+	Glyma.01G030000	--	--	--	--	--	--	450	XP_003517713.1	XP_003517713.1 uncharacterized protein LOC100798784 [Glycine max]	_	_	_	_	_	_	_	_
Glyma.01G030300	86.66401536	368.2944752	-2.08722748	5.68E-162	2.42E-160	down	yes	94.41807557	88.41702682	77.15694369	370.1645665	350.9518762	383.7669829	Gm01	3181144	3181899	+	Glyma.01G030300	--	--	--	--	--	--	756	XP_003517721.1	XP_003517721.1 protein bfr2 [Glycine max]	_	_	_	_	_	_	_	PF07816.8|DUF1645|Protein of unknown function (DUF1645)|Glyma.01G030300.1|m.562:79-229
Glyma.01G030400	6.342256978	18.95358386	-1.577890457	7.74E-35	6.60E-34	down	yes	5.881648266	5.956366692	7.188755977	18.7577471	18.60276556	19.50023893	Gm01	3186087	3189543	-	Glyma.01G030400	--	GO:0070536|protein K63-linked deubiquitination; GO:0071108|protein K48-linked deubiquitination	--	GO:0008237|metallopeptidase activity; GO:0046872|metal ion binding	ko:K11866|STAMBP,AMSH	ko04144|Endocytosis	876	XP_003517724.1	XP_003517724.1 AMSH-like ubiquitin thioesterase 2 [Glycine max]	sp|Q6NKP9|AMSH2_ARATH	sp|Q6NKP9|AMSH2_ARATH AMSH-like ubiquitin thioesterase 2 OS=Arabidopsis thaliana GN=AMSH2 PE=2 SV=1	_	_	_	_	_	PF01398.18|JAB|JAB1/Mov34/MPN/PAD-1 ubiquitin protease|Glyma.01G030400.1|m.563:113-219
Glyma.01G030500	45.79978402	92.13243365	-1.008209942	2.12E-28	1.54E-27	down	yes	49.19568364	46.75427618	41.44939226	100.8085059	94.81270632	80.77608877	Gm01	3192560	3202721	+	Glyma.01G030500	--	GO:0015976|carbon utilization	GO:0009570|chloroplast stroma	GO:0004089|carbonate dehydratase activity; GO:0008270|zinc ion binding	ko:K01673|cynT,can	ko00910|Nitrogen metabolism	837	NP_001341808.1	NP_001341808.1 carbonic anhydrase isoform 1 [Glycine max]	sp|P27141|CAHC_TOBAC	sp|P27141|CAHC_TOBAC Carbonic anhydrase, chloroplastic OS=Nicotiana tabacum PE=2 SV=1	_	_	_	_	_	PF00484.16|Pro_CA|Carbonic anhydrase|Glyma.01G030500.1|m.566:105-262
Glyma.01G030900	6.939814811	1.560639807	2.145622169	5.15E-25	3.41E-24	up	yes	7.507494294	6.96681522	6.345134919	1.595071295	1.522022156	1.564825969	Gm01	3238010	3240006	+	Glyma.01G030900	--	--	GO:0005618|cell wall; GO:0048046|apoplast	--	--	--	1890	XP_003517743.1	XP_003517743.1 polygalacturonase 1 beta-like protein 3 [Glycine max]	sp|P92990|PGL3_ARATH	sp|P92990|PGL3_ARATH Polygalacturonase 1 beta-like protein 3 OS=Arabidopsis thaliana GN=PGL3 PE=2 SV=2	_	_	_	_	_	PF03181.12|BURP|BURP domain|Glyma.01G030900.1|m.571:414-626
Glyma.01G031500	503.044497	1068.731405	-1.087126213	1.33E-191	7.18E-190	down	yes	517.0672848	497.0408134	495.0253928	1092.809091	1074.874869	1038.510254	Gm01	3281536	3285411	-	Glyma.01G031500	--	--	GO:0005759|mitochondrial matrix	GO:0004029|aldehyde dehydrogenase (NAD) activity	ko:K00128|ALDH	ko00010|Glycolysis / Gluconeogenesis; ko00053|Ascorbate and aldarate metabolism; ko00071|Fatty acid degradation; ko00280|Valine, leucine and isoleucine degradation; ko00310|Lysine degradation; ko00330|Arginine and proline metabolism; ko00340|Histidine metabolism; ko00380|Tryptophan metabolism; ko00410|beta-Alanine metabolism; ko00561|Glycerolipid metabolism; ko00620|Pyruvate metabolism; ko00625|C…	1617	NP_001354105.1	NP_001354105.1 aldehyde dehydrogenase family 2 member B1 [Glycine max]	sp|Q8S528|AL2B7_ARATH	sp|Q8S528|AL2B7_ARATH Aldehyde dehydrogenase family 2 member B7, mitochondrial OS=Arabidopsis thaliana GN=ALDH2B7 PE=1 SV=2	_	_	_	_	_	PF00171.19|Aldedh|Aldehyde dehydrogenase family|Glyma.01G031500.1|m.593:67-528
Glyma.01G031800	2.398720413	0.415927648	2.499586659	6.21E-12	2.31E-11	up	yes	2.322435826	2.359547084	2.514178327	0.340713159	0.71715351	0.189916275	Gm01	3328731	3334378	+	Glyma.01G031800	--	--	GO:0005886|plasma membrane; GO:0016021|integral component of membrane	GO:0015079|potassium ion transmembrane transporter activity	ko:K03549|kup	--	2367	XP_003517765.1	XP_003517765.1 potassium transporter 6 [Glycine max]	sp|Q8W4I4|POT6_ARATH	sp|Q8W4I4|POT6_ARATH Potassium transporter 6 OS=Arabidopsis thaliana GN=POT6 PE=2 SV=1	_	_	_	_	_	PF02705.13|K_trans|K+ potassium transporter|Glyma.01G031800.1|m.596:34-614
Glyma.01G032000	2.725939389	1.168427282	1.215173534	4.37E-05	9.31E-05	up	yes	2.907616507	2.49301335	2.77718831	1.322946271	1.002462022	1.179873553	Gm01	3364237	3366864	+	Glyma.01G032000	--	--	--	--	--	--	1524	XP_006573048.1	XP_006573048.1 uncharacterized protein LOC100799483 [Glycine max]	_	_	_	_	_	_	_	_
Glyma.01G032300	14.28689011	71.74506313	-2.327379271	1.98E-186	1.03E-184	down	yes	13.70576179	14.03572582	15.11918271	68.79996569	70.41950167	76.01572203	Gm01	3397255	3398076	-	Glyma.01G032300	--	--	--	--	--	--	822	NP_001304484.2	NP_001304484.2 uncharacterized protein LOC100807284 [Glycine max]	_	_	_	_	_	_	_	_
Glyma.01G033800	4.020592907	0.144015898	4.709840893	9.05E-12	3.33E-11	up	yes	3.820143021	4.221502607	4.020133093	0.190925201	0.241122494	0	Gm01	3536008	3539386	+	Glyma.01G033800	--	GO:0006810|transport	GO:0005886|plasma membrane; GO:0016021|integral component of membrane	GO:0022857|transmembrane transporter activity	--	--	1056	KHN09903.1	KHN09903.1 Auxin-induced protein 5NG4-like protein [Glycine soja]	sp|Q9FL08|WTR42_ARATH	sp|Q9FL08|WTR42_ARATH WAT1-related protein At5g40240 OS=Arabidopsis thaliana GN=At5g40240 PE=2 SV=1	_	_	_	_	_	PF00892.17|EamA|EamA-like transporter family|Glyma.01G033800.4|m.639:15-153;PF00892.17|EamA|EamA-like transporter family|Glyma.01G033800.4|m.639:187-320
Glyma.01G034100	3.328184453	0	8.382919864	2.64E-10	8.83E-10	up	yes	3.005129874	3.467662855	3.51176063	0	0	0	Gm01	3564920	3568990	+	Glyma.01G034100	--	GO:0006468|protein phosphorylation; GO:0006952|defense response; GO:0007166|cell surface receptor signaling pathway	GO:0005886|plasma membrane	GO:0004675|transmembrane receptor protein serine/threonine kinase activity; GO:0005524|ATP binding	ko:K04733|IRAK4	ko04064|NF-kappa B signaling pathway; ko04620|Toll-like receptor signaling pathway; ko04621|NOD-like receptor signaling pathway; ko04624|Toll and Imd signaling pathway; ko04722|Neurotrophin signaling pathway; ko05133|Pertussis; ko05140|Leishmaniasis; ko05142|Chagas disease (American trypanosomiasis); ko05145|Toxoplasmosis; ko05152|Tuberculosis; ko05162|Measles; ko05164|Influenza A	1092	XP_003517816.1	XP_003517816.1 probable serine/threonine-protein kinase PBL28 isoform X2 [Glycine max]	sp|Q84M95|PBL28_ARATH	sp|Q84M95|PBL28_ARATH Probable serine/threonine-protein kinase PBL28 OS=Arabidopsis thaliana GN=PBL28 PE=2 SV=1	_	_	_	_	_	PF00069.22|Pkinase|Protein kinase domain|Glyma.01G034100.1|m.642:66-340;PF07714.14|Pkinase_Tyr|Protein tyrosine kinase|Glyma.01G034100.1|m.642:69-342
Glyma.01G035100	8.59949602	37.82841679	-2.135851033	7.59E-138	2.64E-136	down	yes	8.558457284	8.822794375	8.417236401	37.32356446	37.68964288	38.47204305	Gm01	3634346	3639416	+	Glyma.01G035100	--	GO:0009793|embryo development ending in seed dormancy; GO:0016126|sterol biosynthetic process; GO:0080065|4-alpha-methyl-delta7-sterol oxidation	GO:0005783|endoplasmic reticulum; GO:0005789|endoplasmic reticulum membrane; GO:0009941|chloroplast envelope; GO:0016021|integral component of membrane	GO:0000254|C-4 methylsterol oxidase activity; GO:0005506|iron ion binding	ko:K14424|SMO2	ko00100|Steroid biosynthesis; ko01100|Metabolic pathways; ko01110|Biosynthesis of secondary metabolites	816	NP_001240044.1	NP_001240044.1 uncharacterized protein LOC100816716 [Glycine max]	sp|Q8VWZ8|SMO22_ARATH	sp|Q8VWZ8|SMO22_ARATH Methylsterol monooxygenase 2-2 OS=Arabidopsis thaliana GN=SMO2-2 PE=2 SV=1	_	_	_	_	_	PF04116.10|FA_hydroxylase|Fatty acid hydroxylase superfamily|Glyma.01G035100.1|m.656:113-247
Glyma.01G035700	8.148777777	3.032919422	1.422896915	1.92E-12	7.36E-12	up	yes	8.40908811	7.668590865	8.368654356	3.758706408	2.658281096	2.681770761	Gm01	3729335	3732779	+	Glyma.01G035700	--	--	--	--	--	--	1341	XP_003517742.1	XP_003517742.1 ubiquitin carboxyl-terminal hydrolase 36 [Glycine max]	_	_	_	_	_	_	_	_
Glyma.01G036000	656.0519982	1856.698738	-1.500843455	0	0	down	yes	653.9700196	652.3852151	661.8007598	1836.618487	1867.374016	1866.10371	Gm01	3762215	3764182	-	Glyma.01G036000	--	GO:0019761|glucosinolate biosynthetic process; GO:0042742|defense response to bacterium; GO:0052544|defense response by callose deposition in cell wall	GO:0043231|intracellular membrane-bounded organelle	GO:0047251|thiohydroximate beta-D-glucosyltransferase activity; GO:0080043|quercetin 3-O-glucosyltransferase activity; GO:0080044|quercetin 7-O-glucosyltransferase activity; GO:0102659|UDP-glucose: 4-methylthiobutylhydroximate S-glucosyltransferase activity; GO:0103099|UDP-glucose:5-methylthiopentylhydroximate S-glucosyltransferase activity; GO:0103100|UDP-glucose: 6-methylthiohexylhydroximate S-…	ko:K11820|UGT74B1	ko00380|Tryptophan metabolism; ko00966|Glucosinolate biosynthesis; ko01110|Biosynthesis of secondary metabolites; ko01210|2-Oxocarboxylic acid metabolism	1398	XP_003517852.1	XP_003517852.1 UDP-glycosyltransferase 74B1 [Glycine max]	sp|O48676|U74B1_ARATH	sp|O48676|U74B1_ARATH UDP-glycosyltransferase 74B1 OS=Arabidopsis thaliana GN=UGT74B1 PE=1 SV=1	_	_	_	_	_	PF00201.15|UDPGT|UDP-glucoronosyl and UDP-glucosyl transferase|Glyma.01G036000.1|m.664:250-416
Glyma.01G037700	2.790440506	0.68743367	2.005525858	9.08E-09	2.72E-08	up	yes	2.688395411	2.720523902	2.962402204	0.814614189	0.400084731	0.847602092	Gm01	3997744	4001375	-	Glyma.01G037700	--	--	GO:0005737|cytoplasm; GO:0005874|microtubule	--	--	--	1473	XP_006573072.1	XP_006573072.1 protein WVD2-like 7 [Glycine max]	sp|Q67Y69|WDL7_ARATH	sp|Q67Y69|WDL7_ARATH Protein WVD2-like 7 OS=Arabidopsis thaliana GN=WDL7 PE=2 SV=1	_	_	_	_	_	_
Glyma.01G037800	6.105948017	1.742459037	1.803195422	3.90E-07	1.02E-06	up	yes	6.163387386	5.615935594	6.53852107	2.432784455	0.896117383	1.898475274	Gm01	4003107	4003769	+	Glyma.01G037800	--	--	GO:0005618|cell wall; GO:0048046|apoplast	GO:0030145|manganese ion binding; GO:0045735|nutrient reservoir activity	--	--	663	NP_001241459.1	NP_001241459.1 cupin family protein precursor [Glycine max]	sp|P92998|GL11_ARATH	sp|P92998|GL11_ARATH Germin-like protein subfamily 1 member 1 OS=Arabidopsis thaliana GN=GLP7 PE=2 SV=2	_	_	_	_	_	PF00190.19|Cupin_1|Cupin|Glyma.01G037800.1|m.693:65-211;PF07883.8|Cupin_2|Cupin domain|Glyma.01G037800.1|m.693:100-170
Glyma.01G038100	2.951461821	1.389255979	1.081649575	5.23E-07	1.35E-06	up	yes	3.145173196	2.86031303	2.848899236	1.675807779	0.997386022	1.494574135	Gm01	4025243	4032441	-	Glyma.01G038100	--	GO:0000373|Group II intron splicing; GO:0006397|mRNA processing; GO:0009793|embryo development ending in seed dormancy; GO:0010497|plasmodesmata-mediated intercellular transport; GO:0010501|RNA secondary structure unwinding; GO:0016441|posttranscriptional gene silencing; GO:0031047|gene silencing by RNA	GO:0005730|nucleolus; GO:0009507|chloroplast; GO:0009570|chloroplast stroma; GO:0010494|cytoplasmic stress granule	GO:0003723|RNA binding; GO:0003724|RNA helicase activity; GO:0005524|ATP binding	--	--	3489	XP_003517748.1	XP_003517748.1 DExH-box ATP-dependent RNA helicase DExH15 chloroplastic [Glycine max]	sp|B9DFG3|ISE2_ARATH	sp|B9DFG3|ISE2_ARATH DExH-box ATP-dependent RNA helicase DExH15 chloroplastic OS=Arabidopsis thaliana GN=ISE2 PE=1 SV=2	_	_	_	_	_	PF08148.9|DSHCT|DSHCT (NUC185) domain|Glyma.01G038100.1|m.708:993-1157;PF00270.26|DEAD|DEAD/DEAH box helicase|Glyma.01G038100.1|m.708:149-301;PF04851.12|ResIII|Type III restriction enzyme, res subunit|Glyma.01G038100.1|m.708:146-300;PF00271.28|Helicase_C|Helicase conserved C-terminal domain|Glyma.01G038100.1|m.708:504-565
Glyma.01G038400	0.754629838	0.13486969	2.400005714	7.08E-05	0.000147264	up	yes	0.698816768	0.733075303	0.831997442	0.100607291	0.169411413	0.134590366	Gm01	4083447	4087263	+	Glyma.01G038400	--	--	GO:0005874|microtubule	GO:0008017|microtubule binding	--	--	2004	XP_006573077.1	XP_006573077.1 TORTIFOLIA1-like protein 4 [Glycine max]	sp|Q93ZH1|TORL4_ARATH	sp|Q93ZH1|TORL4_ARATH TORTIFOLIA1-like protein 4 OS=Arabidopsis thaliana GN=TOR1L4 PE=2 SV=1	_	_	_	_	_	PF02985.19|HEAT|HEAT repeat|Glyma.01G038400.1|m.712:226-254
Glyma.01G038500	16.33211978	65.5582539	-2.004402344	1.35E-193	7.45E-192	down	yes	17.31479384	16.19635901	15.48520651	65.59761411	62.13904393	68.93810367	Gm01	4107382	4109199	+	Glyma.01G038500	--	--	GO:0016021|integral component of membrane	GO:0016757|transferase activity, transferring glycosyl groups	--	--	1818	XP_003517750.1	XP_003517750.1 glycosyltransferase family 92 protein RCOM_0530710 [Glycine max]	sp|B9S2H4|Y232_RICCO	sp|B9S2H4|Y232_RICCO Glycosyltransferase family 92 protein RCOM_0530710 OS=Ricinus communis GN=RCOM_0699480 PE=3 SV=1	_	_	_	_	_	PF01697.24|Glyco_transf_92|Glycosyltransferase family 92|Glyma.01G038500.1|m.714:316-567;PF13704.3|Glyco_tranf_2_4|Glycosyl transferase family 2|Glyma.01G038500.1|m.714:328-416
Glyma.01G038600	18.75427169	3.252988564	2.523722459	5.25E-31	4.10E-30	up	yes	19.9760344	20.30809227	15.97868841	2.790933164	3.383725629	3.584306901	Gm01	4122027	4123556	+	Glyma.01G038600	--	GO:0000122|negative regulation of transcription by RNA polymerase II; GO:0006351|transcription, DNA-templated; GO:0006355|regulation of transcription, DNA-templated; GO:0009646|response to absence of light; GO:0009651|response to salt stress; GO:0009723|response to ethylene; GO:0009733|response to auxin; GO:0009737|response to abscisic acid; GO:0009739|response to gibberellin; GO:0009751|response…	GO:0005634|nucleus	GO:0000976|transcription regulatory region sequence-specific DNA binding; GO:0003700|DNA-binding transcription factor activity; GO:0008270|zinc ion binding	--	--	903	NP_001304346.2	NP_001304346.2 transcription factor MYB1R1 [Glycine max]	sp|Q9LVS0|KUA1_ARATH	sp|Q9LVS0|KUA1_ARATH Transcription factor KUA1 OS=Arabidopsis thaliana GN=KUA1 PE=1 SV=1	_	_	_	_	_	PF00249.28|Myb_DNA-binding|Myb-like DNA-binding domain|Glyma.01G038600.1|m.716:90-134
Glyma.01G039000	0.337101655	0.977757043	-1.508797982	6.08E-07	1.56E-06	down	yes	0.467011552	0.318142225	0.226151189	0.876595703	0.840550684	1.216124741	Gm01	4204667	4212707	+	Glyma.01G039000	--	GO:0007165|signal transduction; GO:0009626|plant-type hypersensitive response	GO:0005737|cytoplasm	GO:0005524|ATP binding; GO:0043531|ADP binding	--	--	4140	XP_006573080.1	XP_006573080.1 TMV resistance protein N [Glycine max]	sp|Q40392|TMVRN_NICGU	sp|Q40392|TMVRN_NICGU TMV resistance protein N OS=Nicotiana glutinosa GN=N PE=1 SV=1	_	_	_	_	_	PF00931.19|NB-ARC|NB-ARC domain|Glyma.01G039000.1|m.722:194-464;PF01582.17|TIR|TIR domain|Glyma.01G039000.1|m.722:16-178;PF13676.3|TIR_2|TIR domain|Glyma.01G039000.1|m.722:18-111;PF05729.9|NACHT|NACHT domain|Glyma.01G039000.1|m.722:212-360
Glyma.01G039500	15.52705155	61.21362906	-1.978375813	3.66E-203	2.15E-201	down	yes	16.16198031	15.63519484	14.78397949	61.31043632	64.02859768	58.30185317	Gm01	4282352	4287016	+	Glyma.01G039500	--	--	--	--	--	--	1539	XP_003517757.1	XP_003517757.1 uncharacterized protein LOC100787325 [Glycine max]	_	_	_	_	_	_	_	PF07059.9|DUF1336|Protein of unknown function (DUF1336)|Glyma.01G039500.5|m.731:257-498
Glyma.01G039600	0.816493044	0	6.368930772	2.23E-07	5.97E-07	up	yes	0.806855639	0.779557602	0.863065891	0	0	0	Gm01	4292576	4294492	-	Glyma.01G039600	--	--	--	--	--	--	1917	NP_001241099.1	NP_001241099.1 probable leucine-rich repeat receptor-like protein kinase At1g35710-like precursor [Glycine max]	_	_	_	_	_	_	_	PF13855.3|LRR_8|Leucine rich repeat|Glyma.01G039600.1|m.733:120-166;PF13855.3|LRR_8|Leucine rich repeat|Glyma.01G039600.1|m.733:154-214;PF13855.3|LRR_8|Leucine rich repeat|Glyma.01G039600.1|m.733:280-335;PF13855.3|LRR_8|Leucine rich repeat|Glyma.01G039600.1|m.733:424-482;PF00560.30|LRR_1|Leucine Rich Repeat|Glyma.01G039600.1|m.733:228-249;PF00560.30|LRR_1|Leucine Rich Repeat|Glyma.01G039600.1|m.7…
Glyma.01G040700	19.23567845	6.756624296	1.508026337	5.84E-05	0.000122724	up	yes	17.9445761	17.40230931	22.36014995	5.801928395	3.256599246	11.21134525	Gm01	4384488	4385321	-	Glyma.01G040700	--	GO:0006662|glycerol ether metabolic process; GO:0034599|cellular response to oxidative stress; GO:0045454|cell redox homeostasis	GO:0005739|mitochondrion; GO:0005829|cytosol; GO:0005886|plasma membrane	GO:0004791|thioredoxin-disulfide reductase activity; GO:0015035|protein disulfide oxidoreductase activity; GO:0016671|oxidoreductase activity, acting on a sulfur group of donors, disulfide as acceptor; GO:0047134|protein-disulfide reductase activity	ko:K03671|trxA	ko04621|NOD-like receptor signaling pathway; ko05418|Fluid shear stress and atherosclerosis	417	NP_001237762.1	NP_001237762.1 uncharacterized protein LOC100527298 [Glycine max]	sp|Q38879|TRXH2_ARATH	sp|Q38879|TRXH2_ARATH Thioredoxin H2 OS=Arabidopsis thaliana GN=TRX2 PE=2 SV=2	_	_	_	_	_	PF00085.17|Thioredoxin|Thioredoxin|Glyma.01G040700.1|m.745:45-136;PF00578.18|AhpC-TSA|AhpC/TSA family|Glyma.01G040700.1|m.745:49-127
Glyma.01G040900	22.11050555	4.139778661	2.414278064	1.93E-95	4.41E-94	up	yes	21.44824568	21.15246611	23.73080486	3.675818381	4.217737383	4.52578022	Gm01	4391115	4394213	-	Glyma.01G040900	--	GO:0000398|mRNA splicing, via spliceosome; GO:0008380|RNA splicing; GO:0035194|posttranscriptional gene silencing by RNA	GO:0005681|spliceosomal complex; GO:0005737|cytoplasm; GO:0016020|membrane	GO:0003723|RNA binding; GO:0003724|RNA helicase activity; GO:0005524|ATP binding	ko:K12813|DHX16	ko03040|Spliceosome	3099	XP_014628468.1	XP_014628468.1 pre-mRNA-splicing factor ATP-dependent RNA helicase DEAH1 [Glycine max]	sp|Q8VY00|ESP3_ARATH	sp|Q8VY00|ESP3_ARATH Pre-mRNA-splicing factor ATP-dependent RNA helicase DEAH1 OS=Arabidopsis thaliana GN=ESP3 PE=1 SV=1	_	_	_	_	_	PF07717.13|OB_NTP_bind|Oligonucleotide/oligosaccharide-binding (OB)-fold|Glyma.01G040900.4|m.747:936-1020;PF04408.20|HA2|Helicase associated domain (HA2)|Glyma.01G040900.4|m.747:795-885;PF00271.28|Helicase_C|Helicase conserved C-terminal domain|Glyma.01G040900.4|m.747:606-733;PF00270.26|DEAD|DEAD/DEAH box helicase|Glyma.01G040900.4|m.747:408-561
Glyma.01G041200	3.43261257	0.746076857	2.18689903	0.000850702	0.001548055	up	yes	3.538514429	3.191057089	3.568266193	1.058357017	0	1.179873553	Gm01	4412872	4413919	-	Glyma.01G041200	--	GO:0006662|glycerol ether metabolic process; GO:0034599|cellular response to oxidative stress; GO:0045454|cell redox homeostasis	GO:0005739|mitochondrion; GO:0005829|cytosol; GO:0005886|plasma membrane	GO:0004791|thioredoxin-disulfide reductase activity; GO:0015035|protein disulfide oxidoreductase activity; GO:0016671|oxidoreductase activity, acting on a sulfur group of donors, disulfide as acceptor; GO:0047134|protein-disulfide reductase activity	ko:K03671|trxA	ko04621|NOD-like receptor signaling pathway; ko05418|Fluid shear stress and atherosclerosis	381	NP_001236052.1	NP_001236052.1 TRX domain-containing protein [Glycine max]	sp|Q38879|TRXH2_ARATH	sp|Q38879|TRXH2_ARATH Thioredoxin H2 OS=Arabidopsis thaliana GN=TRX2 PE=2 SV=2	_	_	_	_	_	PF00085.17|Thioredoxin|Thioredoxin|Glyma.01G041200.1|m.749:32-123;PF13098.3|Thioredoxin_2|Thioredoxin-like domain|Glyma.01G041200.1|m.749:37-120;PF14595.3|Thioredoxin_9|Thioredoxin|Glyma.01G041200.1|m.749:17-121
Glyma.01G041300	25.39726632	12.37948093	1.036125413	1.03E-18	5.40E-18	up	yes	23.94135188	26.21675892	26.03368818	12.10303463	13.10152826	11.93387989	Gm01	4421355	4426583	-	Glyma.01G041300	--	--	--	--	--	--	1341	XP_003517917.1	XP_003517917.1 uncharacterized protein LOC100819759 [Glycine max]	_	_	_	_	_	_	_	_
Glyma.01G041700	6.431084697	2.081729864	1.622607116	7.64E-09	2.30E-08	up	yes	5.517951539	6.225928751	7.5493738	2.350944633	2.216887407	1.677357551	Gm01	4521875	4523509	-	Glyma.01G041700	--	GO:0006351|transcription, DNA-templated; GO:0009637|response to blue light; GO:0030308|negative regulation of cell growth; GO:0045893|positive regulation of transcription, DNA-templated; GO:0048510|regulation of timing of transition from vegetative to reproductive phase; GO:0048573|photoperiodism, flowering	GO:0005634|nucleus	GO:0003700|DNA-binding transcription factor activity; GO:0043565|sequence-specific DNA binding	ko:K09338|HD-ZIP	--	1038	KHN01166.1	KHN01166.1 Homeobox-leucine zipper protein HAT5 [Glycine soja]	sp|Q940J1|ATB16_ARATH	sp|Q940J1|ATB16_ARATH Homeobox-leucine zipper protein ATHB-16 OS=Arabidopsis thaliana GN=ATHB-16 PE=2 SV=2	_	_	_	_	_	PF02183.15|HALZ|Homeobox associated leucine zipper|Glyma.01G041700.1|m.758:141-182;PF00046.26|Homeobox|Homeobox domain|Glyma.01G041700.1|m.758:86-139;PF05920.8|Homeobox_KN|Homeobox KN domain|Glyma.01G041700.1|m.758:110-137
Glyma.01G042100	6.526049676	18.21747615	-1.47962396	6.69E-64	1.01E-62	down	yes	6.390702723	6.899973226	6.28747308	17.03316134	19.12129092	18.4979762	Gm01	4594807	4600997	+	Glyma.01G042100	--	GO:0009624|response to nematode; GO:0010119|regulation of stomatal movement; GO:0042128|nitrate assimilation; GO:0080168|abscisic acid transport	GO:0005886|plasma membrane; GO:0016021|integral component of membrane	GO:0015293|symporter activity; GO:0090440|abscisic acid transmembrane transporter activity	--	--	1740	XP_006573086.1	XP_006573086.1 protein NRT1/ PTR FAMILY 4.6 [Glycine max]	sp|Q8H157|PTR19_ARATH	sp|Q8H157|PTR19_ARATH Protein NRT1/ PTR FAMILY 4.6 OS=Arabidopsis thaliana GN=NPF4.6 PE=1 SV=1	_	_	_	_	_	PF00854.18|PTR2|POT family|Glyma.01G042100.1|m.759:99-532
Glyma.01G042900	2.274214113	1.113209407	1.024070965	0.003767492	0.006267187	up	yes	2.231614314	2.083236854	2.507791171	0.81347646	1.633226973	0.89292479	Gm01	4671815	4673425	-	Glyma.01G042900	--	GO:0006355|regulation of transcription, DNA-templated; GO:0009793|embryo development ending in seed dormancy; GO:0009846|pollen germination; GO:0070897|transcription preinitiation complex assembly	GO:0005634|nucleus	GO:0001093|TFIIB-class transcription factor binding; GO:0003690|double-stranded DNA binding; GO:0042803|protein homodimerization activity; GO:0046872|metal ion binding; GO:0070063|RNA polymerase binding	ko:K15196|BRF1,GTF3B	--	1611	XP_003517770.1	XP_003517770.1 plant-specific TFIIB-related protein PTF2 [Glycine max]	sp|O81787|PTF2_ARATH	sp|O81787|PTF2_ARATH Plant-specific TFIIB-related protein PTF2 OS=Arabidopsis thaliana GN=PTF2 PE=1 SV=1	_	_	_	_	_	_
Glyma.01G044000	6.477015546	2.784098609	1.215171959	0.003412973	0.00571237	up	yes	6.848715012	6.251416626	6.330915	1.572898673	1.805853571	4.973543582	Gm01	4819454	4820686	-	Glyma.01G044000	--	--	--	--	--	--	705	XP_003517945.1	XP_003517945.1 heme-binding protein 2 [Glycine max]	_	_	_	_	_	_	_	PF04832.9|SOUL|SOUL heme-binding protein|Glyma.01G044000.1|m.781:44-223
Glyma.01G044100	54.49137541	115.6138071	-1.085073938	3.18E-64	4.84E-63	down	yes	52.46619285	53.16839084	57.83954253	118.7517674	108.3599806	119.7296735	Gm01	4836398	4839647	-	Glyma.01G044100	--	GO:0006468|protein phosphorylation; GO:0006952|defense response; GO:0007166|cell surface receptor signaling pathway	GO:0005634|nucleus; GO:0005737|cytoplasm; GO:0005886|plasma membrane	GO:0004675|transmembrane receptor protein serine/threonine kinase activity; GO:0005524|ATP binding	ko:K04733|IRAK4	ko04064|NF-kappa B signaling pathway; ko04620|Toll-like receptor signaling pathway; ko04621|NOD-like receptor signaling pathway; ko04624|Toll and Imd signaling pathway; ko04722|Neurotrophin signaling pathway; ko05133|Pertussis; ko05140|Leishmaniasis; ko05142|Chagas disease (American trypanosomiasis); ko05145|Toxoplasmosis; ko05152|Tuberculosis; ko05162|Measles; ko05164|Influenza A	1236	XP_003517946.2	XP_003517946.2 probable serine/threonine-protein kinase PBL3 isoform X1 [Glycine max]	sp|O49840|PBL3_ARATH	sp|O49840|PBL3_ARATH Probable serine/threonine-protein kinase PBL3 OS=Arabidopsis thaliana GN=PBL3 PE=1 SV=1	_	_	_	_	_	PF07714.14|Pkinase_Tyr|Protein tyrosine kinase|Glyma.01G044100.1|m.782:81-356;PF00069.22|Pkinase|Protein kinase domain|Glyma.01G044100.1|m.782:80-355
Glyma.01G044200	14.04663235	43.85543159	-1.641833464	1.04E-52	1.31E-51	down	yes	15.95534462	13.91437868	12.27017375	44.56690239	45.98470635	41.01468604	Gm01	4864069	4867378	+	Glyma.01G044200	--	GO:0009553|embryo sac development; GO:0009555|pollen development; GO:0030968|endoplasmic reticulum unfolded protein response; GO:0072334|UDP-galactose transmembrane transport	GO:0030173|integral component of Golgi membrane; GO:0030176|integral component of endoplasmic reticulum membrane	GO:0005459|UDP-galactose transmembrane transporter activity; GO:0005460|UDP-glucose transmembrane transporter activity; GO:0015297|antiporter activity	ko:K15275|SLC35B1	--	993	KRH74812.1	KRH74812.1 hypothetical protein GLYMA_01G044200 [Glycine max]	sp|Q9M9S6|UTR3_ARATH	sp|Q9M9S6|UTR3_ARATH UDP-galactose/UDP-glucose transporter 3 OS=Arabidopsis thaliana GN=UTR3 PE=1 SV=1	_	_	_	_	_	PF08449.8|UAA|UAA transporter family|Glyma.01G044200.1|m.783:15-315
Glyma.01G044600	1.476773014	0.16148234	3.116052494	0.000282733	0.000546643	up	yes	1.407777881	1.792692888	1.229848273	0	0.48444702	0	Gm01	4913822	4915584	-	Glyma.01G044600	--	GO:0006351|transcription, DNA-templated; GO:0009744|response to sucrose; GO:0009965|leaf morphogenesis; GO:0048826|cotyledon morphogenesis; GO:0080022|primary root development	GO:0005634|nucleus	GO:0003700|DNA-binding transcription factor activity; GO:0043565|sequence-specific DNA binding	ko:K09338|HD-ZIP	--	876	XP_006572886.1	XP_006572886.1 uncharacterized protein LOC100814080 isoform X2 [Glycine max]	sp|Q8LC03|ATB13_ARATH	sp|Q8LC03|ATB13_ARATH Homeobox-leucine zipper protein ATHB-13 OS=Arabidopsis thaliana GN=ATHB-13 PE=2 SV=2	_	_	_	_	_	PF02183.15|HALZ|Homeobox associated leucine zipper|Glyma.01G044600.1|m.790:141-181;PF00046.26|Homeobox|Homeobox domain|Glyma.01G044600.1|m.790:86-139
Glyma.01G045200	24.49674629	10.88714768	1.169228394	3.57E-10	1.19E-09	up	yes	23.3956855	23.32207178	26.77248161	10.46645689	9.585168136	12.60981801	Gm01	5097483	5098031	+	Glyma.01G045200	--	--	--	--	--	--	549	XP_003517956.1	XP_003517956.1 uncharacterized protein LOC100819761 [Glycine max]	_	_	_	_	_	_	_	_
Glyma.01G046200	7.588481409	3.687434306	1.039186604	2.73E-05	5.97E-05	up	yes	7.807722	7.621701204	7.336021021	4.18401062	3.963040522	2.915251776	Gm01	5318672	5321861	-	Glyma.01G046200	--	--	--	--	--	--	771	NP_001235045.2	NP_001235045.2 haloacid dehalogenase-like hydrolase domain-containing protein isoform 1 [Glycine max]	_	_	_	_	_	_	_	PF13419.3|HAD_2|Haloacid dehalogenase-like hydrolase|Glyma.01G046200.1|m.807:120-234;PF00702.23|Hydrolase|haloacid dehalogenase-like hydrolase|Glyma.01G046200.1|m.807:44-230;PF13242.3|Hydrolase_like|HAD-hyrolase-like|Glyma.01G046200.1|m.807:190-234
Glyma.01G046500	22.41187339	70.5320907	-1.653577512	1.09E-89	2.34E-88	down	yes	23.71564277	21.05880339	22.46117401	74.44320433	72.14385017	65.00921759	Gm01	5353951	5356416	+	Glyma.01G046500	--	GO:0009640|photomorphogenesis; GO:0046520|sphingoid biosynthetic process	GO:0005783|endoplasmic reticulum; GO:0005789|endoplasmic reticulum membrane; GO:0005794|Golgi apparatus; GO:0016021|integral component of membrane	GO:0005506|iron ion binding; GO:0042284|sphingolipid delta-4 desaturase activity	ko:K04713|SUR2	ko00600|Sphingolipid metabolism; ko01100|Metabolic pathways	780	XP_003517969.1	XP_003517969.1 sphinganine C4-monooxygenase 1 [Glycine max]	sp|Q8VYI1|SBH1_ARATH	sp|Q8VYI1|SBH1_ARATH Sphinganine C4-monooxygenase 1 OS=Arabidopsis thaliana GN=SBH1 PE=1 SV=1	_	_	_	_	_	PF04116.10|FA_hydroxylase|Fatty acid hydroxylase superfamily|Glyma.01G046500.1|m.812:98-234
Glyma.01G048800	1.476172579	0.039164144	4.91785133	8.20E-07	2.08E-06	up	yes	1.650472314	1.357965873	1.420079549	0.117492431	0	0	Gm01	5671385	5673669	-	Glyma.01G048800	--	--	--	GO:0016614|oxidoreductase activity, acting on CH-OH group of donors; GO:0046593|mandelonitrile lyase activity; GO:0050660|flavin adenine dinucleotide binding	--	--	1716	XP_003517995.2	XP_003517995.2 (R)-mandelonitrile lyase-like [Glycine max]	sp|Q9SSM2|MDLL_ARATH	sp|Q9SSM2|MDLL_ARATH (R)-mandelonitrile lyase-like OS=Arabidopsis thaliana GN=At1g73050 PE=2 SV=1	_	_	_	_	_	PF00732.16|GMC_oxred_N|GMC oxidoreductase|Glyma.01G048800.1|m.846:82-177;PF00732.16|GMC_oxred_N|GMC oxidoreductase|Glyma.01G048800.1|m.846:253-366;PF05199.10|GMC_oxred_C|GMC oxidoreductase|Glyma.01G048800.1|m.846:419-547
Glyma.01G049500	2.247819549	0.285010784	2.936090587	0.000123782	0.000250504	up	yes	2.334789209	2.020932099	2.387737339	0.536215457	0	0.318816896	Gm01	5791678	5792241	+	Glyma.01G049500	--	--	--	GO:0005509|calcium ion binding	--	--	564	NP_001241272.1	NP_001241272.1 calcium-binding EF-hand family protein [Glycine max]	sp|Q9MBG5|CML30_ARATH	sp|Q9MBG5|CML30_ARATH Probable calcium-binding protein CML30 OS=Arabidopsis thaliana GN=CML30 PE=2 SV=1	_	_	_	_	_	PF00036.29|EF-hand_1|EF hand|Glyma.01G049500.1|m.859:121-147;PF13499.3|EF-hand_7|EF-hand domain pair|Glyma.01G049500.1|m.859:121-182;PF13405.3|EF-hand_6|EF-hand domain|Glyma.01G049500.1|m.859:122-150;PF13202.3|EF-hand_5|EF hand|Glyma.01G049500.1|m.859:124-146;PF13833.3|EF-hand_8|EF-hand domain pair|Glyma.01G049500.1|m.859:134-183
Glyma.01G050100	34.40047785	0.08517829	8.497999681	3.30E-17	1.61E-16	up	yes	36.7174455	35.85869515	30.6252929	0.255534869	0	0	Gm01	5876892	5878362	-	Glyma.01G050100	--	GO:0009664|plant-type cell wall organization	GO:0005576|extracellular region; GO:0005618|cell wall; GO:0016020|membrane	--	--	--	789	XP_003518007.1	XP_003518007.1 expansin-A10 [Glycine max]	sp|Q9LDR9|EXP10_ARATH	sp|Q9LDR9|EXP10_ARATH Expansin-A10 OS=Arabidopsis thaliana GN=EXPA10 PE=2 SV=1	_	_	_	_	_	PF01357.18|Pollen_allerg_1|Pollen allergen|Glyma.01G050100.3|m.867:170-247;PF03330.15|DPBB_1|Lytic transglycolase|Glyma.01G050100.3|m.867:74-159
Glyma.01G051300	71.5578501	18.60971054	1.942480997	4.01E-49	4.68E-48	up	yes	66.45069509	68.75018531	79.47266991	18.12152903	21.11773766	16.58986493	Gm01	6049852	6051160	-	Glyma.01G051300	--	GO:0006351|transcription, DNA-templated; GO:0009793|embryo development ending in seed dormancy; GO:0009825|multidimensional cell growth; GO:0009835|fruit ripening; GO:0009908|flower development; GO:0010150|leaf senescence	GO:0005634|nucleus	GO:0003677|DNA binding; GO:0003700|DNA-binding transcription factor activity	--	--	840	NP_001236855.1	NP_001236855.1 NAC domain protein NAC1 [Glycine max]	sp|O49255|NAC29_ARATH	sp|O49255|NAC29_ARATH NAC transcription factor 29 OS=Arabidopsis thaliana GN=NAC029 PE=2 SV=1	_	_	_	_	_	PF02365.12|NAM|No apical meristem (NAM) protein|Glyma.01G051300.1|m.872:10-134
Glyma.01G053100	0.760659304	0	6.268021304	9.09E-09	2.73E-08	up	yes	0.693158915	0.766931105	0.821887892	0	0	0	Gm01	6609534	6614336	+	Glyma.01G053100	--	GO:0006351|transcription, DNA-templated; GO:0006355|regulation of transcription, DNA-templated; GO:0010050|vegetative phase change; GO:0010267|production of ta-siRNAs involved in RNA interference; GO:0010492|maintenance of shoot apical meristem identity; GO:0010599|production of lsiRNA involved in RNA interference; GO:0035195|gene silencing by miRNA; GO:0040034|regulation of development, heteroch…	GO:0005737|cytoplasm; GO:1990904|ribonucleoprotein complex	GO:0003723|RNA binding	ko:K11593|ELF2C,AGO	--	3090	XP_006573133.1	XP_006573133.1 protein argonaute 7 [Glycine max]	sp|Q9C793|AGO7_ARATH	sp|Q9C793|AGO7_ARATH Protein argonaute 7 OS=Arabidopsis thaliana GN=AGO7 PE=2 SV=1	_	_	_	_	_	PF02171.14|Piwi|Piwi domain|Glyma.01G053100.1|m.895:681-988;PF16486.2|ArgoN|N-terminal domain of argonaute|Glyma.01G053100.1|m.895:177-323;PF02170.19|PAZ|PAZ domain|Glyma.01G053100.1|m.895:396-517;PF08699.7|ArgoL1|Argonaute linker 1 domain|Glyma.01G053100.1|m.895:333-382
Glyma.01G053700	2.094176634	0.732967441	1.501884922	0.006984038	0.011181865	up	yes	2.153794221	1.751660833	2.377074848	0.278861704	1.173929707	0.746110911	Gm01	6788827	6793020	+	Glyma.01G053700	--	GO:0000467|exonucleolytic trimming to generate mature 3'-end of 5.8S rRNA from tricistronic rRNA transcript (SSU-rRNA, 5.8S rRNA, LSU-rRNA); GO:0034427|nuclear-transcribed mRNA catabolic process, exonucleolytic, 3'-5'; GO:0034475|U4 snRNA 3'-end processing; GO:0043928|exonucleolytic catabolism of deadenylated mRNA; GO:0071034|CUT catabolic process; GO:0071035|nuclear polyadenylation-dependent rRN…	GO:0000176|nuclear exosome (RNase complex); GO:0000177|cytoplasmic exosome (RNase complex); GO:0005730|nucleolus	GO:0003723|RNA binding	ko:K03681|RRP40,EXOSC3	ko03018|RNA degradation	723	XP_006572879.1	XP_006572879.1 uncharacterized protein LOC100809941 isoform X1 [Glycine max]	sp|Q7KWX9|EXOS3_DICDI	sp|Q7KWX9|EXOS3_DICDI Putative exosome complex component rrp40 OS=Dictyostelium discoideum GN=exosc3 PE=3 SV=1	_	_	_	_	_	PF15985.2|KH_6|KH domain|Glyma.01G053700.1|m.923:159-207
Glyma.01G054400	14.79560402	5.040832591	1.551550219	1.18E-09	3.77E-09	up	yes	16.39819329	14.92686005	13.06175873	5.383879687	6.09600294	3.642615147	Gm01	6991386	6993744	-	Glyma.01G054400	--	--	--	--	--	--	543	XP_003516309.1	XP_003516309.1 uncharacterized protein At5g01610 [Glycine max]	sp|Q9M015|Y5161_ARATH	sp|Q9M015|Y5161_ARATH Uncharacterized protein At5g01610 OS=Arabidopsis thaliana GN=At5g01610 PE=1 SV=1	_	_	_	_	_	PF04398.9|DUF538|Protein of unknown function, DUF538|Glyma.01G054400.1|m.939:63-168
Glyma.01G054500	4.747308519	1.397796663	1.756706618	1.50E-08	4.41E-08	up	yes	4.666912752	4.731794131	4.843218673	1.913448163	0.932693603	1.347248223	Gm01	7006835	7011838	-	Glyma.01G054500	--	GO:0009073|aromatic amino acid family biosynthetic process; GO:0046417|chorismate metabolic process	GO:0005829|cytosol; GO:0009507|chloroplast	GO:0004106|chorismate mutase activity; GO:0016688|L-ascorbate peroxidase activity	ko:K01850|E5.4.99.5	ko00400|Phenylalanine, tyrosine and tryptophan biosynthesis; ko01100|Metabolic pathways; ko01110|Biosynthesis of secondary metabolites; ko01130|Biosynthesis of antibiotics; ko01230|Biosynthesis of amino acids	945	XP_003516314.1	XP_003516314.1 chorismate mutase 3, chloroplastic isoform X1 [Glycine max]	sp|P42738|CM1_ARATH	sp|P42738|CM1_ARATH Chorismate mutase 1, chloroplastic OS=Arabidopsis thaliana GN=CM1 PE=1 SV=3	_	_	_	_	_	_
Glyma.01G054800	3.868726514	1.893006383	1.027302655	4.50E-08	1.28E-07	up	yes	3.853132167	3.611730008	4.141317366	1.731055151	1.828958769	2.11900523	Gm01	7076212	7079562	+	Glyma.01G054800	--	--	--	--	--	--	2970	XP_014628979.1	XP_014628979.1 uncharacterized protein LOC100799644 [Glycine max]	_	_	_	_	_	_	_	PF05904.8|DUF863|Plant protein of unknown function (DUF863)|Glyma.01G054800.1|m.944:49-979
Glyma.01G055500	14.70424504	6.505714301	1.175218271	9.12E-09	2.74E-08	up	yes	13.00059185	15.15764161	15.95450166	5.965720758	7.687963574	5.863458571	Gm01	7150938	7153905	-	Glyma.01G055500	--	--	--	--	ko:K06694|PSMD10	--	828	KRH74991.1	KRH74991.1 hypothetical protein GLYMA_01G055500 [Glycine max]	_	_	_	_	_	_	_	PF12796.4|Ank_2|Ankyrin repeats (3 copies)|Glyma.01G055500.1|m.952:80-149;PF12796.4|Ank_2|Ankyrin repeats (3 copies)|Glyma.01G055500.1|m.952:118-182;PF12796.4|Ank_2|Ankyrin repeats (3 copies)|Glyma.01G055500.1|m.952:151-214;PF12796.4|Ank_2|Ankyrin repeats (3 copies)|Glyma.01G055500.1|m.952:185-248;PF13637.3|Ank_4|Ankyrin repeats (many copies)|Glyma.01G055500.1|m.952:84-139;PF13637.3|Ank_4|Ankyrin…
Glyma.01G056800	8.785509078	2.71116942	1.692540301	2.70E-13	1.09E-12	up	yes	8.779275029	8.782992	8.794260206	2.480746229	3.038035538	2.614726492	Gm01	7350635	7353733	+	Glyma.01G056800	--	GO:0006351|transcription, DNA-templated; GO:0006970|response to osmotic stress; GO:0009414|response to water deprivation; GO:0009651|response to salt stress	GO:0005634|nucleus	GO:0003700|DNA-binding transcription factor activity; GO:0043565|sequence-specific DNA binding; GO:0044212|transcription regulatory region DNA binding	--	--	894	NP_001237777.2	NP_001237777.2 WRKY transcription factor 32 [Glycine max]	sp|Q9C983|WRK57_ARATH	sp|Q9C983|WRK57_ARATH Probable WRKY transcription factor 57 OS=Arabidopsis thaliana GN=WRKY57 PE=2 SV=1	_	_	_	_	_	PF03106.12|WRKY|WRKY DNA -binding domain|Glyma.01G056800.8|m.965:145-202
Glyma.01G057100	33.92618351	7.611743027	2.154631455	1.11E-65	1.73E-64	up	yes	35.35075656	35.10605078	31.32174319	7.335338265	8.646321777	6.853569039	Gm01	7487170	7488612	-	Glyma.01G057100	--	GO:0005975|carbohydrate metabolic process; GO:0006024|glycosaminoglycan biosynthetic process; GO:0006065|UDP-glucuronate biosynthetic process; GO:0052546|cell wall pectin metabolic process	GO:0005634|nucleus; GO:0005829|cytosol	GO:0003979|UDP-glucose 6-dehydrogenase activity; GO:0051287|NAD binding	ko:K00012|UGDH,ugd	ko00040|Pentose and glucuronate interconversions; ko00053|Ascorbate and aldarate metabolism; ko00520|Amino sugar and nucleotide sugar metabolism; ko01100|Metabolic pathways	1443	NP_001304614.2	NP_001304614.2 UDP-glucose 6-dehydrogenase 4-like [Glycine max]	sp|Q9LIA8|UGDH2_ARATH	sp|Q9LIA8|UGDH2_ARATH UDP-glucose 6-dehydrogenase 2 OS=Arabidopsis thaliana GN=UGD2 PE=1 SV=1	_	_	_	_	_	PF03721.11|UDPG_MGDP_dh_N|UDP-glucose/GDP-mannose dehydrogenase family, NAD binding domain|Glyma.01G057100.1|m.968:3-186;PF03720.12|UDPG_MGDP_dh_C|UDP-glucose/GDP-mannose dehydrogenase family, UDP binding domain|Glyma.01G057100.1|m.968:328-451;PF00984.16|UDPG_MGDP_dh|UDP-glucose/GDP-mannose dehydrogenase family, central domain|Glyma.01G057100.1|m.968:210-304
Glyma.01G058600	0.71856891	11.58508971	-3.992304738	1.75E-30	1.35E-29	down	yes	0.595496366	0.865949253	0.694261113	13.78577858	13.54132934	7.428161191	Gm01	7736921	7737271	-	Glyma.01G058600	--	GO:0015979|photosynthesis; GO:0022904|respiratory electron transport chain	GO:0009535|chloroplast thylakoid membrane; GO:0016021|integral component of membrane	GO:0005506|iron ion binding; GO:0016491|oxidoreductase activity; GO:0020037|heme binding; GO:0045158|electron transporter, transferring electrons within cytochrome b6/f complex of photosystem II activity	ko:K02635|petB	ko00195|Photosynthesis; ko01100|Metabolic pathways	351	KRH75043.1	KRH75043.1 hypothetical protein GLYMA_01G058600 [Glycine max]	sp|Q2PMQ5|CYB6_SOYBN	sp|Q2PMQ5|CYB6_SOYBN Cytochrome b6 OS=Glycine max GN=petB PE=3 SV=1	_	_	_	_	_	PF00033.16|Cytochrome_B|Cytochrome b/b6/petB|Glyma.01G058600.1|m.988:1-114;PF13631.3|Cytochrom_B_N_2|Cytochrome b(N-terminal)/b6/petB|Glyma.01G058600.1|m.988:20-114
Glyma.01G058700	1.258147464	0.325965893	1.916335832	2.52E-05	5.51E-05	up	yes	1.09519549	1.256567666	1.422679237	0.393344226	0.28386327	0.300690183	Gm01	7757680	7759473	-	Glyma.01G058700	--	--	--	--	--	--	1794	XP_014629135.1	XP_014629135.1 putative pentatricopeptide repeat-containing protein At1g12700, mitochondrial [Glycine max]	_	_	_	_	_	_	_	PF13041.3|PPR_2|PPR repeat family|Glyma.01G058700.4|m.989:148-197;PF13041.3|PPR_2|PPR repeat family|Glyma.01G058700.4|m.989:219-267;PF13041.3|PPR_2|PPR repeat family|Glyma.01G058700.4|m.989:254-296;PF13041.3|PPR_2|PPR repeat family|Glyma.01G058700.4|m.989:324-371;PF13041.3|PPR_2|PPR repeat family|Glyma.01G058700.4|m.989:358-397;PF13041.3|PPR_2|PPR repeat family|Glyma.01G058700.4|m.989:393-442;PF1…
Glyma.01G059000	1.840080308	0.552937461	1.716541334	3.25E-05	7.05E-05	up	yes	1.538756742	1.566600311	2.414883871	0.551770694	0.418104029	0.688937661	Gm01	7773092	7774918	-	Glyma.01G059000	--	--	--	--	--	--	1827	KRH75048.1	KRH75048.1 hypothetical protein GLYMA_01G059000 [Glycine max]	_	_	_	_	_	_	_	PF13041.3|PPR_2|PPR repeat family|Glyma.01G059000.1|m.990:159-208;PF13041.3|PPR_2|PPR repeat family|Glyma.01G059000.1|m.990:201-243;PF13041.3|PPR_2|PPR repeat family|Glyma.01G059000.1|m.990:230-278;PF13041.3|PPR_2|PPR repeat family|Glyma.01G059000.1|m.990:267-307;PF13041.3|PPR_2|PPR repeat family|Glyma.01G059000.1|m.990:335-382;PF13041.3|PPR_2|PPR repeat family|Glyma.01G059000.1|m.990:369-418;PF1…
Glyma.01G059200	5.580924475	13.59863886	-1.283364014	5.37E-27	3.76E-26	down	yes	4.932537	5.727811491	6.082424933	13.74661444	13.63145832	13.41784383	Gm01	7792478	7797364	-	Glyma.01G059200	--	--	GO:0016021|integral component of membrane	--	--	--	1320	XP_006573153.1	XP_006573153.1 protein root UVB sensitive 3 [Glycine max]	sp|Q84JB8|RUS3_ARATH	sp|Q84JB8|RUS3_ARATH Protein root UVB sensitive 3 OS=Arabidopsis thaliana GN=RUS3 PE=2 SV=1	_	_	_	_	_	PF04884.11|DUF647|Vitamin B6 photo-protection and homoeostasis|Glyma.01G059200.2|m.993:48-284
Glyma.01G060300	1.560983471	3.878986711	-1.307726304	1.45E-08	4.28E-08	down	yes	1.306370152	1.448554816	1.928025444	3.212035726	4.091202576	4.333721831	Gm01	8110243	8114447	+	Glyma.01G060300	--	GO:0007165|signal transduction; GO:0009414|response to water deprivation; GO:0009737|response to abscisic acid	GO:0005634|nucleus	--	--	--	1224	XP_003516385.1	XP_003516385.1 ninja-family protein AFP3 [Glycine max]	sp|Q9LMX5|AFP2_ARATH	sp|Q9LMX5|AFP2_ARATH Ninja-family protein AFP2 OS=Arabidopsis thaliana GN=AFP2 PE=1 SV=1	_	_	_	_	_	PF16136.2|NINJA_B|Putative nuclear localisation signal|Glyma.01G060300.1|m.1000:142-264;PF07897.8|EAR|Ethylene-responsive binding factor-associated repression|Glyma.01G060300.1|m.1000:85-121;PF16135.2|Jas|TPL-binding domain in jasmonate signalling|Glyma.01G060300.1|m.1000:333-399
Glyma.01G061100	0.497378809	1.950338228	-1.949967421	6.03E-13	2.39E-12	down	yes	0.481426237	0.534777681	0.47593251	1.48342651	2.009199847	2.358388327	Gm01	8417841	8419702	+	Glyma.01G061100	--	GO:0008284|positive regulation of cell population proliferation; GO:0035265|organ growth; GO:0040009|regulation of growth rate; GO:0044550|secondary metabolite biosynthetic process; GO:0046622|positive regulation of organ growth; GO:0048437|floral organ development	GO:0005783|endoplasmic reticulum; GO:0016020|membrane; GO:0016021|integral component of membrane	GO:0005506|iron ion binding; GO:0016709|oxidoreductase activity, acting on paired donors, with incorporation or reduction of molecular oxygen, NAD(P)H as one donor, and incorporation of one atom of oxygen; GO:0020037|heme binding	ko:K20619|CYP78A	--	1563	XP_003517846.1	XP_003517846.1 cytochrome P450 78A5 [Glycine max]	sp|Q9LMX7|C78A5_ARATH	sp|Q9LMX7|C78A5_ARATH Cytochrome P450 78A5 OS=Arabidopsis thaliana GN=CYP78A5 PE=2 SV=1	_	_	_	_	_	PF00067.19|p450|Cytochrome P450|Glyma.01G061100.1|m.1008:60-501
Glyma.01G061800	62.56946295	25.02244818	1.321889884	8.25E-67	1.30E-65	up	yes	63.80416819	62.10893866	61.795282	23.31943284	27.19851793	24.54939378	Gm01	8513973	8515913	-	Glyma.01G061800	--	--	--	--	--	--	1941	XP_006573157.1	XP_006573157.1 uncharacterized protein LOC100804606 [Glycine max]	sp|Q5UNY4|YL728_MIMIV	sp|Q5UNY4|YL728_MIMIV Uncharacterized protein L728 OS=Acanthamoeba polyphaga mimivirus GN=MIMI_L728 PE=4 SV=1	_	_	_	_	_	PF11443.5|DUF2828|Domain of unknown function (DUF2828)|Glyma.01G061800.1|m.1016:66-630
Glyma.01G062100	3.58987224	0.438138253	3.005929922	6.19E-17	2.99E-16	up	yes	3.677864401	3.419858383	3.671893935	0.702498299	0.246443432	0.365473027	Gm01	8608716	8612339	-	Glyma.01G062100	--	GO:0006355|regulation of transcription, DNA-templated; GO:0009658|chloroplast organization; GO:0009662|etioplast organization; GO:0042793|plastid transcription	GO:0000427|plastid-encoded plastid RNA polymerase complex; GO:0009295|nucleoid; GO:0042644|chloroplast nucleoid	GO:0016301|kinase activity	--	--	1722	XP_006573158.1	XP_006573158.1 fructokinase-like 2, chloroplastic [Glycine max]	sp|F4I0K2|SCKL2_ARATH	sp|F4I0K2|SCKL2_ARATH Fructokinase-like 2, chloroplastic OS=Arabidopsis thaliana GN=FLN2 PE=1 SV=2	_	_	_	_	_	PF00294.21|PfkB|pfkB family carbohydrate kinase|Glyma.01G062100.1|m.1023:238-526
Glyma.01G062400	6.85605928	2.953891679	1.211989591	4.09E-13	1.64E-12	up	yes	6.82237092	6.561206132	7.18460079	2.895935285	3.026750117	2.938989635	Gm01	8695449	8700771	+	Glyma.01G062400	--	GO:0009308|amine metabolic process; GO:0055114|oxidation-reduction process; GO:0097185|cellular response to azide	--	GO:0005507|copper ion binding; GO:0008131|primary amine oxidase activity; GO:0048038|quinone binding; GO:0052593|tryptamine:oxygen oxidoreductase (deaminating) activity; GO:0052594|aminoacetone:oxygen oxidoreductase(deaminating) activity; GO:0052595|aliphatic-amine oxidase activity; GO:0052596|phenethylamine:oxygen oxidoreductase (deaminating) activity; GO:0052597|diamine oxidase activity	ko:K00276|AOC3,AOC2,tynA	ko00260|Glycine, serine and threonine metabolism; ko00350|Tyrosine metabolism; ko00360|Phenylalanine metabolism; ko00410|beta-Alanine metabolism; ko00950|Isoquinoline alkaloid biosynthesis; ko00960|Tropane, piperidine and pyridine alkaloid biosynthesis; ko01100|Metabolic pathways; ko01110|Biosynthesis of secondary metabolites	2019	NP_001345467.1	NP_001345467.1 putative copper amine oxidase precursor [Glycine max]	sp|Q43077|AMO_PEA	sp|Q43077|AMO_PEA Primary amine oxidase OS=Pisum sativum PE=1 SV=1	_	_	_	_	_	PF01179.17|Cu_amine_oxid|Copper amine oxidase, enzyme domain|Glyma.01G062400.1|m.1029:247-658;PF02728.13|Cu_amine_oxidN3|Copper amine oxidase, N3 domain|Glyma.01G062400.1|m.1029:124-215;PF02727.13|Cu_amine_oxidN2|Copper amine oxidase, N2 domain|Glyma.01G062400.1|m.1029:32-107
Glyma.01G063700	1.420342205	3.231539219	-1.180318679	3.41E-08	9.76E-08	down	yes	1.468316866	1.273428472	1.519281279	2.568811789	4.091775654	3.034030216	Gm01	9081129	9085569	-	Glyma.01G063700	--	GO:0006351|transcription, DNA-templated; GO:0006355|regulation of transcription, DNA-templated; GO:0010468|regulation of gene expression; GO:0042742|defense response to bacterium	GO:0005634|nucleus	GO:0003677|DNA binding; GO:0003700|DNA-binding transcription factor activity; GO:0046872|metal ion binding	--	--	1452	XP_006573162.1	XP_006573162.1 squamosa promoter-binding-like protein 6 isoform X1 [Glycine max]	sp|Q94JW8|SPL6_ARATH	sp|Q94JW8|SPL6_ARATH Squamosa promoter-binding-like protein 6 OS=Arabidopsis thaliana GN=SPL6 PE=1 SV=2	_	_	_	_	_	PF03110.11|SBP|SBP domain|Glyma.01G063700.1|m.1051:181-254
Glyma.01G063800	1.555447407	0.064188797	4.399229881	2.21E-05	4.86E-05	up	yes	1.487290565	1.427327529	1.751724126	0.192566391	0	0	Gm01	9204973	9206019	-	Glyma.01G063800	--	GO:0009734|auxin-activated signaling pathway; GO:0010929|positive regulation of auxin mediated signaling pathway; GO:0060918|auxin transport	GO:0005886|plasma membrane	--	--	--	1047	XP_003517861.1	XP_003517861.1 protein BIG GRAIN 1-like E [Glycine max]	sp|Q93Z37|BIG1E_ARATH	sp|Q93Z37|BIG1E_ARATH Protein BIG GRAIN 1-like E OS=Arabidopsis thaliana GN=At1g69160 PE=2 SV=1	_	_	_	_	_	_
Glyma.01G068000	30.53750917	11.71702822	1.381217286	7.59E-51	9.21E-50	up	yes	29.90063002	30.35334809	31.35854942	12.90789013	11.25967139	10.98352315	Gm01	11272707	11281303	+	Glyma.01G068000	--	GO:0006457|protein folding; GO:0009408|response to heat; GO:0009414|response to water deprivation; GO:0009651|response to salt stress; GO:0009704|de-etiolation; GO:0010157|response to chlorate; GO:0045037|protein import into chloroplast stroma	GO:0005739|mitochondrion; GO:0005774|vacuolar membrane; GO:0009507|chloroplast; GO:0009536|plastid; GO:0009570|chloroplast stroma; GO:0009941|chloroplast envelope	GO:0005524|ATP binding; GO:0042803|protein homodimerization activity; GO:0051082|unfolded protein binding	ko:K09487|HSP90B,TRA1	ko04141|Protein processing in endoplasmic reticulum; ko04151|PI3K-Akt signaling pathway; ko04626|Plant-pathogen interaction; ko04657|IL-17 signaling pathway; ko04915|Estrogen signaling pathway; ko04918|Thyroid hormone synthesis; ko05200|Pathways in cancer; ko05215|Prostate cancer; ko05418|Fluid shear stress and atherosclerosis	2382	XP_003516650.1	XP_003516650.1 heat shock protein 90-5, chloroplastic [Glycine max]	sp|Q9SIF2|HS905_ARATH	sp|Q9SIF2|HS905_ARATH Heat shock protein 90-5, chloroplastic OS=Arabidopsis thaliana GN=HSP90-5 PE=1 SV=1	_	_	_	_	_	PF00183.15|HSP90|Hsp90 protein|Glyma.01G068000.1|m.1099:268-770;PF02518.23|HATPase_c|Histidine kinase-, DNA gyrase B-, and HSP90-like ATPase|Glyma.01G068000.1|m.1099:104-264;PF13589.3|HATPase_c_3|Histidine kinase-, DNA gyrase B-, and HSP90-like ATPase|Glyma.01G068000.1|m.1099:105-245
Glyma.01G069000	1.224369877	5.469982443	-2.15039651	1.21E-08	3.60E-08	down	yes	0.952794185	1.58757363	1.132741816	3.733648366	6.528855219	6.147443744	Gm01	11575742	11576092	+	Glyma.01G069000	--	--	--	--	--	--	351	KRH75196.1	KRH75196.1 hypothetical protein GLYMA_01G069000 [Glycine max]	_	_	_	_	_	_	_	_
Glyma.01G069300	3.516029221	0	8.46190062	2.44E-08	7.06E-08	up	yes	3.606194324	3.16082356	3.78106978	0	0	0	Gm01	11696146	11696742	+	Glyma.01G069300	--	GO:0006351|transcription, DNA-templated	GO:0005634|nucleus	GO:0003677|DNA binding; GO:0003700|DNA-binding transcription factor activity	--	--	597	NP_001236950.1	NP_001236950.1 bZIP transcription factor bZIP35 [Glycine max]	sp|Q9FMC2|BZP43_ARATH	sp|Q9FMC2|BZP43_ARATH Basic leucine zipper 43 OS=Arabidopsis thaliana GN=BZIP43 PE=1 SV=1	_	_	_	_	_	PF00170.18|bZIP_1|bZIP transcription factor|Glyma.01G069300.1|m.1116:83-141;PF07716.12|bZIP_2|Basic region leucine zipper|Glyma.01G069300.1|m.1116:81-127;PF03131.14|bZIP_Maf|bZIP Maf transcription factor|Glyma.01G069300.1|m.1116:83-144
Glyma.01G070200	2.876939286	0.774772341	1.879194667	6.17E-06	1.44E-05	up	yes	2.834333664	2.710254632	3.086229563	0.497083362	0.585922904	1.241310756	Gm01	12003011	12005620	+	Glyma.01G070200	--	GO:0006979|response to oxidative stress; GO:0042744|hydrogen peroxide catabolic process; GO:0048511|rhythmic process	GO:0005576|extracellular region	GO:0004601|peroxidase activity; GO:0020037|heme binding; GO:0046872|metal ion binding	ko:K00430|E1.11.1.7	ko00940|Phenylpropanoid biosynthesis; ko01100|Metabolic pathways; ko01110|Biosynthesis of secondary metabolites	1014	KRH75211.1	KRH75211.1 hypothetical protein GLYMA_01G070200 [Glycine max]	sp|Q96519|PER11_ARATH	sp|Q96519|PER11_ARATH Peroxidase 11 OS=Arabidopsis thaliana GN=PER11 PE=1 SV=1	_	_	_	_	_	PF00141.20|peroxidase|Peroxidase|Glyma.01G070200.2|m.1127:48-299
Glyma.01G070300	3.660253579	0.851320184	2.091258198	6.83E-14	2.85E-13	up	yes	3.729866861	3.605734557	3.645159317	0.909550429	1.148685806	0.495724317	Gm01	12029991	12039630	+	Glyma.01G070300	--	GO:0006206|pyrimidine nucleobase metabolic process; GO:0043097|pyrimidine nucleoside salvage; GO:0044206|UMP salvage; GO:0044211|CTP salvage	GO:0005829|cytosol	GO:0004849|uridine kinase activity; GO:0005524|ATP binding	--	--	1995	XP_003517896.1	XP_003517896.1 uridine-cytidine kinase C [Glycine max]	sp|Q54R62|UCKC_DICDI	sp|Q54R62|UCKC_DICDI Uridine-cytidine kinase C OS=Dictyostelium discoideum GN=udkC PE=3 SV=1	_	_	_	_	_	PF00485.15|PRK|Phosphoribulokinase / Uridine kinase family|Glyma.01G070300.3|m.1128:68-236;PF01928.18|CYTH|CYTH domain|Glyma.01G070300.3|m.1128:269-404
Glyma.01G073400	0.484629801	1.038729118	-1.084221017	0.001570878	0.002760621	down	yes	0.389070064	0.65353155	0.411287788	0.966096997	0.625691986	1.52439837	Gm01	16050581	16096984	+	Glyma.01G073400	--	GO:0006351|transcription, DNA-templated; GO:0006355|regulation of transcription, DNA-templated; GO:0016569|covalent chromatin modification	GO:0005634|nucleus	GO:0003677|DNA binding; GO:0004386|helicase activity; GO:0005524|ATP binding	ko:K20092|CHD1L	--	2637	XP_006573215.1	XP_006573215.1 probable helicase CHR10 [Glycine max]	sp|F4IV45|CHR10_ARATH	sp|F4IV45|CHR10_ARATH Probable helicase CHR10 OS=Arabidopsis thaliana GN=CHR10 PE=3 SV=1	_	_	_	_	_	PF00176.20|SNF2_N|SNF2 family N-terminal domain|Glyma.01G073400.1|m.1169:57-346;PF00271.28|Helicase_C|Helicase conserved C-terminal domain|Glyma.01G073400.1|m.1169:367-491
Glyma.01G074500	23.05545459	62.021509	-1.427267495	6.67E-52	8.29E-51	down	yes	24.92747787	22.87652365	21.36236225	68.80580559	61.79267839	55.46604302	Gm01	14148049	14151182	-	Glyma.01G074500	--	--	--	--	--	--	945	XP_006606961.1	XP_006606961.1 uncharacterized protein LOC100780830 isoform X1 [Glycine max]	_	_	_	_	_	_	_	PF00300.19|His_Phos_1|Histidine phosphatase superfamily (branch 1)|Glyma.01G074500.1|m.1153:69-169;PF00300.19|His_Phos_1|Histidine phosphatase superfamily (branch 1)|Glyma.01G074500.1|m.1153:203-257
Glyma.01G077000	103.4225535	14.2056021	2.863143208	1.90E-159	7.95E-158	up	yes	106.3892815	105.8412704	98.03710861	13.90045345	15.67238387	13.04396899	Gm01	18675747	18677744	+	Glyma.01G077000	--	GO:0009826|unidimensional cell growth; GO:0009828|plant-type cell wall loosening; GO:0019953|sexual reproduction	GO:0005576|extracellular region; GO:0005618|cell wall; GO:0016020|membrane	--	--	--	834	NP_001238660.1	NP_001238660.1 cytokinin induced message [Glycine max]	sp|Q9SHY6|EXPB2_ARATH	sp|Q9SHY6|EXPB2_ARATH Putative expansin-B2 OS=Arabidopsis thaliana GN=EXPB2 PE=3 SV=2	_	_	_	_	_	PF01357.18|Pollen_allerg_1|Pollen allergen|Glyma.01G077000.1|m.1201:177-260;PF03330.15|DPBB_1|Lytic transglycolase|Glyma.01G077000.1|m.1201:85-164
Glyma.01G077100	7.012636891	1.015936307	2.775071674	1.81E-10	6.14E-10	up	yes	7.753938969	7.330888935	5.953082769	0.541981214	1.216847568	1.28898014	Gm01	18867998	18869443	-	Glyma.01G077100	--	--	GO:0005886|plasma membrane; GO:0016021|integral component of membrane	GO:0051536|iron-sulfur cluster binding	--	--	558	NP_001235047.1	NP_001235047.1 CASP-like protein 2D1 [Glycine max]	sp|C6T2J5|CSPL4_SOYBN	sp|C6T2J5|CSPL4_SOYBN CASP-like protein 2D1 OS=Glycine max PE=2 SV=1	_	_	_	_	_	PF04535.9|DUF588|Domain of unknown function (DUF588)|Glyma.01G077100.1|m.1202:21-156
Glyma.01G077900	3.327644976	0.968752401	1.769814657	0.000105926	0.000216015	up	yes	3.162982684	3.850575599	2.969376643	0.98418346	1.420504064	0.501569678	Gm01	19797125	19797841	-	Glyma.01G077900	--	--	--	--	--	--	717	NP_001304544.2	NP_001304544.2 uncharacterized protein LOC100801971 [Glycine max]	_	_	_	_	_	_	_	_
Glyma.01G078600	6.458382061	0.565534107	3.490431563	8.29E-16	3.81E-15	up	yes	6.255593275	7.00557601	6.113976898	0.24088054	0.811231712	0.64449007	Gm01	20521203	20522917	+	Glyma.01G078600	--	--	--	--	--	--	834	XP_006573228.1	XP_006573228.1 uncharacterized protein LOC100787153 isoform X1 [Glycine max]	_	_	_	_	_	_	_	PF04640.11|PLATZ|PLATZ transcription factor|Glyma.01G078600.1|m.1226:93-164
Glyma.01G080600	3.622832406	15.85375266	-2.126567373	3.44E-42	3.50E-41	down	yes	4.436146408	3.142080421	3.290270389	16.41860053	14.75466184	16.3879956	Gm01	22753964	22758967	+	Glyma.01G080600	--	GO:0006629|lipid metabolic process; GO:0006979|response to oxidative stress; GO:0009809|lignin biosynthetic process; GO:0010043|response to zinc ion; GO:0042542|response to hydrogen peroxide; GO:0046686|response to cadmium ion	GO:0005783|endoplasmic reticulum; GO:0005794|Golgi apparatus; GO:0005886|plasma membrane; GO:0009506|plasmodesma	GO:0003846|2-acylglycerol O-acyltransferase activity; GO:0004622|lysophospholipase activity; GO:0016787|hydrolase activity; GO:0090430|caffeoyl-CoA: alcohol caffeoyl transferase activity	ko:K01054|MGLL	ko00561|Glycerolipid metabolism; ko01100|Metabolic pathways; ko04723|Retrograde endocannabinoid signaling; ko04923|Regulation of lipolysis in adipocytes	1185	XP_003516824.1	XP_003516824.1 caffeoylshikimate esterase isoform X1 [Glycine max]	sp|Q9C942|CSE_ARATH	sp|Q9C942|CSE_ARATH Caffeoylshikimate esterase OS=Arabidopsis thaliana GN=CSE PE=1 SV=1	_	_	_	_	_	PF12146.5|Hydrolase_4|Serine aminopeptidase, S33|Glyma.01G080600.1|m.1247:131-373;PF00561.17|Abhydrolase_1|alpha/beta hydrolase fold|Glyma.01G080600.1|m.1247:134-263;PF12697.4|Abhydrolase_6|Alpha/beta hydrolase family|Glyma.01G080600.1|m.1247:137-376
Glyma.01G081300	5.558842674	0.67218656	3.029139298	1.25E-34	1.06E-33	up	yes	5.437349755	5.689258626	5.54991964	0.651077541	0.365447224	1.000034915	Gm01	23462178	23467185	-	Glyma.01G081300	--	GO:0010411|xyloglucan metabolic process; GO:0045493|xylan catabolic process; GO:0046686|response to cadmium ion; GO:0071555|cell wall organization	GO:0005618|cell wall; GO:0009505|plant-type cell wall; GO:0009506|plasmodesma; GO:0009507|chloroplast; GO:0048046|apoplast	GO:0009044|xylan 1,4-beta-xylosidase activity; GO:0030246|carbohydrate binding; GO:0046556|alpha-L-arabinofuranosidase activity; GO:0061634|alpha-D-xyloside xylohydrolase; GO:0080176|xyloglucan 1,6-alpha-xylosidase activity	ko:K15925|XYL1	--	2787	XP_003516826.1	XP_003516826.1 alpha-xylosidase 1 [Glycine max]	sp|Q9S7Y7|XYL1_ARATH	sp|Q9S7Y7|XYL1_ARATH Alpha-xylosidase 1 OS=Arabidopsis thaliana GN=XYL1 PE=1 SV=1	_	_	_	_	_	PF01055.23|Glyco_hydro_31|Glycosyl hydrolases family 31|Glyma.01G081300.1|m.1255:279-769;PF16863.2|NtCtMGAM_N|N-terminal barrel of NtMGAM and CtMGAM, maltase-glucoamylase|Glyma.01G081300.1|m.1255:58-187;PF13802.3|Gal_mutarotas_2|Galactose mutarotase-like|Glyma.01G081300.1|m.1255:190-258
Glyma.01G081600	11.0861535	3.396356656	1.703758248	4.23E-18	2.16E-17	up	yes	10.42077358	11.48658422	11.3511027	3.435991823	4.36388532	2.389192824	Gm01	23740769	23745562	+	Glyma.01G081600	--	GO:0010336|gibberellic acid homeostasis; GO:0042128|nitrate assimilation	GO:0005886|plasma membrane; GO:0016021|integral component of membrane; GO:0097708|intracellular vesicle	GO:0005215|transporter activity	--	--	1731	XP_006573238.1	XP_006573238.1 protein NRT1/ PTR FAMILY 3.1 [Glycine max]	sp|Q9SX20|PTR18_ARATH	sp|Q9SX20|PTR18_ARATH Protein NRT1/ PTR FAMILY 3.1 OS=Arabidopsis thaliana GN=NPF3.1 PE=2 SV=1	_	_	_	_	_	PF00854.18|PTR2|POT family|Glyma.01G081600.1|m.1265:83-513
Glyma.01G082000	11.67142856	0.229146487	5.610178311	7.54E-25	4.96E-24	up	yes	11.03670831	11.60601897	12.37155842	0	0.333825439	0.353614021	Gm01	23922530	23925391	-	Glyma.01G082000	--	--	--	--	ko:K01246|tag	ko03410|Base excision repair	1017	XP_003516830.1	XP_003516830.1 uncharacterized protein LOC100810677 [Glycine max]	_	_	_	_	_	_	_	PF03352.10|Adenine_glyco|Methyladenine glycosylase|Glyma.01G082000.1|m.1268:149-323
Glyma.01G082500	22.07551109	10.34928079	1.092176374	5.11E-07	1.32E-06	up	yes	20.92935278	22.20443891	23.09274159	12.43569495	8.465234851	10.14691256	Gm01	24086957	24088735	+	Glyma.01G082500	--	--	--	--	--	--	381	XP_003516832.1	XP_003516832.1 uncharacterized protein LOC100811739 isoform X1 [Glycine max]	_	_	_	_	_	_	_	PF00403.23|HMA|Heavy-metal-associated domain|Glyma.01G082500.1|m.1273:50-93
Glyma.01G083000	69.41720869	144.3269643	-1.055867743	1.09E-79	2.08E-78	down	yes	67.20692388	67.77392551	73.27077667	138.1542312	149.5818909	145.2447708	Gm01	24231850	24233668	+	Glyma.01G083000	--	--	--	--	ko:K19476|IST1	ko04144|Endocytosis	1212	NP_001239723.1	NP_001239723.1 uncharacterized protein LOC100812818 [Glycine max]	_	_	_	_	_	_	_	PF03398.11|Ist1|Regulator of Vps4 activity in the MVB pathway|Glyma.01G083000.1|m.1277:19-182
Glyma.01G083700	0.898310394	0.053997817	3.827090797	3.08E-05	6.69E-05	up	yes	0.928974331	1.057277229	0.708679623	0	0	0.16199345	Gm01	24558871	24563405	+	Glyma.01G083700	--	--	GO:0009705|plant-type vacuole membrane; GO:0016021|integral component of membrane	GO:0015140|malate transmembrane transporter activity	--	--	1665	XP_003517985.1	XP_003517985.1 aluminum-activated malate transporter 4 [Glycine max]	sp|Q9C6L8|ALMT4_ARATH	sp|Q9C6L8|ALMT4_ARATH Aluminum-activated malate transporter 4 OS=Arabidopsis thaliana GN=ALMT4 PE=3 SV=1	_	_	_	_	_	PF11744.5|ALMT|Aluminium activated malate transporter|Glyma.01G083700.1|m.1282:68-539;PF13515.3|FUSC_2|Fusaric acid resistance protein-like|Glyma.01G083700.1|m.1282:104-227;PF04632.9|FUSC|Fusaric acid resistance protein family|Glyma.01G083700.1|m.1282:107-262
Glyma.01G084500	1.359134881	0.158903231	3.018995749	4.02E-06	9.56E-06	up	yes	1.575217343	1.293982321	1.20820498	0.292198568	0.184511126	0	Gm01	24897112	24907280	-	Glyma.01G084500	--	--	--	--	--	--	1380	XP_006573246.1	XP_006573246.1 CTL-like protein DDB_G0274487 isoform X1 [Glycine max]	_	_	_	_	_	_	_	PF04515.9|Choline_transpo|Plasma-membrane choline transporter|Glyma.01G084500.1|m.1295:120-414
Glyma.01G084600	1.431434577	0.480843105	1.554171502	0.00080014	0.001460268	up	yes	1.65204198	1.558039106	1.084222645	0.484989375	0.525000729	0.432539212	Gm01	25058317	25059771	-	Glyma.01G084600	--	GO:0009414|response to water deprivation; GO:0009627|systemic acquired resistance; GO:0009737|response to abscisic acid; GO:0030163|protein catabolic process	GO:0005783|endoplasmic reticulum	GO:0003677|DNA binding; GO:0004190|aspartic-type endopeptidase activity; GO:0070001|aspartic-type peptidase activity	--	--	1455	XP_003517994.1	XP_003517994.1 protein ASPARTIC PROTEASE IN GUARD CELL 1 [Glycine max]	sp|Q9LS40|ASPG1_ARATH	sp|Q9LS40|ASPG1_ARATH Protein ASPARTIC PROTEASE IN GUARD CELL 1 OS=Arabidopsis thaliana GN=ASPG1 PE=1 SV=1	_	_	_	_	_	PF14543.3|TAXi_N|Xylanase inhibitor N-terminal|Glyma.01G084600.1|m.1296:149-306;PF14541.3|TAXi_C|Xylanase inhibitor C-terminal|Glyma.01G084600.1|m.1296:329-480;PF00026.20|Asp|Eukaryotic aspartyl protease|Glyma.01G084600.1|m.1296:148-480
Glyma.01G084800	9.164025601	1.769053336	2.36644517	1.38E-20	7.82E-20	up	yes	10.10100514	9.406818594	7.984253074	2.224845259	1.098079911	1.984234839	Gm01	25188660	25192364	-	Glyma.01G084800	--	GO:0003333|amino acid transmembrane transport	GO:0005886|plasma membrane; GO:0016021|integral component of membrane	GO:0015171|amino acid transmembrane transporter activity	--	--	1314	XP_003516838.1	XP_003516838.1 lysine histidine transporter-like 6 [Glycine max]	sp|Q9C6M2|LHTL6_ARATH	sp|Q9C6M2|LHTL6_ARATH Lysine histidine transporter-like 6 OS=Arabidopsis thaliana GN=At1g25530 PE=2 SV=1	_	_	_	_	_	PF01490.15|Aa_trans|Transmembrane amino acid transporter protein|Glyma.01G084800.1|m.1298:26-421;PF03222.10|Trp_Tyr_perm|Tryptophan/tyrosine permease family|Glyma.01G084800.1|m.1298:28-157
Glyma.01G085700	9.382199561	54.98292652	-2.549711096	0	0	down	yes	9.50156987	9.342973901	9.302054912	57.53100811	54.59366555	52.82410589	Gm01	25407341	25409562	+	Glyma.01G085700	--	GO:0008152|metabolic process	GO:0043231|intracellular membrane-bounded organelle	GO:0080043|quercetin 3-O-glucosyltransferase activity; GO:0080044|quercetin 7-O-glucosyltransferase activity	--	--	1365	XP_003516841.1	XP_003516841.1 UDP-glycosyltransferase 83A1 [Glycine max]	sp|Q9SGA8|U83A1_ARATH	sp|Q9SGA8|U83A1_ARATH UDP-glycosyltransferase 83A1 OS=Arabidopsis thaliana GN=UGT83A1 PE=2 SV=1	_	_	_	_	_	PF00201.15|UDPGT|UDP-glucoronosyl and UDP-glucosyl transferase|Glyma.01G085700.1|m.1304:262-427
Glyma.01G086000	22.40031496	7.863196536	1.509141528	1.35E-26	9.31E-26	up	yes	23.44275246	22.64700596	21.11118646	9.017274608	8.111154229	6.46116077	Gm01	25559853	25567951	-	Glyma.01G086000	--	GO:0000460|maturation of 5.8S rRNA; GO:0000470|maturation of LSU-rRNA	GO:0005654|nucleoplasm; GO:0005730|nucleolus; GO:0009506|plasmodesma; GO:0030687|preribosome, large subunit precursor; GO:0070545|PeBoW complex; GO:0080008|Cul4-RING E3 ubiquitin ligase complex	--	ko:K14863|YTM1,WDR12	--	1308	XP_003516844.1	XP_003516844.1 ribosome biogenesis protein WDR12 homolog isoform X1 [Glycine max]	sp|Q9LF27|WDR12_ARATH	sp|Q9LF27|WDR12_ARATH Ribosome biogenesis protein WDR12 homolog OS=Arabidopsis thaliana GN=WDR12 PE=1 SV=1	_	_	_	_	_	PF00400.29|WD40|WD domain, G-beta repeat|Glyma.01G086000.1|m.1306:145-185;PF00400.29|WD40|WD domain, G-beta repeat|Glyma.01G086000.1|m.1306:202-235;PF00400.29|WD40|WD domain, G-beta repeat|Glyma.01G086000.1|m.1306:267-301;PF00400.29|WD40|WD domain, G-beta repeat|Glyma.01G086000.1|m.1306:316-343;PF00400.29|WD40|WD domain, G-beta repeat|Glyma.01G086000.1|m.1306:352-389;PF08154.9|NLE|NLE (NUC135) do…
Glyma.01G086700	22.63712335	73.67408112	-1.70202516	3.51E-121	1.04E-119	down	yes	21.77283587	22.09623338	24.04230081	70.4775256	71.99494646	78.54977131	Gm01	25906609	25908722	-	Glyma.01G086700	--	GO:0006351|transcription, DNA-templated; GO:0006355|regulation of transcription, DNA-templated; GO:0009737|response to abscisic acid; GO:0055062|phosphate ion homeostasis	GO:0005634|nucleus	GO:0003677|DNA binding; GO:0003700|DNA-binding transcription factor activity	--	--	1140	XP_003516846.1	XP_003516846.1 transcription factor HHO2 [Glycine max]	sp|Q8VZS3|HHO2_ARATH	sp|Q8VZS3|HHO2_ARATH Transcription factor HHO2 OS=Arabidopsis thaliana GN=HHO2 PE=1 SV=1	_	_	_	_	_	PF00249.28|Myb_DNA-binding|Myb-like DNA-binding domain|Glyma.01G086700.1|m.1314:213-263
Glyma.01G086900	2.026700181	8.56560056	-2.074004089	3.56E-25	2.37E-24	down	yes	2.013987318	1.995319591	2.070793632	9.188275275	9.835788397	6.672738009	Gm01	26267089	26268037	-	Glyma.01G086900	--	GO:0006636|unsaturated fatty acid biosynthetic process; GO:0007623|circadian rhythm; GO:0009611|response to wounding; GO:0009625|response to insect; GO:0009637|response to blue light; GO:0009646|response to absence of light; GO:0009651|response to salt stress; GO:0009695|jasmonic acid biosynthetic process; GO:0009723|response to ethylene; GO:0009734|auxin-activated signaling pathway; GO:0009737|r…	GO:0009507|chloroplast	GO:0046423|allene-oxide cyclase activity	ko:K10525|AOC	ko00592|alpha-Linolenic acid metabolism; ko01100|Metabolic pathways; ko01110|Biosynthesis of secondary metabolites	768	NP_001241361.1	NP_001241361.1 allene oxide cyclase 4, chloroplastic-like [Glycine max]	sp|A2XID3|AOC_ORYSI	sp|A2XID3|AOC_ORYSI Allene oxide cyclase, chloroplastic OS=Oryza sativa subsp. indica GN=AOC PE=2 SV=1	_	_	_	_	_	PF06351.8|Allene_ox_cyc|Allene oxide cyclase|Glyma.01G086900.1|m.1317:80-253
Glyma.01G088200	2.188122187	5.058179139	-1.205195935	4.34E-14	1.83E-13	down	yes	2.178303392	2.303536551	2.082526617	4.879100206	5.10178304	5.19365417	Gm01	26764207	26768954	-	Glyma.01G088200	--	GO:0000077|DNA damage checkpoint; GO:0006351|transcription, DNA-templated; GO:0010332|response to gamma radiation; GO:0040020|regulation of meiotic nuclear division	GO:0005634|nucleus	GO:0003700|DNA-binding transcription factor activity; GO:0043565|sequence-specific DNA binding	--	--	1281	XP_003518010.1	XP_003518010.1 SUPPRESSOR OF GAMMA RESPONSE 1 [Glycine max]	sp|Q6NQK2|NAC8_ARATH	sp|Q6NQK2|NAC8_ARATH SUPPRESSOR OF GAMMA RESPONSE 1 OS=Arabidopsis thaliana GN=SOG1 PE=1 SV=1	_	_	_	_	_	PF02365.12|NAM|No apical meristem (NAM) protein|Glyma.01G088200.1|m.1335:59-197
Glyma.01G090400	198.2809923	88.28800397	1.167166412	1.55E-23	9.76E-23	up	yes	205.6089107	190.1453648	199.0887015	84.18394525	102.4457563	78.23431038	Gm01	27376402	27376686	+	Glyma.01G090400	--	GO:0010227|floral organ abscission	GO:0005615|extracellular space	--	--	--	285	KRH75534.1	KRH75534.1 hypothetical protein GLYMA_01G090400 [Glycine max]	sp|Q29PV4|IDL1_ARATH	sp|Q29PV4|IDL1_ARATH Protein IDA-LIKE 1 OS=Arabidopsis thaliana GN=IDL1 PE=1 SV=1	_	_	_	_	_	_
Glyma.01G090900	2.228607853	6.508073643	-1.541843825	9.76E-09	2.92E-08	down	yes	2.550125613	2.179730104	1.955967842	7.686923106	5.177567102	6.659730723	Gm01	27515964	27517216	-	Glyma.01G090900	--	GO:0006203|dGTP catabolic process; GO:0006974|cellular response to DNA damage stimulus	GO:0005829|cytosol	GO:0000210|NAD+ diphosphatase activity; GO:0008413|8-oxo-7,8-dihydroguanosine triphosphate pyrophosphatase activity; GO:0019177|dihydroneopterin triphosphate pyrophosphohydrolase activity; GO:0035539|8-oxo-7,8-dihydrodeoxyguanosine triphosphate pyrophosphatase activity; GO:0046872|metal ion binding	ko:K03574|mutT,NUDT15,MTH2	--	459	XP_003516865.1	XP_003516865.1 nudix hydrolase 1 [Glycine max]	sp|Q9CA40|NUDT1_ARATH	sp|Q9CA40|NUDT1_ARATH Nudix hydrolase 1 OS=Arabidopsis thaliana GN=NUDT1 PE=1 SV=1	_	_	_	_	_	PF00293.25|NUDIX|NUDIX domain|Glyma.01G090900.1|m.1363:15-138
Glyma.01G091300	14.60346692	2.830259102	2.363204035	8.92E-07	2.25E-06	up	yes	12.65116358	15.10853564	16.05070152	2.358093705	2.978074311	3.15460929	Gm01	27677312	27677808	+	Glyma.01G091300	--	--	--	--	--	--	171	KRH75543.1	KRH75543.1 hypothetical protein GLYMA_01G091300 [Glycine max]	_	_	_	_	_	_	_	_
Glyma.01G091800	4.76171443	1.157537404	2.031038935	1.96E-19	1.06E-18	up	yes	4.517313625	4.440039989	5.327789678	1.187979025	1.035933677	1.248699511	Gm01	27925960	27931801	+	Glyma.01G091800	--	GO:0006817|phosphate ion transport; GO:0016036|cellular response to phosphate starvation	GO:0005802|trans-Golgi network; GO:0005886|plasma membrane; GO:0016021|integral component of membrane	--	--	--	2376	XP_003516868.1	XP_003516868.1 phosphate transporter PHO1 homolog 1 [Glycine max]	sp|Q93ZF5|PHO11_ARATH	sp|Q93ZF5|PHO11_ARATH Phosphate transporter PHO1 homolog 1 OS=Arabidopsis thaliana GN=PHO1-H1 PE=2 SV=1	_	_	_	_	_	PF03124.11|EXS|EXS family|Glyma.01G091800.1|m.1368:435-768;PF03105.16|SPX|SPX domain|Glyma.01G091800.1|m.1368:2-345
Glyma.01G092300	68.14051576	8.858630483	2.941941333	2.60E-96	6.02E-95	up	yes	64.20057147	68.8642207	71.35675512	6.842759186	9.053345904	10.67978636	Gm01	28002763	28003691	-	Glyma.01G092300	--	--	--	--	--	--	825	_	_	_	_	_	_	_	_	_	_
Glyma.01G093902	22.07868182	10.06522089	1.132495857	1.04E-43	1.10E-42	up	yes	22.33264938	22.15180069	21.75159539	10.59115152	9.700785517	9.903725631	Gm01	28626547	28693019	-	Glyma.01G093902	--	--	--	--	ko:K20224|IPO9,RANBP9	--	3081	XP_003516875.1	XP_003516875.1 importin-9 [Glycine max]	_	_	_	_	_	_	_	PF03810.16|IBN_N|Importin-beta N-terminal domain|Glyma.01G093902.1|m.1389:30-104
Glyma.01G097900	2.510115143	0.06530213	5.064655168	5.43E-12	2.03E-11	up	yes	2.705333567	2.348170171	2.47684169	0.103552651	0	0.092353739	Gm01	32883729	32885767	-	Glyma.01G097900	--	--	--	--	--	--	1947	XP_003516882.1	XP_003516882.1 E3 ubiquitin-protein ligase WAVH1 [Glycine max]	_	_	_	_	_	_	_	PF00092.25|VWA|von Willebrand factor type A domain|Glyma.01G097900.1|m.1446:279-392;PF13519.3|VWA_2|von Willebrand factor type A domain|Glyma.01G097900.1|m.1446:280-389;PF17123.2|zf-RING_11|RING-like zinc finger|Glyma.01G097900.1|m.1446:111-140;PF13639.3|zf-RING_2|Ring finger domain|Glyma.01G097900.1|m.1446:110-156;PF13768.3|VWA_3|von Willebrand factor type A domain|Glyma.01G097900.1|m.1446:279-3…
Glyma.01G098000	19.95906855	8.912107375	1.162310625	3.25E-11	1.16E-10	up	yes	21.88841504	21.39946742	16.58932319	8.950287904	8.963447026	8.822587196	Gm01	33154029	33157714	-	Glyma.01G098000	--	GO:0006351|transcription, DNA-templated; GO:0009733|response to auxin; GO:0009734|auxin-activated signaling pathway	GO:0005634|nucleus	GO:0003700|DNA-binding transcription factor activity; GO:0043565|sequence-specific DNA binding	ko:K14484|IAA	ko04075|Plant hormone signal transduction	1053	NP_001237053.2	NP_001237053.2 AUX/IAA superfamily protein [Glycine max]	sp|Q38827|IAA9_ARATH	sp|Q38827|IAA9_ARATH Auxin-responsive protein IAA9 OS=Arabidopsis thaliana GN=IAA9 PE=1 SV=1	_	_	_	_	_	PF02309.13|AUX_IAA|AUX/IAA family|Glyma.01G098000.3|m.1450:72-341
Glyma.01G098200	143.9601555	36.43628189	1.981926228	2.71E-60	3.87E-59	up	yes	138.0993683	132.6440556	161.1370427	36.55045242	32.06393341	40.69445984	Gm01	33244713	33246139	+	Glyma.01G098200	--	--	--	--	--	--	855	XP_006573301.1	XP_006573301.1 uncharacterized protein LOC102669268 isoform X1 [Glycine max]	_	_	_	_	_	_	_	_
Glyma.01G098300	30.49136519	8.879637043	1.778677395	1.25E-21	7.36E-21	up	yes	28.86276293	28.22463115	34.38670148	11.0391986	8.783706541	6.816005992	Gm01	33284888	33286732	+	Glyma.01G098300	--	--	--	--	--	--	831	XP_006573304.1	XP_006573304.1 uncharacterized protein LOC102669590 [Glycine max]	_	_	_	_	_	_	_	_
Glyma.01G099800	6.437239638	1.409066658	2.183739249	1.94E-21	1.13E-20	up	yes	6.776297744	7.015630311	5.519790859	1.008962417	1.809782757	1.4084548	Gm01	33844150	33856746	+	Glyma.01G099800	--	GO:0055129|L-proline biosynthetic process	GO:0005737|cytoplasm	GO:0004349|glutamate 5-kinase activity; GO:0004350|glutamate-5-semialdehyde dehydrogenase activity; GO:0005524|ATP binding	ko:K12657|ALDH18A1,P5CS	ko00330|Arginine and proline metabolism; ko01100|Metabolic pathways; ko01110|Biosynthesis of secondary metabolites; ko01230|Biosynthesis of amino acids	2280	XP_014629869.1	XP_014629869.1 delta-1-pyrroline-5-carboxylate synthase isoform X1 [Glycine max]	sp|O65361|P5CS_MESCR	sp|O65361|P5CS_MESCR Delta-1-pyrroline-5-carboxylate synthase OS=Mesembryanthemum crystallinum GN=P5CS PE=2 SV=1	_	_	_	_	_	PF00696.25|AA_kinase|Amino acid kinase family|Glyma.01G099800.10|m.1477:53-302;PF00171.19|Aldedh|Aldehyde dehydrogenase family|Glyma.01G099800.10|m.1477:334-598
Glyma.01G100900	53.45371431	26.2098194	1.027902322	5.63E-28	4.05E-27	up	yes	56.31279194	52.73455418	51.3137968	27.06390518	26.45656827	25.10898475	Gm01	34083657	34092431	+	Glyma.01G100900	--	GO:0035641|locomotory exploration behavior	GO:0005634|nucleus; GO:0005654|nucleoplasm; GO:0005739|mitochondrion; GO:0070062|extracellular exosome	--	--	--	1110	NP_001241305.1	NP_001241305.1 uncharacterized protein LOC100800706 [Glycine max]	sp|Q641W2|MYG1_RAT	sp|Q641W2|MYG1_RAT UPF0160 protein MYG1, mitochondrial OS=Rattus norvegicus GN=Myg1 PE=1 SV=1	_	_	_	_	_	PF03690.10|UPF0160|Uncharacterised protein family (UPF0160)|Glyma.01G100900.1|m.1490:49-367
Glyma.01G101100	1.189518458	0.366344759	1.67232857	0.001902791	0.003301086	up	yes	1.053372621	1.167067675	1.348115077	0.653186863	0.122210393	0.323637022	Gm01	34168872	34170260	+	Glyma.01G101100	--	--	--	--	--	--	1389	XP_003516291.1	XP_003516291.1 uncharacterized protein LOC100796635 [Glycine max]	_	_	_	_	_	_	_	PF05003.9|DUF668|Protein of unknown function (DUF668)|Glyma.01G101100.1|m.1496:322-410;PF11961.5|DUF3475|Domain of unknown function (DUF3475)|Glyma.01G101100.1|m.1496:21-76
Glyma.01G102700	120.3951905	33.77958184	1.833247184	1.15E-43	1.21E-42	up	yes	113.6968951	119.526466	127.9622104	38.21498915	30.51066328	32.6130931	Gm01	34750915	34751220	+	Glyma.01G102700	--	--	--	--	--	--	306	KRH75703.1	KRH75703.1 hypothetical protein GLYMA_01G102700 [Glycine max]	_	_	_	_	_	_	_	_
Glyma.01G103100	4.408508573	9.040609773	-1.034455512	1.64E-06	4.05E-06	down	yes	5.005922601	4.351576917	3.868026201	12.0480754	9.113574746	5.960179176	Gm01	35009068	35014440	-	Glyma.01G103100	--	--	GO:0005759|mitochondrial matrix	GO:0003863|3-methyl-2-oxobutanoate dehydrogenase (2-methylpropanoyl-transferring) activity	ko:K00167|BCKDHB,bkdA2	ko00280|Valine, leucine and isoleucine degradation; ko00640|Propanoate metabolism; ko01100|Metabolic pathways; ko01110|Biosynthesis of secondary metabolites; ko01130|Biosynthesis of antibiotics	1071	NP_001239825.1	NP_001239825.1 uncharacterized protein LOC100802853 [Glycine max]	sp|Q9SAV3|ODBB1_ARATH	sp|Q9SAV3|ODBB1_ARATH 2-oxoisovalerate dehydrogenase subunit beta 1, mitochondrial OS=Arabidopsis thaliana GN=BCDH BETA1 PE=2 SV=1	_	_	_	_	_	PF02779.21|Transket_pyr|Transketolase, pyrimidine binding domain|Glyma.01G103100.1|m.1508:38-210;PF02780.17|Transketolase_C|Transketolase, C-terminal domain|Glyma.01G103100.1|m.1508:227-346
Glyma.01G104800	11.421334	3.9437709	1.531692589	4.97E-17	2.41E-16	up	yes	11.98936305	12.1483752	10.12626375	3.311228295	4.80132966	3.718754747	Gm01	35860594	35862237	+	Glyma.01G104800	--	GO:0050832|defense response to fungus	GO:0005615|extracellular space; GO:0005618|cell wall	GO:0004031|aldehyde oxidase activity; GO:0102797|geranial:oxygen oxidoreductase activity; GO:0102798|heptaldehyde:oxygen oxidoreductase activity	ko:K20929|GLX	--	1644	XP_003516307.1	XP_003516307.1 aldehyde oxidase GLOX [Glycine max]	sp|Q3HRQ2|GLOX_VITPS	sp|Q3HRQ2|GLOX_VITPS Aldehyde oxidase GLOX OS=Vitis pseudoreticulata GN=GLOX PE=2 SV=1	_	_	_	_	_	PF07250.8|Glyoxal_oxid_N|Glyoxal oxidase N-terminus|Glyma.01G104800.1|m.1518:53-290;PF09118.8|DUF1929|Domain of unknown function (DUF1929)|Glyma.01G104800.1|m.1518:443-546
Glyma.01G105400	4.557073472	22.82963271	-2.322197546	3.51E-21	2.02E-20	down	yes	5.432840951	4.523038507	3.715340956	22.00185644	28.29170595	18.19533572	Gm01	36138740	36139070	+	Glyma.01G105400	--	--	--	--	--	--	252	XP_003516905.1	XP_003516905.1 uncharacterized protein LOC100806570 [Glycine max]	_	_	_	_	_	_	_	_
Glyma.01G105600	22.65154427	10.35192804	1.128953707	7.93E-08	2.20E-07	up	yes	24.04160196	23.81246743	20.1005634	12.70695452	9.093762627	9.25506696	Gm01	36223727	36225382	+	Glyma.01G105600	--	--	--	--	--	--	465	XP_006573322.1	XP_006573322.1 uncharacterized protein LOC100775733 isoform X1 [Glycine max]	_	_	_	_	_	_	_	_
Glyma.01G106200	22.26987912	69.88013357	-1.649347399	6.31E-76	1.14E-74	down	yes	22.33761004	21.61921032	22.852817	74.74085183	71.32939197	63.5701569	Gm01	36453922	36455162	-	Glyma.01G106200	--	--	--	--	--	--	495	KHN06032.1	KHN06032.1 Universal stress protein [Glycine soja]	_	_	_	_	_	_	_	PF00582.23|Usp|Universal stress protein family|Glyma.01G106200.1|m.1539:5-157
Glyma.01G108000	17.98493943	48.78572249	-1.439163438	1.19E-69	1.96E-68	down	yes	18.64584192	17.50248382	17.80649255	49.39083409	52.63155456	44.33477881	Gm01	37412927	37416731	-	Glyma.01G108000	--	GO:0030148|sphingolipid biosynthetic process	GO:0005802|trans-Golgi network; GO:0016021|integral component of membrane	GO:0045140|inositol phosphoceramide synthase activity	--	--	945	XP_003516920.1	XP_003516920.1 phosphatidylinositol:ceramide inositolphosphotransferase 1 [Glycine max]	sp|Q9M325|IPCS1_ARATH	sp|Q9M325|IPCS1_ARATH Phosphatidylinositol:ceramide inositolphosphotransferase 1 OS=Arabidopsis thaliana GN=IPCS1 PE=2 SV=1	_	_	_	_	_	PF14360.3|PAP2_C|PAP2 superfamily C-terminal|Glyma.01G108000.1|m.1558:172-240
Glyma.01G108200	8.831366474	18.65733713	-1.078174877	3.96E-25	2.63E-24	down	yes	8.224612086	9.30514307	8.964344265	20.70597245	19.2264058	16.03963315	Gm01	37484017	37492870	-	Glyma.01G108200	--	GO:0046274|lignin catabolic process	GO:0048046|apoplast	GO:0005507|copper ion binding; GO:0016722|oxidoreductase activity, oxidizing metal ions; GO:0052716|hydroquinone:oxygen oxidoreductase activity	ko:K05909|E1.10.3.2	--	1704	XP_003516921.1	XP_003516921.1 laccase-7 [Glycine max]	sp|Q9SR40|LAC7_ARATH	sp|Q9SR40|LAC7_ARATH Laccase-7 OS=Arabidopsis thaliana GN=LAC7 PE=2 SV=1	_	_	_	_	_	PF07731.11|Cu-oxidase_2|Multicopper oxidase|Glyma.01G108200.1|m.1561:414-550;PF07732.12|Cu-oxidase_3|Multicopper oxidase|Glyma.01G108200.1|m.1561:34-145;PF00394.19|Cu-oxidase|Multicopper oxidase|Glyma.01G108200.1|m.1561:158-308
Glyma.01G109200	4.018553865	0.990555156	2.009461347	2.39E-09	7.49E-09	up	yes	3.902890006	4.294078583	3.858693005	1.059115152	1.05384578	0.858704534	Gm01	37760630	37761676	+	Glyma.01G109200	--	--	GO:0005886|plasma membrane; GO:0016021|integral component of membrane	GO:0004674|protein serine/threonine kinase activity; GO:0005524|ATP binding; GO:0030246|carbohydrate binding	--	--	1047	XP_003516924.1	XP_003516924.1 L-type lectin-domain containing receptor kinase I.7 [Glycine max]	sp|O04533|LRK52_ARATH	sp|O04533|LRK52_ARATH Putative L-type lectin-domain containing receptor kinase V.2 OS=Arabidopsis thaliana GN=LECRK52 PE=3 SV=1	_	_	_	_	_	PF00139.16|Lectin_legB|Legume lectin domain|Glyma.01G109200.1|m.1571:32-258
Glyma.01G109300	130.7094506	48.11855138	1.44150892	1.91E-56	2.58E-55	up	yes	139.6635492	134.412643	118.0521597	49.20948546	49.79340247	45.35276622	Gm01	37763196	37765822	-	Glyma.01G109300	--	GO:0007017|microtubule-based process	GO:0005737|cytoplasm; GO:0005874|microtubule	GO:0003924|GTPase activity; GO:0005200|structural constituent of cytoskeleton; GO:0005525|GTP binding	ko:K07375|TUBB	ko04145|Phagosome; ko04540|Gap junction; ko05130|Pathogenic Escherichia coli infection	1350	XP_003516925.1	XP_003516925.1 tubulin beta-2 chain-like [Glycine max]	sp|P37392|TBB1_LUPAL	sp|P37392|TBB1_LUPAL Tubulin beta-1 chain OS=Lupinus albus GN=TUBB1 PE=3 SV=1	_	_	_	_	_	PF00091.22|Tubulin|Tubulin/FtsZ family, GTPase domain|Glyma.01G109300.1|m.1572:3-211;PF03953.14|Tubulin_C|Tubulin C-terminal domain|Glyma.01G109300.1|m.1572:261-381
Glyma.01G109500	16.97875603	8.281945547	1.03479767	7.80E-08	2.17E-07	up	yes	16.70200344	16.27448435	17.95978029	6.908994172	9.254296339	8.682546129	Gm01	37859972	37860613	+	Glyma.01G109500	--	--	--	--	--	--	642	NP_001276155.2	NP_001276155.2 SOUL heme-binding domain-containing protein [Glycine max]	_	_	_	_	_	_	_	PF04832.9|SOUL|SOUL heme-binding protein|Glyma.01G109500.1|m.1574:10-211
Glyma.01G109700	6.932428303	2.374582036	1.541703957	1.29E-07	3.52E-07	up	yes	7.071519344	6.792289451	6.933476115	2.584833484	1.209047263	3.329865361	Gm01	37864835	37869010	+	Glyma.01G109700	--	GO:0009658|chloroplast organization; GO:0042793|plastid transcription	GO:0005634|nucleus; GO:0005737|cytoplasm; GO:0009295|nucleoid; GO:0009507|chloroplast; GO:0042644|chloroplast nucleoid	GO:0016301|kinase activity; GO:0016773|phosphotransferase activity, alcohol group as acceptor; GO:0043621|protein self-association	--	--	1404	XP_003516930.1	XP_003516930.1 fructokinase-like 1, chloroplastic [Glycine max]	sp|Q9M394|SCKL1_ARATH	sp|Q9M394|SCKL1_ARATH Fructokinase-like 1, chloroplastic OS=Arabidopsis thaliana GN=FLN1 PE=1 SV=1	_	_	_	_	_	PF00294.21|PfkB|pfkB family carbohydrate kinase|Glyma.01G109700.1|m.1577:125-439
Glyma.01G110300	3.224908102	0	8.337580918	1.47E-09	4.67E-09	up	yes	3.903904032	2.988555814	2.78226446	0	0	0	Gm01	38024499	38027824	+	Glyma.01G110300	--	GO:0008643|carbohydrate transport	GO:0005783|endoplasmic reticulum; GO:0005794|Golgi apparatus; GO:0016021|integral component of membrane	--	--	--	945	XP_003516328.2	XP_003516328.2 probable sugar phosphate/phosphate translocator At3g11320 [Glycine max]	sp|Q5XF09|PT311_ARATH	sp|Q5XF09|PT311_ARATH Probable sugar phosphate/phosphate translocator At3g11320 OS=Arabidopsis thaliana GN=At3g11320 PE=2 SV=1	_	_	_	_	_	PF03151.13|TPT|Triose-phosphate Transporter family|Glyma.01G110300.1|m.1585:18-305;PF08449.8|UAA|UAA transporter family|Glyma.01G110300.1|m.1585:35-307
Glyma.01G111900	3.781246024	1.057069016	1.82901859	7.46E-13	2.94E-12	up	yes	3.783968717	3.599525734	3.960243622	1.2640565	1.108609167	0.79854138	Gm01	38442903	38444816	+	Glyma.01G111900	--	GO:0010088|phloem development; GO:0010233|phloem transport; GO:0010588|cotyledon vascular tissue pattern formation; GO:0022622|root system development	GO:0005886|plasma membrane; GO:0009507|chloroplast; GO:0016324|apical plasma membrane	--	--	--	1914	XP_006573340.1	XP_006573340.1 UPF0503 protein At3g09070, chloroplastic [Glycine max]	sp|Q9SS80|U503A_ARATH	sp|Q9SS80|U503A_ARATH UPF0503 protein At3g09070, chloroplastic OS=Arabidopsis thaliana GN=At3g09070 PE=1 SV=1	_	_	_	_	_	PF05340.9|DUF740|Protein of unknown function (DUF740)|Glyma.01G111900.1|m.1618:3-615
Glyma.01G112300	0.571631219	1.202306995	-1.05957847	2.09E-07	5.60E-07	down	yes	0.489759104	0.590138569	0.634995982	1.147674279	1.078635334	1.380611373	Gm01	38602455	38609347	+	Glyma.01G112300	--	GO:0007165|signal transduction; GO:0009626|plant-type hypersensitive response	GO:0005737|cytoplasm	GO:0005524|ATP binding; GO:0043531|ADP binding	--	--	3777	KRH75825.1	KRH75825.1 hypothetical protein GLYMA_01G112300 [Glycine max]	sp|Q40392|TMVRN_NICGU	sp|Q40392|TMVRN_NICGU TMV resistance protein N OS=Nicotiana glutinosa GN=N PE=1 SV=1	_	_	_	_	_	PF01582.17|TIR|TIR domain|Glyma.01G112300.1|m.1624:174-351;PF00931.19|NB-ARC|NB-ARC domain|Glyma.01G112300.1|m.1624:373-625;PF13676.3|TIR_2|TIR domain|Glyma.01G112300.1|m.1624:177-276
Glyma.01G112600	97.77821242	21.77143179	2.166561778	4.22E-120	1.23E-118	up	yes	91.29295455	95.43016825	106.6115145	22.10078952	21.19342847	22.02007739	Gm01	38884448	38888300	+	Glyma.01G112600	--	GO:0009809|lignin biosynthetic process; GO:0009834|plant-type secondary cell wall biogenesis; GO:0046274|lignin catabolic process	GO:0048046|apoplast	GO:0005507|copper ion binding; GO:0016491|oxidoreductase activity; GO:0016722|oxidoreductase activity, oxidizing metal ions; GO:0052716|hydroquinone:oxygen oxidoreductase activity	ko:K05909|E1.10.3.2	--	1674	XP_003516941.1	XP_003516941.1 laccase-4 [Glycine max]	sp|O80434|LAC4_ARATH	sp|O80434|LAC4_ARATH Laccase-4 OS=Arabidopsis thaliana GN=IRX12 PE=2 SV=2	_	_	_	_	_	PF00394.19|Cu-oxidase|Multicopper oxidase|Glyma.01G112600.1|m.1629:157-306;PF07732.12|Cu-oxidase_3|Multicopper oxidase|Glyma.01G112600.1|m.1629:33-144;PF07731.11|Cu-oxidase_2|Multicopper oxidase|Glyma.01G112600.1|m.1629:409-540
Glyma.01G112700	5.580305124	1.702501591	1.7068217	6.06E-09	1.84E-08	up	yes	5.926334025	5.95756433	4.857017017	2.187166794	1.590362169	1.32997581	Gm01	38933258	38935013	+	Glyma.01G112700	--	GO:0006351|transcription, DNA-templated; GO:0006355|regulation of transcription, DNA-templated; GO:0009908|flower development; GO:0048262|determination of dorsal/ventral asymmetry	GO:0005634|nucleus	GO:0003677|DNA binding	--	--	1014	XP_003516340.1	XP_003516340.1 transcription factor DIVARICATA isoform X1 [Glycine max]	sp|Q8S9H7|DIV_ANTMA	sp|Q8S9H7|DIV_ANTMA Transcription factor DIVARICATA OS=Antirrhinum majus GN=DIVARICATA PE=2 SV=1	_	_	_	_	_	PF00249.28|Myb_DNA-binding|Myb-like DNA-binding domain|Glyma.01G112700.1|m.1630:57-102;PF00249.28|Myb_DNA-binding|Myb-like DNA-binding domain|Glyma.01G112700.1|m.1630:165-209
Glyma.01G112900	77.44905257	22.05393287	1.811743883	8.02E-29	5.89E-28	up	yes	78.67923646	78.93765506	74.7302662	16.05861813	22.21643436	27.88674612	Gm01	39137720	39139144	+	Glyma.01G112900	--	--	--	--	--	--	1425	XP_003516942.1	XP_003516942.1 BAHD acyltransferase DCR [Glycine max]	_	_	_	_	_	_	_	PF02458.12|Transferase|Transferase family|Glyma.01G112900.1|m.1633:6-467
Glyma.01G113200	2.468753421	22.85953139	-3.205740135	7.69E-174	3.65E-172	down	yes	2.26826136	2.389045086	2.748953819	21.47037143	22.61041003	24.49781271	Gm01	39286082	39289604	-	Glyma.01G113200	--	GO:0008654|phospholipid biosynthetic process; GO:0009908|flower development; GO:0010143|cutin biosynthetic process	GO:0016020|membrane; GO:0016021|integral component of membrane	GO:0016791|phosphatase activity; GO:0090447|glycerol-3-phosphate 2-O-acyltransferase activity; GO:0102419|sn-2-glycerol-3-phosphate omega-OH-C22:0-CoA acyl transferase activity	ko:K13508|GPAT	ko00561|Glycerolipid metabolism; ko00564|Glycerophospholipid metabolism; ko01100|Metabolic pathways; ko01110|Biosynthesis of secondary metabolites	1479	XP_006573346.1	XP_006573346.1 glycerol-3-phosphate 2-O-acyltransferase 6 [Glycine max]	sp|O80437|GPAT6_ARATH	sp|O80437|GPAT6_ARATH Glycerol-3-phosphate 2-O-acyltransferase 6 OS=Arabidopsis thaliana GN=GPAT6 PE=1 SV=1	_	_	_	_	_	PF12710.4|HAD|haloacid dehalogenase-like hydrolase|Glyma.01G113200.1|m.1637:21-200;PF01553.18|Acyltransferase|Acyltransferase|Glyma.01G113200.1|m.1637:296-388
Glyma.01G114000	3.474184542	1.26941905	1.445332169	2.67E-06	6.46E-06	up	yes	3.368491633	3.750508514	3.303553478	1.249692222	1.753618137	0.804946792	Gm01	39821953	39828519	-	Glyma.01G114000	--	GO:0006865|amino acid transport; GO:0009734|auxin-activated signaling pathway	GO:0005886|plasma membrane; GO:0016021|integral component of membrane	GO:0015293|symporter activity	ko:K13946|AUX1,LAX	ko04075|Plant hormone signal transduction	1452	XP_014630069.1	XP_014630069.1 auxin transporter-like protein 2 [Glycine max]	sp|Q9FEL7|LAX2_MEDTR	sp|Q9FEL7|LAX2_MEDTR Auxin transporter-like protein 2 OS=Medicago truncatula GN=LAX2 PE=2 SV=1	_	_	_	_	_	PF01490.15|Aa_trans|Transmembrane amino acid transporter protein|Glyma.01G114000.2|m.1644:43-436
Glyma.01G114400	2.958882755	15.09769606	-2.347291639	2.11E-102	5.22E-101	down	yes	2.976251999	3.019292082	2.881104184	14.31772982	15.99096423	14.98439413	Gm01	40117397	40118776	+	Glyma.01G114400	--	--	--	--	--	--	1380	XP_006574168.1	XP_006574168.1 UPF0481 protein At3g47200 [Glycine max]	_	_	_	_	_	_	_	PF03140.12|DUF247|Plant protein of unknown function|Glyma.01G114400.1|m.1646:30-446
Glyma.01G115500	13.87299267	32.28555135	-1.218016856	1.26E-26	8.74E-26	down	yes	13.24818072	13.01803267	15.35276461	30.12667992	34.8420024	31.88797174	Gm01	40513848	40515613	-	Glyma.01G115500	--	--	--	--	--	--	609	NP_001235969.1	NP_001235969.1 uncharacterized protein LOC100527430 [Glycine max]	_	_	_	_	_	_	_	_
Glyma.01G115900	3.76448275	7.620611461	-1.015519716	8.95E-08	2.47E-07	down	yes	4.465301873	3.728268625	3.099877753	8.429577238	6.708342648	7.723914498	Gm01	40630998	40633138	-	Glyma.01G115900	--	GO:0009637|response to blue light; GO:0009735|response to cytokinin; GO:0009768|photosynthesis, light harvesting in photosystem I; GO:0010114|response to red light; GO:0010218|response to far red light; GO:0018298|protein-chromophore linkage	GO:0009507|chloroplast; GO:0009522|photosystem I; GO:0009523|photosystem II; GO:0009534|chloroplast thylakoid; GO:0009535|chloroplast thylakoid membrane; GO:0009579|thylakoid; GO:0009941|chloroplast envelope; GO:0010287|plastoglobule; GO:0016020|membrane; GO:0016021|integral component of membrane	GO:0016168|chlorophyll binding; GO:0031409|pigment binding; GO:0046872|metal ion binding	ko:K08915|LHCB4	ko00196|Photosynthesis - antenna proteins; ko01100|Metabolic pathways	873	XP_003516950.1	XP_003516950.1 chlorophyll a-b binding protein CP29.2, chloroplastic [Glycine max]	sp|Q9XF88|CB4B_ARATH	sp|Q9XF88|CB4B_ARATH Chlorophyll a-b binding protein CP29.2, chloroplastic OS=Arabidopsis thaliana GN=LHCB4.2 PE=1 SV=1	_	_	_	_	_	PF00504.18|Chloroa_b-bind|Chlorophyll A-B binding protein|Glyma.01G115900.1|m.1661:63-259
Glyma.01G116300	0.790548069	6.970929115	-3.124359126	4.86E-38	4.50E-37	down	yes	0.829441367	0.899317598	0.642885241	4.884622674	8.366970682	7.661193989	Gm01	40697828	40711248	+	Glyma.01G116300	--	--	GO:0005737|cytoplasm	GO:0004022|alcohol dehydrogenase (NAD) activity; GO:0008270|zinc ion binding	ko:K00001|E1.1.1.1,adh	ko00010|Glycolysis / Gluconeogenesis; ko00071|Fatty acid degradation; ko00350|Tyrosine metabolism; ko00625|Chloroalkane and chloroalkene degradation; ko00626|Naphthalene degradation; ko00830|Retinol metabolism; ko00980|Metabolism of xenobiotics by cytochrome P450; ko00982|Drug metabolism - cytochrome P450; ko01100|Metabolic pathways; ko01110|Biosynthesis of secondary metabolites; ko01120|Microbia…	1197	XP_006573352.1	XP_006573352.1 alcohol dehydrogenase-like 4 [Glycine max]	sp|A1L4Y2|ADHL3_ARATH	sp|A1L4Y2|ADHL3_ARATH Alcohol dehydrogenase-like 3 OS=Arabidopsis thaliana GN=At1g32780 PE=2 SV=1	_	_	_	_	_	PF08240.9|ADH_N|Alcohol dehydrogenase GroES-like domain|Glyma.01G116300.1|m.1667:49-177;PF00107.23|ADH_zinc_N|Zinc-binding dehydrogenase|Glyma.01G116300.1|m.1667:226-349
Glyma.01G117900	0.46776124	1.131034229	-1.255980351	4.99E-07	1.29E-06	down	yes	0.400675829	0.505771079	0.496836811	1.167510651	1.220249298	1.005342737	Gm01	41200755	41204865	-	Glyma.01G117900	--	GO:0006468|protein phosphorylation; GO:0048544|recognition of pollen	GO:0005886|plasma membrane	GO:0004674|protein serine/threonine kinase activity; GO:0005516|calmodulin binding; GO:0005524|ATP binding; GO:0030246|carbohydrate binding	--	--	2448	XP_006573356.1	XP_006573356.1 G-type lectin S-receptor-like serine/threonine-protein kinase At4g27290 isoform X1 [Glycine max]	sp|O81832|Y4729_ARATH	sp|O81832|Y4729_ARATH G-type lectin S-receptor-like serine/threonine-protein kinase At4g27290 OS=Arabidopsis thaliana GN=At4g27290 PE=3 SV=4	_	_	_	_	_	PF07714.14|Pkinase_Tyr|Protein tyrosine kinase|Glyma.01G117900.1|m.1682:502-769;PF00069.22|Pkinase|Protein kinase domain|Glyma.01G117900.1|m.1682:502-767;PF01453.21|B_lectin|D-mannose binding lectin|Glyma.01G117900.1|m.1682:75-181;PF00954.17|S_locus_glycop|S-locus glycoprotein domain|Glyma.01G117900.1|m.1682:213-321;PF08276.8|PAN_2|PAN-like domain|Glyma.01G117900.1|m.1682:342-410
Glyma.01G119300	9.242235712	0.665676301	3.775397862	1.05E-18	5.48E-18	up	yes	9.375572456	9.837936509	8.51319817	0.730496419	0.615037086	0.651495397	Gm01	41527823	41530545	-	Glyma.01G119300	--	GO:0000082|G1/S transition of mitotic cell cycle; GO:0006405|RNA export from nucleus; GO:0006511|ubiquitin-dependent protein catabolic process; GO:0007051|spindle organization; GO:0043547|positive regulation of GTPase activity; GO:0051028|mRNA transport	GO:0005634|nucleus; GO:0005643|nuclear pore; GO:0005737|cytoplasm	GO:0008536|Ran GTPase binding	ko:K15306|RANBP1	ko05166|HTLV-I infection; ko05203|Viral carcinogenesis	690	XP_003516957.1	XP_003516957.1 ran-binding protein 1 homolog b [Glycine max]	sp|P92985|RBP1C_ARATH	sp|P92985|RBP1C_ARATH Ran-binding protein 1 homolog c OS=Arabidopsis thaliana GN=RANBP1C PE=2 SV=1	_	_	_	_	_	PF00638.15|Ran_BP1|RanBP1 domain|Glyma.01G119300.1|m.1704:40-157
Glyma.01G119400	61.15129805	29.36984287	1.057792346	1.14E-21	6.70E-21	up	yes	58.09059433	58.9174929	66.44580693	31.96996094	29.1599936	26.97957408	Gm01	41533888	41538374	-	Glyma.01G119400	--	GO:0001558|regulation of cell growth; GO:0006364|rRNA processing; GO:0007275|multicellular organism development; GO:0009734|auxin-activated signaling pathway; GO:0044843|cell cycle G1/S phase transition; GO:0051302|regulation of cell division	GO:0005634|nucleus; GO:1990904|ribonucleoprotein complex	GO:0003723|RNA binding	--	--	1173	XP_003516956.1	XP_003516956.1 ERBB-3 BINDING PROTEIN 1 [Glycine max]	sp|M1CZC0|EBP1_SOLTU	sp|M1CZC0|EBP1_SOLTU ERBB-3 BINDING PROTEIN 1 OS=Solanum tuberosum GN=EBP1 PE=2 SV=1	_	_	_	_	_	PF00557.21|Peptidase_M24|Metallopeptidase family M24|Glyma.01G119400.1|m.1705:21-224
Glyma.01G119500	11.69737392	3.599494951	1.697548611	3.21E-23	1.99E-22	up	yes	11.38459687	11.13938409	12.56814081	2.935784901	4.642912783	3.219787168	Gm01	41721502	41731070	+	Glyma.01G119500	--	GO:0009737|response to abscisic acid; GO:0009793|embryo development ending in seed dormancy; GO:0032264|IMP salvage	GO:0005634|nucleus; GO:0005783|endoplasmic reticulum; GO:0005829|cytosol; GO:0031307|integral component of mitochondrial outer membrane; GO:0043231|intracellular membrane-bounded organelle	GO:0003876|AMP deaminase activity; GO:0005524|ATP binding; GO:0043424|protein histidine kinase binding; GO:0046872|metal ion binding	ko:K01490|AMPD	ko00230|Purine metabolism; ko01100|Metabolic pathways; ko01110|Biosynthesis of secondary metabolites; ko01130|Biosynthesis of antibiotics	2541	XP_006573365.1	XP_006573365.1 AMP deaminase [Glycine max]	sp|O80452|AMPD_ARATH	sp|O80452|AMPD_ARATH AMP deaminase OS=Arabidopsis thaliana GN=AMPD PE=1 SV=2	_	_	_	_	_	PF00962.19|A_deaminase|Adenosine/AMP deaminase|Glyma.01G119500.3|m.1710:391-797
Glyma.01G120400	4.825638294	1.867763435	1.364691015	1.13E-06	2.82E-06	up	yes	5.62152513	4.957702841	3.897686911	1.928639553	1.623806523	2.050844229	Gm01	41899565	41901984	+	Glyma.01G120400	--	GO:0006636|unsaturated fatty acid biosynthetic process	GO:0031969|chloroplast membrane	GO:0016717|oxidoreductase activity, acting on paired donors, with oxidation of a pair of donors resulting in the reduction of molecular oxygen to two molecules of water	ko:K10257|FAD3,FAD7,FAD8,desB	--	1359	NP_001238609.1	NP_001238609.1 omega-3 fatty acid desaturase [Glycine max]	sp|P48621|FAD3C_SOYBN	sp|P48621|FAD3C_SOYBN Omega-3 fatty acid desaturase, chloroplastic OS=Glycine max GN=FAD7 PE=2 SV=1	_	_	_	_	_	PF11960.5|DUF3474|Domain of unknown function (DUF3474)|Glyma.01G120400.1|m.1723:1-140;PF00487.21|FA_desaturase|Fatty acid desaturase|Glyma.01G120400.1|m.1723:149-403
Glyma.01G120800	6.849883418	1.423484971	2.258657279	4.61E-18	2.34E-17	up	yes	6.925335748	6.856127125	6.76818738	2.024267186	1.090764567	1.155423162	Gm01	41942159	41943971	+	Glyma.01G120800	--	--	--	--	--	--	1245	XP_006573370.1	XP_006573370.1 uncharacterized protein LOC102668485 [Glycine max]	_	_	_	_	_	_	_	PF14383.3|VARLMGL|DUF761-associated sequence motif|Glyma.01G120800.1|m.1724:64-78
Glyma.01G121000	28.02953505	69.18327988	-1.303169502	1.89E-40	1.85E-39	down	yes	26.73353328	26.45784234	30.89722953	76.43721874	62.28320614	68.82941478	Gm01	42031334	42032694	-	Glyma.01G121000	--	GO:0006351|transcription, DNA-templated; GO:0006355|regulation of transcription, DNA-templated	GO:0005634|nucleus	GO:0000981|DNA-binding transcription factor activity, RNA polymerase II-specific; GO:0003700|DNA-binding transcription factor activity; GO:0042802|identical protein binding; GO:0043565|sequence-specific DNA binding	--	--	819	XP_003516961.1	XP_003516961.1 trihelix transcription factor GT-3b [Glycine max]	sp|Q9SDW0|TGT3A_ARATH	sp|Q9SDW0|TGT3A_ARATH Trihelix transcription factor GT-3a OS=Arabidopsis thaliana GN=GT-3A PE=1 SV=1	_	_	_	_	_	PF13837.3|Myb_DNA-bind_4|Myb/SANT-like DNA-binding domain|Glyma.01G121000.1|m.1726:37-121
Glyma.01G121300	6.839572837	14.73390201	-1.106032463	2.31E-22	1.39E-21	down	yes	6.719947451	7.019184808	6.779586253	15.01191754	13.14141371	16.04837477	Gm01	42883525	42887718	-	Glyma.01G121300	--	GO:0006457|protein folding; GO:0006986|response to unfolded protein; GO:0009408|response to heat	GO:0005829|cytosol; GO:0005886|plasma membrane; GO:0070062|extracellular exosome	GO:0001671|ATPase activator activity; GO:0051082|unfolded protein binding; GO:0051087|chaperone binding	ko:K09510|DNAJB4	--	1014	XP_003516966.1	XP_003516966.1 dnaJ homolog subfamily B member 1 [Glycine max]	sp|Q9UDY4|DNJB4_HUMAN	sp|Q9UDY4|DNJB4_HUMAN DnaJ homolog subfamily B member 4 OS=Homo sapiens GN=DNAJB4 PE=1 SV=1	_	_	_	_	_	PF01556.15|DnaJ_C|DnaJ C terminal domain|Glyma.01G121300.1|m.1734:162-320;PF00226.28|DnaJ|DnaJ domain|Glyma.01G121300.1|m.1734:4-67
Glyma.01G124300	179.0610912	81.15376078	1.141624831	8.92E-44	9.45E-43	up	yes	174.9451471	185.7939053	176.4442212	73.16541873	84.23455092	86.06131268	Gm01	44020495	44023016	+	Glyma.01G124300	--	GO:0006412|translation	GO:0005840|ribosome	GO:0003735|structural constituent of ribosome; GO:0019843|rRNA binding	ko:K02987|RP-S4e,RPS4	ko03010|Ribosome	795	XP_003516980.1	XP_003516980.1 40S ribosomal protein S4 [Glycine max]	sp|P46300|RS4_SOLTU	sp|P46300|RS4_SOLTU 40S ribosomal protein S4 OS=Solanum tuberosum GN=RPS4 PE=2 SV=1	_	_	_	_	_	PF00900.17|Ribosomal_S4e|Ribosomal family S4e|Glyma.01G124300.1|m.1766:95-169;PF16121.2|40S_S4_C|40S ribosomal protein S4 C-terminus|Glyma.01G124300.1|m.1766:212-259;PF08071.9|RS4NT|RS4NT (NUC023) domain|Glyma.01G124300.1|m.1766:3-39;PF01479.22|S4|S4 domain|Glyma.01G124300.1|m.1766:47-90;PF00467.26|KOW|KOW motif|Glyma.01G124300.1|m.1766:177-210
Glyma.01G124500	20.47778527	3.932001182	2.377763923	3.34E-21	1.93E-20	up	yes	21.1698958	20.81370882	19.44975118	4.431143115	5.388896372	1.975964061	Gm01	44073287	44076375	-	Glyma.01G124500	--	GO:0006826|iron ion transport; GO:0006880|intracellular sequestering of iron ion	GO:0005737|cytoplasm; GO:0009507|chloroplast	GO:0004322|ferroxidase activity; GO:0005506|iron ion binding; GO:0008199|ferric iron binding	ko:K00522|FTH1	ko04216|Ferroptosis; ko04978|Mineral absorption	774	NP_001237034.2	NP_001237034.2 ferritin-2, chloroplastic [Glycine max]	sp|Q94IC4|FRI2_SOYBN	sp|Q94IC4|FRI2_SOYBN Ferritin-2, chloroplastic OS=Glycine max PE=2 SV=1	_	_	_	_	_	PF00210.21|Ferritin|Ferritin-like domain|Glyma.01G124500.1|m.1768:94-236
Glyma.01G124602	21.31365249	48.76235116	-1.193608946	1.96E-32	1.59E-31	down	yes	20.14814941	22.34187052	21.45093755	43.03521011	52.77809473	50.47374864	Gm01	44092543	44098527	-	Glyma.01G124602	--	--	--	--	--	--	513	NP_001237444.1	NP_001237444.1 uncharacterized protein LOC100500143 [Glycine max]	sp|Q9M015|Y5161_ARATH	sp|Q9M015|Y5161_ARATH Uncharacterized protein At5g01610 OS=Arabidopsis thaliana GN=At5g01610 PE=1 SV=1	_	_	_	_	_	PF04398.9|DUF538|Protein of unknown function, DUF538|Glyma.01G124602.1|m.1772:56-159
Glyma.01G125200	2.462708841	0.081041386	4.763426044	4.66E-14	1.97E-13	up	yes	2.333852295	2.478354058	2.575920169	0	0.158942168	0.084181989	Gm01	44327515	44332631	+	Glyma.01G125200	--	GO:0010069|zygote asymmetric cytokinesis in embryo sac; GO:0010070|zygote asymmetric cell division; GO:0046777|protein autophosphorylation	GO:0005886|plasma membrane; GO:0009505|plant-type cell wall; GO:0009507|chloroplast; GO:0009570|chloroplast stroma; GO:0016021|integral component of membrane; GO:0090406|pollen tube	GO:0004674|protein serine/threonine kinase activity; GO:0005524|ATP binding; GO:0016301|kinase activity	--	--	2136	XP_003516395.1	XP_003516395.1 receptor protein kinase-like protein ZAR1 [Glycine max]	sp|Q9ZU46|ZAR1_ARATH	sp|Q9ZU46|ZAR1_ARATH Receptor protein kinase-like protein ZAR1 OS=Arabidopsis thaliana GN=ZAR1 PE=1 SV=1	_	_	_	_	_	PF00069.22|Pkinase|Protein kinase domain|Glyma.01G125200.1|m.1784:419-675;PF07714.14|Pkinase_Tyr|Protein tyrosine kinase|Glyma.01G125200.1|m.1784:420-706;PF13855.3|LRR_8|Leucine rich repeat|Glyma.01G125200.1|m.1784:99-156;PF13855.3|LRR_8|Leucine rich repeat|Glyma.01G125200.1|m.1784:145-206;PF08263.9|LRRNT_2|Leucine rich repeat N-terminal domain|Glyma.01G125200.1|m.1784:25-64
Glyma.01G125800	0.440454026	0.023231619	3.760751392	0.000307407	0.000591773	up	yes	0.49014198	0.30924961	0.521970488	0	0	0.069694856	Gm01	44556540	44559850	-	Glyma.01G125800	--	--	GO:0005618|cell wall; GO:0005886|plasma membrane; GO:0009505|plant-type cell wall; GO:0009506|plasmodesma; GO:0016021|integral component of membrane	GO:0004672|protein kinase activity; GO:0005524|ATP binding	--	--	2580	XP_003516400.1	XP_003516400.1 probably inactive leucine-rich repeat receptor-like protein kinase IMK2 [Glycine max]	sp|Q9SCT4|IMK2_ARATH	sp|Q9SCT4|IMK2_ARATH Probably inactive leucine-rich repeat receptor-like protein kinase IMK2 OS=Arabidopsis thaliana GN=IMK2 PE=1 SV=1	_	_	_	_	_	PF07714.14|Pkinase_Tyr|Protein tyrosine kinase|Glyma.01G125800.1|m.1794:573-838;PF00069.22|Pkinase|Protein kinase domain|Glyma.01G125800.1|m.1794:573-837;PF13855.3|LRR_8|Leucine rich repeat|Glyma.01G125800.1|m.1794:297-355;PF13855.3|LRR_8|Leucine rich repeat|Glyma.01G125800.1|m.1794:344-403;PF08263.9|LRRNT_2|Leucine rich repeat N-terminal domain|Glyma.01G125800.1|m.1794:80-119;PF00560.30|LRR_1|Le…
Glyma.01G126600	36.75449276	79.12586634	-1.106018628	4.15E-44	4.42E-43	down	yes	36.14290755	37.15801774	36.96255301	75.43136464	88.11687583	73.82935856	Gm01	44674020	44674595	+	Glyma.01G126600	--	--	GO:0048046|apoplast	GO:0016853|isomerase activity	--	--	576	XP_003516987.1	XP_003516987.1 dirigent protein 22 [Glycine max]	sp|Q9C523|DIR19_ARATH	sp|Q9C523|DIR19_ARATH Dirigent protein 19 OS=Arabidopsis thaliana GN=DIR19 PE=2 SV=1	_	_	_	_	_	PF03018.11|Dirigent|Dirigent-like protein|Glyma.01G126600.1|m.1802:44-187
Glyma.01G127100	461.1842406	1432.059594	-1.634655203	0	0	down	yes	473.4285432	463.2321466	446.8920321	1403.537373	1457.767375	1434.874035	Gm01	44816406	44816975	+	Glyma.01G127100	--	--	GO:0048046|apoplast	GO:0016853|isomerase activity	--	--	570	XP_003516989.1	XP_003516989.1 dirigent protein 22 [Glycine max]	sp|Q9FI66|DIR3_ARATH	sp|Q9FI66|DIR3_ARATH Dirigent protein 3 OS=Arabidopsis thaliana GN=DIR3 PE=3 SV=1	_	_	_	_	_	PF03018.11|Dirigent|Dirigent-like protein|Glyma.01G127100.1|m.1805:45-186
Glyma.01G127400	13.97010714	2.098369635	2.729175693	8.15E-17	3.92E-16	up	yes	15.88188808	15.15411192	10.87432143	2.240189019	1.595942387	2.458977498	Gm01	44993260	44993844	+	Glyma.01G127400	--	--	GO:0048046|apoplast	GO:0016853|isomerase activity	--	--	585	NP_001240070.1	NP_001240070.1 dirigent family protein precursor [Glycine max]	sp|Q9C523|DIR19_ARATH	sp|Q9C523|DIR19_ARATH Dirigent protein 19 OS=Arabidopsis thaliana GN=DIR19 PE=2 SV=1	_	_	_	_	_	PF03018.11|Dirigent|Dirigent-like protein|Glyma.01G127400.1|m.1808:49-191
Glyma.01G127500	2.989835434	1.280674799	1.216757817	9.49E-05	0.000194544	up	yes	3.161704697	2.961053961	2.846747644	1.274041148	1.005629358	1.56235389	Gm01	45037153	45039323	+	Glyma.01G127500	--	GO:0006810|transport; GO:0007049|cell cycle; GO:0051301|cell division	GO:0005737|cytoplasm; GO:0005886|plasma membrane; GO:0016021|integral component of membrane	GO:0008289|lipid binding	--	--	1266	XP_003516408.1	XP_003516408.1 patellin-6 [Glycine max]	sp|Q9SCU1|PATL6_ARATH	sp|Q9SCU1|PATL6_ARATH Patellin-6 OS=Arabidopsis thaliana GN=PATL6 PE=2 SV=1	_	_	_	_	_	PF00650.17|CRAL_TRIO|CRAL/TRIO domain|Glyma.01G127500.1|m.1809:139-301;PF03765.12|CRAL_TRIO_N|CRAL/TRIO, N-terminal domain|Glyma.01G127500.1|m.1809:60-116
Glyma.01G127800	4.043986235	0.700583044	2.512266022	0.003757095	0.006250581	up	yes	5.076181164	5.467850995	1.587926546	0.960081008	0	1.141668124	Gm01	45100639	45102457	+	Glyma.01G127800	--	--	--	--	ko:K14018|PLAA,DOA1,UFD3	ko04141|Protein processing in endoplasmic reticulum	315	KRH76053.1	KRH76053.1 hypothetical protein GLYMA_01G127800 [Glycine max]	_	_	_	_	_	_	_	PF08324.8|PUL|PUL domain|Glyma.01G127800.1|m.1813:16-96
Glyma.01G127900	1.975926056	0.96682174	1.023644692	0.006345029	0.010223806	up	yes	2.292602165	1.827093025	1.808082978	0.597678889	1.118249247	1.184537085	Gm01	45108305	45109822	-	Glyma.01G127900	--	--	--	--	--	--	1518	XP_014630395.1	XP_014630395.1 uncharacterized protein LOC100811015 [Glycine max]	_	_	_	_	_	_	_	PF08241.9|Methyltransf_11|Methyltransferase domain|Glyma.01G127900.2|m.1814:146-196;PF05050.9|Methyltransf_21|Methyltransferase FkbM domain|Glyma.01G127900.2|m.1814:311-469
Glyma.01G128100	4.908498679	57.62742612	-3.550715991	1.47E-238	1.09E-236	down	yes	4.381997519	4.587144565	5.756353953	56.22521653	60.25910598	56.39795584	Gm01	45122591	45125579	-	Glyma.01G128100	--	GO:0006351|transcription, DNA-templated; GO:0006970|response to osmotic stress; GO:0009408|response to heat; GO:0009409|response to cold; GO:0009414|response to water deprivation; GO:0009651|response to salt stress; GO:0010120|camalexin biosynthetic process; GO:0010200|response to chitin; GO:0010508|positive regulation of autophagy; GO:0034605|cellular response to heat; GO:0042742|defense respons…	GO:0005634|nucleus	GO:0003700|DNA-binding transcription factor activity; GO:0043565|sequence-specific DNA binding; GO:0044212|transcription regulatory region DNA binding	ko:K13424|WRKY33	ko04016|MAPK signaling pathway - plant; ko04626|Plant-pathogen interaction	1524	XP_006573388.1	XP_006573388.1 probable WRKY transcription factor 33 isoform X2 [Glycine max]	sp|Q8S8P5|WRK33_ARATH	sp|Q8S8P5|WRK33_ARATH Probable WRKY transcription factor 33 OS=Arabidopsis thaliana GN=WRKY33 PE=1 SV=2	_	_	_	_	_	PF03106.12|WRKY|WRKY DNA -binding domain|Glyma.01G128100.1|m.1817:206-262;PF03106.12|WRKY|WRKY DNA -binding domain|Glyma.01G128100.1|m.1817:355-411
Glyma.01G128200	6.377481704	26.82926531	-2.071026021	2.18E-116	6.20E-115	down	yes	6.878462619	6.590077224	5.663905268	27.82946225	27.11446718	25.5438665	Gm01	45139641	45144159	-	Glyma.01G128200	--	--	--	--	ko:K10268|FBXL2_20	--	2016	XP_003516411.1	XP_003516411.1 F-box/LRR-repeat protein 3 [Glycine max]	sp|Q8RWU5|FBL3_ARATH	sp|Q8RWU5|FBL3_ARATH F-box/LRR-repeat protein 3 OS=Arabidopsis thaliana GN=FBL3 PE=2 SV=1	_	_	_	_	_	PF13516.3|LRR_6|Leucine Rich repeat|Glyma.01G128200.1|m.1820:258-280;PF13516.3|LRR_6|Leucine Rich repeat|Glyma.01G128200.1|m.1820:363-382;PF13516.3|LRR_6|Leucine Rich repeat|Glyma.01G128200.1|m.1820:411-434;PF13516.3|LRR_6|Leucine Rich repeat|Glyma.01G128200.1|m.1820:512-536;PF13516.3|LRR_6|Leucine Rich repeat|Glyma.01G128200.1|m.1820:538-562;PF13516.3|LRR_6|Leucine Rich repeat|Glyma.01G128200.1|…
Glyma.01G128700	5.797757507	2.164581764	1.417243262	1.36E-16	6.47E-16	up	yes	5.917073225	5.94746208	5.528737217	1.526500482	2.40354316	2.56370165	Gm01	45229943	45236884	-	Glyma.01G128700	--	GO:0010090|trichome morphogenesis; GO:0010091|trichome branching; GO:0030036|actin cytoskeleton organization; GO:0045010|actin nucleation; GO:0051127|positive regulation of actin nucleation	GO:0005737|cytoplasm; GO:0005856|cytoskeleton; GO:0005886|plasma membrane; GO:0031209|SCAR complex	GO:0003779|actin binding	--	--	5085	XP_003516414.1	XP_003516414.1 protein SCAR2 [Glycine max]	sp|Q5XPJ9|SCAR2_ARATH	sp|Q5XPJ9|SCAR2_ARATH Protein SCAR2 OS=Arabidopsis thaliana GN=SCAR2 PE=1 SV=1	_	_	_	_	_	_
Glyma.01G129000	30.60156	87.8029725	-1.520357515	5.94E-95	1.35E-93	down	yes	29.56729229	30.39906148	31.83832622	89.15727152	91.2727398	82.97890617	Gm01	45362600	45364482	+	Glyma.01G129000	--	--	GO:0009507|chloroplast	GO:0019904|protein domain specific binding	--	--	597	XP_003516997.1	XP_003516997.1 protein LURP-one-related 15 [Glycine max]	sp|Q9LZX1|LOR15_ARATH	sp|Q9LZX1|LOR15_ARATH Protein LURP-one-related 15 OS=Arabidopsis thaliana GN=At5g01750 PE=1 SV=1	_	_	_	_	_	PF04525.9|LOR|LURP-one-related|Glyma.01G129000.1|m.1833:11-187
Glyma.01G129100	181.7139987	541.7462257	-1.575894872	1.20E-192	6.57E-191	down	yes	191.9860832	181.4609713	171.6949414	545.4128542	555.5979239	524.227899	Gm01	45389062	45390790	+	Glyma.01G129100	--	--	GO:0009507|chloroplast	GO:0019904|protein domain specific binding	--	--	597	NP_001236124.1	NP_001236124.1 uncharacterized protein LOC100527184 [Glycine max]	sp|Q9LZX1|LOR15_ARATH	sp|Q9LZX1|LOR15_ARATH Protein LURP-one-related 15 OS=Arabidopsis thaliana GN=At5g01750 PE=1 SV=1	_	_	_	_	_	PF04525.9|LOR|LURP-one-related|Glyma.01G129100.1|m.1834:11-187
Glyma.01G129400	17.85196435	8.143688565	1.13136599	5.56E-14	2.33E-13	up	yes	18.13549153	19.27169152	16.14871001	8.824273973	8.618271771	6.98851995	Gm01	45428254	45434521	-	Glyma.01G129400	--	GO:0009853|photorespiration	GO:0005739|mitochondrion	GO:0008453|alanine-glyoxylate transaminase activity; GO:0030170|pyridoxal phosphate binding; GO:0042802|identical protein binding	ko:K00827|AGXT2	ko00250|Alanine, aspartate and glutamate metabolism; ko00260|Glycine, serine and threonine metabolism; ko00270|Cysteine and methionine metabolism; ko00280|Valine, leucine and isoleucine degradation; ko01100|Metabolic pathways; ko01110|Biosynthesis of secondary metabolites	1428	XP_003516998.1	XP_003516998.1 alanine--glyoxylate aminotransferase 2 homolog 2, mitochondrial [Glycine max]	sp|Q94AL9|AGT22_ARATH	sp|Q94AL9|AGT22_ARATH Alanine--glyoxylate aminotransferase 2 homolog 2, mitochondrial OS=Arabidopsis thaliana GN=AGT3 PE=1 SV=2	_	_	_	_	_	PF00202.18|Aminotran_3|Aminotransferase class-III|Glyma.01G129400.1|m.1835:77-470
Glyma.01G130000	7.105822718	2.807712519	1.336506142	0.00084674	0.00154103	up	yes	7.664038227	7.739421446	5.914008481	3.360283529	3.064934811	1.997919217	Gm01	45539633	45543192	-	Glyma.01G130000	--	GO:0006869|lipid transport	--	GO:0008289|lipid binding	--	--	360	XP_006573392.1	XP_006573392.1 non-specific lipid-transfer protein 1 isoform X2 [Glycine max]	sp|A0AT28|NLTP1_LENCU	sp|A0AT28|NLTP1_LENCU Non-specific lipid-transfer protein 1 OS=Lens culinaris PE=3 SV=1	_	_	_	_	_	PF00234.19|Tryp_alpha_amyl|Protease inhibitor/seed storage/LTP family|Glyma.01G130000.1|m.1839:29-115;PF14368.3|LTP_2|Probable lipid transfer|Glyma.01G130000.1|m.1839:15-107
Glyma.01G130400	3.303362741	0.979046439	1.744185989	0.010806594	0.016802345	up	yes	3.593895947	3.339796366	2.976395911	0.850704691	0	2.086434625	Gm01	45656007	45656815	-	Glyma.01G130400	--	GO:0006458|'de novo' protein folding; GO:0046686|response to cadmium ion; GO:0061077|chaperone-mediated protein folding	GO:0005829|cytosol; GO:0005832|chaperonin-containing T-complex	GO:0005524|ATP binding; GO:0044183|protein folding chaperone; GO:0051082|unfolded protein binding	ko:K09499|CCT7	--	474	KRH76087.1	KRH76087.1 hypothetical protein GLYMA_01G130400 [Glycine max]	sp|Q9SF16|TCPH_ARATH	sp|Q9SF16|TCPH_ARATH T-complex protein 1 subunit eta OS=Arabidopsis thaliana GN=CCT7 PE=1 SV=1	_	_	_	_	_	PF00118.21|Cpn60_TCP1|TCP-1/cpn60 chaperonin family|Glyma.01G130400.1|m.1842:59-150
Glyma.01G131100	0.28877653	2.546182562	-3.09685215	1.01E-25	6.82E-25	down	yes	0.270477789	0.273138199	0.322713601	2.97135064	1.952554832	2.714642214	Gm01	45800310	45803725	+	Glyma.01G131100	--	GO:0006103|2-oxoglutarate metabolic process; GO:0006531|aspartate metabolic process; GO:0006536|glutamate metabolic process; GO:0009058|biosynthetic process; GO:0046686|response to cadmium ion	GO:0005739|mitochondrion; GO:0005759|mitochondrial matrix	GO:0004069|L-aspartate:2-oxoglutarate aminotransferase activity; GO:0005507|copper ion binding; GO:0030170|pyridoxal phosphate binding; GO:0080130|L-phenylalanine:2-oxoglutarate aminotransferase activity	ko:K14455|GOT2	ko00220|Arginine biosynthesis; ko00250|Alanine, aspartate and glutamate metabolism; ko00270|Cysteine and methionine metabolism; ko00330|Arginine and proline metabolism; ko00350|Tyrosine metabolism; ko00360|Phenylalanine metabolism; ko00400|Phenylalanine, tyrosine and tryptophan biosynthesis; ko00710|Carbon fixation in photosynthetic organisms; ko00950|Isoquinoline alkaloid biosynthesis; ko00960|T…	1347	XP_003517004.1	XP_003517004.1 aspartate aminotransferase, mitochondrial [Glycine max]	sp|P46643|AAT1_ARATH	sp|P46643|AAT1_ARATH Aspartate aminotransferase, mitochondrial OS=Arabidopsis thaliana GN=ASP1 PE=1 SV=1	_	_	_	_	_	PF00155.18|Aminotran_1_2|Aminotransferase class I and II|Glyma.01G131100.2|m.1851:50-432
Glyma.01G131300	1.641782077	0.3567375	2.171203662	2.73E-06	6.59E-06	up	yes	1.685839578	1.598140273	1.641366381	0.660055693	0.303125421	0.107031387	Gm01	45841753	45844346	+	Glyma.01G131300	--	GO:0009903|chloroplast avoidance movement; GO:0009904|chloroplast accumulation movement	GO:0005829|cytosol	--	--	--	1680	XP_003516427.1	XP_003516427.1 WEB family protein At2g38370 [Glycine max]	sp|Q5XVC7|Y2048_ARATH	sp|Q5XVC7|Y2048_ARATH WEB family protein At2g40480 OS=Arabidopsis thaliana GN=At2g40480 PE=2 SV=1	_	_	_	_	_	PF05701.8|WEMBL|Weak chloroplast movement under blue light|Glyma.01G131300.1|m.1854:18-117;PF05701.8|WEMBL|Weak chloroplast movement under blue light|Glyma.01G131300.1|m.1854:167-424
Glyma.01G131500	169.9227144	473.4580729	-1.478303527	9.45E-305	1.04E-302	down	yes	174.9791634	166.6681702	168.1208095	469.0754764	464.8182202	486.4805221	Gm01	45896254	45897657	+	Glyma.01G131500	--	GO:0018105|peptidyl-serine phosphorylation; GO:0018107|peptidyl-threonine phosphorylation; GO:0035556|intracellular signal transduction	GO:0005622|intracellular	GO:0004674|protein serine/threonine kinase activity; GO:0005524|ATP binding	ko:K07198|PRKAA,AMPK	ko04068|FoxO signaling pathway; ko04140|Autophagy - animal; ko04150|mTOR signaling pathway; ko04151|PI3K-Akt signaling pathway; ko04152|AMPK signaling pathway; ko04211|Longevity regulating pathway; ko04213|Longevity regulating pathway - multiple species; ko04371|Apelin signaling pathway; ko04530|Tight junction; ko04710|Circadian rhythm; ko04910|Insulin signaling pathway; ko04920|Adipocytokine sig…	1404	XP_003517006.1	XP_003517006.1 CBL-interacting protein kinase 2 [Glycine max]	sp|Q7X996|CIPK2_ORYSJ	sp|Q7X996|CIPK2_ORYSJ CBL-interacting protein kinase 2 OS=Oryza sativa subsp. japonica GN=CIPK2 PE=2 SV=1	_	_	_	_	_	PF00069.22|Pkinase|Protein kinase domain|Glyma.01G131500.1|m.1857:12-266;PF07714.14|Pkinase_Tyr|Protein tyrosine kinase|Glyma.01G131500.1|m.1857:13-262;PF03822.11|NAF|NAF domain|Glyma.01G131500.1|m.1857:311-368;PF14531.3|Kinase-like|Kinase-like|Glyma.01G131500.1|m.1857:107-254
Glyma.01G131800	41.2499255	86.34830475	-1.065593707	3.99E-57	5.44E-56	down	yes	44.48967749	41.9327919	37.32730712	89.04990348	85.07633909	84.91867169	Gm01	45945921	45948029	+	Glyma.01G131800	--	GO:0010200|response to chitin	GO:0005634|nucleus; GO:0005737|cytoplasm	GO:0004842|ubiquitin-protein transferase activity	--	--	2109	XP_003516428.1	XP_003516428.1 U-box domain-containing protein 16 [Glycine max]	sp|Q9LZW3|PUB16_ARATH	sp|Q9LZW3|PUB16_ARATH U-box domain-containing protein 16 OS=Arabidopsis thaliana GN=PUB16 PE=2 SV=1	_	_	_	_	_	PF04564.12|U-box|U-box domain|Glyma.01G131800.1|m.1858:273-344;PF00514.20|Arm|Armadillo/beta-catenin-like repeat|Glyma.01G131800.1|m.1858:418-456
Glyma.01G132000	0.842959354	2.954840009	-1.797405356	5.91E-15	2.60E-14	down	yes	0.970854321	0.93426697	0.62375677	3.084850453	2.782790749	2.996878825	Gm01	46007188	46013104	-	Glyma.01G132000	--	GO:0006468|protein phosphorylation; GO:0035556|intracellular signal transduction; GO:0048573|photoperiodism, flowering	GO:0005829|cytosol	GO:0004672|protein kinase activity; GO:0004674|protein serine/threonine kinase activity; GO:0005524|ATP binding; GO:0043424|protein histidine kinase binding	ko:K08867|WNK,PRKWNK	--	1830	XP_003517007.1	XP_003517007.1 probable serine/threonine-protein kinase WNK5 isoform X1 [Glycine max]	sp|Q9SCU5|WNK5_ARATH	sp|Q9SCU5|WNK5_ARATH Probable serine/threonine-protein kinase WNK5 OS=Arabidopsis thaliana GN=WNK5 PE=1 SV=2	_	_	_	_	_	PF00069.22|Pkinase|Protein kinase domain|Glyma.01G132000.1|m.1862:28-282;PF07714.14|Pkinase_Tyr|Protein tyrosine kinase|Glyma.01G132000.1|m.1862:28-265
Glyma.01G132500	121.4479641	32.31383829	1.909786666	1.42E-57	1.94E-56	up	yes	123.9478146	125.9001072	114.4959706	29.08480702	32.0956328	35.76107506	Gm01	46290027	46291184	+	Glyma.01G132500	--	GO:0006869|lipid transport	--	GO:0008289|lipid binding	--	--	357	NP_001336638.1	NP_001336638.1 AAI_LTSS superfamily protein precursor [Glycine max]	sp|O23758|NLTP_CICAR	sp|O23758|NLTP_CICAR Non-specific lipid-transfer protein OS=Cicer arietinum PE=3 SV=1	_	_	_	_	_	PF00234.19|Tryp_alpha_amyl|Protease inhibitor/seed storage/LTP family|Glyma.01G132500.1|m.1872:29-113;PF14368.3|LTP_2|Probable lipid transfer|Glyma.01G132500.1|m.1872:13-105
Glyma.01G133300	0.64107005	0.270336669	1.215652308	0.034632769	0.049409483	up	yes	0.879891924	0.443910583	0.599407641	0.484989375	0.233333657	0.092686974	Gm01	46457443	46460525	-	Glyma.01G133300	--	--	GO:0005886|plasma membrane; GO:0016021|integral component of membrane	GO:0004672|protein kinase activity; GO:0005524|ATP binding	--	--	2910	XP_003516434.1	XP_003516434.1 leucine-rich repeat receptor-like protein kinase PXC2 [Glycine max]	sp|Q9LY03|IRK_ARATH	sp|Q9LY03|IRK_ARATH Probable LRR receptor-like serine/threonine-protein kinase IRK OS=Arabidopsis thaliana GN=IRK PE=1 SV=1	_	_	_	_	_	PF00069.22|Pkinase|Protein kinase domain|Glyma.01G133300.1|m.1886:689-955;PF07714.14|Pkinase_Tyr|Protein tyrosine kinase|Glyma.01G133300.1|m.1886:689-956;PF13855.3|LRR_8|Leucine rich repeat|Glyma.01G133300.1|m.1886:391-450;PF00560.30|LRR_1|Leucine Rich Repeat|Glyma.01G133300.1|m.1886:197-218;PF00560.30|LRR_1|Leucine Rich Repeat|Glyma.01G133300.1|m.1886:488-509;PF08263.9|LRRNT_2|Leucine rich repea…
Glyma.01G134700	17.71575252	52.56299561	-1.568475065	1.21E-22	7.34E-22	down	yes	18.44287274	14.83734004	19.86704479	54.85168702	49.51048541	53.32681439	Gm01	46760961	46761888	+	Glyma.01G134700	--	--	--	--	ko:K09833|HPT,HGGT,ubiA	ko00130|Ubiquinone and other terpenoid-quinone biosynthesis; ko01100|Metabolic pathways; ko01110|Biosynthesis of secondary metabolites	204	KRH76150.1	KRH76150.1 hypothetical protein GLYMA_01G134700 [Glycine max]	_	_	_	_	_	_	_	_
Glyma.01G137700	79.36020126	225.2660762	-1.505024742	1.16E-232	8.26E-231	down	yes	79.08434091	76.69063069	82.30563218	229.4891309	223.8663477	222.44275	Gm01	47540232	47544048	-	Glyma.01G137700	--	GO:0042545|cell wall modification; GO:0045490|pectin catabolic process	GO:0005576|extracellular region; GO:0005618|cell wall	GO:0004857|enzyme inhibitor activity; GO:0030599|pectinesterase activity; GO:0045330|aspartyl esterase activity	ko:K01051|E3.1.1.11	ko00040|Pentose and glucuronate interconversions; ko01100|Metabolic pathways	1548	XP_003517028.1	XP_003517028.1 pectinesterase 2 [Glycine max]	sp|O04887|PME2_CITSI	sp|O04887|PME2_CITSI Pectinesterase 2 OS=Citrus sinensis GN=PECS-2.1 PE=2 SV=1	_	_	_	_	_	PF01095.16|Pectinesterase|Pectinesterase|Glyma.01G137700.1|m.1933:209-501;PF04043.12|PMEI|Plant invertase/pectin methylesterase inhibitor|Glyma.01G137700.1|m.1933:29-171
Glyma.01G139700	2.032970461	0.685594818	1.554349254	8.75E-05	0.000180121	up	yes	1.998733488	1.861695102	2.238482792	0.446055336	0.417281799	1.19344732	Gm01	47878472	47880505	-	Glyma.01G139700	--	GO:0009451|RNA modification	GO:0005739|mitochondrion; GO:0009507|chloroplast	GO:0003723|RNA binding; GO:0004519|endonuclease activity	--	--	2034	XP_006573426.1	XP_006573426.1 pentatricopeptide repeat-containing protein At2g22410, mitochondrial [Glycine max]	sp|Q9SJZ3|PP169_ARATH	sp|Q9SJZ3|PP169_ARATH Pentatricopeptide repeat-containing protein At2g22410, mitochondrial OS=Arabidopsis thaliana GN=PCMP-E28 PE=2 SV=1	_	_	_	_	_	PF13041.3|PPR_2|PPR repeat family|Glyma.01G139700.3|m.1955:112-160;PF13041.3|PPR_2|PPR repeat family|Glyma.01G139700.3|m.1955:215-261;PF13041.3|PPR_2|PPR repeat family|Glyma.01G139700.3|m.1955:346-393;PF13041.3|PPR_2|PPR repeat family|Glyma.01G139700.3|m.1955:448-496;PF01535.17|PPR|PPR repeat|Glyma.01G139700.3|m.1955:115-144;PF01535.17|PPR|PPR repeat|Glyma.01G139700.3|m.1955:217-245;PF01535.17|PP…
Glyma.01G140200	15.38714982	5.558324964	1.467348003	1.17E-17	5.83E-17	up	yes	14.60257217	15.41657884	16.14229844	4.757923581	6.25922698	5.657824331	Gm01	47931487	47935521	-	Glyma.01G140200	--	GO:0000050|urea cycle; GO:0006527|arginine catabolic process; GO:0042742|defense response to bacterium	GO:0005739|mitochondrion; GO:0009507|chloroplast	GO:0004053|arginase activity; GO:0050897|cobalt ion binding	ko:K01476|E3.5.3.1,rocF,arg	ko00220|Arginine biosynthesis; ko00330|Arginine and proline metabolism; ko01100|Metabolic pathways; ko01110|Biosynthesis of secondary metabolites; ko01130|Biosynthesis of antibiotics; ko01230|Biosynthesis of amino acids; ko05146|Amoebiasis	1017	XP_006573429.1	XP_006573429.1 arginase 1, mitochondrial isoform X1 [Glycine max]	sp|P46637|ARGI1_ARATH	sp|P46637|ARGI1_ARATH Arginase 1, mitochondrial OS=Arabidopsis thaliana GN=ARGAH1 PE=1 SV=1	_	_	_	_	_	PF00491.18|Arginase|Arginase family|Glyma.01G140200.1|m.1959:62-332
Glyma.01G140850	2.137826099	0.751041486	1.496830185	0.015161663	0.022996026	up	yes	2.661668026	1.494127327	2.257682945	0.943899868	0.635768673	0.673455916	Gm01	48090955	48091488	-	Glyma.01G140850	--	GO:0006397|mRNA processing; GO:0016556|mRNA modification; GO:0031425|chloroplast RNA processing; GO:1900865|chloroplast RNA modification	GO:0005773|vacuole; GO:0009507|chloroplast	GO:0003723|RNA binding; GO:0004519|endonuclease activity	--	--	534	KHN35639.1	KHN35639.1 Pentatricopeptide repeat-containing protein, chloroplastic [Glycine soja]	sp|O22137|PP202_ARATH	sp|O22137|PP202_ARATH Pentatricopeptide repeat-containing protein At2g45350, chloroplastic OS=Arabidopsis thaliana GN=CRR4 PE=1 SV=2	_	_	_	_	_	PF01535.17|PPR|PPR repeat|Glyma.01G140850.1|m.1963:8-35;PF01535.17|PPR|PPR repeat|Glyma.01G140850.1|m.1963:82-105;PF01535.17|PPR|PPR repeat|Glyma.01G140850.1|m.1963:145-171;PF13041.3|PPR_2|PPR repeat family|Glyma.01G140850.1|m.1963:5-53
Glyma.01G141100	31.85103662	4.341997413	2.872043602	2.84E-51	3.49E-50	up	yes	30.91742694	33.60240691	31.033276	3.900329096	4.041672279	5.083990864	Gm01	48224910	48225995	+	Glyma.01G141100	--	--	--	--	--	--	672	XP_003517044.1	XP_003517044.1 uncharacterized protein LOC100791746 isoform X1 [Glycine max]	_	_	_	_	_	_	_	PF07279.8|DUF1442|Protein of unknown function (DUF1442)|Glyma.01G141100.1|m.1964:1-220
Glyma.01G142300	19.82701806	42.75192477	-1.108131619	8.54E-42	8.61E-41	down	yes	20.22980446	20.39628162	18.85496811	47.025707	39.20861423	42.02145309	Gm01	48562643	48571827	-	Glyma.01G142300	--	GO:0010150|leaf senescence; GO:1900055|regulation of leaf senescence; GO:2000377|regulation of reactive oxygen species metabolic process	GO:0000138|Golgi trans cisterna; GO:0005769|early endosome; GO:0005794|Golgi apparatus; GO:0005802|trans-Golgi network; GO:0016021|integral component of membrane	GO:0019706|protein-cysteine S-palmitoyltransferase activity; GO:0019707|protein-cysteine S-acyltransferase activity	ko:K20028|ZDHHC2_15_20	--	975	KRH76257.1	KRH76257.1 hypothetical protein GLYMA_01G142300 [Glycine max]	sp|Q8VYP5|ZDH14_ARATH	sp|Q8VYP5|ZDH14_ARATH Probable protein S-acyltransferase 14 OS=Arabidopsis thaliana GN=PAT14 PE=2 SV=1	_	_	_	_	_	PF01529.17|zf-DHHC|DHHC palmitoyltransferase|Glyma.01G142300.1|m.1982:121-247
Glyma.01G142900	4.929791515	37.61073931	-2.929006141	4.36E-75	7.79E-74	down	yes	4.676255921	4.316581494	5.79653713	34.3596559	44.85892115	33.61364088	Gm01	48737023	48741091	+	Glyma.01G142900	--	--	--	--	--	--	666	XP_006573443.1	XP_006573443.1 uncharacterized protein LOC102667445 isoform X1 [Glycine max]	_	_	_	_	_	_	_	PF07386.8|DUF1499|Protein of unknown function (DUF1499)|Glyma.01G142900.1|m.1990:86-210
Glyma.01G144300	3.719703075	1.594055925	1.217336339	0.001579522	0.00277452	up	yes	3.985948	3.534281252	3.638879973	1.406630314	1.84225062	1.533286841	Gm01	48924383	48925027	+	Glyma.01G144300	--	GO:0009409|response to cold; GO:0048767|root hair elongation	GO:0005634|nucleus; GO:0005737|cytoplasm	GO:0005509|calcium ion binding	--	--	645	XP_003517059.1	XP_003517059.1 calmodulin-like protein 7 [Glycine max]	sp|Q9FYK2|CML25_ARATH	sp|Q9FYK2|CML25_ARATH Probable calcium-binding protein CML25 OS=Arabidopsis thaliana GN=CML25 PE=2 SV=1	_	_	_	_	_	PF00036.29|EF-hand_1|EF hand|Glyma.01G144300.1|m.2003:62-87;PF00036.29|EF-hand_1|EF hand|Glyma.01G144300.1|m.2003:183-210;PF13405.3|EF-hand_6|EF-hand domain|Glyma.01G144300.1|m.2003:62-90;PF13405.3|EF-hand_6|EF-hand domain|Glyma.01G144300.1|m.2003:147-175;PF13202.3|EF-hand_5|EF hand|Glyma.01G144300.1|m.2003:64-85;PF13202.3|EF-hand_5|EF hand|Glyma.01G144300.1|m.2003:105-122;PF13202.3|EF-hand_5|EF …
Glyma.01G145600	0.467251952	4.759735247	-3.321086184	1.91E-23	1.20E-22	down	yes	0.401258546	0.530450589	0.470046722	5.10200117	3.999351103	5.177853468	Gm01	49169922	49177425	+	Glyma.01G145600	--	GO:0006351|transcription, DNA-templated; GO:0045892|negative regulation of transcription, DNA-templated; GO:0048366|leaf development	GO:0005634|nucleus	--	--	--	573	XP_003517062.1	XP_003517062.1 protein SPEAR3 [Glycine max]	sp|Q6IDB0|SPER3_ARATH	sp|Q6IDB0|SPER3_ARATH Protein SPEAR3 OS=Arabidopsis thaliana GN=SPEAR3 PE=1 SV=1	_	_	_	_	_	_
Glyma.01G145700	2.442670219	7.065861808	-1.528552607	1.94E-09	6.10E-09	down	yes	2.204297031	2.514046217	2.609667409	6.253629396	7.581896384	7.362059645	Gm01	49174833	49176489	-	Glyma.01G145700	--	GO:0006397|mRNA processing; GO:0034605|cellular response to heat	GO:0005634|nucleus; GO:0010494|cytoplasmic stress granule	GO:0008143|poly(A) binding	--	--	390	XP_025980727.1	XP_025980727.1 ABC transporter G family member 11-like isoform X3 [Glycine max]	sp|Q9LEB3|RBP47_NICPL	sp|Q9LEB3|RBP47_NICPL Polyadenylate-binding protein RBP47 OS=Nicotiana plumbaginifolia GN=RBP47 PE=1 SV=1	_	_	_	_	_	PF00076.19|RRM_1|RNA recognition motif. (a.k.a. RRM, RBD, or RNP domain)|Glyma.01G145700.3|m.2031:64-106
Glyma.01G146300	2.361963372	0.790577253	1.566969202	0.002346686	0.00402152	up	yes	2.617774487	2.318166171	2.149949458	0.485590105	0.327071745	1.559069909	Gm01	49258737	49261921	-	Glyma.01G146300	--	GO:0009409|response to cold; GO:0019243|methylglyoxal catabolic process to D-lactate via S-lactoyl-glutathione	GO:0009507|chloroplast; GO:0009570|chloroplast stroma; GO:0009579|thylakoid; GO:0010319|stromule; GO:0031977|thylakoid lumen	GO:0004462|lactoylglutathione lyase activity; GO:0046872|metal ion binding	ko:K01759|GLO1,gloA	ko00620|Pyruvate metabolism	1038	XP_003517064.1	XP_003517064.1 probable lactoylglutathione lyase, chloroplastic isoform X1 [Glycine max]	sp|Q8W593|LGUC_ARATH	sp|Q8W593|LGUC_ARATH Probable lactoylglutathione lyase, chloroplastic OS=Arabidopsis thaliana GN=At1g67280 PE=1 SV=1	_	_	_	_	_	PF00903.22|Glyoxalase|Glyoxalase/Bleomycin resistance protein/Dioxygenase superfamily|Glyma.01G146300.2|m.2039:84-204;PF00903.22|Glyoxalase|Glyoxalase/Bleomycin resistance protein/Dioxygenase superfamily|Glyma.01G146300.2|m.2039:217-331;PF13669.3|Glyoxalase_4|Glyoxalase/Bleomycin resistance protein/Dioxygenase superfamily|Glyma.01G146300.2|m.2039:86-193
Glyma.01G147400	8.468422634	2.681715261	1.655270079	2.50E-25	1.67E-24	up	yes	8.210764622	8.341354301	8.85314898	2.855765039	2.684906939	2.504473806	Gm01	49497296	49500647	-	Glyma.01G147400	--	GO:0000373|Group II intron splicing; GO:0006397|mRNA processing	GO:0009570|chloroplast stroma; GO:1990904|ribonucleoprotein complex	GO:0003723|RNA binding	--	--	2118	XP_003516485.1	XP_003516485.1 CRS2-associated factor 1, chloroplastic [Glycine max]	sp|Q9SL79|CAF1P_ARATH	sp|Q9SL79|CAF1P_ARATH CRS2-associated factor 1, chloroplastic OS=Arabidopsis thaliana GN=At2g20020 PE=2 SV=2	_	_	_	_	_	PF01985.18|CRS1_YhbY|CRS1 / YhbY (CRM) domain|Glyma.01G147400.2|m.2053:239-322;PF01985.18|CRS1_YhbY|CRS1 / YhbY (CRM) domain|Glyma.01G147400.2|m.2053:358-440
Glyma.01G148300	2.91960458	10.75526888	-1.877606497	2.88E-16	1.35E-15	down	yes	3.183984601	2.632765067	2.942064071	8.912579969	8.315125046	15.03810163	Gm01	49657851	49660210	+	Glyma.01G148300	--	--	--	--	--	--	837	XP_006573470.1	XP_006573470.1 transmembrane protein 45B [Glycine max]	_	_	_	_	_	_	_	PF04819.9|DUF716|Family of unknown function (DUF716)|Glyma.01G148300.3|m.2077:123-253
Glyma.01G148700	1.301784344	0.408593271	1.647909536	0.008556509	0.013506888	up	yes	1.294472428	1.361030895	1.249849709	0.734488203	0	0.491291611	Gm01	49686107	49687204	-	Glyma.01G148700	--	--	GO:0005634|nucleus; GO:0005694|chromosome	GO:0018024|histone-lysine N-methyltransferase activity	ko:K11426|SMYD	--	1098	KRH76369.1	KRH76369.1 hypothetical protein GLYMA_01G148700 [Glycine max]	sp|Q9ZUM9|ASHR2_ARATH	sp|Q9ZUM9|ASHR2_ARATH Histone-lysine N-methyltransferase ASHR2 OS=Arabidopsis thaliana GN=ASHR2 PE=2 SV=3	_	_	_	_	_	PF00856.25|SET|SET domain|Glyma.01G148700.1|m.2083:21-276
Glyma.01G149102	13.05907908	28.22534989	-1.111345025	4.10E-06	9.73E-06	down	yes	15.92527424	12.56399585	10.68796713	28.00236274	30.98615414	25.68753279	Gm01	49715479	49715604	-	Glyma.01G149102	--	--	--	--	--	--	126	KRH25464.1	KRH25464.1 hypothetical protein GLYMA_12G105000 [Glycine max]	_	_	_	_	_	_	_	_
Glyma.01G150700	5.493416476	2.688244989	1.028306166	7.07E-08	1.97E-07	up	yes	5.622944459	5.298127433	5.559177536	2.875410402	2.373465264	2.815859299	Gm01	49873862	49882044	+	Glyma.01G150700	--	GO:0030244|cellulose biosynthetic process	GO:0005886|plasma membrane; GO:0016021|integral component of membrane	GO:0004674|protein serine/threonine kinase activity; GO:0005524|ATP binding	--	--	1788	XP_014634585.1	XP_014634585.1 LRR receptor-like serine/threonine-protein kinase FEI 1-like isoform X1 [Glycine max]	sp|C0LGF4|FEI1_ARATH	sp|C0LGF4|FEI1_ARATH LRR receptor-like serine/threonine-protein kinase FEI 1 OS=Arabidopsis thaliana GN=FEI1 PE=1 SV=1	_	_	_	_	_	PF00069.22|Pkinase|Protein kinase domain|Glyma.01G150700.3|m.2129:312-575;PF07714.14|Pkinase_Tyr|Protein tyrosine kinase|Glyma.01G150700.3|m.2129:313-577;PF08263.9|LRRNT_2|Leucine rich repeat N-terminal domain|Glyma.01G150700.3|m.2129:31-69
Glyma.01G152000	2.142374697	0.049452296	5.178052909	2.55E-07	6.77E-07	up	yes	2.030208802	2.301790605	2.095124683	0.148356889	0	0	Gm01	49984357	49987848	+	Glyma.01G152000	--	--	--	GO:0016747|transferase activity, transferring acyl groups other than amino-acyl groups	ko:K19861|BEBT,AMAT	--	1359	XP_003516503.1	XP_003516503.1 methanol O-anthraniloyltransferase [Glycine max]	sp|Q3ZPN4|ACMAT_VITLA	sp|Q3ZPN4|ACMAT_VITLA Methanol O-anthraniloyltransferase OS=Vitis labrusca GN=AMAT PE=1 SV=1	_	_	_	_	_	PF02458.12|Transferase|Transferase family|Glyma.01G152000.1|m.2154:14-426
Glyma.01G152100	0.947397161	0.033441733	4.461963972	3.40E-05	7.36E-05	up	yes	0.716496159	0.935616712	1.19007861	0	0.100325198	0	Gm01	49994947	50001604	+	Glyma.01G152100	--	GO:0080092|regulation of pollen tube growth	GO:0005886|plasma membrane	GO:0005089|Rho guanyl-nucleotide exchange factor activity	--	--	1692	XP_003517093.1	XP_003517093.1 rop guanine nucleotide exchange factor 14 isoform X1 [Glycine max]	sp|Q56WM6|ROGFE_ARATH	sp|Q56WM6|ROGFE_ARATH Rop guanine nucleotide exchange factor 14 OS=Arabidopsis thaliana GN=ROPGEF14 PE=1 SV=1	_	_	_	_	_	PF03759.10|PRONE|PRONE (Plant-specific Rop nucleotide exchanger)|Glyma.01G152100.2|m.2155:115-475
Glyma.01G153000	4.952005811	93.71040902	-4.239367921	0	0	down	yes	5.20733658	4.683229454	4.965451398	95.55806286	95.04244968	90.53071451	Gm01	50124015	50125319	+	Glyma.01G153000	--	--	--	--	--	--	576	XP_003517098.1	XP_003517098.1 uncharacterized protein LOC100775915 isoform X1 [Glycine max]	_	_	_	_	_	_	_	PF06749.9|DUF1218|Protein of unknown function (DUF1218)|Glyma.01G153000.1|m.2170:67-159
Glyma.01G153500	0.216805867	2.290971829	-3.342713452	6.09E-14	2.55E-13	down	yes	0.209019224	0.253290156	0.188108222	2.2849928	1.471168709	3.116753978	Gm01	50203257	50204050	-	Glyma.01G153500	--	GO:0009772|photosynthetic electron transport in photosystem II; GO:0018298|protein-chromophore linkage	GO:0009523|photosystem II; GO:0009535|chloroplast thylakoid membrane; GO:0016021|integral component of membrane	GO:0016168|chlorophyll binding; GO:0016491|oxidoreductase activity; GO:0045156|electron transporter, transferring electrons within the cyclic electron transport pathway of photosynthesis activity; GO:0046872|metal ion binding	ko:K02706|psbD	ko00195|Photosynthesis; ko01100|Metabolic pathways	750	KRH76460.1	KRH76460.1 hypothetical protein GLYMA_01G153500 [Glycine max]	sp|Q09X22|PSBD_MORIN	sp|Q09X22|PSBD_MORIN Photosystem II D2 protein OS=Morus indica GN=psbD PE=3 SV=1	_	_	_	_	_	PF00124.16|Photo_RC|Photosynthetic reaction centre protein|Glyma.01G153500.1|m.2183:29-246
Glyma.01G154900	8.362590003	3.009846882	1.471198578	1.15E-16	5.51E-16	up	yes	8.712081603	8.664437668	7.711250738	3.297740181	2.537158063	3.194642403	Gm01	50348861	50351304	-	Glyma.01G154900	--	--	GO:0009507|chloroplast; GO:0010287|plastoglobule	GO:0016702|oxidoreductase activity, acting on single donors with incorporation of molecular oxygen, incorporation of two atoms of oxygen; GO:0046872|metal ion binding	ko:K09840|NCED	ko00906|Carotenoid biosynthesis; ko01100|Metabolic pathways; ko01110|Biosynthesis of secondary metabolites	1773	XP_003516508.1	XP_003516508.1 probable carotenoid cleavage dioxygenase 4, chloroplastic [Glycine max]	sp|O49675|CCD4_ARATH	sp|O49675|CCD4_ARATH Probable carotenoid cleavage dioxygenase 4, chloroplastic OS=Arabidopsis thaliana GN=CCD4 PE=1 SV=1	_	_	_	_	_	PF03055.12|RPE65|Retinal pigment epithelial membrane protein|Glyma.01G154900.1|m.2205:113-579
Glyma.01G155400	2.256189454	13.83700359	-2.611233438	7.76E-60	1.10E-58	down	yes	1.927127601	2.476443778	2.364996983	12.35848957	15.30675884	13.84576235	Gm01	50399405	50401378	+	Glyma.01G155400	--	GO:0009852|auxin catabolic process	--	GO:0046872|metal ion binding; GO:0051213|dioxygenase activity	--	--	951	XP_003517110.2	XP_003517110.2 2-oxoglutarate-dependent dioxygenase DAO [Glycine max]	sp|Q01IX6|DAO_ORYSI	sp|Q01IX6|DAO_ORYSI 2-oxoglutarate-dependent dioxygenase DAO OS=Oryza sativa subsp. indica GN=DAO PE=3 SV=1	_	_	_	_	_	PF03171.17|2OG-FeII_Oxy|2OG-Fe(II) oxygenase superfamily|Glyma.01G155400.1|m.2213:168-263;PF14226.3|DIOX_N|non-haem dioxygenase in morphine synthesis N-terminal|Glyma.01G155400.1|m.2213:22-94
Glyma.01G155900	3.049970832	0.202107582	3.850649806	4.52E-19	2.41E-18	up	yes	2.731293966	3.061141943	3.357476587	0.307879381	0.259217201	0.039226163	Gm01	50429856	50434011	-	Glyma.01G155900	--	GO:0010074|maintenance of meristem identity; GO:0040008|regulation of growth	GO:0005783|endoplasmic reticulum; GO:0005886|plasma membrane	GO:0004252|serine-type endopeptidase activity	--	--	2292	XP_003516513.1	XP_003516513.1 subtilisin-like protease SBT5.3 [Glycine max]	sp|F4JXC5|SBT54_ARATH	sp|F4JXC5|SBT54_ARATH Subtilisin-like protease SBT5.4 OS=Arabidopsis thaliana GN=SBT5.4 PE=1 SV=1	_	_	_	_	_	PF00082.19|Peptidase_S8|Subtilase family|Glyma.01G155900.1|m.2220:140-589;PF05922.13|Inhibitor_I9|Peptidase inhibitor I9|Glyma.01G155900.1|m.2220:33-113;PF02225.19|PA|PA domain|Glyma.01G155900.1|m.2220:397-468
Glyma.01G156600	96.62251295	193.6736287	-1.003121429	1.53E-54	1.99E-53	down	yes	101.4766738	96.48010944	91.91075565	210.9461008	183.4766699	186.5981155	Gm01	50511181	50515529	+	Glyma.01G156600	--	GO:0019430|removal of superoxide radicals	GO:0005759|mitochondrial matrix	GO:0004791|thioredoxin-disulfide reductase activity	ko:K00384|trxB	ko00240|Pyrimidine metabolism; ko00450|Selenocompound metabolism	1113	XP_003517116.1	XP_003517116.1 thioredoxin reductase NTRB [Glycine max]	sp|Q39242|TRXB2_ARATH	sp|Q39242|TRXB2_ARATH Thioredoxin reductase 2 OS=Arabidopsis thaliana GN=NTR2 PE=2 SV=2	_	_	_	_	_	PF07992.11|Pyr_redox_2|Pyridine nucleotide-disulphide oxidoreductase|Glyma.01G156600.1|m.2228:46-348;PF13738.3|Pyr_redox_3|Pyridine nucleotide-disulphide oxidoreductase|Glyma.01G156600.1|m.2228:123-331;PF00070.24|Pyr_redox|Pyridine nucleotide-disulphide oxidoreductase|Glyma.01G156600.1|m.2228:198-263
Glyma.01G157300	2.811822204	6.048578488	-1.102352247	1.04E-20	5.88E-20	down	yes	2.835026896	3.006762881	2.593676835	6.151788554	5.746555863	6.247391048	Gm01	50619086	50622930	+	Glyma.01G157300	--	GO:0008645|hexose transmembrane transport; GO:0046323|glucose import	GO:0005773|vacuole; GO:0005774|vacuolar membrane; GO:0005794|Golgi apparatus; GO:0016021|integral component of membrane	GO:0005351|carbohydrate:proton symporter activity; GO:0005355|glucose transmembrane transporter activity	--	--	2235	XP_014631014.1	XP_014631014.1 monosaccharide-sensing protein 2 [Glycine max]	sp|Q8LPQ8|MSSP2_ARATH	sp|Q8LPQ8|MSSP2_ARATH Monosaccharide-sensing protein 2 OS=Arabidopsis thaliana GN=MSSP2 PE=1 SV=2	_	_	_	_	_	PF00083.21|Sugar_tr|Sugar (and other) transporter|Glyma.01G157300.1|m.2241:29-241;PF00083.21|Sugar_tr|Sugar (and other) transporter|Glyma.01G157300.1|m.2241:489-724;PF07690.13|MFS_1|Major Facilitator Superfamily|Glyma.01G157300.1|m.2241:35-218
Glyma.01G158600	1.483055096	0.364396546	1.995628375	1.06E-08	3.17E-08	up	yes	1.532602272	1.423240562	1.493322453	0.222863314	0.406549938	0.463776384	Gm01	50772080	50776689	-	Glyma.01G158600	--	--	--	--	--	--	2676	XP_006573528.2	XP_006573528.2 uncharacterized protein LOC100789616 [Glycine max]	_	_	_	_	_	_	_	PF14309.3|DUF4378|Domain of unknown function (DUF4378)|Glyma.01G158600.1|m.2270:718-885;PF14383.3|VARLMGL|DUF761-associated sequence motif|Glyma.01G158600.1|m.2270:88-107
Glyma.01G159400	8.614974682	21.44433179	-1.314676841	3.21E-39	3.05E-38	down	yes	7.727164839	8.584666375	9.533092833	22.72138024	20.74408641	20.86752873	Gm01	50852677	50861546	-	Glyma.01G159400	--	GO:0009611|response to wounding; GO:0048768|root hair cell tip growth	GO:0005783|endoplasmic reticulum; GO:0005789|endoplasmic reticulum membrane; GO:0005886|plasma membrane; GO:0009506|plasmodesma; GO:0016021|integral component of membrane; GO:0030659|cytoplasmic vesicle membrane; GO:0031520|plasma membrane of cell tip; GO:0035619|root hair tip; GO:0090404|pollen tube tip	GO:0043812|phosphatidylinositol-4-phosphate phosphatase activity	--	--	1788	XP_003517137.2	XP_003517137.2 phosphoinositide phosphatase SAC7 [Glycine max]	sp|Q9C5G5|SAC7_ARATH	sp|Q9C5G5|SAC7_ARATH Phosphoinositide phosphatase SAC7 OS=Arabidopsis thaliana GN=SAC7 PE=2 SV=1	_	_	_	_	_	PF02383.15|Syja_N|SacI homology domain|Glyma.01G159400.2|m.2281:67-352
Glyma.01G159600	3.846675029	1.5971261	1.262874455	1.84E-06	4.51E-06	up	yes	3.722393646	3.548423869	4.269207571	1.503903118	1.107926946	2.179548237	Gm01	50912970	50920078	+	Glyma.01G159600	--	--	--	--	--	--	2145	XP_003516528.1	XP_003516528.1 uncharacterized protein LOC100794882 isoform X1 [Glycine max]	_	_	_	_	_	_	_	PF01743.17|PolyA_pol|Poly A polymerase head domain|Glyma.01G159600.1|m.2285:90-219;PF12627.4|PolyA_pol_RNAbd|Probable RNA and SrmB- binding site of polymerase A|Glyma.01G159600.1|m.2285:248-310
Glyma.01G160300	1.087380207	0.209570123	2.321309795	4.48E-06	1.06E-05	up	yes	1.086031142	1.002227238	1.173882242	0	0.305306179	0.32340419	Gm01	50984804	50991031	+	Glyma.01G160300	--	GO:0010216|maintenance of DNA methylation; GO:0032776|DNA methylation on cytosine	GO:0005634|nucleus	GO:0003677|DNA binding; GO:0003682|chromatin binding; GO:0003886|DNA (cytosine-5-)-methyltransferase activity	ko:K00558|DNMT1,dcm	ko00270|Cysteine and methionine metabolism; ko01100|Metabolic pathways; ko05206|MicroRNAs in cancer	2502	XP_006573534.1	XP_006573534.1 putative DNA (cytosine-5)-methyltransferase CMT1 [Glycine max]	sp|C0SQ89|CMT3_ORYSJ	sp|C0SQ89|CMT3_ORYSJ DNA (cytosine-5)-methyltransferase CMT3 OS=Oryza sativa subsp. japonica GN=CMT3 PE=2 SV=1	_	_	_	_	_	PF00145.14|DNA_methylase|C-5 cytosine-specific DNA methylase|Glyma.01G160300.1|m.2307:425-791;PF01426.15|BAH|BAH domain|Glyma.01G160300.1|m.2307:102-204;PF00385.21|Chromo|Chromo (CHRromatin Organisation MOdifier) domain|Glyma.01G160300.1|m.2307:370-424
Glyma.01G162500	3.209849591	1.242235816	1.362487026	0.007945503	0.012612254	up	yes	2.476817399	3.025816897	4.126914477	1.359652295	0.981215235	1.385839919	Gm01	51153811	51156351	+	Glyma.01G162500	--	--	--	--	--	--	519	NP_001236532.1	NP_001236532.1 uncharacterized protein LOC100527729 [Glycine max]	_	_	_	_	_	_	_	_
Glyma.01G163100	11.09436119	1.446798497	2.930253155	2.76E-21	1.60E-20	up	yes	10.08944998	10.35462904	12.83900454	1.26803152	2.224190719	0.848173252	Gm01	51203042	51204351	+	Glyma.01G163100	--	GO:0006979|response to oxidative stress; GO:0009664|plant-type cell wall organization; GO:0042744|hydrogen peroxide catabolic process	GO:0005576|extracellular region; GO:0009505|plant-type cell wall; GO:0009506|plasmodesma	GO:0004601|peroxidase activity; GO:0020037|heme binding; GO:0046872|metal ion binding	ko:K00430|E1.11.1.7	ko00940|Phenylpropanoid biosynthesis; ko01100|Metabolic pathways; ko01110|Biosynthesis of secondary metabolites	954	XP_003517158.1	XP_003517158.1 peroxidase 64 [Glycine max]	sp|Q43872|PER64_ARATH	sp|Q43872|PER64_ARATH Peroxidase 64 OS=Arabidopsis thaliana GN=PER64 PE=1 SV=1	_	_	_	_	_	PF00141.20|peroxidase|Peroxidase|Glyma.01G163100.1|m.2370:40-285
Glyma.01G163200	2.437509908	0.880891236	1.457993484	0.003123539	0.005259121	up	yes	2.724395873	2.688050805	1.900083046	1.148814882	0.725428358	0.768430468	Gm01	51205419	51207262	-	Glyma.01G163200	--	--	GO:0005737|cytoplasm; GO:0016021|integral component of membrane	GO:0008168|methyltransferase activity	--	--	702	XP_006573538.1	XP_006573538.1 methyltransferase-like protein 23 isoform X1 [Glycine max]	sp|Q6DJF8|MET23_XENLA	sp|Q6DJF8|MET23_XENLA Methyltransferase-like protein 23 OS=Xenopus laevis GN=mettl23 PE=2 SV=1	_	_	_	_	_	PF10294.6|Methyltransf_16|Lysine methyltransferase|Glyma.01G163200.1|m.2373:36-182
Glyma.01G163300	14.74230383	32.9328249	-1.159024	5.50E-36	4.84E-35	down	yes	13.74030758	14.20342212	16.2831818	30.52369102	32.57491243	35.69987126	Gm01	51209894	51213772	+	Glyma.01G163300	--	GO:0009737|response to abscisic acid; GO:0009738|abscisic acid-activated signaling pathway; GO:0009751|response to salicylic acid; GO:0009753|response to jasmonic acid; GO:0010150|leaf senescence	GO:0005737|cytoplasm; GO:0005844|polysome	GO:0003729|mRNA binding	ko:K18757|LARP1	--	1506	XP_003516540.1	XP_003516540.1 la-related protein 1C isoform X1 [Glycine max]	sp|Q94K80|LRP1C_ARATH	sp|Q94K80|LRP1C_ARATH La-related protein 1C OS=Arabidopsis thaliana GN=LARP1C PE=1 SV=1	_	_	_	_	_	PF05383.14|La|La domain|Glyma.01G163300.1|m.2374:346-401
Glyma.01G163400	1.032585069	14.34996276	-3.783814999	1.02E-28	7.49E-28	down	yes	1.209601993	0.93811169	0.950041523	12.60106323	12.96703189	17.48179315	Gm01	51220915	51221130	+	Glyma.01G163400	--	--	--	--	--	--	216	KRH76617.1	KRH76617.1 hypothetical protein GLYMA_01G163400 [Glycine max]	_	_	_	_	_	_	_	_
Glyma.01G163800	4.846913384	2.004706352	1.269470181	5.79E-05	0.00012176	up	yes	4.486705765	5.218650636	4.835383752	1.448398073	3.170622219	1.395098763	Gm01	51253721	51255460	+	Glyma.01G163800	--	GO:0009451|RNA modification	GO:0043231|intracellular membrane-bounded organelle	GO:0003723|RNA binding; GO:0004519|endonuclease activity	--	--	1740	XP_003516541.1	XP_003516541.1 pentatricopeptide repeat-containing protein At3g51320 [Glycine max]	sp|Q0WVU0|PP278_ARATH	sp|Q0WVU0|PP278_ARATH Pentatricopeptide repeat-containing protein At3g51320 OS=Arabidopsis thaliana GN=At3g51320 PE=2 SV=1	_	_	_	_	_	PF01535.17|PPR|PPR repeat|Glyma.01G163800.1|m.2378:178-204;PF01535.17|PPR|PPR repeat|Glyma.01G163800.1|m.2378:206-235;PF01535.17|PPR|PPR repeat|Glyma.01G163800.1|m.2378:237-267;PF01535.17|PPR|PPR repeat|Glyma.01G163800.1|m.2378:310-336;PF01535.17|PPR|PPR repeat|Glyma.01G163800.1|m.2378:338-367;PF01535.17|PPR|PPR repeat|Glyma.01G163800.1|m.2378:386-412;PF13041.3|PPR_2|PPR repeat family|Glyma.01G16…
Glyma.01G164800	0.344849762	0.07599764	2.044839361	0.000995504	0.001793725	up	yes	0.337758095	0.429592012	0.267199178	0.134626744	0.045339272	0.048026904	Gm01	51331003	51338315	-	Glyma.01G164800	--	GO:0006970|response to osmotic stress; GO:0009414|response to water deprivation; GO:0009738|abscisic acid-activated signaling pathway; GO:0010375|stomatal complex patterning; GO:0010431|seed maturation	GO:0005622|intracellular; GO:0005886|plasma membrane; GO:0016021|integral component of membrane	GO:0000155|phosphorelay sensor kinase activity; GO:0005034|osmosensor activity; GO:0009927|histidine phosphotransfer kinase activity	--	--	3744	XP_014631163.1	XP_014631163.1 histidine kinase 1 isoform X1 [Glycine max]	sp|Q9SXL4|AHK1_ARATH	sp|Q9SXL4|AHK1_ARATH Histidine kinase 1 OS=Arabidopsis thaliana GN=AHK1 PE=1 SV=2	_	_	_	_	_	PF02518.23|HATPase_c|Histidine kinase-, DNA gyrase B-, and HSP90-like ATPase|Glyma.01G164800.1|m.2398:616-766;PF00072.21|Response_reg|Response regulator receiver domain|Glyma.01G164800.1|m.2398:1099-1238;PF00512.22|HisKA|His Kinase A (phospho-acceptor) domain|Glyma.01G164800.1|m.2398:504-569
Glyma.01G165300	9.333718029	69.83614456	-2.90211184	4.64E-138	1.62E-136	down	yes	8.848480499	8.977728877	10.17494471	77.28652117	68.08870565	64.13320686	Gm01	51383685	51384848	-	Glyma.01G165300	--	--	--	--	--	--	450	XP_003517169.1	XP_003517169.1 thiosulfate sulfurtransferase 18 [Glycine max]	sp|F4IPI4|STR17_ARATH	sp|F4IPI4|STR17_ARATH Rhodanese-like domain-containing protein 17 OS=Arabidopsis thaliana GN=STR17 PE=2 SV=1	_	_	_	_	_	PF00581.17|Rhodanese|Rhodanese-like domain|Glyma.01G165300.1|m.2404:36-135
Glyma.01G165600	7.36442512	22.46085288	-1.607452391	1.80E-47	2.04E-46	down	yes	7.138634713	7.834001559	7.120639087	20.2718744	22.44784538	24.66283886	Gm01	51414463	51415911	-	Glyma.01G165600	--	GO:0009617|response to bacterium; GO:0009682|induced systemic resistance; GO:0009723|response to ethylene	--	--	--	--	915	XP_006573555.1	XP_006573555.1 thaumatin-like protein 1 [Glycine max]	sp|A0A1P8B554|THLP1_ARATH	sp|A0A1P8B554|THLP1_ARATH Thaumatin-like protein 1 OS=Arabidopsis thaliana GN=TLP1 PE=2 SV=1	_	_	_	_	_	PF00314.14|Thaumatin|Thaumatin family|Glyma.01G165600.1|m.2408:32-247
Glyma.01G165900	9.669600523	23.34545677	-1.270740247	2.09E-54	2.71E-53	down	yes	10.26509555	9.685002169	9.058703852	24.58744046	21.69318307	23.75574679	Gm01	51448318	51450285	-	Glyma.01G165900	--	--	--	--	--	--	1968	XP_003517171.1	XP_003517171.1 uncharacterized protein LOC100816188 [Glycine max]	_	_	_	_	_	_	_	PF00514.20|Arm|Armadillo/beta-catenin-like repeat|Glyma.01G165900.1|m.2412:182-214
Glyma.01G166500	2.556605052	0.875953768	1.534557991	0.001940464	0.00336123	up	yes	2.550234556	2.767205058	2.352375542	0.803895581	0.676835071	1.147130651	Gm01	51550057	51551005	+	Glyma.01G166500	--	GO:0009903|chloroplast avoidance movement; GO:0009904|chloroplast accumulation movement	GO:0005829|cytosol	--	--	--	627	XP_003516548.1	XP_003516548.1 WEB family protein At3g51220 [Glycine max]	sp|Q9SD24|Y3122_ARATH	sp|Q9SD24|Y3122_ARATH WEB family protein At3g51220 OS=Arabidopsis thaliana GN=At3g51220 PE=2 SV=1	_	_	_	_	_	_
Glyma.01G168100	1.171754019	0.129884654	3.078620165	3.80E-09	1.17E-08	up	yes	1.125250987	1.273922468	1.116088603	0.089211067	0.300442895	0	Gm01	51681299	51684688	-	Glyma.01G168100	--	--	GO:0005886|plasma membrane; GO:0016021|integral component of membrane	GO:0004674|protein serine/threonine kinase activity; GO:0005524|ATP binding	--	--	3390	KRH76683.2	KRH76683.2 LOW QUALITY PROTEIN: hypothetical protein GLYMA_01G168100 [Glycine max]	sp|C0LGS2|Y4361_ARATH	sp|C0LGS2|Y4361_ARATH Probable LRR receptor-like serine/threonine-protein kinase At4g36180 OS=Arabidopsis thaliana GN=At4g36180 PE=2 SV=1	_	_	_	_	_	PF13855.3|LRR_8|Leucine rich repeat|Glyma.01G168100.1|m.2441:162-221;PF13855.3|LRR_8|Leucine rich repeat|Glyma.01G168100.1|m.2441:210-269;PF13855.3|LRR_8|Leucine rich repeat|Glyma.01G168100.1|m.2441:408-467;PF13855.3|LRR_8|Leucine rich repeat|Glyma.01G168100.1|m.2441:576-635;PF13855.3|LRR_8|Leucine rich repeat|Glyma.01G168100.1|m.2441:647-707;PF00069.22|Pkinase|Protein kinase domain|Glyma.01G1681…
Glyma.01G168400	1.984115407	0.49442353	1.983041425	0.013149498	0.020162831	up	yes	2.545052732	2.056068627	1.35122486	0	1.1727132	0.310557391	Gm01	51714364	51716325	+	Glyma.01G168400	--	--	--	--	--	--	579	NP_001238378.2	NP_001238378.2 glyoxalase GLYI-2 [Glycine max]	_	_	_	_	_	_	_	PF00903.22|Glyoxalase|Glyoxalase/Bleomycin resistance protein/Dioxygenase superfamily|Glyma.01G168400.1|m.2444:19-141
Glyma.01G169200	10.57154616	3.290318494	1.680873286	1.34E-23	8.42E-23	up	yes	11.20035185	10.42285721	10.09142943	3.451454012	3.399391025	3.020110444	Gm01	51774719	51777712	-	Glyma.01G169200	--	GO:0009699|phenylpropanoid biosynthetic process; GO:0009809|lignin biosynthetic process; GO:0010224|response to UV-B	GO:0005783|endoplasmic reticulum; GO:0016020|membrane; GO:0016021|integral component of membrane	GO:0004497|monooxygenase activity; GO:0005506|iron ion binding; GO:0016709|oxidoreductase activity, acting on paired donors, with incorporation or reduction of molecular oxygen, NAD(P)H as one donor, and incorporation of one atom of oxygen; GO:0020037|heme binding	ko:K09755|CYP84A,F5H	ko00940|Phenylpropanoid biosynthesis; ko01100|Metabolic pathways; ko01110|Biosynthesis of secondary metabolites	1548	XP_003517196.1	XP_003517196.1 cytochrome P450 84A1-like [Glycine max]	sp|Q42600|C84A1_ARATH	sp|Q42600|C84A1_ARATH Cytochrome P450 84A1 OS=Arabidopsis thaliana GN=CYP84A1 PE=1 SV=1	_	_	_	_	_	PF00067.19|p450|Cytochrome P450|Glyma.01G169200.1|m.2453:36-495
Glyma.01G169400	3.290734929	1.089468025	1.585981636	3.87E-05	8.31E-05	up	yes	3.246900573	3.415455183	3.209849029	0.978723358	0.640912433	1.648768286	Gm01	51798556	51799560	-	Glyma.01G169400	--	GO:0030154|cell differentiation	GO:0005634|nucleus; GO:0005667|transcription factor complex	GO:0000977|RNA polymerase II regulatory region sequence-specific DNA binding; GO:0001085|RNA polymerase II transcription factor binding; GO:0001228|DNA-binding transcription activator activity, RNA polymerase II-specific; GO:0003682|chromatin binding; GO:0003700|DNA-binding transcription factor activity; GO:0008270|zinc ion binding	--	--	927	KRH76705.1	KRH76705.1 hypothetical protein GLYMA_01G169400 [Glycine max]	sp|Q9FH57|GATA5_ARATH	sp|Q9FH57|GATA5_ARATH GATA transcription factor 5 OS=Arabidopsis thaliana GN=GATA5 PE=2 SV=1	_	_	_	_	_	PF00320.24|GATA|GATA zinc finger|Glyma.01G169400.2|m.2455:224-258
Glyma.01G169900	4.139928785	1.470215944	1.487278918	6.72E-11	2.34E-10	up	yes	4.013032494	4.152523806	4.254230055	1.647197808	1.294391776	1.469058248	Gm01	51843417	51846571	+	Glyma.01G169900	--	GO:0006400|tRNA modification	GO:0005737|cytoplasm	GO:0016740|transferase activity; GO:0046872|metal ion binding; GO:0051539|4 iron, 4 sulfur cluster binding	--	--	1836	XP_003516555.1	XP_003516555.1 CDK5RAP1-like protein [Glycine max]	sp|Q2R1U4|CK5P1_ORYSJ	sp|Q2R1U4|CK5P1_ORYSJ CDK5RAP1-like protein OS=Oryza sativa subsp. japonica GN=Os11g0592800 PE=2 SV=1	_	_	_	_	_	PF04055.18|Radical_SAM|Radical SAM superfamily|Glyma.01G169900.1|m.2464:264-460;PF00919.17|UPF0004|Uncharacterized protein family UPF0004|Glyma.01G169900.1|m.2464:104-216;PF01938.17|TRAM|TRAM domain|Glyma.01G169900.1|m.2464:515-590
Glyma.01G170200	12.85457516	3.616583676	1.826720773	2.75E-46	3.05E-45	up	yes	13.41411611	12.93766387	12.21194551	3.439349024	3.461573434	3.94882857	Gm01	51872732	51877816	+	Glyma.01G170200	--	GO:0005975|carbohydrate metabolic process	GO:0005773|vacuole; GO:0009505|plant-type cell wall; GO:0048046|apoplast	GO:0004565|beta-galactosidase activity; GO:0030246|carbohydrate binding	--	--	2550	KRH76716.1	KRH76716.1 hypothetical protein GLYMA_01G170200 [Glycine max]	sp|Q9SCV9|BGAL3_ARATH	sp|Q9SCV9|BGAL3_ARATH Beta-galactosidase 3 OS=Arabidopsis thaliana GN=BGAL3 PE=2 SV=1	_	_	_	_	_	PF01301.16|Glyco_hydro_35|Glycosyl hydrolases family 35|Glyma.01G170200.1|m.2470:39-343;PF02140.15|Gal_Lectin|Galactose binding lectin domain|Glyma.01G170200.1|m.2470:769-846;PF02449.12|Glyco_hydro_42|Beta-galactosidase|Glyma.01G170200.1|m.2470:60-208
Glyma.01G171000	2.761326126	8.053778027	-1.540879431	9.37E-30	7.07E-29	down	yes	2.662713324	2.733083968	2.888181086	9.094957224	6.37099405	8.695382806	Gm01	51942411	51945239	+	Glyma.01G171000	--	GO:0006952|defense response; GO:0007165|signal transduction	GO:0005886|plasma membrane; GO:0009506|plasmodesma	GO:0005524|ATP binding; GO:0043531|ADP binding	ko:K13457|RPM1,RPS3	ko04626|Plant-pathogen interaction	2766	XP_003517205.1	XP_003517205.1 disease resistance RPP8-like protein 3 [Glycine max]	sp|Q9SX38|DRL4_ARATH	sp|Q9SX38|DRL4_ARATH Putative disease resistance protein At1g50180 OS=Arabidopsis thaliana GN=At1g50180 PE=3 SV=2	_	_	_	_	_	PF00931.19|NB-ARC|NB-ARC domain|Glyma.01G171000.6|m.2492:165-447
Glyma.01G171300	3.667325462	0.603991728	2.582365744	7.41E-13	2.92E-12	up	yes	3.416372874	3.723256591	3.862346921	0.865309063	0.303559077	0.643107044	Gm01	51969218	51970722	-	Glyma.01G171300	--	--	GO:0005783|endoplasmic reticulum; GO:0016021|integral component of membrane	GO:0005524|ATP binding; GO:0016887|ATPase activity	ko:K08900|BCS1	--	1398	XP_003517207.1	XP_003517207.1 AAA-ATPase At2g18193 [Glycine max]	sp|Q8GW96|AATP3_ARATH	sp|Q8GW96|AATP3_ARATH AAA-ATPase At2g18193 OS=Arabidopsis thaliana GN=At2g18193 PE=2 SV=1	_	_	_	_	_	PF00004.26|AAA|ATPase family associated with various cellular activities (AAA)|Glyma.01G171300.1|m.2500:247-384;PF14363.3|AAA_assoc|Domain associated at C-terminal with AAA|Glyma.01G171300.1|m.2500:40-136;PF07728.11|AAA_5|AAA domain (dynein-related subfamily)|Glyma.01G171300.1|m.2500:247-374;PF00910.19|RNA_helicase|RNA helicase|Glyma.01G171300.1|m.2500:247-312
Glyma.01G171400	8.963752465	2.581064549	1.792166432	1.25E-20	7.08E-20	up	yes	9.050601399	9.053242224	8.787413771	3.260473127	2.465019924	2.017700595	Gm01	51976194	51979330	-	Glyma.01G171400	--	--	GO:0005886|plasma membrane; GO:0016021|integral component of membrane	GO:0005524|ATP binding; GO:0016887|ATPase activity	--	--	1515	XP_003517208.1	XP_003517208.1 AAA-ATPase At3g50940 [Glycine max]	sp|Q9FN75|AATPI_ARATH	sp|Q9FN75|AATPI_ARATH AAA-ATPase At5g17760 OS=Arabidopsis thaliana GN=At5g17760 PE=3 SV=1	_	_	_	_	_	PF14363.3|AAA_assoc|Domain associated at C-terminal with AAA|Glyma.01G171400.1|m.2501:35-128;PF00004.26|AAA|ATPase family associated with various cellular activities (AAA)|Glyma.01G171400.1|m.2501:254-382
Glyma.01G171800	3.839142999	17.72792791	-2.204228314	4.64E-35	3.99E-34	down	yes	4.758161206	3.794939626	2.964328167	18.03078967	18.23681394	16.91618013	Gm01	52017869	52021335	+	Glyma.01G171800	--	GO:0006651|diacylglycerol biosynthetic process	GO:0009507|chloroplast; GO:0009706|chloroplast inner membrane; GO:0016021|integral component of membrane	GO:0008195|phosphatidate phosphatase activity	ko:K07252|E3.6.1.43	ko00510|N-Glycan biosynthesis	861	KRH76744.1	KRH76744.1 hypothetical protein GLYMA_01G171800 [Glycine max]	sp|Q6NQL6|LPPE2_ARATH	sp|Q6NQL6|LPPE2_ARATH Lipid phosphate phosphatase epsilon 2, chloroplastic OS=Arabidopsis thaliana GN=LPPE2 PE=1 SV=1	_	_	_	_	_	PF01569.18|PAP2|PAP2 superfamily|Glyma.01G171800.1|m.2504:153-247
Glyma.01G172000	52.84423911	18.82403211	1.488677292	1.05E-55	1.40E-54	up	yes	52.50193027	52.1360402	53.89474686	19.06980126	16.89733468	20.50496038	Gm01	52034364	52037048	-	Glyma.01G172000	--	--	--	--	--	--	1311	XP_003517215.1	XP_003517215.1 uncharacterized protein LOC100792599 [Glycine max]	_	_	_	_	_	_	_	_
Glyma.01G172200	0.930439335	0.12915936	2.756596933	3.19E-07	8.40E-07	up	yes	0.764045355	0.851445519	1.175827132	0.260670796	0	0.126807285	Gm01	52049187	52055409	-	Glyma.01G172200	--	GO:0006898|receptor-mediated endocytosis	GO:0031982|vesicle	--	--	--	4218	XP_006573573.1	XP_006573573.1 auxilin-like protein 1 [Glycine max]	sp|Q9FWS1|AUL1_ARATH	sp|Q9FWS1|AUL1_ARATH Auxilin-like protein 1 OS=Arabidopsis thaliana GN=AUL1 PE=2 SV=2	_	_	_	_	_	_
Glyma.01G173050	21.23167129	6.092972598	1.799313264	2.74E-15	1.22E-14	up	yes	20.86364053	21.45543907	21.37593427	4.431143115	5.285263749	8.562510929	Gm01	52144312	52147013	+	Glyma.01G173050	--	GO:0006629|lipid metabolic process; GO:0006970|response to osmotic stress; GO:0009651|response to salt stress; GO:0015937|coenzyme A biosynthetic process; GO:0019915|lipid storage; GO:0040007|growth; GO:0080020|regulation of coenzyme A biosynthetic process	GO:0005829|cytosol	GO:0004595|pantetheine-phosphate adenylyltransferase activity; GO:0005524|ATP binding	ko:K08486|STX1B_2_3	ko04130|SNARE interactions in vesicular transport; ko04721|Synaptic vesicle cycle	546	XP_025984444.1	XP_025984444.1 phosphopantetheine adenylyltransferase [Glycine max]	sp|Q9ZPV8|COAD_ARATH	sp|Q9ZPV8|COAD_ARATH Phosphopantetheine adenylyltransferase OS=Arabidopsis thaliana GN=COAD PE=1 SV=1	_	_	_	_	_	PF01467.23|CTP_transf_like|Cytidylyltransferase-like|Glyma.01G173050.1|m.2527:29-166
Glyma.01G173600	3.205823537	0.070722804	5.316068142	1.32E-12	5.13E-12	up	yes	2.947232721	3.257655109	3.412582781	0	0	0.212168412	Gm01	52164022	52166650	-	Glyma.01G173600	--	GO:0046274|lignin catabolic process	GO:0048046|apoplast	GO:0005507|copper ion binding; GO:0016722|oxidoreductase activity, oxidizing metal ions; GO:0052716|hydroquinone:oxygen oxidoreductase activity	ko:K05909|E1.10.3.2	--	1695	XP_003516567.1	XP_003516567.1 laccase-11 [Glycine max]	sp|Q8VZA1|LAC11_ARATH	sp|Q8VZA1|LAC11_ARATH Laccase-11 OS=Arabidopsis thaliana GN=LAC11 PE=2 SV=1	_	_	_	_	_	PF00394.19|Cu-oxidase|Multicopper oxidase|Glyma.01G173600.1|m.2536:168-314;PF07732.12|Cu-oxidase_3|Multicopper oxidase|Glyma.01G173600.1|m.2536:39-152;PF07731.11|Cu-oxidase_2|Multicopper oxidase|Glyma.01G173600.1|m.2536:431-546
Glyma.01G175500	1.803915786	0.851433035	1.074296923	0.003406018	0.005701678	up	yes	1.603474023	1.796932881	2.011340455	0.889688103	0.749067571	0.915543429	Gm01	52332017	52336580	+	Glyma.01G175500	--	GO:0009741|response to brassinosteroid; GO:0009753|response to jasmonic acid; GO:0009826|unidimensional cell growth; GO:0009867|jasmonic acid mediated signaling pathway; GO:0010268|brassinosteroid homeostasis; GO:0010358|leaf shaping; GO:0016125|sterol metabolic process; GO:0016132|brassinosteroid biosynthetic process; GO:0048366|leaf development	GO:0005783|endoplasmic reticulum; GO:0016021|integral component of membrane	GO:0005506|iron ion binding; GO:0010012|steroid 22-alpha hydroxylase activity; GO:0016705|oxidoreductase activity, acting on paired donors, with incorporation or reduction of molecular oxygen; GO:0020037|heme binding; GO:0080132|fatty acid alpha-hydroxylase activity	ko:K09587|CYP90B1,DWF4	ko00905|Brassinosteroid biosynthesis; ko01100|Metabolic pathways; ko01110|Biosynthesis of secondary metabolites	1473	XP_003517233.1	XP_003517233.1 cytochrome P450 90B1 [Glycine max]	sp|O64989|C90B1_ARATH	sp|O64989|C90B1_ARATH Cytochrome P450 90B1 OS=Arabidopsis thaliana GN=CYP90B1 PE=1 SV=2	_	_	_	_	_	PF00067.19|p450|Cytochrome P450|Glyma.01G175500.1|m.2566:38-466
Glyma.01G175700	529.2336775	1326.063855	-1.325157093	4.19E-101	1.02E-99	down	yes	549.3286491	558.4444877	479.9278956	1363.315032	1325.415903	1289.46063	Gm01	52357225	52357746	+	Glyma.01G175700	--	--	--	--	--	--	297	KRH76808.1	KRH76808.1 hypothetical protein GLYMA_01G175700 [Glycine max]	_	_	_	_	_	_	_	_
Glyma.01G175751	19.19756232	48.43592756	-1.334700961	9.52E-20	5.22E-19	down	yes	20.28992921	19.62428239	17.67847537	40.86831319	55.43645085	49.00301863	Gm01	52359667	52359888	+	Glyma.01G175751	--	--	--	--	--	--	222	_	_	_	_	_	_	_	_	_	_
Glyma.01G175800	11.92585746	26.72895974	-1.163641127	9.74E-10	3.13E-09	down	yes	15.04305024	10.7072657	10.02725644	29.3261108	24.43374605	26.42702237	Gm01	52364637	52364966	-	Glyma.01G175800	--	--	--	--	--	--	330	KHN36127.1	KHN36127.1 hypothetical protein glysoja_003250 [Glycine soja]	_	_	_	_	_	_	_	_
Glyma.01G176900	6.930238606	3.247694626	1.091133891	1.33E-05	3.00E-05	up	yes	7.218313098	6.599554293	6.972848427	4.255380888	3.459247889	2.0284551	Gm01	52460404	52462216	-	Glyma.01G176900	--	GO:0009451|RNA modification	GO:0043231|intracellular membrane-bounded organelle	GO:0003723|RNA binding; GO:0004519|endonuclease activity	--	--	1374	XP_003516576.2	XP_003516576.2 pentatricopeptide repeat-containing protein At4g38150 isoform X1 [Glycine max]	sp|Q9SZL5|PP356_ARATH	sp|Q9SZL5|PP356_ARATH Pentatricopeptide repeat-containing protein At4g38150 OS=Arabidopsis thaliana GN=At4g38150 PE=2 SV=1	_	_	_	_	_	PF13041.3|PPR_2|PPR repeat family|Glyma.01G176900.1|m.2587:319-368;PF13041.3|PPR_2|PPR repeat family|Glyma.01G176900.1|m.2587:358-403;PF01535.17|PPR|PPR repeat|Glyma.01G176900.1|m.2587:291-316;PF01535.17|PPR|PPR repeat|Glyma.01G176900.1|m.2587:322-352;PF01535.17|PPR|PPR repeat|Glyma.01G176900.1|m.2587:357-386;PF12854.4|PPR_1|PPR repeat|Glyma.01G176900.1|m.2587:351-382;PF13812.3|PPR_3|Pentatricope…
Glyma.01G177500	2.527557639	0.959605291	1.387971116	0.031833224	0.045685198	up	yes	2.268425691	2.729250522	2.584996702	1.562922572	1.3158933	0	Gm01	52500654	52502668	-	Glyma.01G177500	--	GO:0006351|transcription, DNA-templated; GO:0009733|response to auxin	GO:0005634|nucleus	GO:0003700|DNA-binding transcription factor activity; GO:0043565|sequence-specific DNA binding	ko:K09338|HD-ZIP	--	645	XP_003517245.1	XP_003517245.1 homeobox-leucine zipper protein ATHB-40 [Glycine max]	sp|O23208|ATB40_ARATH	sp|O23208|ATB40_ARATH Homeobox-leucine zipper protein ATHB-40 OS=Arabidopsis thaliana GN=ATHB-40 PE=2 SV=3	_	_	_	_	_	PF00046.26|Homeobox|Homeobox domain|Glyma.01G177500.1|m.2602:56-110
Glyma.01G177900	16.99105451	1.005546205	4.065296449	1.90E-64	2.90E-63	up	yes	18.19555452	16.50068057	16.27692845	0.886078821	0.975576067	1.154983726	Gm01	52541013	52542491	-	Glyma.01G177900	--	GO:0009636|response to toxic substance; GO:0009808|lignin metabolic process	GO:0005634|nucleus; GO:0043231|intracellular membrane-bounded organelle	GO:0047209|coniferyl-alcohol glucosyltransferase activity; GO:0080043|quercetin 3-O-glucosyltransferase activity; GO:0080044|quercetin 7-O-glucosyltransferase activity	ko:K12356|UGT72E	ko00940|Phenylpropanoid biosynthesis	1479	XP_006573595.1	XP_006573595.1 UDP-glycosyltransferase 72E1 [Glycine max]	sp|Q94A84|U72E1_ARATH	sp|Q94A84|U72E1_ARATH UDP-glycosyltransferase 72E1 OS=Arabidopsis thaliana GN=UGT72E1 PE=1 SV=1	_	_	_	_	_	PF00201.15|UDPGT|UDP-glucoronosyl and UDP-glucosyl transferase|Glyma.01G177900.1|m.2609:261-406
Glyma.01G178500	63.47632454	728.8578541	-3.521139511	0	0	down	yes	64.13138562	65.01114014	61.28644785	727.6823224	738.7182052	720.1730346	Gm01	52577930	52579908	+	Glyma.01G178500	--	--	GO:0005743|mitochondrial inner membrane; GO:0016021|integral component of membrane	GO:0005262|calcium channel activity; GO:0015292|uniporter activity	ko:K20858|MCU	ko04020|Calcium signaling pathway; ko04621|NOD-like receptor signaling pathway	975	XP_003517254.1	XP_003517254.1 calcium uniporter protein 2, mitochondrial [Glycine max]	sp|O64823|MCU2_ARATH	sp|O64823|MCU2_ARATH Calcium uniporter protein 2, mitochondrial OS=Arabidopsis thaliana GN=At2g23790 PE=2 SV=1	_	_	_	_	_	PF04678.10|MCU|Mitochondrial calcium uniporter|Glyma.01G178500.1|m.2615:137-296
Glyma.01G178600	19.61597715	47.51943865	-1.276056877	9.30E-44	9.84E-43	down	yes	21.06781071	19.84654472	17.93357602	48.44045087	44.94829474	49.16957034	Gm01	52583750	52584442	+	Glyma.01G178600	--	GO:0006511|ubiquitin-dependent protein catabolic process; GO:0006914|autophagy; GO:0030433|ubiquitin-dependent ERAD pathway; GO:0036503|ERAD pathway; GO:0051865|protein autoubiquitination; GO:0055085|transmembrane transport; GO:0071712|ER-associated misfolded protein catabolic process; GO:1904380|endoplasmic reticulum mannose trimming	GO:0005741|mitochondrial outer membrane; GO:0005783|endoplasmic reticulum; GO:0005789|endoplasmic reticulum membrane; GO:0016021|integral component of membrane; GO:0044322|endoplasmic reticulum quality control compartment	GO:0044390|ubiquitin-like protein conjugating enzyme binding; GO:0046872|metal ion binding; GO:0061630|ubiquitin protein ligase activity	ko:K10666|RNF5	ko04141|Protein processing in endoplasmic reticulum	693	XP_006573604.1	XP_006573604.1 E3 ubiquitin-protein ligase RNF185 [Glycine max]	sp|Q96GF1|RN185_HUMAN	sp|Q96GF1|RN185_HUMAN E3 ubiquitin-protein ligase RNF185 OS=Homo sapiens GN=RNF185 PE=1 SV=1	_	_	_	_	_	PF13923.3|zf-C3HC4_2|Zinc finger, C3HC4 type (RING finger)|Glyma.01G178600.1|m.2616:30-71;PF13920.3|zf-C3HC4_3|Zinc finger, C3HC4 type (RING finger)|Glyma.01G178600.1|m.2616:29-76;PF00097.22|zf-C3HC4|Zinc finger, C3HC4 type (RING finger)|Glyma.01G178600.1|m.2616:31-71;PF13639.3|zf-RING_2|Ring finger domain|Glyma.01G178600.1|m.2616:30-72;PF14634.3|zf-RING_5|zinc-RING finger domain|Glyma.01G178600.…
Glyma.01G178700	15.08972278	1.765622863	3.088124968	3.57E-37	3.24E-36	up	yes	14.5581098	15.6507412	15.06031733	1.050088603	1.607483293	2.639296693	Gm01	52593207	52594262	+	Glyma.01G178700	--	GO:0010051|xylem and phloem pattern formation; GO:0010417|glucuronoxylan biosynthetic process; GO:0032504|multicellular organism reproduction; GO:0045489|pectin biosynthetic process; GO:0048366|leaf development; GO:0052386|cell wall thickening	GO:0005783|endoplasmic reticulum; GO:0005789|endoplasmic reticulum membrane; GO:0005794|Golgi apparatus; GO:0016021|integral component of membrane	GO:0016757|transferase activity, transferring glycosyl groups; GO:0047262|polygalacturonate 4-alpha-galacturonosyltransferase activity	ko:K20893|PARVUS,GLZ1,GATL1	--	1056	XP_014631493.1	XP_014631493.1 probable galacturonosyltransferase-like 2 [Glycine max]	sp|Q9LN68|GATL1_ARATH	sp|Q9LN68|GATL1_ARATH Probable galacturonosyltransferase-like 1 OS=Arabidopsis thaliana GN=GATL1 PE=2 SV=1	_	_	_	_	_	PF01501.17|Glyco_transf_8|Glycosyl transferase family 8|Glyma.01G178700.1|m.2618:65-324
Glyma.01G179000	1.251904308	0.548110818	1.176978996	0.006521982	0.010488789	up	yes	1.120128664	1.18202073	1.45356353	0.310180018	0.826988328	0.507164109	Gm01	52619192	52621141	+	Glyma.01G179000	--	GO:0006468|protein phosphorylation; GO:0007166|cell surface receptor signaling pathway; GO:0045087|innate immune response; GO:0071219|cellular response to molecule of bacterial origin; GO:0071323|cellular response to chitin	GO:0005886|plasma membrane; GO:0016021|integral component of membrane	GO:0004675|transmembrane receptor protein serine/threonine kinase activity; GO:0005524|ATP binding; GO:0008061|chitin binding	ko:K04733|IRAK4	ko04064|NF-kappa B signaling pathway; ko04620|Toll-like receptor signaling pathway; ko04621|NOD-like receptor signaling pathway; ko04624|Toll and Imd signaling pathway; ko04722|Neurotrophin signaling pathway; ko05133|Pertussis; ko05140|Leishmaniasis; ko05142|Chagas disease (American trypanosomiasis); ko05145|Toxoplasmosis; ko05152|Tuberculosis; ko05162|Measles; ko05164|Influenza A	1950	XP_003517256.2	XP_003517256.2 lysM domain receptor-like kinase 4 [Glycine max]	sp|O64825|LYK4_ARATH	sp|O64825|LYK4_ARATH LysM domain receptor-like kinase 4 OS=Arabidopsis thaliana GN=LYK4 PE=1 SV=1	_	_	_	_	_	PF00069.22|Pkinase|Protein kinase domain|Glyma.01G179000.1|m.2622:383-629;PF07714.14|Pkinase_Tyr|Protein tyrosine kinase|Glyma.01G179000.1|m.2622:394-629;PF01476.17|LysM|LysM domain|Glyma.01G179000.1|m.2622:205-248
Glyma.01G179600	7.366520699	1.253381587	2.545650046	2.63E-22	1.58E-21	up	yes	7.311542039	7.792259752	6.995760306	0.730496419	1.845111258	1.184537085	Gm01	52654994	52657817	-	Glyma.01G179600	--	GO:0044550|secondary metabolite biosynthetic process	GO:0016020|membrane	GO:0005506|iron ion binding; GO:0016709|oxidoreductase activity, acting on paired donors, with incorporation or reduction of molecular oxygen, NAD(P)H as one donor, and incorporation of one atom of oxygen; GO:0020037|heme binding	--	--	1518	XP_003516584.1	XP_003516584.1 cytochrome P450 71D8-like [Glycine max]	sp|O81974|C71D8_SOYBN	sp|O81974|C71D8_SOYBN Cytochrome P450 71D8 OS=Glycine max GN=CYP71D8 PE=2 SV=1	_	_	_	_	_	PF00067.19|p450|Cytochrome P450|Glyma.01G179600.1|m.2629:36-488
Glyma.01G179900	2.881543804	0.369757823	2.928688369	4.53E-11	1.60E-10	up	yes	2.920193571	2.826209903	2.898227937	0.189045487	0.119374287	0.800853695	Gm01	52712605	52718867	+	Glyma.01G179900	--	GO:0006351|transcription, DNA-templated; GO:0009965|leaf morphogenesis	GO:0005634|nucleus	GO:0003677|DNA binding; GO:0003700|DNA-binding transcription factor activity	--	--	2133	XP_014631522.1	XP_014631522.1 BEL1-like homeodomain protein 4 [Glycine max]	sp|Q9SW80|BLH2_ARATH	sp|Q9SW80|BLH2_ARATH BEL1-like homeodomain protein 2 OS=Arabidopsis thaliana GN=BLH2 PE=1 SV=3	_	_	_	_	_	PF07526.8|POX|Associated with HOX|Glyma.01G179900.1|m.2639:271-403;PF05920.8|Homeobox_KN|Homeobox KN domain|Glyma.01G179900.1|m.2639:474-513;PF00046.26|Homeobox|Homeobox domain|Glyma.01G179900.1|m.2639:476-513
Glyma.01G180000	1.046877553	0.423598906	1.285375218	0.013824071	0.021110382	up	yes	1.059084024	0.871744324	1.20980431	0.449751142	0.649140481	0.171905095	Gm01	52731168	52734293	-	Glyma.01G180000	--	GO:0016567|protein ubiquitination	--	--	--	--	1569	XP_006573610.1	XP_006573610.1 BTB/POZ domain-containing protein At3g50780 [Glycine max]	sp|Q9SVM0|Y3078_ARATH	sp|Q9SVM0|Y3078_ARATH BTB/POZ domain-containing protein At3g50780 OS=Arabidopsis thaliana GN=At3g50780 PE=2 SV=1	_	_	_	_	_	_
Glyma.01G180200	1.013758259	0.113171107	3.05513931	1.77E-06	4.36E-06	up	yes	0.948625711	0.948214432	1.144434635	0.155090009	0	0.184423312	Gm01	52765799	52770137	+	Glyma.01G180200	--	--	--	--	--	--	1893	XP_006573612.1	XP_006573612.1 uncharacterized protein LOC100787311 [Glycine max]	_	_	_	_	_	_	_	PF04784.11|DUF547|Protein of unknown function, DUF547|Glyma.01G180200.1|m.2657:418-551;PF14389.3|Lzipper-MIP1|Leucine-zipper of ternary complex factor MIP1|Glyma.01G180200.1|m.2657:70-148
Glyma.01G180432	2.16057149	15.33837774	-2.821939331	8.77E-25	5.76E-24	down	yes	1.548290551	1.934855361	2.998568557	17.03477067	13.16350207	15.81686047	Gm01	52781778	52782209	-	Glyma.01G180432	--	--	--	--	--	--	432	XP_006573613.1	XP_006573613.1 uncharacterized protein LOC102660003 [Glycine max]	_	_	_	_	_	_	_	PF14009.3|DUF4228|Domain of unknown function (DUF4228)|Glyma.01G180432.1|m.2661:29-130
Glyma.01G180800	2.452356223	0.458591432	2.393637006	8.57E-07	2.17E-06	up	yes	2.417444565	2.763165343	2.176458762	0.407307094	0.514394654	0.454072549	Gm01	52810933	52812422	-	Glyma.01G180800	--	GO:0015979|photosynthesis; GO:0042549|photosystem II stabilization	GO:0009535|chloroplast thylakoid membrane; GO:0009654|photosystem II oxygen evolving complex; GO:0016021|integral component of membrane; GO:0019898|extrinsic component of membrane	GO:0005509|calcium ion binding	ko:K02716|psbO	ko00195|Photosynthesis; ko01100|Metabolic pathways	990	NP_001241522.1	NP_001241522.1 uncharacterized protein LOC100820458 [Glycine max]	sp|P14226|PSBO_PEA	sp|P14226|PSBO_PEA Oxygen-evolving enhancer protein 1, chloroplastic OS=Pisum sativum GN=PSBO PE=1 SV=1	_	_	_	_	_	PF01716.15|MSP|Manganese-stabilising protein / photosystem II polypeptide|Glyma.01G180800.1|m.2666:95-327
Glyma.01G181000	35.28691948	13.73869575	1.360247512	4.53E-09	1.39E-08	up	yes	38.92402445	34.61632137	32.32041261	12.0970207	14.33446435	14.7846022	Gm01	52816423	52816647	-	Glyma.01G181000	--	--	--	--	--	--	225	KRH76913.1	KRH76913.1 hypothetical protein GLYMA_01G181000 [Glycine max]	_	_	_	_	_	_	_	_
Glyma.01G181500	5.154496012	0.886598486	2.5260936	3.71E-17	1.81E-16	up	yes	4.72623087	5.046084857	5.691172308	0.998810391	0.96107706	0.699908006	Gm01	52844213	52848533	-	Glyma.01G181500	--	GO:0006606|protein import into nucleus; GO:0051028|mRNA transport	GO:0005635|nuclear envelope; GO:0005643|nuclear pore	GO:0008139|nuclear localization sequence binding; GO:0017056|structural constituent of nuclear pore	ko:K14307|NUPL1,NUP49	ko03013|RNA transport	1413	XP_003517267.1	XP_003517267.1 nuclear pore complex protein NUP58 [Glycine max]	sp|Q8RWH9|NUP58_ARATH	sp|Q8RWH9|NUP58_ARATH Nuclear pore complex protein NUP58 OS=Arabidopsis thaliana GN=NUP58 PE=1 SV=1	_	_	_	_	_	_
Glyma.01G181600	2.345263405	0.296755985	2.94072502	6.13E-08	1.72E-07	up	yes	1.913687121	2.431585501	2.690517593	0.268822682	0.301778197	0.319667075	Gm01	52850612	52852407	-	Glyma.01G181600	--	GO:0016042|lipid catabolic process	GO:0005576|extracellular region	GO:0016788|hydrolase activity, acting on ester bonds	--	--	1125	XP_014618013.1	XP_014618013.1 GDSL esterase/lipase At2g23540 [Glycine max]	sp|O80470|GDL38_ARATH	sp|O80470|GDL38_ARATH GDSL esterase/lipase At2g23540 OS=Arabidopsis thaliana GN=At2g23540 PE=2 SV=1	_	_	_	_	_	PF00657.19|Lipase_GDSL|GDSL-like Lipase/Acylhydrolase|Glyma.01G181600.1|m.2671:35-355
Glyma.01G182100	15.15212861	4.824151465	1.649137726	3.17E-25	2.11E-24	up	yes	15.69533366	15.18275775	14.57829443	5.466838713	3.804958284	5.200657397	Gm01	52894125	52895507	-	Glyma.01G182100	--	GO:0009846|pollen germination	GO:0005634|nucleus; GO:0005737|cytoplasm	--	--	--	1383	XP_003517270.2	XP_003517270.2 protein JINGUBANG [Glycine max]	sp|O48716|JGB_ARATH	sp|O48716|JGB_ARATH Protein JINGUBANG OS=Arabidopsis thaliana GN=JGB PE=1 SV=1	_	_	_	_	_	PF00400.29|WD40|WD domain, G-beta repeat|Glyma.01G182100.1|m.2677:101-127;PF00400.29|WD40|WD domain, G-beta repeat|Glyma.01G182100.1|m.2677:210-238;PF00400.29|WD40|WD domain, G-beta repeat|Glyma.01G182100.1|m.2677:244-279;PF00400.29|WD40|WD domain, G-beta repeat|Glyma.01G182100.1|m.2677:336-369;PF00400.29|WD40|WD domain, G-beta repeat|Glyma.01G182100.1|m.2677:377-422
Glyma.01G183100	23.55124067	8.730362279	1.430650525	1.51E-22	9.13E-22	up	yes	22.73711896	23.26118165	24.65542141	10.1243293	9.308546505	6.758211029	Gm01	52955856	52958826	-	Glyma.01G183100	--	--	GO:0005615|extracellular space	GO:0005507|copper ion binding; GO:0016491|oxidoreductase activity	--	--	1623	XP_003517277.1	XP_003517277.1 L-ascorbate oxidase homolog [Glycine max]	sp|P29162|ASOL_TOBAC	sp|P29162|ASOL_TOBAC L-ascorbate oxidase homolog OS=Nicotiana tabacum PE=2 SV=1	_	_	_	_	_	PF00394.19|Cu-oxidase|Multicopper oxidase|Glyma.01G183100.2|m.2689:161-295;PF07732.12|Cu-oxidase_3|Multicopper oxidase|Glyma.01G183100.2|m.2689:35-148;PF07731.11|Cu-oxidase_2|Multicopper oxidase|Glyma.01G183100.2|m.2689:384-516
Glyma.01G183300	7.260639609	23.63597328	-1.701440334	6.89E-64	1.04E-62	down	yes	7.09006077	6.832371169	7.859486889	26.13100193	24.16654834	20.61036956	Gm01	52966782	52970033	+	Glyma.01G183300	--	GO:0006952|defense response	--	GO:0005524|ATP binding; GO:0043531|ADP binding	--	--	2469	XP_006573620.1	XP_006573620.1 probable disease resistance protein At5g66900 [Glycine max]	sp|Q9FKZ1|DRL42_ARATH	sp|Q9FKZ1|DRL42_ARATH Probable disease resistance protein At5g66900 OS=Arabidopsis thaliana GN=At5g66900 PE=3 SV=1	_	_	_	_	_	PF00931.19|NB-ARC|NB-ARC domain|Glyma.01G183300.1|m.2691:155-426;PF05659.8|RPW8|Arabidopsis broad-spectrum mildew resistance protein RPW8|Glyma.01G183300.1|m.2691:7-110
Glyma.01G183400	5.750453609	13.227851	-1.200414611	1.51E-23	9.49E-23	down	yes	6.013053046	6.185814226	5.052493554	12.17901805	15.56720662	11.93732833	Gm01	52972209	52976433	+	Glyma.01G183400	--	GO:0006952|defense response	--	GO:0005524|ATP binding; GO:0043531|ADP binding	--	--	2508	XP_003516593.1	XP_003516593.1 probable disease resistance protein At5g66900 [Glycine max]	sp|Q9FKZ1|DRL42_ARATH	sp|Q9FKZ1|DRL42_ARATH Probable disease resistance protein At5g66900 OS=Arabidopsis thaliana GN=At5g66900 PE=3 SV=1	_	_	_	_	_	PF00931.19|NB-ARC|NB-ARC domain|Glyma.01G183400.1|m.2692:173-436;PF05659.8|RPW8|Arabidopsis broad-spectrum mildew resistance protein RPW8|Glyma.01G183400.1|m.2692:3-133
Glyma.01G183700	0.961363114	4.434466458	-2.193927631	2.53E-23	1.58E-22	down	yes	0.851980534	0.986546805	1.045562002	4.930850831	4.382139237	3.990409305	Gm01	53015590	53017392	+	Glyma.01G183700	--	GO:0006351|transcription, DNA-templated; GO:0006355|regulation of transcription, DNA-templated; GO:0010629|negative regulation of gene expression; GO:0048449|floral organ formation; GO:0090701|specification of plant organ identity	GO:0005634|nucleus; GO:0005829|cytosol	GO:0003700|DNA-binding transcription factor activity; GO:0044212|transcription regulatory region DNA binding	--	--	1104	XP_003517284.2	XP_003517284.2 transcription factor HHO5 [Glycine max]	sp|F4JRB0|HHO5_ARATH	sp|F4JRB0|HHO5_ARATH Transcription factor HHO5 OS=Arabidopsis thaliana GN=HHO5 PE=1 SV=1	_	_	_	_	_	PF00249.28|Myb_DNA-binding|Myb-like DNA-binding domain|Glyma.01G183700.1|m.2703:222-273
Glyma.01G184300	8.727689134	1.3352416	2.699386481	1.10E-33	9.17E-33	up	yes	8.590238317	9.4947789	8.098050184	0.97482628	1.496660212	1.534238306	Gm01	53073567	53078266	+	Glyma.01G184300	--	GO:0009738|abscisic acid-activated signaling pathway; GO:0018105|peptidyl-serine phosphorylation; GO:0035556|intracellular signal transduction; GO:0046777|protein autophosphorylation	GO:0005634|nucleus; GO:0005737|cytoplasm; GO:0005886|plasma membrane	GO:0004683|calmodulin-dependent protein kinase activity; GO:0005516|calmodulin binding; GO:0005524|ATP binding; GO:0009931|calcium-dependent protein serine/threonine kinase activity; GO:0046872|metal ion binding	--	--	1758	XP_003516596.1	XP_003516596.1 CDPK-related kinase 5 isoform X2 [Glycine max]	sp|Q9SCS2|CAMK5_ARATH	sp|Q9SCS2|CAMK5_ARATH CDPK-related kinase 5 OS=Arabidopsis thaliana GN=CRK5 PE=2 SV=1	_	_	_	_	_	PF00069.22|Pkinase|Protein kinase domain|Glyma.01G184300.3|m.2710:133-395;PF07714.14|Pkinase_Tyr|Protein tyrosine kinase|Glyma.01G184300.3|m.2710:135-388;PF06293.11|Kdo|Lipopolysaccharide kinase (Kdo/WaaP) family|Glyma.01G184300.3|m.2710:210-283
Glyma.01G185600	21.08672648	4.5691198	2.203876943	4.42E-25	2.93E-24	up	yes	20.66103149	20.95032943	21.64881854	3.932246683	4.514633928	5.260478789	Gm01	53218882	53219445	-	Glyma.01G185600	--	GO:0010193|response to ozone	GO:0005634|nucleus; GO:0005737|cytoplasm	GO:0005509|calcium ion binding	ko:K13448|CML	ko04626|Plant-pathogen interaction	564	NP_001241462.1	NP_001241462.1 calcium-binding EF-hand family protein [Glycine max]	sp|Q9FIH9|CML37_ARATH	sp|Q9FIH9|CML37_ARATH Calcium-binding protein CML37 OS=Arabidopsis thaliana GN=CML37 PE=2 SV=1	_	_	_	_	_	PF00036.29|EF-hand_1|EF hand|Glyma.01G185600.1|m.2749:48-75;PF00036.29|EF-hand_1|EF hand|Glyma.01G185600.1|m.2749:86-110;PF00036.29|EF-hand_1|EF hand|Glyma.01G185600.1|m.2749:119-147;PF13202.3|EF-hand_5|EF hand|Glyma.01G185600.1|m.2749:52-71;PF13202.3|EF-hand_5|EF hand|Glyma.01G185600.1|m.2749:87-108;PF13202.3|EF-hand_5|EF hand|Glyma.01G185600.1|m.2749:121-143;PF13202.3|EF-hand_5|EF hand|Glyma.01…
Glyma.01G185800	85.31551134	352.2992469	-2.045793281	0	0	down	yes	84.88790173	85.07148186	85.98715043	356.3325396	358.0950202	342.4701809	Gm01	53227641	53229046	-	Glyma.01G185800	--	GO:0006351|transcription, DNA-templated	GO:0005634|nucleus	GO:0003700|DNA-binding transcription factor activity; GO:0043565|sequence-specific DNA binding	ko:K09419|HSFF	--	849	NP_001241597.1	NP_001241597.1 heat stress transcription factor Hsf-01 [Glycine max]	sp|P22335|HSF24_SOLPE	sp|P22335|HSF24_SOLPE Heat shock factor protein HSF24 OS=Solanum peruvianum GN=HSF24 PE=2 SV=1	_	_	_	_	_	PF00447.14|HSF_DNA-bind|HSF-type DNA-binding|Glyma.01G185800.1|m.2752:10-99
Glyma.01G185900	31.18680933	81.13831469	-1.379162649	9.01E-67	1.42E-65	down	yes	30.78905531	32.82035264	29.95102004	74.97511227	83.73036674	84.70946506	Gm01	53234939	53235813	-	Glyma.01G185900	--	--	--	--	--	--	519	XP_003517296.1	XP_003517296.1 uncharacterized protein LOC100792074 [Glycine max]	_	_	_	_	_	_	_	PF07939.8|DUF1685|Protein of unknown function (DUF1685)|Glyma.01G185900.1|m.2753:59-120
Glyma.01G186600	11.25484344	27.61818657	-1.294313609	2.48E-48	2.86E-47	down	yes	11.28907875	12.00213816	10.4733134	25.02637942	29.23870866	28.58947164	Gm01	53298576	53304983	-	Glyma.01G186600	--	GO:0016042|lipid catabolic process	--	GO:0004806|triglyceride lipase activity; GO:0046872|metal ion binding	--	--	1434	NP_001240924.1	NP_001240924.1 uncharacterized protein LOC100795779 [Glycine max]	sp|P19515|LIP_RHIMI	sp|P19515|LIP_RHIMI Lipase OS=Rhizomucor miehei PE=1 SV=2	_	_	_	_	_	PF01764.22|Lipase_3|Lipase (class 3)|Glyma.01G186600.1|m.2761:212-372
Glyma.01G186800	2.373394728	0.427271821	2.44641562	0.000528894	0.000987983	up	yes	2.528137285	1.978075507	2.613971391	0.768064807	0	0.513750656	Gm01	53321205	53321729	+	Glyma.01G186800	--	GO:0007267|cell-cell signaling; GO:0019722|calcium-mediated signaling	GO:0005622|intracellular; GO:0009506|plasmodesma; GO:0048046|apoplast	GO:0005179|hormone activity	--	--	525	KRH77008.1	KRH77008.1 hypothetical protein GLYMA_01G186800 [Glycine max]	sp|Q9FHA6|RLF34_ARATH	sp|Q9FHA6|RLF34_ARATH Protein RALF-like 34 OS=Arabidopsis thaliana GN=RALFL34 PE=2 SV=1	_	_	_	_	_	PF05498.8|RALF|Rapid ALkalinization Factor (RALF)|Glyma.01G186800.1|m.2763:110-174
Glyma.01G187300	1.235679613	0.602754762	1.02355136	0.016531534	0.024914593	up	yes	1.154305902	1.373663547	1.17906939	0.533378338	0.561343372	0.713542577	Gm01	53356063	53358516	-	Glyma.01G187300	--	GO:0006468|protein phosphorylation; GO:0007166|cell surface receptor signaling pathway; GO:0046777|protein autophosphorylation	GO:0005886|plasma membrane; GO:0016021|integral component of membrane	GO:0004674|protein serine/threonine kinase activity; GO:0004675|transmembrane receptor protein serine/threonine kinase activity; GO:0005524|ATP binding	--	--	1512	XP_003517305.1	XP_003517305.1 probable serine/threonine-protein kinase At1g01540 [Glycine max]	sp|Q3EDL4|Y1154_ARATH	sp|Q3EDL4|Y1154_ARATH Probable serine/threonine-protein kinase At1g01540 OS=Arabidopsis thaliana GN=At1g01540 PE=1 SV=2	_	_	_	_	_	PF00069.22|Pkinase|Protein kinase domain|Glyma.01G187300.1|m.2769:173-438;PF07714.14|Pkinase_Tyr|Protein tyrosine kinase|Glyma.01G187300.1|m.2769:174-440
Glyma.01G188200	1.683491715	0.713949766	1.226039429	4.44E-06	1.05E-05	up	yes	1.60190172	1.676127535	1.772445889	0.589523426	0.888197601	0.664128272	Gm01	53432324	53437796	-	Glyma.01G188200	--	--	--	--	--	--	3249	XP_014631654.1	XP_014631654.1 filament-like plant protein 7 isoform X1 [Glycine max]	sp|Q9SLN1|FPP7_ARATH	sp|Q9SLN1|FPP7_ARATH Filament-like plant protein 7 OS=Arabidopsis thaliana GN=FPP7 PE=3 SV=2	_	_	_	_	_	PF05911.8|FPP|Filament-like plant protein, long coiled-coil|Glyma.01G188200.5|m.2783:64-963
Glyma.01G189000	26.90397352	3.76315436	2.834512376	2.18E-59	3.05E-58	up	yes	27.00117194	26.64390989	27.06683874	3.305196914	4.54522489	3.439041275	Gm01	53527928	53528842	+	Glyma.01G189000	--	GO:0009834|plant-type secondary cell wall biogenesis; GO:0045492|xylan biosynthetic process	GO:0000139|Golgi membrane; GO:0005794|Golgi apparatus; GO:0016021|integral component of membrane	--	--	--	915	XP_003517315.1	XP_003517315.1 protein IRREGULAR XYLEM 15 [Glycine max]	sp|Q9SNE5|IRX15_ARATH	sp|Q9SNE5|IRX15_ARATH Protein IRREGULAR XYLEM 15 OS=Arabidopsis thaliana GN=IRX15 PE=2 SV=1	_	_	_	_	_	PF04669.10|Polysacc_synt_4|Polysaccharide biosynthesis|Glyma.01G189000.1|m.2798:95-282
Glyma.01G189200	22.31506299	10.95938853	1.025181138	6.14E-17	2.97E-16	up	yes	23.83552559	21.54333618	21.56632721	10.271312	10.59507207	12.01178153	Gm01	53546398	53549496	+	Glyma.01G189200	--	GO:0009834|plant-type secondary cell wall biogenesis; GO:0010051|xylem and phloem pattern formation; GO:0010154|fruit development; GO:0010417|glucuronoxylan biosynthetic process; GO:0045492|xylan biosynthetic process; GO:0048354|mucilage biosynthetic process involved in seed coat development; GO:0048367|shoot system development; GO:0071555|cell wall organization	GO:0000139|Golgi membrane; GO:0005768|endosome; GO:0005794|Golgi apparatus; GO:0005802|trans-Golgi network; GO:0016021|integral component of membrane	GO:0015018|galactosylgalactosylxylosylprotein 3-beta-glucuronosyltransferase activity; GO:0042285|xylosyltransferase activity; GO:0047517|1,4-beta-D-xylan synthase activity	ko:K20871|IRX14	--	1482	XP_003517317.1	XP_003517317.1 probable beta-1,4-xylosyltransferase IRX14 [Glycine max]	sp|Q8L707|IRX14_ARATH	sp|Q8L707|IRX14_ARATH Probable beta-1,4-xylosyltransferase IRX14 OS=Arabidopsis thaliana GN=IRX14 PE=2 SV=1	_	_	_	_	_	PF03360.13|Glyco_transf_43|Glycosyltransferase family 43|Glyma.01G189200.1|m.2803:171-407
Glyma.01G189500	2.16852308	0.967606894	1.156024033	0.001951425	0.003378085	up	yes	2.146435747	2.260277343	2.098856149	0.442870976	0.978790486	1.481159222	Gm01	53566388	53573231	+	Glyma.01G189500	--	GO:0006970|response to osmotic stress; GO:0009651|response to salt stress; GO:0035335|peptidyl-tyrosine dephosphorylation; GO:0046856|phosphatidylinositol dephosphorylation	GO:0005829|cytosol	GO:0004725|protein tyrosine phosphatase activity; GO:0008138|protein tyrosine/serine/threonine phosphatase activity; GO:0016314|phosphatidylinositol-3,4,5-trisphosphate 3-phosphatase activity; GO:0052866|phosphatidylinositol phosphate phosphatase activity; GO:0070300|phosphatidic acid binding	ko:K01110|PTEN	ko00562|Inositol phosphate metabolism; ko01521|EGFR tyrosine kinase inhibitor resistance; ko04068|FoxO signaling pathway; ko04070|Phosphatidylinositol signaling system; ko04071|Sphingolipid signaling pathway; ko04115|p53 signaling pathway; ko04140|Autophagy - animal; ko04150|mTOR signaling pathway; ko04151|PI3K-Akt signaling pathway; ko04212|Longevity regulating pathway - worm; ko04510|Focal adhe…	1821	XP_003516608.1	XP_003516608.1 phosphatidylinositol 3,4,5-trisphosphate 3-phosphatase and protein-tyrosine-phosphatase PTEN2A [Glycine max]	sp|Q9LT75|PTN2A_ARATH	sp|Q9LT75|PTN2A_ARATH Phosphatidylinositol 3,4,5-trisphosphate 3-phosphatase and protein-tyrosine-phosphatase PTEN2A OS=Arabidopsis thaliana GN=PTEN2A PE=1 SV=1	_	_	_	_	_	PF00782.17|DSPc|Dual specificity phosphatase, catalytic domain|Glyma.01G189500.1|m.2806:248-290
Glyma.01G189700	2.445856355	0.089459069	4.625979436	2.01E-07	5.40E-07	up	yes	2.495751933	2.608510566	2.233306565	0	0	0.268377208	Gm01	53579530	53580823	+	Glyma.01G189700	--	GO:0007049|cell cycle; GO:0010444|guard mother cell differentiation; GO:0048316|seed development; GO:0051301|cell division	GO:0005634|nucleus	--	ko:K14505|CYCD3	ko04075|Plant hormone signal transduction	1005	XP_003516610.1	XP_003516610.1 cyclin-D3-2 [Glycine max]	sp|Q9SN11|CCD33_ARATH	sp|Q9SN11|CCD33_ARATH Cyclin-D3-3 OS=Arabidopsis thaliana GN=CYCD3-3 PE=2 SV=1	_	_	_	_	_	PF00134.20|Cyclin_N|Cyclin, N-terminal domain|Glyma.01G189700.1|m.2810:51-162;PF02984.16|Cyclin_C|Cyclin, C-terminal domain|Glyma.01G189700.1|m.2810:164-263
Glyma.01G190300	6.411280917	21.18357947	-1.722694251	4.62E-26	3.15E-25	down	yes	7.005589389	6.33225391	5.895999452	22.34034654	24.25003367	16.96035819	Gm01	53625207	53626056	+	Glyma.01G190300	--	--	--	--	--	--	540	NP_001240035.1	NP_001240035.1 uncharacterized protein LOC100806219 isoform 2 [Glycine max]	_	_	_	_	_	_	_	_
Glyma.01G190600	45.70444375	3.614615717	3.656750112	3.31E-180	1.65E-178	up	yes	46.75303571	46.44380713	43.9164884	3.244411683	4.292534696	3.306900773	Gm01	53646109	53648067	+	Glyma.01G190600	--	GO:0009733|response to auxin	--	GO:0016874|ligase activity	ko:K14487|GH3	ko04075|Plant hormone signal transduction	1740	XP_006573649.1	XP_006573649.1 probable indole-3-acetic acid-amido synthetase GH3.1 [Glycine max]	sp|O82333|GH31_ARATH	sp|O82333|GH31_ARATH Probable indole-3-acetic acid-amido synthetase GH3.1 OS=Arabidopsis thaliana GN=GH3.1 PE=2 SV=1	_	_	_	_	_	PF03321.10|GH3|GH3 auxin-responsive promoter|Glyma.01G190600.1|m.2817:6-549
Glyma.01G191300	16.41918689	34.17274958	-1.057007368	1.89E-35	1.64E-34	down	yes	16.2743824	15.52084789	17.46233038	31.01157187	34.97755686	36.52912001	Gm01	53705111	53708521	-	Glyma.01G191300	--	--	--	GO:0004722|protein serine/threonine phosphatase activity; GO:0046872|metal ion binding	ko:K01102|PDP	--	1134	XP_006573650.1	XP_006573650.1 probable protein phosphatase 2C 63 [Glycine max]	sp|O81760|P2C63_ARATH	sp|O81760|P2C63_ARATH Probable protein phosphatase 2C 63 OS=Arabidopsis thaliana GN=At4g33920 PE=2 SV=1	_	_	_	_	_	PF00481.18|PP2C|Protein phosphatase 2C|Glyma.01G191300.1|m.2828:57-305
Glyma.01G191800	2.753976739	1.29537587	1.082280198	0.000423245	0.000800081	up	yes	2.570162315	2.90814624	2.783621663	1.418786379	1.06879778	1.398543452	Gm01	53742665	53747695	-	Glyma.01G191800	--	--	--	--	--	--	1350	XP_003516615.1	XP_003516615.1 molybdate-anion transporter [Glycine max]	_	_	_	_	_	_	_	PF05631.11|MFS_5|Sugar-tranasporters, 12 TM|Glyma.01G191800.1|m.2839:48-343
Glyma.01G192000	85.04627013	173.9499574	-1.032265764	8.91E-41	8.80E-40	down	yes	90.04583464	86.35377484	78.73920091	170.1409382	178.3451843	173.3637498	Gm01	53756260	53757409	+	Glyma.01G192000	--	--	--	--	--	--	237	XP_003517333.1	XP_003517333.1 uncharacterized protein At2g23090 [Glycine max]	sp|O64818|Y2309_ARATH	sp|O64818|Y2309_ARATH Uncharacterized protein At2g23090 OS=Arabidopsis thaliana GN=At2g23090 PE=1 SV=1	_	_	_	_	_	_
Glyma.01G192600	85.2342759	20.11089108	2.082908763	6.46E-45	6.99E-44	up	yes	96.1003005	89.44741179	70.15511542	21.20834686	19.59548486	19.52884153	Gm01	53815242	53816076	-	Glyma.01G192600	--	--	--	--	--	--	732	NP_001340876.1	NP_001340876.1 LBD domain-containing transcription factor [Glycine max]	sp|Q9SN23|LBD38_ARATH	sp|Q9SN23|LBD38_ARATH LOB domain-containing protein 38 OS=Arabidopsis thaliana GN=LBD38 PE=1 SV=1	_	_	_	_	_	PF03195.11|DUF260|Protein of unknown function DUF260|Glyma.01G192600.1|m.2852:2-101
Glyma.01G193200	8.587847313	2.790886775	1.618091826	1.42E-22	8.59E-22	up	yes	7.887148635	8.509410872	9.366982432	2.529651645	2.543074692	3.299933987	Gm01	53889957	53894667	+	Glyma.01G193200	--	--	GO:0005618|cell wall; GO:0005634|nucleus; GO:0005730|nucleolus; GO:0005737|cytoplasm; GO:0005819|spindle; GO:0005886|plasma membrane; GO:0009524|phragmoplast; GO:0016021|integral component of membrane	GO:0003779|actin binding	--	--	2670	XP_003516616.1	XP_003516616.1 formin-like protein 6 [Glycine max]	sp|Q9FJX6|FH6_ARATH	sp|Q9FJX6|FH6_ARATH Formin-like protein 6 OS=Arabidopsis thaliana GN=FH6 PE=2 SV=1	_	_	_	_	_	PF02181.20|FH2|Formin Homology 2 Domain|Glyma.01G193200.1|m.2858:444-837
Glyma.01G193500	0.400553119	0.08453355	2.11867055	0.000925968	0.001676835	up	yes	0.441393176	0.33514736	0.425118821	0	0.181502524	0.072098127	Gm01	53918685	53926609	+	Glyma.01G193500	--	GO:0001833|inner cell mass cell proliferation; GO:0007049|cell cycle; GO:0030261|chromosome condensation; GO:0051301|cell division	GO:0000796|condensin complex; GO:0016020|membrane; GO:0016607|nuclear speck	GO:0035064|methylated histone binding	ko:K11492|NCAPG2,LUZP5	--	3741	XP_006573660.1	XP_006573660.1 uncharacterized protein LOC100808524 [Glycine max]	sp|Q6DFV1|CNDG2_MOUSE	sp|Q6DFV1|CNDG2_MOUSE Condensin-2 complex subunit G2 OS=Mus musculus GN=Ncapg2 PE=1 SV=2	_	_	_	_	_	PF12422.5|Condensin2nSMC|Condensin II non structural maintenance of chromosomes subunit|Glyma.01G193500.1|m.2862:226-374
Glyma.01G193600	26.65340854	59.4455075	-1.156949236	9.31E-147	3.53E-145	down	yes	26.95570819	26.33688906	26.66762837	56.84863231	60.84654567	60.64134453	Gm01	53927313	53932267	-	Glyma.01G193600	--	GO:0006810|transport	GO:0005783|endoplasmic reticulum; GO:0005789|endoplasmic reticulum membrane; GO:0005886|plasma membrane; GO:0005887|integral component of plasma membrane; GO:0016020|membrane	GO:0005388|calcium transmembrane transporter activity, phosphorylative mechanism; GO:0005516|calmodulin binding; GO:0005524|ATP binding; GO:0015085|calcium ion transmembrane transporter activity; GO:0046872|metal ion binding	ko:K01537|E3.6.3.8	--	3045	NP_001238485.2	NP_001238485.2 plasma membrane Ca2+-ATPase [Glycine max]	sp|O81108|ACA2_ARATH	sp|O81108|ACA2_ARATH Calcium-transporting ATPase 2, plasma membrane-type OS=Arabidopsis thaliana GN=ACA2 PE=1 SV=1	_	_	_	_	_	PF00122.17|E1-E2_ATPase|E1-E2 ATPase|Glyma.01G193600.1|m.2867:204-443;PF00689.18|Cation_ATPase_C|Cation transporting ATPase, C-terminus|Glyma.01G193600.1|m.2867:838-1011;PF12515.5|CaATP_NAI|Ca2+-ATPase N terminal autoinhibitory domain|Glyma.01G193600.1|m.2867:5-49;PF00702.23|Hydrolase|haloacid dehalogenase-like hydrolase|Glyma.01G193600.1|m.2867:449-767;PF13246.3|Cation_ATPase|Cation transport AT…
Glyma.01G194700	11.25272944	28.72698159	-1.351352039	2.00E-86	4.15E-85	down	yes	11.41029841	11.47262322	10.8752667	30.56502681	28.60649545	27.00942251	Gm01	53997987	54004964	-	Glyma.01G194700	--	GO:0006526|arginine biosynthetic process	GO:0009507|chloroplast	GO:0004042|acetyl-CoA:L-glutamate N-acetyltransferase activity; GO:0103045|methione N-acyltransferase activity	ko:K14682|argAB	ko00220|Arginine biosynthesis; ko01100|Metabolic pathways; ko01110|Biosynthesis of secondary metabolites; ko01130|Biosynthesis of antibiotics; ko01210|2-Oxocarboxylic acid metabolism; ko01230|Biosynthesis of amino acids	1818	XP_003517352.1	XP_003517352.1 probable amino-acid acetyltransferase NAGS1, chloroplastic isoform X1 [Glycine max]	sp|B5X4Z4|NAGS2_ARATH	sp|B5X4Z4|NAGS2_ARATH Probable amino-acid acetyltransferase NAGS2, chloroplastic OS=Arabidopsis thaliana GN=NAGS2 PE=1 SV=1	_	_	_	_	_	PF00696.25|AA_kinase|Amino acid kinase family|Glyma.01G194700.1|m.2880:111-311;PF00583.22|Acetyltransf_1|Acetyltransferase (GNAT) family|Glyma.01G194700.1|m.2880:488-555;PF13508.4|Acetyltransf_7|Acetyltransferase (GNAT) domain|Glyma.01G194700.1|m.2880:483-561
Glyma.01G195300	4.810670111	35.69265749	-2.888725852	5.92E-92	1.30E-90	down	yes	4.56246264	4.711741619	5.157806075	31.00132546	37.60058984	38.47605718	Gm01	54064849	54065313	+	Glyma.01G195300	--	--	--	--	--	--	465	XP_003517357.1	XP_003517357.1 uncharacterized protein LOC100780361 [Glycine max]	_	_	_	_	_	_	_	PF05678.11|VQ|VQ motif|Glyma.01G195300.1|m.2894:43-62
Glyma.01G195700	67.33152848	201.4002028	-1.580568396	4.47E-72	7.67E-71	down	yes	66.27874551	72.79385905	62.92198087	188.6928443	198.0419417	217.4658224	Gm01	54084645	54084984	-	Glyma.01G195700	--	GO:0007275|multicellular organism development; GO:0008283|cell population proliferation; GO:0030154|cell differentiation	GO:0005576|extracellular region	GO:0008083|growth factor activity	--	--	234	KHN36317.1	KHN36317.1 Phytosulfokines 2 [Glycine soja]	sp|Q9FS10|PSK_ASPOF	sp|Q9FS10|PSK_ASPOF Phytosulfokines OS=Asparagus officinalis GN=PSK PE=1 SV=1	_	_	_	_	_	_
Glyma.01G195900	9.87514609	1.686678312	2.54254923	1.67E-32	1.36E-31	up	yes	8.788308298	10.16998355	10.66714642	1.309201375	1.561555199	2.189278363	Gm01	54103147	54106389	+	Glyma.01G195900	--	GO:0006351|transcription, DNA-templated; GO:0009908|flower development; GO:0010492|maintenance of shoot apical meristem identity; GO:0019760|glucosinolate metabolic process; GO:0030154|cell differentiation; GO:0042127|regulation of cell population proliferation	GO:0005634|nucleus	GO:0003677|DNA binding; GO:0003700|DNA-binding transcription factor activity; GO:0043565|sequence-specific DNA binding	ko:K09285|OVM,ANT	--	1848	KRH77164.1	KRH77164.1 hypothetical protein GLYMA_01G195900 [Glycine max]	sp|Q38914|ANT_ARATH	sp|Q38914|ANT_ARATH AP2-like ethylene-responsive transcription factor ANT OS=Arabidopsis thaliana GN=ANT PE=1 SV=2	_	_	_	_	_	PF00847.17|AP2|AP2 domain|Glyma.01G195900.1|m.2903:274-333;PF00847.17|AP2|AP2 domain|Glyma.01G195900.1|m.2903:378-430
Glyma.01G197300	1.659989407	3.459558144	-1.054912993	1.10E-05	2.49E-05	down	yes	1.753286257	1.721928695	1.504753268	2.652855418	4.374046644	3.35177237	Gm01	54248843	54249754	-	Glyma.01G197300	--	--	--	--	--	--	912	KRH77181.1	KRH77181.1 hypothetical protein GLYMA_01G197300 [Glycine max]	_	_	_	_	_	_	_	_
Glyma.01G197600	1.782668452	0.584019921	1.593525473	4.52E-06	1.07E-05	up	yes	1.785401209	1.700829227	1.86177492	0.49773785	0.307316095	0.947005817	Gm01	54262298	54265611	-	Glyma.01G197600	--	GO:0010102|lateral root morphogenesis; GO:0010468|regulation of gene expression	GO:0005886|plasma membrane; GO:0016021|integral component of membrane	GO:0004674|protein serine/threonine kinase activity; GO:0005524|ATP binding	--	--	2937	XP_006573682.1	XP_006573682.1 LRR receptor-like serine/threonine-protein kinase HSL2 [Glycine max]	sp|C0LGX3|HSL2_ARATH	sp|C0LGX3|HSL2_ARATH LRR receptor-like serine/threonine-protein kinase HSL2 OS=Arabidopsis thaliana GN=HSL2 PE=2 SV=1	_	_	_	_	_	PF00069.22|Pkinase|Protein kinase domain|Glyma.01G197600.1|m.2922:688-895;PF13855.3|LRR_8|Leucine rich repeat|Glyma.01G197600.1|m.2922:146-204;PF13855.3|LRR_8|Leucine rich repeat|Glyma.01G197600.1|m.2922:218-278;PF07714.14|Pkinase_Tyr|Protein tyrosine kinase|Glyma.01G197600.1|m.2922:686-913;PF12799.4|LRR_4|Leucine Rich repeats (2 copies)|Glyma.01G197600.1|m.2922:145-186;PF00560.30|LRR_1|Leucine R…
Glyma.01G197800	6.413166457	2.137261355	1.580786884	6.55E-23	4.03E-22	up	yes	6.761584371	6.607030344	5.870884655	2.006303053	2.381487809	2.023993203	Gm01	54282919	54286421	-	Glyma.01G197800	--	GO:0010075|regulation of meristem growth; GO:0030154|cell differentiation; GO:0048229|gametophyte development; GO:0048437|floral organ development	GO:0005886|plasma membrane; GO:0016021|integral component of membrane	GO:0004674|protein serine/threonine kinase activity; GO:0005524|ATP binding; GO:0033612|receptor serine/threonine kinase binding; GO:0043621|protein self-association	--	--	3039	AAF91324.1	AAF91324.1 receptor-like protein kinase 3 [Glycine max]	sp|O49545|BAME1_ARATH	sp|O49545|BAME1_ARATH Leucine-rich repeat receptor-like serine/threonine-protein kinase BAM1 OS=Arabidopsis thaliana GN=BAM1 PE=1 SV=1	_	_	_	_	_	PF00069.22|Pkinase|Protein kinase domain|Glyma.01G197800.1|m.2929:692-959;PF07714.14|Pkinase_Tyr|Protein tyrosine kinase|Glyma.01G197800.1|m.2929:692-961;PF12799.4|LRR_4|Leucine Rich repeats (2 copies)|Glyma.01G197800.1|m.2929:139-179;PF08263.9|LRRNT_2|Leucine rich repeat N-terminal domain|Glyma.01G197800.1|m.2929:26-64;PF00560.30|LRR_1|Leucine Rich Repeat|Glyma.01G197800.1|m.2929:164-181
Glyma.01G198000	1.315046833	0	7.049899541	8.78E-07	2.22E-06	up	yes	1.323576649	1.283131491	1.338432358	0	0	0	Gm01	54313758	54315102	-	Glyma.01G198000	--	GO:0006351|transcription, DNA-templated; GO:0006355|regulation of transcription, DNA-templated	GO:0005634|nucleus	GO:0003677|DNA binding; GO:0003700|DNA-binding transcription factor activity; GO:0046983|protein dimerization activity	--	--	987	XP_006573685.1	XP_006573685.1 transcription factor bHLH18 [Glycine max]	sp|Q9T072|BH025_ARATH	sp|Q9T072|BH025_ARATH Transcription factor bHLH25 OS=Arabidopsis thaliana GN=BHLH25 PE=2 SV=2	_	_	_	_	_	PF00010.23|HLH|Helix-loop-helix DNA-binding domain|Glyma.01G198000.1|m.2937:143-188
Glyma.01G198600	4.296811479	11.0128877	-1.355810142	2.68E-16	1.26E-15	down	yes	4.72678329	3.906203657	4.257447489	10.03902133	12.67844084	10.32120093	Gm01	54347308	54349307	-	Glyma.01G198600	--	GO:0006526|arginine biosynthetic process	--	GO:0008777|acetylornithine deacetylase activity; GO:0046872|metal ion binding	ko:K01438|argE	ko00220|Arginine biosynthesis; ko01100|Metabolic pathways; ko01110|Biosynthesis of secondary metabolites; ko01130|Biosynthesis of antibiotics; ko01210|2-Oxocarboxylic acid metabolism; ko01230|Biosynthesis of amino acids	723	KRH77203.1	KRH77203.1 hypothetical protein GLYMA_01G198600 [Glycine max]	sp|Q9C5C4|ARGE_ARATH	sp|Q9C5C4|ARGE_ARATH Acetylornithine deacetylase OS=Arabidopsis thaliana GN=At4g17830 PE=2 SV=1	_	_	_	_	_	PF01546.25|Peptidase_M20|Peptidase family M20/M25/M40|Glyma.01G198600.3|m.2946:91-185
Glyma.01G198900	16.51101934	6.408714831	1.363946332	3.62E-17	1.77E-16	up	yes	16.49340487	16.98563291	16.05402025	6.145651292	7.511072376	5.569420826	Gm01	54396221	54399380	-	Glyma.01G198900	--	GO:0006351|transcription, DNA-templated; GO:0006355|regulation of transcription, DNA-templated	GO:0005634|nucleus	GO:0003677|DNA binding	--	--	1017	XP_003517372.1	XP_003517372.1 AT-hook motif nuclear-localized protein 8 [Glycine max]	sp|Q9FIR1|AHL8_ARATH	sp|Q9FIR1|AHL8_ARATH AT-hook motif nuclear-localized protein 8 OS=Arabidopsis thaliana GN=AHL8 PE=2 SV=1	_	_	_	_	_	PF03479.12|DUF296|Domain of unknown function (DUF296)|Glyma.01G198900.1|m.2950:139-249
Glyma.01G199600	1.621669679	0.239220815	2.710852551	2.87E-08	8.27E-08	up	yes	1.603219957	1.662846517	1.598942563	0.267396567	0.450265877	0	Gm01	54443855	54448367	-	Glyma.01G199600	--	GO:0006355|regulation of transcription, DNA-templated; GO:0007275|multicellular organism development; GO:0009826|unidimensional cell growth; GO:0009933|meristem structural organization; GO:0010074|maintenance of meristem identity	GO:0005634|nucleus; GO:0005886|plasma membrane	GO:0004722|protein serine/threonine phosphatase activity; GO:0005543|phospholipid binding; GO:0046872|metal ion binding	--	--	2262	XP_006573690.1	XP_006573690.1 protein phosphatase 2C 29 [Glycine max]	sp|O82302|P2C29_ARATH	sp|O82302|P2C29_ARATH Protein phosphatase 2C 29 OS=Arabidopsis thaliana GN=PLL1 PE=1 SV=2	_	_	_	_	_	PF00481.18|PP2C|Protein phosphatase 2C|Glyma.01G199600.1|m.2959:562-709
Glyma.01G199800	1.077052602	0	6.764277943	5.42E-07	1.40E-06	up	yes	1.185409953	0.996743671	1.049004182	0	0	0	Gm01	54463404	54466475	-	Glyma.01G199800	--	--	GO:0016021|integral component of membrane	GO:0005506|iron ion binding; GO:0020037|heme binding; GO:0102289|beta-amyrin 11-oxidase activity; GO:0102290|beta-amyrin monooxygenase activity; GO:0102291|11alpha-hydroxy-beta-amyrin dehydrogenase activity	ko:K04123|KAO	ko00904|Diterpenoid biosynthesis; ko01100|Metabolic pathways; ko01110|Biosynthesis of secondary metabolites	1281	KRH77221.1	KRH77221.1 hypothetical protein GLYMA_01G199800 [Glycine max]	sp|B5BSX1|BAMO_GLYUR	sp|B5BSX1|BAMO_GLYUR Beta-amyrin 11-oxidase OS=Glycyrrhiza uralensis GN=CYP88D6 PE=1 SV=1	_	_	_	_	_	PF00067.19|p450|Cytochrome P450|Glyma.01G199800.1|m.2964:46-422
Glyma.01G199900	62.02338455	126.6063808	-1.029347318	2.07E-27	1.47E-26	down	yes	68.40201194	60.24198314	57.42615855	121.6967548	127.3126768	130.8097109	Gm01	54469333	54469554	-	Glyma.01G199900	--	--	--	--	--	--	222	KHN42619.1	KHN42619.1 hypothetical protein glysoja_018862 [Glycine soja]	_	_	_	_	_	_	_	_
Glyma.01G200400	1.341409459	0.169920156	2.909036138	0.000422201	0.000798286	up	yes	1.203063604	1.267718501	1.553446274	0	0.509760468	0	Gm01	54514575	54516108	-	Glyma.01G200400	--	GO:0006979|response to oxidative stress; GO:0042744|hydrogen peroxide catabolic process	GO:0005576|extracellular region	GO:0004601|peroxidase activity; GO:0020037|heme binding; GO:0046872|metal ion binding	ko:K00430|E1.11.1.7	ko00940|Phenylpropanoid biosynthesis; ko01100|Metabolic pathways; ko01110|Biosynthesis of secondary metabolites	999	XP_025984643.1	XP_025984643.1 peroxidase 20 [Glycine max]	sp|Q9SLH7|PER20_ARATH	sp|Q9SLH7|PER20_ARATH Peroxidase 20 OS=Arabidopsis thaliana GN=PER20 PE=2 SV=1	_	_	_	_	_	PF00141.20|peroxidase|Peroxidase|Glyma.01G200400.1|m.2969:43-289
Glyma.01G200800	9.783496253	4.824450069	1.018472201	2.38E-12	9.10E-12	up	yes	9.460684014	9.921602573	9.968202173	4.776037503	4.930703406	4.766609299	Gm01	54552135	54557012	-	Glyma.01G200800	--	GO:0000160|phosphorelay signal transduction system; GO:0006351|transcription, DNA-templated	GO:0005634|nucleus	GO:0003677|DNA binding; GO:0003700|DNA-binding transcription factor activity	--	--	1683	XP_006573692.1	XP_006573692.1 two-component response regulator-like APRR2 isoform X1 [Glycine max]	sp|Q6LA43|APRR2_ARATH	sp|Q6LA43|APRR2_ARATH Two-component response regulator-like APRR2 OS=Arabidopsis thaliana GN=APRR2 PE=2 SV=2	_	_	_	_	_	PF00249.28|Myb_DNA-binding|Myb-like DNA-binding domain|Glyma.01G200800.2|m.2980:318-367;PF00072.21|Response_reg|Response regulator receiver domain|Glyma.01G200800.2|m.2980:20-128
Glyma.01G201200	55.47138965	25.04502307	1.146904057	2.12E-11	7.63E-11	up	yes	51.09358818	53.43216156	61.88841922	23.0419442	26.40559222	25.68753279	Gm01	54589347	54589661	-	Glyma.01G201200	--	--	--	--	--	--	315	XP_003516644.1	XP_003516644.1 uncharacterized protein LOC100780185 [Glycine max]	_	_	_	_	_	_	_	_
Glyma.01G201400	2.800251229	1.390447743	1.004810959	0.020209237	0.030027538	up	yes	2.458364345	2.696678923	3.245710421	0.786688452	2.081663983	1.302990794	Gm01	54591554	54594057	+	Glyma.01G201400	--	GO:0005975|carbohydrate metabolic process; GO:0006048|UDP-N-acetylglucosamine biosynthetic process; GO:0006281|DNA repair	GO:0005739|mitochondrion; GO:0005829|cytosol; GO:0009506|plasmodesma	GO:0004610|phosphoacetylglucosamine mutase activity; GO:0046872|metal ion binding	ko:K01836|PGM3	ko00520|Amino sugar and nucleotide sugar metabolism; ko01100|Metabolic pathways; ko01130|Biosynthesis of antibiotics	897	XP_006605791.1	XP_006605791.1 phosphoacetylglucosamine mutase isoform X1 [Glycine max]	sp|P57750|AGM1_ARATH	sp|P57750|AGM1_ARATH Phosphoacetylglucosamine mutase OS=Arabidopsis thaliana GN=DRT101 PE=1 SV=1	_	_	_	_	_	PF00408.17|PGM_PMM_IV|Phosphoglucomutase/phosphomannomutase, C-terminal domain|Glyma.01G201400.1|m.2990:216-288;PF02880.13|PGM_PMM_III|Phosphoglucomutase/phosphomannomutase, alpha/beta/alpha domain III|Glyma.01G201400.1|m.2990:45-133
Glyma.01G203000	1.741350613	0.834626278	1.052082896	2.01E-06	4.91E-06	up	yes	1.731037853	1.812950879	1.680063106	0.948187369	0.895676857	0.660014607	Gm01	54677094	54693677	+	Glyma.01G203000	--	--	--	--	--	--	4359	XP_003516649.1	XP_003516649.1 uncharacterized protein LOC100784489 isoform X1 [Glycine max]	_	_	_	_	_	_	_	_
Glyma.01G203200	9.303859985	3.199212842	1.537159719	1.03E-06	2.59E-06	up	yes	8.320828996	9.760544243	9.830206715	2.568369576	3.784240923	3.245028027	Gm01	54720939	54721918	-	Glyma.01G203200	--	--	--	--	--	--	471	XP_003517388.1	XP_003517388.1 uncharacterized protein LOC100797178 [Glycine max]	_	_	_	_	_	_	_	PF04570.11|zf-FLZ|zinc-finger of the FCS-type, C2-C2|Glyma.01G203200.1|m.3023:65-116
Glyma.01G203400	2.777629668	0.405404351	2.746450684	6.97E-13	2.75E-12	up	yes	2.779308448	2.960434433	2.593146124	0.367244102	0.412265296	0.436703654	Gm01	54775226	54777968	+	Glyma.01G203400	--	GO:0000024|maltose biosynthetic process; GO:0005983|starch catabolic process; GO:0009409|response to cold	GO:0009570|chloroplast stroma	GO:0016161|beta-amylase activity; GO:0102229|amylopectin maltohydrolase activity	ko:K01177|E3.2.1.2	ko00500|Starch and sucrose metabolism	1647	XP_006573703.1	XP_006573703.1 beta-amylase 3, chloroplastic [Glycine max]	sp|O23553|BAM3_ARATH	sp|O23553|BAM3_ARATH Beta-amylase 3, chloroplastic OS=Arabidopsis thaliana GN=BAM3 PE=1 SV=3	_	_	_	_	_	PF01373.14|Glyco_hydro_14|Glycosyl hydrolase family 14|Glyma.01G203400.1|m.3026:91-504
Glyma.01G203500	5.913136628	76.73667896	-3.695671052	0	0	down	yes	5.753165425	5.613579874	6.372664586	77.74597012	83.20643814	69.25762862	Gm01	54780275	54782598	-	Glyma.01G203500	--	GO:0006468|protein phosphorylation; GO:0006952|defense response; GO:0007166|cell surface receptor signaling pathway	GO:0005886|plasma membrane	GO:0004675|transmembrane receptor protein serine/threonine kinase activity; GO:0005524|ATP binding	--	--	1119	NP_001238477.1	NP_001238477.1 NAK-type protein kinase [Glycine max]	sp|Q9LTC0|PBL19_ARATH	sp|Q9LTC0|PBL19_ARATH Probable serine/threonine-protein kinase PBL19 OS=Arabidopsis thaliana GN=PBL19 PE=1 SV=1	_	_	_	_	_	PF07714.14|Pkinase_Tyr|Protein tyrosine kinase|Glyma.01G203500.1|m.3027:80-357;PF00069.22|Pkinase|Protein kinase domain|Glyma.01G203500.1|m.3027:77-355
Glyma.01G204800	12.93701086	5.588691059	1.209457576	1.71E-07	4.62E-07	up	yes	13.87931887	12.54724386	12.38446985	3.733648366	6.848389139	6.184035671	Gm01	54861142	54863416	+	Glyma.01G204800	--	GO:0019953|sexual reproduction	GO:0005576|extracellular region	--	--	--	756	XP_003517398.1	XP_003517398.1 expansin-like B1 [Glycine max]	sp|O23547|EXLB1_ARATH	sp|O23547|EXLB1_ARATH Expansin-like B1 OS=Arabidopsis thaliana GN=EXLB1 PE=2 SV=2	_	_	_	_	_	PF01357.18|Pollen_allerg_1|Pollen allergen|Glyma.01G204800.1|m.3041:154-234;PF03330.15|DPBB_1|Lytic transglycolase|Glyma.01G204800.1|m.3041:63-140
Glyma.01G205800	42.90422707	112.1317261	-1.385795262	3.41E-28	2.46E-27	down	yes	37.28338943	42.31553803	49.11375374	99.60840461	116.198078	120.5886956	Gm01	54931656	54931907	-	Glyma.01G205800	--	--	--	--	--	--	252	ACU20601.1	ACU20601.1 unknown [Glycine max]	_	_	_	_	_	_	_	_
Glyma.01G206400	23.7086275	59.7253593	-1.332564633	3.74E-167	1.68E-165	down	yes	24.35977134	23.00979507	23.75631608	58.32788447	60.35563936	60.49255406	Gm01	54983958	54986387	+	Glyma.01G206400	--	GO:0006952|defense response	GO:0016021|integral component of membrane	GO:0004674|protein serine/threonine kinase activity; GO:0005524|ATP binding; GO:0030246|carbohydrate binding	--	--	2430	XP_003516654.1	XP_003516654.1 G-type lectin S-receptor-like serine/threonine-protein kinase LECRK3 [Glycine max]	sp|Q25AG3|LERK3_ORYSI	sp|Q25AG3|LERK3_ORYSI G-type lectin S-receptor-like serine/threonine-protein kinase LECRK3 OS=Oryza sativa subsp. indica GN=LECRK3 PE=3 SV=2	_	_	_	_	_	PF00069.22|Pkinase|Protein kinase domain|Glyma.01G206400.1|m.3063:521-788;PF07714.14|Pkinase_Tyr|Protein tyrosine kinase|Glyma.01G206400.1|m.3063:520-790;PF01453.21|B_lectin|D-mannose binding lectin|Glyma.01G206400.1|m.3063:75-167;PF00954.17|S_locus_glycop|S-locus glycoprotein domain|Glyma.01G206400.1|m.3063:246-329
Glyma.01G206600	130.5627676	292.0381622	-1.161352269	4.93E-20	2.73E-19	down	yes	155.0035897	139.7701136	96.91459944	288.0068465	298.554657	289.5529832	Gm01	54989828	54990652	-	Glyma.01G206600	--	GO:0001944|vasculature development; GO:0006351|transcription, DNA-templated; GO:0006952|defense response; GO:0009873|ethylene-activated signaling pathway; GO:0010200|response to chitin; GO:0051301|cell division	GO:0005634|nucleus	GO:0003677|DNA binding; GO:0003700|DNA-binding transcription factor activity	ko:K09286|EREBP	--	825	KRH77323.1	KRH77323.1 hypothetical protein GLYMA_01G206600 [Glycine max]	sp|O80337|EF100_ARATH	sp|O80337|EF100_ARATH Ethylene-responsive transcription factor 1A OS=Arabidopsis thaliana GN=ERF1A PE=1 SV=2	_	_	_	_	_	PF00847.17|AP2|AP2 domain|Glyma.01G206600.1|m.3064:142-192
Glyma.01G207300	17.95061859	6.615827806	1.438664424	1.57E-11	5.71E-11	up	yes	16.12323013	18.83198189	18.89664375	6.870468182	4.732813263	8.244201973	Gm01	55043237	55044613	+	Glyma.01G207300	--	GO:0006351|transcription, DNA-templated; GO:0008283|cell population proliferation; GO:0009585|red, far-red light phototransduction; GO:0009641|shade avoidance; GO:0009733|response to auxin; GO:0009735|response to cytokinin; GO:0009826|unidimensional cell growth; GO:0010016|shoot system morphogenesis; GO:0010017|red or far-red light signaling pathway; GO:0010218|response to far red light; GO:00458…	GO:0005634|nucleus	GO:0003700|DNA-binding transcription factor activity; GO:0042803|protein homodimerization activity; GO:0043565|sequence-specific DNA binding	ko:K09338|HD-ZIP	--	807	XP_003517410.1	XP_003517410.1 homeobox-leucine zipper protein HAT4 [Glycine max]	sp|Q05466|HAT4_ARATH	sp|Q05466|HAT4_ARATH Homeobox-leucine zipper protein HAT4 OS=Arabidopsis thaliana GN=HAT4 PE=1 SV=1	_	_	_	_	_	PF04618.9|HD-ZIP_N|HD-ZIP protein N terminus|Glyma.01G207300.1|m.3071:4-86;PF00046.26|Homeobox|Homeobox domain|Glyma.01G207300.1|m.3071:113-167;PF02183.15|HALZ|Homeobox associated leucine zipper|Glyma.01G207300.1|m.3071:169-203
Glyma.01G208800	10.516244	31.83818221	-1.597220289	1.99E-71	3.39E-70	down	yes	10.69022315	11.13363325	9.72487559	30.83337084	31.08978676	33.59138903	Gm01	55162877	55163968	+	Glyma.01G208800	--	--	GO:0005886|plasma membrane; GO:0031012|extracellular matrix; GO:0031225|anchored component of membrane	GO:0004222|metalloendopeptidase activity; GO:0008270|zinc ion binding	--	--	1092	XP_003516663.2	XP_003516663.2 metalloendoproteinase 4-MMP [Glycine max]	sp|O23507|1MMP_ARATH	sp|O23507|1MMP_ARATH Metalloendoproteinase 1-MMP OS=Arabidopsis thaliana GN=1MMP PE=1 SV=1	_	_	_	_	_	PF00413.21|Peptidase_M10|Matrixin|Glyma.01G208800.1|m.3131:159-317;PF01471.15|PG_binding_1|Putative peptidoglycan binding domain|Glyma.01G208800.1|m.3131:68-124
Glyma.01G209100	29.45017714	61.35942354	-1.058753927	6.57E-20	3.62E-19	down	yes	26.98375271	28.22335689	33.14342183	51.35951748	70.77657542	61.94217773	Gm01	55181683	55182579	+	Glyma.01G209100	--	GO:0006351|transcription, DNA-templated; GO:0006355|regulation of transcription, DNA-templated	GO:0005634|nucleus	GO:0003700|DNA-binding transcription factor activity; GO:0044212|transcription regulatory region DNA binding; GO:0046872|metal ion binding	--	--	897	NP_001304367.2	NP_001304367.2 C2H2-type zinc finger protein 1 [Glycine max]	sp|Q9M202|ZAT9_ARATH	sp|Q9M202|ZAT9_ARATH Zinc finger protein ZAT9 OS=Arabidopsis thaliana GN=ZAT9 PE=2 SV=1	_	_	_	_	_	PF13912.3|zf-C2H2_6|C2H2-type zinc finger|Glyma.01G209100.1|m.3136:3-27;PF13912.3|zf-C2H2_6|C2H2-type zinc finger|Glyma.01G209100.1|m.3136:204-223;PF13912.3|zf-C2H2_6|C2H2-type zinc finger|Glyma.01G209100.1|m.3136:236-258;PF13894.3|zf-C2H2_4|C2H2-type zinc finger|Glyma.01G209100.1|m.3136:4-26;PF13894.3|zf-C2H2_4|C2H2-type zinc finger|Glyma.01G209100.1|m.3136:236-258
Glyma.01G210400	657.4644238	232.4202252	1.500137085	1.86E-158	7.71E-157	up	yes	649.1043657	653.0413395	670.2475662	222.4640965	245.4886553	229.3079237	Gm01	55283351	55284855	+	Glyma.01G210400	--	GO:0005975|carbohydrate metabolic process; GO:0019752|carboxylic acid metabolic process	GO:0005737|cytoplasm	GO:0004459|L-lactate dehydrogenase activity	ko:K00016|LDH,ldh	ko00010|Glycolysis / Gluconeogenesis; ko00270|Cysteine and methionine metabolism; ko00620|Pyruvate metabolism; ko00640|Propanoate metabolism; ko01100|Metabolic pathways; ko01110|Biosynthesis of secondary metabolites; ko01120|Microbial metabolism in diverse environments; ko01130|Biosynthesis of antibiotics; ko04922|Glucagon signaling pathway	1059	XP_003517426.1	XP_003517426.1 L-lactate dehydrogenase B [Glycine max]	sp|P22988|LDHA_HORVU	sp|P22988|LDHA_HORVU L-lactate dehydrogenase A OS=Hordeum vulgare PE=1 SV=1	_	_	_	_	_	PF00056.20|Ldh_1_N|lactate/malate dehydrogenase, NAD binding domain|Glyma.01G210400.2|m.3159:41-179;PF02866.15|Ldh_1_C|lactate/malate dehydrogenase, alpha/beta C-terminal domain|Glyma.01G210400.2|m.3159:182-346
Glyma.01G210600	2.023320191	0.890709174	1.174704156	0.000108419	0.000220859	up	yes	2.137104289	1.768609571	2.164246711	1.215065116	0.634975944	0.822086461	Gm01	55303392	55312582	-	Glyma.01G210600	--	GO:0006869|lipid transport	--	GO:0008289|lipid binding	ko:K20456|OSBP	--	2382	XP_014632212.1	XP_014632212.1 oxysterol-binding protein-related protein 2A isoform X1 [Glycine max]	sp|Q940Y1|ORP2A_ARATH	sp|Q940Y1|ORP2A_ARATH Oxysterol-binding protein-related protein 2A OS=Arabidopsis thaliana GN=ORP2A PE=2 SV=1	_	_	_	_	_	PF01237.15|Oxysterol_BP|Oxysterol-binding protein|Glyma.01G210600.13|m.3171:413-764;PF15413.3|PH_11|Pleckstrin homology domain|Glyma.01G210600.13|m.3171:56-182;PF00169.26|PH|PH domain|Glyma.01G210600.13|m.3171:56-182
Glyma.01G210800	2.535137119	0	7.991599573	1.05E-06	2.63E-06	up	yes	2.335631485	2.014808062	3.254971809	0	0	0	Gm01	55342161	55347563	-	Glyma.01G210800	--	GO:0006166|purine ribonucleoside salvage; GO:0006168|adenine salvage; GO:0044209|AMP salvage	GO:0005829|cytosol	GO:0003999|adenine phosphoribosyltransferase activity	ko:K00759|APRT,apt	ko00230|Purine metabolism; ko01100|Metabolic pathways	528	NP_001235110.1	NP_001235110.1 uncharacterized protein LOC100526858 [Glycine max]	sp|Q9SUW2|APT3_ARATH	sp|Q9SUW2|APT3_ARATH Adenine phosphoribosyltransferase 3 OS=Arabidopsis thaliana GN=APT3 PE=1 SV=1	_	_	_	_	_	PF00156.24|Pribosyltran|Phosphoribosyl transferase domain|Glyma.01G210800.1|m.3180:51-156
Glyma.01G211000	0.144017387	1.735668472	-3.502614466	3.50E-29	2.59E-28	down	yes	0.149446684	0.156120659	0.126484818	1.739791768	1.339252353	2.127961296	Gm01	55374576	55379010	+	Glyma.01G211000	--	GO:0005985|sucrose metabolic process	GO:0005775|vacuolar lumen; GO:0016021|integral component of membrane	GO:0004575|sucrose alpha-glucosidase activity	ko:K01193|INV,sacA	ko00052|Galactose metabolism; ko00500|Starch and sucrose metabolism; ko01100|Metabolic pathways	2028	XP_006573732.1	XP_006573732.1 acid beta-fructofuranosidase [Glycine max]	sp|P29001|INVA_VIGRR	sp|P29001|INVA_VIGRR Acid beta-fructofuranosidase OS=Vigna radiata var. radiata GN=INVA PE=1 SV=1	_	_	_	_	_	PF00251.17|Glyco_hydro_32N|Glycosyl hydrolases family 32 N-terminal domain|Glyma.01G211000.1|m.3181:146-464;PF11837.5|DUF3357|Domain of unknown function (DUF3357)|Glyma.01G211000.1|m.3181:20-138;PF08244.9|Glyco_hydro_32C|Glycosyl hydrolases family 32 C terminal|Glyma.01G211000.1|m.3181:537-619
Glyma.01G211300	4.376961294	1.726141831	1.337337166	0.000404011	0.000765926	up	yes	4.491181047	4.51121357	4.128489266	2.306076932	1.109478665	1.762869897	Gm01	55393720	55394331	-	Glyma.01G211300	--	--	GO:0048046|apoplast	GO:0004857|enzyme inhibitor activity	--	--	612	XP_003517432.1	XP_003517432.1 pectinesterase inhibitor 9 [Glycine max]	sp|Q9SI72|PMEI9_ARATH	sp|Q9SI72|PMEI9_ARATH Pectinesterase inhibitor 9 OS=Arabidopsis thaliana GN=PMEI9 PE=2 SV=1	_	_	_	_	_	PF04043.12|PMEI|Plant invertase/pectin methylesterase inhibitor|Glyma.01G211300.1|m.3186:37-188
Glyma.01G211800	80.94575943	179.9709457	-1.152638552	3.45E-95	7.85E-94	down	yes	83.67321302	78.73962542	80.42443984	171.7010079	192.7206177	175.4912115	Gm01	52096996	52098514	-	Glyma.01G211800	--	--	--	GO:0047526|2'-hydroxyisoflavone reductase activity	--	--	957	XP_003557093.1	XP_003557093.1 isoflavone reductase [Glycine max]	sp|P52575|IFR_MEDSA	sp|P52575|IFR_MEDSA Isoflavone reductase OS=Medicago sativa GN=IFR PE=1 SV=1	_	_	_	_	_	PF05368.10|NmrA|NmrA-like family|Glyma.01G211800.1|m.2520:7-263;PF13460.3|NAD_binding_10|NAD(P)H-binding|Glyma.01G211800.1|m.2520:13-216;PF01370.18|Epimerase|NAD dependent epimerase/dehydratase family|Glyma.01G211800.1|m.2520:7-94;PF01073.16|3Beta_HSD|3-beta hydroxysteroid dehydrogenase/isomerase family|Glyma.01G211800.1|m.2520:8-93
Glyma.01G212000	3.231163112	6.555809511	-1.018461268	6.97E-09	2.11E-08	down	yes	3.49574976	2.902283042	3.295456533	6.767237663	7.072926488	5.827264382	Gm01	55454247	55456308	-	Glyma.01G212000	--	GO:0016226|iron-sulfur cluster assembly	GO:0005759|mitochondrial matrix	GO:0016740|transferase activity	--	--	864	KRH77411.1	KRH77411.1 hypothetical protein GLYMA_01G212000 [Glycine max]	sp|Q8L733|Y4121_ARATH	sp|Q8L733|Y4121_ARATH Putative transferase At4g12130, mitochondrial OS=Arabidopsis thaliana GN=At4g12130 PE=1 SV=1	_	_	_	_	_	PF08669.8|GCV_T_C|Glycine cleavage T-protein C-terminal barrel domain|Glyma.01G212000.1|m.3192:173-259
Glyma.01G212100	182.2865244	448.7511806	-1.299660827	9.94E-83	1.97E-81	down	yes	191.7506439	191.633132	163.4757973	467.0269061	441.2843041	437.9423315	Gm01	55465540	55466399	+	Glyma.01G212100	--	--	--	--	--	--	768	XP_003517435.2	XP_003517435.2 uncharacterized protein LOC100778228 [Glycine max]	_	_	_	_	_	_	_	PF07279.8|DUF1442|Protein of unknown function (DUF1442)|Glyma.01G212100.1|m.3193:43-255
Glyma.01G212400	0.558334162	0.120708363	2.120387989	0.000695084	0.001277804	up	yes	0.533448975	0.657677503	0.483876009	0.089488243	0.113016136	0.15962071	Gm01	55488543	55490795	-	Glyma.01G212400	--	--	--	--	--	--	2253	XP_003516674.1	XP_003516674.1 uncharacterized protein LOC100802491 [Glycine max]	_	_	_	_	_	_	_	_
Glyma.01G212800	3.565487095	11.85132452	-1.730053419	1.42E-27	1.01E-26	down	yes	3.428482753	3.486082469	3.781896063	11.40367713	14.65792005	9.49237637	Gm01	55509097	55511628	-	Glyma.01G212800	--	GO:0009737|response to abscisic acid	--	GO:0016597|amino acid binding	--	--	1326	XP_003517440.1	XP_003517440.1 ACT domain-containing protein ACR8 [Glycine max]	sp|Q9LNA5|ACR8_ARATH	sp|Q9LNA5|ACR8_ARATH ACT domain-containing protein ACR8 OS=Arabidopsis thaliana GN=ACR8 PE=2 SV=1	_	_	_	_	_	PF01842.22|ACT|ACT domain|Glyma.01G212800.1|m.3209:325-384;PF13740.3|ACT_6|ACT domain|Glyma.01G212800.1|m.3209:118-162
Glyma.01G213800	0.9960517	0.387847112	1.338418412	0.00660249	0.010608097	up	yes	0.931073369	1.0138147	1.043267031	0.325398663	0.547934912	0.290207762	Gm01	55595330	55600964	+	Glyma.01G213800	--	GO:0000278|mitotic cell cycle; GO:0032147|activation of protein kinase activity; GO:0051225|spindle assembly; GO:0051301|cell division; GO:0060236|regulation of mitotic spindle organization; GO:0090307|mitotic spindle assembly	GO:0005634|nucleus; GO:0005654|nucleoplasm; GO:0005819|spindle; GO:0005874|microtubule; GO:0009524|phragmoplast; GO:0009941|chloroplast envelope	GO:0008017|microtubule binding	--	--	1542	XP_006573745.1	XP_006573745.1 protein TPX2 isoform X1 [Glycine max]	sp|F4I2H7|TPX2_ARATH	sp|F4I2H7|TPX2_ARATH Protein TPX2 OS=Arabidopsis thaliana GN=TPX2 PE=1 SV=1	_	_	_	_	_	PF12214.5|TPX2_importin|Cell cycle regulated microtubule associated protein|Glyma.01G213800.1|m.3224:253-420
Glyma.01G214200	7.044138262	1.400914816	2.321838966	1.22E-16	5.80E-16	up	yes	6.513346936	7.534126465	7.084941386	1.142306016	1.362490088	1.697948343	Gm01	55629592	55631418	-	Glyma.01G214200	--	GO:0009718|anthocyanin-containing compound biosynthetic process	--	GO:0031418|L-ascorbic acid binding; GO:0046872|metal ion binding; GO:0050589|leucocyanidin oxygenase activity	ko:K05277|ANS	ko00941|Flavonoid biosynthesis; ko01100|Metabolic pathways; ko01110|Biosynthesis of secondary metabolites	1059	NP_001239794.1	NP_001239794.1 anthocyanidin synthase [Glycine max]	sp|P51091|LDOX_MALDO	sp|P51091|LDOX_MALDO Leucoanthocyanidin dioxygenase OS=Malus domestica GN=ANS PE=2 SV=1	_	_	_	_	_	PF03171.17|2OG-FeII_Oxy|2OG-Fe(II) oxygenase superfamily|Glyma.01G214200.1|m.3236:212-307;PF14226.3|DIOX_N|non-haem dioxygenase in morphine synthesis N-terminal|Glyma.01G214200.1|m.3236:47-160
Glyma.01G215100	55.20695926	224.7067005	-2.024923999	0	0	down	yes	55.74253906	53.53498036	56.34335836	221.3694981	226.8968314	225.8537719	Gm01	55679273	55684318	+	Glyma.01G215100	--	GO:0006643|membrane lipid metabolic process; GO:0006979|response to oxidative stress; GO:0009793|embryo development ending in seed dormancy; GO:0010044|response to aluminum ion; GO:0016042|lipid catabolic process; GO:0046470|phosphatidylcholine metabolic process	GO:0005737|cytoplasm; GO:0005886|plasma membrane	GO:0004630|phospholipase D activity; GO:0005509|calcium ion binding; GO:0005546|phosphatidylinositol-4,5-bisphosphate binding; GO:0070290|N-acylphosphatidylethanolamine-specific phospholipase D activity	ko:K01115|PLD1_2	ko00564|Glycerophospholipid metabolism; ko00565|Ether lipid metabolism; ko01100|Metabolic pathways; ko01110|Biosynthesis of secondary metabolites; ko04014|Ras signaling pathway; ko04024|cAMP signaling pathway; ko04071|Sphingolipid signaling pathway; ko04072|Phospholipase D signaling pathway; ko04144|Endocytosis; ko04666|Fc gamma R-mediated phagocytosis; ko04724|Glutamatergic synapse; ko04912|GnRH…	2562	XP_003517450.1	XP_003517450.1 phospholipase D gamma 1 [Glycine max]	sp|Q9T053|PLDG1_ARATH	sp|Q9T053|PLDG1_ARATH Phospholipase D gamma 1 OS=Arabidopsis thaliana GN=PLDGAMMA1 PE=1 SV=1	_	_	_	_	_	PF12357.5|PLD_C|Phospholipase D C terminal|Glyma.01G215100.1|m.3244:773-843;PF00168.27|C2|C2 domain|Glyma.01G215100.1|m.3244:40-166;PF00614.19|PLDc|Phospholipase D Active site motif|Glyma.01G215100.1|m.3244:366-400;PF00614.19|PLDc|Phospholipase D Active site motif|Glyma.01G215100.1|m.3244:700-726
Glyma.01G215400	49.58419243	5.595860479	3.145163445	1.05E-101	2.57E-100	up	yes	52.56281207	50.37488172	45.81488351	4.917488091	6.296629678	5.573463669	Gm01	55700852	55701914	+	Glyma.01G215400	--	GO:0010253|UDP-rhamnose biosynthetic process; GO:0019305|dTDP-rhamnose biosynthetic process; GO:0071555|cell wall organization	GO:0005829|cytosol; GO:0005886|plasma membrane; GO:0009506|plasmodesma; GO:0048046|apoplast	GO:0008830|dTDP-4-dehydrorhamnose 3,5-epimerase activity; GO:0008831|dTDP-4-dehydrorhamnose reductase activity; GO:0010489|UDP-4-keto-6-deoxy-glucose-3,5-epimerase activity; GO:0010490|UDP-4-keto-rhamnose-4-keto-reductase activity	ko:K12451|UER1	ko00520|Amino sugar and nucleotide sugar metabolism; ko00523|Polyketide sugar unit biosynthesis; ko01130|Biosynthesis of antibiotics	984	ACU23112.1	ACU23112.1 unknown [Glycine max]	sp|Q9LQ04|RMLCD_ARATH	sp|Q9LQ04|RMLCD_ARATH Bifunctional dTDP-4-dehydrorhamnose 3,5-epimerase/dTDP-4-dehydrorhamnose reductase OS=Arabidopsis thaliana GN=NRS/ER PE=1 SV=1	_	_	_	_	_	PF04321.14|RmlD_sub_bind|RmlD substrate binding domain|Glyma.01G215400.3|m.3247:43-215;PF01370.18|Epimerase|NAD dependent epimerase/dehydratase family|Glyma.01G215400.3|m.3247:72-207;PF16363.2|GDP_Man_Dehyd|GDP-mannose 4,6 dehydratase|Glyma.01G215400.3|m.3247:67-215;PF02719.12|Polysacc_synt_2|Polysaccharide biosynthesis protein|Glyma.01G215400.3|m.3247:73-134
Glyma.01G215500	1.26656812	4.295272154	-1.753833915	1.73E-20	9.77E-20	down	yes	1.099712727	1.359466941	1.340524691	4.129161964	4.375624014	4.381030486	Gm01	55704004	55708926	-	Glyma.01G215500	--	GO:0016126|sterol biosynthetic process; GO:0019287|isopentenyl diphosphate biosynthetic process, mevalonate pathway	GO:0005829|cytosol; GO:0009506|plasmodesma	GO:0004421|hydroxymethylglutaryl-CoA synthase activity	ko:K01641|E2.3.3.10	ko00072|Synthesis and degradation of ketone bodies; ko00280|Valine, leucine and isoleucine degradation; ko00650|Butanoate metabolism; ko00900|Terpenoid backbone biosynthesis; ko01100|Metabolic pathways; ko01110|Biosynthesis of secondary metabolites; ko01130|Biosynthesis of antibiotics	1416	XP_003517453.1	XP_003517453.1 hydroxymethylglutaryl-CoA synthase [Glycine max]	sp|P54873|HMCS_ARATH	sp|P54873|HMCS_ARATH Hydroxymethylglutaryl-CoA synthase OS=Arabidopsis thaliana GN=HMGS PE=1 SV=2	_	_	_	_	_	PF08540.7|HMG_CoA_synt_C|Hydroxymethylglutaryl-coenzyme A synthase C terminal|Glyma.01G215500.1|m.3248:175-449;PF01154.14|HMG_CoA_synt_N|Hydroxymethylglutaryl-coenzyme A synthase N terminal|Glyma.01G215500.1|m.3248:3-174
Glyma.01G216600	4.584660819	47.16933922	-3.360124943	0	0	down	yes	4.916965149	4.75113762	4.085879687	49.10229806	45.51728337	46.88843623	Gm01	55801811	55803436	+	Glyma.01G216600	--	GO:0006855|drug transmembrane transport	GO:0016021|integral component of membrane	GO:0015297|antiporter activity; GO:0042910|xenobiotic transmembrane transporter activity	ko:K03327|TC.MATE,SLC47A,norM,mdtK,dinF	--	1626	XP_003516689.1	XP_003516689.1 protein DETOXIFICATION 49 [Glycine max]	sp|O82752|DTX49_ARATH	sp|O82752|DTX49_ARATH Protein DETOXIFICATION 49 OS=Arabidopsis thaliana GN=DTX49 PE=2 SV=1	_	_	_	_	_	PF01554.15|MatE|MatE|Glyma.01G216600.1|m.3262:76-236;PF01554.15|MatE|MatE|Glyma.01G216600.1|m.3262:298-459
Glyma.01G217100	2.583287218	0.490289469	2.37394701	7.38E-14	3.08E-13	up	yes	2.646151306	2.342879963	2.760830385	0.687526042	0.361786521	0.421555845	Gm01	55840357	55846441	+	Glyma.01G217100	--	GO:0006468|protein phosphorylation; GO:0009651|response to salt stress; GO:0010182|sugar mediated signaling pathway; GO:0035556|intracellular signal transduction	GO:0005634|nucleus	GO:0004672|protein kinase activity; GO:0004674|protein serine/threonine kinase activity; GO:0004712|protein serine/threonine/tyrosine kinase activity; GO:0005524|ATP binding	--	--	2346	XP_006573761.1	XP_006573761.1 probable serine/threonine-protein kinase DDB_G0271682 isoform X1 [Glycine max]	sp|Q9C9U5|SIS8_ARATH	sp|Q9C9U5|SIS8_ARATH Probable serine/threonine-protein kinase SIS8 OS=Arabidopsis thaliana GN=SIS8 PE=1 SV=1	_	_	_	_	_	PF07714.14|Pkinase_Tyr|Protein tyrosine kinase|Glyma.01G217100.1|m.3270:511-761;PF00069.22|Pkinase|Protein kinase domain|Glyma.01G217100.1|m.3270:513-764;PF13426.4|PAS_9|PAS domain|Glyma.01G217100.1|m.3270:113-204;PF00989.22|PAS|PAS fold|Glyma.01G217100.1|m.3270:114-201
Glyma.01G217400	2.168098143	9.069720552	-2.059578934	2.24E-33	1.85E-32	down	yes	2.054964285	2.359772525	2.08955762	10.66606851	7.788166245	8.754926905	Gm01	55870110	55871265	-	Glyma.01G217400	--	GO:0006351|transcription, DNA-templated; GO:0010200|response to chitin	GO:0005634|nucleus	GO:0003700|DNA-binding transcription factor activity; GO:0043565|sequence-specific DNA binding	ko:K09419|HSFF	--	1068	NP_001276302.1	NP_001276302.1 heat stress transcription factor Hsf-03 [Glycine max]	sp|Q9SCW4|HFB2A_ARATH	sp|Q9SCW4|HFB2A_ARATH Heat stress transcription factor B-2a OS=Arabidopsis thaliana GN=HSFB2A PE=2 SV=1	_	_	_	_	_	PF00447.14|HSF_DNA-bind|HSF-type DNA-binding|Glyma.01G217400.1|m.3277:25-114
Glyma.01G217700	63.24194507	198.948549	-1.653286141	5.32E-58	7.34E-57	down	yes	71.14748426	64.89903385	53.67931709	178.8897829	203.3246253	214.6312387	Gm01	55884585	55885307	+	Glyma.01G217700	--	GO:0009651|response to salt stress; GO:0009816|defense response to bacterium, incompatible interaction; GO:0009817|defense response to fungus, incompatible interaction	--	--	--	--	723	NP_001235877.1	NP_001235877.1 PR-5b protein precursor [Glycine max]	sp|P50700|OSL3_ARATH	sp|P50700|OSL3_ARATH Osmotin-like protein OSM34 OS=Arabidopsis thaliana GN=OSM34 PE=2 SV=2	_	_	_	_	_	PF00314.14|Thaumatin|Thaumatin family|Glyma.01G217700.3|m.3280:28-223
Glyma.01G217900	16.44583212	43.44354494	-1.400874896	2.97E-67	4.73E-66	down	yes	16.41908119	16.19878907	16.71962611	41.5476917	46.38523883	42.39770431	Gm01	55896679	55898957	+	Glyma.01G217900	--	--	--	--	ko:K03137|TFIIE2,GTF2E2,TFA2	ko03022|Basal transcription factors; ko05169|Epstein-Barr virus infection; ko05203|Viral carcinogenesis	774	XP_003517461.1	XP_003517461.1 transcription initiation factor IIE subunit beta [Glycine max]	_	_	_	_	_	_	_	PF02186.12|TFIIE_beta|TFIIE beta subunit core domain|Glyma.01G217900.2|m.3282:52-112
Glyma.01G218000	1.390721164	4.914913505	-1.813928595	9.87E-11	3.41E-10	down	yes	1.360802242	1.297232572	1.514128677	4.375369178	4.125873784	6.243497553	Gm01	55901737	55904179	-	Glyma.01G218000	--	--	--	--	--	--	576	XP_003516694.1	XP_003516694.1 remorin [Glycine max]	_	_	_	_	_	_	_	PF03763.10|Remorin_C|Remorin, C-terminal region|Glyma.01G218000.1|m.3283:80-183
Glyma.01G218100	2.798168097	0.793238285	1.805729358	2.15E-05	4.74E-05	up	yes	2.746051527	2.635053414	3.01339935	0.585200615	0.311182834	1.483331408	Gm01	55918070	55922939	+	Glyma.01G218100	--	--	--	--	--	--	3273	XP_006573769.1	XP_006573769.1 myosin-11 [Glycine max]	_	_	_	_	_	_	_	PF10358.6|NT-C2|N-terminal C2 in EEIG1 and EHBP1 proteins|Glyma.01G218100.1|m.3284:11-145
Glyma.01G218200	10.11233125	54.43648257	-2.427297257	1.77E-91	3.87E-90	down	yes	10.89758349	10.91096058	8.528449672	53.76453646	57.5990116	51.94589964	Gm01	55928047	55928987	-	Glyma.01G218200	--	--	--	--	--	--	585	XP_003516695.1	XP_003516695.1 protein LURP-one-related 4 [Glycine max]	sp|Q9SH27|LOR4_ARATH	sp|Q9SH27|LOR4_ARATH Protein LURP-one-related 4 OS=Arabidopsis thaliana GN=At1g63410 PE=3 SV=1	_	_	_	_	_	PF04525.9|LOR|LURP-one-related|Glyma.01G218200.1|m.3285:12-186
Glyma.01G218600	13.32549473	47.28623304	-1.826453935	1.49E-170	6.83E-169	down	yes	13.40728222	12.68671327	13.8824887	48.54833947	47.17489017	46.13546947	Gm01	55947044	55953647	-	Glyma.01G218600	--	GO:0003333|amino acid transmembrane transport	GO:0005774|vacuolar membrane; GO:0016021|integral component of membrane	GO:0015171|amino acid transmembrane transporter activity	ko:K15015|SLC32A,VGAT	ko04721|Synaptic vesicle cycle; ko04723|Retrograde endocannabinoid signaling; ko04727|GABAergic synapse; ko05032|Morphine addiction; ko05033|Nicotine addiction	1605	XP_006573771.1	XP_006573771.1 amino acid transporter AVT1A [Glycine max]	sp|O80668|AVT1A_ARATH	sp|O80668|AVT1A_ARATH Amino acid transporter AVT1A OS=Arabidopsis thaliana GN=AVT1A PE=2 SV=2	_	_	_	_	_	PF01490.15|Aa_trans|Transmembrane amino acid transporter protein|Glyma.01G218600.3|m.3288:146-526
Glyma.01G218900	2.338385136	6.781961189	-1.532159185	6.18E-09	1.88E-08	down	yes	2.39816743	2.355476092	2.261511886	7.548463	7.585457393	5.211963174	Gm01	55965965	55967190	-	Glyma.01G218900	--	GO:0030042|actin filament depolymerization	GO:0005737|cytoplasm; GO:0005884|actin filament	GO:0003779|actin binding	ko:K05765|CFL	ko04360|Axon guidance; ko04666|Fc gamma R-mediated phagocytosis; ko04810|Regulation of actin cytoskeleton; ko05133|Pertussis	414	NP_001240195.1	NP_001240195.1 uncharacterized protein LOC100795241 [Glycine max]	sp|Q67ZM4|ADF7_ARATH	sp|Q67ZM4|ADF7_ARATH Actin-depolymerizing factor 7 OS=Arabidopsis thaliana GN=ADF7 PE=2 SV=1	_	_	_	_	_	PF00241.17|Cofilin_ADF|Cofilin/tropomyosin-type actin-binding protein|Glyma.01G218900.1|m.3291:14-133
Glyma.01G219400	11.62435021	104.7387904	-3.170471043	1.16E-256	9.88E-255	down	yes	11.89131805	12.72539488	10.25633769	107.4321417	101.6053094	105.1789203	Gm01	55998537	55999583	+	Glyma.01G219400	--	GO:0006979|response to oxidative stress	GO:0005737|cytoplasm	GO:0004602|glutathione peroxidase activity; GO:0047066|phospholipid-hydroperoxide glutathione peroxidase activity	ko:K00432|gpx	ko00480|Glutathione metabolism; ko00590|Arachidonic acid metabolism; ko04918|Thyroid hormone synthesis	624	NP_001236895.1	NP_001236895.1 uncharacterized protein LOC100306570 [Glycine max]	sp|Q06652|GPX4_CITSI	sp|Q06652|GPX4_CITSI Probable phospholipid hydroperoxide glutathione peroxidase OS=Citrus sinensis GN=CSA PE=1 SV=1	_	_	_	_	_	PF00255.16|GSHPx|Glutathione peroxidase|Glyma.01G219400.2|m.3298:10-118;PF00578.18|AhpC-TSA|AhpC/TSA family|Glyma.01G219400.2|m.3298:9-73;PF08534.7|Redoxin|Redoxin|Glyma.01G219400.2|m.3298:9-151
Glyma.01G219600	5.397781251	1.654868728	1.699628367	1.13E-09	3.63E-09	up	yes	5.955296337	5.329941839	4.908105578	1.877253368	1.580542232	1.506810583	Gm01	56003103	56006697	-	Glyma.01G219600	--	GO:0006351|transcription, DNA-templated; GO:0006355|regulation of transcription, DNA-templated	GO:0005634|nucleus	GO:0003677|DNA binding	--	--	1074	XP_003517468.1	XP_003517468.1 AT-hook motif nuclear-localized protein 5 [Glycine max]	sp|Q8GXB3|AHL5_ARATH	sp|Q8GXB3|AHL5_ARATH AT-hook motif nuclear-localized protein 5 OS=Arabidopsis thaliana GN=AHL5 PE=1 SV=1	_	_	_	_	_	PF03479.12|DUF296|Domain of unknown function (DUF296)|Glyma.01G219600.3|m.3299:170-283
Glyma.01G220000	19.25832466	8.696449616	1.146074708	9.93E-12	3.65E-11	up	yes	18.05837469	18.91471839	20.80188091	8.54913124	7.797714008	9.742503601	Gm01	56042827	56044198	+	Glyma.01G220000	--	--	--	--	--	--	849	KHN25700.1	KHN25700.1 hypothetical protein glysoja_018274 [Glycine soja]	_	_	_	_	_	_	_	PF04032.13|Rpr2|RNAse P Rpr2/Rpp21/SNM1 subunit domain|Glyma.01G220000.1|m.3307:41-130
Glyma.01G220300	2.430405094	0.908754379	1.409369522	1.76E-05	3.91E-05	up	yes	2.445969647	2.688160474	2.15708516	1.021362775	1.203902381	0.50099798	Gm01	56060918	56063261	+	Glyma.01G220300	--	--	--	--	--	--	1974	XP_025984803.1	XP_025984803.1 uncharacterized protein LOC113001967 isoform X1 [Glycine max]	_	_	_	_	_	_	_	PF12043.5|DUF3527|Domain of unknown function (DUF3527)|Glyma.01G220300.1|m.3312:246-590
Glyma.01G220600	10.81860888	2.689232264	2.004226888	1.91E-13	7.80E-13	up	yes	12.01678468	11.59074583	8.848296136	1.873328797	2.95732118	3.237046815	Gm01	56074741	56076302	+	Glyma.01G220600	--	GO:0006833|water transport; GO:0009414|response to water deprivation; GO:0034220|ion transmembrane transport	GO:0005886|plasma membrane; GO:0005887|integral component of plasma membrane; GO:0009507|chloroplast; GO:0016020|membrane	GO:0015250|water channel activity	ko:K09872|PIP	--	861	XP_003517470.1	XP_003517470.1 aquaporin PIP1-3 [Glycine max]	sp|Q08733|PIP13_ARATH	sp|Q08733|PIP13_ARATH Aquaporin PIP1-3 OS=Arabidopsis thaliana GN=PIP1-3 PE=1 SV=1	_	_	_	_	_	PF00230.17|MIP|Major intrinsic protein|Glyma.01G220600.1|m.3315:43-273
Glyma.01G221200	0.264565333	7.186599274	-4.712093943	3.03E-37	2.76E-36	down	yes	0.366700394	0.201985771	0.225009834	9.485967857	6.768350706	5.30547926	Gm01	56123130	56124882	+	Glyma.01G221200	--	--	--	--	--	--	627	XP_006573785.1	XP_006573785.1 uncharacterized protein LOC100798959 [Glycine max]	_	_	_	_	_	_	_	_
Glyma.01G221700	1.631641991	3.744179718	-1.193358177	1.12E-08	3.35E-08	down	yes	1.746678755	1.528677824	1.619569393	3.7440485	3.231086195	4.257404459	Gm01	56184088	56185740	+	Glyma.01G221700	--	--	--	--	--	--	1056	XP_025984817.1	XP_025984817.1 uncharacterized protein LOC100779471 [Glycine max]	_	_	_	_	_	_	_	PF12680.4|SnoaL_2|SnoaL-like domain|Glyma.01G221700.4|m.3335:153-247;PF02136.17|NTF2|Nuclear transport factor 2 (NTF2) domain|Glyma.01G221700.4|m.3335:152-218
Glyma.01G221800	9.354394394	3.629371045	1.363496551	0.002587099	0.004404031	up	yes	10.73246859	9.08262682	8.248087768	6.449028995	1.714648845	2.724435296	Gm01	56185765	56186164	-	Glyma.01G221800	--	--	--	--	--	--	297	NP_001241240.1	NP_001241240.1 uncharacterized protein LOC100801976 [Glycine max]	_	_	_	_	_	_	_	_
Glyma.01G222000	2.720056908	13.02094521	-2.254938806	3.65E-54	4.72E-53	down	yes	2.696125634	3.076307751	2.387737339	12.69043248	12.26475551	14.10764766	Gm01	56197322	56200012	-	Glyma.01G222000	--	--	GO:0005622|intracellular	GO:0004707|MAP kinase activity; GO:0005524|ATP binding	ko:K04371|MAPK1_3	ko01521|EGFR tyrosine kinase inhibitor resistance; ko01522|Endocrine resistance; ko01524|Platinum drug resistance; ko04010|MAPK signaling pathway; ko04011|MAPK signaling pathway - yeast; ko04012|ErbB signaling pathway; ko04013|MAPK signaling pathway - fly; ko04014|Ras signaling pathway; ko04015|Rap1 signaling pathway; ko04022|cGMP-PKG signaling pathway; ko04024|cAMP signaling pathway; ko04062|Che…	1128	NP_001241378.1	NP_001241378.1 uncharacterized protein LOC100803024 [Glycine max]	sp|Q40353|MMK2_MEDSA	sp|Q40353|MMK2_MEDSA Mitogen-activated protein kinase homolog MMK2 OS=Medicago sativa GN=MMK2 PE=2 SV=1	_	_	_	_	_	PF00069.22|Pkinase|Protein kinase domain|Glyma.01G222000.1|m.3340:45-327;PF07714.14|Pkinase_Tyr|Protein tyrosine kinase|Glyma.01G222000.1|m.3340:45-239
Glyma.01G222200	19.40524946	5.034920817	1.944286713	4.68E-20	2.59E-19	up	yes	17.27977482	18.39645631	22.53951723	6.165657851	3.806835051	5.132269548	Gm01	56206858	56208672	-	Glyma.01G222200	--	GO:0001944|vasculature development; GO:0006351|transcription, DNA-templated; GO:0006357|regulation of transcription by RNA polymerase II; GO:0009733|response to auxin; GO:0010089|xylem development; GO:0010119|regulation of stomatal movement; GO:0010214|seed coat development; GO:0030154|cell differentiation; GO:0048364|root development	GO:0005634|nucleus	GO:0000981|DNA-binding transcription factor activity, RNA polymerase II-specific; GO:0001135|RNA polymerase II transcription regulator recruiting activity; GO:0003700|DNA-binding transcription factor activity; GO:0043565|sequence-specific DNA binding; GO:0044212|transcription regulatory region DNA binding	ko:K09422|MYBP	--	981	XP_025984820.1	XP_025984820.1 transcription repressor MYB6-like [Glycine max]	sp|Q8VZQ2|MYB61_ARATH	sp|Q8VZQ2|MYB61_ARATH Transcription factor MYB61 OS=Arabidopsis thaliana GN=MYB61 PE=2 SV=1	_	_	_	_	_	PF00249.28|Myb_DNA-binding|Myb-like DNA-binding domain|Glyma.01G222200.1|m.3343:14-61;PF00249.28|Myb_DNA-binding|Myb-like DNA-binding domain|Glyma.01G222200.1|m.3343:67-111;PF13921.3|Myb_DNA-bind_6|Myb-like DNA-binding domain|Glyma.01G222200.1|m.3343:17-76;PF13921.3|Myb_DNA-bind_6|Myb-like DNA-binding domain|Glyma.01G222200.1|m.3343:70-119
Glyma.01G222500	7.409405716	2.993067967	1.304866507	2.90E-09	9.02E-09	up	yes	6.927585088	7.003747198	8.296884863	1.992414407	3.193704549	3.793084944	Gm01	56231183	56238996	-	Glyma.01G222500	--	GO:0006970|response to osmotic stress; GO:0009651|response to salt stress; GO:0009737|response to abscisic acid; GO:0016925|protein sumoylation; GO:0051176|positive regulation of sulfur metabolic process	GO:0005634|nucleus	GO:0008270|zinc ion binding; GO:0016874|ligase activity; GO:0019789|SUMO transferase activity	ko:K04706|PIAS1	ko04120|Ubiquitin mediated proteolysis; ko04630|Jak-STAT signaling pathway; ko05160|Hepatitis C	2631	XP_006573790.1	XP_006573790.1 E4 SUMO-protein ligase PIAL2 isoform X2 [Glycine max]	sp|F4JYG0|PIAL2_ARATH	sp|F4JYG0|PIAL2_ARATH E4 SUMO-protein ligase PIAL2 OS=Arabidopsis thaliana GN=PIAL2 PE=1 SV=1	_	_	_	_	_	PF02891.17|zf-MIZ|MIZ/SP-RING zinc finger|Glyma.01G222500.1|m.3347:300-347;PF11789.5|zf-Nse|Zinc-finger of the MIZ type in Nse subunit|Glyma.01G222500.1|m.3347:295-346
Glyma.01G223500	4.722812725	1.701138485	1.467741313	2.54E-05	5.55E-05	up	yes	5.025270625	4.585425245	4.557742307	0.965598715	1.382066095	2.755750644	Gm01	56326265	56330544	-	Glyma.01G223500	--	GO:0006816|calcium ion transport; GO:0006828|manganese ion transport; GO:0010270|photosystem II oxygen evolving complex assembly	GO:0009535|chloroplast thylakoid membrane; GO:0016021|integral component of membrane; GO:0031969|chloroplast membrane	GO:0005384|manganese ion transmembrane transporter activity; GO:0015095|magnesium ion transmembrane transporter activity	--	--	1044	NP_001241025.1	NP_001241025.1 uncharacterized protein LOC100809618 [Glycine max]	sp|Q94AX5|PAM71_ARATH	sp|Q94AX5|PAM71_ARATH Protein PAM71, chloroplastic OS=Arabidopsis thaliana GN=PAM71 PE=1 SV=2	_	_	_	_	_	PF01169.16|UPF0016|Uncharacterized protein family UPF0016|Glyma.01G223500.4|m.3368:137-220;PF01169.16|UPF0016|Uncharacterized protein family UPF0016|Glyma.01G223500.4|m.3368:265-338
Glyma.01G223700	3.33084543	1.134615917	1.545349661	3.35E-07	8.82E-07	up	yes	3.306076188	2.924039287	3.762420814	0.806065014	1.654237679	0.943545057	Gm01	56346507	56349867	+	Glyma.01G223700	--	--	GO:0005886|plasma membrane; GO:0009507|chloroplast	--	--	--	2001	XP_003516712.1	XP_003516712.1 uncharacterized protein At5g41620 isoform X1 [Glycine max]	sp|Q66GQ2|Y5162_ARATH	sp|Q66GQ2|Y5162_ARATH Uncharacterized protein At5g41620 OS=Arabidopsis thaliana GN=At5g41620 PE=2 SV=2	_	_	_	_	_	_
Glyma.01G223900	3.052858244	7.450475898	-1.284389064	3.92E-10	1.30E-09	down	yes	3.847617563	2.847939072	2.463018098	7.623329797	6.58732258	8.140775316	Gm01	56362506	56366763	+	Glyma.01G223900	--	GO:0005975|carbohydrate metabolic process	--	GO:0030246|carbohydrate binding; GO:0047938|glucose-6-phosphate 1-epimerase activity	ko:K01792|E5.1.3.15	ko00010|Glycolysis / Gluconeogenesis; ko01100|Metabolic pathways; ko01110|Biosynthesis of secondary metabolites; ko01120|Microbial metabolism in diverse environments; ko01130|Biosynthesis of antibiotics	1005	XP_014632615.1	XP_014632615.1 putative glucose-6-phosphate 1-epimerase isoform X1 [Glycine max]	sp|Q40784|AAPC_CENCI	sp|Q40784|AAPC_CENCI Putative glucose-6-phosphate 1-epimerase OS=Cenchrus ciliaris PE=2 SV=1	_	_	_	_	_	PF01263.17|Aldose_epim|Aldose 1-epimerase|Glyma.01G223900.1|m.3382:56-328
Glyma.01G224000	3.999408869	0.83229106	2.250998788	2.40E-17	1.18E-16	up	yes	4.080695025	3.776784565	4.140747016	0.845354347	0.756224845	0.895293989	Gm01	56369611	56372173	+	Glyma.01G224000	--	--	GO:0005886|plasma membrane; GO:0016021|integral component of membrane	GO:0004672|protein kinase activity; GO:0005524|ATP binding	--	--	1908	XP_003516715.2	XP_003516715.2 probable inactive receptor kinase At4g23740 [Glycine max]	sp|Q9SUQ3|Y4374_ARATH	sp|Q9SUQ3|Y4374_ARATH Probable inactive receptor kinase At4g23740 OS=Arabidopsis thaliana GN=At4g23740 PE=2 SV=1	_	_	_	_	_	PF00069.22|Pkinase|Protein kinase domain|Glyma.01G224000.1|m.3383:339-602;PF07714.14|Pkinase_Tyr|Protein tyrosine kinase|Glyma.01G224000.1|m.3383:340-603;PF08263.9|LRRNT_2|Leucine rich repeat N-terminal domain|Glyma.01G224000.1|m.3383:70-106
Glyma.01G224800	4.906990377	13.13307946	-1.418455906	2.07E-21	1.20E-20	down	yes	4.454331252	4.509035292	5.757604586	13.42032741	12.52543019	13.45348079	Gm01	56450727	56451880	-	Glyma.01G224800	--	GO:0006351|transcription, DNA-templated; GO:0009751|response to salicylic acid; GO:0009816|defense response to bacterium, incompatible interaction; GO:0010150|leaf senescence; GO:0010193|response to ozone; GO:0010200|response to chitin; GO:0031347|regulation of defense response; GO:0042542|response to hydrogen peroxide; GO:0045893|positive regulation of transcription, DNA-templated	GO:0005634|nucleus; GO:0009507|chloroplast	GO:0003677|DNA binding; GO:0003700|DNA-binding transcription factor activity; GO:0043565|sequence-specific DNA binding	--	--	969	NP_001341124.1	NP_001341124.1 WRKY transcription factor 12 [Glycine max]	sp|Q9SUP6|WRK53_ARATH	sp|Q9SUP6|WRK53_ARATH Probable WRKY transcription factor 53 OS=Arabidopsis thaliana GN=WRKY53 PE=1 SV=1	_	_	_	_	_	PF03106.12|WRKY|WRKY DNA -binding domain|Glyma.01G224800.1|m.3396:128-188
Glyma.01G224900	12.89600596	57.84755644	-2.164462797	5.19E-34	4.34E-33	down	yes	13.37551004	14.17590999	11.13659785	43.97408075	67.41110183	62.15748675	Gm01	56455128	56458349	-	Glyma.01G224900	--	GO:0006351|transcription, DNA-templated; GO:0006355|regulation of transcription, DNA-templated; GO:0006357|regulation of transcription by RNA polymerase II; GO:0007275|multicellular organism development; GO:0010091|trichome branching	GO:0005634|nucleus	GO:0000981|DNA-binding transcription factor activity, RNA polymerase II-specific; GO:0001135|RNA polymerase II transcription regulator recruiting activity; GO:0003700|DNA-binding transcription factor activity; GO:0043565|sequence-specific DNA binding; GO:0044212|transcription regulatory region DNA binding	ko:K09422|MYBP	--	243	NP_001240853.1	NP_001240853.1 transcription factor CPC-like [Glycine max]	sp|Q8GV05|TRY_ARATH	sp|Q8GV05|TRY_ARATH Transcription factor TRY OS=Arabidopsis thaliana GN=TRY PE=1 SV=1	_	_	_	_	_	_
Glyma.01G225000	2.662535356	0.57556813	2.190300093	1.21E-06	3.02E-06	up	yes	2.742686119	2.720523902	2.524396047	0.42670267	0.538889637	0.761112083	Gm01	56471851	56472795	-	Glyma.01G225000	--	GO:0006351|transcription, DNA-templated; GO:0009873|ethylene-activated signaling pathway; GO:0010200|response to chitin	GO:0005634|nucleus	GO:0003677|DNA binding; GO:0003700|DNA-binding transcription factor activity	--	--	945	XP_003516719.1	XP_003516719.1 ethylene-responsive transcription factor ERF061 [Glycine max]	sp|Q9C7W2|ERF61_ARATH	sp|Q9C7W2|ERF61_ARATH Ethylene-responsive transcription factor ERF061 OS=Arabidopsis thaliana GN=ERF061 PE=2 SV=1	_	_	_	_	_	PF00847.17|AP2|AP2 domain|Glyma.01G225000.1|m.3397:117-166
Glyma.01G225800	42.32839569	95.544372	-1.174355281	5.77E-83	1.15E-81	down	yes	41.57278621	42.34425574	43.06814512	94.0365059	89.99938092	102.5972292	Gm01	56552801	56556585	+	Glyma.01G225800	--	GO:0006012|galactose metabolic process	--	GO:0003978|UDP-glucose 4-epimerase activity	ko:K01784|galE,GALE	ko00052|Galactose metabolism; ko00520|Amino sugar and nucleotide sugar metabolism; ko01100|Metabolic pathways	1176	XP_003517510.1	XP_003517510.1 UDP-glucose 4-epimerase GEPI48 [Glycine max]	sp|O65781|GALE2_CYATE	sp|O65781|GALE2_CYATE UDP-glucose 4-epimerase GEPI48 OS=Cyamopsis tetragonoloba PE=2 SV=1	_	_	_	_	_	PF16363.2|GDP_Man_Dehyd|GDP-mannose 4,6 dehydratase|Glyma.01G225800.1|m.3414:49-372;PF01370.18|Epimerase|NAD dependent epimerase/dehydratase family|Glyma.01G225800.1|m.3414:48-310;PF01073.16|3Beta_HSD|3-beta hydroxysteroid dehydrogenase/isomerase family|Glyma.01G225800.1|m.3414:49-206;PF02719.12|Polysacc_synt_2|Polysaccharide biosynthesis protein|Glyma.01G225800.1|m.3414:48-229;PF04321.14|RmlD_su…
Glyma.01G225900	2.24836428	0.809366497	1.462697406	1.96E-06	4.80E-06	up	yes	2.240713453	2.335299314	2.169080073	0.659957485	0.787166941	0.980975066	Gm01	56558506	56563857	+	Glyma.01G225900	--	GO:0000266|mitochondrial fission; GO:0007049|cell cycle; GO:0051301|cell division	GO:0005737|cytoplasm; GO:0005874|microtubule; GO:0009524|phragmoplast	GO:0003924|GTPase activity; GO:0005525|GTP binding; GO:0008017|microtubule binding	--	--	1833	KHN25640.1	KHN25640.1 Dynamin-related protein 5A [Glycine soja]	sp|Q39828|SDL5A_SOYBN	sp|Q39828|SDL5A_SOYBN Dynamin-related protein 5A OS=Glycine max PE=2 SV=1	_	_	_	_	_	PF01031.17|Dynamin_M|Dynamin central region|Glyma.01G225900.1|m.3415:222-489;PF00350.20|Dynamin_N|Dynamin family|Glyma.01G225900.1|m.3415:37-213;PF02212.15|GED|Dynamin GTPase effector domain|Glyma.01G225900.1|m.3415:514-606
Glyma.01G226000	7.250453088	3.186928494	1.183373107	2.45E-07	6.51E-07	up	yes	6.918653098	7.440693142	7.392013024	3.097468057	2.528867571	3.934449854	Gm01	56566654	56568353	+	Glyma.01G226000	--	GO:0016042|lipid catabolic process	--	GO:0016787|hydrolase activity	--	--	1074	XP_006573811.1	XP_006573811.1 GDSL esterase/lipase At4g10955 isoform X1 [Glycine max]	sp|Q680C0|GDL62_ARATH	sp|Q680C0|GDL62_ARATH GDSL esterase/lipase At4g10955 OS=Arabidopsis thaliana GN=At4g10955 PE=2 SV=1	_	_	_	_	_	PF01764.22|Lipase_3|Lipase (class 3)|Glyma.01G226000.1|m.3416:152-194
Glyma.01G226700	0.973507159	0.34723333	1.461068862	0.032755459	0.046908439	up	yes	1.057919387	0.704817043	1.157785046	0	0.371933032	0.669766959	Gm01	56605684	56615098	+	Glyma.01G226700	--	GO:0015979|photosynthesis; GO:0015995|chlorophyll biosynthetic process	GO:0009507|chloroplast	GO:0005524|ATP binding; GO:0016851|magnesium chelatase activity	ko:K03404|chlD,bchD	ko00860|Porphyrin and chlorophyll metabolism; ko01100|Metabolic pathways; ko01110|Biosynthesis of secondary metabolites	2253	XP_003517516.1	XP_003517516.1 magnesium-chelatase subunit ChlD, chloroplastic isoform X1 [Glycine max]	sp|O22437|CHLD_PEA	sp|O22437|CHLD_PEA Magnesium-chelatase subunit ChlD, chloroplastic OS=Pisum sativum GN=CHLD PE=2 SV=1	_	_	_	_	_	PF13519.3|VWA_2|von Willebrand factor type A domain|Glyma.01G226700.1|m.3427:548-653;PF01078.18|Mg_chelatase|Magnesium chelatase, subunit ChlI|Glyma.01G226700.1|m.3427:196-264;PF00092.25|VWA|von Willebrand factor type A domain|Glyma.01G226700.1|m.3427:548-682;PF00158.23|Sigma54_activat|Sigma-54 interaction domain|Glyma.01G226700.1|m.3427:169-260
Glyma.01G228600	14.22944082	60.29285827	-2.082333892	1.14E-27	8.14E-27	down	yes	12.02202075	14.31999904	16.34630268	63.25239584	67.67819855	49.94798042	Gm01	56755113	56755868	-	Glyma.01G228600	--	--	--	--	--	--	153	KRH77698.1	KRH77698.1 hypothetical protein GLYMA_01G228600 [Glycine max]	_	_	_	_	_	_	_	_
Glyma.01G229000	59.40743504	139.1328228	-1.227608261	3.44E-96	7.94E-95	down	yes	60.22943514	61.74583331	56.24703668	134.1414389	145.208033	138.0489965	Gm01	56784623	56788869	+	Glyma.01G229000	--	GO:0007264|small GTPase mediated signal transduction; GO:0015031|protein transport; GO:0016192|vesicle-mediated transport	GO:0005794|Golgi apparatus	GO:0005525|GTP binding	ko:K07977|ARF	--	741	NP_001237005.1	NP_001237005.1 uncharacterized protein LOC100305554 [Glycine max]	sp|P91924|ARF_DUGJA	sp|P91924|ARF_DUGJA ADP-ribosylation factor OS=Dugesia japonica PE=2 SV=3	_	_	_	_	_	PF00025.18|Arf|ADP-ribosylation factor family|Glyma.01G229000.2|m.3461:68-229;PF08477.10|Roc|Ras of Complex, Roc, domain of DAPkinase|Glyma.01G229000.2|m.3461:72-182;PF00071.19|Ras|Ras family|Glyma.01G229000.2|m.3461:72-185;PF09439.7|SRPRB|Signal recognition particle receptor beta subunit|Glyma.01G229000.2|m.3461:70-192;PF04670.9|Gtr1_RagA|Gtr1/RagA G protein conserved region|Glyma.01G229000.2|m.…
Glyma.01G229500	3.304452513	7.578881264	-1.195116639	6.36E-20	3.51E-19	down	yes	3.567062668	2.916127119	3.430167751	7.343665991	8.431303098	6.961674704	Gm01	56823060	56827833	-	Glyma.01G229500	--	--	--	--	--	--	1884	XP_006573831.1	XP_006573831.1 uncharacterized protein At1g51745 [Glycine max]	sp|P59278|Y1745_ARATH	sp|P59278|Y1745_ARATH Uncharacterized protein At1g51745 OS=Arabidopsis thaliana GN=At1g51745 PE=2 SV=2	_	_	_	_	_	PF00855.14|PWWP|PWWP domain|Glyma.01G229500.1|m.3481:13-94
Glyma.01G229800	3.087404144	1.321553356	1.217949397	0.001988369	0.003439001	up	yes	2.900933478	3.43860576	2.922673195	1.955074053	1.028789307	0.980796706	Gm01	56844504	56846768	+	Glyma.01G229800	--	--	--	--	--	--	825	XP_003517534.1	XP_003517534.1 uncharacterized protein LOC100785369 [Glycine max]	_	_	_	_	_	_	_	_
Glyma.01G229900	1.292594689	0.318064886	1.989335159	0.00036839	0.000701877	up	yes	1.301584914	1.221606981	1.354592172	0	0.569979424	0.384215234	Gm01	56851066	56852986	+	Glyma.01G229900	--	--	--	--	--	--	1638	XP_003517535.1	XP_003517535.1 uncharacterized protein LOC100785910 [Glycine max]	_	_	_	_	_	_	_	PF04646.9|DUF604|Protein of unknown function, DUF604|Glyma.01G229900.1|m.3487:264-519;PF02434.13|Fringe|Fringe-like|Glyma.01G229900.1|m.3487:220-328
Glyma.01G230100	3.79276039	1.044083216	1.851058272	6.11E-07	1.57E-06	up	yes	3.623658736	3.762426673	3.992195762	1.668225865	0.401300794	1.062722988	Gm01	56863478	56864746	-	Glyma.01G230100	--	GO:0010310|regulation of hydrogen peroxide metabolic process; GO:0010337|regulation of salicylic acid metabolic process; GO:0030163|protein catabolic process; GO:0042742|defense response to bacterium	GO:0048046|apoplast	GO:0004190|aspartic-type endopeptidase activity	--	--	1269	XP_003516738.2	XP_003516738.2 aspartic proteinase CDR1 [Glycine max]	sp|Q6XBF8|CDR1_ARATH	sp|Q6XBF8|CDR1_ARATH Aspartic proteinase CDR1 OS=Arabidopsis thaliana GN=CDR1 PE=1 SV=1	_	_	_	_	_	PF14543.3|TAXi_N|Xylanase inhibitor N-terminal|Glyma.01G230100.1|m.3490:74-247;PF14541.3|TAXi_C|Xylanase inhibitor C-terminal|Glyma.01G230100.1|m.3490:270-414;PF00026.20|Asp|Eukaryotic aspartyl protease|Glyma.01G230100.1|m.3490:74-413
Glyma.01G230200	137.3405967	347.3341508	-1.338502625	4.97E-92	1.10E-90	down	yes	140.7867583	136.3577083	134.8773236	312.5316335	367.3667382	362.1040806	Gm01	56871851	56875691	+	Glyma.01G230200	--	--	--	--	--	--	399	NP_001241595.1	NP_001241595.1 uncharacterized protein LOC100786423 [Glycine max]	sp|F4KFM8|LEA65_ARATH	sp|F4KFM8|LEA65_ARATH Late embryogenesis abundant protein At5g17165 OS=Arabidopsis thaliana GN=At5g17165 PE=3 SV=1	_	_	_	_	_	_
Glyma.01G230700	24.33353623	11.6627422	1.060395231	5.59E-23	3.44E-22	up	yes	23.19806654	23.62979447	26.17274769	12.51124433	11.28109533	11.19588693	Gm01	56894998	56901819	-	Glyma.01G230700	--	GO:0006351|transcription, DNA-templated; GO:0010628|positive regulation of gene expression; GO:0045893|positive regulation of transcription, DNA-templated; GO:0045944|positive regulation of transcription by RNA polymerase II	GO:0005634|nucleus; GO:0005737|cytoplasm; GO:0016020|membrane	GO:0000978|RNA polymerase II proximal promoter sequence-specific DNA binding; GO:0001228|DNA-binding transcription activator activity, RNA polymerase II-specific; GO:0003723|RNA binding	ko:K13210|FUBP	--	2385	XP_014632792.1	XP_014632792.1 far upstream element-binding protein 2 isoform X1 [Glycine max]	sp|Q96I24|FUBP3_HUMAN	sp|Q96I24|FUBP3_HUMAN Far upstream element-binding protein 3 OS=Homo sapiens GN=FUBP3 PE=1 SV=2	_	_	_	_	_	PF00013.26|KH_1|KH domain|Glyma.01G230700.1|m.3498:199-265;PF00013.26|KH_1|KH domain|Glyma.01G230700.1|m.3498:296-364
Glyma.01G230900	773.2285333	1885.164765	-1.285712835	1.67E-103	4.16E-102	down	yes	792.8979262	812.2689445	714.5187292	1775.939321	1974.959614	1904.595359	Gm01	56909308	56912185	+	Glyma.01G230900	--	GO:0006122|mitochondrial electron transport, ubiquinol to cytochrome c; GO:0006123|mitochondrial electron transport, cytochrome c to oxygen	GO:0005758|mitochondrial intermembrane space; GO:0070469|respirasome	GO:0005507|copper ion binding; GO:0009055|electron transfer activity; GO:0020037|heme binding	ko:K08738|CYC	ko00920|Sulfur metabolism; ko01100|Metabolic pathways; ko01120|Microbial metabolism in diverse environments; ko01524|Platinum drug resistance; ko02020|Two-component system; ko04115|p53 signaling pathway; ko04210|Apoptosis; ko04214|Apoptosis - fly; ko04215|Apoptosis - multiple species; ko04932|Non-alcoholic fatty liver disease (NAFLD); ko05010|Alzheimer's disease; ko05012|Parkinson's disease; ko05…	342	NP_001235212.1	NP_001235212.1 uncharacterized protein LOC100305937 [Glycine max]	sp|Q9T0G2|CYC2_ARATH	sp|Q9T0G2|CYC2_ARATH Cytochrome c-2 OS=Arabidopsis thaliana GN=CYTC-2 PE=1 SV=1	_	_	_	_	_	PF00034.18|Cytochrom_C|Cytochrome c|Glyma.01G230900.1|m.3506:13-109;PF13442.3|Cytochrome_CBB3|Cytochrome C oxidase, cbb3-type, subunit III|Glyma.01G230900.1|m.3506:11-107
Glyma.01G231000	0.139105408	3.394636738	-4.513096389	2.68E-20	1.50E-19	down	yes	0.187844074	0.082774561	0.146697588	4.447434083	2.357642163	3.37883397	Gm01	56915415	56916026	-	Glyma.01G231000	--	GO:0006351|transcription, DNA-templated; GO:0009873|ethylene-activated signaling pathway	GO:0005634|nucleus	GO:0003677|DNA binding; GO:0003700|DNA-binding transcription factor activity	--	--	612	XP_003517540.2	XP_003517540.2 ethylene-responsive transcription factor ERF022 [Glycine max]	sp|Q9LQ28|ERF22_ARATH	sp|Q9LQ28|ERF22_ARATH Ethylene-responsive transcription factor ERF022 OS=Arabidopsis thaliana GN=ERF022 PE=2 SV=1	_	_	_	_	_	PF00847.17|AP2|AP2 domain|Glyma.01G231000.1|m.3507:16-66
Glyma.01G231400	37.62276685	15.26168138	1.301130455	3.71E-27	2.61E-26	up	yes	36.34335588	35.69012422	40.83482046	15.33462722	16.95256984	13.49784709	Gm01	56936331	56940012	+	Glyma.01G231400	--	GO:0000412|histone peptidyl-prolyl isomerization; GO:0006334|nucleosome assembly	GO:0005634|nucleus; GO:0005730|nucleolus; GO:0005829|cytosol	GO:0003755|peptidyl-prolyl cis-trans isomerase activity; GO:0005528|FK506 binding; GO:0042393|histone binding	ko:K14826|FPR3_4	--	1512	XP_003517541.1	XP_003517541.1 peptidyl-prolyl cis-trans isomerase FKBP53 isoform X1 [Glycine max]	sp|Q93ZG9|FKB53_ARATH	sp|Q93ZG9|FKB53_ARATH Peptidyl-prolyl cis-trans isomerase FKBP53 OS=Arabidopsis thaliana GN=FKBP53 PE=1 SV=1	_	_	_	_	_	PF00254.25|FKBP_C|FKBP-type peptidyl-prolyl cis-trans isomerase|Glyma.01G231400.1|m.3513:410-499
Glyma.01G231900	2.939118914	0.933570422	1.644081896	1.20E-05	2.72E-05	up	yes	2.857020902	2.780013912	3.180321928	1.024476686	0.862552011	0.913682569	Gm01	56969573	56971868	+	Glyma.01G231900	--	--	--	--	--	--	984	KRH77754.1	KRH77754.1 hypothetical protein GLYMA_01G231900 [Glycine max]	_	_	_	_	_	_	_	PF13806.3|Rieske_2|Rieske-like [2Fe-2S] domain|Glyma.01G231900.1|m.3523:120-232
Glyma.01G232000	1.280409011	32.56649121	-4.657930897	4.08E-158	1.69E-156	down	yes	1.20662867	1.297109739	1.337488625	29.09742721	31.76889886	36.83314757	Gm01	56975301	56975837	+	Glyma.01G232000	--	GO:0006351|transcription, DNA-templated; GO:0009873|ethylene-activated signaling pathway; GO:0010200|response to chitin	GO:0005634|nucleus	GO:0003677|DNA binding; GO:0003700|DNA-binding transcription factor activity	--	--	537	XP_003516746.1	XP_003516746.1 ethylene-responsive transcription factor ERF020 [Glycine max]	sp|Q9C9I8|ERF20_ARATH	sp|Q9C9I8|ERF20_ARATH Ethylene-responsive transcription factor ERF020 OS=Arabidopsis thaliana GN=ERF020 PE=2 SV=1	_	_	_	_	_	PF00847.17|AP2|AP2 domain|Glyma.01G232000.1|m.3525:9-57
Glyma.01G232500	2.055404461	5.742997033	-1.477889399	1.13E-31	8.98E-31	down	yes	2.101154791	1.830301829	2.234756764	6.403337494	5.193407561	5.632246044	Gm01	56998518	57002584	-	Glyma.01G232500	--	GO:0009409|response to cold; GO:0030244|cellulose biosynthetic process; GO:0048767|root hair elongation; GO:0071555|cell wall organization; GO:0071669|plant-type cell wall organization or biogenesis	GO:0005768|endosome; GO:0005794|Golgi apparatus; GO:0005802|trans-Golgi network; GO:0005886|plasma membrane; GO:0030173|integral component of Golgi membrane	GO:0016760|cellulose synthase (UDP-forming) activity; GO:0051753|mannan synthase activity	ko:K20924|CSLD	--	3432	XP_003517548.1	XP_003517548.1 cellulose synthase-like protein D2 [Glycine max]	sp|Q9LFL0|CSLD2_ARATH	sp|Q9LFL0|CSLD2_ARATH Cellulose synthase-like protein D2 OS=Arabidopsis thaliana GN=CSLD2 PE=3 SV=1	_	_	_	_	_	PF03552.11|Cellulose_synt|Cellulose synthase|Glyma.01G232500.1|m.3530:373-1133;PF14570.3|zf-RING_4|RING/Ubox like zinc-binding domain|Glyma.01G232500.1|m.3530:129-178;PF13632.3|Glyco_trans_2_3|Glycosyl transferase family group 2|Glyma.01G232500.1|m.3530:835-951
Glyma.01G233200	2.551267933	6.580726922	-1.363579415	3.12E-08	8.96E-08	down	yes	1.79625896	2.951753776	2.905791065	5.775487315	7.29395544	6.672738009	Gm01	57052469	57054590	+	Glyma.01G233200	--	GO:0006334|nucleosome assembly; GO:0007059|chromosome segregation; GO:0017196|N-terminal peptidyl-methionine acetylation; GO:0043966|histone H3 acetylation; GO:0051321|meiotic cell cycle	--	GO:0004402|histone acetyltransferase activity; GO:0004596|peptide alpha-N-acetyltransferase activity	ko:K21121|NAA60	--	768	XP_006573850.1	XP_006573850.1 histone acetyltransferase MCC1 [Glycine max]	sp|Q9M8T9|MCC1_ARATH	sp|Q9M8T9|MCC1_ARATH Histone acetyltransferase MCC1 OS=Arabidopsis thaliana GN=MCC1 PE=2 SV=1	_	_	_	_	_	PF00583.22|Acetyltransf_1|Acetyltransferase (GNAT) family|Glyma.01G233200.3|m.3547:66-159;PF13420.4|Acetyltransf_4|Acetyltransferase (GNAT) domain|Glyma.01G233200.3|m.3547:84-178;PF13673.4|Acetyltransf_10|Acetyltransferase (GNAT) domain|Glyma.01G233200.3|m.3547:84-166
Glyma.01G233600	4.586267026	1.597523048	1.515623193	7.87E-14	3.28E-13	up	yes	4.168232207	4.594565628	4.996003242	1.484776443	1.809353288	1.498439413	Gm01	57086041	57089584	-	Glyma.01G233600	--	GO:0007131|reciprocal meiotic recombination	GO:0000795|synaptonemal complex; GO:0005875|microtubule associated complex; GO:0009507|chloroplast	--	--	--	2580	XP_003517554.1	XP_003517554.1 WEB family protein At3g02930, chloroplastic [Glycine max]	sp|F4JJP1|Y4759_ARATH	sp|F4JJP1|Y4759_ARATH WEB family protein At4g27595, chloroplastic OS=Arabidopsis thaliana GN=At4g27595 PE=2 SV=1	_	_	_	_	_	PF05701.8|WEMBL|Weak chloroplast movement under blue light|Glyma.01G233600.2|m.3557:98-651
Glyma.01G234500	8.057851414	3.731266552	1.108657757	0.000500209	0.00093788	up	yes	8.676269691	8.108471045	7.388813506	2.028850433	3.736640409	5.428308816	Gm01	57169246	57170040	+	Glyma.01G234500	--	GO:0007338|single fertilization; GO:0009846|pollen germination; GO:0009860|pollen tube growth	GO:0005829|cytosol	GO:0016740|transferase activity	--	--	795	XP_003517559.1	XP_003517559.1 protein CDI-like isoform X1 [Glycine max]	sp|Q9XIP8|CDI_ARATH	sp|Q9XIP8|CDI_ARATH Protein CDI OS=Arabidopsis thaliana GN=CDI PE=2 SV=1	_	_	_	_	_	_
Glyma.01G235200	12.42218081	5.626749383	1.141144061	2.71E-21	1.57E-20	up	yes	12.10442032	11.9220564	13.24006571	5.455251727	5.613686863	5.81130956	Gm01	57205048	57210728	-	Glyma.01G235200	--	GO:0009616|virus induced gene silencing; GO:0035194|posttranscriptional gene silencing by RNA	GO:0005737|cytoplasm	GO:0003724|RNA helicase activity; GO:0005524|ATP binding	ko:K18422|MOV10	--	2661	XP_003517564.1	XP_003517564.1 probable RNA helicase SDE3 [Glycine max]	sp|Q8GYD9|SDE3_ARATH	sp|Q8GYD9|SDE3_ARATH Probable RNA helicase SDE3 OS=Arabidopsis thaliana GN=SDE3 PE=1 SV=1	_	_	_	_	_	PF13087.3|AAA_12|AAA domain|Glyma.01G235200.1|m.3598:593-795;PF13086.3|AAA_11|AAA domain|Glyma.01G235200.1|m.3598:397-495;PF13086.3|AAA_11|AAA domain|Glyma.01G235200.1|m.3598:516-585;PF13245.3|AAA_19|Part of AAA domain|Glyma.01G235200.1|m.3598:417-467;PF13604.3|AAA_30|AAA domain|Glyma.01G235200.1|m.3598:397-581;PF04851.12|ResIII|Type III restriction enzyme, res subunit|Glyma.01G235200.1|m.3598:39…
Glyma.01G235800	2.64437113	0.770064247	1.766705244	2.20E-08	6.40E-08	up	yes	2.872923746	2.620503407	2.439686237	0.901686099	0.65794665	0.750559992	Gm01	57244100	57245776	-	Glyma.01G235800	--	GO:0009451|RNA modification	GO:0005739|mitochondrion; GO:0043231|intracellular membrane-bounded organelle	GO:0003723|RNA binding; GO:0004519|endonuclease activity	--	--	1677	XP_003516753.1	XP_003516753.1 pentatricopeptide repeat-containing protein At3g22670, mitochondrial [Glycine max]	sp|Q9LUJ4|PP248_ARATH	sp|Q9LUJ4|PP248_ARATH Pentatricopeptide repeat-containing protein At3g22670, mitochondrial OS=Arabidopsis thaliana GN=At3g22670 PE=2 SV=1	_	_	_	_	_	PF13041.3|PPR_2|PPR repeat family|Glyma.01G235800.1|m.3605:267-310;PF13041.3|PPR_2|PPR repeat family|Glyma.01G235800.1|m.3605:298-342;PF13041.3|PPR_2|PPR repeat family|Glyma.01G235800.1|m.3605:334-377;PF13041.3|PPR_2|PPR repeat family|Glyma.01G235800.1|m.3605:370-416;PF13041.3|PPR_2|PPR repeat family|Glyma.01G235800.1|m.3605:404-452;PF01535.17|PPR|PPR repeat|Glyma.01G235800.1|m.3605:164-189;PF015…
Glyma.01G236200	5.059909967	72.15071959	-3.831181692	1.08E-174	5.21E-173	down	yes	5.456912152	4.191981609	5.530836139	65.32579168	77.35704214	73.76932493	Gm01	57262585	57263240	+	Glyma.01G236200	--	--	--	--	--	--	429	XP_006573875.1	XP_006573875.1 uncharacterized protein LOC102664619 [Glycine max]	_	_	_	_	_	_	_	_
Glyma.01G236300	1.679550851	0.283235452	2.526508333	3.48E-09	1.08E-08	up	yes	1.291052579	1.787244194	1.960355781	0.29550232	0.177711721	0.376492315	Gm01	57267985	57272644	+	Glyma.01G236300	--	GO:0006355|regulation of transcription, DNA-templated; GO:0007275|multicellular organism development	GO:0005634|nucleus	GO:0003700|DNA-binding transcription factor activity; GO:0043565|sequence-specific DNA binding; GO:0046872|metal ion binding	--	--	2337	KRH77831.1	KRH77831.1 hypothetical protein GLYMA_01G236300 [Glycine max]	sp|F4JIF5|TCX2_ARATH	sp|F4JIF5|TCX2_ARATH Protein tesmin/TSO1-like CXC 2 OS=Arabidopsis thaliana GN=TCX2 PE=1 SV=1	_	_	_	_	_	PF03638.12|TCR|Tesmin/TSO1-like CXC domain, cysteine-rich domain|Glyma.01G236300.3|m.3612:490-525;PF03638.12|TCR|Tesmin/TSO1-like CXC domain, cysteine-rich domain|Glyma.01G236300.3|m.3612:575-611
Glyma.01G237400	1.395944626	3.661945167	-1.385004742	3.54E-14	1.50E-13	down	yes	1.44126215	1.386689006	1.359882721	3.562878586	4.058477569	3.364479346	Gm01	57335148	57337619	-	Glyma.01G237400	--	--	--	--	--	--	1443	KRH77849.1	KRH77849.1 hypothetical protein GLYMA_01G237400 [Glycine max]	_	_	_	_	_	_	_	PF07227.8|PHD_Oberon|PHD - plant homeodomain finger protein|Glyma.01G237400.1|m.3624:163-295
Glyma.01G238600	1.193126553	0.39122087	1.584319848	0.000459423	0.000865059	up	yes	1.163248014	1.018474405	1.397657241	0.411223509	0.395688195	0.366750905	Gm01	57395480	57397195	-	Glyma.01G238600	--	GO:0009408|response to heat; GO:0009644|response to high light intensity; GO:0042542|response to hydrogen peroxide	--	GO:0005524|ATP binding	ko:K09489|HSPA4	ko04530|Tight junction; ko04612|Antigen processing and presentation	1716	NP_001344302.1	NP_001344302.1 HSP70 family protein [Glycine max]	sp|Q9SKY8|HSP7H_ARATH	sp|Q9SKY8|HSP7H_ARATH Heat shock 70 kDa protein 8 OS=Arabidopsis thaliana GN=HSP70-8 PE=1 SV=1	_	_	_	_	_	PF00012.17|HSP70|Hsp70 protein|Glyma.01G238600.1|m.3638:27-522
Glyma.01G238800	424.0898456	1191.761197	-1.490631423	2.19E-96	5.09E-95	down	yes	455.9390028	445.5582101	370.7723237	1177.191488	1185.817373	1212.274731	Gm01	57417984	57423241	+	Glyma.01G238800	--	GO:0009414|response to water deprivation; GO:0009651|response to salt stress; GO:0009737|response to abscisic acid; GO:0015749|monosaccharide transmembrane transport; GO:0046323|glucose import	GO:0005886|plasma membrane; GO:0009506|plasmodesma; GO:0016021|integral component of membrane	GO:0005358|high-affinity glucose:proton symporter activity; GO:0009679|hexose:proton symporter activity; GO:0015145|monosaccharide transmembrane transporter activity	--	--	1569	XP_003517581.1	XP_003517581.1 sugar transport protein 13 [Glycine max]	sp|Q94AZ2|STP13_ARATH	sp|Q94AZ2|STP13_ARATH Sugar transport protein 13 OS=Arabidopsis thaliana GN=STP13 PE=1 SV=2	_	_	_	_	_	PF00083.21|Sugar_tr|Sugar (and other) transporter|Glyma.01G238800.1|m.3641:27-486;PF07690.13|MFS_1|Major Facilitator Superfamily|Glyma.01G238800.1|m.3641:70-435
Glyma.01G238900	6.262340075	1.776417032	1.811934871	9.59E-07	2.42E-06	up	yes	6.081959015	5.760835049	6.94422616	1.48520819	2.188308748	1.655734158	Gm01	57425177	57426463	+	Glyma.01G238900	--	GO:0055114|oxidation-reduction process	--	GO:0009055|electron transfer activity; GO:0046872|metal ion binding	--	--	543	XP_003517582.1	XP_003517582.1 mavicyanin [Glycine max]	sp|P80728|MAVI_CUCPE	sp|P80728|MAVI_CUCPE Mavicyanin OS=Cucurbita pepo PE=1 SV=1	_	_	_	_	_	PF02298.14|Cu_bind_like|Plastocyanin-like domain|Glyma.01G238900.1|m.3642:34-117
Glyma.01G239400	1.301024557	11.59958861	-3.146550237	3.10E-30	2.37E-29	down	yes	1.458273658	1.25172461	1.193075401	8.205343501	15.7907196	10.80270274	Gm01	57456989	57457504	-	Glyma.01G239400	--	GO:0009717|isoflavonoid biosynthetic process; GO:0009813|flavonoid biosynthetic process; GO:0046287|isoflavonoid metabolic process	--	GO:0033987|2-hydroxyisoflavanone dehydratase activity; GO:0052689|carboxylic ester hydrolase activity	--	--	516	KHN30462.1	KHN30462.1 Putative carboxylesterase 2 [Glycine soja]	sp|Q5NUF4|HIDM_GLYEC	sp|Q5NUF4|HIDM_GLYEC 2-hydroxyisoflavanone dehydratase OS=Glycyrrhiza echinata GN=HIDM PE=1 SV=1	_	_	_	_	_	PF07859.10|Abhydrolase_3|alpha/beta hydrolase fold|Glyma.01G239400.1|m.3653:20-158
Glyma.01G239500	23.79205236	142.3913599	-2.580805042	3.56E-217	2.31E-215	down	yes	26.57778196	23.39580417	21.40257095	145.0888776	142.6042998	139.4809023	Gm01	57461062	57462024	+	Glyma.01G239500	--	GO:0009717|isoflavonoid biosynthetic process; GO:0009813|flavonoid biosynthetic process; GO:0046287|isoflavonoid metabolic process	--	GO:0033987|2-hydroxyisoflavanone dehydratase activity; GO:0052689|carboxylic ester hydrolase activity	--	--	963	NP_001276288.2	NP_001276288.2 2-hydroxyisoflavanone dehydratase-like protein [Glycine max]	sp|Q5NUF4|HIDM_GLYEC	sp|Q5NUF4|HIDM_GLYEC 2-hydroxyisoflavanone dehydratase OS=Glycyrrhiza echinata GN=HIDM PE=1 SV=1	_	_	_	_	_	PF07859.10|Abhydrolase_3|alpha/beta hydrolase fold|Glyma.01G239500.1|m.3654:81-298;PF00135.25|COesterase|Carboxylesterase family|Glyma.01G239500.1|m.3654:72-176;PF10340.6|DUF2424|Protein of unknown function (DUF2424)|Glyma.01G239500.1|m.3654:76-175
Glyma.01G239900	8.598630265	2.961648165	1.534520391	8.53E-08	2.36E-07	up	yes	7.912620555	9.418829937	8.464440303	2.87059397	2.701218156	3.31313237	Gm01	57492952	57494394	-	Glyma.01G239900	--	--	GO:0031225|anchored component of membrane; GO:0046658|anchored component of plasma membrane	--	--	--	597	NP_001241609.1	NP_001241609.1 uncharacterized protein LOC100814074 precursor [Glycine max]	sp|P59833|UGPI3_ARATH	sp|P59833|UGPI3_ARATH Uncharacterized GPI-anchored protein At5g19250 OS=Arabidopsis thaliana GN=At5g19250 PE=1 SV=1	_	_	_	_	_	_
Glyma.01G240500	4.730537455	1.931248272	1.288065993	0.00024464	0.000476901	up	yes	4.696101855	4.780230893	4.715279618	1.811917589	2.218957329	1.762869897	Gm01	57539052	57541845	-	Glyma.01G240500	--	--	--	--	--	--	612	XP_003516763.1	XP_003516763.1 uncharacterized protein LOC100816371 isoform X1 [Glycine max]	_	_	_	_	_	_	_	_
Glyma.01G241200	26.54610002	86.94924473	-1.71129612	2.13E-66	3.34E-65	down	yes	28.91600087	27.82538497	22.89691421	83.60320799	80.99861007	96.24591612	Gm01	57576316	57577563	-	Glyma.01G241200	--	--	--	--	--	--	1248	XP_014632983.1	XP_014632983.1 LOW QUALITY PROTEIN: uncharacterized protein LOC100816033 [Glycine max]	_	_	_	_	_	_	_	PF06219.9|DUF1005|Protein of unknown function (DUF1005)|Glyma.01G241200.1|m.3680:1-414
Glyma.01G241700	128.0085457	859.502888	-2.747166448	4.78E-243	3.67E-241	down	yes	140.3490196	128.0522457	115.6243717	816.6507243	925.9103766	835.9475632	Gm01	57655426	57655623	+	Glyma.01G241700	--	--	--	--	--	--	198	XP_006573900.1	XP_006573900.1 uncharacterized protein LOC102670513 [Glycine max]	_	_	_	_	_	_	_	_
Glyma.01G242000	24.2157471	50.92693681	-1.072171046	4.47E-35	3.84E-34	down	yes	26.4161692	23.91013059	22.32094151	55.55533102	46.45322499	50.77225444	Gm01	57661349	57663800	+	Glyma.01G242000	--	--	GO:0005886|plasma membrane; GO:0016021|integral component of membrane	GO:0015095|magnesium ion transmembrane transporter activity	--	--	1182	XP_003516767.1	XP_003516767.1 magnesium transporter MRS2-3 [Glycine max]	sp|Q9LJN2|MRS23_ARATH	sp|Q9LJN2|MRS23_ARATH Magnesium transporter MRS2-3 OS=Arabidopsis thaliana GN=MRS2-3 PE=2 SV=1	_	_	_	_	_	_
Glyma.01G242200	155.9166264	365.8271938	-1.23033445	3.85E-49	4.50E-48	down	yes	154.9411976	166.4534532	146.3552285	319.0699127	395.8194748	382.5921939	Gm01	57678022	57678791	+	Glyma.01G242200	--	--	--	--	--	--	321	ACU23929.1	ACU23929.1 unknown, partial [Glycine max]	_	_	_	_	_	_	_	_
Glyma.01G245100	7.302831821	2.418246013	1.590515591	1.20E-14	5.21E-14	up	yes	7.093222675	7.578360101	7.236912686	3.036400779	1.931562254	2.286775007	Gm01	57840727	57847071	-	Glyma.01G245100	--	GO:0006351|transcription, DNA-templated; GO:0009294|DNA mediated transformation; GO:0009405|pathogenesis; GO:0009861|jasmonic acid and ethylene-dependent systemic resistance; GO:0016573|histone acetylation; GO:0045892|negative regulation of transcription, DNA-templated; GO:1902459|positive regulation of stem cell population maintenance; GO:2000026|regulation of multicellular organismal development	GO:0000118|histone deacetylase complex; GO:0005634|nucleus	GO:0004407|histone deacetylase activity; GO:0032041|NAD-dependent histone deacetylase activity (H3-K14 specific)	ko:K06067|HDAC1_2	ko04110|Cell cycle; ko04213|Longevity regulating pathway - multiple species; ko04330|Notch signaling pathway; ko04919|Thyroid hormone signaling pathway; ko05016|Huntington's disease; ko05034|Alcoholism; ko05169|Epstein-Barr virus infection; ko05200|Pathways in cancer; ko05202|Transcriptional misregulation in cancer; ko05203|Viral carcinogenesis; ko05220|Chronic myeloid leukemia	1494	KHN30411.1	KHN30411.1 Histone deacetylase 19 [Glycine soja]	sp|O22446|HDA19_ARATH	sp|O22446|HDA19_ARATH Histone deacetylase 19 OS=Arabidopsis thaliana GN=HDA19 PE=1 SV=2	_	_	_	_	_	PF00850.16|Hist_deacetyl|Histone deacetylase domain|Glyma.01G245100.3|m.3757:36-324
Glyma.01G245400	10.00473308	4.489004333	1.154446309	5.85E-16	2.70E-15	up	yes	9.747576835	9.721550341	10.54507208	3.988331064	4.940434327	4.538247607	Gm01	57878078	57881845	-	Glyma.01G245400	--	--	--	--	--	--	2199	NP_001236836.2	NP_001236836.2 RecF/RecN/SMC N terminal domain-containing protein [Glycine max]	_	_	_	_	_	_	_	PF02151.16|UVR|UvrB/uvrC motif|Glyma.01G245400.1|m.3777:234-263
Glyma.01G245500	10.69389776	4.549558194	1.231170297	1.74E-08	5.09E-08	up	yes	11.23629357	10.62696176	10.21843794	3.107776674	4.82430824	5.716589667	Gm01	57885349	57888368	-	Glyma.01G245500	--	GO:0008643|carbohydrate transport; GO:0048354|mucilage biosynthetic process involved in seed coat development; GO:0090480|purine nucleotide-sugar transmembrane transport	GO:0000139|Golgi membrane; GO:0005794|Golgi apparatus; GO:0016021|integral component of membrane	GO:0015297|antiporter activity; GO:0022857|transmembrane transporter activity	--	--	1038	NP_001242197.2	NP_001242197.2 UDP-galactose transporter 2-like [Glycine max]	sp|Q9LPU2|URGT2_ARATH	sp|Q9LPU2|URGT2_ARATH UDP-rhamnose/UDP-galactose transporter 2 OS=Arabidopsis thaliana GN=URGT2 PE=1 SV=1	_	_	_	_	_	PF03151.13|TPT|Triose-phosphate Transporter family|Glyma.01G245500.1|m.3780:23-297;PF08449.8|UAA|UAA transporter family|Glyma.01G245500.1|m.3780:32-297
Glyma.02G000600	61.11255773	26.59506426	1.200004028	1.15E-54	1.50E-53	up	yes	61.5921403	58.35362292	63.39190999	26.82718162	26.57565166	26.38235949	Gm02	66305	71497	+	Glyma.02G000600	--	GO:0009451|RNA modification	GO:0005739|mitochondrion; GO:0009941|chloroplast envelope	GO:0003723|RNA binding; GO:0004519|endonuclease activity	--	--	1830	XP_003518031.1	XP_003518031.1 pentatricopeptide repeat-containing protein At1g80270, mitochondrial [Glycine max]	sp|Q9XI21|PPR44_ARATH	sp|Q9XI21|PPR44_ARATH Pentatricopeptide repeat-containing protein At1g15480, mitochondrial OS=Arabidopsis thaliana GN=At1g15480 PE=2 SV=2	_	_	_	_	_	PF01535.17|PPR|PPR repeat|Glyma.02G000600.1|m.3797:313-343;PF01535.17|PPR|PPR repeat|Glyma.02G000600.1|m.3797:356-377;PF01535.17|PPR|PPR repeat|Glyma.02G000600.1|m.3797:451-479;PF01535.17|PPR|PPR repeat|Glyma.02G000600.1|m.3797:485-508;PF01535.17|PPR|PPR repeat|Glyma.02G000600.1|m.3797:521-549;PF13812.3|PPR_3|Pentatricopeptide repeat domain|Glyma.02G000600.1|m.3797:264-320;PF13812.3|PPR_3|Pentatr…
Glyma.02G000800	16.4459308	41.65871721	-1.340357055	1.47E-33	1.22E-32	down	yes	14.29997377	17.05075199	17.98706664	39.21696753	40.3674341	45.39175001	Gm02	89347	90433	+	Glyma.02G000800	--	GO:0006351|transcription, DNA-templated; GO:0006355|regulation of transcription, DNA-templated	GO:0005634|nucleus	GO:0003677|DNA binding; GO:0003700|DNA-binding transcription factor activity; GO:0046983|protein dimerization activity	--	--	795	XP_006574490.1	XP_006574490.1 transcription factor bHLH92 [Glycine max]	sp|Q9FIX5|BH092_ARATH	sp|Q9FIX5|BH092_ARATH Transcription factor bHLH92 OS=Arabidopsis thaliana GN=BHLH92 PE=1 SV=1	_	_	_	_	_	_
Glyma.02G001100	4.155646593	21.11721597	-2.342490316	2.08E-118	5.99E-117	down	yes	3.99105548	4.395869019	4.08001528	22.645389	19.98870529	20.71755362	Gm02	133207	134719	-	Glyma.02G001100	--	--	--	GO:0016747|transferase activity, transferring acyl groups other than amino-acyl groups	ko:K19861|BEBT,AMAT	--	1380	XP_003518844.1	XP_003518844.1 benzyl alcohol O-benzoyltransferase [Glycine max]	sp|Q8GT20|BEBT_TOBAC	sp|Q8GT20|BEBT_TOBAC Benzyl alcohol O-benzoyltransferase OS=Nicotiana tabacum GN=HSR201 PE=1 SV=1	_	_	_	_	_	PF02458.12|Transferase|Transferase family|Glyma.02G001100.1|m.3808:9-433
Glyma.02G001400	0.204361502	0.505446329	-1.265776383	0.0022194	0.00381573	down	yes	0.288772291	0.173001659	0.151310556	0.500756316	0.289856037	0.725726633	Gm02	156787	161773	+	Glyma.02G001400	--	GO:0009877|nodulation	--	GO:0004842|ubiquitin-protein transferase activity	--	--	3189	XP_003519704.2	XP_003519704.2 U-box domain-containing protein 44 isoform X1 [Glycine max]	sp|C6L7U1|LIN1_LOTJA	sp|C6L7U1|LIN1_LOTJA Putative E3 ubiquitin-protein ligase LIN-1 OS=Lotus japonicus GN=CERBERUS PE=2 SV=2	_	_	_	_	_	PF04564.12|U-box|U-box domain|Glyma.02G001400.2|m.3811:308-373
Glyma.02G001500	1.993349124	0.719716852	1.457005186	0.000238356	0.000465252	up	yes	2.022120849	1.763003004	2.194923519	0.386239486	1.083973408	0.688937661	Gm02	175531	178374	+	Glyma.02G001500	--	GO:0006633|fatty acid biosynthetic process; GO:0009409|response to cold; GO:0009416|response to light stimulus	GO:0016021|integral component of membrane	GO:0102336|3-oxo-arachidoyl-CoA synthase activity; GO:0102337|3-oxo-cerotoyl-CoA synthase activity; GO:0102338|3-oxo-lignoceronyl-CoA synthase activity; GO:0102756|very-long-chain 3-ketoacyl-CoA synthase activity	ko:K15397|KCS	ko00062|Fatty acid elongation; ko01110|Biosynthesis of secondary metabolites	1566	XP_003519009.1	XP_003519009.1 3-ketoacyl-CoA synthase 11 [Glycine max]	sp|O48780|KCS11_ARATH	sp|O48780|KCS11_ARATH 3-ketoacyl-CoA synthase 11 OS=Arabidopsis thaliana GN=KCS11 PE=1 SV=1	_	_	_	_	_	PF08392.9|FAE1_CUT1_RppA|FAE1/Type III polyketide synthase-like protein|Glyma.02G001500.1|m.3812:102-391;PF08541.7|ACP_syn_III_C|3-Oxoacyl-[acyl-carrier-protein (ACP)] synthase III C terminal|Glyma.02G001500.1|m.3812:408-488;PF02797.12|Chal_sti_synt_C|Chalcone and stilbene synthases, C-terminal domain|Glyma.02G001500.1|m.3812:410-488
Glyma.02G001700	3.736564714	1.554568138	1.259803881	4.66E-05	9.91E-05	up	yes	3.607052919	3.991447969	3.611193255	1.098730309	1.850138809	1.714835295	Gm02	203992	205283	-	Glyma.02G001700	--	--	--	--	--	--	1101	XP_003519060.1	XP_003519060.1 uncharacterized protein LOC100780569 [Glycine max]	_	_	_	_	_	_	_	PF04720.9|PDDEXK_6|PDDEXK-like family of unknown function|Glyma.02G001700.1|m.3814:67-276
Glyma.02G001900	46.76817564	15.17059044	1.623607693	1.79E-78	3.34E-77	up	yes	46.56967673	46.70037259	47.03447759	13.88450486	15.02996879	16.59729766	Gm02	233070	236328	+	Glyma.02G001900	--	--	--	--	--	--	1728	XP_003519114.1	XP_003519114.1 uncharacterized protein LOC100810326 isoform X2 [Glycine max]	_	_	_	_	_	_	_	_
Glyma.02G002100	162.8951473	599.8053015	-1.880486137	9.37E-197	5.30E-195	down	yes	158.5639215	153.7912969	176.3302233	592.6115919	607.4285476	599.375765	Gm02	247536	249694	+	Glyma.02G002100	--	--	--	GO:0005509|calcium ion binding	ko:K13448|CML	ko04626|Plant-pathogen interaction	453	KHN15388.1	KHN15388.1 Calmodulin-like protein 8 [Glycine soja]	sp|Q7DMN9|CALM5_SOLTU	sp|Q7DMN9|CALM5_SOLTU Calmodulin-5/6/7/8 OS=Solanum tuberosum GN=PCM5 PE=1 SV=3	_	_	_	_	_	PF00036.29|EF-hand_1|EF hand|Glyma.02G002100.1|m.3819:12-40;PF00036.29|EF-hand_1|EF hand|Glyma.02G002100.1|m.3819:48-75;PF00036.29|EF-hand_1|EF hand|Glyma.02G002100.1|m.3819:85-112;PF00036.29|EF-hand_1|EF hand|Glyma.02G002100.1|m.3819:121-148;PF13499.3|EF-hand_7|EF-hand domain pair|Glyma.02G002100.1|m.3819:12-73;PF13499.3|EF-hand_7|EF-hand domain pair|Glyma.02G002100.1|m.3819:83-146;PF13405.3|EF-…
Glyma.02G002500	4.423771968	0.731585576	2.579849485	1.72E-28	1.25E-27	up	yes	4.257003388	4.633673981	4.380638534	0.89791749	0.465228464	0.831610774	Gm02	292256	299746	+	Glyma.02G002500	--	GO:0006351|transcription, DNA-templated; GO:0006355|regulation of transcription, DNA-templated; GO:0006417|regulation of translation; GO:0007275|multicellular organism development; GO:0010586|miRNA metabolic process; GO:0031047|gene silencing by RNA; GO:0035019|somatic stem cell population maintenance; GO:0051607|defense response to virus; GO:1902183|regulation of shoot apical meristem development	GO:1990904|ribonucleoprotein complex	GO:0035198|miRNA binding	ko:K11593|ELF2C,AGO	--	2919	XP_003519706.1	XP_003519706.1 protein argonaute 10 [Glycine max]	sp|Q9XGW1|AGO10_ARATH	sp|Q9XGW1|AGO10_ARATH Protein argonaute 10 OS=Arabidopsis thaliana GN=AGO10 PE=2 SV=1	_	_	_	_	_	PF02171.14|Piwi|Piwi domain|Glyma.02G002500.1|m.3824:609-928;PF16486.2|ArgoN|N-terminal domain of argonaute|Glyma.02G002500.1|m.3824:124-258;PF02170.19|PAZ|PAZ domain|Glyma.02G002500.1|m.3824:336-449;PF08699.7|ArgoL1|Argonaute linker 1 domain|Glyma.02G002500.1|m.3824:268-318;PF16488.2|ArgoL2|Argonaute linker 2 domain|Glyma.02G002500.1|m.3824:460-506;PF16487.2|ArgoMid|Mid domain of argonaute|Glyma…
Glyma.02G003000	1.76068037	4.640333776	-1.393030457	8.13E-07	2.06E-06	down	yes	1.674183108	1.885331261	1.722526742	3.262411193	4.25748973	6.401100403	Gm02	340429	343611	+	Glyma.02G003000	--	--	--	--	--	--	618	XP_006574354.1	XP_006574354.1 uncharacterized protein LOC100526876 isoform X1 [Glycine max]	_	_	_	_	_	_	_	_
Glyma.02G003100	20.48711134	6.821085681	1.585233812	9.53E-40	9.18E-39	up	yes	18.80364577	20.17237005	22.4853182	6.273947095	7.013239344	7.176070605	Gm02	346551	354163	-	Glyma.02G003100	--	GO:0000447|endonucleolytic cleavage in ITS1 to separate SSU-rRNA from 5.8S rRNA and LSU-rRNA from tricistronic rRNA transcript (SSU-rRNA, 5.8S rRNA, LSU-rRNA); GO:0000462|maturation of SSU-rRNA from tricistronic rRNA transcript (SSU-rRNA, 5.8S rRNA, LSU-rRNA); GO:0000472|endonucleolytic cleavage to generate mature 5'-end of SSU-rRNA from (SSU-rRNA, 5.8S rRNA, LSU-rRNA); GO:0000480|endonucleolytic…	GO:0005634|nucleus; GO:0005654|nucleoplasm; GO:0005730|nucleolus; GO:0005739|mitochondrion; GO:0016020|membrane; GO:0030686|90S preribosome; GO:0030692|Noc4p-Nop14p complex; GO:0032040|small-subunit processome	GO:0003723|RNA binding; GO:0019899|enzyme binding; GO:0030515|snoRNA binding	ko:K14766|NOP14,UTP2	--	2844	XP_006574503.1	XP_006574503.1 nucleolar protein 14 [Glycine max]	sp|P78316|NOP14_HUMAN	sp|P78316|NOP14_HUMAN Nucleolar protein 14 OS=Homo sapiens GN=NOP14 PE=1 SV=3	_	_	_	_	_	PF04147.9|Nop14|Nop14-like family|Glyma.02G003100.1|m.3835:38-932
Glyma.02G003500	1.198405186	0.286505795	2.026972075	0.000681663	0.001254582	up	yes	1.205281986	1.168451614	1.221481958	0.525044301	0	0.334473083	Gm02	400400	404424	-	Glyma.02G003500	--	--	GO:0009507|chloroplast	GO:0003723|RNA binding	ko:K01148|PARN	ko03018|RNA degradation	1344	XP_006574507.1	XP_006574507.1 uncharacterized CRM domain-containing protein At3g25440, chloroplastic isoform X1 [Glycine max]	sp|Q67XL4|Y3544_ARATH	sp|Q67XL4|Y3544_ARATH Uncharacterized CRM domain-containing protein At3g25440, chloroplastic OS=Arabidopsis thaliana GN=At3g25440 PE=2 SV=1	_	_	_	_	_	PF01985.18|CRS1_YhbY|CRS1 / YhbY (CRM) domain|Glyma.02G003500.1|m.3840:162-246
Glyma.02G003600	1.646563732	0.394311929	2.034653033	0.003060614	0.005158638	up	yes	1.328215807	1.595417373	2.016058015	0.899072516	0.28386327	0	Gm02	405739	410980	+	Glyma.02G003600	--	GO:0000398|mRNA splicing, via spliceosome; GO:0006369|termination of RNA polymerase II transcription; GO:0006397|mRNA processing; GO:0006405|RNA export from nucleus; GO:0006406|mRNA export from nucleus; GO:0031124|mRNA 3'-end processing; GO:0031397|negative regulation of protein ubiquitination; GO:0033120|positive regulation of RNA splicing; GO:0048025|negative regulation of mRNA splicing, via sp…	GO:0000243|commitment complex; GO:0005634|nucleus; GO:0005654|nucleoplasm; GO:0005681|spliceosomal complex; GO:0016607|nuclear speck; GO:0071004|U2-type prespliceosome; GO:0089701|U2AF	GO:0003723|RNA binding; GO:0008187|poly-pyrimidine tract binding; GO:0019899|enzyme binding; GO:0030628|pre-mRNA 3'-splice site binding; GO:0070742|C2H2 zinc finger domain binding	ko:K12837|U2AF2	ko03040|Spliceosome	897	KRH69095.1	KRH69095.1 hypothetical protein GLYMA_02G003600 [Glycine max]	sp|P26368|U2AF2_HUMAN	sp|P26368|U2AF2_HUMAN Splicing factor U2AF 65 kDa subunit OS=Homo sapiens GN=U2AF2 PE=1 SV=4	_	_	_	_	_	PF00076.19|RRM_1|RNA recognition motif. (a.k.a. RRM, RBD, or RNP domain)|Glyma.02G003600.1|m.3841:18-84
Glyma.02G003700	20.03643893	0.328958675	5.886092773	2.19E-79	4.15E-78	up	yes	19.38352362	18.95255751	21.77323566	0.219913844	0.29624823	0.470713952	Gm02	431693	444785	+	Glyma.02G003700	--	GO:0006799|polyphosphate biosynthetic process; GO:0016036|cellular response to phosphate starvation; GO:0048016|inositol phosphate-mediated signaling	GO:0000139|Golgi membrane; GO:0005789|endoplasmic reticulum membrane; GO:0005794|Golgi apparatus; GO:0005802|trans-Golgi network; GO:0005886|plasma membrane; GO:0016021|integral component of membrane	GO:0000822|inositol hexakisphosphate binding; GO:0015114|phosphate ion transmembrane transporter activity	--	--	2292	XP_006574509.1	XP_006574509.1 phosphate transporter PHO1 [Glycine max]	sp|Q8S403|PHO1_ARATH	sp|Q8S403|PHO1_ARATH Phosphate transporter PHO1 OS=Arabidopsis thaliana GN=PHO1 PE=1 SV=1	_	_	_	_	_	PF03124.11|EXS|EXS family|Glyma.02G003700.1|m.3843:407-740;PF03105.16|SPX|SPX domain|Glyma.02G003700.1|m.3843:2-42;PF03105.16|SPX|SPX domain|Glyma.02G003700.1|m.3843:76-317
Glyma.02G004400	17.40637626	5.92214467	1.553818794	8.60E-14	3.58E-13	up	yes	15.64964449	16.53530098	20.03418332	5.479846986	7.399369249	4.887217777	Gm02	490726	498901	+	Glyma.02G004400	--	GO:0051131|chaperone-mediated protein complex assembly	GO:0005634|nucleus; GO:0005737|cytoplasm	GO:0051879|Hsp90 protein binding; GO:0070678|preprotein binding	--	--	975	NP_001241273.1	NP_001241273.1 uncharacterized protein LOC100790717 [Glycine max]	sp|F8RP11|HSOP_WHEAT	sp|F8RP11|HSOP_WHEAT Hsp70-Hsp90 organizing protein OS=Triticum aestivum GN=HOP PE=1 SV=1	_	_	_	_	_	PF07719.14|TPR_2|Tetratricopeptide repeat|Glyma.02G004400.1|m.3853:80-111;PF13414.3|TPR_11|TPR repeat|Glyma.02G004400.1|m.3853:18-58;PF13432.3|TPR_16|Tetratricopeptide repeat|Glyma.02G004400.1|m.3853:16-67;PF13181.3|TPR_8|Tetratricopeptide repeat|Glyma.02G004400.1|m.3853:18-44;PF13181.3|TPR_8|Tetratricopeptide repeat|Glyma.02G004400.1|m.3853:80-111;PF13431.3|TPR_17|Tetratricopeptide repeat|Glyma.…
Glyma.02G005100	10.4165698	2.691231159	1.948575599	5.94E-23	3.66E-22	up	yes	11.31831991	9.993761273	9.937628217	2.057316446	2.713694244	3.302682787	Gm02	564022	568562	+	Glyma.02G005100	--	GO:0009733|response to auxin; GO:0009734|auxin-activated signaling pathway; GO:0010087|phloem or xylem histogenesis; GO:0010305|leaf vascular tissue pattern formation	--	--	--	--	1470	XP_006574511.1	XP_006574511.1 VAN3-binding protein isoform X1 [Glycine max]	sp|Q8W4K5|VAB_ARATH	sp|Q8W4K5|VAB_ARATH VAN3-binding protein OS=Arabidopsis thaliana GN=VAB PE=1 SV=1	_	_	_	_	_	PF05703.8|Auxin_canalis|Auxin canalisation|Glyma.02G005100.3|m.3860:23-329;PF08458.7|PH_2|Plant pleckstrin homology-like region|Glyma.02G005100.3|m.3860:375-480
Glyma.02G005500	96.83647586	33.5503854	1.528940268	5.66E-26	3.85E-25	up	yes	109.2581844	102.3973306	78.85391258	31.06366128	37.64823677	31.93925814	Gm02	597726	601195	+	Glyma.02G005500	--	GO:0005975|carbohydrate metabolic process; GO:0006099|tricarboxylic acid cycle; GO:0006108|malate metabolic process	GO:0005737|cytoplasm	GO:0030060|L-malate dehydrogenase activity	ko:K00025|MDH1	ko00020|Citrate cycle (TCA cycle); ko00270|Cysteine and methionine metabolism; ko00620|Pyruvate metabolism; ko00630|Glyoxylate and dicarboxylate metabolism; ko00710|Carbon fixation in photosynthetic organisms; ko01100|Metabolic pathways; ko01110|Biosynthesis of secondary metabolites; ko01120|Microbial metabolism in diverse environments; ko01130|Biosynthesis of antibiotics; ko01200|Carbon metaboli…	999	NP_001236661.2	NP_001236661.2 cytosolic malate dehydrogenase [Glycine max]	sp|O48905|MDHC_MEDSA	sp|O48905|MDHC_MEDSA Malate dehydrogenase, cytoplasmic OS=Medicago sativa GN=CMDH PE=2 SV=1	_	_	_	_	_	PF02866.15|Ldh_1_C|lactate/malate dehydrogenase, alpha/beta C-terminal domain|Glyma.02G005500.1|m.3864:157-325;PF00056.20|Ldh_1_N|lactate/malate dehydrogenase, NAD binding domain|Glyma.02G005500.1|m.3864:6-153
Glyma.02G005600	223.3378605	561.7588255	-1.330684131	1.83E-46	2.03E-45	down	yes	199.8959953	207.3952545	262.7223317	549.5648609	567.4355363	568.2760791	Gm02	605074	606821	-	Glyma.02G005600	--	GO:0006351|transcription, DNA-templated; GO:0006357|regulation of transcription by RNA polymerase II; GO:0009409|response to cold; GO:0009651|response to salt stress; GO:0009723|response to ethylene; GO:0009733|response to auxin; GO:0009751|response to salicylic acid; GO:0009753|response to jasmonic acid; GO:0030154|cell differentiation; GO:0045893|positive regulation of transcription, DNA-templa…	GO:0005634|nucleus	GO:0000981|DNA-binding transcription factor activity, RNA polymerase II-specific; GO:0001135|RNA polymerase II transcription regulator recruiting activity; GO:0003700|DNA-binding transcription factor activity; GO:0043565|sequence-specific DNA binding; GO:0044212|transcription regulatory region DNA binding	ko:K09422|MYBP	--	795	XP_003518022.1	XP_003518022.1 transcription factor MYB13 [Glycine max]	sp|Q9SJX8|MYB14_ARATH	sp|Q9SJX8|MYB14_ARATH Transcription factor MYB14 OS=Arabidopsis thaliana GN=MYB14 PE=2 SV=1	_	_	_	_	_	PF00249.28|Myb_DNA-binding|Myb-like DNA-binding domain|Glyma.02G005600.1|m.3866:14-61;PF00249.28|Myb_DNA-binding|Myb-like DNA-binding domain|Glyma.02G005600.1|m.3866:67-112;PF13921.3|Myb_DNA-bind_6|Myb-like DNA-binding domain|Glyma.02G005600.1|m.3866:17-75;PF13921.3|Myb_DNA-bind_6|Myb-like DNA-binding domain|Glyma.02G005600.1|m.3866:70-118
Glyma.02G006200	43.45030945	137.5239843	-1.662017797	3.76E-55	4.94E-54	down	yes	48.36131074	43.97398549	38.01563212	119.2571213	149.6409349	143.6738966	Gm02	670103	670714	-	Glyma.02G006200	--	GO:0006351|transcription, DNA-templated; GO:0006952|defense response; GO:0009867|jasmonic acid mediated signaling pathway; GO:0009873|ethylene-activated signaling pathway	GO:0005634|nucleus	GO:0003677|DNA binding; GO:0003700|DNA-binding transcription factor activity	ko:K14516|ERF1	ko04016|MAPK signaling pathway - plant; ko04075|Plant hormone signal transduction	612	XP_003519719.1	XP_003519719.1 ethylene-responsive transcription factor 1B [Glycine max]	sp|Q8LDC8|ERF92_ARATH	sp|Q8LDC8|ERF92_ARATH Ethylene-responsive transcription factor 1B OS=Arabidopsis thaliana GN=ERF1B PE=1 SV=2	_	_	_	_	_	PF00847.17|AP2|AP2 domain|Glyma.02G006200.1|m.3875:62-112
Glyma.02G006600	1.917563366	0.336537087	2.475696621	1.69E-06	4.15E-06	up	yes	2.206314035	2.080597713	1.46577835	0.320027003	0.404167228	0.285417031	Gm02	701809	706099	+	Glyma.02G006600	--	GO:0071555|cell wall organization	GO:0005576|extracellular region; GO:0009505|plant-type cell wall	GO:0052793|pectin acetylesterase activity	ko:K19882|NOTUM	ko04310|Wnt signaling pathway	1260	XP_003518126.1	XP_003518126.1 pectin acetylesterase 6 [Glycine max]	sp|Q84JS1|PAE6_ARATH	sp|Q84JS1|PAE6_ARATH Pectin acetylesterase 6 OS=Arabidopsis thaliana GN=PAE6 PE=2 SV=1	_	_	_	_	_	PF03283.10|PAE|Pectinacetylesterase|Glyma.02G006600.1|m.3881:48-396
Glyma.02G006800	3.915132561	1.571923275	1.311061749	7.93E-05	0.000163912	up	yes	3.88407371	3.949773703	3.911550271	1.004222664	2.47145937	1.24008779	Gm02	714208	715754	-	Glyma.02G006800	--	GO:0001944|vasculature development; GO:0006351|transcription, DNA-templated; GO:0006357|regulation of transcription by RNA polymerase II; GO:0009733|response to auxin; GO:0010089|xylem development; GO:0010119|regulation of stomatal movement; GO:0010214|seed coat development; GO:0030154|cell differentiation; GO:0048364|root development	GO:0005634|nucleus	GO:0000981|DNA-binding transcription factor activity, RNA polymerase II-specific; GO:0001135|RNA polymerase II transcription regulator recruiting activity; GO:0003700|DNA-binding transcription factor activity; GO:0043565|sequence-specific DNA binding; GO:0044212|transcription regulatory region DNA binding	ko:K09422|MYBP	--	1305	XP_003519722.1	XP_003519722.1 transcription factor MYB61 [Glycine max]	sp|Q8VZQ2|MYB61_ARATH	sp|Q8VZQ2|MYB61_ARATH Transcription factor MYB61 OS=Arabidopsis thaliana GN=MYB61 PE=2 SV=1	_	_	_	_	_	PF00249.28|Myb_DNA-binding|Myb-like DNA-binding domain|Glyma.02G006800.1|m.3883:14-61;PF00249.28|Myb_DNA-binding|Myb-like DNA-binding domain|Glyma.02G006800.1|m.3883:67-111;PF13921.3|Myb_DNA-bind_6|Myb-like DNA-binding domain|Glyma.02G006800.1|m.3883:17-76;PF13921.3|Myb_DNA-bind_6|Myb-like DNA-binding domain|Glyma.02G006800.1|m.3883:70-121
Glyma.02G006900	1.236901016	0.416561527	1.547521186	0.000105922	0.000216015	up	yes	1.296565167	1.185375566	1.228762314	0.667605999	0.224834749	0.357243833	Gm02	739914	742178	+	Glyma.02G006900	--	GO:0006397|mRNA processing; GO:0009451|RNA modification; GO:0031425|chloroplast RNA processing	GO:0009507|chloroplast	GO:0003723|RNA binding; GO:0004519|endonuclease activity; GO:0008270|zinc ion binding	--	--	2265	XP_003519723.2	XP_003519723.2 putative pentatricopeptide repeat-containing protein At3g01580 [Glycine max]	sp|Q7Y211|PP285_ARATH	sp|Q7Y211|PP285_ARATH Pentatricopeptide repeat-containing protein At3g57430, chloroplastic OS=Arabidopsis thaliana GN=PCMP-H81 PE=2 SV=2	_	_	_	_	_	PF13041.3|PPR_2|PPR repeat family|Glyma.02G006900.1|m.3884:125-171;PF13041.3|PPR_2|PPR repeat family|Glyma.02G006900.1|m.3884:527-574;PF01535.17|PPR|PPR repeat|Glyma.02G006900.1|m.3884:127-156;PF01535.17|PPR|PPR repeat|Glyma.02G006900.1|m.3884:199-224;PF01535.17|PPR|PPR repeat|Glyma.02G006900.1|m.3884:227-256;PF01535.17|PPR|PPR repeat|Glyma.02G006900.1|m.3884:299-324;PF01535.17|PPR|PPR repeat|Gly…
Glyma.02G007100	0.88606987	0.398676141	1.132653208	0.014542442	0.022123498	up	yes	0.690322689	0.836535216	1.131351705	0.421440242	0.248380362	0.52620782	Gm02	746448	752264	-	Glyma.02G007100	--	--	--	--	--	--	2379	XP_006574518.1	XP_006574518.1 meiosis-specific protein ASY3 [Glycine max]	_	_	_	_	_	_	_	_
Glyma.02G007300	3.160273478	8.774574204	-1.470365062	3.09E-12	1.17E-11	down	yes	3.079472919	3.685068574	2.71627894	9.282551185	8.596927223	8.444244204	Gm02	761759	762789	+	Glyma.02G007300	--	GO:0006351|transcription, DNA-templated; GO:0009630|gravitropism; GO:0009733|response to auxin; GO:0009734|auxin-activated signaling pathway; GO:0010262|somatic embryogenesis; GO:0048364|root development	GO:0005634|nucleus	GO:0003700|DNA-binding transcription factor activity	ko:K14484|IAA	ko04075|Plant hormone signal transduction	543	XP_003519727.1	XP_003519727.1 auxin-responsive protein IAA30 [Glycine max]	sp|Q9M1R4|IAA30_ARATH	sp|Q9M1R4|IAA30_ARATH Auxin-responsive protein IAA30 OS=Arabidopsis thaliana GN=IAA30 PE=2 SV=1	_	_	_	_	_	PF02309.13|AUX_IAA|AUX/IAA family|Glyma.02G007300.1|m.3894:80-175
Glyma.02G007400	58.99935322	223.9653579	-1.924324463	0	0	down	yes	58.11030919	58.32260339	60.56514709	219.8483373	231.8515335	220.196203	Gm02	765039	766437	-	Glyma.02G007400	--	GO:0000272|polysaccharide catabolic process; GO:0006032|chitin catabolic process; GO:0016998|cell wall macromolecule catabolic process	--	GO:0004568|chitinase activity	--	--	846	XP_014619576.1	XP_014619576.1 chitinase 10 [Glycine max]	sp|Q5NB11|CHI10_ORYSJ	sp|Q5NB11|CHI10_ORYSJ Chitinase 10 OS=Oryza sativa subsp. japonica GN=Cht10 PE=2 SV=1	_	_	_	_	_	PF00182.16|Glyco_hydro_19|Chitinase class I|Glyma.02G007400.1|m.3895:39-271
Glyma.02G008500	13.66866015	45.91759412	-1.747434288	1.25E-59	1.76E-58	down	yes	12.46224197	13.99393129	14.54980719	39.82214458	46.18894535	51.74169242	Gm02	856875	859331	-	Glyma.02G008500	--	GO:0006468|protein phosphorylation; GO:0007166|cell surface receptor signaling pathway; GO:0009626|plant-type hypersensitive response	GO:0005886|plasma membrane	GO:0004675|transmembrane receptor protein serine/threonine kinase activity; GO:0005524|ATP binding	ko:K13436|PTI1	ko04626|Plant-pathogen interaction	1086	XP_006574465.1	XP_006574465.1 pto-interacting protein 1-like isoform X1 [Glycine max]	sp|Q41328|PTI1_SOLLC	sp|Q41328|PTI1_SOLLC Pto-interacting protein 1 OS=Solanum lycopersicum GN=PTI1 PE=1 SV=2	_	_	_	_	_	PF07714.14|Pkinase_Tyr|Protein tyrosine kinase|Glyma.02G008500.1|m.3923:73-345;PF00069.22|Pkinase|Protein kinase domain|Glyma.02G008500.1|m.3923:72-280
Glyma.02G008800	42.19229775	88.26886469	-1.064746526	2.78E-39	2.65E-38	down	yes	43.30375135	42.33229003	40.94085188	78.6399687	92.93039524	93.23623012	Gm02	882777	884003	+	Glyma.02G008800	--	GO:0006914|autophagy; GO:0006995|cellular response to nitrogen starvation; GO:0015031|protein transport	GO:0000421|autophagosome membrane; GO:0005874|microtubule; GO:0031410|cytoplasmic vesicle	GO:0019776|Atg8 ligase activity; GO:0019779|Atg8 activating enzyme activity; GO:0019786|Atg8-specific protease activity	ko:K08341|GABARAP,ATG8,LC3	ko04068|FoxO signaling pathway; ko04136|Autophagy - other; ko04137|Mitophagy - animal; ko04138|Autophagy - yeast; ko04139|Mitophagy - yeast; ko04140|Autophagy - animal; ko04212|Longevity regulating pathway - worm; ko04371|Apelin signaling pathway; ko04621|NOD-like receptor signaling pathway; ko04727|GABAergic synapse	369	NP_001235960.1	NP_001235960.1 ATG8i protein [Glycine max]	sp|Q9LRP7|ATG8I_ARATH	sp|Q9LRP7|ATG8I_ARATH Autophagy-related protein 8i OS=Arabidopsis thaliana GN=ATG8I PE=1 SV=1	_	_	_	_	_	PF02991.13|Atg8|Autophagy protein Atg8 ubiquitin like|Glyma.02G008800.1|m.3935:15-118;PF04110.10|APG12|Ubiquitin-like autophagy protein Apg12|Glyma.02G008800.1|m.3935:39-118
Glyma.02G008900	31.11378162	91.75234244	-1.559884858	3.22E-134	1.08E-132	down	yes	31.26481376	30.98535481	31.0911763	85.98927795	90.43809374	98.82965564	Gm02	886026	887412	+	Glyma.02G008900	--	GO:0006979|response to oxidative stress; GO:0042744|hydrogen peroxide catabolic process	GO:0005576|extracellular region	GO:0004601|peroxidase activity; GO:0020037|heme binding; GO:0046872|metal ion binding	ko:K00430|E1.11.1.7	ko00940|Phenylpropanoid biosynthesis; ko01100|Metabolic pathways; ko01110|Biosynthesis of secondary metabolites	996	XP_006574525.1	XP_006574525.1 peroxidase 5 isoform X1 [Glycine max]	sp|A7QEU4|PER5_VITVI	sp|A7QEU4|PER5_VITVI Peroxidase 5 OS=Vitis vinifera GN=GSVIVT00037159001 PE=1 SV=2	_	_	_	_	_	PF00141.20|peroxidase|Peroxidase|Glyma.02G008900.2|m.3937:51-293
Glyma.02G009100	38.72637162	113.1435763	-1.546521453	2.95E-64	4.50E-63	down	yes	41.89159434	40.26909413	34.01842637	123.8311033	104.3301197	111.269506	Gm02	893426	895685	-	Glyma.02G009100	--	--	--	GO:0004722|protein serine/threonine phosphatase activity; GO:0046872|metal ion binding	ko:K14803|PTC2_3	--	1191	XP_003518652.1	XP_003518652.1 probable protein phosphatase 2C 49 [Glycine max]	sp|Q3EAF9|P2C49_ARATH	sp|Q3EAF9|P2C49_ARATH Probable protein phosphatase 2C 49 OS=Arabidopsis thaliana GN=At3g62260 PE=2 SV=1	_	_	_	_	_	PF00481.18|PP2C|Protein phosphatase 2C|Glyma.02G009100.1|m.3941:95-347
Glyma.02G009200	40.39202141	96.89554491	-1.262151742	1.19E-84	2.41E-83	down	yes	38.80450397	39.67182816	42.69973211	92.61269238	95.15673782	102.9172045	Gm02	904172	907163	+	Glyma.02G009200	--	--	--	GO:0004674|protein serine/threonine kinase activity; GO:0005524|ATP binding	--	--	1230	KHN00229.1	KHN00229.1 Glycogen synthase kinase-3 like MsK-3 [Glycine soja]	sp|P51139|MSK3_MEDSA	sp|P51139|MSK3_MEDSA Glycogen synthase kinase-3 homolog MsK-3 OS=Medicago sativa GN=MSK-3 PE=2 SV=2	_	_	_	_	_	PF00069.22|Pkinase|Protein kinase domain|Glyma.02G009200.3|m.3944:73-357;PF07714.14|Pkinase_Tyr|Protein tyrosine kinase|Glyma.02G009200.3|m.3944:76-277
Glyma.02G009500	79.30404777	209.9892279	-1.404735706	2.60E-57	3.56E-56	down	yes	84.56288513	70.94847929	82.40077887	198.3651245	229.0715546	202.5310045	Gm02	932225	932596	+	Glyma.02G009500	--	--	--	--	--	--	372	NP_001237265.1	NP_001237265.1 putative NIM1-interacting family protein [Glycine max]	_	_	_	_	_	_	_	PF15699.2|NPR1_interact|NPR1 interacting|Glyma.02G009500.1|m.3948:12-120
Glyma.02G009800	69.5670488	167.5715549	-1.268179974	4.51E-113	1.23E-111	down	yes	71.7819533	70.95682734	65.96236575	160.9331192	167.3654942	174.4160512	Gm02	950017	951099	+	Glyma.02G009800	--	GO:0006351|transcription, DNA-templated; GO:0009651|response to salt stress; GO:0009737|response to abscisic acid; GO:1902074|response to salt	GO:0005634|nucleus	GO:0003700|DNA-binding transcription factor activity; GO:0043565|sequence-specific DNA binding	ko:K09422|MYBP	--	783	NP_001235761.1	NP_001235761.1 MYB transcription factor MYB76 [Glycine max]	sp|Q9FGY3|MYB78_ARATH	sp|Q9FGY3|MYB78_ARATH Transcription factor MYB78 OS=Arabidopsis thaliana GN=MYB78 PE=2 SV=1	_	_	_	_	_	PF00249.28|Myb_DNA-binding|Myb-like DNA-binding domain|Glyma.02G009800.1|m.3953:19-66;PF00249.28|Myb_DNA-binding|Myb-like DNA-binding domain|Glyma.02G009800.1|m.3953:72-115;PF13921.3|Myb_DNA-bind_6|Myb-like DNA-binding domain|Glyma.02G009800.1|m.3953:22-79;PF13921.3|Myb_DNA-bind_6|Myb-like DNA-binding domain|Glyma.02G009800.1|m.3953:76-118
Glyma.02G010100	0.37870414	4.769641329	-3.620157981	2.51E-42	2.57E-41	down	yes	0.302502145	0.366573055	0.467037219	4.423902685	4.596411611	5.288609692	Gm02	960171	964106	-	Glyma.02G010100	--	GO:0009686|gibberellin biosynthetic process	--	GO:0045543|gibberellin 2-beta-dioxygenase activity; GO:0046872|metal ion binding	ko:K04125|E1.14.11.13	ko00904|Diterpenoid biosynthesis; ko01110|Biosynthesis of secondary metabolites	1071	XP_003518697.1	XP_003518697.1 gibberellin 2-beta-dioxygenase 2 [Glycine max]	sp|Q9XHM5|G2OX2_PEA	sp|Q9XHM5|G2OX2_PEA Gibberellin 2-beta-dioxygenase 2 OS=Pisum sativum GN=GA2OX2 PE=2 SV=1	_	_	_	_	_	PF03171.17|2OG-FeII_Oxy|2OG-Fe(II) oxygenase superfamily|Glyma.02G010100.1|m.3954:205-294;PF14226.3|DIOX_N|non-haem dioxygenase in morphine synthesis N-terminal|Glyma.02G010100.1|m.3954:21-85
Glyma.02G010600	6.378814013	2.493682779	1.35149636	5.65E-10	1.85E-09	up	yes	6.102659609	5.998178164	7.035604265	1.873539378	2.696871251	2.910637708	Gm02	1007199	1009481	-	Glyma.02G010600	--	GO:0010143|cutin biosynthetic process; GO:0016024|CDP-diacylglycerol biosynthetic process; GO:0016311|dephosphorylation	GO:0016020|membrane; GO:0016021|integral component of membrane	GO:0004366|glycerol-3-phosphate O-acyltransferase activity; GO:0016791|phosphatase activity; GO:0090447|glycerol-3-phosphate 2-O-acyltransferase activity; GO:0102420|sn-1-glycerol-3-phosphate C16:0-DCA-CoA acyl transferase activity	ko:K13508|GPAT	ko00561|Glycerolipid metabolism; ko00564|Glycerophospholipid metabolism; ko01100|Metabolic pathways; ko01110|Biosynthesis of secondary metabolites	1668	XP_003518722.1	XP_003518722.1 probable glycerol-3-phosphate acyltransferase 3 [Glycine max]	sp|Q9FZ22|GPAT2_ARATH	sp|Q9FZ22|GPAT2_ARATH Probable glycerol-3-phosphate acyltransferase 2 OS=Arabidopsis thaliana GN=GPAT2 PE=2 SV=1	_	_	_	_	_	PF01553.18|Acyltransferase|Acyltransferase|Glyma.02G010600.1|m.3969:335-435
Glyma.02G010700	13.3322454	35.81786473	-1.425080583	4.00E-29	2.96E-28	down	yes	13.39978015	13.50530502	13.09165103	28.44389377	36.97878579	42.03091464	Gm02	1016449	1018745	-	Glyma.02G010700	--	--	--	--	--	--	723	XP_003519739.1	XP_003519739.1 uncharacterized protein LOC100791238 [Glycine max]	_	_	_	_	_	_	_	_
Glyma.02G011300	1.917903642	0.450198608	2.066704422	0.000259097	0.000503492	up	yes	2.322435826	1.804845317	1.626429781	0.608747016	0.307518543	0.434330265	Gm02	1059258	1061501	+	Glyma.02G011300	--	GO:0010223|secondary shoot formation; GO:1901601|strigolactone biosynthetic process	GO:0009507|chloroplast	GO:0005506|iron ion binding; GO:0016859|cis-trans isomerase activity	--	--	828	KHN08627.1	KHN08627.1 hypothetical protein glysoja_024536 [Glycine soja]	sp|C7AU21|D27_ORYSJ	sp|C7AU21|D27_ORYSJ Beta-carotene isomerase D27, chloroplastic OS=Oryza sativa subsp. japonica GN=D27 PE=1 SV=1	_	_	_	_	_	PF13225.3|DUF4033|Domain of unknown function (DUF4033)|Glyma.02G011300.1|m.3974:161-240
Glyma.02G011800	17.08952295	6.268535652	1.445456054	6.89E-16	3.18E-15	up	yes	15.85509074	17.83314242	17.58033568	5.061965573	6.34749813	7.396143255	Gm02	1082379	1086291	+	Glyma.02G011800	--	--	GO:0009507|chloroplast; GO:0009532|plastid stroma; GO:0009534|chloroplast thylakoid; GO:0009570|chloroplast stroma; GO:0009579|thylakoid; GO:0009840|chloroplastic endopeptidase Clp complex; GO:0009941|chloroplast envelope	GO:0004252|serine-type endopeptidase activity	ko:K01358|clpP,CLPP	ko04112|Cell cycle - Caulobacter; ko04212|Longevity regulating pathway - worm	936	XP_006574428.1	XP_006574428.1 uncharacterized protein LOC100798621 isoform X1 [Glycine max]	sp|Q9S834|CLPP5_ARATH	sp|Q9S834|CLPP5_ARATH ATP-dependent Clp protease proteolytic subunit 5, chloroplastic OS=Arabidopsis thaliana GN=CLPP5 PE=1 SV=1	_	_	_	_	_	PF00574.20|CLP_protease|Clp protease|Glyma.02G011800.1|m.3980:114-291
Glyma.02G011900	7.197345269	0.314763821	4.47200513	4.07E-17	1.98E-16	up	yes	7.172939818	6.596097823	7.822998166	0.233353023	0.29470527	0.41623317	Gm02	1091172	1092035	+	Glyma.02G011900	--	--	--	--	--	--	864	XP_003519744.2	XP_003519744.2 uncharacterized protein LOC100794387 [Glycine max]	_	_	_	_	_	_	_	_
Glyma.02G012300	5.483533173	2.604926615	1.07096386	0.024061887	0.035283291	up	yes	5.745348937	5.36455562	5.340694962	0.930540054	2.08923367	4.79500612	Gm02	1113247	1116078	-	Glyma.02G012300	--	--	--	--	--	--	975	XP_003518775.1	XP_003518775.1 uncharacterized protein LOC100805536 [Glycine max]	_	_	_	_	_	_	_	_
Glyma.02G013000	25.21284844	113.1032542	-2.164964874	5.98E-220	3.97E-218	down	yes	24.7530502	24.2602808	26.62521433	111.1587463	116.7480524	111.4029639	Gm02	1170125	1172828	-	Glyma.02G013000	--	GO:0008299|isoprenoid biosynthetic process; GO:0009414|response to water deprivation; GO:0010025|wax biosynthetic process; GO:0010143|cutin biosynthetic process; GO:0010345|suberin biosynthetic process; GO:0030433|ubiquitin-dependent ERAD pathway; GO:0042335|cuticle development; GO:1900490|positive regulation of hydroxymethylglutaryl-CoA reductase (NADPH) activity	GO:0030176|integral component of endoplasmic reticulum membrane	GO:0004842|ubiquitin-protein transferase activity; GO:0008270|zinc ion binding; GO:0061630|ubiquitin protein ligase activity	--	--	711	XP_006574535.1	XP_006574535.1 uncharacterized protein LOC100797029 [Glycine max]	sp|F4JKK0|SUD1_ARATH	sp|F4JKK0|SUD1_ARATH Probable E3 ubiquitin ligase SUD1 OS=Arabidopsis thaliana GN=SUD1 PE=1 SV=1	_	_	_	_	_	PF12428.5|DUF3675|Protein of unknown function (DUF3675)|Glyma.02G013000.1|m.4002:82-194;PF12906.4|RINGv|RING-variant domain|Glyma.02G013000.1|m.4002:29-76
Glyma.02G013300	9.453149634	1.327756326	2.822505087	2.37E-20	1.33E-19	up	yes	9.770454473	10.3981125	8.190881928	1.304120386	0.585598053	2.093550538	Gm02	1196451	1200489	+	Glyma.02G013300	--	GO:0005975|carbohydrate metabolic process	GO:0009505|plant-type cell wall; GO:0031012|extracellular matrix	GO:0004553|hydrolase activity, hydrolyzing O-glycosyl compounds	--	--	2319	XP_003519750.1	XP_003519750.1 probable beta-D-xylosidase 2 [Glycine max]	sp|Q94KD8|BXL2_ARATH	sp|Q94KD8|BXL2_ARATH Probable beta-D-xylosidase 2 OS=Arabidopsis thaliana GN=BXL2 PE=2 SV=1	_	_	_	_	_	PF01915.19|Glyco_hydro_3_C|Glycosyl hydrolase family 3 C-terminal domain|Glyma.02G013300.1|m.4005:394-624;PF00933.18|Glyco_hydro_3|Glycosyl hydrolase family 3 N terminal domain|Glyma.02G013300.1|m.4005:107-351;PF14310.3|Fn3-like|Fibronectin type III-like domain|Glyma.02G013300.1|m.4005:688-755
Glyma.02G013600	69.7008832	26.23556109	1.409310465	2.26E-36	2.01E-35	up	yes	73.24455174	71.7123321	64.14576578	26.82579288	27.57846967	24.30242073	Gm02	1233638	1237930	-	Glyma.02G013600	--	GO:0043161|proteasome-mediated ubiquitin-dependent protein catabolic process	GO:0005634|nucleus; GO:0005737|cytoplasm; GO:0019773|proteasome core complex, alpha-subunit complex	GO:0004298|threonine-type endopeptidase activity	ko:K02729|PSMA5	ko03050|Proteasome	714	KRH69234.1	KRH69234.1 hypothetical protein GLYMA_02G013600 [Glycine max]	sp|Q9M4T8|PSA5_SOYBN	sp|Q9M4T8|PSA5_SOYBN Proteasome subunit alpha type-5 OS=Glycine max GN=PAE1 PE=2 SV=1	_	_	_	_	_	PF00227.23|Proteasome|Proteasome subunit|Glyma.02G013600.1|m.4012:31-218;PF10584.6|Proteasome_A_N|Proteasome subunit A N-terminal signature|Glyma.02G013600.1|m.4012:8-30
Glyma.02G014100	4.384545461	2.106845951	1.053797668	0.012286593	0.018930993	up	yes	4.793877491	4.576407693	3.783351198	0.892110671	2.378506252	3.049920928	Gm02	1276419	1279648	-	Glyma.02G014100	--	--	--	--	--	--	678	NP_001242825.2	NP_001242825.2 uncharacterized protein LOC100775405 [Glycine max]	_	_	_	_	_	_	_	_
Glyma.02G014200	2.684052851	0.985887639	1.435723269	0.000126184	0.000255122	up	yes	2.850262151	2.633736029	2.568160374	0.598981021	1.664217997	0.694463899	Gm02	1283140	1290076	+	Glyma.02G014200	--	GO:0006241|CTP biosynthetic process; GO:0006541|glutamine metabolic process; GO:0008654|phospholipid biosynthetic process; GO:0019856|pyrimidine nucleobase biosynthetic process; GO:0044210|'de novo' CTP biosynthetic process	--	GO:0003883|CTP synthase activity; GO:0005524|ATP binding	ko:K01937|pyrG,CTPS	ko00240|Pyrimidine metabolism; ko01100|Metabolic pathways	1683	XP_003518891.1	XP_003518891.1 CTP synthase isoform X1 [Glycine max]	sp|Q54V77|PYRG_DICDI	sp|Q54V77|PYRG_DICDI CTP synthase OS=Dictyostelium discoideum GN=ctps PE=3 SV=1	_	_	_	_	_	PF06418.11|CTP_synth_N|CTP synthase N-terminus|Glyma.02G014200.1|m.4021:2-272;PF00117.25|GATase|Glutamine amidotransferase class-I|Glyma.02G014200.1|m.4021:309-543;PF07722.10|Peptidase_C26|Peptidase C26|Glyma.02G014200.1|m.4021:385-527
Glyma.02G014400	0.326789646	5.642796249	-4.069045005	4.46E-27	3.13E-26	down	yes	0.460105211	0.31860397	0.201659757	5.864645782	4.136994738	6.926748228	Gm02	1298121	1298756	+	Glyma.02G014400	--	--	--	--	--	--	636	XP_003519753.1	XP_003519753.1 uncharacterized protein LOC100800206 [Glycine max]	_	_	_	_	_	_	_	PF05553.8|DUF761|Cotton fibre expressed protein|Glyma.02G014400.1|m.4023:171-203
Glyma.02G014500	1.408145647	6.552116954	-2.210155598	9.06E-08	2.50E-07	down	yes	1.540141653	1.244232347	1.44006294	3.537140557	10.12545266	5.99375765	Gm02	1299640	1299924	-	Glyma.02G014500	--	--	--	--	--	--	285	KRH69250.1	KRH69250.1 hypothetical protein GLYMA_02G014500 [Glycine max]	_	_	_	_	_	_	_	_
Glyma.02G016100	242.3244534	997.7680808	-2.041719445	0	0	down	yes	238.404596	243.1361103	245.4326539	982.6317483	996.4132053	1014.259289	Gm02	1435189	1436191	-	Glyma.02G016100	--	GO:0006351|transcription, DNA-templated; GO:0008219|cell death; GO:0009723|response to ethylene; GO:0009735|response to cytokinin; GO:0009753|response to jasmonic acid; GO:0009873|ethylene-activated signaling pathway; GO:0010286|heat acclimation; GO:0045893|positive regulation of transcription, DNA-templated; GO:0051707|response to other organism	GO:0005634|nucleus; GO:0005737|cytoplasm; GO:0005886|plasma membrane	GO:0003677|DNA binding; GO:0003700|DNA-binding transcription factor activity; GO:0043565|sequence-specific DNA binding	ko:K09286|EREBP	--	903	NP_001241423.1	NP_001241423.1 uncharacterized protein LOC100819416 [Glycine max]	sp|P42736|RAP23_ARATH	sp|P42736|RAP23_ARATH Ethylene-responsive transcription factor RAP2-3 OS=Arabidopsis thaliana GN=RAP2-3 PE=1 SV=2	_	_	_	_	_	PF00847.17|AP2|AP2 domain|Glyma.02G016100.1|m.4045:75-123
Glyma.02G017400	1.472533529	0.492213021	1.561693395	0.001676323	0.002932449	up	yes	1.59469708	1.529863342	1.293040166	0.778267302	0.616712936	0.081658824	Gm02	1523194	1531285	+	Glyma.02G017400	--	GO:0007020|microtubule nucleation; GO:0009624|response to nematode; GO:0040007|growth; GO:0043622|cortical microtubule organization	GO:0000922|spindle pole; GO:0005737|cytoplasm; GO:0005815|microtubule organizing center; GO:0005874|microtubule; GO:0009506|plasmodesma	GO:0043015|gamma-tubulin binding	ko:K16571|TUBGCP4,GCP4	--	2202	XP_003518990.1	XP_003518990.1 gamma-tubulin complex component 4 homolog isoform X1 [Glycine max]	sp|Q9SC88|GCP4_MEDTR	sp|Q9SC88|GCP4_MEDTR Gamma-tubulin complex component 4 homolog OS=Medicago truncatula GN=85P PE=2 SV=1	_	_	_	_	_	PF04130.10|Spc97_Spc98|Spc97 / Spc98 family|Glyma.02G017400.1|m.4060:4-631
Glyma.02G019300	7.867437392	3.330247252	1.237771485	2.95E-08	8.48E-08	up	yes	7.099877812	7.247061557	9.255372808	3.765222559	2.930853259	3.294665939	Gm02	1699105	1704610	+	Glyma.02G019300	--	GO:0006351|transcription, DNA-templated; GO:0006355|regulation of transcription, DNA-templated; GO:0006357|regulation of transcription by RNA polymerase II; GO:0009553|embryo sac development; GO:0009554|megasporogenesis; GO:0009629|response to gravity; GO:0009737|response to abscisic acid; GO:0010052|guard cell differentiation; GO:0010235|guard mother cell cytokinesis; GO:0010376|stomatal complex…	GO:0005634|nucleus	GO:0000981|DNA-binding transcription factor activity, RNA polymerase II-specific; GO:0001135|RNA polymerase II transcription regulator recruiting activity; GO:0003700|DNA-binding transcription factor activity; GO:0043565|sequence-specific DNA binding; GO:0044212|transcription regulatory region DNA binding	ko:K09422|MYBP	--	1419	XP_003519765.1	XP_003519765.1 transcription factor MYB88 [Glycine max]	sp|F4IRB4|MYB88_ARATH	sp|F4IRB4|MYB88_ARATH Transcription factor MYB88 OS=Arabidopsis thaliana GN=MYB88 PE=1 SV=1	_	_	_	_	_	PF00249.28|Myb_DNA-binding|Myb-like DNA-binding domain|Glyma.02G019300.2|m.4087:28-72;PF00249.28|Myb_DNA-binding|Myb-like DNA-binding domain|Glyma.02G019300.2|m.4087:78-121;PF13921.3|Myb_DNA-bind_6|Myb-like DNA-binding domain|Glyma.02G019300.2|m.4087:29-89;PF13921.3|Myb_DNA-bind_6|Myb-like DNA-binding domain|Glyma.02G019300.2|m.4087:81-128
Glyma.02G019400	11.44985776	34.11492039	-1.574236543	9.78E-74	1.72E-72	down	yes	11.87178676	11.87377319	10.60401331	33.19675873	34.01842589	35.12957656	Gm02	1706900	1710352	-	Glyma.02G019400	--	GO:0009553|embryo sac development; GO:0009555|pollen development; GO:0030968|endoplasmic reticulum unfolded protein response; GO:0072334|UDP-galactose transmembrane transport	GO:0030173|integral component of Golgi membrane; GO:0030176|integral component of endoplasmic reticulum membrane	GO:0005459|UDP-galactose transmembrane transporter activity; GO:0005460|UDP-glucose transmembrane transporter activity; GO:0015297|antiporter activity	ko:K15275|SLC35B1	--	993	XP_003519036.1	XP_003519036.1 UDP-galactose/UDP-glucose transporter 3 [Glycine max]	sp|Q9M9S6|UTR3_ARATH	sp|Q9M9S6|UTR3_ARATH UDP-galactose/UDP-glucose transporter 3 OS=Arabidopsis thaliana GN=UTR3 PE=1 SV=1	_	_	_	_	_	PF08449.8|UAA|UAA transporter family|Glyma.02G019400.1|m.4088:15-315
Glyma.02G019500	14.37483175	31.01765793	-1.109006455	3.06E-35	2.64E-34	down	yes	13.35964298	15.14412828	14.62072397	30.66666522	28.6350519	33.75125667	Gm02	1720936	1723825	+	Glyma.02G019500	--	GO:0006468|protein phosphorylation; GO:0006952|defense response; GO:0007166|cell surface receptor signaling pathway	GO:0005634|nucleus; GO:0005737|cytoplasm; GO:0005886|plasma membrane	GO:0004675|transmembrane receptor protein serine/threonine kinase activity; GO:0005524|ATP binding	ko:K04733|IRAK4	ko04064|NF-kappa B signaling pathway; ko04620|Toll-like receptor signaling pathway; ko04621|NOD-like receptor signaling pathway; ko04624|Toll and Imd signaling pathway; ko04722|Neurotrophin signaling pathway; ko05133|Pertussis; ko05140|Leishmaniasis; ko05142|Chagas disease (American trypanosomiasis); ko05145|Toxoplasmosis; ko05152|Tuberculosis; ko05162|Measles; ko05164|Influenza A	1236	KHN08695.1	KHN08695.1 Protein kinase 2B, chloroplastic [Glycine soja]	sp|O49840|PBL3_ARATH	sp|O49840|PBL3_ARATH Probable serine/threonine-protein kinase PBL3 OS=Arabidopsis thaliana GN=PBL3 PE=1 SV=1	_	_	_	_	_	PF07714.14|Pkinase_Tyr|Protein tyrosine kinase|Glyma.02G019500.1|m.4089:81-356;PF00069.22|Pkinase|Protein kinase domain|Glyma.02G019500.1|m.4089:80-355
Glyma.02G019900	2.331352816	0.988061706	1.230141429	0.006615926	0.010627423	up	yes	2.533566356	1.982826982	2.477665108	0.763700802	1.178821081	1.021663236	Gm02	1799216	1803246	-	Glyma.02G019900	--	GO:0006281|DNA repair; GO:0006351|transcription, DNA-templated; GO:0006355|regulation of transcription, DNA-templated; GO:0006952|defense response; GO:0032211|negative regulation of telomere maintenance via telomerase	GO:0009295|nucleoid; GO:0009507|chloroplast; GO:0009508|plastid chromosome	GO:0003677|DNA binding; GO:0003697|single-stranded DNA binding; GO:0003729|mRNA binding; GO:0042162|telomeric DNA binding	--	--	792	XP_003519051.1	XP_003519051.1 single-stranded DNA-binding protein WHY1, chloroplastic isoform X1 [Glycine max]	sp|Q9M9S3|WHY1_ARATH	sp|Q9M9S3|WHY1_ARATH Single-stranded DNA-binding protein WHY1, chloroplastic OS=Arabidopsis thaliana GN=WHY1 PE=1 SV=1	_	_	_	_	_	PF08536.8|Whirly|Whirly transcription factor|Glyma.02G019900.5|m.4094:82-222
Glyma.02G020300	10.6060651	1.396612871	2.915951894	6.59E-31	5.13E-30	up	yes	9.495982781	9.958834335	12.3633782	0.973055076	1.365429824	1.851353714	Gm02	1820749	1828692	-	Glyma.02G020300	--	GO:0006351|transcription, DNA-templated	GO:0005634|nucleus	GO:0003700|DNA-binding transcription factor activity; GO:0043565|sequence-specific DNA binding	--	--	1530	KRH69334.1	KRH69334.1 hypothetical protein GLYMA_02G020300, partial [Glycine max]	sp|Q8VWV6|WRK61_ARATH	sp|Q8VWV6|WRK61_ARATH Probable WRKY transcription factor 61 OS=Arabidopsis thaliana GN=WRKY61 PE=2 SV=1	_	_	_	_	_	PF03106.12|WRKY|WRKY DNA -binding domain|Glyma.02G020300.1|m.4104:193-251
Glyma.02G021400	19.39285258	68.78637486	-1.826063775	5.42E-115	1.52E-113	down	yes	18.59567083	19.60718807	19.97569885	73.52815527	63.28667324	69.54429608	Gm02	1882806	1884976	-	Glyma.02G021400	--	--	GO:0005773|vacuole; GO:0005774|vacuolar membrane; GO:0005886|plasma membrane; GO:0009506|plasmodesma; GO:0009507|chloroplast	GO:0043424|protein histidine kinase binding	--	--	861	XP_003519076.1	XP_003519076.1 hypersensitive-induced response protein 1 [Glycine max]	sp|Q9CAR7|HIR2_ARATH	sp|Q9CAR7|HIR2_ARATH Hypersensitive-induced response protein 2 OS=Arabidopsis thaliana GN=HIR2 PE=1 SV=1	_	_	_	_	_	PF01145.22|Band_7|SPFH domain / Band 7 family|Glyma.02G021400.1|m.4115:9-182
Glyma.02G022000	5.709436187	53.53982603	-3.226937047	0	0	down	yes	5.484167769	5.527660591	6.116480202	50.65377894	53.29205007	56.67364907	Gm02	1938451	1941889	+	Glyma.02G022000	--	GO:0018298|protein-chromophore linkage	GO:0005622|intracellular	GO:0000155|phosphorelay sensor kinase activity; GO:0009881|photoreceptor activity	--	--	1188	NP_001348083.1	NP_001348083.1 PAS/LOV protein 1 isoform 1 [Glycine max]	sp|O64511|TLOV1_ARATH	sp|O64511|TLOV1_ARATH Protein TWIN LOV 1 OS=Arabidopsis thaliana GN=TLP1 PE=1 SV=2	_	_	_	_	_	PF13426.4|PAS_9|PAS domain|Glyma.02G022000.1|m.4133:35-136;PF13426.4|PAS_9|PAS domain|Glyma.02G022000.1|m.4133:255-353;PF00989.22|PAS|PAS fold|Glyma.02G022000.1|m.4133:49-130;PF08447.9|PAS_3|PAS fold|Glyma.02G022000.1|m.4133:267-352;PF13188.4|PAS_8|PAS domain|Glyma.02G022000.1|m.4133:267-291
Glyma.02G022300	7.27551338	1.403134276	2.36613208	7.03E-11	2.45E-10	up	yes	6.786076938	6.551869653	8.488593551	0.485590105	1.471822853	2.251989869	Gm02	1994441	1996081	+	Glyma.02G022300	--	GO:0006351|transcription, DNA-templated	GO:0005634|nucleus	GO:0003700|DNA-binding transcription factor activity; GO:0043565|sequence-specific DNA binding	ko:K09338|HD-ZIP	--	1038	XP_006574472.1	XP_006574472.1 homeodomain-leucine zipper protein 57 isoform X1 [Glycine max]	sp|A2X980|HOX16_ORYSI	sp|A2X980|HOX16_ORYSI Homeobox-leucine zipper protein HOX16 OS=Oryza sativa subsp. indica GN=HOX16 PE=2 SV=1	_	_	_	_	_	PF02183.15|HALZ|Homeobox associated leucine zipper|Glyma.02G022300.1|m.4138:141-182;PF00046.26|Homeobox|Homeobox domain|Glyma.02G022300.1|m.4138:86-139;PF05920.8|Homeobox_KN|Homeobox KN domain|Glyma.02G022300.1|m.4138:110-137
Glyma.02G022800	34.74237855	14.02461004	1.308122745	1.86E-39	1.78E-38	up	yes	33.83031794	35.21305894	35.18375877	13.01466487	14.23871415	14.82045108	Gm02	2057489	2063700	+	Glyma.02G022800	--	--	--	--	--	--	1371	XP_003519125.1	XP_003519125.1 uncharacterized protein LOC100816406 [Glycine max]	_	_	_	_	_	_	_	_
Glyma.02G023400	30.77244109	9.191948237	1.742096398	6.28E-20	3.47E-19	up	yes	32.07968911	30.18829922	30.04933494	9.911627675	7.530885757	10.13333128	Gm02	2092994	2093843	+	Glyma.02G023400	--	GO:0006662|glycerol ether metabolic process; GO:0034599|cellular response to oxidative stress; GO:0045454|cell redox homeostasis	GO:0005739|mitochondrion; GO:0005829|cytosol; GO:0005886|plasma membrane	GO:0004791|thioredoxin-disulfide reductase activity; GO:0015035|protein disulfide oxidoreductase activity; GO:0016671|oxidoreductase activity, acting on a sulfur group of donors, disulfide as acceptor; GO:0047134|protein-disulfide reductase activity	ko:K03671|trxA	ko04621|NOD-like receptor signaling pathway; ko05418|Fluid shear stress and atherosclerosis	417	NP_001240862.1	NP_001240862.1 uncharacterized protein LOC100776312 [Glycine max]	sp|Q38879|TRXH2_ARATH	sp|Q38879|TRXH2_ARATH Thioredoxin H2 OS=Arabidopsis thaliana GN=TRX2 PE=2 SV=2	_	_	_	_	_	PF00085.17|Thioredoxin|Thioredoxin|Glyma.02G023400.1|m.4147:46-136
Glyma.02G023800	50.13473067	159.2540646	-1.667250771	1.14E-133	3.78E-132	down	yes	48.93318276	47.43463588	54.03637337	155.5107959	158.2361693	164.0152287	Gm02	2112709	2114083	-	Glyma.02G023800	--	GO:0007165|signal transduction; GO:0009626|plant-type hypersensitive response	GO:0005737|cytoplasm	GO:0005524|ATP binding; GO:0043531|ADP binding	--	--	774	NP_001236023.2	NP_001236023.2 TIR-NBS-LRR type disease resistance protein [Glycine max]	sp|Q40392|TMVRN_NICGU	sp|Q40392|TMVRN_NICGU TMV resistance protein N OS=Nicotiana glutinosa GN=N PE=1 SV=1	_	_	_	_	_	PF01582.17|TIR|TIR domain|Glyma.02G023800.1|m.4151:14-182;PF13676.3|TIR_2|TIR domain|Glyma.02G023800.1|m.4151:17-109
Glyma.02G024500	4.243724981	11.58620347	-1.446853887	1.09E-26	7.60E-26	down	yes	3.799005705	4.451386412	4.480782827	9.981040185	13.20546388	11.57210635	Gm02	2148801	2154752	-	Glyma.02G024500	--	--	--	--	--	--	1407	XP_003519185.1	XP_003519185.1 tetratricopeptide repeat protein 38 [Glycine max]	_	_	_	_	_	_	_	_
Glyma.02G024600	14.95336981	137.1235584	-3.196074644	3.53E-235	2.57E-233	down	yes	16.50623918	15.43656747	12.91730277	132.1038503	147.0440168	132.2228083	Gm02	2157989	2164542	-	Glyma.02G024600	--	GO:0006749|glutathione metabolic process; GO:0009407|toxin catabolic process	GO:0005737|cytoplasm; GO:0005829|cytosol	GO:0004364|glutathione transferase activity	ko:K00799|GST,gst	ko00480|Glutathione metabolism; ko00980|Metabolism of xenobiotics by cytochrome P450; ko00982|Drug metabolism - cytochrome P450; ko01524|Platinum drug resistance; ko05204|Chemical carcinogenesis; ko05418|Fluid shear stress and atherosclerosis	699	NP_001304550.1	NP_001304550.1 glutathione S-transferase U18-like [Glycine max]	sp|Q9FUS9|GSTUI_ARATH	sp|Q9FUS9|GSTUI_ARATH Glutathione S-transferase U18 OS=Arabidopsis thaliana GN=GSTU18 PE=2 SV=1	_	_	_	_	_	PF02798.17|GST_N|Glutathione S-transferase, N-terminal domain|Glyma.02G024600.1|m.4159:6-77;PF13417.3|GST_N_3|Glutathione S-transferase, N-terminal domain|Glyma.02G024600.1|m.4159:8-81;PF13409.3|GST_N_2|Glutathione S-transferase, N-terminal domain|Glyma.02G024600.1|m.4159:13-77;PF00043.22|GST_C|Glutathione S-transferase, C-terminal domain|Glyma.02G024600.1|m.4159:100-202;PF14497.3|GST_C_3|Glutath…
Glyma.02G024800	16.92912515	87.40552869	-2.367530219	2.75E-202	1.60E-200	down	yes	17.43322	17.57449583	15.77965963	85.37716091	84.87511785	91.9643073	Gm02	2170783	2171748	-	Glyma.02G024800	--	GO:0006749|glutathione metabolic process; GO:0009407|toxin catabolic process; GO:0009651|response to salt stress; GO:0009704|de-etiolation; GO:0040008|regulation of growth; GO:0048527|lateral root development; GO:0060416|response to growth hormone; GO:0080148|negative regulation of response to water deprivation; GO:0080167|response to karrikin	GO:0005737|cytoplasm; GO:0005829|cytosol; GO:0009507|chloroplast	GO:0004364|glutathione transferase activity	ko:K00799|GST,gst	ko00480|Glutathione metabolism; ko00980|Metabolism of xenobiotics by cytochrome P450; ko00982|Drug metabolism - cytochrome P450; ko01524|Platinum drug resistance; ko05204|Chemical carcinogenesis; ko05418|Fluid shear stress and atherosclerosis	699	ACU19705.1	ACU19705.1 unknown [Glycine max]	sp|Q9FUS8|GSTUH_ARATH	sp|Q9FUS8|GSTUH_ARATH Glutathione S-transferase U17 OS=Arabidopsis thaliana GN=GSTU17 PE=2 SV=1	_	_	_	_	_	PF02798.17|GST_N|Glutathione S-transferase, N-terminal domain|Glyma.02G024800.1|m.4160:6-77;PF13417.3|GST_N_3|Glutathione S-transferase, N-terminal domain|Glyma.02G024800.1|m.4160:8-81;PF13409.3|GST_N_2|Glutathione S-transferase, N-terminal domain|Glyma.02G024800.1|m.4160:13-77;PF00043.22|GST_C|Glutathione S-transferase, C-terminal domain|Glyma.02G024800.1|m.4160:100-201;PF13410.3|GST_C_2|Glutath…
Glyma.02G025000	2.731742624	0.899605264	1.591780639	7.10E-06	1.65E-05	up	yes	2.551789909	2.724608992	2.918828972	0.679373031	0.527994512	1.491448249	Gm02	2182167	2186637	-	Glyma.02G025000	--	GO:0010405|arabinogalactan protein metabolic process; GO:0018258|protein O-linked glycosylation via hydroxyproline; GO:0048354|mucilage biosynthetic process involved in seed coat development; GO:1900056|negative regulation of leaf senescence	GO:0000139|Golgi membrane; GO:0005794|Golgi apparatus; GO:0009507|chloroplast; GO:0016021|integral component of membrane	GO:0030246|carbohydrate binding; GO:1990714|hydroxyproline O-galactosyltransferase activity	ko:K20843|GALT2S	--	1929	XP_003519783.1	XP_003519783.1 hydroxyproline O-galactosyltransferase GALT6 [Glycine max]	sp|Q9LV16|B3GTJ_ARATH	sp|Q9LV16|B3GTJ_ARATH Hydroxyproline O-galactosyltransferase GALT6 OS=Arabidopsis thaliana GN=GALT6 PE=2 SV=2	_	_	_	_	_	PF00337.19|Gal-bind_lectin|Galactoside-binding lectin|Glyma.02G025000.1|m.4162:156-362;PF01762.18|Galactosyl_T|Galactosyltransferase|Glyma.02G025000.1|m.4162:410-589
Glyma.02G025200	36.4028796	231.4898271	-2.668490375	0	0	down	yes	36.6393621	36.68765009	35.88162663	234.827596	224.8475074	234.794378	Gm02	2211462	2216147	-	Glyma.02G025200	--	--	--	--	--	--	1542	XP_003519785.1	XP_003519785.1 uncharacterized protein LOC100819425 isoform X1 [Glycine max]	_	_	_	_	_	_	_	PF07059.9|DUF1336|Protein of unknown function (DUF1336)|Glyma.02G025200.3|m.4164:258-499
Glyma.02G026400	5.26259998	1.829860063	1.518918506	2.04E-06	4.98E-06	up	yes	5.497460221	5.020923366	5.269416355	2.790933164	1.503878057	1.194768967	Gm02	2331728	2336859	+	Glyma.02G026400	--	GO:0010190|cytochrome b6f complex assembly	GO:0009507|chloroplast; GO:0009535|chloroplast thylakoid membrane; GO:0016021|integral component of membrane	--	--	--	903	XP_003519789.2	XP_003519789.2 protein COFACTOR ASSEMBLY OF COMPLEX C SUBUNIT B CCB4, chloroplastic [Glycine max]	sp|Q6NQK9|CCB4_ARATH	sp|Q6NQK9|CCB4_ARATH Protein COFACTOR ASSEMBLY OF COMPLEX C SUBUNIT B CCB4, chloroplastic OS=Arabidopsis thaliana GN=CCB4 PE=1 SV=1	_	_	_	_	_	PF11152.5|DUF2930|Protein of unknown function (DUF2930)|Glyma.02G026400.1|m.4187:73-283
Glyma.02G026500	3.53773479	18.10603733	-2.352297347	7.17E-125	2.20E-123	down	yes	3.592877207	3.817464403	3.202862758	18.3540239	18.16084755	17.80324055	Gm02	2339462	2341279	-	Glyma.02G026500	--	--	GO:0016021|integral component of membrane	GO:0016757|transferase activity, transferring glycosyl groups	--	--	1818	XP_003519790.1	XP_003519790.1 glycosyltransferase family 92 protein RCOM_0530710 [Glycine max]	sp|B9S2H4|Y232_RICCO	sp|B9S2H4|Y232_RICCO Glycosyltransferase family 92 protein RCOM_0530710 OS=Ricinus communis GN=RCOM_0699480 PE=3 SV=1	_	_	_	_	_	PF01697.24|Glyco_transf_92|Glycosyltransferase family 92|Glyma.02G026500.1|m.4189:316-567;PF13704.3|Glyco_tranf_2_4|Glycosyl transferase family 2|Glyma.02G026500.1|m.4189:328-418
Glyma.02G026600	1.089962966	0.271997807	1.963699102	5.53E-05	0.000116447	up	yes	1.005918253	1.302378464	0.96159218	0.153204416	0.343972109	0.318816896	Gm02	2354714	2359064	-	Glyma.02G026600	--	--	GO:0005874|microtubule	GO:0008017|microtubule binding	--	--	1974	XP_006574363.1	XP_006574363.1 uncharacterized protein LOC100527301 isoform X1 [Glycine max]	sp|Q6NPR6|TORL3_ARATH	sp|Q6NPR6|TORL3_ARATH TORTIFOLIA1-like protein 3 OS=Arabidopsis thaliana GN=TOR1L3 PE=2 SV=1	_	_	_	_	_	PF02985.19|HEAT|HEAT repeat|Glyma.02G026600.1|m.4190:226-254;PF12765.4|Cohesin_HEAT|HEAT repeat associated with sister chromatid cohesion|Glyma.02G026600.1|m.4190:101-126
Glyma.02G027000	8.608369862	0.91584257	3.21857621	8.26E-15	3.61E-14	up	yes	8.070727216	7.927256026	9.827126342	0.608196114	0.512067076	1.62726452	Gm02	2419227	2419889	-	Glyma.02G027000	--	--	GO:0005618|cell wall; GO:0048046|apoplast	GO:0030145|manganese ion binding; GO:0045735|nutrient reservoir activity	--	--	663	NP_001237622.1	NP_001237622.1 cupin family protein precursor [Glycine max]	sp|P92998|GL11_ARATH	sp|P92998|GL11_ARATH Germin-like protein subfamily 1 member 1 OS=Arabidopsis thaliana GN=GLP7 PE=2 SV=2	_	_	_	_	_	PF00190.19|Cupin_1|Cupin|Glyma.02G027000.1|m.4198:65-211;PF07883.8|Cupin_2|Cupin domain|Glyma.02G027000.1|m.4198:100-170
Glyma.02G027100	3.986507553	0.241285059	3.99134302	1.28E-17	6.37E-17	up	yes	4.106971506	4.078827568	3.773723585	0.267219366	0.337475618	0.119160192	Gm02	2421681	2425470	+	Glyma.02G027100	--	--	GO:0005737|cytoplasm; GO:0005874|microtubule	--	--	--	1509	XP_014619978.1	XP_014619978.1 protein WVD2-like 7 isoform X1 [Glycine max]	sp|Q67Y69|WDL7_ARATH	sp|Q67Y69|WDL7_ARATH Protein WVD2-like 7 OS=Arabidopsis thaliana GN=WDL7 PE=2 SV=1	_	_	_	_	_	_
Glyma.02G027800	38.23380847	132.2290892	-1.789850588	6.63E-156	2.70E-154	down	yes	40.30037326	38.80449633	35.5965558	124.3304906	132.449855	139.906922	Gm02	2471130	2472269	+	Glyma.02G027800	--	--	GO:0005886|plasma membrane; GO:0031012|extracellular matrix; GO:0031225|anchored component of membrane	GO:0004222|metalloendopeptidase activity; GO:0008270|zinc ion binding	--	--	1140	XP_003519796.1	XP_003519796.1 metalloendoproteinase 3-MMP [Glycine max]	sp|Q5XF51|3MMP_ARATH	sp|Q5XF51|3MMP_ARATH Metalloendoproteinase 3-MMP OS=Arabidopsis thaliana GN=3MMP PE=1 SV=1	_	_	_	_	_	PF00413.21|Peptidase_M10|Matrixin|Glyma.02G027800.1|m.4212:177-332;PF01471.15|PG_binding_1|Putative peptidoglycan binding domain|Glyma.02G027800.1|m.4212:69-127
Glyma.02G028051	0.879304099	21.34205258	-4.585554117	4.73E-102	1.16E-100	down	yes	0.952794185	1.100477175	0.584640937	18.81184369	21.52104128	23.69327276	Gm02	2499779	2500480	+	Glyma.02G028051	--	--	GO:0005886|plasma membrane; GO:0031012|extracellular matrix; GO:0031225|anchored component of membrane	GO:0004222|metalloendopeptidase activity; GO:0008270|zinc ion binding	--	--	702	NP_001236529.2	NP_001236529.2 matrix metalloproteinase precursor [Glycine max]	sp|Q9ZUJ5|5MMP_ARATH	sp|Q9ZUJ5|5MMP_ARATH Metalloendoproteinase 5-MMP OS=Arabidopsis thaliana GN=5MMP PE=1 SV=1	_	_	_	_	_	PF00413.21|Peptidase_M10|Matrixin|Glyma.02G028051.1|m.4215:31-188
Glyma.02G028100	1.212793946	28.66507036	-4.551543807	7.97E-183	4.05E-181	down	yes	1.246688267	1.350023676	1.041669893	23.53904198	29.36880135	33.08736774	Gm02	2514068	2515249	+	Glyma.02G028100	--	--	GO:0005886|plasma membrane; GO:0031012|extracellular matrix; GO:0031225|anchored component of membrane	GO:0004222|metalloendopeptidase activity; GO:0008270|zinc ion binding	--	--	1182	NP_001236529.2	NP_001236529.2 matrix metalloproteinase precursor [Glycine max]	sp|Q9ZUJ5|5MMP_ARATH	sp|Q9ZUJ5|5MMP_ARATH Metalloendoproteinase 5-MMP OS=Arabidopsis thaliana GN=5MMP PE=1 SV=1	_	_	_	_	_	PF00413.21|Peptidase_M10|Matrixin|Glyma.02G028100.1|m.4216:191-348;PF01471.15|PG_binding_1|Putative peptidoglycan binding domain|Glyma.02G028100.1|m.4216:109-161
Glyma.02G028200	1.586062355	20.12798552	-3.657330451	2.72E-116	7.72E-115	down	yes	1.737326025	1.341717883	1.679143157	16.58434507	21.41981872	22.37979278	Gm02	2539012	2540172	+	Glyma.02G028200	--	--	GO:0005886|plasma membrane; GO:0031012|extracellular matrix; GO:0031225|anchored component of membrane	GO:0004222|metalloendopeptidase activity; GO:0008270|zinc ion binding	--	--	1161	XP_003519371.1	XP_003519371.1 metalloendoproteinase 5-MMP [Glycine max]	sp|Q9ZUJ5|5MMP_ARATH	sp|Q9ZUJ5|5MMP_ARATH Metalloendoproteinase 5-MMP OS=Arabidopsis thaliana GN=5MMP PE=1 SV=1	_	_	_	_	_	PF00413.21|Peptidase_M10|Matrixin|Glyma.02G028200.1|m.4217:224-379;PF01471.15|PG_binding_1|Putative peptidoglycan binding domain|Glyma.02G028200.1|m.4217:142-194
Glyma.02G028600	19.59794729	333.5069474	-4.088249657	0	0	down	yes	20.19416165	18.71272923	19.88695098	324.2363289	324.6454596	351.6390537	Gm02	2586587	2587723	+	Glyma.02G028600	--	--	GO:0005886|plasma membrane; GO:0031012|extracellular matrix; GO:0031225|anchored component of membrane	GO:0004222|metalloendopeptidase activity; GO:0008270|zinc ion binding	--	--	1137	KRH69458.1	KRH69458.1 hypothetical protein GLYMA_02G028600 [Glycine max]	sp|Q9ZUJ5|5MMP_ARATH	sp|Q9ZUJ5|5MMP_ARATH Metalloendoproteinase 5-MMP OS=Arabidopsis thaliana GN=5MMP PE=1 SV=1	_	_	_	_	_	PF00413.21|Peptidase_M10|Matrixin|Glyma.02G028600.1|m.4220:214-371;PF01471.15|PG_binding_1|Putative peptidoglycan binding domain|Glyma.02G028600.1|m.4220:132-184
Glyma.02G028700	39.53496796	317.1834875	-3.00379712	0	0	down	yes	38.95277276	37.98272678	41.66940435	319.0120834	306.8673272	325.6710519	Gm02	2597001	2598173	+	Glyma.02G028700	--	--	GO:0005886|plasma membrane; GO:0031012|extracellular matrix; GO:0031225|anchored component of membrane	GO:0004222|metalloendopeptidase activity; GO:0008270|zinc ion binding	--	--	1173	XP_003519395.1	XP_003519395.1 metalloendoproteinase 5-MMP [Glycine max]	sp|Q9ZUJ5|5MMP_ARATH	sp|Q9ZUJ5|5MMP_ARATH Metalloendoproteinase 5-MMP OS=Arabidopsis thaliana GN=5MMP PE=1 SV=1	_	_	_	_	_	PF00413.21|Peptidase_M10|Matrixin|Glyma.02G028700.1|m.4222:187-344;PF01471.15|PG_binding_1|Putative peptidoglycan binding domain|Glyma.02G028700.1|m.4222:105-156
Glyma.02G029700	30.75524576	5.900076921	2.380052705	1.04E-13	4.30E-13	up	yes	29.494935	30.50739217	32.26341012	8.512718273	6.790009428	2.39750306	Gm02	2707353	2707577	-	Glyma.02G029700	--	--	--	--	--	--	225	KHN28674.1	KHN28674.1 hypothetical protein glysoja_025408 [Glycine soja]	_	_	_	_	_	_	_	_
Glyma.02G029800	7.566884882	2.46028368	1.616928102	2.85E-15	1.27E-14	up	yes	8.22417761	7.531939577	6.944537459	1.937560519	3.122807741	2.320482781	Gm02	2711791	2722109	+	Glyma.02G029800	--	--	--	--	--	--	1821	XP_003519801.1	XP_003519801.1 protein NLRC3 [Glycine max]	_	_	_	_	_	_	_	PF13516.3|LRR_6|Leucine Rich repeat|Glyma.02G029800.1|m.4235:225-248;PF13516.3|LRR_6|Leucine Rich repeat|Glyma.02G029800.1|m.4235:253-276;PF13516.3|LRR_6|Leucine Rich repeat|Glyma.02G029800.1|m.4235:337-360;PF13516.3|LRR_6|Leucine Rich repeat|Glyma.02G029800.1|m.4235:398-417;PF13516.3|LRR_6|Leucine Rich repeat|Glyma.02G029800.1|m.4235:423-445;PF13516.3|LRR_6|Leucine Rich repeat|Glyma.02G029800.1|…
Glyma.02G029900	45.98721139	138.7697094	-1.593178347	9.74E-204	5.77E-202	down	yes	45.6199635	44.68486784	47.65680283	138.1062587	144.2759611	133.9269085	Gm02	2740081	2742121	+	Glyma.02G029900	--	GO:0019761|glucosinolate biosynthetic process; GO:0042742|defense response to bacterium; GO:0052544|defense response by callose deposition in cell wall	GO:0043231|intracellular membrane-bounded organelle	GO:0047251|thiohydroximate beta-D-glucosyltransferase activity; GO:0080043|quercetin 3-O-glucosyltransferase activity; GO:0080044|quercetin 7-O-glucosyltransferase activity; GO:0102659|UDP-glucose: 4-methylthiobutylhydroximate S-glucosyltransferase activity; GO:0103099|UDP-glucose:5-methylthiopentylhydroximate S-glucosyltransferase activity; GO:0103100|UDP-glucose: 6-methylthiohexylhydroximate S-…	ko:K11820|UGT74B1	ko00380|Tryptophan metabolism; ko00966|Glucosinolate biosynthesis; ko01110|Biosynthesis of secondary metabolites; ko01210|2-Oxocarboxylic acid metabolism	1446	XP_003519432.1	XP_003519432.1 UDP-glycosyltransferase 74B1 [Glycine max]	sp|O48676|U74B1_ARATH	sp|O48676|U74B1_ARATH UDP-glycosyltransferase 74B1 OS=Arabidopsis thaliana GN=UGT74B1 PE=1 SV=1	_	_	_	_	_	PF00201.15|UDPGT|UDP-glucoronosyl and UDP-glucosyl transferase|Glyma.02G029900.1|m.4236:274-440
Glyma.02G030900	8.512704815	3.498000725	1.280662319	2.76E-05	6.03E-05	up	yes	8.132794576	9.420779714	7.984540153	1.853097534	4.784626742	3.8562779	Gm02	2831519	2834405	-	Glyma.02G030900	--	GO:0009793|embryo development ending in seed dormancy; GO:0016126|sterol biosynthetic process; GO:0080065|4-alpha-methyl-delta7-sterol oxidation	GO:0005783|endoplasmic reticulum; GO:0005789|endoplasmic reticulum membrane; GO:0009941|chloroplast envelope; GO:0016021|integral component of membrane	GO:0000254|C-4 methylsterol oxidase activity; GO:0005506|iron ion binding	ko:K14424|SMO2	ko00100|Steroid biosynthesis; ko01100|Metabolic pathways; ko01110|Biosynthesis of secondary metabolites	816	NP_001241155.1	NP_001241155.1 uncharacterized protein LOC100790183 [Glycine max]	sp|Q8VWZ8|SMO22_ARATH	sp|Q8VWZ8|SMO22_ARATH Methylsterol monooxygenase 2-2 OS=Arabidopsis thaliana GN=SMO2-2 PE=2 SV=1	_	_	_	_	_	PF04116.10|FA_hydroxylase|Fatty acid hydroxylase superfamily|Glyma.02G030900.1|m.4249:113-247
Glyma.02G031900	3.059058581	1.443313309	1.078450428	0.000556797	0.001037156	up	yes	2.930692829	2.785617366	3.460865548	1.676331919	1.09060998	1.562998027	Gm02	2906523	2908331	+	Glyma.02G031900	--	GO:0010411|xyloglucan metabolic process	GO:0000139|Golgi membrane; GO:0005794|Golgi apparatus; GO:0016021|integral component of membrane	GO:0016413|O-acetyltransferase activity	--	--	1323	XP_003519542.1	XP_003519542.1 protein ALTERED XYLOGLUCAN 4 [Glycine max]	sp|O04523|TBL27_ARATH	sp|O04523|TBL27_ARATH Protein ALTERED XYLOGLUCAN 4 OS=Arabidopsis thaliana GN=AXY4 PE=1 SV=1	_	_	_	_	_	PF13839.3|PC-Esterase|GDSL/SGNH-like Acyl-Esterase family found in Pmr5 and Cas1p|Glyma.02G031900.1|m.4262:134-427;PF14416.3|PMR5N|PMR5 N terminal Domain|Glyma.02G031900.1|m.4262:81-132
Glyma.02G032200	3.339270518	0.165176277	4.256967588	5.25E-11	1.84E-10	up	yes	3.282673716	3.282102301	3.453035536	0.184630963	0.310897868	0	Gm02	2918850	2922491	-	Glyma.02G032200	--	GO:0006468|protein phosphorylation; GO:0006952|defense response; GO:0007166|cell surface receptor signaling pathway	GO:0005886|plasma membrane	GO:0004675|transmembrane receptor protein serine/threonine kinase activity; GO:0005524|ATP binding	ko:K04733|IRAK4	ko04064|NF-kappa B signaling pathway; ko04620|Toll-like receptor signaling pathway; ko04621|NOD-like receptor signaling pathway; ko04624|Toll and Imd signaling pathway; ko04722|Neurotrophin signaling pathway; ko05133|Pertussis; ko05140|Leishmaniasis; ko05142|Chagas disease (American trypanosomiasis); ko05145|Toxoplasmosis; ko05152|Tuberculosis; ko05162|Measles; ko05164|Influenza A	1092	XP_003519545.1	XP_003519545.1 probable serine/threonine-protein kinase PBL28 isoform X1 [Glycine max]	sp|Q84M95|PBL28_ARATH	sp|Q84M95|PBL28_ARATH Probable serine/threonine-protein kinase PBL28 OS=Arabidopsis thaliana GN=PBL28 PE=2 SV=1	_	_	_	_	_	PF00069.22|Pkinase|Protein kinase domain|Glyma.02G032200.1|m.4265:66-340;PF07714.14|Pkinase_Tyr|Protein tyrosine kinase|Glyma.02G032200.1|m.4265:69-342
Glyma.02G032700	2.819593758	0.817724526	1.773372331	1.74E-06	4.27E-06	up	yes	2.89702811	2.471656967	3.090096197	0.870539774	0.806240325	0.776393478	Gm02	3004485	3006584	+	Glyma.02G032700	--	GO:0006351|transcription, DNA-templated; GO:0006355|regulation of transcription, DNA-templated	GO:0005634|nucleus; GO:0005737|cytoplasm	--	--	--	1158	XP_003519586.1	XP_003519586.1 uncharacterized protein LOC100799671 [Glycine max]	sp|K4PW38|RSS3_ORYSJ	sp|K4PW38|RSS3_ORYSJ Protein RICE SALT SENSITIVE 3 OS=Oryza sativa subsp. japonica GN=RSS3 PE=1 SV=1	_	_	_	_	_	PF14215.3|bHLH-MYC_N|bHLH-MYC and R2R3-MYB transcription factors N-terminal|Glyma.02G032700.1|m.4273:14-205
Glyma.02G032800	20.09346437	9.127936916	1.13750375	3.80E-31	2.98E-30	up	yes	20.15717508	19.93784213	20.1853759	8.979660626	8.793905788	9.610244334	Gm02	3010106	3020687	-	Glyma.02G032800	--	GO:0006435|threonyl-tRNA aminoacylation	GO:0005618|cell wall; GO:0005737|cytoplasm; GO:0005739|mitochondrion; GO:0005829|cytosol; GO:0005886|plasma membrane; GO:0009507|chloroplast; GO:0016020|membrane	GO:0004829|threonine-tRNA ligase activity; GO:0005524|ATP binding; GO:0046872|metal ion binding	ko:K01868|TARS,thrS	ko00970|Aminoacyl-tRNA biosynthesis	2133	XP_003519592.1	XP_003519592.1 threonine--tRNA ligase, mitochondrial 1 [Glycine max]	sp|O04630|SYTM1_ARATH	sp|O04630|SYTM1_ARATH Threonine--tRNA ligase, mitochondrial 1 OS=Arabidopsis thaliana GN=THRRS PE=1 SV=3	_	_	_	_	_	PF00587.22|tRNA-synt_2b|tRNA synthetase class II core domain (G, H, P, S and T)|Glyma.02G032800.1|m.4275:398-603;PF03129.17|HGTP_anticodon|Anticodon binding domain|Glyma.02G032800.1|m.4275:615-704;PF02824.18|TGS|TGS domain|Glyma.02G032800.1|m.4275:76-136;PF07973.11|tRNA_SAD|Threonyl and Alanyl tRNA synthetase second additional domain|Glyma.02G032800.1|m.4275:244-293
Glyma.02G033100	1.167129005	8.416592767	-2.839676968	5.46E-42	5.54E-41	down	yes	1.004411115	1.186334674	1.310641225	8.09411361	9.499404918	7.656259772	Gm02	3038135	3038956	+	Glyma.02G033100	--	--	--	--	--	--	822	XP_003520014.1	XP_003520014.1 uncharacterized protein LOC100778267 [Glycine max]	_	_	_	_	_	_	_	_
Glyma.02G033400	2.363581392	0.296735633	2.951997846	4.87E-11	1.71E-10	up	yes	2.301943746	2.458404459	2.330395971	0.263551649	0.332843599	0.29381165	Gm02	3066995	3069804	-	Glyma.02G033400	--	--	--	--	--	--	1530	XP_006574601.1	XP_006574601.1 uncharacterized protein LOC100797570 [Glycine max]	_	_	_	_	_	_	_	_
Glyma.02G033600	39.11647547	9.619940326	2.022546394	1.95E-66	3.07E-65	up	yes	36.79278815	40.3641143	40.19252396	10.42651213	10.44837033	7.984938523	Gm02	3093934	3097866	-	Glyma.02G033600	--	--	GO:0005886|plasma membrane; GO:0016021|integral component of membrane	GO:0015079|potassium ion transmembrane transporter activity	ko:K03549|kup	--	1779	KHN00344.1	KHN00344.1 Potassium transporter 6 [Glycine soja]	sp|Q8W4I4|POT6_ARATH	sp|Q8W4I4|POT6_ARATH Potassium transporter 6 OS=Arabidopsis thaliana GN=POT6 PE=2 SV=1	_	_	_	_	_	PF02705.13|K_trans|K+ potassium transporter|Glyma.02G033600.2|m.4292:9-418
Glyma.02G033700	4.474440173	13.06829127	-1.544174261	1.34E-07	3.64E-07	down	yes	3.730777918	6.346744194	3.345798407	17.0705479	11.8475565	10.28676942	Gm02	3114495	3114997	-	Glyma.02G033700	--	--	--	--	--	--	429	KRH69542.1	KRH69542.1 hypothetical protein GLYMA_02G033700 [Glycine max]	_	_	_	_	_	_	_	PF13637.3|Ank_4|Ankyrin repeats (many copies)|Glyma.02G033700.10|m.4296:49-101;PF12796.4|Ank_2|Ankyrin repeats (3 copies)|Glyma.02G033700.10|m.4296:25-104;PF13857.3|Ank_5|Ankyrin repeats (many copies)|Glyma.02G033700.10|m.4296:34-88;PF00023.27|Ank|Ankyrin repeat|Glyma.02G033700.10|m.4296:81-105
Glyma.02G033800	4.65190128	17.0462401	-1.871309293	1.96E-11	7.06E-11	down	yes	5.22548061	4.534206503	4.196016727	19.91279128	16.2415349	14.98439413	Gm02	3113916	3114077	-	Glyma.02G033800	--	--	--	--	--	--	162	KRH69534.1	KRH69534.1 hypothetical protein GLYMA_02G033800 [Glycine max]	_	_	_	_	_	_	_	_
Glyma.02G033900	90.1462235	42.99582722	1.067894929	1.74E-34	1.47E-33	up	yes	92.95532369	93.13303258	84.35031423	40.59932006	44.88508187	43.50307972	Gm02	3122940	3125767	-	Glyma.02G033900	--	GO:0008295|spermidine biosynthetic process	--	GO:0004766|spermidine synthase activity	ko:K00797|speE,SRM	ko00270|Cysteine and methionine metabolism; ko00330|Arginine and proline metabolism; ko00410|beta-Alanine metabolism; ko00480|Glutathione metabolism; ko01100|Metabolic pathways	1023	NP_001239861.1	NP_001239861.1 uncharacterized protein LOC100792107 [Glycine max]	sp|Q9ZTR1|SPD1_PEA	sp|Q9ZTR1|SPD1_PEA Spermidine synthase 1 OS=Pisum sativum GN=SPDSYN1 PE=2 SV=1	_	_	_	_	_	PF01564.14|Spermine_synth|Spermine/spermidine synthase|Glyma.02G033900.1|m.4297:52-296
Glyma.02G034051	2.620032031	8.059795468	-1.617451738	1.11E-11	4.07E-11	down	yes	2.139566864	2.817105086	2.903424143	8.136119568	7.017234153	9.026032682	Gm02	3144158	3145554	-	Glyma.02G034051	--	GO:0055085|transmembrane transport	GO:0005886|plasma membrane; GO:0016021|integral component of membrane	GO:0005215|transporter activity	--	--	474	XP_006574606.1	XP_006574606.1 uncharacterized protein LOC102665405 [Glycine max]	sp|Q6SZ87|NAT11_ARATH	sp|Q6SZ87|NAT11_ARATH Nucleobase-ascorbate transporter 11 OS=Arabidopsis thaliana GN=NAT11 PE=2 SV=1	_	_	_	_	_	_
Glyma.02G034100	0.916545292	3.874806911	-2.067909487	1.22E-16	5.80E-16	down	yes	0.777193092	1.074765756	0.89767703	3.175071051	4.752412548	3.696937133	Gm02	3145858	3148261	-	Glyma.02G034100	--	--	--	--	--	--	1143	KRH69546.1	KRH69546.1 hypothetical protein GLYMA_02G034100 [Glycine max]	_	_	_	_	_	_	_	PF00931.19|NB-ARC|NB-ARC domain|Glyma.02G034100.1|m.4310:109-266
Glyma.02G034200	2.628354021	18.84201846	-2.837008932	2.99E-228	2.06E-226	down	yes	2.590784504	2.73156051	2.56271705	19.67224811	18.38564644	18.46816083	Gm02	3148981	3151122	+	Glyma.02G034200	--	GO:0010029|regulation of seed germination	GO:0005634|nucleus; GO:0005737|cytoplasm	GO:0004842|ubiquitin-protein transferase activity	--	--	2142	XP_003519816.2	XP_003519816.2 U-box domain-containing protein 19 [Glycine max]	sp|O80742|PUB19_ARATH	sp|O80742|PUB19_ARATH U-box domain-containing protein 19 OS=Arabidopsis thaliana GN=PUB19 PE=2 SV=1	_	_	_	_	_	PF04564.12|U-box|U-box domain|Glyma.02G034200.1|m.4311:308-374;PF00514.20|Arm|Armadillo/beta-catenin-like repeat|Glyma.02G034200.1|m.4311:444-479
Glyma.02G034400	1.32773533	0.183529312	2.789168708	7.26E-06	1.68E-05	up	yes	1.247325174	1.386298526	1.349582291	0.427154686	0.059940055	0.063493195	Gm02	3162459	3168610	-	Glyma.02G034400	--	GO:0006203|dGTP catabolic process; GO:0051607|defense response to virus	GO:0005634|nucleus	GO:0008832|dGTPase activity; GO:0046872|metal ion binding	--	--	1416	XP_006574618.1	XP_006574618.1 deoxynucleoside triphosphate triphosphohydrolase SAMHD1 homolog isoform X1 [Glycine max]	sp|B0G107|SAMH1_DICDI	sp|B0G107|SAMH1_DICDI Deoxynucleoside triphosphate triphosphohydrolase SAMHD1 homolog OS=Dictyostelium discoideum GN=DDB_G0272484 PE=3 SV=1	_	_	_	_	_	PF01966.19|HD|HD domain|Glyma.02G034400.1|m.4316:67-202
Glyma.02G035000	52.00193702	116.3357863	-1.161504289	1.45E-107	3.75E-106	down	yes	53.87801393	51.94415215	50.18364497	116.1044201	117.3243863	115.5785525	Gm02	3224956	3234764	-	Glyma.02G035000	--	GO:0015976|carbon utilization	GO:0009570|chloroplast stroma	GO:0004089|carbonate dehydratase activity; GO:0008270|zinc ion binding	ko:K01673|cynT,can	ko00910|Nitrogen metabolism	837	XP_003519759.1	XP_003519759.1 carbonic anhydrase 2 isoform X1 [Glycine max]	sp|P27141|CAHC_TOBAC	sp|P27141|CAHC_TOBAC Carbonic anhydrase, chloroplastic OS=Nicotiana tabacum PE=2 SV=1	_	_	_	_	_	PF00484.16|Pro_CA|Carbonic anhydrase|Glyma.02G035000.1|m.4331:105-262
Glyma.02G035200	144.530974	726.8341492	-2.330167531	1.25E-126	3.89E-125	down	yes	163.162966	151.4227139	119.0072422	721.2951461	729.9260135	729.281288	Gm02	3245210	3245944	-	Glyma.02G035200	--	--	--	--	--	--	735	XP_003519935.1	XP_003519935.1 uncharacterized protein LOC100776669 [Glycine max]	_	_	_	_	_	_	_	PF07816.8|DUF1645|Protein of unknown function (DUF1645)|Glyma.02G035200.1|m.4334:66-222
Glyma.02G035800	26.85099538	107.7819525	-2.004664801	2.43E-236	1.78E-234	down	yes	26.32761303	28.07056618	26.15480693	110.3679332	110.2400956	102.7378287	Gm02	3283323	3286496	-	Glyma.02G035800	--	--	--	--	ko:K19042|BOI	--	1014	XP_003519957.1	XP_003519957.1 E3 ubiquitin-protein ligase BOI [Glycine max]	_	_	_	_	_	_	_	PF13920.3|zf-C3HC4_3|Zinc finger, C3HC4 type (RING finger)|Glyma.02G035800.5|m.4351:287-325
Glyma.02G036400	15.40244781	1.545575799	3.308575409	4.06E-42	4.12E-41	up	yes	16.42158302	15.63221265	14.15354776	2.105899759	1.387604107	1.14322353	Gm02	3344355	3345455	+	Glyma.02G036400	--	--	--	--	--	--	1101	XP_003519930.1	XP_003519930.1 F-box/kelch-repeat protein At1g23390 [Glycine max]	sp|Q9LDE3|FBK9_ARATH	sp|Q9LDE3|FBK9_ARATH F-box/kelch-repeat protein At1g23390 OS=Arabidopsis thaliana GN=At1g23390 PE=2 SV=1	_	_	_	_	_	PF01344.22|Kelch_1|Kelch motif|Glyma.02G036400.1|m.4357:129-174;PF00646.30|F-box|F-box domain|Glyma.02G036400.1|m.4357:11-44
Glyma.02G036500	11.57708529	2.239220676	2.365020585	3.41E-36	3.01E-35	up	yes	12.83099345	11.48248709	10.41777533	2.365639604	1.810669181	2.541353244	Gm02	3366266	3371010	+	Glyma.02G036500	--	GO:0006468|protein phosphorylation; GO:0006952|defense response; GO:0007166|cell surface receptor signaling pathway; GO:0016032|viral process	GO:0005886|plasma membrane; GO:0016021|integral component of membrane	GO:0004675|transmembrane receptor protein serine/threonine kinase activity; GO:0005524|ATP binding	--	--	1875	XP_003519642.1	XP_003519642.1 protein NSP-INTERACTING KINASE 3 [Glycine max]	sp|Q93ZS4|NIK3_ARATH	sp|Q93ZS4|NIK3_ARATH Protein NSP-INTERACTING KINASE 3 OS=Arabidopsis thaliana GN=NIK3 PE=1 SV=1	_	_	_	_	_	PF00069.22|Pkinase|Protein kinase domain|Glyma.02G036500.1|m.4358:304-574;PF07714.14|Pkinase_Tyr|Protein tyrosine kinase|Glyma.02G036500.1|m.4358:306-576;PF08263.9|LRRNT_2|Leucine rich repeat N-terminal domain|Glyma.02G036500.1|m.4358:33-72;PF13855.3|LRR_8|Leucine rich repeat|Glyma.02G036500.1|m.4358:99-159
Glyma.02G036700	0.955667222	0	6.593454203	2.88E-07	7.61E-07	up	yes	0.844916019	0.929360648	1.092724998	0	0	0	Gm02	3383177	3387079	+	Glyma.02G036700	--	GO:0071554|cell wall organization or biogenesis	GO:0005794|Golgi apparatus; GO:0016021|integral component of membrane	GO:0016413|O-acetyltransferase activity	--	--	1608	XP_003519825.1	XP_003519825.1 protein trichome birefringence-like 2 [Glycine max]	sp|Q8VYR3|TBL2_ARATH	sp|Q8VYR3|TBL2_ARATH Protein trichome birefringence-like 2 OS=Arabidopsis thaliana GN=TBL2 PE=2 SV=1	_	_	_	_	_	PF13839.3|PC-Esterase|GDSL/SGNH-like Acyl-Esterase family found in Pmr5 and Cas1p|Glyma.02G036700.1|m.4359:238-522;PF14416.3|PMR5N|PMR5 N terminal Domain|Glyma.02G036700.1|m.4359:185-237
Glyma.02G037100	2.020591659	6.137842608	-1.59818008	2.90E-17	1.42E-16	down	yes	1.595118634	1.9329698	2.533686543	6.741150724	5.935625904	5.736751197	Gm02	3427138	3430084	-	Glyma.02G037100	--	GO:0010193|response to ozone; GO:0046777|protein autophosphorylation	GO:0005886|plasma membrane; GO:0009506|plasmodesma; GO:0016021|integral component of membrane	GO:0004674|protein serine/threonine kinase activity; GO:0005524|ATP binding	--	--	1959	XP_006574321.1	XP_006574321.1 protein kinase family protein isoform X1 [Glycine max]	sp|Q9CAL3|CRK2_ARATH	sp|Q9CAL3|CRK2_ARATH Cysteine-rich receptor-like protein kinase 2 OS=Arabidopsis thaliana GN=CRK2 PE=2 SV=1	_	_	_	_	_	PF07714.14|Pkinase_Tyr|Protein tyrosine kinase|Glyma.02G037100.10|m.4368:326-532;PF00069.22|Pkinase|Protein kinase domain|Glyma.02G037100.10|m.4368:324-528;PF01657.14|Stress-antifung|Salt stress response/antifungal|Glyma.02G037100.10|m.4368:50-132;PF01657.14|Stress-antifung|Salt stress response/antifungal|Glyma.02G037100.10|m.4368:147-241
Glyma.02G037500	17.02297707	45.60498106	-1.421177103	1.54E-55	2.03E-54	down	yes	15.37698735	16.69247449	18.99946937	47.01027029	45.1735047	44.63116818	Gm02	3475135	3478406	+	Glyma.02G037500	--	--	--	--	--	--	1386	NP_001241493.1	NP_001241493.1 uncharacterized protein LOC100792292 [Glycine max]	_	_	_	_	_	_	_	_
Glyma.02G038601	2.517205089	0.85791706	1.54191366	0.000757407	0.001386049	up	yes	2.762039751	2.774130284	2.015445231	0.60005063	1.01041807	0.96328248	Gm02	3576920	3594406	+	Glyma.02G038601	--	GO:0006855|drug transmembrane transport	GO:0005773|vacuole; GO:0005774|vacuolar membrane; GO:0016021|integral component of membrane	GO:0015297|antiporter activity; GO:0042910|xenobiotic transmembrane transporter activity	ko:K03327|TC.MATE,SLC47A,norM,mdtK,dinF	--	840	XP_006574630.1	XP_006574630.1 protein DETOXIFICATION 29 isoform X1 [Glycine max]	sp|Q38956|DTX29_ARATH	sp|Q38956|DTX29_ARATH Protein DETOXIFICATION 29 OS=Arabidopsis thaliana GN=DTX29 PE=1 SV=1	_	_	_	_	_	PF01554.15|MatE|MatE|Glyma.02G038601.1|m.4394:13-151;PF01554.15|MatE|MatE|Glyma.02G038601.1|m.4396:46-95
Glyma.02G038800	2.418127618	0.653605777	1.871445899	1.11E-08	3.30E-08	up	yes	2.247998781	2.363319835	2.643064237	1.005213021	0.44331733	0.512286979	Gm02	3600129	3606731	+	Glyma.02G038800	--	--	GO:0009507|chloroplast; GO:0009941|chloroplast envelope; GO:0016021|integral component of membrane; GO:0031969|chloroplast membrane	GO:0005215|transporter activity; GO:0005524|ATP binding; GO:0042626|ATPase-coupled transmembrane transporter activity	--	--	2106	XP_003519627.1	XP_003519627.1 ABC transporter B family member 26, chloroplastic isoform X1 [Glycine max]	sp|Q8RY46|AB26B_ARATH	sp|Q8RY46|AB26B_ARATH ABC transporter B family member 26, chloroplastic OS=Arabidopsis thaliana GN=ABCB26 PE=1 SV=1	_	_	_	_	_	PF00664.20|ABC_membrane|ABC transporter transmembrane region|Glyma.02G038800.1|m.4398:176-408;PF00005.24|ABC_tran|ABC transporter|Glyma.02G038800.1|m.4398:476-623
Glyma.02G039300	1.593187991	0	7.324799797	5.81E-08	1.63E-07	up	yes	1.484107588	1.572294338	1.723162048	0	0	0	Gm02	3643203	3644378	-	Glyma.02G039300	--	GO:0006351|transcription, DNA-templated; GO:0006355|regulation of transcription, DNA-templated; GO:0009733|response to auxin; GO:0009736|cytokinin-activated signaling pathway; GO:0009740|gibberellic acid mediated signaling pathway; GO:0009873|ethylene-activated signaling pathway; GO:0009880|embryonic pattern specification; GO:0048825|cotyledon development; GO:0051726|regulation of cell cycle	GO:0005634|nucleus	GO:0003677|DNA binding; GO:0003700|DNA-binding transcription factor activity	--	--	1176	XP_003519832.1	XP_003519832.1 ethylene-responsive transcription factor ESR2 [Glycine max]	sp|Q9FYK5|ESR2_ARATH	sp|Q9FYK5|ESR2_ARATH Ethylene-responsive transcription factor ESR2 OS=Arabidopsis thaliana GN=ESR2 PE=1 SV=1	_	_	_	_	_	PF00847.17|AP2|AP2 domain|Glyma.02G039300.1|m.4402:55-104
Glyma.02G039400	4.194252908	1.906126335	1.133656773	7.17E-08	2.00E-07	up	yes	4.347731119	4.214875444	4.020152159	2.057316446	1.732145262	1.928917297	Gm02	3665633	3668430	-	Glyma.02G039400	--	GO:0016567|protein ubiquitination	--	--	--	--	1911	XP_003519715.1	XP_003519715.1 BTB/POZ domain-containing protein At1g67900 [Glycine max]	sp|Q9C9V6|Y1790_ARATH	sp|Q9C9V6|Y1790_ARATH BTB/POZ domain-containing protein At1g67900 OS=Arabidopsis thaliana GN=At1g67900 PE=1 SV=1	_	_	_	_	_	PF03000.11|NPH3|NPH3 family|Glyma.02G039400.1|m.4403:211-495
Glyma.02G039700	102.2221165	215.5650532	-1.076341741	9.21E-30	6.95E-29	down	yes	89.91035277	100.5384173	116.2175795	207.1437939	208.2790721	231.2722936	Gm02	3705000	3705455	-	Glyma.02G039700	--	--	--	--	--	--	456	_	_	_	_	_	_	_	_	_	_
Glyma.02G040700	12.53721389	80.69178422	-2.685233521	2.65E-110	7.04E-109	down	yes	14.25230665	13.18223927	10.17709575	73.96850536	83.00679765	85.10004966	Gm02	3811653	3812606	+	Glyma.02G040700	--	GO:0006839|mitochondrial transport; GO:0008272|sulfate transport; GO:0015709|thiosulfate transport; GO:0015729|oxaloacetate transport; GO:0035435|phosphate ion transmembrane transport; GO:0071422|succinate transmembrane transport; GO:0071423|malate transmembrane transport; GO:1902600|proton transmembrane transport	GO:0005743|mitochondrial inner membrane; GO:0016021|integral component of membrane	GO:0005310|dicarboxylic acid transmembrane transporter activity; GO:0015114|phosphate ion transmembrane transporter activity; GO:0015116|sulfate transmembrane transporter activity; GO:0015117|thiosulfate transmembrane transporter activity; GO:0015131|oxaloacetate transmembrane transporter activity; GO:0015140|malate transmembrane transporter activity; GO:0015141|succinate transmembrane transporte…	ko:K15104|SLC25A11,OGC	--	954	XP_003519852.1	XP_003519852.1 mitochondrial uncoupling protein 5 [Glycine max]	sp|Q9SJY5|PUMP5_ARATH	sp|Q9SJY5|PUMP5_ARATH Mitochondrial uncoupling protein 5 OS=Arabidopsis thaliana GN=PUMP5 PE=2 SV=1	_	_	_	_	_	PF00153.24|Mito_carr|Mitochondrial carrier protein|Glyma.02G040700.1|m.4433:4-116;PF00153.24|Mito_carr|Mitochondrial carrier protein|Glyma.02G040700.1|m.4433:124-218;PF00153.24|Mito_carr|Mitochondrial carrier protein|Glyma.02G040700.1|m.4433:226-315
Glyma.02G040802	0.15780067	1.955156642	-3.549823936	4.84E-08	1.37E-07	down	yes	0.03943759	0.127441588	0.306522831	2.536063041	1.067611545	2.26179534	Gm02	3816017	3816811	-	Glyma.02G040802	--	--	--	--	--	--	795	KHN00413.1	KHN00413.1 hypothetical protein glysoja_000081 [Glycine soja]	_	_	_	_	_	_	_	_
Glyma.02G041200	2.374172668	0.822356285	1.518215622	0.000903679	0.001638043	up	yes	2.338022644	2.81905711	1.965438252	1.01485073	0.949386106	0.502832018	Gm02	3845605	3846498	-	Glyma.02G041200	--	--	--	--	--	--	894	KRH69663.1	KRH69663.1 hypothetical protein GLYMA_02G041200 [Glycine max]	_	_	_	_	_	_	_	PF00226.28|DnaJ|DnaJ domain|Glyma.02G041200.1|m.4440:55-119
Glyma.02G042100	12.68831809	26.23727172	-1.047530047	4.06E-15	1.80E-14	down	yes	13.36195955	14.68851592	10.01447879	24.85689186	26.4314294	27.42349391	Gm02	3947010	3951143	+	Glyma.02G042100	--	GO:0006099|tricarboxylic acid cycle; GO:0006102|isocitrate metabolic process	GO:0005739|mitochondrion	GO:0004449|isocitrate dehydrogenase (NAD+) activity; GO:0008270|zinc ion binding	ko:K00030|IDH3	ko00020|Citrate cycle (TCA cycle); ko01100|Metabolic pathways; ko01110|Biosynthesis of secondary metabolites; ko01120|Microbial metabolism in diverse environments; ko01130|Biosynthesis of antibiotics; ko01200|Carbon metabolism; ko01210|2-Oxocarboxylic acid metabolism; ko01230|Biosynthesis of amino acids	1095	XP_003520034.1	XP_003520034.1 isocitrate dehydrogenase [NAD] regulatory subunit 1, mitochondrial isoform X1 [Glycine max]	sp|Q8LFC0|IDH1_ARATH	sp|Q8LFC0|IDH1_ARATH Isocitrate dehydrogenase [NAD] regulatory subunit 1, mitochondrial OS=Arabidopsis thaliana GN=IDH1 PE=1 SV=2	_	_	_	_	_	PF00180.17|Iso_dh|Isocitrate/isopropylmalate dehydrogenase|Glyma.02G042100.1|m.4480:37-359
[truncated: 9,297 more rows]
